# Supplementary material for: An untargeted multi-technique metabolomics approach to studying intracellular metabolites of HepG2 cells exposed to 2,3,7,8-tetrachlorodibenzo-p-dioxin
Source: BMC Genomics. 2011 May 20;12:251. doi: 10.1186/1471-2164-12-251 (PMC3141663; doi:10.1186/1471-2164-12-251)
Supplement: Additional file 2 — Metadata and NMR raw data: ZIP file containing: -All NMR raw data (in JCAMP-DX format ".dx") -The metadata on NMR (polars & apolars), LC-MS and GC-MS data sets (as Tab delimited files ".txt"). [file 1471-2164-12-251-S2.ZIP › TE/Ainhoa/SAFETY COPY D Disk/TRABAJO/ARTICLES/ARTICLE Metabolomics TCDD_ACCEPTED/JCAMP_DX_NMR_data_and_all_metadata/NMR_polar_TCDD_p7.4D.dx]

##TITLE=NMR_polar_TCDD_p7.4D
##JCAMPDX= 6.0         $$ Bruker NMR JCAMP-DX V2.0
##DATA TYPE= NMR FID
##DATA CLASS= NTUPLES
##ORIGIN= Bruker BioSpin GmbH
##OWNER= bruker
$$ 1.72 TOPSPIN		Version 2.1
$$ 2011-04-15 15:02:26.744 +0200  WUR\bruker@RIK1030
$$ Compression mode = fixed
##.OBSERVE FREQUENCY= 400.13188529
##.OBSERVE NUCLEUS= ^1H
##.DELAY= (6, 6)
##.ACQUISITION MODE= SIMULTANEOUS (DQD)
##.ACQUISITION SCHEME= undefined
##.AVERAGES= 1024
##.DIGITISER RES= 18
##SPECTROMETER/DATA SYSTEM= avance400
##.PULSE SEQUENCE= zgpr
##.SOLVENT NAME= D2O
##.SHIFT REFERENCE= INTERNAL, D2O, 1, 12.28285
##AUDIT TRAIL= $$ (NUMBER, WHEN, WHO, WHERE, PROCESS, VERSION, WHAT)
$$ ##TITLE= Audit trail, TOPSPIN		Version 1.3
$$ ##JCAMPDX= 5.01
$$ ##ORIGIN= Bruker BioSpin GmbH
$$ ##OWNER= bruker
$$ $$ D:\NMRautomation/data/WUR-bruker/nmr/AR200608.4D/1/audita.txt
$$ ##AUDIT TRAIL=  $$ (NUMBER, WHEN, WHO, WHERE, VERSION, WHAT)
(   1,<2008-07-01 09:52:23.457 +0200>,<WUR\bruker>,<RIK1030>,<TOPSPIN 1.3>,
      <created by zg, POWCHK disabled, PULCHK disabled
       configuration hash MD5:
       D1 93 94 B6 6B D6 3B BD 35 EA 0D 0D AE B0 63 FA
       data hash MD5: 16K
       95 61 2A 92 51 F6 96 4A 3A 74 2F 88 2C F6 16 75>)
(   2,<2008-07-01 09:52:30.050 +0200>,<WUR\bruker>,<RIK1030>,<TOPSPIN 1.3>,
      <user comment:
       ICON-NMR User ID: WUR\bruker
       data hash MD5: 16K
       95 61 2A 92 51 F6 96 4A 3A 74 2F 88 2C F6 16 75>)
(   3,<2011-04-15 15:02:24.791 +0200>,<WUR\bruker>,<RIK1030>,<proc1d>,<TOPSPIN 2.1>,
      <convdta from       1 "NMR_polar_TCDD_p7.4D" "Ainhoa_raw_data" "P:\NMR-data"
       data hash MD5: 16244
       84 F1 C8 BB 99 EE 32 9A 5C 15 63 74 8C EE 7F 52>)
$$ ##END=
$$ 
$$ $$ hash MD5
$$ $$ CC 24 62 2B 2D A9 2D 89 58 2B CF 23 D0 93 25 C4
##$RELAX= 
##$BRUKER FILE EXP=format.temp
$$ EDIT_PAR COMMAND FILE
$$ 
$$ DI_MODE         LONG
$$ ED_ENTRY        ACQU
$$ ORDER           FILE
$$ 
$$ 
$$ HEADER		"F2 - Acquisition Parameters"
$$ T_NAME		Date_
$$ 		TYPE	R64
$$ 		CLASS	ACQU
$$ 		SUBRANGE 0.0 50000000
$$ 		REL	"Date_=itodate(DATE)"
$$ 		INV_REL	"DATE=datetoi(Date_,DATE)"
$$ 		FORMAT	"%14.0f"
$$ 		TEXT	" "
$$ END
$$ T_NAME		Time
$$ 		TYPE	R32
$$ 		CLASS	ACQU
$$ 		SUBRANGE 0.0 1000000
$$ 		REL	"Time=itotime(DATE)"
$$ 		INV_REL	"DATE=timetoi(Time,DATE)"
$$ 		FORMAT	"%14.2f"
$$ 		TEXT	" "
$$ END
$$ NAME		INSTRUM
$$ 		TEXT	" "
$$ END
$$ NAME		PROBHD
$$ 		FORMAT	"%14.14s"
$$ 		TEXT	" "
$$ END
$$ NAME		PULPROG
$$ 		TEXT	" "
$$ END
$$ NAME		TD
$$ 		TEXT	" "
$$ END
$$ NAME		SOLVENT
$$ 		TEXT	" "
$$ END
$$ NAME		NS
$$ 		TEXT	" "
$$ END
$$ NAME		DS
$$ 		TEXT	" "
$$ END
$$ T_NAME		SWH
$$ 		TYPE	R32
$$ 		CLASS	ACQU
$$ 		SUBRANGE 0.0 1e8
$$ 		REL	"SWH=SW*SFO1"
$$ 		INV_REL "SW=SWH/SFO1"
$$ 		UNIT	"Hz"
$$ 		FORMAT	"%14.3f Hz"
$$ 		TEXT	" "
$$ END
$$ T_NAME          FIDRES
$$                 TYPE    R32
$$                 CLASS   ACQU
$$                 SUBRANGE 0.0 100000
$$                 REL     "FIDRES=SW*SFO1/TD"
$$                 INV_REL "TD = nextpow(SW*SFO1/FIDRES)"
$$ 		UNIT	"Hz"
$$ 		FORMAT	"%14.6f Hz"
$$ 		TEXT	" "
$$ END
$$ T_NAME          AQ
$$ 		TYPE	R32
$$ 		CLASS	ACQU
$$ 		SUBRANGE 0.0 1000
$$ 		REL	"AQ=aqcalc(SW,SFO1,TD,DIGTYP)"
$$ 		INV_REL	"TD=tdcalc(SW,SFO1,1.0e6*AQ,DIGTYP)"
$$ 		UNIT	"sec"
$$ 		FORMAT	"%14.7f sec"
$$ 		TEXT	" "
$$ END
$$ NAME		RG
$$ 		TEXT	" "
$$ END
$$ T_NAME          DW
$$ 		TYPE	R32
$$ 		CLASS	ACQU
$$ 		SUBRANGE 0.0 1000000
$$ 		REL	"DW=1/(2*SW*SFO1)"
$$ 		INV_REL	"SW=1000000/(2*(0.005+DW)*SFO1)"
$$ 		UNIT	"usec"
$$ 		FORMAT	"%14.3lf usec"
$$ 		TEXT	" "
$$ END
$$ NAME		DE
$$ 		FORMAT	"%14.2f usec"
$$ 		TEXT	" "
$$ END
$$ NAME		TE
$$ 		FORMAT	"%14.1f K"
$$ 		TEXT	" "
$$ END
$$ T_NAME		D1
$$ 		TYPE	R32
$$ 		CLASS	ACQU
$$ 		SUBRANGE 0.0 1e38
$$ 		REL	"D1=D[1]"
$$ 		INV_REL	"D[1]=D1"
$$ 		UNIT	"sec"
$$ 		FORMAT	"%14.8f sec"
$$ 		TEXT	" "
$$ END
$$ T_NAME		d12
$$ 		TYPE	R32
$$ 		SUBRANGE 0.0 1e8
$$ 		CLASS	ACQU
$$ 		REL	"d12=20u"
$$ 		INV_REL	"D[0]=d12"
$$ 		UNIT	"sec"
$$ 		TEXT	" "
$$ 		FORMAT	"%14.8f sec"
$$ 		NONEDIT
$$ END
$$ NAME		TD0
$$ 		TEXT	" "
$$ END
$$ HEADER		"======== CHANNEL f1 ========"
$$ NAME		NUC1
$$ 		NONEDIT
$$ 		TEXT	" "
$$ END
$$ T_NAME		P1
$$ 		TYPE	R32
$$ 		CLASS	ACQU
$$ 		SUBRANGE 0.0 1.0e10
$$ 		REL	"P1=P[1]"
$$ 		INV_REL	"P[1]=P1"
$$ 		UNIT	"usec"
$$ 		FORMAT	"%14.2f usec"
$$ 		TEXT	" "
$$ END
$$ T_NAME		PL1
$$ 		TYPE	R32
$$ 		CLASS	ACQU
$$ 		SUBRANGE -6.0 1e38
$$ 		REL	"PL1=PL[1]"
$$ 		INV_REL	"PL[1]=PL1"
$$ 		UNIT	"dB"
$$ 		FORMAT	"%14.2f dB"
$$ 		TEXT	" "
$$ END
$$ T_NAME		PL9
$$ 		TYPE	R32
$$ 		CLASS	ACQU
$$ 		SUBRANGE -6.0 1e38
$$ 		REL	"PL9=PL[9]"
$$ 		INV_REL	"PL[9]=PL9"
$$ 		UNIT	"dB"
$$ 		FORMAT	"%14.2f dB"
$$ 		TEXT	" "
$$ END
$$ NAME		SFO1
$$ 		FORMAT	"%14.7f MHz"
$$ 		TEXT	" "
$$ END
##$RELAX= 
##$BRUKER FILE EXP=scon
$$ ##TITLE= Parameter file, TOPSPIN		Version 1.3
$$ ##JCAMPDX= 5.0
$$ ##DATATYPE= Parameter Values
$$ ##ORIGIN= Bruker BioSpin GmbH
$$ ##OWNER= bruker
$$ $$ 2008-07-01 08:49:18.443 +0200  WUR\bruker@RIK1030
$$ $$ D:\NMRautomation/data/WUR-bruker/nmr/AR200608.4D/1/scon
$$ ##$BLKPA= (0..15)
3 3 3 3 3 3 3 3 3 3 3 3 3 3 3 3 
$$ ##$BLKTR= (0..15)
3 3 3 3 3 3 3 3 3 3 3 3 3 3 3 3 
$$ ##$DE1= 2
$$ ##$DE2= 2
$$ ##$DEADC= 4
$$ ##$DEPA= 2
$$ ##$DERX= 3
$$ ##$PHASP4= (0..15)
0.5 0.5 0.5 0.5 0.5 0.5 0.5 0.5 0.5 0.5 0.5 0.5 0.5 0.5 0.5 0.5 
$$ ##$PHASPR= (0..15)
3 3 3 3 3 3 3 3 3 3 3 3 3 3 3 3 
$$ ##$SHAPPR= (0..15)
1.6 1.6 1.6 1.6 1.6 1.6 1.6 1.6 1.6 1.6 1.6 1.6 1.6 1.6 1.6 1.6 
$$ ##END=
##$RELAX= 
##$BRUKER FILE EXP=prosol_History
$$ #*******************************************************************
$$ #
$$ # $Source: /sc/CvsTree/sc/gen/src/prg/scripts/tix/prosol/lib/lists/default,v $
$$ #
$$ # Copyright (c) 1999
$$ # BRUKER ANALYTIK GMBH
$$ # D-76287 Rheinstetten, Germany
$$ #
$$ # All Rights Reserved
$$ #
$$ #
$$ # $Id: default,v 1.11.6.4 2006/06/09 10:27:10 ber Exp $
$$ #
$$ #*******************************************************************
$$ #../conf/instr/spect/prosol/relations/default
$$ #avance-version (05/10/24)
$$ #
$$ #pulses
$$ #
$$ P[0]=P90[F1];				#  90 deg pulse F1
$$ P[1]=P90[F1];				#  90 deg pulse F1
$$ P[2]=P90[F1]*2;				# 180 deg pulse F1
$$ P[3]=P90[F2];				#  90 deg pulse F2
$$ P[4]=P90[F2]*2;				# 180 deg pulse F2
$$ P[5]=PTOC[F1]*0.66;			#  60 deg pulse F1, TOCSY 
$$ P[6]=PTOC[F1];				#  90 deg pulse F1, TOCSY
$$ P[7]=PTOC[F1]*2;			# 180 deg pulse F1, TOCSY
$$ P[8]=PSH3[F1];                          #  90 deg selective F1, WET
$$ P[9]=PTOC[F2];				#  90 deg pulse F2, TOCSY
$$ P[10]=PTOC[F2]*2;			# 180 deg pulse F2, TOCSY
$$ P[11]=PSH1[F1];				#  90 deg selective F1
$$ P[12]=PSH2[F1];				# 180 deg selective F1
$$ #
$$ P[14]=PSH3[F2];				# 180 deg inversion, adiabatic
$$ P[15]=TROE[F1];				# cw pulse F1, ROESY
$$ P[18]=PSH7[F1];				# off-resonance presat F1
$$ P[21]=P90[F3];				#  90 deg pulse F3
$$ P[22]=P90[F3]*2;			# 180 deg pulse F3
$$ P[23]=P90[F4];				#  90 deg pulse F4
$$ P[24]=PSH2[F2];				# 180 deg refocussing, adiabatic
$$ P[25]=PROE[F1]*2;			# 180 deg pulse, Shaka ROESY
$$ P[27]=P90[F1];				#  90 deg pulse F1, WATERGATE
$$ #
$$ P[29]=PSH8[F1];                         # flip back pulse
$$ P[31]=PSH15[F2];                        # 180 deg adiabatic, F2, 13C x-filter
$$ P[32]=PSH16[F1];                        # 180 deg adiabatic, F1, z-spoil
$$ #P[33]=PSH[F1];                         #  90 deg, F1, hadamard
$$ #P[34]=PSH[F1];                         # 180 deg, F1, hadamard
$$ #P[35]=PSH[F2];                         #  90 deg, F2, hadamard
$$ #P[36]=PSH[F2];                         # 180 deg, F2, hadamard
$$ #P[37]=PSH[F3];                         #  90 deg, F3, hadamard
$$ #P[38]=PSH[F3];                         # 180 deg, F3, hadamard
$$ #
$$ P[63]=PSH11[F2];                        # 180 deg adiabatic decoupling, F2, 13C
$$ #
$$ #decoupling pulses
$$ #
$$ PCPD[1]=PCPDP[F1];			# 90 deg pulse F1, dec.
$$ PCPD[2]=PCPDP[F2];			# 90 deg pulse F2, dec.
$$ PCPD[3]=PCPDP[F3];			# 90 deg pulse F3, dec.
$$ #
$$ #power levels
$$ #
$$ PL[1]=PL90[F1];				# high power, F1
$$ PL[2]=PL90[F2];				# high power, F2
$$ PL[3]=PL90[F3];				# high power, F3
$$ PL[4]=PL90[F4];				# high power, F4
$$ PL[9]=PLCW[F1];				# presat power, F1
$$ PL[10]=PLTOC[F1];			# TOCSY power, F1
$$ PL[11]=PLROE[F1];			# ROESY power, F1
$$ PL[12]=PLCPDP[F2];			# dec. power, F2
$$ PL[13]=PLCPD2[F2];			# dec. power 2, F2
$$ PL[14]=PLNOE[F2];			# low power cw, F2
$$ PL[15]=PLTOC[F2];			# TOCSY power, F2
$$ PL[16]=PLCPDP[F3];			# dec. power, F3
$$ PL[18]=PL90[F1];			# WATERGATE power, F1
$$ PL[19]=PLCPDP[F1];			# dec. power, F1
$$ PL[21]=PLCW[F2];			# 
$$ PL[23]=PLTOC[F3];			# TOCSY power, F3
$$ PL[24]=PLHD[F2];			# HD decoupling, F2
$$ PL[25]=PLSH8U[F2];			# Eretic, F2
$$ PL[27]=PLROE[F1];			# Shaka Spinlock
$$ PL[30]=PLCPDP[F2];			# dec. power, F2, 13C (=pl12)
$$ PL[31]=PLUSER2[F2];			# dec. power, F2, 13C, cw bilev
$$ #
$$ #shapes
$$ #
$$ SP[1]=PLSH1[F1];			#  90 deg selective F1
$$ SP[2]=PLSH2[F1];			# 180 deg selective F1
$$ SP[3]=PLSH3[F2];			# adiabatic 180 deg, F2, inversion
$$ SP[6]=PLSH7[F1];			# off-resonance presat F1
$$ SP[7]=PLSH2[F2];			# adiabatic 180 deg, F2, refocussing
$$ SP[11]=PLSH8[F1];                       # flip-back pulse, F1, H
$$ SP[14]=PLSH12[F2];			# adiab. bilev dec., F2, 13C
$$ SP[18]=PLSH15[F2];                      # adiabatic 180 deg, F2, 13C, x-filter
$$ SP[19]=PLSH3[F1] +0.87;                 #  90 deg, F1, wet
$$ SP[20]=PLSH3[F1] -1.04;                 #  90 deg, F1, wet
$$ SP[21]=PLSH3[F1] +2.27;                 #  90 deg, F1, wet
$$ SP[22]=PLSH3[F1] -5.05;                 #  90 deg, F1, wet
$$ #SP[23]=PLSH[F1];                       #  90 deg, F1, hadamard
$$ #SP[24]=PLSH[F1];                       # 180 deg, F1, hadamard
$$ #SP[25]=PLSH[F2];                       #  90 deg, F2, hadamard
$$ #SP[26]=PLSH[F2];                       # 180 deg, F2, hadamard
$$ #SP[27]=PLSH[F3];                       #  90 deg, F3, hadamard
$$ #SP[28]=PLSH[F3];                       # 180 deg, F3, hadamard
$$ SP[29]=PLSH16[F1];                      # adiabatic 180 deg, F1, z-spoil
$$ SP[31]=PLSH11[F2];			# adiab. dec., F2, 13C
$$ #
$$ SPNAM1=PNSH1[F1];			#
$$ SPNAM2=PNSH2[F1];			#
$$ SPNAM3=PNSH3[F2];			#
$$ SPNAM6=PNSH7[F1];			#
$$ SPNAM7=PNSH2[F2];			#
$$ SPNAM11=PNSH8[F1];                      #
$$ SPNAM14=PNSH12[F2];			#
$$ SPNAM15=PNSH8U[F2];			# Eretic, F2
$$ SPNAM18=PNSH15[F2];			#
$$ SPNAM19=PNSH3[F1];			#
$$ SPNAM20=PNSH3[F1];			#
$$ SPNAM21=PNSH3[F1];			#
$$ SPNAM22=PNSH3[F1];			#
$$ #SPNAM23=PNSH[];                        #
$$ #SPNAM24=PNSH[];                        #
$$ #SPNAM25=PNSH[];                        #
$$ #SPNAM26=PNSH[];                        #
$$ #SPNAM27=PNSH[];                        #
$$ #SPNAM28=PNSH[];                        #
$$ SPNAM29=PNSH16[F1];                     #
$$ SPNAM31=PNSH11[F2];			#
$$ #
$$ SPOAL[1]=PASH1[F1];			#
$$ SPOAL[2]=PASH2[F1];			#
$$ SPOAL[3]=PASH3[F2];			#
$$ SPOAL[6]=PASH7[F1];			#
$$ SPOAL[7]=PASH2[F2];			#
$$ SPOAL[11]=PASH8[F1];
$$ SPOAL[14]=PASH12[F2];			#
$$ SPOAL[18]=PASH15[F2];			#
$$ SPOAL[19]=PASH3[F1];			#
$$ SPOAL[20]=PASH3[F1];			#
$$ SPOAL[21]=PASH3[F1];			#
$$ SPOAL[22]=PASH3[F1];			#
$$ #SPOAL[23]=PASH[];			#
$$ #SPOAL[24]=PASH[];			#
$$ #SPOAL[25]=PASH[];			#
$$ #SPOAL[26]=PASH[];			#
$$ #SPOAL[27]=PASH[];			#
$$ #SPOAL[28]=PASH[];			#
$$ SPOAL[29]=PASH16[F1];                   #
$$ SPOAL[31]=PASH11[F2];			#
$$ #
$$ #global
$$ #
$$ D[9]=TTOC[F1];				#
$$ D[16]=D_grad;				#
$$ P[16]=P_grad1;				#
$$ P[17]=P_mlev;				#
$$ P[19]=P_grad2;				#
$$ P[20]=P_mlev;				#
$$ P[28]=P_hsqc;				#
$$ #
##$RELAX= 
##$BRUKER FILE EXP=pulseprogram
$$ # 1 "C:/Bruker/TOPSPIN/exp/stan/nmr/lists/pp/zgpr"
$$ ;zgpr
$$ ;avance-version (06/11/09)
$$ ;1D sequence with f1 presaturation
$$ ;
$$ ;$CLASS=HighRes
$$ ;$DIM=1D
$$ ;$TYPE=
$$ ;$SUBTYPE=
$$ ;$COMMENT=
$$ 
$$ 
$$ # 1 "C:/Bruker/TOPSPIN/exp/stan/nmr/lists/pp/Avance.incl" 1
$$ ;Avance2.incl
$$ ;   for 1
$$ ;
$$ ;avance-version (07/01/22)
$$ ;
$$ ;$CLASS=HighRes Incl
$$ ;$COMMENT=
$$ 
$$ 
$$ 
$$ 
$$ 
$$ 
$$ 
$$ 
$$ 
$$ 
$$ 
$$ 
$$ 
$$ 
$$ 
$$ 
$$ 
$$ 
$$ 
$$ 
$$ 
$$ 
$$ 
$$ 
$$ 
$$ 
$$ 
$$ 
$$ 
$$ 
$$ 
$$ 
$$ 
$$ 
$$ 
$$ 
$$ 
$$ 
$$ 
$$ 
$$ 
$$ 
$$ 
$$ 
$$ 
$$ 
$$ 
$$ 
$$ 
$$ 
$$ 
$$ 
$$ 
$$ 
$$ 
$$ 
$$ 
$$ 
$$ 
$$ 
$$ 
$$ 
$$ 
$$ 
$$ 
$$ 
$$ 
$$ 
$$ 
$$ 
$$ 
$$ 
$$ 
$$ 
$$ 
$$ 
$$ 
$$ 
$$ 
$$ 
$$ 
$$ 
$$ 
$$ 
$$ 
$$ 
$$ 
$$ 
$$ 
$$ 
$$ 
$$ 
$$ 
$$ 
$$ 
$$ 
$$ 
$$ 
$$ 
$$ 
$$ 
$$ 
$$ 
$$ 
$$ 
$$ 
$$ 
$$ 
$$ 
$$ 
$$ 
$$ 
$$ 
$$ 
$$ 
$$ 
$$ 
$$ 
$$ 
$$ 
$$ 
$$ 
$$ 
$$ 
$$ 
$$ 
$$ 
$$ 
$$ 
$$ 
$$ 
$$ 
$$ 
$$ ;$Id: Avance2.incl,v 1.10.6.7 2007/01/22 13:54:46 ber Exp $
$$ # 12 "C:/Bruker/TOPSPIN/exp/stan/nmr/lists/pp/zgpr" 2
$$ 
$$ 
$$ 
$$ "d12=20u"
$$ 
$$ 
$$ "acqt0=-p1*2/3.1416"
$$ 
$$ 
$$ # 1 "mc_line 21 file C:/Bruker/TOPSPIN/exp/stan/nmr/lists/pp/zgpr expanding definition part of mc command before ze"
$$ define delay MCWRK
$$ define delay MCREST
$$ "MCWRK = 0.500000*30m"
$$ "MCREST = 30m - 30m"
$$ # 21 "C:/Bruker/TOPSPIN/exp/stan/nmr/lists/pp/zgpr"
$$ 1 ze
$$ # 1 "mc_line 21 file C:/Bruker/TOPSPIN/exp/stan/nmr/lists/pp/zgpr expanding definition of mc command after ze"
$$ # 22 "C:/Bruker/TOPSPIN/exp/stan/nmr/lists/pp/zgpr"
$$ # 1 "mc_line 22 file C:/Bruker/TOPSPIN/exp/stan/nmr/lists/pp/zgpr expanding start label for mc command"
$$ 2 MCWRK  * 2
$$ LBLF0, MCREST
$$ # 23 "C:/Bruker/TOPSPIN/exp/stan/nmr/lists/pp/zgpr"
$$   d12 pl9:f1
$$   d1 cw:f1 ph29
$$   4u do:f1
$$   d12 pl1:f1
$$   p1 ph1
$$   go=2 ph31
$$ # 1 "mc_line 29 file C:/Bruker/TOPSPIN/exp/stan/nmr/lists/pp/zgpr expanding mc command in line"
$$   MCWRK wr #0
$$   MCWRK zd 
$$   lo to LBLF0 times td0
$$ 
$$ # 30 "C:/Bruker/TOPSPIN/exp/stan/nmr/lists/pp/zgpr"
$$ exit
$$ 
$$ 
$$ ph1=0 2 2 0 1 3 3 1
$$ ph29=0
$$ ph31=0 2 2 0 1 3 3 1
$$ 
$$ 
$$ ;pl1 : f1 channel - power level for pulse (default)
$$ ;pl9 : f1 channel - power level for presaturation
$$ ;p1 : f1 channel -  90 degree high power pulse
$$ ;d1 : relaxation delay; 1-5 * T1
$$ ;d12: delay for power switching                      [20 usec]
$$ ;NS: 1 * n, total number of scans: NS * TD0
$$ 
$$ 
$$ 
$$ ;$Id: zgpr,v 1.7.10.2 2006/11/10 11:04:15 ber Exp $
##$RELAX= 
##$BRUKER FILE EXP=uxnmr.par
$$ ##TITLE= Parameter file, TOPSPIN		Version 1.3
$$ ##JCAMPDX= 5.0
$$ ##DATATYPE= Parameter Values
$$ ##ORIGIN= Bruker BioSpin GmbH
$$ ##OWNER= Administrator
$$ $$ 2008-03-03 09:42:28.895 +0100  WUR\bruker@RIK1030
$$ $$ C:/Bruker/TOPSPIN/conf/instr/avance400/uxnmr.par
$$ ##$ACB= 0
$$ ##$ACBTAT= (0..15)
0 88 72 0 0 0 0 0 0 0 0 0 0 0 0 0 
$$ ##$ACBTBA= (0..15)
0 0 0 0 0 0 0 0 0 0 0 0 0 0 0 0 
$$ ##$ACBTCTL= (0..15)
0 0 0 0 0 0 0 0 0 0 0 0 0 0 0 0 
$$ ##$ACBTDI= (0..15)
0 102 102 0 0 0 0 0 0 0 0 0 0 0 0 0 
$$ ##$ACBTDM= (0..15)
0 10 10 0 0 0 0 0 0 0 0 0 0 0 0 0 
$$ ##$ACBTFHI= (0..15)
0 400 400 0 0 0 0 0 0 0 0 0 0 0 0 0 
$$ ##$ACBTFL= (0..15)
0 73 74 0 0 0 0 0 0 0 0 0 0 0 0 0 
$$ ##$ACBTFLO= (0..15)
0 14 14 0 0 0 0 0 0 0 0 0 0 0 0 0 
$$ ##$ACBTOUT= (0..15)
0 1 2 0 0 0 0 0 0 0 0 0 0 0 0 0 
$$ ##$ACBTPO= (0..15)
0 150000 60000 0 0 0 0 0 0 0 0 0 0 0 0 0 
$$ ##$ACBTPW= (0..15)
0 10 10 0 0 0 0 0 0 0 0 0 0 0 0 0 
$$ ##$ACBTSB= (0..15)
0 0 0 0 0 0 0 0 0 0 0 0 0 0 0 0 
$$ ##$ACBTY= <no>
$$ ##$AQSBDHW= (0..31)
255 255 1 4 4 255 255 255 0 0 255 255 255 255 255 255 255 255 255 0 255 
255 255 255 255 255 255 255 255 255 255 255 
$$ ##$AQSBDID= (0..31)
255 255 88 83 83 255 255 255 65 67 255 255 255 255 255 255 255 255 255 
66 255 255 255 255 255 255 255 255 255 255 255 255 
$$ ##$AQSBDNO= (0..31)
255 255 1 1 2 255 255 255 1 1 255 255 255 255 255 255 255 255 255 1 255 
255 255 255 255 255 255 255 255 255 255 255 
$$ ##$AQSBDTY= (0..31)
255 255 3 16 16 255 255 255 5 9 255 255 255 255 255 255 255 255 255 7 
255 255 255 255 255 255 255 255 255 255 255 255 
$$ ##$AQSBUAD= (0..31)
255 255 52 36 37 255 255 255 54 26 255 255 255 255 255 255 255 255 255 
32 255 255 255 255 255 255 255 255 255 255 255 255 
$$ ##$AQSECL= (0..31)
255 255 2 3 3 255 255 255 5 2 255 255 255 255 255 255 255 255 255 255 
255 255 255 255 255 255 255 255 255 255 255 255 
$$ ##$AQSECLS= (0..31)
255 255 3 2 2 255 255 255 0 0 255 255 255 255 255 255 255 255 255 255 
255 255 255 255 255 255 255 255 255 255 255 255 
$$ ##$ATT19F= (0..1)
0 0 
$$ ##$ATT1H= (0..1)
0 0 
$$ ##$ATT3H= (0..1)
0 0 
$$ ##$ATTX= (0..1)
0 0 
$$ ##$ATTY= (0..1)
0 0 
$$ ##$ATTZ= (0..1)
0 0 
$$ ##$BACSAIR= no
$$ ##$BACSCAP= 60
$$ ##$BACSDEL= 10
$$ ##$BACSFCM= no
$$ ##$BACSOPT= <>
$$ ##$BACSTY= <tty08>
$$ ##$BARPTY= <no>
$$ ##$BFREQ= 400.13
$$ ##$BIRDS= yes
$$ ##$BMPC= 0
$$ ##$BMPCTY= <no>
$$ ##$BPSUTY= <no>
$$ ##$BSMS= 1
$$ ##$BSMSTY= <tty02>
$$ ##$CFASMOD= (0..7)
1 1 1 1 1 1 1 1 
$$ ##$CFASMUL= (0..7)
1 1 1 1 1 1 1 1 
$$ ##$CNFTXDR= (0..7)
6 6 0 0 0 0 0 0 
$$ ##$COMDIG2= 0
$$ ##$CPDBTY= <no>
$$ ##$CRCOTY= <no>
$$ ##$DATSTAT= no
$$ ##$DIGI140= (0..7)
0 0 0 0 0 0 0 0 
$$ ##$DIGIB12= (0..7)
0 0 0 0 0 0 0 0 
$$ ##$DIGIB16= (0..7)
0 0 0 0 0 0 0 0 
$$ ##$DIGIFA= (0..7)
0 0 0 0 0 0 0 0 
$$ ##$DIGIHA= (0..7)
0 0 0 0 0 0 0 0 
$$ ##$DIGIHAF= (0..7)
0 0 0 0 0 0 0 0 
$$ ##$DIGIHRD= (0..7)
0 0 0 0 0 0 0 0 
$$ ##$DIGIIA= (0..7)
0 0 0 0 0 0 0 0 
$$ ##$DIGIO16= (0..7)
0 0 0 0 0 0 0 0 
$$ ##$DIGISA= (0..7)
1 0 0 0 0 0 0 0 
$$ ##$DIGISAF= (0..7)
0 0 0 0 0 0 0 0 
$$ ##$DIGISL= (0..7)
0 0 0 0 0 0 0 0 
$$ ##$DIGITYI= (0..7)
0 0 0 0 0 0 0 0 
$$ ##$DIGITYP= (0..7)
0 0 0 0 0 0 0 0 
$$ ##$DIGITZ= 0
$$ ##$DRU= no
$$ ##$FCUMEM= (0..7)
2093056 2093056 0 0 0 0 0 0 
$$ ##$FCUPAL= (0..7)
260 260 0 0 0 0 0 0 
$$ ##$FQMIX= 0
$$ ##$FUNCMOD= <>
$$ ##$GCUTYPE= 2
$$ ##$GTUTY= <no>
$$ ##$HFAC= 3
$$ ##$HPCU= 0
$$ ##$HPCUTY= <no>
$$ ##$HPTXLP= (0..3)
-1 -1 -1 -1 
$$ ##$HPTXPI= (0..3)
0 0 0 0 
$$ ##$HPTXPO= (0..3)
0 0 0 0 
$$ ##$HPTXTY= (0..3)
0 0 0 0 
$$ ##$IF451= 0
$$ ##$IFREQ= 1
$$ ##$INTFPR= 0
$$ ##$IPSO= no
$$ ##$LOCKTY= <tty03>
$$ ##$LOCSWID= 0
$$ ##$M2FAC= 0
$$ ##$MASTY= <no>
$$ ##$MEMPRM= 0
$$ ##$MHFAC= 0
$$ ##$MXFAC= 0
$$ ##$NAMPD1= <2H>
$$ ##$NAMPD10= <>
$$ ##$NAMPD11= <>
$$ ##$NAMPD12= <>
$$ ##$NAMPD13= <>
$$ ##$NAMPD14= <>
$$ ##$NAMPD15= <>
$$ ##$NAMPD16= <>
$$ ##$NAMPD2= <X-BB19F_2HS>
$$ ##$NAMPD3= <1H>
$$ ##$NAMPD4= <>
$$ ##$NAMPD5= <>
$$ ##$NAMPD6= <>
$$ ##$NAMPD7= <>
$$ ##$NAMPD8= <>
$$ ##$NAMPD9= <>
$$ ##$NFCU= 2
$$ ##$NMRCH= 0
$$ ##$NMRMEM= 0
$$ ##$NRCU= 1
$$ ##$NROUT= 1
$$ ##$PAMPF1= (0..15)
75 99 67 27 0 0 0 12 117 46 8 118 1 0 0 0 
$$ ##$PAMPF2= (0..15)
0 0 0 0 0 0 0 0 0 0 0 0 0 0 0 0 
$$ ##$PAMPF3= (0..15)
0 0 0 0 0 0 0 0 0 0 0 0 0 0 0 0 
$$ ##$PAMPF4= (0..15)
0 0 0 0 0 0 0 0 0 0 0 0 0 0 0 0 
$$ ##$PAMPF5= (0..15)
0 0 0 0 0 0 0 0 0 0 0 0 0 0 0 0 
$$ ##$PAMPF6= (0..15)
0 0 0 0 0 0 0 0 0 0 0 0 0 0 0 0 
$$ ##$PAMPF7= (0..15)
0 0 0 0 0 0 0 0 0 0 0 0 0 0 0 0 
$$ ##$PAMPF8= (0..15)
0 0 0 0 0 0 0 0 0 0 0 0 0 0 0 0 
$$ ##$PH4= 0
$$ ##$PHF4TY= <no>
$$ ##$POWCHK= no
$$ ##$PRAMD1= (0..7)
0 1048576 0 0 0 1048576 0 0 
$$ ##$PRAMD10= (0..7)
0 0 0 0 0 0 0 0 
$$ ##$PRAMD11= (0..7)
0 0 0 0 0 0 0 0 
$$ ##$PRAMD12= (0..7)
0 0 0 0 0 0 0 0 
$$ ##$PRAMD13= (0..7)
0 0 0 0 0 0 0 0 
$$ ##$PRAMD14= (0..7)
0 0 0 0 0 0 0 0 
$$ ##$PRAMD15= (0..7)
0 0 0 0 0 0 0 0 
$$ ##$PRAMD16= (0..7)
0 0 0 0 0 0 0 0 
$$ ##$PRAMD17= (0..7)
0 0 0 0 0 0 0 0 
$$ ##$PRAMD18= (0..7)
0 0 0 0 0 0 0 0 
$$ ##$PRAMD19= (0..7)
0 0 0 0 0 0 0 0 
$$ ##$PRAMD2= (0..7)
2147483644 2146435071 2147483647 134217727 2147483644 2146435071 2147483647 
134217727 
$$ ##$PRAMD20= (0..7)
0 0 0 0 0 0 0 0 
$$ ##$PRAMD21= (0..7)
0 0 0 0 0 0 0 0 
$$ ##$PRAMD3= (0..7)
2 0 0 0 2 0 0 0 
$$ ##$PRAMD4= (0..7)
2147483644 2146435071 2147483647 134217727 2147483644 2146435071 2147483647 
134217727 
$$ ##$PRAMD5= (0..7)
0 0 0 0 0 0 0 0 
$$ ##$PRAMD6= (0..7)
0 0 0 0 0 0 0 0 
$$ ##$PRAMD7= (0..7)
0 0 0 0 0 0 0 0 
$$ ##$PRAMD8= (0..7)
0 0 0 0 0 0 0 0 
$$ ##$PRAMD9= (0..7)
0 0 0 0 0 0 0 0 
$$ ##$PRAMLED= (0..1)
15 15 
$$ ##$PRAMP1= <tty01>
$$ ##$PRAMP2= <no>
$$ ##$PRAMP3= <no>
$$ ##$PRAMP4= <no>
$$ ##$PRAMP5= <no>
$$ ##$PRAMP6= <no>
$$ ##$PRAMP7= <no>
$$ ##$PRAMP8= <no>
$$ ##$PRAMPTP= 0
$$ ##$PREPTY= <no>
$$ ##$PRESHLD= 0
$$ ##$PTS160= -1
$$ ##$PTSA2X= (0..7)
0 0 0 0 0 0 0 0 
$$ ##$PTSF2X= (0..7)
0 0 0 0 0 0 0 0 
$$ ##$PTSFMX= (0..7)
429.9 429.9 0 0 0 0 0 0 
$$ ##$PULCHK= no
$$ ##$RCUCDS= (0..7)
8388608 0 0 0 0 0 0 0 
$$ ##$RCUCFS= (0..7)
4096 0 0 0 0 0 0 0 
$$ ##$RCUCSS= (0..7)
1048576 0 0 0 0 0 0 0 
$$ ##$RCUI2C1= (0..7)
78 0 0 0 0 0 0 0 
$$ ##$RCUI2C2= (0..7)
0 0 0 0 0 0 0 0 
$$ ##$RCUI2C3= (0..7)
0 0 0 0 0 0 0 0 
$$ ##$RCUI2C4= (0..7)
0 0 0 0 0 0 0 0 
$$ ##$RCUI2C5= (0..7)
0 0 0 0 0 0 0 0 
$$ ##$RCUI2C6= (0..7)
0 0 0 0 0 0 0 0 
$$ ##$RCUI2C7= (0..7)
0 0 0 0 0 0 0 0 
$$ ##$RCUI2C8= (0..7)
0 0 0 0 0 0 0 0 
$$ ##$RDCU= 0
$$ ##$RGTYPE= (0..7)
5 0 0 0 0 0 0 0 
$$ ##$RG_max= (0..7)
46341 0 0 0 0 0 0 0 
$$ ##$RG_min= (0..7)
1 0 0 0 0 0 0 0 
$$ ##$RG_tab1= (0..255)
1 1.1 1.3 1.4 1.6 1.8 2 2.2 2.5 2.8 3.2 3.6 4 4.5 5 5.7 6.3 7.1 8 9 10.1 
11.3 12.7 14.3 16 18 20.2 22.6 25.4 28.5 32 35.9 40.3 45.3 50.8 57 64 
71.8 80.6 90.5 101.6 114 128 143.7 161.3 181 203.2 228.1 256 287.4 322.5 
362 406.4 456.1 512 574.7 645.1 724.1 812.7 912.3 1024 1149.4 1290.2 1448.2 
1625.5 1824.6 2048 2298.8 2580.3 2896.3 3251 3649.1 4096 4597.6 5160.6 
5792.6 6502 7298.2 8192 9195.2 10321.3 11585.2 13004 14596.5 16384 18390.4 
20642.5 23170.5 26008 29193 32768 36780.8 41285.1 46341 -1 -1 -1 -1 -1 
-1 -1 -1 -1 -1 -1 -1 -1 -1 -1 -1 -1 -1 -1 -1 -1 -1 -1 -1 -1 -1 -1 -1 -1 
-1 -1 -1 -1 -1 -1 -1 -1 -1 -1 -1 -1 -1 -1 -1 -1 -1 -1 -1 -1 -1 -1 -1 -1 
-1 -1 -1 -1 -1 -1 -1 -1 -1 -1 -1 -1 -1 -1 -1 -1 -1 -1 -1 -1 -1 -1 -1 -1 
-1 -1 -1 -1 -1 -1 -1 -1 -1 -1 -1 -1 -1 -1 -1 -1 -1 -1 -1 -1 -1 -1 -1 -1 
-1 -1 -1 -1 -1 -1 -1 -1 -1 -1 -1 -1 -1 -1 -1 -1 -1 -1 -1 -1 -1 -1 -1 -1 
-1 -1 -1 -1 -1 -1 -1 -1 -1 -1 -1 -1 -1 -1 -1 -1 -1 -1 -1 -1 -1 -1 -1 -1 
-1 -1 -1 -1 -1 -1 -1 -1 -1 -1 -1 -1 -1 
$$ ##$RG_tab2= (0..255)
-1 -1 -1 -1 -1 -1 -1 -1 -1 -1 -1 -1 -1 -1 -1 -1 -1 -1 -1 -1 -1 -1 -1 -1 
-1 -1 -1 -1 -1 -1 -1 -1 -1 -1 -1 -1 -1 -1 -1 -1 -1 -1 -1 -1 -1 -1 -1 -1 
-1 -1 -1 -1 -1 -1 -1 -1 -1 -1 -1 -1 -1 -1 -1 -1 -1 -1 -1 -1 -1 -1 -1 -1 
-1 -1 -1 -1 -1 -1 -1 -1 -1 -1 -1 -1 -1 -1 -1 -1 -1 -1 -1 -1 -1 -1 -1 -1 
-1 -1 -1 -1 -1 -1 -1 -1 -1 -1 -1 -1 -1 -1 -1 -1 -1 -1 -1 -1 -1 -1 -1 -1 
-1 -1 -1 -1 -1 -1 -1 -1 -1 -1 -1 -1 -1 -1 -1 -1 -1 -1 -1 -1 -1 -1 -1 -1 
-1 -1 -1 -1 -1 -1 -1 -1 -1 -1 -1 -1 -1 -1 -1 -1 -1 -1 -1 -1 -1 -1 -1 -1 
-1 -1 -1 -1 -1 -1 -1 -1 -1 -1 -1 -1 -1 -1 -1 -1 -1 -1 -1 -1 -1 -1 -1 -1 
-1 -1 -1 -1 -1 -1 -1 -1 -1 -1 -1 -1 -1 -1 -1 -1 -1 -1 -1 -1 -1 -1 -1 -1 
-1 -1 -1 -1 -1 -1 -1 -1 -1 -1 -1 -1 -1 -1 -1 -1 -1 -1 -1 -1 -1 -1 -1 -1 
-1 -1 -1 -1 -1 -1 -1 -1 -1 -1 -1 -1 -1 -1 -1 -1 
$$ ##$RG_tab3= (0..255)
-1 -1 -1 -1 -1 -1 -1 -1 -1 -1 -1 -1 -1 -1 -1 -1 -1 -1 -1 -1 -1 -1 -1 -1 
-1 -1 -1 -1 -1 -1 -1 -1 -1 -1 -1 -1 -1 -1 -1 -1 -1 -1 -1 -1 -1 -1 -1 -1 
-1 -1 -1 -1 -1 -1 -1 -1 -1 -1 -1 -1 -1 -1 -1 -1 -1 -1 -1 -1 -1 -1 -1 -1 
-1 -1 -1 -1 -1 -1 -1 -1 -1 -1 -1 -1 -1 -1 -1 -1 -1 -1 -1 -1 -1 -1 -1 -1 
-1 -1 -1 -1 -1 -1 -1 -1 -1 -1 -1 -1 -1 -1 -1 -1 -1 -1 -1 -1 -1 -1 -1 -1 
-1 -1 -1 -1 -1 -1 -1 -1 -1 -1 -1 -1 -1 -1 -1 -1 -1 -1 -1 -1 -1 -1 -1 -1 
-1 -1 -1 -1 -1 -1 -1 -1 -1 -1 -1 -1 -1 -1 -1 -1 -1 -1 -1 -1 -1 -1 -1 -1 
-1 -1 -1 -1 -1 -1 -1 -1 -1 -1 -1 -1 -1 -1 -1 -1 -1 -1 -1 -1 -1 -1 -1 -1 
-1 -1 -1 -1 -1 -1 -1 -1 -1 -1 -1 -1 -1 -1 -1 -1 -1 -1 -1 -1 -1 -1 -1 -1 
-1 -1 -1 -1 -1 -1 -1 -1 -1 -1 -1 -1 -1 -1 -1 -1 -1 -1 -1 -1 -1 -1 -1 -1 
-1 -1 -1 -1 -1 -1 -1 -1 -1 -1 -1 -1 -1 -1 -1 -1 
$$ ##$RG_tab4= (0..255)
-1 -1 -1 -1 -1 -1 -1 -1 -1 -1 -1 -1 -1 -1 -1 -1 -1 -1 -1 -1 -1 -1 -1 -1 
-1 -1 -1 -1 -1 -1 -1 -1 -1 -1 -1 -1 -1 -1 -1 -1 -1 -1 -1 -1 -1 -1 -1 -1 
-1 -1 -1 -1 -1 -1 -1 -1 -1 -1 -1 -1 -1 -1 -1 -1 -1 -1 -1 -1 -1 -1 -1 -1 
-1 -1 -1 -1 -1 -1 -1 -1 -1 -1 -1 -1 -1 -1 -1 -1 -1 -1 -1 -1 -1 -1 -1 -1 
-1 -1 -1 -1 -1 -1 -1 -1 -1 -1 -1 -1 -1 -1 -1 -1 -1 -1 -1 -1 -1 -1 -1 -1 
-1 -1 -1 -1 -1 -1 -1 -1 -1 -1 -1 -1 -1 -1 -1 -1 -1 -1 -1 -1 -1 -1 -1 -1 
-1 -1 -1 -1 -1 -1 -1 -1 -1 -1 -1 -1 -1 -1 -1 -1 -1 -1 -1 -1 -1 -1 -1 -1 
-1 -1 -1 -1 -1 -1 -1 -1 -1 -1 -1 -1 -1 -1 -1 -1 -1 -1 -1 -1 -1 -1 -1 -1 
-1 -1 -1 -1 -1 -1 -1 -1 -1 -1 -1 -1 -1 -1 -1 -1 -1 -1 -1 -1 -1 -1 -1 -1 
-1 -1 -1 -1 -1 -1 -1 -1 -1 -1 -1 -1 -1 -1 -1 -1 -1 -1 -1 -1 -1 -1 -1 -1 
-1 -1 -1 -1 -1 -1 -1 -1 -1 -1 -1 -1 -1 -1 -1 -1 
$$ ##$RG_tab5= (0..255)
-1 -1 -1 -1 -1 -1 -1 -1 -1 -1 -1 -1 -1 -1 -1 -1 -1 -1 -1 -1 -1 -1 -1 -1 
-1 -1 -1 -1 -1 -1 -1 -1 -1 -1 -1 -1 -1 -1 -1 -1 -1 -1 -1 -1 -1 -1 -1 -1 
-1 -1 -1 -1 -1 -1 -1 -1 -1 -1 -1 -1 -1 -1 -1 -1 -1 -1 -1 -1 -1 -1 -1 -1 
-1 -1 -1 -1 -1 -1 -1 -1 -1 -1 -1 -1 -1 -1 -1 -1 -1 -1 -1 -1 -1 -1 -1 -1 
-1 -1 -1 -1 -1 -1 -1 -1 -1 -1 -1 -1 -1 -1 -1 -1 -1 -1 -1 -1 -1 -1 -1 -1 
-1 -1 -1 -1 -1 -1 -1 -1 -1 -1 -1 -1 -1 -1 -1 -1 -1 -1 -1 -1 -1 -1 -1 -1 
-1 -1 -1 -1 -1 -1 -1 -1 -1 -1 -1 -1 -1 -1 -1 -1 -1 -1 -1 -1 -1 -1 -1 -1 
-1 -1 -1 -1 -1 -1 -1 -1 -1 -1 -1 -1 -1 -1 -1 -1 -1 -1 -1 -1 -1 -1 -1 -1 
-1 -1 -1 -1 -1 -1 -1 -1 -1 -1 -1 -1 -1 -1 -1 -1 -1 -1 -1 -1 -1 -1 -1 -1 
-1 -1 -1 -1 -1 -1 -1 -1 -1 -1 -1 -1 -1 -1 -1 -1 -1 -1 -1 -1 -1 -1 -1 -1 
-1 -1 -1 -1 -1 -1 -1 -1 -1 -1 -1 -1 -1 -1 -1 -1 
$$ ##$RG_tab6= (0..255)
-1 -1 -1 -1 -1 -1 -1 -1 -1 -1 -1 -1 -1 -1 -1 -1 -1 -1 -1 -1 -1 -1 -1 -1 
-1 -1 -1 -1 -1 -1 -1 -1 -1 -1 -1 -1 -1 -1 -1 -1 -1 -1 -1 -1 -1 -1 -1 -1 
-1 -1 -1 -1 -1 -1 -1 -1 -1 -1 -1 -1 -1 -1 -1 -1 -1 -1 -1 -1 -1 -1 -1 -1 
-1 -1 -1 -1 -1 -1 -1 -1 -1 -1 -1 -1 -1 -1 -1 -1 -1 -1 -1 -1 -1 -1 -1 -1 
-1 -1 -1 -1 -1 -1 -1 -1 -1 -1 -1 -1 -1 -1 -1 -1 -1 -1 -1 -1 -1 -1 -1 -1 
-1 -1 -1 -1 -1 -1 -1 -1 -1 -1 -1 -1 -1 -1 -1 -1 -1 -1 -1 -1 -1 -1 -1 -1 
-1 -1 -1 -1 -1 -1 -1 -1 -1 -1 -1 -1 -1 -1 -1 -1 -1 -1 -1 -1 -1 -1 -1 -1 
-1 -1 -1 -1 -1 -1 -1 -1 -1 -1 -1 -1 -1 -1 -1 -1 -1 -1 -1 -1 -1 -1 -1 -1 
-1 -1 -1 -1 -1 -1 -1 -1 -1 -1 -1 -1 -1 -1 -1 -1 -1 -1 -1 -1 -1 -1 -1 -1 
-1 -1 -1 -1 -1 -1 -1 -1 -1 -1 -1 -1 -1 -1 -1 -1 -1 -1 -1 -1 -1 -1 -1 -1 
-1 -1 -1 -1 -1 -1 -1 -1 -1 -1 -1 -1 -1 -1 -1 -1 
$$ ##$RG_tab7= (0..255)
-1 -1 -1 -1 -1 -1 -1 -1 -1 -1 -1 -1 -1 -1 -1 -1 -1 -1 -1 -1 -1 -1 -1 -1 
-1 -1 -1 -1 -1 -1 -1 -1 -1 -1 -1 -1 -1 -1 -1 -1 -1 -1 -1 -1 -1 -1 -1 -1 
-1 -1 -1 -1 -1 -1 -1 -1 -1 -1 -1 -1 -1 -1 -1 -1 -1 -1 -1 -1 -1 -1 -1 -1 
-1 -1 -1 -1 -1 -1 -1 -1 -1 -1 -1 -1 -1 -1 -1 -1 -1 -1 -1 -1 -1 -1 -1 -1 
-1 -1 -1 -1 -1 -1 -1 -1 -1 -1 -1 -1 -1 -1 -1 -1 -1 -1 -1 -1 -1 -1 -1 -1 
-1 -1 -1 -1 -1 -1 -1 -1 -1 -1 -1 -1 -1 -1 -1 -1 -1 -1 -1 -1 -1 -1 -1 -1 
-1 -1 -1 -1 -1 -1 -1 -1 -1 -1 -1 -1 -1 -1 -1 -1 -1 -1 -1 -1 -1 -1 -1 -1 
-1 -1 -1 -1 -1 -1 -1 -1 -1 -1 -1 -1 -1 -1 -1 -1 -1 -1 -1 -1 -1 -1 -1 -1 
-1 -1 -1 -1 -1 -1 -1 -1 -1 -1 -1 -1 -1 -1 -1 -1 -1 -1 -1 -1 -1 -1 -1 -1 
-1 -1 -1 -1 -1 -1 -1 -1 -1 -1 -1 -1 -1 -1 -1 -1 -1 -1 -1 -1 -1 -1 -1 -1 
-1 -1 -1 -1 -1 -1 -1 -1 -1 -1 -1 -1 -1 -1 -1 -1 
$$ ##$RG_tab8= (0..255)
-1 -1 -1 -1 -1 -1 -1 -1 -1 -1 -1 -1 -1 -1 -1 -1 -1 -1 -1 -1 -1 -1 -1 -1 
-1 -1 -1 -1 -1 -1 -1 -1 -1 -1 -1 -1 -1 -1 -1 -1 -1 -1 -1 -1 -1 -1 -1 -1 
-1 -1 -1 -1 -1 -1 -1 -1 -1 -1 -1 -1 -1 -1 -1 -1 -1 -1 -1 -1 -1 -1 -1 -1 
-1 -1 -1 -1 -1 -1 -1 -1 -1 -1 -1 -1 -1 -1 -1 -1 -1 -1 -1 -1 -1 -1 -1 -1 
-1 -1 -1 -1 -1 -1 -1 -1 -1 -1 -1 -1 -1 -1 -1 -1 -1 -1 -1 -1 -1 -1 -1 -1 
-1 -1 -1 -1 -1 -1 -1 -1 -1 -1 -1 -1 -1 -1 -1 -1 -1 -1 -1 -1 -1 -1 -1 -1 
-1 -1 -1 -1 -1 -1 -1 -1 -1 -1 -1 -1 -1 -1 -1 -1 -1 -1 -1 -1 -1 -1 -1 -1 
-1 -1 -1 -1 -1 -1 -1 -1 -1 -1 -1 -1 -1 -1 -1 -1 -1 -1 -1 -1 -1 -1 -1 -1 
-1 -1 -1 -1 -1 -1 -1 -1 -1 -1 -1 -1 -1 -1 -1 -1 -1 -1 -1 -1 -1 -1 -1 -1 
-1 -1 -1 -1 -1 -1 -1 -1 -1 -1 -1 -1 -1 -1 -1 -1 -1 -1 -1 -1 -1 -1 -1 -1 
-1 -1 -1 -1 -1 -1 -1 -1 -1 -1 -1 -1 -1 -1 -1 -1 
$$ ##$ROUTER= 3
$$ ##$RX22TY= <tty10>
$$ ##$SCMTY= <no>
$$ ##$SPECTR= 5
$$ ##$SY2FLAG= 0
$$ ##$TFXNUM= 0
$$ ##$TRIPLO2= 0
$$ ##$VTUTY= <tty05>
$$ ##$WBREFAM= (0..15)
100 100 100 100 100 100 100 100 100 100 100 100 100 100 100 100 
$$ ##$WBREFPH= (0..15)
0 0 0 0 0 0 0 0 0 0 0 0 0 0 0 0 
$$ ##$XFAC= 2
$$ ##END=
##$RELAX= 
$$ Bruker specific parameters
$$ --------------------------
##$DU= <P:\NMR-data>
##$EXPNO= 1
##$NAME= <NMR_polar_TCDD_p7.4D>
##$PROCNO= 1
##$TYPE= <nmr>
##$USER= <Ainhoa_raw_data>
##$ACQT0= 0
##$AMP= (0..31)
100 100 100 100 100 100 100 100 100 100 100 100 100 100 100 100 100 100
100 100 100 100 100 100 100 100 100 100 100 100 100 100
##$ANAVPT= -1
##$AQSEQ= 0
##$AQ_mod= 3
##$AUNM= <au_zg>
##$AUTOPOS= <9 >
##$BF1= 400.13
##$BF2= 100.612769
##$BF3= 400.13
##$BF4= 400.13
##$BF5= 500.13
##$BF6= 500.13
##$BF7= 500.13
##$BF8= 500.13
##$BYTORDA= 0
##$CFDGTYP= 0
##$CFRGTYP= 5
##$CHEMSTR= <none>
##$CNST= (0..63)
1 1 145 1 1 1 1 1 1 1 1 1 1 1 1 1 1 1 1 1 1 1 1 1 1 1 1 1 1 1 1 1 1 1 1
1 1 1 1 1 1 1 1 1 1 1 1 1 1 1 1 1 1 1 1 1 1 1 1 1 1 1 1 1
##$CPDPRG= <>
##$CPDPRG1= <>
##$CPDPRG2= <>
##$CPDPRG3= <>
##$CPDPRG4= <mlev>
##$CPDPRG5= <mlev>
##$CPDPRG6= <mlev>
##$CPDPRG7= <mlev>
##$CPDPRG8= <mlev>
##$CPDPRGB= <>
##$CPDPRGT= <>
##$D= (0..63)
0 2 0 0 0 0 0 0 0 0.06 0 0 2e-005 0 0 0 0.0002 0 0 0 0 0 0 0 0 0 0 0 0
0 0 0 0 0 0 0 0 0 0 0 0 0 0 0 0 0 0 0 0 0 0 0 0 0 0 0 0 0 0 0 0 0 0 0
##$DATE= 1214898741
##$DBL= (0..7)
120 120 120 120 120 120 120 120
##$DBP= (0..7)
150 150 150 150 150 150 150 150
##$DBP07= 0
##$DBPNAM0= <>
##$DBPNAM1= <>
##$DBPNAM2= <>
##$DBPNAM3= <>
##$DBPNAM4= <>
##$DBPNAM5= <>
##$DBPNAM6= <>
##$DBPNAM7= <>
##$DBPOAL= (0..7)
0.5 0.5 0.5 0.5 0.5 0.5 0.5 0.5
##$DBPOFFS= (0..7)
0 0 0 0 0 0 0 0
##$DE= 6
##$DECBNUC= <off>
##$DECIM= 24
##$DECNUC= <off>
##$DECSTAT= 4
##$DIGMOD= 0
##$DIGTYP= 7
##$DL= (0..7)
0 120 120 120 120 120 120 120
##$DP= (0..7)
150 150 150 150 150 150 150 150
##$DP07= 0
##$DPNAME0= <>
##$DPNAME1= <>
##$DPNAME2= <>
##$DPNAME3= <>
##$DPNAME4= <>
##$DPNAME5= <>
##$DPNAME6= <>
##$DPNAME7= <>
##$DPOAL= (0..7)
0.5 0.5 0.5 0.5 0.5 0.5 0.5 0.5
##$DPOFFS= (0..7)
0 0 0 0 0 0 0 0
##$DQDMODE= 0
##$DR= 18
##$DS= 4
##$DSLIST= <SSSSSSSSSSSSSSS>
##$DSPFIRM= 0
##$DSPFVS= -1
##$DTYPA= 0
##$EXP= <AID_d2o>
##$F1LIST= <111111111111111>
##$F2LIST= <222222222222222>
##$F3LIST= <333333333333333>
##$FCUCHAN= (0..9)
0 2 1 0 0 0 0 0 0 0
##$FL1= 90
##$FL2= 90
##$FL3= 90
##$FL4= 90
##$FOV= 20
##$FQ1LIST= <freqlist>
##$FQ2LIST= <freqlist>
##$FQ3LIST= <freqlist>
##$FQ4LIST= <freqlist>
##$FQ5LIST= <freqlist>
##$FQ6LIST= <freqlist>
##$FQ7LIST= <freqlist>
##$FQ8LIST= <freqlist>
##$FRQLO3= 1882485.02994012
##$FRQLO3N= 0
##$FS= (0..7)
83 83 83 83 83 83 83 83
##$FTLPGN= 0
##$FW= 90000
##$FnMODE= 0
##$FnTYPE= 0
##$GP031= 0
##$GPNAM0= <sine.100>
##$GPNAM1= <sine.100>
##$GPNAM10= <sine.100>
##$GPNAM11= <sine.100>
##$GPNAM12= <sine.100>
##$GPNAM13= <sine.100>
##$GPNAM14= <sine.100>
##$GPNAM15= <sine.100>
##$GPNAM16= <sine.100>
##$GPNAM17= <sine.100>
##$GPNAM18= <sine.100>
##$GPNAM19= <sine.100>
##$GPNAM2= <sine.100>
##$GPNAM20= <sine.100>
##$GPNAM21= <sine.100>
##$GPNAM22= <sine.100>
##$GPNAM23= <sine.100>
##$GPNAM24= <sine.100>
##$GPNAM25= <sine.100>
##$GPNAM26= <sine.100>
##$GPNAM27= <sine.100>
##$GPNAM28= <sine.100>
##$GPNAM29= <sine.100>
##$GPNAM3= <sine.100>
##$GPNAM30= <sine.100>
##$GPNAM31= <sine.100>
##$GPNAM4= <sine.100>
##$GPNAM5= <sine.100>
##$GPNAM6= <sine.100>
##$GPNAM7= <sine.100>
##$GPNAM8= <sine.100>
##$GPNAM9= <sine.100>
##$GPX= (0..31)
0 0 0 0 0 0 0 0 0 0 0 0 0 0 0 0 0 0 0 0 0 0 0 0 0 0 0 0 0 0 0 0
##$GPY= (0..31)
0 0 0 0 0 0 0 0 0 0 0 0 0 0 0 0 0 0 0 0 0 0 0 0 0 0 0 0 0 0 0 0
##$GPZ= (0..31)
0 0 0 0 0 0 0 0 0 0 0 0 0 0 0 0 0 0 0 0 0 0 0 0 0 0 0 0 0 0 0 0
##$GRDPROG= <>
##$GRPDLY= -1
##$HDDUTY= 20
##$HDRATE= 20
##$HGAIN= (0..3)
0 0 0 0
##$HL1= 1
##$HL2= 35
##$HL3= 16
##$HL4= 17
##$HOLDER= 0
##$HPMOD= (0..7)
0 0 0 0 0 0 0 0
##$HPPRGN= 0
##$IN= (0..63)
0.001 0.001 0.001 0.001 0.001 0.001 0.001 0.001 0.001 0.001 0.001 0.001
0.001 0.001 0.001 0.001 0.001 0.001 0.001 0.001 0.001 0.001 0.001 0.001
0.001 0.001 0.001 0.001 0.001 0.001 0.001 0.001 0.001 0.001 0.001 0.001
0.001 0.001 0.001 0.001 0.001 0.001 0.001 0.001 0.001 0.001 0.001 0.001
0.001 0.001 0.001 0.001 0.001 0.001 0.001 0.001 0.001 0.001 0.001 0.001
0.001 0.001 0.001 0.001
##$INF= (0..7)
0 0 0 0 0 0 0 0
##$INP= (0..63)
0 0 0 0 0 0 0 0 0 0 0 0 0 0 0 0 0 0 0 0 0 0 0 0 0 0 0 0 0 0 0 0 0 0 0 0
0 0 0 0 0 0 0 0 0 0 0 0 0 0 0 0 0 0 0 0 0 0 0 0 0 0 0 0
##$INSTRUM= <avance400>
##$L= (0..31)
1 1 1 1 1 1 1 1 1 1 1 1 1 1 1 1 1 1 1 1 1 1 1 1 1 1 1 1 1 1 1 1
##$LFILTER= 200
##$LGAIN= -5
##$LINPSTP= 0
##$LOCKED= yes
##$LOCKFLD= 3193
##$LOCKGN= 97.4000015258789
##$LOCKPOW= -25
##$LOCKPPM= 4.69999980926514
##$LOCNUC= <2H>
##$LOCPHAS= 356
##$LOCSHFT= yes
##$LOCSW= 0
##$LTIME= 0.200000002980232
##$MASR= 4200
##$MASRLST= <masrlst>
##$NBL= 1
##$NC= -2
##$NLOGCH= 1
##$NS= 1024
##$NUC1= <1H>
##$NUC2= <13C>
##$NUC3= <off>
##$NUC4= <off>
##$NUC5= <off>
##$NUC6= <off>
##$NUC7= <off>
##$NUC8= <off>
##$NUCLEI= 0
##$NUCLEUS= <off>
##$O1= 1885.29
##$O2= 4979.85804243228
##$O3= 1900.52349393
##$O4= 1900.52349393
##$O5= 0
##$O6= 0
##$O7= 0
##$O8= 0
##$OBSCHAN= (0..9)
0 0 0 0 0 0 0 0 0 0
##$OVERFLW= 0
##$P= (0..63)
7.6 7.6 15.2 14.9 29.8 16.5 25 50 0 0 0 0 0 0 0 200000 1000 2500 0 600
2500 0 0 0 0 200 0 7.6 1000 0 0 0 0 0 0 0 0 0 0 0 0 0 0 0 0 0 0 0 0 0 0
0 0 0 0 0 0 0 0 0 0 0 0 0
##$PACOIL= (0..15)
0 0 0 0 0 0 0 0 0 0 0 0 0 0 0 0
##$PAPS= 2
##$PARMODE= 0
##$PCPD= (0..9)
100 100 70 100 100 100 100 100 100 100
##$PHCOR= (0..31)
0 0 0 0 0 0 0 0 0 0 0 0 0 0 0 0 0 0 0 0 0 0 0 0 0 0 0 0 0 0 0 0
##$PHLIST= <>
##$PHP= 1
##$PH_ref= 0
##$PL= (0..63)
120 0 -4 120 120 120 120 120 120 80 10.34 22.38 9 120 120 120 120 120 0
120 120 120 120 120 120 120 120 22.38 120 120 9 120 120 120 120 120 120
120 120 120 120 120 120 120 120 120 120 120 120 120 120 120 120 120 120
120 120 120 120 120 120 120 120 120
##$PLSTEP= 0.1
##$PLSTRT= -6
##$POWMOD= 0
##$PQPHASE= 0
##$PQSCALE= 0
##$PR= 1
##$PRECHAN= (0..15)
-1 1 2 -1 -1 -1 -1 -1 -1 -1 -1 -1 -1 -1 -1 -1
##$PRGAIN= 0
##$PROBHD= <5 mm PABBI 1H-BB Z-GRD Z811201/0006
>
##$PROSOL= no
##$PULPROG= <zgpr>
##$PW= 0
##$PYNM= <acqu.py>
##$QNP= 1
##$RD= 0
##$RECCHAN= (0..15)
-1 -1 -1 -1 -1 -1 -1 -1 -1 -1 -1 -1 -1 -1 -1 -1
##$RECPH= 0
##$RECPRE= (0..15)
-1 -1 -1 -1 -1 -1 -1 -1 -1 -1 -1 -1 -1 -1 -1 -1
##$RECPRFX= (0..15)
-1 -1 -1 -1 -1 -1 -1 -1 -1 -1 -1 -1 -1 -1 -1 -1
##$RECSEL= (0..15)
0 0 0 0 0 0 0 0 0 0 0 0 0 0 0 0
##$RG= 114
##$RO= 0
##$ROUTWD1= (0..23)
0 0 0 0 0 0 0 0 0 0 0 0 0 0 0 0 0 0 0 0 1 1 0 0
##$ROUTWD2= (0..23)
0 0 0 0 0 1 0 0 0 0 0 0 0 0 0 0 0 0 1 0 1 1 0 0
##$RSEL= (0..9)
0 1 2 0 0 0 0 0 0 0
##$S= (0..7)
83 4 83 83 83 83 83 83
##$SEOUT= 0
##$SFO1= 400.13188529
##$SFO2= 100.617748858042
##$SFO3= 400.131900523494
##$SFO4= 400.131900523494
##$SFO5= 500.13
##$SFO6= 500.13
##$SFO7= 500.13
##$SFO8= 500.13
##$SOLVENT= <D2O>
##$SP= (0..31)
1 120 120 120 0 0 120 120 0 0 0 120 0 0 120 0 150 150 120 120.87 118.96
122.27 114.95 150 150 150 150 150 150 120 120 120
##$SP07= 0
##$SPECTR= 0
##$SPNAM0= <gauss>
##$SPNAM1= <Gaus1.1000>
##$SPNAM10= <gauss>
##$SPNAM11= <Gaus1.1000>
##$SPNAM12= <gauss>
##$SPNAM13= <gauss>
##$SPNAM14= <Gaus1.1000>
##$SPNAM15= <Gaus1.1000>
##$SPNAM16= <gauss>
##$SPNAM17= <gauss>
##$SPNAM18= <Gaus1.1000>
##$SPNAM19= <Gaus1.1000>
##$SPNAM2= <Gaus1.1000>
##$SPNAM20= <Gaus1.1000>
##$SPNAM21= <Gaus1.1000>
##$SPNAM22= <Gaus1.1000>
##$SPNAM23= <gauss>
##$SPNAM24= <gauss>
##$SPNAM25= <gauss>
##$SPNAM26= <gauss>
##$SPNAM27= <gauss>
##$SPNAM28= <gauss>
##$SPNAM29= <Gaus1.1000>
##$SPNAM3= <Gaus1.1000>
##$SPNAM30= <Gaus1.1000>
##$SPNAM31= <Gaus1.1000>
##$SPNAM4= <gauss>
##$SPNAM5= <gauss>
##$SPNAM6= <Gaus1.1000>
##$SPNAM7= <Gaus1.1000>
##$SPNAM8= <gauss>
##$SPNAM9= <gauss>
##$SPOAL= (0..31)
0.5 0.5 0.5 0.5 0.5 0.5 0.5 0.5 0.5 0.5 0.5 0.5 0.5 0.5 0.5 0.5 0.5 0.5
0.5 0.5 0.5 0.5 0.5 0.5 0.5 0.5 0.5 0.5 0.5 0.5 0.5 0.5
##$SPOFFS= (0..31)
0 0 0 0 0 0 0 0 0 0 0 0 0 0 0 0 0 0 0 0 0 0 0 0 0 0 0 0 0 0 0 0
##$SUBNAM0= <"">
##$SUBNAM1= <"">
##$SUBNAM2= <"">
##$SUBNAM3= <"">
##$SUBNAM4= <"">
##$SUBNAM5= <"">
##$SUBNAM6= <"">
##$SUBNAM7= <"">
##$SUBNAM8= <"">
##$SUBNAM9= <"">
##$SW= 12.4709380669908
##$SWIBOX= (0..15)
0 1 2 0 0 0 0 0 0 0 0 0 0 0 0 0
##$SW_h= 4990.01996007984
##$SWfinal= 0
##$TD= 16244
##$TD0= 1
##$TE= 301.7
##$TE2= 300
##$TE3= 300
##$TEG= 300
##$TL= (0..7)
0 120 120 120 120 120 120 120
##$TP= (0..7)
150 150 150 150 150 150 150 150
##$TP07= 0
##$TPNAME0= <>
##$TPNAME1= <>
##$TPNAME2= <>
##$TPNAME3= <>
##$TPNAME4= <>
##$TPNAME5= <>
##$TPNAME6= <>
##$TPNAME7= <>
##$TPOAL= (0..7)
0.5 0.5 0.5 0.5 0.5 0.5 0.5 0.5
##$TPOFFS= (0..7)
0 0 0 0 0 0 0 0
##$TUNHIN= 0
##$TUNHOUT= 0
##$TUNXOUT= 0
##$USERA1= <user>
##$USERA2= <user>
##$USERA3= <user>
##$USERA4= <user>
##$USERA5= <user>
##$V9= 5
##$VALIST= <valist>
##$VCLIST= <CCCCCCCCCCCCCCC>
##$VD= 0
##$VDLIST= <DDDDDDDDDDDDDDD>
##$VPLIST= <PPPPPPPPPPPPPPP>
##$VTLIST= <TTTTTTTTTTTTTTT>
##$WBST= 1024
##$WBSW= 15.53612
##$XGAIN= (0..3)
0 0 0 0
##$XL= 0
##$YL= 0
##$YMAX_a= 22371528
##$YMIN_a= -26676686
##$ZGOPTNS= <>
##$ZL1= 120
##$ZL2= 120
##$ZL3= 120
##$ZL4= 120
##$ABSF1= 10
##$ABSF2= 0
##$ABSG= 5
##$ABSL= 3
##$ALPHA= 0
##$AQORDER= 0
##$ASSFAC= 0
##$ASSFACI= 0
##$ASSFACX= 0
##$ASSWID= 0
##$AUNMP= <proc_1H_AID>
##$AXLEFT= 0
##$AXNAME= <>
##$AXNUC= <off>
##$AXRIGHT= 0
##$AXTYPE= 0
##$AXUNIT= <>
##$AZFE= 0.1
##$AZFW= 0.1
##$BCFW= 1
##$BC_mod= 2
##$BYTORDP= 0
##$COROFFS= 0
##$CY= 12.5
##$DATMOD= 1
##$DC= 2
##$DFILT= <>
##$DTYPP= 0
##$F1P= 9.9967504570787
##$F2P= -9.53364507338961e-007
##$FCOR= 1
##$FTSIZE= 65536
##$FT_mod= 4
##$GAMMA= 1
##$GB= 0
##$INTBC= 1
##$INTSCL= 1
##$ISEN= 128
##$LB= 1
##$LEV0= 0
##$LPBIN= 0
##$MAXI= 10000
##$MC2= 0
##$MEAN= 0
##$ME_mod= 0
##$MI= 0.02
##$NCOEF= 0
##$NC_proc= 0
##$NLEV= 6
##$NOISF1= 8.174992
##$NOISF2= 6.675002
##$NSP= 1
##$NTH_PI= 0
##$NZP= 0
##$OFFSET= 12.28285
##$PC= 1
##$PHC0= 221.8626
##$PHC1= -12.80798
##$PH_mod= 0
##$PKNL= yes
##$PPARMOD= 0
##$PPDIAG= 0
##$PPIPTYP= 0
##$PPMPNUM= 100
##$PPRESOL= 1
##$PSCAL= 0
##$PSIGN= 0
##$PYNMP= <proc.py>
##$REVERSE= no
##$SF= 400.129461838569
##$SI= 65536
##$SIGF1= 5.6
##$SIGF2= 5.2
##$SINO= 400
##$SIOLD= 65536
##$SPECTYP= <>
##$SREGLST= <1H.D2O>
##$SSB= 2
##$STSI= 0
##$STSR= 0
##$SW_p= 4990.01996007983
##$SYMM= 0
##$S_DEV= 0
##$TDeff= 16244
##$TDoff= 0
##$TI= <>
##$TILT= no
##$TM1= 0
##$TM2= 0
##$TOPLEV= 0
##$USERP1= <user>
##$USERP2= <user>
##$USERP3= <user>
##$USERP4= <user>
##$USERP5= <user>
##$WDW= 4
##$XDIM= 8192
##$YMAX_p= 0
##$YMIN_p= 0
##$CURPLOT= <\\rik006s\net8_hp>
##$CURPRIN= <$\\rik006s\net8_hp>
##$DFORMAT= <normdp>
##$LAYOUT= <+/1d_h.xwp>
##$LFORMAT= <normlp>
##$PFORMAT= <normpl>
##$SURQMSG= 1
$$ End of Bruker specific parameters
$$ ---------------------------------
##NTUPLES= NMR FID
##VAR_NAME=  TIME,          FID/REAL,        FID/IMAG
##SYMBOL=    X,             R,               I
##VAR_TYPE=  INDEPENDENT,   DEPENDENT,       DEPENDENT
##VAR_FORM=  AFFN,          ASDF,            ASDF
##VAR_DIM=   8122,          8122,            8122
##UNITS=     SECONDS,       ARBITRARY UNITS, ARBITRARY UNITS
##FACTOR=    0.0002004,     1,               1
##FIRST=     0,             -13966048,       -10094822
##LAST=      1.6274484,     -18826,          -4035068
##MIN=       0,             -26676686,       -26676686
##MAX=       1.6274484,     22371528,        22371528
$$ Real data points
##PAGE= N=1
##DATA TABLE= (X++(R..R)), XYDATA
0 -13966048
1 -24749540
2 -22035574
3 -22489784
4 -22234755
5 -23062631
6 -22333353
7 -22092369
8 -22536404
9 -23204210
10 -23155622
11 -23013194
12 -22447043
13 -23316926
14 -23298407
15 -23047630
16 -22941768
17 -23226699
18 -23618842
19 -23561153
20 -22702510
21 -23178467
22 -23429909
23 -23683446
24 -23440529
25 -23299290
26 -23882586
27 -24158081
28 -23525494
29 -23573549
30 -23474709
31 -23972457
32 -23950498
33 -23498032
34 -23772423
35 -24260147
36 -24302648
37 -24210559
38 -23629245
39 -24133183
40 -24388756
41 -24004150
42 -23976006
43 -24127940
44 -24494044
45 -24664215
46 -24000777
47 -24247537
48 -24594006
49 -24638046
50 -24501835
51 -24103297
52 -24523211
53 -25083484
54 -24630485
55 -24458042
56 -24377920
57 -24832341
58 -25139689
59 -24439630
60 -24359553
61 -24925735
62 -25190725
63 -25244987
64 -24595438
65 -24730607
66 -25291145
67 -25042026
68 -24885439
69 -24825769
70 -25033699
71 -25497121
72 -24983684
73 -24947970
74 -25314517
75 -25357547
76 -25345261
77 -24866982
78 -24945858
79 -25746555
80 -25573509
81 -25304886
82 -25097634
83 -25337995
84 -25899170
85 -25350006
86 -24897962
87 -25330084
88 -25571272
89 -25807434
90 -25369851
91 -25270101
92 -25936742
93 -25844845
94 -25486049
95 -25278698
96 -25346225
97 -26087112
98 -25838682
99 -25381649
100 -25606482
101 -25767117
102 -25981628
103 -25657233
104 -25367176
105 -26080658
106 -26151197
107 -25858934
108 -25641402
109 -25619625
110 -26187201
111 -25915053
112 -25247094
113 -25569177
114 -25982940
115 -26433044
116 -26127477
117 -25543113
118 -26025699
119 -26280418
120 -25993408
121 -25690126
122 -25445921
123 -26172753
124 -26381622
125 -25845718
126 -25883737
127 -26056629
128 -26356714
129 -26213889
130 -25594612
131 -26045028
132 -26379704
133 -26170219
134 -25933537
135 -25661533
136 -26210874
137 -26504363
138 -25904897
139 -25897176
140 -26108674
141 -26533359
142 -26508395
143 -25725224
144 -25914427
145 -26431188
146 -26328568
147 -26091136
148 -25631973
149 -26092494
150 -26580755
151 -26075529
152 -25939782
153 -26113777
154 -26486209
155 -26649490
156 -25816332
157 -25766796
158 -26281591
159 -26350919
160 -26265050
161 -25798999
162 -26036300
163 -26676686
164 -26258223
165 -25948876
166 -25902152
167 -26213956
168 -26609522
169 -25980642
170 -25778157
171 -26314722
172 -26407197
173 -26305886
174 -25690227
175 -25712162
176 -26455258
177 -26305078
178 -26027879
179 -25974857
180 -26109444
181 -26569395
182 -26059195
183 -25676754
184 -26003468
185 -26080607
186 -26175790
187 -25870941
188 -25798697
189 -26477815
190 -26307834
191 -25887464
192 -25709425
193 -25789167
194 -26348029
195 -26039229
196 -25584182
197 -26015757
198 -26221878
199 -26265706
200 -25793913
201 -25449241
202 -26064970
203 -26126469
204 -25800466
205 -25703679
206 -25700787
207 -26293086
208 -26111509
209 -25463420
210 -25632142
211 -25844562
212 -26038104
213 -25796843
214 -25357855
215 -25893976
216 -26030873
217 -25678311
218 -25525624
219 -25404140
220 -25893220
221 -25926217
222 -25368943
223 -25571315
224 -25757566
225 -25857339
226 -25591913
227 -25020042
228 -25475724
229 -25826375
230 -25512607
231 -25363327
232 -25240894
233 -25788800
234 -25914731
235 -25142286
236 -25083143
237 -25332964
238 -25542233
239 -25460068
240 -24836359
241 -25184927
242 -25667551
243 -25436684
244 -25208930
245 -24897015
246 -25249613
247 -25591177
248 -24941294
249 -24810494
250 -25046317
251 -25322603
252 -25379590
253 -24661332
254 -24715095
255 -25260102
256 -25118784
257 -24920336
258 -24572938
259 -24867244
260 -25390140
261 -24872238
262 -24590205
263 -24703411
264 -24837902
265 -24981823
266 -24369749
267 -24346085
268 -24969493
269 -24955766
270 -24746963
271 -24309592
272 -24370738
273 -24942237
274 -24503886
275 -24115908
276 -24251176
277 -24534560
278 -24876572
279 -24305091
280 -23952289
281 -24452229
282 -24475502
283 -24307091
284 -23894536
285 -23909033
286 -24639601
287 -24429757
288 -23885597
289 -23807970
290 -23916436
291 -24363811
292 -23977840
293 -23512134
294 -23984642
295 -24213352
296 -24166699
297 -23725412
298 -23386252
299 -23968715
300 -23909641
301 -23447566
302 -23430608
303 -23568241
304 -24061005
305 -23813618
306 -23169903
307 -23444941
308 -23611313
309 -23575651
310 -23242932
311 -22893363
312 -23540577
313 -23750327
314 -23259529
315 -23059672
316 -22972458
317 -23405128
318 -23313428
319 -22639381
320 -22865907
321 -23207513
322 -23302095
323 -23050321
324 -22479147
325 -22901966
326 -23191258
327 -22741663
328 -22527011
329 -22432922
330 -22890317
331 -23059193
332 -22371113
333 -22356209
334 -22577619
335 -22698235
336 -22614311
337 -22031096
338 -22288175
339 -22710517
340 -22376097
341 -22169850
342 -21966555
343 -22246254
344 -22454943
345 -21825542
346 -21776073
347 -22082338
348 -22222703
349 -22248471
350 -21647521
351 -21707262
352 -22125937
353 -21804753
354 -21531691
355 -21331413
356 -21639756
357 -22097573
358 -21545183
359 -21319571
360 -21548778
361 -21620494
362 -21610547
363 -20998445
364 -20954740
365 -21562126
366 -21463107
367 -21217730
368 -20895542
369 -20986371
370 -21472053
371 -21008963
372 -20609759
373 -20810655
374 -20985886
375 -21207172
376 -20715073
377 -20458750
378 -20934163
379 -20827313
380 -20536362
381 -20240079
382 -20258252
383 -20861267
384 -20595225
385 -20168432
386 -20310132
387 -20419167
388 -20576835
389 -20072654
390 -19638776
391 -20182897
392 -20310062
393 -20102262
394 -19798249
395 -19682148
396 -20250199
397 -20051932
398 -19442249
399 -19509551
400 -19687804
401 -20028589
402 -19715113
403 -19149609
404 -19523983
405 -19688454
406 -19472676
407 -19126622
408 -18839918
409 -19479467
410 -19632463
411 -19083207
412 -18977398
413 -19004632
414 -19284070
415 -19076821
416 -18402474
417 -18690543
418 -19002110
419 -18944803
420 -18736785
421 -18359184
422 -18776869
423 -18944108
424 -18336849
425 -18170825
426 -18217002
427 -18607731
428 -18628576
429 -17939819
430 -18052075
431 -18381111
432 -18304832
433 -18049370
434 -17522694
435 -17866542
436 -18288030
437 -17846933
438 -17631858
439 -17610924
440 -17917077
441 -18031754
442 -17267011
443 -17164413
444 -17541610
445 -17620330
446 -17509794
447 -16957950
448 -17116800
449 -17652531
450 -17291026
451 -16937240
452 -16757003
453 -17002648
454 -17349520
455 -16759355
456 -16519168
457 -16860973
458 -16953567
459 -16894901
460 -16293681
461 -16226204
462 -16791143
463 -16622845
464 -16340912
465 -16169334
466 -16280163
467 -16680216
468 -16156191
469 -15728983
470 -15959243
471 -16082494
472 -16193291
473 -15770421
474 -15607112
475 -16153257
476 -15984024
477 -15567424
478 -15302283
479 -15355314
480 -15877170
481 -15547607
482 -15066290
483 -15308330
484 -15472854
485 -15573059
486 -15069896
487 -14633036
488 -15131365
489 -15230525
490 -14994966
491 -14767521
492 -14630263
493 -15118777
494 -14966747
495 -14386343
496 -14403001
497 -14472432
498 -14671537
499 -14435805
500 -14025496
501 -14484808
502 -14594914
503 -14276895
504 -14020210
505 -13803823
506 -14202564
507 -14142872
508 -13595979
509 -13708746
510 -13871035
511 -14048661
512 -13791403
513 -13189419
514 -13508957
515 -13768577
516 -13519034
517 -13280290
518 -13012450
519 -13466669
520 -13615849
521 -12952941
522 -12789868
523 -12889553
524 -13159212
525 -13128289
526 -12507633
527 -12698204
528 -13041880
529 -12851100
530 -12585627
531 -12175290
532 -12450222
533 -12755027
534 -12240998
535 -12090732
536 -12206540
537 -12455070
538 -12467640
539 -11754667
540 -11739393
541 -12142104
542 -12024735
543 -11818588
544 -11423169
545 -11654326
546 -12112685
547 -11665309
548 -11334949
549 -11287311
550 -11436414
551 -11627615
552 -11050540
553 -10924731
554 -11349714
555 -11344550
556 -11188358
557 -10722705
558 -10720112
559 -11180593
560 -10788067
561 -10418453
562 -10469260
563 -10733691
564 -11036386
565 -10430787
566 -10061199
567 -10454348
568 -10494073
569 -10332387
570 -9853601
571 -9785509
572 -10406559
573 -10256101
574 -9812568
575 -9639818
576 -9686400
577 -10098644
578 -9725171
579 -9238829
580 -9529326
581 -9698377
582 -9731471
583 -9294264
584 -8919836
585 -9390656
586 -9336432
587 -8948017
588 -8854133
589 -8922182
590 -9346990
591 -9054773
592 -8470087
593 -8691908
594 -8821978
595 -8787293
596 -8395465
597 -8026485
598 -8604890
599 -8790476
600 -8326542
601 -7995697
602 -7859412
603 -8362659
604 -8340597
605 -7669134
606 -7696747
607 -7943345
608 -8147501
609 -7905192
610 -7271782
611 -7542293
612 -7784639
613 -7470207
614 -7236233
615 -7034196
616 -7438963
617 -7627295
618 -7064965
619 -6979774
620 -7064177
621 -7161168
622 -7013482
623 -6398935
624 -6611299
625 -7029652
626 -6802300
627 -6562113
628 -6275694
629 -6536488
630 -6751905
631 -6183884
632 -6030041
633 -6179696
634 -6344773
635 -6376882
636 -5761330
637 -5722612
638 -6067752
639 -5909077
640 -5735338
641 -5448650
642 -5613262
643 -5971499
644 -5514976
645 -5275082
646 -5353723
647 -5417168
648 -5438446
649 -4873211
650 -4832840
651 -5306323
652 -5181438
653 -4970827
654 -4673602
655 -4752813
656 -5134468
657 -4671279
658 -4288120
659 -4374748
660 -4547617
661 -4791723
662 -4291718
663 -3988091
664 -4369197
665 -4329668
666 -4124429
667 -3762771
668 -3723883
669 -4257226
670 -4021209
671 -3632944
672 -3672754
673 -3733321
674 -3886866
675 -3389053
676 -2984683
677 -3425984
678 -3542941
679 -3409732
680 -3082688
681 -2942025
682 -3459115
683 -3268848
684 -2674030
685 -2588178
686 -2719634
687 -3124370
688 -2847548
689 -2290230
690 -2561155
691 -2724382
692 -2628445
693 -2259581
694 -1884523
695 -2386251
696 -2533831
697 -2092965
698 -1932928
699 -1890872
700 -2182833
701 -2007744
702 -1409215
703 -1600960
704 -1831726
705 -1820983
706 -1591383
707 -1203594
708 -1597824
709 -1756302
710 -1193569
711  -935438
712  -934679
713 -1344703
714 -1361292
715  -717057
716  -775724
717 -1053009
718 -1054226
719  -789266
720  -197068
721  -451550
722  -889099
723  -604258
724  -341984
725  -147815
726  -409968
727  -588203
728    48363
729   216017
730   -10042
731  -148743
732  -133749
733   395732
734   312724
735   -97417
736   223484
737   552335
738   779284
739   577140
740   283277
741   775896
742   929933
743   688274
744   624304
745   645668
746  1216248
747  1326497
748   877091
749  1005324
750  1250436
751  1496999
752  1387246
753   991739
754  1465249
755  1846913
756  1673057
757  1530630
758  1413883
759  1891265
760  2101338
761  1634396
762  1735043
763  2054341
764  2362969
765  2342565
766  1841682
767  2139080
768  2596262
769  2467140
770  2292400
771  2105888
772  2592538
773  3061663
774  2669176
775  2556557
776  2727538
777  3012969
778  3167299
779  2682279
780  2787841
781  3294633
782  3354569
783  3324252
784  3072085
785  3266242
786  3690781
787  3374349
788  3285021
789  3496041
790  3780871
791  4036709
792  3635218
793  3624568
794  4086585
795  4066519
796  3968089
797  3762016
798  4003351
799  4577639
800  4339245
801  4135335
802  4295458
803  4511743
804  4780474
805  4376842
806  4216163
807  4732827
808  4909743
809  4915627
810  4671770
811  4695133
812  5273273
813  5150338
814  4863252
815  4950548
816  5167862
817  5583547
818  5336524
819  5065493
820  5493677
821  5639608
822  5611639
823  5377952
824  5346227
825  5981201
826  6006102
827  5702521
828  5768204
829  5918946
830  6304359
831  6089492
832  5689065
833  6092527
834  6407847
835  6498457
836  6290179
837  6074108
838  6648826
839  6799957
840  6417668
841  6354389
842  6494480
843  7030532
844  7042153
845  6554400
846  6813030
847  7137173
848  7223447
849  7005970
850  6652757
851  7168026
852  7553366
853  7315564
854  7237969
855  7252283
856  7704256
857  7826044
858  7270578
859  7342535
860  7697020
861  7929137
862  7911748
863  7523384
864  7878398
865  8313010
866  8071949
867  7892389
868  7802359
869  8209763
870  8552971
871  8133688
872  8145302
873  8468842
874  8665720
875  8669623
876  8198150
877  8379201
878  8915474
879  8825650
880  8700415
881  8590913
882  8911074
883  9298089
884  8843474
885  8674340
886  8985828
887  9265726
888  9440300
889  9033175
890  9068825
891  9609266
892  9585949
893  9412911
894  9167058
895  9332427
896  9908504
897  9706149
898  9500733
899  9713703
900  9930695
901 10148878
902  9746419
903  9569988
904 10071136
905 10172801
906 10140017
907 10000001
908 10083266
909 10615692
910 10422273
911 10079356
912 10219172
913 10415015
914 10728967
915 10499759
916 10304724
917 10803433
918 10937109
919 10828451
920 10604785
921 10531584
922 11100486
923 11106955
924 10778268
925 10896869
926 11100935
927 11454511
928 11248025
929 10843209
930 11222840
931 11464047
932 11466098
933 11334956
934 11204116
935 11738116
936 11860075
937 11473763
938 11476956
939 11578525
940 11924976
941 11894825
942 11526624
943 11869136
944 12147828
945 12114609
946 11970406
947 11725686
948 12172030
949 12425190
950 12092267
951 12108211
952 12256584
953 12603085
954 12615679
955 12109662
956 12302314
957 12644927
958 12672320
959 12586188
960 12328121
961 12750777
962 13148527
963 12792364
964 12627702
965 12664921
966 13016364
967 13206646
968 12729776
969 12824760
970 13261655
971 13380517
972 13315281
973 12897629
974 13086785
975 13554684
976 13343184
977 13212920
978 13255048
979 13592217
980 13922703
981 13450716
982 13309600
983 13639624
984 13779401
985 13824007
986 13479135
987 13604808
988 14177158
989 14052447
990 13827160
991 13733556
992 13949459
993 14363393
994 14000358
995 13805088
996 14188923
997 14413346
998 14501292
999 14093167
1000 14004688
1001 14565284
1002 14551800
1003 14330955
1004 14228272
1005 14405325
1006 14954628
1007 14711525
1008 14327424
1009 14548254
1010 14770173
1011 14972739
1012 14665490
1013 14458363
1014 15026239
1015 15169738
1016 14970342
1017 14766643
1018 14740037
1019 15260860
1020 15208718
1021 14832174
1022 15020627
1023 15263402
1024 15537055
1025 15314015
1026 14932171
1027 15330265
1028 15516300
1029 15367912
1030 15251180
1031 15202547
1032 15737902
1033 15839822
1034 15427067
1035 15478601
1036 15618452
1037 15854797
1038 15731906
1039 15327838
1040 15727940
1041 16064618
1042 15961328
1043 15812203
1044 15627932
1045 16047576
1046 16241777
1047 15812623
1048 15798196
1049 15977795
1050 16325738
1051 16384767
1052 15895442
1053 16060976
1054 16398047
1055 16351542
1056 16243366
1057 15999232
1058 16353331
1059 16723522
1060 16397831
1061 16308324
1062 16381665
1063 16606628
1064 16724891
1065 16269611
1066 16371477
1067 16774003
1068 16800431
1069 16763054
1070 16498453
1071 16692566
1072 17051859
1073 16722032
1074 16598797
1075 16727661
1076 17011787
1077 17245980
1078 16784614
1079 16720139
1080 17109824
1081 17129779
1082 17050961
1083 16748575
1084 16912624
1085 17462969
1086 17286545
1087 17081580
1088 17098630
1089 17265438
1090 17546931
1091 17124912
1092 16924386
1093 17345370
1094 17526623
1095 17579045
1096 17279240
1097 17251223
1098 17752829
1099 17600625
1100 17314620
1101 17314630
1102 17490152
1103 17904719
1104 17660424
1105 17380005
1106 17692590
1107 17801342
1108 17820826
1109 17536233
1110 17417508
1111 17980555
1112 18026004
1113 17753747
1114 17703551
1115 17779912
1116 18172532
1117 17967098
1118 17552532
1119 17835400
1120 18080158
1121 18210362
1122 17981960
1123 17712998
1124 18203846
1125 18337821
1126 18018446
1127 17895059
1128 17925419
1129 18393815
1130 18397082
1131 17955930
1132 18118830
1133 18334805
1134 18465375
1135 18267898
1136 17863044
1137 18277382
1138 18616845
1139 18422041
1140 18279602
1141 18186785
1142 18580236
1143 18684453
1144 18182123
1145 18208038
1146 18449472
1147 18697998
1148 18694969
1149 18256595
1150 18498894
1151 18830565
1152 18620010
1153 18440765
1154 18290077
1155 18659077
1156 18954557
1157 18543349
1158 18515021
1159 18730433
1160 18922552
1161 18911871
1162 18385677
1163 18492189
1164 18948083
1165 18890249
1166 18758701
1167 18552823
1168 18826332
1169 19213411
1170 18799485
1171 18574867
1172 18714543
1173 18968458
1174 19180504
1175 18741171
1176 18693034
1177 19126012
1178 19119393
1179 18990961
1180 18692711
1181 18779435
1182 19244858
1183 19031465
1184 18855630
1185 18971753
1186 19118411
1187 19321367
1188 18922329
1189 18759993
1190 19179140
1191 19224883
1192 19167008
1193 18947971
1194 18971695
1195 19443160
1196 19244256
1197 18917727
1198 18964719
1199 19129762
1200 19462598
1201 19183242
1202 18915598
1203 19308823
1204 19422184
1205 19329969
1206 19029575
1207 18893272
1208 19403230
1209 19410447
1210 19125174
1211 19159589
1212 19269715
1213 19589825
1214 19362278
1215 18932561
1216 19195517
1217 19363895
1218 19401963
1219 19248746
1220 19052356
1221 19505690
1222 19607161
1223 19259205
1224 19166438
1225 19174911
1226 19518357
1227 19462254
1228 19047817
1229 19296948
1230 19530807
1231 19545234
1232 19359483
1233 19029910
1234 19396519
1235 19616637
1236 19322803
1237 19246896
1238 19251579
1239 19593981
1240 19639845
1241 19147513
1242 19238264
1243 19448807
1244 19490569
1245 19414200
1246 19103971
1247 19428282
1248 19734491
1249 19425830
1250 19260519
1251 19189029
1252 19489995
1253 19662014
1254 19187125
1255 19209376
1256 19508701
1257 19620590
1258 19559877
1259 19093010
1260 19214464
1261 19602077
1262 19418578
1263 19297981
1264 19228210
1265 19489826
1266 19760584
1267 19285806
1268 19141425
1269 19376909
1270 19472295
1271 19482089
1272 19098457
1273 19202690
1274 19685541
1275 19531434
1276 19295321
1277 19118883
1278 19281520
1279 19648711
1280 19270642
1281 19040491
1282 19312003
1283 19530883
1284 19641428
1285 19169907
1286 18988621
1287 19454385
1288 19461686
1289 19254724
1290 19022993
1291 19120829
1292 19658642
1293 19453968
1294 19059325
1295 19122174
1296 19256429
1297 19476187
1298 19170467
1299 18905198
1300 19324917
1301 19437360
1302 19314589
1303 19073828
1304 18944608
1305 19367448
1306 19297799
1307 18958355
1308 19040637
1309 19174663
1310 19429959
1311 19202676
1312 18811777
1313 19115482
1314 19237997
1315 19124438
1316 18964891
1317 18841444
1318 19288640
1319 19325456
1320 18913331
1321 18884075
1322 18950834
1323 19197825
1324 19057907
1325 18630812
1326 18941350
1327 19204433
1328 19122095
1329 18917237
1330 18647565
1331 18999645
1332 19144655
1333 18746001
1334 18684338
1335 18764687
1336 19083325
1337 19108773
1338 18606464
1339 18695341
1340 18907950
1341 18853513
1342 18726761
1343 18439677
1344 18756766
1345 19065481
1346 18738536
1347 18587264
1348 18563171
1349 18793931
1350 18882589
1351 18370150
1352 18399591
1353 18717650
1354 18750432
1355 18685924
1356 18341890
1357 18487673
1358 18799515
1359 18499693
1360 18337577
1361 18312030
1362 18522303
1363 18753229
1364 18318955
1365 18205759
1366 18477165
1367 18499829
1368 18431978
1369 18053170
1370 18131313
1371 18604755
1372 18441968
1373 18209789
1374 18091937
1375 18206208
1376 18485187
1377 18081304
1378 17851975
1379 18143445
1380 18280850
1381 18341010
1382 17996893
1383 17875565
1384 18255480
1385 18122634
1386 17887782
1387 17787756
1388 17871304
1389 18255045
1390 18017132
1391 17718889
1392 17914032
1393 17966878
1394 17985324
1395 17656846
1396 17471021
1397 17922356
1398 17943350
1399 17721719
1400 17611167
1401 17613579
1402 17959762
1403 17721459
1404 17284488
1405 17462020
1406 17652947
1407 17805976
1408 17548984
1409 17226728
1410 17606918
1411 17688983
1412 17411333
1413 17213293
1414 17139358
1415 17566025
1416 17557135
1417 17134690
1418 17207626
1419 17322364
1420 17442731
1421 17242481
1422 16832579
1423 17135994
1424 17344518
1425 17169292
1426 17017323
1427 16857480
1428 17195597
1429 17254017
1430 16770797
1431 16742744
1432 16897331
1433 17117742
1434 17049988
1435 16573186
1436 16768958
1437 17039675
1438 16844918
1439 16615668
1440 16382432
1441 16719050
1442 16969324
1443 16553552
1444 16451693
1445 16543778
1446 16728988
1447 16735846
1448 16200533
1449 16214115
1450 16557544
1451 16544022
1452 16423278
1453 16114830
1454 16295427
1455 16621375
1456 16228187
1457 15982370
1458 16013710
1459 16222053
1460 16406181
1461 15967800
1462 15883175
1463 16202115
1464 16178745
1465 16035634
1466 15666791
1467 15712803
1468 16134948
1469 15924565
1470 15709566
1471 15704427
1472 15816512
1473 16021054
1474 15601075
1475 15360205
1476 15645356
1477 15691563
1478 15656730
1479 15373984
1480 15345099
1481 15757732
1482 15570906
1483 15261104
1484 15206436
1485 15283630
1486 15563878
1487 15264195
1488 14963621
1489 15232665
1490 15327061
1491 15289161
1492 14949740
1493 14744630
1494 15180639
1495 15182391
1496 14910767
1497 14829851
1498 14840737
1499 15129255
1500 14895937
1501 14480651
1502 14653147
1503 14758772
1504 14816456
1505 14635653
1506 14389798
1507 14727902
1508 14757415
1509 14458471
1510 14332452
1511 14260776
1512 14551293
1513 14482546
1514 14091968
1515 14252830
1516 14390210
1517 14401314
1518 14174662
1519 13808589
1520 14109662
1521 14259913
1522 13985916
1523 13870313
1524 13832933
1525 14153878
1526 14146463
1527 13626758
1528 13628916
1529 13770753
1530 13849062
1531 13745142
1532 13365604
1533 13596098
1534 13859650
1535 13624848
1536 13424070
1537 13228521
1538 13458353
1539 13611422
1540 13172012
1541 13129891
1542 13304844
1543 13413780
1544 13357704
1545 12898217
1546 12974875
1547 13270544
1548 13079991
1549 12908491
1550 12745311
1551 12959296
1552 13200977
1553 12753739
1554 12566265
1555 12694119
1556 12791806
1557 12819425
1558 12401801
1559 12415910
1560 12804795
1561 12689337
1562 12454430
1563 12170904
1564 12271248
1565 12608902
1566 12256495
1567 12012343
1568 12162718
1569 12326601
1570 12435985
1571 11978957
1572 11766791
1573 12092030
1574 12071693
1575 11922339
1576 11668765
1577 11700182
1578 12137150
1579 11913120
1580 11540428
1581 11525104
1582 11613561
1583 11803230
1584 11459822
1585 11191845
1586 11551310
1587 11633900
1588 11505225
1589 11206633
1590 11047152
1591 11403972
1592 11292679
1593 10955870
1594 10953621
1595 11041660
1596 11316093
1597 11086073
1598 10674479
1599 10877595
1600 10966014
1601 10872255
1602 10615300
1603 10425746
1604 10838177
1605 10873176
1606 10494963
1607 10388970
1608 10396832
1609 10649399
1610 10506200
1611 10054738
1612 10226591
1613 10421938
1614 10410119
1615 10188009
1616  9832339
1617 10096196
1618 10241956
1619  9934099
1620  9810089
1621  9766485
1622 10043178
1623 10065968
1624  9587222
1625  9598350
1626  9732875
1627  9715472
1628  9587852
1629  9260791
1630  9482486
1631  9707244
1632  9427530
1633  9280481
1634  9170565
1635  9335533
1636  9402234
1637  8943755
1638  8939400
1639  9164313
1640  9198930
1641  9106581
1642  8725277
1643  8821134
1644  9072990
1645  8788369
1646  8587051
1647  8492489
1648  8702456
1649  8927726
1650  8504756
1651  8352420
1652  8513435
1653  8524319
1654  8460185
1655  8062934
1656  8075313
1657  8434147
1658  8298679
1659  8118380
1660  7948020
1661  8019283
1662  8262989
1663  7891031
1664  7649965
1665  7811007
1666  7893214
1667  7933434
1668  7576363
1669  7462704
1670  7783697
1671  7650272
1672  7433885
1673  7277178
1674  7328725
1675  7654283
1676  7382377
1677  7080032
1678  7195148
1679  7245019
1680  7282013
1681  6934398
1682  6723139
1683  7095597
1684  7116132
1685  6918935
1686  6708952
1687  6654998
1688  6988920
1689  6779073
1690  6366407
1691  6434583
1692  6574467
1693  6743629
1694  6478781
1695  6139351
1696  6408905
1697  6453018
1698  6241361
1699  6017947
1700  5897032
1701  6275144
1702  6268810
1703  5882172
1704  5856220
1705  5910168
1706  6053134
1707  5835000
1708  5396637
1709  5620897
1710  5815986
1711  5703392
1712  5512794
1713  5311437
1714  5606645
1715  5642987
1716  5204560
1717  5108751
1718  5160249
1719  5362308
1720  5306411
1721  4869775
1722  4994931
1723  5207116
1724  5081710
1725  4849419
1726  4552421
1727  4816638
1728  5034489
1729  4672725
1730  4517678
1731  4529497
1732  4707565
1733  4705195
1734  4192337
1735  4179905
1736  4460174
1737  4470653
1738  4335190
1739  3987573
1740  4111766
1741  4384694
1742  4076258
1743  3846702
1744  3769822
1745  3929221
1746  4106004
1747  3705775
1748  3581791
1749  3792878
1750  3786710
1751  3677946
1752  3316389
1753  3333649
1754  3660005
1755  3465690
1756  3281171
1757  3213774
1758  3301010
1759  3474162
1760  3059688
1761  2810321
1762  3018486
1763  3092714
1764  3084478
1765  2767912
1766  2709014
1767  3061366
1768  2899806
1769  2603317
1770  2440176
1771  2478740
1772  2774175
1773  2530249
1774  2242601
1775  2401709
1776  2472867
1777  2485020
1778  2157960
1779  1930980
1780  2238167
1781  2207422
1782  2001305
1783  1893918
1784  1872689
1785  2141757
1786  1941520
1787  1570911
1788  1660687
1789  1722268
1790  1779842
1791  1560822
1792  1317641
1793  1619106
1794  1642466
1795  1370531
1796  1193702
1797  1113817
1798  1402811
1799  1323421
1800   954642
1801  1043401
1802  1140616
1803  1179059
1804   952864
1805   591165
1806   820960
1807   947471
1808   741165
1809   599518
1810   502444
1811   782810
1812   776330
1813   316973
1814   273353
1815   374973
1816   485215
1817   376724
1818    -4635
1819   174203
1820   388242
1821   193403
1822   -31180
1823  -263197
1824   -46280
1825    98892
1826  -271526
1827  -336305
1828  -233170
1829  -113125
1830  -157334
1831  -605707
1832  -594556
1833  -380158
1834  -501306
1835  -653504
1836  -858136
1837  -662973
1838  -440524
1839  -815926
1840  -996817
1841  -952322
1842  -859004
1843  -835253
1844 -1244683
1845 -1268110
1846  -963483
1847 -1013942
1848 -1205803
1849 -1525574
1850 -1451186
1851 -1135126
1852 -1423423
1853 -1671180
1854 -1629678
1855 -1479907
1856 -1347571
1857 -1760041
1858 -1976996
1859 -1737530
1860 -1720068
1861 -1812156
1862 -2093189
1863 -2110040
1864 -1754562
1865 -1933655
1866 -2234013
1867 -2299889
1868 -2243519
1869 -2062506
1870 -2361151
1871 -2608577
1872 -2348662
1873 -2267952
1874 -2349132
1875 -2667003
1876 -2823104
1877 -2494489
1878 -2584337
1879 -2884071
1880 -2935072
1881 -2854862
1882 -2593365
1883 -2819221
1884 -3205286
1885 -3078455
1886 -3004538
1887 -3034513
1888 -3271360
1889 -3470476
1890 -3116782
1891 -3062021
1892 -3361622
1893 -3519254
1894 -3568582
1895 -3335914
1896 -3448813
1897 -3838816
1898 -3736182
1899 -3591255
1900 -3549661
1901 -3733942
1902 -4062290
1903 -3850593
1904 -3742999
1905 -3995180
1906 -4141209
1907 -4207681
1908 -3956445
1909 -3940865
1910 -4344353
1911 -4352226
1912 -4251934
1913 -4230271
1914 -4354252
1915 -4670543
1916 -4482580
1917 -4298949
1918 -4514829
1919 -4663871
1920 -4801103
1921 -4639399
1922 -4581118
1923 -4968762
1924 -4996989
1925 -4834906
1926 -4759579
1927 -4839640
1928 -5228951
1929 -5162030
1930 -4933396
1931 -5126841
1932 -5312661
1933 -5456808
1934 -5251183
1935 -5031332
1936 -5398338
1937 -5576832
1938 -5487754
1939 -5423558
1940 -5444272
1941 -5822656
1942 -5825538
1943 -5525935
1944 -5608085
1945 -5754167
1946 -5948773
1947 -5900139
1948 -5692578
1949 -5999967
1950 -6200175
1951 -6101547
1952 -6003207
1953 -5926743
1954 -6255137
1955 -6371291
1956 -6109231
1957 -6198365
1958 -6388742
1959 -6592712
1960 -6551315
1961 -6226695
1962 -6433639
1963 -6697496
1964 -6644287
1965 -6577438
1966 -6503430
1967 -6828332
1968 -7035220
1969 -6744387
1970 -6708104
1971 -6839938
1972 -7050109
1973 -7117523
1974 -6819034
1975 -6968293
1976 -7301557
1977 -7283190
1978 -7172257
1979 -6999642
1980 -7240936
1981 -7545656
1982 -7327897
1983 -7265240
1984 -7398152
1985 -7619889
1986 -7753358
1987 -7418582
1988 -7397667
1989 -7709729
1990 -7774698
1991 -7746439
1992 -7580160
1993 -7759645
1994 -8149616
1995 -7975121
1996 -7795476
1997 -7835306
1998 -8019299
1999 -8235207
2000 -7972695
2001 -7921523
2002 -8274060
2003 -8389403
2004 -8357471
2005 -8125478
2006 -8158547
2007 -8546426
2008 -8473858
2009 -8309290
2010 -8350451
2011 -8543732
2012 -8852720
2013 -8635477
2014 -8405363
2015 -8645247
2016 -8802616
2017 -8858334
2018 -8662076
2019 -8615986
2020 -9046294
2021 -9098332
2022 -8911470
2023 -8860533
2024 -8930107
2025 -9221865
2026 -9111936
2027 -8899917
2028 -9132998
2029 -9305915
2030 -9393229
2031 -9258130
2032 -9114554
2033 -9439207
2034 -9518910
2035 -9351062
2036 -9331375
2037 -9413890
2038 -9745950
2039 -9702564
2040 -9402294
2041 -9554469
2042 -9739917
2043 -9828177
2044 -9711464
2045 -9531794
2046 -9887253
2047 -10100287
2048 -9929405
2049 -9820929
2050 -9796125
2051 -10100470
2052 -10171268
2053 -9868103
2054 -9962128
2055 -10190407
2056 -10366431
2057 -10321519
2058 -10026354
2059 -10220089
2060 -10465006
2061 -10353916
2062 -10259440
2063 -10215978
2064 -10526503
2065 -10728161
2066 -10446112
2067 -10425784
2068 -10567755
2069 -10694924
2070 -10720548
2071 -10451009
2072 -10590460
2073 -10908572
2074 -10892187
2075 -10822442
2076 -10685356
2077 -10861861
2078 -11090772
2079 -10833509
2080 -10779101
2081 -10959500
2082 -11141845
2083 -11243965
2084 -10980225
2085 -11019025
2086 -11298188
2087 -11234385
2088 -11140709
2089 -11046662
2090 -11236671
2091 -11552961
2092 -11353700
2093 -11234635
2094 -11363174
2095 -11505317
2096 -11627846
2097 -11360795
2098 -11303463
2099 -11641694
2100 -11716609
2101 -11655894
2102 -11484272
2103 -11547378
2104 -11894561
2105 -11761783
2106 -11582632
2107 -11692062
2108 -11860547
2109 -12059123
2110 -11858608
2111 -11731495
2112 -12003716
2113 -12041270
2114 -11967760
2115 -11831869
2116 -11864870
2117 -12252893
2118 -12235005
2119 -12036035
2120 -12089323
2121 -12204967
2122 -12391425
2123 -12194271
2124 -11966910
2125 -12268231
2126 -12457701
2127 -12448096
2128 -12292226
2129 -12216074
2130 -12567951
2131 -12601869
2132 -12350420
2133 -12337476
2134 -12445428
2135 -12735814
2136 -12692469
2137 -12409584
2138 -12591669
2139 -12771135
2140 -12776907
2141 -12625966
2142 -12456232
2143 -12784484
2144 -12961289
2145 -12776209
2146 -12743781
2147 -12793980
2148 -13036066
2149 -13020685
2150 -12686701
2151 -12798849
2152 -13028062
2153 -13104043
2154 -13041300
2155 -12845109
2156 -13083822
2157 -13286516
2158 -13093128
2159 -12996175
2160 -12994990
2161 -13256865
2162 -13395608
2163 -13083871
2164 -13103195
2165 -13324076
2166 -13407245
2167 -13330555
2168 -13064137
2169 -13254813
2170 -13570604
2171 -13452608
2172 -13348516
2173 -13316812
2174 -13521826
2175 -13685074
2176 -13364340
2177 -13283930
2178 -13496178
2179 -13652953
2180 -13707331
2181 -13452938
2182 -13511791
2183 -13824879
2184 -13753006
2185 -13606729
2186 -13490400
2187 -13644062
2188 -13949780
2189 -13752277
2190 -13617576
2191 -13777156
2192 -13905027
2193 -13960916
2194 -13693828
2195 -13654870
2196 -13971206
2197 -13976939
2198 -13908509
2199 -13845983
2200 -13923375
2201 -14189542
2202 -14009111
2203 -13803351
2204 -13917114
2205 -14053688
2206 -14195748
2207 -14004372
2208 -13907829
2209 -14233384
2210 -14280965
2211 -14144789
2212 -14000070
2213 -14015330
2214 -14340816
2215 -14278951
2216 -14067945
2217 -14156812
2218 -14275010
2219 -14429658
2220 -14268743
2221 -14063367
2222 -14311113
2223 -14433765
2224 -14378211
2225 -14271684
2226 -14219515
2227 -14518351
2228 -14520212
2229 -14258623
2230 -14285453
2231 -14388024
2232 -14573703
2233 -14497960
2234 -14285815
2235 -14525188
2236 -14669914
2237 -14567626
2238 -14425185
2239 -14309473
2240 -14580886
2241 -14678123
2242 -14468091
2243 -14501089
2244 -14600777
2245 -14787775
2246 -14740817
2247 -14412691
2248 -14531582
2249 -14742957
2250 -14726716
2251 -14618697
2252 -14480443
2253 -14760289
2254 -14936709
2255 -14673061
2256 -14587719
2257 -14637695
2258 -14821882
2259 -14877684
2260 -14596729
2261 -14678267
2262 -14912467
2263 -14925898
2264 -14835651
2265 -14610599
2266 -14756794
2267 -14983643
2268 -14799874
2269 -14714188
2270 -14763806
2271 -14959830
2272 -15090049
2273 -14778648
2274 -14724811
2275 -14933709
2276 -14973162
2277 -14928745
2278 -14739907
2279 -14870475
2280 -15154421
2281 -14982606
2282 -14828992
2283 -14822148
2284 -14968384
2285 -15144264
2286 -14891674
2287 -14802426
2288 -15043893
2289 -15137814
2290 -15101856
2291 -14828371
2292 -14820865
2293 -15145107
2294 -15081693
2295 -14923472
2296 -14896888
2297 -15039427
2298 -15294074
2299 -15070154
2300 -14844696
2301 -14997422
2302 -15104947
2303 -15144589
2304 -14935771
2305 -14864949
2306 -15207408
2307 -15240736
2308 -15074223
2309 -14955888
2310 -14965859
2311 -15230469
2312 -15124237
2313 -14889749
2314 -15033583
2315 -15179938
2316 -15268585
2317 -15071403
2318 -14882190
2319 -15147705
2320 -15214313
2321 -15062563
2322 -14979756
2323 -14995962
2324 -15290183
2325 -15261744
2326 -14979718
2327 -15024928
2328 -15125996
2329 -15225874
2330 -15097251
2331 -14865924
2332 -15111395
2333 -15288766
2334 -15176979
2335 -15034006
2336 -14946306
2337 -15210235
2338 -15270497
2339 -14981862
2340 -14987839
2341 -15107208
2342 -15253491
2343 -15201214
2344 -14918117
2345 -15041881
2346 -15205780
2347 -15127672
2348 -15037995
2349 -14929086
2350 -15153125
2351 -15304920
2352 -15053017
2353 -14983464
2354 -15031496
2355 -15141743
2356 -15148691
2357 -14881714
2358 -14982361
2359 -15210331
2360 -15168969
2361 -15071431
2362 -14916401
2363 -15051950
2364 -15209673
2365 -14957220
2366 -14880958
2367 -14986233
2368 -15133987
2369 -15205204
2370 -14919129
2371 -14893869
2372 -15094850
2373 -15070500
2374 -14985571
2375 -14808135
2376 -14924307
2377 -15198252
2378 -15027985
2379 -14879079
2380 -14910322
2381 -15007706
2382 -15102338
2383 -14828668
2384 -14747989
2385 -14989718
2386 -15034334
2387 -14997503
2388 -14815674
2389 -14820112
2390 -15067895
2391 -14926936
2392 -14748431
2393 -14764703
2394 -14869624
2395 -15048704
2396 -14848759
2397 -14682090
2398 -14877579
2399 -14916843
2400 -14858971
2401 -14672357
2402 -14645512
2403 -14959196
2404 -14911836
2405 -14704074
2406 -14676756
2407 -14735685
2408 -14905072
2409 -14721010
2410 -14506777
2411 -14700292
2412 -14818301
2413 -14818400
2414 -14643046
2415 -14510660
2416 -14774988
2417 -14783405
2418 -14549023
2419 -14477294
2420 -14536220
2421 -14793961
2422 -14717859
2423 -14433604
2424 -14543017
2425 -14658638
2426 -14656893
2427 -14482975
2428 -14279619
2429 -14532859
2430 -14665161
2431 -14505513
2432 -14420134
2433 -14388325
2434 -14585252
2435 -14558101
2436 -14241298
2437 -14289165
2438 -14435407
2439 -14510236
2440 -14423927
2441 -14192047
2442 -14371532
2443 -14520358
2444 -14327036
2445 -14180616
2446 -14125046
2447 -14356090
2448 -14452070
2449 -14144046
2450 -14116751
2451 -14260252
2452 -14339218
2453 -14264735
2454 -13964497
2455 -14051454
2456 -14287258
2457 -14208995
2458 -14088331
2459 -13954756
2460 -14103467
2461 -14269440
2462 -13991874
2463 -13868008
2464 -13967818
2465 -14087291
2466 -14125114
2467 -13855431
2468 -13858702
2469 -14073215
2470 -13989982
2471 -13859128
2472 -13706382
2473 -13798057
2474 -14032598
2475 -13849675
2476 -13720880
2477 -13792612
2478 -13863216
2479 -13901309
2480 -13618037
2481 -13530080
2482 -13771393
2483 -13777924
2484 -13699268
2485 -13555208
2486 -13582144
2487 -13812100
2488 -13635521
2489 -13422741
2490 -13457188
2491 -13542427
2492 -13667090
2493 -13463497
2494 -13328409
2495 -13543964
2496 -13558939
2497 -13454711
2498 -13274941
2499 -13224303
2500 -13483380
2501 -13411522
2502 -13215916
2503 -13238812
2504 -13309285
2505 -13440269
2506 -13247562
2507 -13009671
2508 -13175019
2509 -13243970
2510 -13201369
2511 -13076173
2512 -12982982
2513 -13213039
2514 -13185741
2515 -12957103
2516 -12925935
2517 -12949414
2518 -13093467
2519 -12998194
2520 -12776343
2521 -12927287
2522 -13008510
2523 -12930972
2524 -12775032
2525 -12631569
2526 -12858352
2527 -12906788
2528 -12682069
2529 -12641173
2530 -12680113
2531 -12835793
2532 -12754050
2533 -12433649
2534 -12511615
2535 -12656674
2536 -12645100
2537 -12529239
2538 -12342166
2539 -12538108
2540 -12667538
2541 -12439354
2542 -12308328
2543 -12263097
2544 -12417257
2545 -12466891
2546 -12191480
2547 -12209508
2548 -12360103
2549 -12370161
2550 -12265174
2551 -12005626
2552 -12100560
2553 -12270474
2554 -12099335
2555 -12000106
2556 -11986524
2557 -12134114
2558 -12213019
2559 -11899409
2560 -11813520
2561 -11946937
2562 -11977961
2563 -11925315
2564 -11683929
2565 -11749831
2566 -11994939
2567 -11859792
2568 -11689746
2569 -11589753
2570 -11681474
2571 -11830348
2572 -11582361
2573 -11454626
2574 -11596004
2575 -11668559
2576 -11653451
2577 -11370310
2578 -11319269
2579 -11567859
2580 -11495498
2581 -11333445
2582 -11234610
2583 -11310336
2584 -11524238
2585 -11314215
2586 -11088604
2587 -11150839
2588 -11219447
2589 -11272360
2590 -11052075
2591 -10937984
2592 -11189420
2593 -11186972
2594 -11034200
2595 -10872920
2596 -10836331
2597 -11050976
2598 -10938796
2599 -10723702
2600 -10788958
2601 -10866868
2602 -10948136
2603 -10750110
2604 -10532938
2605 -10712370
2606 -10744928
2607 -10616974
2608 -10491077
2609 -10456949
2610 -10701825
2611 -10650034
2612 -10372908
2613 -10356808
2614 -10401675
2615 -10498684
2616 -10356864
2617 -10107143
2618 -10283240
2619 -10407787
2620 -10322308
2621 -10166160
2622 -10012444
2623 -10192738
2624 -10221792
2625 -9974040
2626 -9933082
2627 -9971848
2628 -10105275
2629 -10055077
2630 -9772830
2631 -9834963
2632 -9929018
2633 -9849236
2634 -9739835
2635 -9590979
2636 -9766302
2637 -9868175
2638 -9630339
2639 -9539953
2640 -9538809
2641 -9629652
2642 -9608706
2643 -9323123
2644 -9366288
2645 -9530107
2646 -9488107
2647 -9375916
2648 -9176719
2649 -9276460
2650 -9410017
2651 -9183343
2652 -9077291
2653 -9090972
2654 -9202472
2655 -9256277
2656 -8969572
2657 -8907081
2658 -9040758
2659 -9012259
2660 -8929231
2661 -8716635
2662 -8783587
2663 -9004562
2664 -8848271
2665 -8694430
2666 -8644320
2667 -8695986
2668 -8772149
2669 -8504116
2670 -8414435
2671 -8584074
2672 -8606377
2673 -8566482
2674 -8356247
2675 -8320613
2676 -8508904
2677 -8361299
2678 -8187648
2679 -8147104
2680 -8216246
2681 -8374731
2682 -8168939
2683 -7998764
2684 -8114202
2685 -8123207
2686 -8077617
2687 -7863733
2688 -7794028
2689 -8034140
2690 -7978290
2691 -7793546
2692 -7718894
2693 -7743229
2694 -7899309
2695 -7703248
2696 -7460527
2697 -7576481
2698 -7664313
2699 -7681932
2700 -7485201
2701 -7314545
2702 -7529080
2703 -7532476
2704 -7331558
2705 -7205888
2706 -7187382
2707 -7404884
2708 -7333170
2709 -7066675
2710 -7102440
2711 -7153117
2712 -7176012
2713 -7013233
2714 -6796740
2715 -6983539
2716 -7070664
2717 -6927171
2718 -6806942
2719 -6720779
2720 -6881476
2721 -6846036
2722 -6551313
2723 -6553323
2724 -6642256
2725 -6721141
2726 -6621764
2727 -6357893
2728 -6480885
2729 -6588203
2730 -6424638
2731 -6269865
2732 -6160195
2733 -6343095
2734 -6426657
2735 -6156519
2736 -6099190
2737 -6151633
2738 -6213450
2739 -6149264
2740 -5842711
2741 -5874004
2742 -6036240
2743 -5974570
2744 -5879976
2745 -5724429
2746 -5826401
2747 -5938638
2748 -5676612
2749 -5550461
2750 -5584638
2751 -5672153
2752 -5694044
2753 -5420584
2754 -5404191
2755 -5565314
2756 -5485619
2757 -5361761
2758 -5182148
2759 -5241881
2760 -5420851
2761 -5236244
2762 -5105197
2763 -5117316
2764 -5170830
2765 -5210464
2766 -4933739
2767 -4828311
2768 -4998742
2769 -4987830
2770 -4912808
2771 -4734534
2772 -4732778
2773 -4927683
2774 -4762624
2775 -4560707
2776 -4538592
2777 -4605914
2778 -4724678
2779 -4506203
2780 -4349029
2781 -4499658
2782 -4501900
2783 -4417728
2784 -4208735
2785 -4123180
2786 -4346415
2787 -4297501
2788 -4122763
2789 -4077837
2790 -4096257
2791 -4217322
2792 -4029109
2793 -3793357
2794 -3898896
2795 -3935587
2796 -3912010
2797 -3779654
2798 -3672370
2799 -3856244
2800 -3814002
2801 -3604705
2802 -3526892
2803 -3504429
2804 -3639426
2805 -3540105
2806 -3313869
2807 -3416755
2808 -3476687
2809 -3432575
2810 -3267964
2811 -3084131
2812 -3267289
2813 -3304807
2814 -3102814
2815 -3024305
2816 -3010766
2817 -3161630
2818 -3092818
2819 -2796669
2820 -2825351
2821 -2900483
2822 -2897096
2823 -2797436
2824 -2599950
2825 -2737269
2826 -2825675
2827 -2637790
2828 -2518921
2829 -2432368
2830 -2555696
2831 -2583111
2832 -2320195
2833 -2317132
2834 -2411132
2835 -2419754
2836 -2315275
2837 -2054180
2838 -2130506
2839 -2271829
2840 -2127227
2841 -2020804
2842 -1951750
2843 -2064312
2844 -2122819
2845 -1827925
2846 -1736267
2847 -1815628
2848 -1851975
2849 -1818290
2850 -1573284
2851 -1605517
2852 -1800637
2853 -1688408
2854 -1529059
2855 -1378090
2856 -1438083
2857 -1574040
2858 -1342503
2859 -1215595
2860 -1306998
2861 -1382459
2862 -1387816
2863 -1105688
2864 -1015591
2865 -1191941
2866 -1136603
2867 -1014611
2868  -879953
2869  -912973
2870 -1103360
2871  -929883
2872  -728087
2873  -733495
2874  -774506
2875  -838225
2876  -622378
2877  -496584
2878  -686882
2879  -671271
2880  -549158
2881  -391737
2882  -348782
2883  -527457
2884  -406168
2885  -211124
2886  -233296
2887  -279175
2888  -363368
2889  -170183
2890    37936
2891  -103863
2892  -129985
2893   -32987
2894   113599
2895   187216
2896   -34395
2897     7680
2898   254943
2899   310528
2900   304118
2901   198495
2902   319030
2903   547508
2904   419258
2905   343267
2906   411471
2907   560597
2908   725197
2909   575070
2910   562668
2911   769015
2912   809415
2913   802278
2914   673594
2915   730715
2916  1006402
2917   975224
2918   906898
2919   965305
2920  1083787
2921  1248072
2922  1089218
2923   998468
2924  1200219
2925  1289274
2926  1324930
2927  1239263
2928  1259165
2929  1529832
2930  1514277
2931  1400665
2932  1414952
2933  1503480
2934  1720654
2935  1645570
2936  1522997
2937  1709483
2938  1825927
2939  1863112
2940  1747197
2941  1683567
2942  1950128
2943  2025918
2944  1934459
2945  1940293
2946  2006951
2947  2226236
2948  2192934
2949  2015790
2950  2132770
2951  2253699
2952  2342252
2953  2305514
2954  2215656
2955  2441804
2956  2537572
2957  2437773
2958  2413433
2959  2432634
2960  2645772
2961  2692795
2962  2532088
2963  2649770
2964  2787139
2965  2849188
2966  2792130
2967  2654597
2968  2849969
2969  3003008
2970  2924837
2971  2922343
2972  2950401
2973  3155778
2974  3233359
2975  3024952
2976  3052862
2977  3189823
2978  3291517
2979  3302271
2980  3157348
2981  3322673
2982  3536542
2983  3473193
2984  3412078
2985  3362904
2986  3531970
2987  3684437
2988  3515193
2989  3528090
2990  3684257
2991  3804563
2992  3834400
2993  3649958
2994  3720553
2995  3939729
2996  3919204
2997  3889828
2998  3853144
2999  3996543
3000  4198803
3001  4046620
3002  3978755
3003  4092607
3004  4217112
3005  4301707
3006  4136019
3007  4161558
3008  4422390
3009  4440640
3010  4380060
3011  4291202
3012  4379112
3013  4621245
3014  4526756
3015  4435153
3016  4543037
3017  4682602
3018  4810056
3019  4645656
3020  4562505
3021  4786861
3022  4862891
3023  4844496
3024  4760417
3025  4809574
3026  5092617
3027  5065176
3028  4917475
3029  4945085
3030  5037309
3031  5207484
3032  5120628
3033  5017861
3034  5229893
3035  5341508
3036  5342088
3037  5252283
3038  5203095
3039  5438728
3040  5469989
3041  5348954
3042  5388391
3043  5485584
3044  5677685
3045  5633296
3046  5467235
3047  5613197
3048  5725654
3049  5735345
3050  5672439
3051  5619478
3052  5867431
3053  5965082
3054  5834629
3055  5827687
3056  5867628
3057  6041227
3058  6050738
3059  5876886
3060  5997361
3061  6156047
3062  6210233
3063  6167411
3064  6038735
3065  6214067
3066  6351037
3067  6240391
3068  6230093
3069  6268751
3070  6454415
3071  6528899
3072  6345302
3073  6390411
3074  6521018
3075  6568696
3076  6563044
3077  6446386
3078  6600225
3079  6786537
3080  6699392
3081  6664688
3082  6662440
3083  6791903
3084  6896814
3085  6731020
3086  6757589
3087  6925889
3088  7011436
3089  7025087
3090  6868711
3091  6946736
3092  7143472
3093  7067106
3094  7013865
3095  7022480
3096  7173272
3097  7348130
3098  7196909
3099  7149211
3100  7280677
3101  7353439
3102  7382983
3103  7230835
3104  7267587
3105  7522740
3106  7525345
3107  7472675
3108  7431618
3109  7504821
3110  7686688
3111  7566751
3112  7481519
3113  7609118
3114  7713566
3115  7801880
3116  7677762
3117  7645387
3118  7862637
3119  7867127
3120  7795243
3121  7766179
3122  7831808
3123  8052604
3124  7986377
3125  7873336
3126  7973617
3127  8059221
3128  8138346
3129  8022004
3130  7947089
3131  8185057
3132  8261869
3133  8202139
3134  8142973
3135  8160443
3136  8382474
3137  8347699
3138  8182186
3139  8258222
3140  8380307
3141  8519644
3142  8448345
3143  8305277
3144  8484375
3145  8588344
3146  8532565
3147  8456387
3148  8427610
3149  8671453
3150  8748801
3151  8598658
3152  8613518
3153  8684720
3154  8809488
3155  8776660
3156  8594746
3157  8734794
3158  8895910
3159  8901930
3160  8855061
3161  8780431
3162  8963686
3163  9064257
3164  8895183
3165  8873065
3166  8944031
3167  9105939
3168  9148356
3169  8970808
3170  9048750
3171  9206048
3172  9208407
3173  9151964
3174  9034620
3175  9186961
3176  9365859
3177  9251820
3178  9212858
3179  9260953
3180  9393442
3181  9460414
3182  9258327
3183  9267566
3184  9445920
3185  9504239
3186  9499642
3187  9374379
3188  9458856
3189  9651538
3190  9553819
3191  9478497
3192  9490533
3193  9615720
3194  9755028
3195  9608519
3196  9574487
3197  9721431
3198  9769900
3199  9768656
3200  9632156
3201  9666944
3202  9889849
3203  9857893
3204  9790650
3205  9795834
3206  9879496
3207 10018095
3208  9872986
3209  9786947
3210  9928943
3211 10005784
3212 10051550
3213  9947626
3214  9936252
3215 10152422
3216 10137720
3217 10027368
3218  9987572
3219 10047113
3220 10242534
3221 10178310
3222 10067661
3223 10186875
3224 10267172
3225 10311175
3226 10198260
3227 10108487
3228 10305479
3229 10360235
3230 10295735
3231 10276826
3232 10299399
3233 10475477
3234 10436981
3235 10284567
3236 10360486
3237 10435833
3238 10508665
3239 10456690
3240 10361392
3241 10543775
3242 10613248
3243 10523898
3244 10475783
3245 10465897
3246 10641402
3247 10660454
3248 10505485
3249 10579444
3250 10676488
3251 10746298
3252 10681656
3253 10531489
3254 10676401
3255 10796856
3256 10735772
3257 10696848
3258 10674925
3259 10846617
3260 10907644
3261 10717488
3262 10711571
3263 10806068
3264 10906721
3265 10905271
3266 10745957
3267 10858842
3268 11014671
3269 10958709
3270 10883065
3271 10805104
3272 10940979
3273 11067072
3274 10924169
3275 10906684
3276 10997472
3277 11102813
3278 11121326
3279 10923653
3280 10948217
3281 11119816
3282 11108785
3283 11064874
3284 10991839
3285 11108162
3286 11275934
3287 11141803
3288 11052374
3289 11100342
3290 11194921
3291 11261017
3292 11094463
3293 11097022
3294 11289180
3295 11307039
3296 11253206
3297 11135251
3298 11179071
3299 11372238
3300 11289549
3301 11192171
3302 11230295
3303 11334506
3304 11456457
3305 11299201
3306 11197530
3307 11345320
3308 11400483
3309 11391323
3310 11285192
3311 11287356
3312 11498434
3313 11470770
3314 11346199
3315 11336978
3316 11391691
3317 11529352
3318 11434097
3319 11323339
3320 11466273
3321 11536348
3322 11531134
3323 11426526
3324 11362253
3325 11543480
3326 11556087
3327 11443794
3328 11445046
3329 11505598
3330 11667371
3331 11598396
3332 11421961
3333 11508635
3334 11590245
3335 11607694
3336 11519125
3337 11434852
3338 11630552
3339 11711494
3340 11597331
3341 11541800
3342 11533519
3343 11679949
3344 11675323
3345 11501294
3346 11565729
3347 11674854
3348 11730111
3349 11668976
3350 11523969
3351 11643038
3352 11737819
3353 11647070
3354 11604480
3355 11592935
3356 11735330
3357 11788110
3358 11623041
3359 11628922
3360 11697253
3361 11737055
3362 11711318
3363 11577075
3364 11678978
3365 11811050
3366 11741108
3367 11689111
3368 11646058
3369 11744890
3370 11813273
3371 11647455
3372 11642082
3373 11744271
3374 11803737
3375 11802270
3376 11643708
3377 11688739
3378 11826623
3379 11758461
3380 11689845
3381 11651264
3382 11755594
3383 11886211
3384 11740974
3385 11670399
3386 11734925
3387 11789389
3388 11813043
3389 11657443
3390 11661394
3391 11842264
3392 11830136
3393 11765276
3394 11683569
3395 11728150
3396 11864962
3397 11741722
3398 11644309
3399 11718509
3400 11799171
3401 11868606
3402 11726127
3403 11664546
3404 11812585
3405 11805694
3406 11732016
3407 11657105
3408 11685174
3409 11864610
3410 11797662
3411 11677350
3412 11713135
3413 11766003
3414 11832361
3415 11698578
3416 11590625
3417 11753872
3418 11818842
3419 11771281
3420 11677376
3421 11653956
3422 11822017
3423 11784066
3424 11627302
3425 11633802
3426 11699325
3427 11819117
3428 11739566
3429 11590030
3430 11699388
3431 11770013
3432 11729324
3433 11632935
3434 11565793
3435 11738608
3436 11774944
3437 11633424
3438 11614597
3439 11642379
3440 11739841
3441 11688803
3442 11519373
3443 11603553
3444 11707535
3445 11701682
3446 11628198
3447 11525883
3448 11655223
3449 11716022
3450 11565909
3451 11509004
3452 11533056
3453 11667195
3454 11687117
3455 11503440
3456 11529498
3457 11630644
3458 11627385
3459 11543672
3460 11399176
3461 11510016
3462 11646200
3463 11549691
3464 11482482
3465 11467770
3466 11559696
3467 11605459
3468 11415343
3469 11384984
3470 11484258
3471 11528973
3472 11518204
3473 11372150
3474 11408765
3475 11544995
3476 11462239
3477 11373662
3478 11328837
3479 11406374
3480 11503719
3481 11362763
3482 11310123
3483 11399459
3484 11425450
3485 11407256
3486 11254419
3487 11249440
3488 11403149
3489 11363064
3490 11288349
3491 11244741
3492 11291894
3493 11396607
3494 11256670
3495 11154362
3496 11229537
3497 11278894
3498 11307403
3499 11180366
3500 11129855
3501 11277683
3502 11250564
3503 11151920
3504 11081547
3505 11104726
3506 11247924
3507 11167900
3508 11052719
3509 11105849
3510 11144574
3511 11171672
3512 11044950
3513 10940996
3514 11073011
3515 11104030
3516 11037781
3517 10980698
3518 10973206
3519 11103979
3520 11040567
3521 10881231
3522 10902989
3523 10945454
3524 10996443
3525 10921264
3526 10814095
3527 10935538
3528 10971406
3529 10884538
3530 10799321
3531 10753053
3532 10886373
3533 10882231
3534 10732607
3535 10746752
3536 10799829
3537 10857744
3538 10779016
3539 10609787
3540 10689137
3541 10772358
3542 10716796
3543 10643873
3544 10576322
3545 10711153
3546 10748327
3547 10576701
3548 10529117
3549 10558752
3550 10633283
3551 10614805
3552 10451871
3553 10497373
3554 10592722
3555 10554826
3556 10474411
3557 10362485
3558 10445852
3559 10535452
3560 10403668
3561 10351318
3562 10373505
3563 10442076
3564 10439514
3565 10255060
3566 10246314
3567 10351539
3568 10331179
3569 10275767
3570 10171273
3571 10243314
3572 10360039
3573 10226293
3574 10119265
3575 10110715
3576 10177318
3577 10226783
3578 10062308
3579 10022165
3580 10144985
3581 10156808
3582 10096290
3583  9941461
3584  9939969
3585 10081846
3586 10005739
3587  9905395
3588  9894396
3589  9955764
3590 10039116
3591  9885709
3592  9776075
3593  9852709
3594  9875055
3595  9856304
3596  9729243
3597  9701190
3598  9850737
3599  9814737
3600  9697410
3601  9641198
3602  9661199
3603  9759474
3604  9647226
3605  9520516
3606  9602743
3607  9652461
3608  9643645
3609  9517986
3610  9430972
3611  9553734
3612  9545176
3613  9439991
3614  9390822
3615  9399006
3616  9517483
3617  9448922
3618  9282396
3619  9308053
3620  9350609
3621  9368043
3622  9271154
3623  9159452
3624  9282449
3625  9324236
3626  9218636
3627  9131723
3628  9085870
3629  9195921
3630  9174420
3631  9016942
3632  9030220
3633  9083255
3634  9119931
3635  9049531
3636  8896068
3637  8958446
3638  9005007
3639  8922381
3640  8855383
3641  8807852
3642  8912956
3643  8941433
3644  8779889
3645  8744553
3646  8765957
3647  8789191
3648  8744007
3649  8597576
3650  8658636
3651  8746805
3652  8678948
3653  8601191
3654  8521731
3655  8585562
3656  8625749
3657  8461678
3658  8415743
3659  8463661
3660  8514431
3661  8501255
3662  8329075
3663  8330080
3664  8422535
3665  8365004
3666  8284248
3667  8198329
3668  8257385
3669  8349491
3670  8216632
3671  8131523
3672  8143187
3673  8171456
3674  8179947
3675  8021869
3676  7992706
3677  8104373
3678  8079214
3679  8014056
3680  7909463
3681  7917284
3682  8008347
3683  7893715
3684  7790971
3685  7808183
3686  7857414
3687  7899384
3688  7749050
3689  7668831
3690  7761831
3691  7747043
3692  7672241
3693  7566798
3694  7565717
3695  7698427
3696  7626075
3697  7501683
3698  7484261
3699  7502453
3700  7551253
3701  7419575
3702  7298434
3703  7396086
3704  7434491
3705  7396252
3706  7278839
3707  7216709
3708  7332238
3709  7294267
3710  7150372
3711  7113859
3712  7136391
3713  7226624
3714  7146524
3715  6997432
3716  7046743
3717  7076314
3718  7040025
3719  6928839
3720  6838336
3721  6952724
3722  6973083
3723  6851429
3724  6798280
3725  6788214
3726  6863588
3727  6805454
3728  6626663
3729  6653891
3730  6716608
3731  6713428
3732  6624473
3733  6503465
3734  6590451
3735  6627974
3736  6492451
3737  6417199
3738  6396052
3739  6489402
3740  6490394
3741  6315502
3742  6299816
3743  6348326
3744  6348401
3745  6273755
3746  6116919
3747  6177863
3748  6269940
3749  6180532
3750  6095383
3751  6039109
3752  6101373
3753  6128572
3754  5953340
3755  5897558
3756  5948453
3757  5980376
3758  5954128
3759  5806149
3760  5809883
3761  5891341
3762  5809045
3763  5717707
3764  5641969
3765  5686485
3766  5759389
3767  5629986
3768  5560732
3769  5595293
3770  5607216
3771  5579471
3772  5414982
3773  5385511
3774  5492980
3775  5449784
3776  5372538
3777  5299693
3778  5320353
3779  5398868
3780  5264640
3781  5149082
3782  5167940
3783  5196853
3784  5218558
3785  5085206
3786  5013505
3787  5109606
3788  5090322
3789  5004283
3790  4899723
3791  4883116
3792  4989808
3793  4913263
3794  4795898
3795  4801733
3796  4815221
3797  4836882
3798  4710477
3799  4600960
3800  4682723
3801  4689333
3802  4630589
3803  4551547
3804  4510601
3805  4605624
3806  4541962
3807  4396734
3808  4377815
3809  4394360
3810  4439753
3811  4354262
3812  4231566
3813  4306379
3814  4327286
3815  4251469
3816  4144596
3817  4071011
3818  4171523
3819  4162686
3820  4029700
3821  4008110
3822  4014590
3823  4059741
3824  3985042
3825  3819514
3826  3850965
3827  3897068
3828  3858997
3829  3782796
3830  3695870
3831  3782244
3832  3801198
3833  3653096
3834  3585878
3835  3572955
3836  3623980
3837  3601401
3838  3445168
3839  3463029
3840  3520025
3841  3484791
3842  3401436
3843  3278148
3844  3327023
3845  3379675
3846  3262231
3847  3202010
3848  3190375
3849  3239638
3850  3231166
3851  3056729
3852  3024822
3853  3085109
3854  3070501
3855  3010284
3856  2888393
3857  2927147
3858  3009906
3859  2895034
3860  2790985
3861  2753590
3862  2797174
3863  2831881
3864  2675608
3865  2618590
3866  2686434
3867  2692742
3868  2641772
3869  2488996
3870  2463783
3871  2567258
3872  2504241
3873  2408986
3874  2355078
3875  2391355
3876  2456503
3877  2314544
3878  2200851
3879  2236137
3880  2247901
3881  2233885
3882  2109128
3883  2067874
3884  2174423
3885  2131905
3886  2025319
3887  1945462
3888  1934899
3889  2015248
3890  1915692
3891  1800239
3892  1837118
3893  1867035
3894  1865402
3895  1735571
3896  1632129
3897  1721404
3898  1711147
3899  1615086
3900  1537037
3901  1525543
3902  1628707
3903  1563248
3904  1412630
3905  1407643
3906  1423007
3907  1437416
3908  1341468
3909  1228722
3910  1307678
3911  1329333
3912  1249928
3913  1159847
3914  1093178
3915  1174716
3916  1155371
3917  1012781
3918   995407
3919  1013950
3920  1046214
3921   981041
3922   835925
3923   869945
3924   893943
3925   827047
3926   757741
3927   692909
3928   768937
3929   782957
3930   634947
3931   589023
3932   588614
3933   613127
3934   567642
3935   425148
3936   454748
3937   516749
3938   463530
3939   382480
3940   280577
3941   326981
3942   361511
3943   229427
3944   169503
3945   179195
3946   222228
3947   215644
3948    56249
3949    32365
3950    83024
3951    41564
3952   -22609
3953  -127109
3954   -94567
3955   -18499
3956  -123232
3957  -205812
3958  -227432
3959  -207998
3960  -205552
3961  -352534
3962  -393877
3963  -320786
3964  -338207
3965  -388894
3966  -493634
3967  -502631
3968  -432149
3969  -535386
3970  -626287
3971  -639520
3972  -611652
3973  -572248
3974  -706936
3975  -786294
3976  -728876
3977  -741459
3978  -797543
3979  -910556
3980  -929209
3981  -822465
3982  -882469
3983  -991287
3984 -1032256
3985 -1022836
3986  -975752
3987 -1095361
3988 -1208329
3989 -1148673
3990 -1123737
3991 -1150342
3992 -1262050
3993 -1332358
3994 -1242823
3995 -1275818
3996 -1391330
3997 -1443084
3998 -1441981
3999 -1358543
4000 -1427626
4001 -1562624
4002 -1545600
4003 -1532396
4004 -1556221
4005 -1654970
4006 -1745643
4007 -1654257
4008 -1639856
4009 -1734206
4010 -1795229
4011 -1828449
4012 -1765861
4013 -1817465
4014 -1971927
4015 -1966250
4016 -1927518
4017 -1915926
4018 -1991039
4019 -2110335
4020 -2047764
4021 -2017424
4022 -2124154
4023 -2201537
4024 -2245172
4025 -2166416
4026 -2162807
4027 -2309674
4028 -2336192
4029 -2311701
4030 -2301342
4031 -2362272
4032 -2504724
4033 -2471522
4034 -2405913
4035 -2466074
4036 -2539521
4037 -2608643
4038 -2558909
4039 -2535295
4040 -2681736
4041 -2736027
4042 -2710750
4043 -2681068
4044 -2700371
4045 -2839073
4046 -2842254
4047 -2777519
4048 -2843074
4049 -2921128
4050 -2998368
4051 -2956776
4052 -2893797
4053 -3011161
4054 -3082769
4055 -3074660
4056 -3053843
4057 -3065429
4058 -3215761
4059 -3253087
4060 -3167015
4061 -3183162
4062 -3240923
4063 -3331125
4064 -3330558
4065 -3258721
4066 -3361814
4067 -3461693
4068 -3470434
4069 -3445515
4070 -3408810
4071 -3518840
4072 -3587131
4073 -3521577
4074 -3542006
4075 -3599758
4076 -3701516
4077 -3730640
4078 -3643034
4079 -3699993
4080 -3783743
4081 -3791685
4082 -3788482
4083 -3757326
4084 -3863578
4085 -3960740
4086 -3908148
4087 -3905860
4088 -3941995
4089 -4015207
4090 -4060417
4091 -3979732
4092 -4027999
4093 -4136932
4094 -4160865
4095 -4162277
4096 -4113514
4097 -4184126
4098 -4290755
4099 -4237827
4100 -4225345
4101 -4270584
4102 -4362519
4103 -4432644
4104 -4345857
4105 -4350544
4106 -4460631
4107 -4488928
4108 -4489073
4109 -4438070
4110 -4498196
4111 -4636044
4112 -4614512
4113 -4581654
4114 -4598798
4115 -4659469
4116 -4749888
4117 -4678730
4118 -4659825
4119 -4770924
4120 -4831499
4121 -4854538
4122 -4798913
4123 -4807133
4124 -4936156
4125 -4926207
4126 -4888169
4127 -4904852
4128 -4973617
4129 -5089587
4130 -5045457
4131 -4994088
4132 -5084246
4133 -5135527
4134 -5152003
4135 -5097406
4136 -5093595
4137 -5244089
4138 -5278965
4139 -5236948
4140 -5234048
4141 -5276407
4142 -5391676
4143 -5361310
4144 -5275060
4145 -5351034
4146 -5434890
4147 -5491609
4148 -5450452
4149 -5404520
4150 -5529934
4151 -5584878
4152 -5543954
4153 -5521326
4154 -5542318
4155 -5673127
4156 -5699998
4157 -5616364
4158 -5658124
4159 -5721271
4160 -5776472
4161 -5753077
4162 -5687515
4163 -5793848
4164 -5884096
4165 -5863004
4166 -5846166
4167 -5840156
4168 -5947392
4169 -5987537
4170 -5896534
4171 -5920333
4172 -5994202
4173 -6068526
4174 -6080202
4175 -5997995
4176 -6068446
4177 -6160784
4178 -6142033
4179 -6116096
4180 -6094649
4181 -6198694
4182 -6290194
4183 -6219350
4184 -6215560
4185 -6267747
4186 -6333740
4187 -6353752
4188 -6258177
4189 -6299730
4190 -6420107
4191 -6432826
4192 -6423775
4193 -6388784
4194 -6462889
4195 -6557481
4196 -6488336
4197 -6457568
4198 -6502115
4199 -6573345
4200 -6637970
4201 -6566067
4202 -6576612
4203 -6680944
4204 -6696029
4205 -6682731
4206 -6633230
4207 -6678066
4208 -6796044
4209 -6763753
4210 -6736905
4211 -6773058
4212 -6828508
4213 -6892099
4214 -6818453
4215 -6796552
4216 -6904725
4217 -6938808
4218 -6943861
4219 -6905767
4220 -6927884
4221 -7046228
4222 -7023215
4223 -6968317
4224 -6990121
4225 -7043122
4226 -7136068
4227 -7090555
4228 -7045506
4229 -7140560
4230 -7184449
4231 -7186281
4232 -7136251
4233 -7123336
4234 -7245698
4235 -7264698
4236 -7228457
4237 -7246011
4238 -7276320
4239 -7358378
4240 -7330832
4241 -7256695
4242 -7331282
4243 -7386300
4244 -7411461
4245 -7386305
4246 -7364670
4247 -7475213
4248 -7502075
4249 -7439005
4250 -7437324
4251 -7462233
4252 -7557475
4253 -7556532
4254 -7486982
4255 -7556756
4256 -7619947
4257 -7633224
4258 -7597152
4259 -7544202
4260 -7644983
4261 -7703429
4262 -7656132
4263 -7652587
4264 -7676605
4265 -7772984
4266 -7793149
4267 -7690497
4268 -7716389
4269 -7788600
4270 -7826937
4271 -7812352
4272 -7748305
4273 -7835102
4274 -7921349
4275 -7871952
4276 -7845910
4277 -7840139
4278 -7925654
4279 -7981887
4280 -7896726
4281 -7909041
4282 -7979720
4283 -8021471
4284 -8020768
4285 -7933231
4286 -7976830
4287 -8076430
4288 -8055074
4289 -8034448
4290 -8027223
4291 -8103106
4292 -8178998
4293 -8087932
4294 -8060558
4295 -8122625
4296 -8173137
4297 -8193192
4298 -8119572
4299 -8143245
4300 -8259217
4301 -8249024
4302 -8212275
4303 -8174419
4304 -8220410
4305 -8319632
4306 -8267632
4307 -8227366
4308 -8282316
4309 -8340031
4310 -8382642
4311 -8297458
4312 -8267301
4313 -8369401
4314 -8388571
4315 -8370517
4316 -8339192
4317 -8368402
4318 -8480752
4319 -8447886
4320 -8385301
4321 -8409710
4322 -8446915
4323 -8499657
4324 -8449414
4325 -8408752
4326 -8509998
4327 -8547537
4328 -8534547
4329 -8487728
4330 -8478622
4331 -8581462
4332 -8578390
4333 -8514925
4334 -8539309
4335 -8582678
4336 -8648515
4337 -8604891
4338 -8538518
4339 -8614545
4340 -8655149
4341 -8645618
4342 -8614856
4343 -8598704
4344 -8707290
4345 -8724603
4346 -8651138
4347 -8648466
4348 -8672787
4349 -8740584
4350 -8729601
4351 -8649233
4352 -8714407
4353 -8780519
4354 -8782808
4355 -8747864
4356 -8694151
4357 -8776043
4358 -8819299
4359 -8752495
4360 -8751408
4361 -8780111
4362 -8851487
4363 -8861827
4364 -8770767
4365 -8798281
4366 -8850051
4367 -8855171
4368 -8840082
4369 -8791548
4370 -8866203
4371 -8933216
4372 -8874455
4373 -8851598
4374 -8855110
4375 -8910222
4376 -8936633
4377 -8845563
4378 -8864511
4379 -8944243
4380 -8964062
4381 -8949763
4382 -8879488
4383 -8919195
4384 -8996610
4385 -8945251
4386 -8915348
4387 -8915998
4388 -8976477
4389 -9040070
4390 -8957592
4391 -8933935
4392 -8991391
4393 -9011198
4394 -9012466
4395 -8939793
4396 -8963295
4397 -9063066
4398 -9038577
4399 -8999308
4400 -8984948
4401 -9017144
4402 -9079225
4403 -9008727
4404 -8977322
4405 -9041230
4406 -9073576
4407 -9083598
4408 -9018241
4409 -9006209
4410 -9095772
4411 -9078660
4412 -9035594
4413 -9018812
4414 -9050988
4415 -9139151
4416 -9089935
4417 -9025561
4418 -9071216
4419 -9100646
4420 -9114888
4421 -9045759
4422 -9018044
4423 -9122819
4424 -9139183
4425 -9095392
4426 -9065275
4427 -9067762
4428 -9154563
4429 -9116328
4430 -9038301
4431 -9072306
4432 -9120641
4433 -9161407
4434 -9113959
4435 -9047848
4436 -9124928
4437 -9151198
4438 -9108343
4439 -9068773
4440 -9058833
4441 -9156908
4442 -9167094
4443 -9084204
4444 -9093837
4445 -9122796
4446 -9158056
4447 -9119778
4448 -9041342
4449 -9102740
4450 -9153785
4451 -9133842
4452 -9104307
4453 -9070174
4454 -9142356
4455 -9163559
4456 -9078169
4457 -9069330
4458 -9100666
4459 -9151762
4460 -9144950
4461 -9053866
4462 -9092639
4463 -9149147
4464 -9125536
4465 -9083696
4466 -9036816
4467 -9106250
4468 -9165260
4469 -9091552
4470 -9066589
4471 -9081148
4472 -9123784
4473 -9131267
4474 -9032822
4475 -9037594
4476 -9111202
4477 -9112623
4478 -9094888
4479 -9033241
4480 -9065881
4481 -9130846
4482 -9063480
4483 -9020951
4484 -9029629
4485 -9074712
4486 -9112473
4487 -9030595
4488 -9018631
4489 -9076727
4490 -9071872
4491 -9046165
4492 -8981403
4493 -8997938
4494 -9081777
4495 -9040468
4496 -9001576
4497 -8999325
4498 -9028708
4499 -9070325
4500 -8982371
4501 -8937079
4502 -8999337
4503 -9019959
4504 -9014429
4505 -8952321
4506 -8950100
4507 -9030258
4508 -8997282
4509 -8938143
4510 -8920534
4511 -8938819
4512 -9001400
4513 -8947944
4514 -8893017
4515 -8940237
4516 -8956998
4517 -8954318
4518 -8891163
4519 -8855722
4520 -8936361
4521 -8933987
4522 -8883617
4523 -8866782
4524 -8873464
4525 -8928385
4526 -8885403
4527 -8804967
4528 -8844167
4529 -8869525
4530 -8878334
4531 -8829943
4532 -8786000
4533 -8856815
4534 -8860100
4535 -8797174
4536 -8767152
4537 -8760119
4538 -8826071
4539 -8815489
4540 -8733982
4541 -8755441
4542 -8786009
4543 -8793934
4544 -8741893
4545 -8666947
4546 -8726592
4547 -8760424
4548 -8715031
4549 -8686290
4550 -8674514
4551 -8733748
4552 -8732754
4553 -8630036
4554 -8626385
4555 -8651729
4556 -8676198
4557 -8655830
4558 -8580360
4559 -8620936
4560 -8669117
4561 -8622880
4562 -8576854
4563 -8535984
4564 -8583722
4565 -8615723
4566 -8533095
4567 -8518621
4568 -8548070
4569 -8569014
4570 -8554501
4571 -8459075
4572 -8474761
4573 -8529826
4574 -8496376
4575 -8459783
4576 -8421004
4577 -8462099
4578 -8509089
4579 -8422558
4580 -8380697
4581 -8396075
4582 -8422483
4583 -8427833
4584 -8338096
4585 -8331450
4586 -8403377
4587 -8385245
4588 -8337379
4589 -8272514
4590 -8292277
4591 -8356423
4592 -8297291
4593 -8242913
4594 -8256901
4595 -8283948
4596 -8305182
4597 -8214732
4598 -8167593
4599 -8224592
4600 -8224461
4601 -8199243
4602 -8145394
4603 -8142552
4604 -8213965
4605 -8168365
4606 -8097918
4607 -8088434
4608 -8099318
4609 -8136156
4610 -8070605
4611 -8017263
4612 -8074671
4613 -8082422
4614 -8057555
4615 -7989489
4616 -7960157
4617 -8025924
4618 -8002234
4619 -7933593
4620 -7928049
4621 -7940252
4622 -7986041
4623 -7934163
4624 -7849980
4625 -7879066
4626 -7893935
4627 -7876713
4628 -7824485
4629 -7778585
4630 -7852627
4631 -7857537
4632 -7783673
4633 -7750833
4634 -7743775
4635 -7784804
4636 -7757391
4637 -7669409
4638 -7691557
4639 -7717705
4640 -7713592
4641 -7668284
4642 -7599797
4643 -7641956
4644 -7659038
4645 -7594599
4646 -7567838
4647 -7557508
4648 -7598502
4649 -7587900
4650 -7495899
4651 -7490792
4652 -7514636
4653 -7507439
4654 -7473967
4655 -7403461
4656 -7443089
4657 -7479535
4658 -7420378
4659 -7374748
4660 -7348112
4661 -7377519
4662 -7385098
4663 -7293482
4664 -7284547
4665 -7316906
4666 -7322360
4667 -7294341
4668 -7208542
4669 -7215435
4670 -7257724
4671 -7205212
4672 -7161222
4673 -7132968
4674 -7167904
4675 -7200443
4676 -7113654
4677 -7073501
4678 -7090842
4679 -7090215
4680 -7074551
4681 -6989651
4682 -6985602
4683 -7043801
4684 -7013652
4685 -6967947
4686 -6925327
4687 -6931760
4688 -6966195
4689 -6889063
4690 -6838519
4691 -6860305
4692 -6871533
4693 -6871002
4694 -6795308
4695 -6761300
4696 -6812571
4697 -6782802
4698 -6729959
4699 -6686431
4700 -6694430
4701 -6744918
4702 -6688413
4703 -6617386
4704 -6627962
4705 -6633861
4706 -6636811
4707 -6557855
4708 -6507387
4709 -6563978
4710 -6565323
4711 -6518373
4712 -6464109
4713 -6440345
4714 -6494580
4715 -6455970
4716 -6372436
4717 -6369523
4718 -6384125
4719 -6408277
4720 -6350616
4721 -6272729
4722 -6308146
4723 -6310439
4724 -6267692
4725 -6215444
4726 -6182668
4727 -6239701
4728 -6229497
4729 -6147372
4730 -6131980
4731 -6129655
4732 -6144941
4733 -6094555
4734 -6006447
4735 -6036301
4736 -6066081
4737 -6036062
4738 -5985053
4739 -5932251
4740 -5978136
4741 -5977146
4742 -5886988
4743 -5850414
4744 -5851865
4745 -5887996
4746 -5868965
4747 -5770753
4748 -5780183
4749 -5802313
4750 -5773618
4751 -5721859
4752 -5653186
4753 -5685043
4754 -5719813
4755 -5648218
4756 -5608314
4757 -5590406
4758 -5613461
4759 -5605738
4760 -5505633
4761 -5488107
4762 -5520960
4763 -5510112
4764 -5476756
4765 -5404096
4766 -5411583
4767 -5445886
4768 -5382798
4769 -5327610
4770 -5304040
4771 -5322438
4772 -5342706
4773 -5256422
4774 -5220751
4775 -5245112
4776 -5231331
4777 -5202761
4778 -5123300
4779 -5113255
4780 -5163344
4781 -5120799
4782 -5070408
4783 -5039397
4784 -5043342
4785 -5061031
4786 -4976543
4787 -4920438
4788 -4944379
4789 -4947379
4790 -4936474
4791 -4862659
4792 -4836272
4793 -4879451
4794 -4843058
4795 -4777828
4796 -4736353
4797 -4731231
4798 -4771880
4799 -4716226
4800 -4652837
4801 -4665216
4802 -4663126
4803 -4648132
4804 -4576391
4805 -4524487
4806 -4568846
4807 -4554220
4808 -4502148
4809 -4464355
4810 -4450621
4811 -4482498
4812 -4431798
4813 -4351957
4814 -4354957
4815 -4354010
4816 -4353106
4817 -4294798
4818 -4240713
4819 -4279704
4820 -4272182
4821 -4210619
4822 -4160599
4823 -4133204
4824 -4173395
4825 -4147840
4826 -4064885
4827 -4056929
4828 -4063621
4829 -4064679
4830 -4008018
4831 -3923509
4832 -3953313
4833 -3966659
4834 -3919928
4835 -3874193
4836 -3837824
4837 -3869574
4838 -3860015
4839 -3767047
4840 -3738149
4841 -3740353
4842 -3750516
4843 -3719205
4844 -3639713
4845 -3652850
4846 -3670438
4847 -3621620
4848 -3569355
4849 -3513180
4850 -3540916
4851 -3550031
4852 -3471399
4853 -3440218
4854 -3445767
4855 -3452529
4856 -3427582
4857 -3325783
4858 -3317891
4859 -3345072
4860 -3314694
4861 -3269913
4862 -3218004
4863 -3233008
4864 -3259299
4865 -3179788
4866 -3124693
4867 -3113662
4868 -3121462
4869 -3116316
4870 -3029683
4871 -3005377
4872 -3040677
4873 -3019667
4874 -2973382
4875 -2899595
4876 -2892599
4877 -2930710
4878 -2872951
4879 -2815757
4880 -2800726
4881 -2809251
4882 -2820080
4883 -2732798
4884 -2682151
4885 -2705047
4886 -2695775
4887 -2660756
4888 -2594766
4889 -2572628
4890 -2618110
4891 -2574578
4892 -2507752
4893 -2474911
4894 -2475556
4895 -2492493
4896 -2426295
4897 -2364890
4898 -2391651
4899 -2389188
4900 -2357951
4901 -2286488
4902 -2242013
4903 -2282428
4904 -2257211
4905 -2191752
4906 -2161476
4907 -2156135
4908 -2186600
4909 -2134212
4910 -2050222
4911 -2050857
4912 -2050871
4913 -2035405
4914 -1976332
4915 -1920497
4916 -1963924
4917 -1958049
4918 -1893503
4919 -1844336
4920 -1818700
4921 -1842066
4922 -1811288
4923 -1730084
4924 -1730878
4925 -1736879
4926 -1727383
4927 -1677518
4928 -1606217
4929 -1620145
4930 -1623035
4931 -1565266
4932 -1526093
4933 -1498200
4934 -1524877
4935 -1509951
4936 -1424934
4937 -1404595
4938 -1405006
4939 -1394085
4940 -1352445
4941 -1280320
4942 -1294966
4943 -1313992
4944 -1264889
4945 -1214400
4946 -1175287
4947 -1188087
4948 -1185221
4949 -1102794
4950 -1074784
4951 -1080805
4952 -1081986
4953 -1051332
4954  -968763
4955  -955688
4956  -982941
4957  -939184
4958  -892904
4959  -850399
4960  -867744
4961  -880544
4962  -802157
4963  -756135
4964  -750966
4965  -744619
4966  -726377
4967  -648902
4968  -633245
4969  -664296
4970  -634325
4971  -588271
4972  -535791
4973  -528569
4974  -548634
4975  -479435
4976  -423806
4977  -427255
4978  -431061
4979  -426702
4980  -348374
4981  -308462
4982  -335947
4983  -309864
4984  -259595
4985  -202541
4986  -200212
4987  -236653
4988  -188726
4989  -117218
4990  -106472
4991  -100591
4992  -102303
4993   -31086
4994    25523
4995    -3696
4996    -2220
4997    34602
4998    92664
4999   128886
5000    95328
5001   129643
5002   202629
5003   221934
5004   223241
5005   210730
5006   263686
5007   333622
5008   315192
5009   322062
5010   356482
5011   413697
5012   452269
5013   418569
5014   430260
5015   501977
5016   531822
5017   547585
5018   531760
5019   576646
5020   654380
5021   647558
5022   632145
5023   654159
5024   704095
5025   765886
5026   741023
5027   745557
5028   815849
5029   855913
5030   869636
5031   846242
5032   865253
5033   948900
5034   957421
5035   951466
5036   971180
5037  1019104
5038  1087545
5039  1071302
5040  1049544
5041  1103556
5042  1149303
5043  1175939
5044  1163662
5045  1173819
5046  1258955
5047  1285836
5048  1270841
5049  1277395
5050  1306625
5051  1375858
5052  1377086
5053  1359811
5054  1410541
5055  1462001
5056  1493701
5057  1484361
5058  1474538
5059  1543640
5060  1580038
5061  1571355
5062  1581893
5063  1613511
5064  1686666
5065  1705066
5066  1668585
5067  1704090
5068  1750326
5069  1788860
5070  1788907
5071  1773305
5072  1839891
5073  1892745
5074  1890380
5075  1889969
5076  1899526
5077  1963451
5078  1998769
5079  1972695
5080  1999167
5081  2047957
5082  2091029
5083  2103457
5084  2072716
5085  2121006
5086  2177492
5087  2179989
5088  2185840
5089  2196647
5090  2260997
5091  2307692
5092  2279736
5093  2293134
5094  2332314
5095  2369398
5096  2389434
5097  2363721
5098  2407274
5099  2479071
5100  2487916
5101  2488551
5102  2486990
5103  2535683
5104  2588266
5105  2564571
5106  2569157
5107  2616422
5108  2665628
5109  2701048
5110  2667628
5111  2687138
5112  2750344
5113  2766208
5114  2766411
5115  2765594
5116  2811628
5117  2880245
5118  2870538
5119  2863461
5120  2896584
5121  2936484
5122  2972789
5123  2948735
5124  2955244
5125  3027898
5126  3055721
5127  3062177
5128  3053368
5129  3079866
5130  3149672
5131  3146282
5132  3131219
5133  3163945
5134  3208237
5135  3258534
5136  3240995
5137  3232498
5138  3290798
5139  3324148
5140  3331043
5141  3320410
5142  3339529
5143  3420604
5144  3436402
5145  3415069
5146  3430843
5147  3467593
5148  3519281
5149  3509599
5150  3487496
5151  3547281
5152  3595029
5153  3615237
5154  3603512
5155  3601189
5156  3671656
5157  3699510
5158  3674638
5159  3687969
5160  3717686
5161  3782559
5162  3793896
5163  3767629
5164  3804652
5165  3847764
5166  3868994
5167  3864068
5168  3847523
5169  3913677
5170  3961069
5171  3950934
5172  3954995
5173  3977649
5174  4029149
5175  4048699
5176  4013648
5177  4045037
5178  4094124
5179  4126337
5180  4131958
5181  4112650
5182  4161948
5183  4213442
5184  4196457
5185  4194769
5186  4209337
5187  4268693
5188  4308707
5189  4278670
5190  4289242
5191  4338368
5192  4370119
5193  4376504
5194  4347520
5195  4385652
5196  4449324
5197  4453221
5198  4451472
5199  4454249
5200  4498420
5201  4547013
5202  4518140
5203  4518720
5204  4561121
5205  4599246
5206  4623459
5207  4602473
5208  4620581
5209  4679654
5210  4684084
5211  4678496
5212  4676920
5213  4716332
5214  4777200
5215  4762284
5216  4756819
5217  4795275
5218  4827326
5219  4847685
5220  4822049
5221  4829169
5222  4893161
5223  4915760
5224  4915129
5225  4916168
5226  4939700
5227  5000311
5228  4987542
5229  4968076
5230  4995440
5231  5036396
5232  5068720
5233  5058467
5234  5052174
5235  5112218
5236  5135644
5237  5130544
5238  5122634
5239  5135548
5240  5197619
5241  5206763
5242  5188193
5243  5213157
5244  5245350
5245  5283429
5246  5271805
5247  5252268
5248  5301180
5249  5336137
5250  5341088
5251  5339622
5252  5342917
5253  5403245
5254  5417807
5255  5391522
5256  5405150
5257  5434019
5258  5475087
5259  5479742
5260  5455412
5261  5501157
5262  5537952
5263  5541339
5264  5531903
5265  5526410
5266  5584500
5267  5615367
5268  5590103
5269  5600996
5270  5629885
5271  5673266
5272  5675248
5273  5639480
5274  5668222
5275  5714802
5276  5727786
5277  5728583
5278  5714545
5279  5767283
5280  5806780
5281  5785072
5282  5774162
5283  5792388
5284  5835183
5285  5860550
5286  5830129
5287  5850224
5288  5897633
5289  5915004
5290  5911815
5291  5889300
5292  5920664
5293  5970045
5294  5958268
5295  5954967
5296  5972406
5297  6014078
5298  6042404
5299  6008037
5300  6006615
5301  6051794
5302  6072925
5303  6078457
5304  6055913
5305  6083208
5306  6141050
5307  6136207
5308  6117953
5309  6122540
5310  6154156
5311  6199673
5312  6172672
5313  6165473
5314  6207626
5315  6236988
5316  6246225
5317  6219888
5318  6223182
5319  6279408
5320  6285552
5321  6275973
5322  6275764
5323  6302445
5324  6353396
5325  6337180
5326  6311371
5327  6340794
5328  6367992
5329  6386591
5330  6369011
5331  6366594
5332  6422408
5333  6440064
5334  6426080
5335  6416461
5336  6426443
5337  6477969
5338  6474105
5339  6451434
5340  6477392
5341  6510220
5342  6532937
5343  6517290
5344  6492084
5345  6538335
5346  6561279
5347  6554314
5348  6546251
5349  6555633
5350  6608712
5351  6617910
5352  6584734
5353  6597056
5354  6618692
5355  6648435
5356  6640874
5357  6615743
5358  6653077
5359  6689515
5360  6685594
5361  6674926
5362  6667156
5363  6709950
5364  6728170
5365  6701335
5366  6705870
5367  6736278
5368  6763945
5369  6765049
5370  6732527
5371  6757448
5372  6791337
5373  6789061
5374  6779563
5375  6774852
5376  6814199
5377  6844421
5378  6815703
5379  6812852
5380  6827650
5381  6854990
5382  6863137
5383  6830788
5384  6849708
5385  6896132
5386  6896087
5387  6885960
5388  6870072
5389  6897262
5390  6930815
5391  6906006
5392  6895864
5393  6916035
5394  6949496
5395  6969031
5396  6933237
5397  6931489
5398  6967622
5399  6975439
5400  6968998
5401  6952448
5402  6970766
5403  7019523
5404  7006415
5405  6988641
5406  6995038
5407  7014958
5408  7037994
5409  7008442
5410  7000975
5411  7041007
5412  7056702
5413  7056781
5414  7036002
5415  7041937
5416  7082633
5417  7072743
5418  7050092
5419  7056502
5420  7077990
5421  7114770
5422  7088703
5423  7069066
5424  7099765
5425  7118190
5426  7115106
5427  7093166
5428  7088088
5429  7139426
5430  7145461
5431  7120563
5432  7114587
5433  7128103
5434  7163244
5435  7145746
5436  7115812
5437  7142603
5438  7168530
5439  7179090
5440  7156629
5441  7138739
5442  7177874
5443  7190100
5444  7161864
5445  7156132
5446  7165107
5447  7208095
5448  7205125
5449  7169842
5450  7182848
5451  7203306
5452  7213754
5453  7194540
5454  7167565
5455  7207227
5456  7231781
5457  7215024
5458  7202309
5459  7201441
5460  7230761
5461  7235183
5462  7195154
5463  7201756
5464  7226094
5465  7244501
5466  7237896
5467  7206499
5468  7226724
5469  7255663
5470  7236731
5471  7218744
5472  7210452
5473  7244287
5474  7266611
5475  7230684
5476  7221855
5477  7242006
5478  7259061
5479  7254826
5480  7214339
5481  7225085
5482  7262624
5483  7257509
5484  7244240
5485  7227991
5486  7247401
5487  7273748
5488  7241322
5489  7226137
5490  7237834
5491  7256756
5492  7265801
5493  7233786
5494  7229548
5495  7263519
5496  7257957
5497  7241496
5498  7221803
5499  7237029
5500  7270803
5501  7248309
5502  7226426
5503  7238229
5504  7249911
5505  7261559
5506  7223449
5507  7211027
5508  7243037
5509  7251747
5510  7241150
5511  7219180
5512  7220740
5513  7255588
5514  7236052
5515  7205136
5516  7210019
5517  7223624
5518  7243708
5519  7220397
5520  7196659
5521  7224122
5522  7230132
5523  7218214
5524  7193899
5525  7185170
5526  7218573
5527  7216747
5528  7189286
5529  7190224
5530  7198853
5531  7215971
5532  7191608
5533  7158437
5534  7178213
5535  7193723
5536  7186546
5537  7170664
5538  7153050
5539  7187681
5540  7184322
5541  7151122
5542  7141356
5543  7147203
5544  7170082
5545  7156591
5546  7122608
5547  7138857
5548  7153060
5549  7146298
5550  7123049
5551  7099380
5552  7127098
5553  7139427
5554  7108520
5555  7097391
5556  7097277
5557  7120952
5558  7113800
5559  7067742
5560  7070921
5561  7091517
5562  7092188
5563  7074199
5564  7047139
5565  7065453
5566  7083879
5567  7056133
5568  7033400
5569  7025363
5570  7046522
5571  7055678
5572  7016133
5573  7010929
5574  7028671
5575  7029585
5576  7014962
5577  6976548
5578  6983436
5579  7008439
5580  6987000
5581  6968978
5582  6957723
5583  6977554
5584  6987822
5585  6945195
5586  6927161
5587  6938889
5588  6945510
5589  6941230
5590  6904258
5591  6903011
5592  6934950
5593  6919672
5594  6891158
5595  6870183
5596  6877415
5597  6900493
5598  6865855
5599  6842837
5600  6851879
5601  6865955
5602  6862556
5603  6822255
5604  6803606
5605  6830175
5606  6824050
5607  6803385
5608  6781654
5609  6785291
5610  6809595
5611  6783409
5612  6748396
5613  6749011
5614  6753590
5615  6758469
5616  6729742
5617  6705250
5618  6731226
5619  6730038
5620  6705102
5621  6680043
5622  6669675
5623  6696397
5624  6680111
5625  6646417
5626  6644195
5627  6652291
5628  6657285
5629  6629283
5630  6590803
5631  6609021
5632  6613197
5633  6595149
5634  6572627
5635  6556221
5636  6580430
5637  6578114
5638  6536772
5639  6522754
5640  6520515
5641  6532883
5642  6513303
5643  6474969
5644  6485276
5645  6498486
5646  6483960
5647  6457765
5648  6428061
5649  6445083
5650  6446942
5651  6411556
5652  6395459
5653  6395426
5654  6407679
5655  6395923
5656  6350847
5657  6349308
5658  6358545
5659  6346201
5660  6325013
5661  6295105
5662  6310660
5663  6322412
5664  6286286
5665  6266217
5666  6255232
5667  6262266
5668  6254884
5669  6213617
5670  6203473
5671  6221961
5672  6211922
5673  6192589
5674  6154988
5675  6159086
5676  6171866
5677  6141693
5678  6116849
5679  6108826
5680  6116240
5681  6120334
5682  6076066
5683  6056406
5684  6067233
5685  6059228
5686  6040763
5687  6006818
5688  6004367
5689  6024684
5690  5998520
5691  5972131
5692  5955991
5693  5954749
5694  5956215
5695  5920477
5696  5896405
5697  5908643
5698  5906981
5699  5893800
5700  5853430
5701  5840735
5702  5858137
5703  5836605
5704  5804170
5705  5789189
5706  5787611
5707  5803847
5708  5770348
5709  5736311
5710  5737212
5711  5735597
5712  5723193
5713  5687383
5714  5662414
5715  5686668
5716  5678210
5717  5645635
5718  5621385
5719  5611225
5720  5624563
5721  5599073
5722  5556707
5723  5555085
5724  5556597
5725  5556297
5726  5524574
5727  5490515
5728  5502967
5729  5498794
5730  5466473
5731  5440621
5732  5425405
5733  5441976
5734  5430591
5735  5386454
5736  5374360
5737  5373641
5738  5369670
5739  5342067
5740  5300646
5741  5311367
5742  5315998
5743  5291465
5744  5262863
5745  5240491
5746  5248510
5747  5241588
5748  5195058
5749  5179726
5750  5177698
5751  5183898
5752  5163958
5753  5118082
5754  5113628
5755  5122661
5756  5095170
5757  5067686
5758  5038218
5759  5050689
5760  5054464
5761  5015009
5762  4988766
5763  4983267
5764  4978076
5765  4966570
5766  4918891
5767  4905920
5768  4917345
5769  4902655
5770  4879700
5771  4846064
5772  4843974
5773  4850525
5774  4810163
5775  4783184
5776  4771043
5777  4772874
5778  4767296
5779  4725764
5780  4705833
5781  4711993
5782  4696173
5783  4670297
5784  4635622
5785  4629304
5786  4641664
5787  4610308
5788  4577139
5789  4566388
5790  4560468
5791  4558736
5792  4515505
5793  4484736
5794  4492377
5795  4483282
5796  4463303
5797  4430809
5798  4411536
5799  4425071
5800  4397730
5801  4362085
5802  4342176
5803  4334769
5804  4338468
5805  4308857
5806  4270139
5807  4275107
5808  4265820
5809  4245062
5810  4207686
5811  4185044
5812  4196549
5813  4182570
5814  4147171
5815  4127655
5816  4117181
5817  4118242
5818  4086049
5819  4045414
5820  4041629
5821  4038067
5822  4022902
5823  3993334
5824  3961925
5825  3974018
5826  3958832
5827  3920298
5828  3893555
5829  3879149
5830  3885863
5831  3866884
5832  3821203
5833  3814093
5834  3812379
5835  3796116
5836  3762041
5837  3725022
5838  3729597
5839  3729091
5840  3692958
5841  3669652
5842  3651022
5843  3655227
5844  3639265
5845  3590882
5846  3572621
5847  3569462
5848  3560221
5849  3536758
5850  3496021
5851  3495909
5852  3494830
5853  3461522
5854  3430379
5855  3404594
5856  3407344
5857  3401785
5858  3355299
5859  3338065
5860  3334373
5861  3325988
5862  3301000
5863  3253816
5864  3244294
5865  3252810
5866  3223900
5867  3195464
5868  3169558
5869  3165863
5870  3166498
5871  3121314
5872  3088878
5873  3084694
5874  3078114
5875  3062470
5876  3017219
5877  3000308
5878  3008420
5879  2989467
5880  2954988
5881  2919557
5882  2907999
5883  2916851
5884  2881002
5885  2848073
5886  2839552
5887  2833501
5888  2821721
5889  2778774
5890  2744428
5891  2751849
5892  2734137
5893  2709981
5894  2676187
5895  2661550
5896  2671038
5897  2640604
5898  2598180
5899  2584770
5900  2574070
5901  2567860
5902  2530241
5903  2496023
5904  2501520
5905  2493109
5906  2464227
5907  2429903
5908  2402752
5909  2410189
5910  2388922
5911  2346315
5912  2328938
5913  2322943
5914  2319978
5915  2289031
5916  2243548
5917  2239247
5918  2230494
5919  2207722
5920  2177772
5921  2149268
5922  2155195
5923  2143128
5924  2100980
5925  2077498
5926  2059829
5927  2057723
5928  2033494
5929  1990885
5930  1983545
5931  1980286
5932  1956664
5933  1928232
5934  1889431
5935  1891214
5936  1881943
5937  1844506
5938  1818025
5939  1802737
5940  1804634
5941  1785554
5942  1735723
5943  1723521
5944  1714997
5945  1696730
5946  1668340
5947  1633466
5948  1631367
5949  1630779
5950  1594897
5951  1564214
5952  1541465
5953  1537272
5954  1524610
5955  1479067
5956  1459632
5957  1459637
5958  1444836
5959  1421162
5960  1377008
5961  1364779
5962  1366154
5963  1334704
5964  1299778
5965  1279999
5966  1275721
5967  1273286
5968  1227797
5969  1201457
5970  1194195
5971  1179081
5972  1158933
5973  1120269
5974  1102768
5975  1109013
5976  1080077
5977  1050765
5978  1023806
5979  1012743
5980  1006887
5981   967090
5982   934540
5983   933709
5984   920273
5985   905504
5986   863648
5987   839361
5988   842330
5989   821731
5990   785376
5991   758675
5992   745825
5993   751512
5994   719273
5995   678866
5996   665583
5997   658168
5998   642697
5999   605009
6000   574402
6001   580026
6002   566025
6003   533217
6004   503804
6005   483507
6006   484905
6007   458670
6008   414989
6009   402985
6010   393532
6011   386939
6012   354440
6013   317962
6014   315129
6015   303555
6016   271193
6017   240338
6018   216938
6019   222023
6020   204885
6021   165058
6022   145075
6023   133546
6024   122947
6025    95120
6026    52128
6027    46727
6028    43946
6029    20473
6030   -11033
6031   -39975
6032   -40194
6033   -51488
6034   -94462
6035  -118648
6036  -132444
6037  -134410
6038  -155910
6039  -198673
6040  -212232
6041  -213784
6042  -238299
6043  -268405
6044  -303998
6045  -304506
6046  -307133
6047  -343269
6048  -372669
6049  -386268
6050  -397000
6051  -408711
6052  -456731
6053  -477125
6054  -477377
6055  -489884
6056  -517620
6057  -550638
6058  -566355
6059  -563573
6060  -598761
6061  -629683
6062  -649127
6063  -654337
6064  -662083
6065  -702222
6066  -726175
6067  -729896
6068  -745808
6069  -770794
6070  -810384
6071  -824155
6072  -820805
6073  -845800
6074  -877971
6075  -896018
6076  -907467
6077  -911857
6078  -953568
6079  -986898
6080  -991313
6081  -998703
6082 -1018732
6083 -1053760
6084 -1076261
6085 -1071710
6086 -1094568
6087 -1128933
6088 -1153185
6089 -1166002
6090 -1167104
6091 -1194813
6092 -1230988
6093 -1236021
6094 -1247147
6095 -1266745
6096 -1299974
6097 -1326747
6098 -1325999
6099 -1342639
6100 -1373254
6101 -1395095
6102 -1411713
6103 -1411733
6104 -1441584
6105 -1479696
6106 -1490043
6107 -1496337
6108 -1510509
6109 -1542483
6110 -1573872
6111 -1570160
6112 -1583840
6113 -1615775
6114 -1643109
6115 -1664222
6116 -1662673
6117 -1677990
6118 -1718161
6119 -1730771
6120 -1741609
6121 -1751931
6122 -1781406
6123 -1819441
6124 -1824481
6125 -1826213
6126 -1854782
6127 -1876973
6128 -1900929
6129 -1899143
6130 -1915089
6131 -1954404
6132 -1975438
6133 -1986880
6134 -1994220
6135 -2014073
6136 -2052559
6137 -2058342
6138 -2060800
6139 -2083997
6140 -2116037
6141 -2140489
6142 -2146557
6143 -2149828
6144 -2188083
6145 -2208781
6146 -2217727
6147 -2223140
6148 -2243410
6149 -2283546
6150 -2298062
6151 -2297709
6152 -2318272
6153 -2344078
6154 -2371953
6155 -2375637
6156 -2377943
6157 -2411323
6158 -2442319
6159 -2451632
6160 -2460070
6161 -2467688
6162 -2510038
6163 -2529392
6164 -2525338
6165 -2540335
6166 -2567017
6167 -2598722
6168 -2612525
6169 -2606927
6170 -2634369
6171 -2662499
6172 -2676700
6173 -2683833
6174 -2691232
6175 -2725991
6176 -2756289
6177 -2754920
6178 -2768226
6179 -2787116
6180 -2817212
6181 -2831422
6182 -2825080
6183 -2847013
6184 -2881482
6185 -2898954
6186 -2910746
6187 -2911853
6188 -2942900
6189 -2972101
6190 -2971947
6191 -2979058
6192 -2998456
6193 -3028424
6194 -3054064
6195 -3048623
6196 -3063617
6197 -3095542
6198 -3114100
6199 -3120429
6200 -3123187
6201 -3146546
6202 -3183700
6203 -3188626
6204 -3197995
6205 -3209964
6206 -3239438
6207 -3264337
6208 -3259263
6209 -3267049
6210 -3297361
6211 -3318506
6212 -3336599
6213 -3333907
6214 -3353261
6215 -3385325
6216 -3396619
6217 -3399850
6218 -3411953
6219 -3434968
6220 -3467762
6221 -3467644
6222 -3473249
6223 -3501149
6224 -3524412
6225 -3538162
6226 -3537361
6227 -3546325
6228 -3582969
6229 -3597453
6230 -3602850
6231 -3613564
6232 -3633778
6233 -3662167
6234 -3667636
6235 -3665161
6236 -3690056
6237 -3713764
6238 -3735188
6239 -3736415
6240 -3743244
6241 -3774986
6242 -3792785
6243 -3794485
6244 -3803079
6245 -3816776
6246 -3853044
6247 -3861965
6248 -3861130
6249 -3879305
6250 -3905024
6251 -3922580
6252 -3928439
6253 -3923846
6254 -3954524
6255 -3978084
6256 -3982686
6257 -3991302
6258 -4005428
6259 -4035036
6260 -4047572
6261 -4043880
6262 -4058039
6263 -4079293
6264 -4101524
6265 -4109829
6266 -4109982
6267 -4135250
6268 -4160662
6269 -4164679
6270 -4168549
6271 -4173545
6272 -4207135
6273 -4224467
6274 -4221632
6275 -4233667
6276 -4257503
6277 -4277509
6278 -4288993
6279 -4281780
6280 -4300463
6281 -4327258
6282 -4337852
6283 -4341288
6284 -4349152
6285 -4373459
6286 -4398700
6287 -4393259
6288 -4400152
6289 -4416545
6290 -4438895
6291 -4455261
6292 -4451239
6293 -4464215
6294 -4493830
6295 -4503567
6296 -4509005
6297 -4505819
6298 -4528641
6299 -4555982
6300 -4557930
6301 -4560230
6302 -4580213
6303 -4601153
6304 -4617370
6305 -4607046
6306 -4615884
6307 -4642166
6308 -4657743
6309 -4663805
6310 -4665265
6311 -4683687
6312 -4714604
6313 -4715347
6314 -4712069
6315 -4724441
6316 -4744247
6317 -4766760
6318 -4763285
6319 -4764198
6320 -4794029
6321 -4809781
6322 -4818203
6323 -4811967
6324 -4822419
6325 -4851137
6326 -4859175
6327 -4857912
6328 -4869491
6329 -4885621
6330 -4910974
6331 -4910180
6332 -4906964
6333 -4925404
6334 -4944352
6335 -4954664
6336 -4955052
6337 -4959299
6338 -4989972
6339 -4999637
6340 -4998650
6341 -5004098
6342 -5016571
6343 -5039130
6344 -5046037
6345 -5037867
6346 -5057757
6347 -5076483
6348 -5090559
6349 -5088586
6350 -5086113
6351 -5110273
6352 -5127972
6353 -5125587
6354 -5130520
6355 -5140420
6356 -5167707
6357 -5174459
6358 -5165324
6359 -5175225
6360 -5195068
6361 -5207703
6362 -5213802
6363 -5207482
6364 -5230167
6365 -5250856
6366 -5250724
6367 -5250179
6368 -5255472
6369 -5276134
6370 -5292333
6371 -5280973
6372 -5292122
6373 -5308346
6374 -5325458
6375 -5330867
6376 -5323097
6377 -5338073
6378 -5359134
6379 -5357401
6380 -5360836
6381 -5364319
6382 -5386045
6383 -5401788
6384 -5395590
6385 -5399541
6386 -5413382
6387 -5422145
6388 -5433139
6389 -5422895
6390 -5435733
6391 -5460735
6392 -5466783
6393 -5464765
6394 -5464798
6395 -5479772
6396 -5499985
6397 -5492710
6398 -5493485
6399 -5507503
6400 -5523414
6401 -5534144
6402 -5525315
6403 -5528254
6404 -5552535
6405 -5556106
6406 -5557516
6407 -5555334
6408 -5570222
6409 -5591097
6410 -5589936
6411 -5583152
6412 -5593675
6413 -5607490
6414 -5619677
6415 -5611005
6416 -5613286
6417 -5632006
6418 -5645108
6419 -5643177
6420 -5640919
6421 -5645563
6422 -5669439
6423 -5669742
6424 -5659330
6425 -5669126
6426 -5684797
6427 -5699939
6428 -5694740
6429 -5686118
6430 -5705955
6431 -5713590
6432 -5716416
6433 -5710166
6434 -5713784
6435 -5738721
6436 -5747815
6437 -5735365
6438 -5740193
6439 -5749568
6440 -5765632
6441 -5762122
6442 -5749745
6443 -5766770
6444 -5782984
6445 -5783560
6446 -5782419
6447 -5777151
6448 -5796755
6449 -5806275
6450 -5795419
6451 -5795319
6452 -5804437
6453 -5822528
6454 -5826725
6455 -5812229
6456 -5823672
6457 -5834972
6458 -5839414
6459 -5836259
6460 -5829579
6461 -5845353
6462 -5859806
6463 -5852075
6464 -5850431
6465 -5855681
6466 -5869166
6467 -5873251
6468 -5859934
6469 -5864570
6470 -5882203
6471 -5886841
6472 -5884938
6473 -5874465
6474 -5890365
6475 -5902114
6476 -5897618
6477 -5889686
6478 -5891675
6479 -5906998
6480 -5920265
6481 -5906278
6482 -5905145
6483 -5915122
6484 -5923841
6485 -5921664
6486 -5910535
6487 -5915372
6488 -5935281
6489 -5932921
6490 -5928507
6491 -5927221
6492 -5936105
6493 -5946360
6494 -5935174
6495 -5928257
6496 -5941211
6497 -5947839
6498 -5952146
6499 -5941730
6500 -5944890
6501 -5958117
6502 -5958707
6503 -5949808
6504 -5947928
6505 -5951055
6506 -5969032
6507 -5958048
6508 -5950845
6509 -5960536
6510 -5967463
6511 -5969892
6512 -5959331
6513 -5953330
6514 -5971364
6515 -5972019
6516 -5967861
6517 -5959999
6518 -5964425
6519 -5979017
6520 -5973846
6521 -5959076
6522 -5966661
6523 -5971893
6524 -5979597
6525 -5969193
6526 -5963955
6527 -5975889
6528 -5979656
6529 -5971213
6530 -5965249
6531 -5963598
6532 -5979797
6533 -5977547
6534 -5964002
6535 -5967751
6536 -5973107
6537 -5977158
6538 -5970836
6539 -5956512
6540 -5968296
6541 -5974006
6542 -5971150
6543 -5965119
6544 -5959701
6545 -5971153
6546 -5973397
6547 -5954515
6548 -5954004
6549 -5958609
6550 -5966586
6551 -5961061
6552 -5948676
6553 -5954838
6554 -5964582
6555 -5955666
6556 -5947520
6557 -5938885
6558 -5951462
6559 -5955071
6560 -5942301
6561 -5937216
6562 -5941390
6563 -5947791
6564 -5946795
6565 -5924851
6566 -5925502
6567 -5936023
6568 -5936396
6569 -5926313
6570 -5915995
6571 -5922205
6572 -5932356
6573 -5918729
6574 -5909494
6575 -5905920
6576 -5914020
6577 -5916558
6578 -5900670
6579 -5896721
6580 -5907695
6581 -5903843
6582 -5895986
6583 -5881958
6584 -5885573
6585 -5895277
6586 -5884562
6587 -5872635
6588 -5871749
6589 -5876904
6590 -5881874
6591 -5862188
6592 -5852865
6593 -5861323
6594 -5862960
6595 -5857437
6596 -5841447
6597 -5840183
6598 -5853273
6599 -5844493
6600 -5832757
6601 -5822262
6602 -5824816
6603 -5829398
6604 -5821159
6605 -5805476
6606 -5811870
6607 -5813216
6608 -5809450
6609 -5790823
6610 -5785690
6611 -5793655
6612 -5792330
6613 -5775352
6614 -5769129
6615 -5769312
6616 -5779642
6617 -5764563
6618 -5748217
6619 -5747420
6620 -5749204
6621 -5746896
6622 -5732979
6623 -5722554
6624 -5733364
6625 -5732412
6626 -5719053
6627 -5705032
6628 -5702456
6629 -5707935
6630 -5701034
6631 -5682769
6632 -5682230
6633 -5682752
6634 -5682647
6635 -5669457
6636 -5653005
6637 -5656832
6638 -5659071
6639 -5645850
6640 -5634074
6641 -5630249
6642 -5634234
6643 -5631157
6644 -5612704
6645 -5604139
6646 -5605352
6647 -5603351
6648 -5595851
6649 -5573384
6650 -5578016
6651 -5580859
6652 -5571834
6653 -5555741
6654 -5546908
6655 -5549559
6656 -5547861
6657 -5530092
6658 -5519810
6659 -5518977
6660 -5521797
6661 -5514001
6662 -5493459
6663 -5488282
6664 -5491213
6665 -5478972
6666 -5468705
6667 -5456173
6668 -5459980
6669 -5460583
6670 -5443769
6671 -5428995
6672 -5426576
6673 -5423218
6674 -5418690
6675 -5396287
6676 -5391077
6677 -5396564
6678 -5389894
6679 -5376869
6680 -5359897
6681 -5356042
6682 -5359143
6683 -5341684
6684 -5328771
6685 -5323662
6686 -5323795
6687 -5319417
6688 -5301899
6689 -5287749
6690 -5292702
6691 -5282330
6692 -5271682
6693 -5253085
6694 -5249309
6695 -5253500
6696 -5240572
6697 -5222175
6698 -5219050
6699 -5211178
6700 -5210944
6701 -5190943
6702 -5174655
6703 -5176833
6704 -5173991
6705 -5161339
6706 -5145346
6707 -5133773
6708 -5138538
6709 -5125793
6710 -5109376
6711 -5096747
6712 -5095224
6713 -5094825
6714 -5077515
6715 -5057025
6716 -5057396
6717 -5052459
6718 -5042953
6719 -5023753
6720 -5011172
6721 -5014704
6722 -5010059
6723 -4988546
6724 -4976637
6725 -4968544
6726 -4969385
6727 -4954090
6728 -4930554
6729 -4926752
6730 -4927481
6731 -4917520
6732 -4903391
6733 -4881446
6734 -4885154
6735 -4879272
6736 -4858434
6737 -4843730
6738 -4836186
6739 -4835681
6740 -4826603
6741 -4803358
6742 -4794517
6743 -4791028
6744 -4784668
6745 -4766576
6746 -4745714
6747 -4743800
6748 -4744003
6749 -4725227
6750 -4710635
6751 -4696142
6752 -4697282
6753 -4689950
6754 -4664781
6755 -4651986
6756 -4650681
6757 -4642268
6758 -4631262
6759 -4606243
6760 -4604294
6761 -4600670
6762 -4585863
6763 -4564662
6764 -4551771
6765 -4545441
6766 -4545596
6767 -4522156
6768 -4507199
6769 -4499740
6770 -4496807
6771 -4481404
6772 -4459508
6773 -4446702
6774 -4447350
6775 -4434677
6776 -4420754
6777 -4404260
6778 -4394855
6779 -4394131
6780 -4372915
6781 -4351893
6782 -4346214
6783 -4340200
6784 -4331720
6785 -4308624
6786 -4294378
6787 -4292104
6788 -4281291
6789 -4260984
6790 -4245901
6791 -4232975
6792 -4235932
6793 -4218023
6794 -4197217
6795 -4186454
6796 -4182410
6797 -4171324
6798 -4151062
6799 -4126953
6800 -4127149
6801 -4116986
6802 -4103512
6803 -4085313
6804 -4072083
6805 -4071449
6806 -4057076
6807 -4028970
6808 -4021153
6809 -4011287
6810 -4006469
6811 -3986934
6812 -3967196
6813 -3961553
6814 -3954075
6815 -3936746
6816 -3917402
6817 -3898158
6818 -3896069
6819 -3887495
6820 -3865654
6821 -3850053
6822 -3843782
6823 -3835219
6824 -3819328
6825 -3790682
6826 -3784659
6827 -3777638
6828 -3764653
6829 -3746168
6830 -3726713
6831 -3724561
6832 -3715744
6833 -3691018
6834 -3672735
6835 -3660585
6836 -3657118
6837 -3643056
6838 -3617373
6839 -3605285
6840 -3602832
6841 -3587742
6842 -3567753
6843 -3544404
6844 -3541162
6845 -3534091
6846 -3512312
6847 -3494053
6848 -3483717
6849 -3475224
6850 -3466241
6851 -3434393
6852 -3420984
6853 -3413561
6854 -3404365
6855 -3387158
6856 -3363454
6857 -3353885
6858 -3352283
6859 -3328614
6860 -3310057
6861 -3290910
6862 -3286473
6863 -3274987
6864 -3252088
6865 -3235012
6866 -3230618
6867 -3216016
6868 -3200460
6869 -3174964
6870 -3162934
6871 -3158579
6872 -3140338
6873 -3117960
6874 -3104754
6875 -3095404
6876 -3091477
6877 -3063892
6878 -3041359
6879 -3033989
6880 -3025105
6881 -3008664
6882 -2986210
6883 -2969104
6884 -2967230
6885 -2951969
6886 -2929093
6887 -2908410
6888 -2896691
6889 -2890926
6890 -2874510
6891 -2846654
6892 -2840166
6893 -2828122
6894 -2819768
6895 -2792076
6896 -2771013
6897 -2765649
6898 -2753860
6899 -2732458
6900 -2714145
6901 -2699089
6902 -2696006
6903 -2678008
6904 -2651965
6905 -2634475
6906 -2627893
6907 -2615256
6908 -2592782
6909 -2569436
6910 -2568136
6911 -2555585
6912 -2535341
6913 -2512652
6914 -2496753
6915 -2489289
6916 -2476283
6917 -2450097
6918 -2437423
6919 -2425861
6920 -2418112
6921 -2395614
6922 -2368913
6923 -2358022
6924 -2350807
6925 -2329475
6926 -2313226
6927 -2291678
6928 -2286305
6929 -2275050
6930 -2250842
6931 -2227284
6932 -2217244
6933 -2206541
6934 -2190261
6935 -2160315
6936 -2154526
6937 -2142366
6938 -2129898
6939 -2106764
6940 -2085441
6941 -2075078
6942 -2067911
6943 -2040002
6944 -2022198
6945 -2006926
6946 -2001009
6947 -1984454
6948 -1958074
6949 -1942697
6950 -1936976
6951 -1917088
6952 -1897318
6953 -1873881
6954 -1867039
6955 -1857682
6956 -1834402
6957 -1812736
6958 -1798679
6959 -1785431
6960 -1777529
6961 -1748215
6962 -1729803
6963 -1724085
6964 -1711486
6965 -1688356
6966 -1667033
6967 -1650785
6968 -1646045
6969 -1623639
6970 -1601976
6971 -1585828
6972 -1574564
6973 -1564739
6974 -1541370
6975 -1516446
6976 -1510272
6977 -1496106
6978 -1478755
6979 -1450743
6980 -1439374
6981 -1433076
6982 -1415601
6983 -1390337
6984 -1374033
6985 -1361373
6986 -1351186
6987 -1325161
6988 -1302377
6989 -1293486
6990 -1284334
6991 -1267359
6992 -1243910
6993 -1222878
6994 -1218127
6995 -1201521
6996 -1175837
6997 -1155909
6998 -1144313
6999 -1137213
7000 -1118556
7001 -1089914
7002 -1079964
7003 -1068621
7004 -1053216
7005 -1026234
7006 -1005707
7007  -999366
7008  -990212
7009  -964669
7010  -945493
7011  -927801
7012  -920050
7013  -903636
7014  -874979
7015  -858652
7016  -851519
7017  -836200
7018  -817469
7019  -790656
7020  -783782
7021  -771576
7022  -750952
7023  -727457
7024  -711551
7025  -703256
7026  -691813
7027  -662401
7028  -645413
7029  -634799
7030  -621539
7031  -600816
7032  -575200
7033  -560576
7034  -556760
7035  -534368
7036  -516578
7037  -493880
7038  -486529
7039  -473944
7040  -447718
7041  -424910
7042  -417353
7043  -403581
7044  -389959
7045  -361168
7046  -348330
7047  -340018
7048  -321271
7049  -298093
7050  -276824
7051  -263685
7052  -258053
7053  -233808
7054  -215807
7055  -199318
7056  -191212
7057  -173849
7058  -145860
7059  -126513
7060  -122340
7061  -104729
7062   -86341
7063   -62199
7064   -49575
7065   -42239
7066   -20540
7067     5619
7068    15279
7069    30228
7070    38886
7071    66693
7072    84166
7073    93820
7074   107706
7075   129812
7076   150020
7077   169570
7078   173802
7079   191975
7080   213505
7081   230716
7082   243360
7083   254878
7084   277022
7085   303091
7086   310866
7087   324535
7088   337363
7089   360925
7090   379533
7091   385377
7092   401052
7093   428873
7094   445471
7095   459529
7096   466372
7097   486308
7098   511121
7099   522208
7100   531742
7101   551757
7102   571369
7103   595875
7104   600288
7105   615333
7106   636606
7107   656186
7108   667986
7109   678430
7110   693630
7111   725144
7112   733908
7113   746322
7114   761006
7115   782504
7116   802483
7117   811628
7118   821422
7119   845151
7120   863409
7121   881401
7122   889107
7123   903360
7124   929931
7125   944713
7126   953954
7127   967895
7128   986698
7129  1013143
7130  1020408
7131  1030822
7132  1050771
7133  1073452
7134  1086702
7135  1096848
7136  1106884
7137  1136562
7138  1152541
7139  1163288
7140  1175616
7141  1192423
7142  1216055
7143  1229300
7144  1232828
7145  1255147
7146  1274006
7147  1295791
7148  1304890
7149  1313666
7150  1337886
7151  1358909
7152  1363795
7153  1377891
7154  1391126
7155  1419595
7156  1433749
7157  1442039
7158  1455263
7159  1476272
7160  1495576
7161  1506610
7162  1511436
7163  1536364
7164  1557860
7165  1569171
7166  1579442
7167  1593862
7168  1614754
7169  1636024
7170  1637952
7171  1654718
7172  1672014
7173  1693397
7174  1708213
7175  1713856
7176  1731052
7177  1756843
7178  1768675
7179  1779424
7180  1788656
7181  1811486
7182  1831051
7183  1840093
7184  1849535
7185  1869798
7186  1885433
7187  1905380
7188  1905499
7189  1922987
7190  1946161
7191  1962829
7192  1972121
7193  1982886
7194  2001031
7195  2025071
7196  2028260
7197  2040675
7198  2056036
7199  2077549
7200  2094258
7201  2102898
7202  2112339
7203  2137601
7204  2151589
7205  2163736
7206  2169495
7207  2185169
7208  2209619
7209  2221743
7210  2230367
7211  2245700
7212  2263770
7213  2286294
7214  2288374
7215  2297254
7216  2316906
7217  2339085
7218  2350101
7219  2360596
7220  2370619
7221  2395829
7222  2407831
7223  2415305
7224  2425944
7225  2444164
7226  2464622
7227  2476776
7228  2481079
7229  2503560
7230  2517575
7231  2533752
7232  2538427
7233  2549026
7234  2571791
7235  2590239
7236  2593603
7237  2608025
7238  2622729
7239  2643932
7240  2652997
7241  2658086
7242  2674073
7243  2692928
7244  2707579
7245  2720263
7246  2724832
7247  2749579
7248  2763312
7249  2772208
7250  2778620
7251  2794820
7252  2814401
7253  2830308
7254  2831108
7255  2849832
7256  2866468
7257  2883347
7258  2887649
7259  2897417
7260  2915334
7261  2934285
7262  2939704
7263  2952117
7264  2963219
7265  2985213
7266  2997446
7267  3002124
7268  3012233
7269  3031243
7270  3045072
7271  3058645
7272  3060701
7273  3081354
7274  3098811
7275  3108397
7276  3113303
7277  3125466
7278  3141005
7279  3163444
7280  3164156
7281  3176903
7282  3193700
7283  3210289
7284  3219355
7285  3223301
7286  3235119
7287  3256461
7288  3266633
7289  3275763
7290  3283196
7291  3299841
7292  3321713
7293  3324466
7294  3330195
7295  3345513
7296  3359616
7297  3376854
7298  3378419
7299  3390588
7300  3412369
7301  3423699
7302  3426807
7303  3436275
7304  3448412
7305  3470749
7306  3474343
7307  3481425
7308  3494603
7309  3512655
7310  3526920
7311  3533982
7312  3535259
7313  3556520
7314  3565902
7315  3578024
7316  3582530
7317  3595216
7318  3615478
7319  3627858
7320  3624778
7321  3639387
7322  3651985
7323  3669457
7324  3674692
7325  3679025
7326  3696602
7327  3712400
7328  3719390
7329  3724582
7330  3730753
7331  3753337
7332  3763904
7333  3766393
7334  3774139
7335  3791960
7336  3805969
7337  3816385
7338  3813950
7339  3831293
7340  3844266
7341  3853445
7342  3860235
7343  3867687
7344  3884698
7345  3900860
7346  3901658
7347  3909436
7348  3919227
7349  3936411
7350  3944049
7351  3945787
7352  3957418
7353  3975763
7354  3983733
7355  3992262
7356  3993198
7357  4009888
7358  4022421
7359  4027187
7360  4031512
7361  4044592
7362  4058429
7363  4074055
7364  4069357
7365  4080438
7366  4092768
7367  4106223
7368  4110623
7369  4115167
7370  4126852
7371  4147132
7372  4148359
7373  4153351
7374  4159852
7375  4175655
7376  4185368
7377  4188509
7378  4193042
7379  4207975
7380  4218494
7381  4229654
7382  4227270
7383  4240645
7384  4255076
7385  4260939
7386  4263155
7387  4274297
7388  4285301
7389  4301204
7390  4300593
7391  4305726
7392  4316228
7393  4329089
7394  4332853
7395  4337229
7396  4342570
7397  4363779
7398  4368729
7399  4372555
7400  4374685
7401  4387414
7402  4399022
7403  4403683
7404  4401273
7405  4417449
7406  4427486
7407  4439760
7408  4437384
7409  4443107
7410  4456990
7411  4468955
7412  4467358
7413  4472995
7414  4480838
7415  4498676
7416  4501670
7417  4501980
7418  4511258
7419  4522160
7420  4529269
7421  4532761
7422  4531832
7423  4550415
7424  4558803
7425  4563757
7426  4564477
7427  4571691
7428  4583424
7429  4591833
7430  4587275
7431  4597839
7432  4605136
7433  4617381
7434  4619772
7435  4619284
7436  4630644
7437  4645700
7438  4643953
7439  4647494
7440  4650038
7441  4667273
7442  4672139
7443  4673316
7444  4675685
7445  4686337
7446  4695116
7447  4700643
7448  4693131
7449  4706902
7450  4718037
7451  4725560
7452  4724579
7453  4727191
7454  4737470
7455  4750092
7456  4744682
7457  4749560
7458  4753245
7459  4768037
7460  4773332
7461  4770500
7462  4774160
7463  4788706
7464  4790105
7465  4793684
7466  4789516
7467  4803953
7468  4812500
7469  4816825
7470  4814545
7471  4821724
7472  4830573
7473  4840471
7474  4829578
7475  4836446
7476  4845738
7477  4853283
7478  4854911
7479  4855964
7480  4858683
7481  4873685
7482  4872937
7483  4871062
7484  4872093
7485  4882996
7486  4892435
7487  4892528
7488  4888496
7489  4901711
7490  4906721
7491  4911442
7492  4903699
7493  4910115
7494  4919378
7495  4925903
7496  4922134
7497  4928104
7498  4930883
7499  4942488
7500  4938451
7501  4935859
7502  4943010
7503  4951235
7504  4955798
7505  4953671
7506  4953040
7507  4968373
7508  4967654
7509  4965050
7510  4964353
7511  4972097
7512  4979512
7513  4983183
7514  4976498
7515  4984206
7516  4989054
7517  4994524
7518  4988467
7519  4988488
7520  4996477
7521  5003973
7522  4999028
7523  5002702
7524  5004027
7525  5015537
7526  5013735
7527  5007818
7528  5009989
7529  5019302
7530  5019395
7531  5021848
7532  5015643
7533  5027666
7534  5031783
7535  5030592
7536  5027192
7537  5028598
7538  5032456
7539  5040170
7540  5032829
7541  5036938
7542  5040746
7543  5048140
7544  5043462
7545  5039488
7546  5040962
7547  5051539
7548  5047786
7549  5048080
7550  5044317
7551  5054178
7552  5056888
7553  5051960
7554  5048250
7555  5057697
7556  5056596
7557  5060780
7558  5049388
7559  5057210
7560  5062863
7561  5063838
7562  5054779
7563  5055042
7564  5057599
7565  5067412
7566  5057356
7567  5059649
7568  5060595
7569  5067118
7570  5066842
7571  5059194
7572  5055259
7573  5065841
7574  5064568
7575  5062622
7576  5056164
7577  5064510
7578  5067491
7579  5066111
7580  5056044
7581  5059684
7582  5060552
7583  5068382
7584  5058066
7585  5056797
7586  5062176
7587  5065938
7588  5058875
7589  5053242
7590  5050288
7591  5062999
7592  5055270
7593  5051846
7594  5050853
7595  5054626
7596  5057014
7597  5052947
7598  5041590
7599  5048389
7600  5047886
7601  5049902
7602  5040536
7603  5040042
7604  5046512
7605  5047794
7606  5035684
7607  5035514
7608  5033767
7609  5041282
7610  5032695
7611  5026353
7612  5026942
7613  5034914
7614  5029582
7615  5027906
7616  5014772
7617  5024740
7618  5022403
7619  5015692
7620  5010095
7621  5014115
7622  5014595
7623  5013865
7624  4999471
7625  5004248
7626  5004024
7627  5002831
7628  4996120
7629  4990982
7630  4992499
7631  4997906
7632  4986463
7633  4984338
7634  4978092
7635  4983964
7636  4978904
7637  4969947
7638  4964804
7639  4972018
7640  4969082
7641  4965057
7642  4952933
7643  4956592
7644  4956233
7645  4952259
7646  4943676
7647  4940462
7648  4943471
7649  4946098
7650  4930221
7651  4927123
7652  4925570
7653  4927014
7654  4919496
7655  4912234
7656  4907602
7657  4917249
7658  4906371
7659  4901310
7660  4894072
7661  4896816
7662  4894053
7663  4884416
7664  4877514
7665  4879401
7666  4875701
7667  4876709
7668  4861677
7669  4859078
7670  4859146
7671  4859426
7672  4846207
7673  4844457
7674  4838960
7675  4844725
7676  4831542
7677  4824819
7678  4821734
7679  4821445
7680  4815194
7681  4806957
7682  4796775
7683  4805371
7684  4797719
7685  4791892
7686  4780122
7687  4778473
7688  4780292
7689  4772324
7690  4757668
7691  4758947
7692  4756293
7693  4758758
7694  4743185
7695  4735604
7696  4734738
7697  4734755
7698  4722211
7699  4715868
7700  4707874
7701  4715613
7702  4705812
7703  4696583
7704  4688064
7705  4687700
7706  4681870
7707  4674241
7708  4659552
7709  4663825
7710  4659490
7711  4654233
7712  4642849
7713  4637251
7714  4635378
7715  4634343
7716  4614246
7717  4613175
7718  4605879
7719  4607590
7720  4597046
7721  4586916
7722  4582473
7723  4584096
7724  4572880
7725  4564309
7726  4549405
7727  4554080
7728  4550991
7729  4540963
7730  4527418
7731  4524387
7732  4520344
7733  4518235
7734  4496459
7735  4497818
7736  4493715
7737  4490388
7738  4477552
7739  4469051
7740  4463056
7741  4464353
7742  4446966
7743  4441181
7744  4430560
7745  4433585
7746  4426509
7747  4413859
7748  4401853
7749  4404158
7750  4395360
7751  4385305
7752  4370615
7753  4370103
7754  4367206
7755  4357919
7756  4344086
7757  4340546
7758  4332201
7759  4331748
7760  4310737
7761  4304350
7762  4300730
7763  4299712
7764  4287504
7765  4276945
7766  4266592
7767  4267957
7768  4254422
7769  4245932
7770  4230208
7771  4231732
7772  4225987
7773  4214226
7774  4199492
7775  4197917
7776  4190289
7777  4186174
7778  4167162
7779  4159738
7780  4157438
7781  4152714
7782  4136155
7783  4128961
7784  4118723
7785  4121061
7786  4102336
7787  4089748
7788  4082585
7789  4080228
7790  4070146
7791  4061609
7792  4045514
7793  4049699
7794  4037840
7795  4025446
7796  4009778
7797  4005050
7798  3999789
7799  3994494
7800  3973428
7801  3971450
7802  3961022
7803  3958223
7804  3940814
7805  3929417
7806  3922348
7807  3921781
7808  3905157
7809  3895706
7810  3881852
7811  3881995
7812  3870001
7813  3856672
7814  3844028
7815  3839168
7816  3831945
7817  3824892
7818  3804131
7819  3803992
7820  3792435
7821  3784409
7822  3766943
7823  3759196
7824  3749918
7825  3749428
7826  3727806
7827  3721105
7828  3711824
7829  3709432
7830  3693246
7831  3677939
7832  3667627
7833  3667191
7834  3653111
7835  3644545
7836  3626587
7837  3627081
7838  3615557
7839  3602825
7840  3584658
7841  3579771
7842  3571267
7843  3564912
7844  3542251
7845  3539003
7846  3531082
7847  3523458
7848  3508905
7849  3491832
7850  3482744
7851  3483300
7852  3464519
7853  3453573
7854  3440257
7855  3436834
7856  3427699
7857  3409628
7858  3392923
7859  3391296
7860  3379651
7861  3373395
7862  3350845
7863  3348617
7864  3338105
7865  3329850
7866  3307389
7867  3300636
7868  3288553
7869  3287098
7870  3266317
7871  3255014
7872  3245220
7873  3240689
7874  3224612
7875  3210018
7876  3193797
7877  3196155
7878  3178606
7879  3165282
7880  3152526
7881  3149053
7882  3138478
7883  3125731
7884  3102541
7885  3099694
7886  3087154
7887  3079350
7888  3058799
7889  3050781
7890  3042631
7891  3037039
7892  3013463
7893  3006127
7894  2990677
7895  2988837
7896  2971736
7897  2957572
7898  2945068
7899  2943013
7900  2925584
7901  2914189
7902  2890972
7903  2890889
7904  2876829
7905  2865002
7906  2845929
7907  2841049
7908  2830353
7909  2824446
7910  2796969
7911  2791442
7912  2777394
7913  2772431
7914  2753014
7915  2739191
7916  2730407
7917  2727918
7918  2706589
7919  2696006
7920  2676792
7921  2673419
7922  2656619
7923  2643493
7924  2628377
7925  2624200
7926  2609649
7927  2602463
7928  2575956
7929  2570199
7930  2559208
7931  2551525
7932  2529261
7933  2519438
7934  2507056
7935  2505109
7936  2480466
7937  2469763
7938  2454007
7939  2449683
7940  2433775
7941  2417817
7942  2402696
7943  2402359
7944  2382720
7945  2372273
7946  2351993
7947  2345893
7948  2332997
7949  2320154
7950  2298538
7951  2294850
7952  2278705
7953  2275650
7954  2249265
7955  2238410
7956  2226437
7957  2220504
7958  2197147
7959  2187574
7960  2171334
7961  2173745
7962  2149246
7963  2135663
7964  2120517
7965  2114966
7966  2097459
7967  2085517
7968  2063566
7969  2063101
7970  2045601
7971  2037197
7972  2013497
7973  2007166
7974  1994587
7975  1983042
7976  1957715
7977  1952828
7978  1935071
7979  1933500
7980  1910655
7981  1897769
7982  1884767
7983  1880792
7984  1858297
7985  1846304
7986  1824841
7987  1827145
7988  1807101
7989  1794595
7990  1772825
7991  1769578
7992  1753315
7993  1742565
7994  1716632
7995  1712245
7996  1701304
7997  1692095
7998  1666325
7999  1657466
8000  1645428
8001  1641443
8002  1611380
8003  1602813
8004  1586375
8005  1585781
8006  1562641
8007  1548044
8008  1531912
8009  1529844
8010  1507782
8011  1497503
8012  1472616
8013  1471768
8014  1455754
8015  1446445
8016  1422163
8017  1415253
8018  1398298
8019  1396521
8020  1362883
8021  1358713
8022  1344621
8023  1338564
8024  1313760
8025  1303025
8026  1286580
8027  1285212
8028  1258829
8029  1249103
8030  1226963
8031  1226063
8032  1211062
8033  1196384
8034  1172993
8035  1171931
8036  1150905
8037  1144332
8038  1114636
8039  1110989
8040  1098425
8041  1092030
8042  1064736
8043  1056692
8044  1039277
8045  1036319
8046  1009480
8047   997113
8048   979250
8049   979583
8050   959679
8051   946512
8052   923952
8053   925741
8054   901288
8055   892215
8056   865734
8057   862105
8058   849075
8059   839486
8060   812733
8061   809211
8062   788913
8063   786582
8064   756995
8065   747590
8066   733341
8067   731146
8068   706079
8069   698754
8070   674364
8071   675219
8072   650099
8073   638534
8074   618261
8075   615416
8076   595286
8077   586971
8078   560215
8079   563274
8080   541331
8081   532053
8082   505145
8083   500140
8084   485062
8085   479533
8086   447822
8087   448668
8088   426466
8089   426090
8090   396307
8091   386660
8092   366462
8093   369881
8094   342294
8095   337393
8096   307206
8097   312528
8098   289860
8099   279500
8100   252689
8101   252335
8102   233271
8103   228204
8104   196908
8105   199248
8106   175552
8107   172311
8108   145367
8109   139175
8110   117134
8111   120481
8112    88693
8113    83817
8114    62193
8115    64692
8116    37257
8117    28600
8118     1642
8119     8376
8120   -18766
8121   -18826
$$ Imaginary data points
##PAGE= N=2
##DATA TABLE= (X++(I..I)), XYDATA
0 -10094822
1 -16087669
2 -14557584
3 -15641438
4 -15581481
5 -15548241
6 -14689007
7 -15564212
8 -15802261
9 -15606124
10 -15043381
11 -14787541
12 -15036435
13 -15398772
14 -14542003
15 -14630142
16 -14621673
17 -14898477
18 -14573230
19 -13919131
20 -14068825
21 -14711174
22 -14358823
23 -14250651
24 -13802605
25 -14214983
26 -14249234
27 -13551802
28 -13312712
29 -13586251
30 -13619472
31 -13778143
32 -13080367
33 -13284686
34 -13614500
35 -13402584
36 -13006813
37 -12619126
38 -12705583
39 -13201586
40 -12555100
41 -12461983
42 -12594595
43 -12751889
44 -12686699
45 -12067257
46 -11965970
47 -12516871
48 -12163721
49 -11978599
50 -11592978
51 -11831312
52 -12238741
53 -11705483
54 -11208853
55 -11415096
56 -11483382
57 -11760376
58 -10978304
59 -10789909
60 -11341276
61 -11464851
62 -11060495
63 -10629817
64 -10355447
65 -11117658
66 -10569399
67 -10386986
68 -10099365
69 -10352952
70 -10584217
71 -10173272
72 -9779930
73 -10219437
74 -10069956
75 -9841338
76 -9492609
77 -9415424
78 -10056548
79 -9825114
80 -9146839
81 -9122652
82 -9206800
83 -9561232
84 -9043772
85 -8421469
86 -8911438
87 -9154435
88 -9000319
89 -8646727
90 -8280251
91 -8836769
92 -8694857
93 -8045542
94 -7968756
95 -8057064
96 -8470737
97 -8277425
98 -7523951
99 -7761668
100 -7913276
101 -7863245
102 -7601047
103 -7180921
104 -7661728
105 -7765723
106 -7070732
107 -6906609
108 -6871309
109 -7205010
110 -7032418
111 -6299175
112 -6623342
113 -7116359
114 -7073643
115 -6687394
116 -5947228
117 -6285165
118 -6605410
119 -6052564
120 -5768906
121 -5712904
122 -6160126
123 -6393886
124 -5601274
125 -5504618
126 -5728404
127 -5720421
128 -5556114
129 -4937345
130 -5143893
131 -5610826
132 -5109867
133 -4818947
134 -4681209
135 -4990147
136 -5259788
137 -4538664
138 -4336500
139 -4687315
140 -4725571
141 -4605975
142 -3843194
143 -3849268
144 -4467737
145 -4178786
146 -3763982
147 -3501789
148 -3725935
149 -4246310
150 -3615955
151 -3246492
152 -3550787
153 -3650893
154 -3573959
155 -2840456
156 -2623060
157 -3299556
158 -3192892
159 -2894100
160 -2570232
161 -2587529
162 -3130817
163 -2677956
164 -2085575
165 -2245370
166 -2386253
167 -2597658
168 -2026563
169 -1611766
170 -2186919
171 -2180797
172 -1787335
173 -1400472
174 -1307759
175 -2015324
176 -1829620
177 -1220736
178 -1236639
179 -1278037
180 -1472491
181 -1068870
182  -490467
183  -924534
184 -1032806
185  -883008
186  -676294
187  -436181
188  -907537
189  -749526
190   -16781
191   -14636
192  -139431
193  -473554
194  -233028
195   389732
196    22611
197  -161652
198   155961
199   504316
200   894122
201   365670
202   193972
203   793412
204   877342
205   815529
206   566357
207   713833
208  1509642
209  1340888
210  1016026
211  1101584
212  1305288
213  1768776
214  1450202
215  1181943
216  1801706
217  1971969
218  1962756
219  1706532
220  1655720
221  2325444
222  2259144
223  1964345
224  2189977
225  2404492
226  2881867
227  2587606
228  2128116
229  2635387
230  2909668
231  2891209
232  2661505
233  2560515
234  3408704
235  3551624
236  3090112
237  3092028
238  3241482
239  3744831
240  3619585
241  3051949
242  3504764
243  3908642
244  4034876
245  3882416
246  3575944
247  4202581
248  4491141
249  4063975
250  4007240
251  4088155
252  4689284
253  4809876
254  4173909
255  4395827
256  4824376
257  4974196
258  4853868
259  4412172
260  4961296
261  5457558
262  5165163
263  5112233
264  5119126
265  5534217
266  5725921
267  5081440
268  5221962
269  5708128
270  5977848
271  6011311
272  5515441
273  5841111
274  6425171
275  6112428
276  5898532
277  5818656
278  6326717
279  6827705
280  6289227
281  6217992
282  6646801
283  6842483
284  6888249
285  6332420
286  6521976
287  7289179
288  7246331
289  7038536
290  6809631
291  7067950
292  7667774
293  7215196
294  6965575
295  7353749
296  7715104
297  8009900
298  7556735
299  7445299
300  8076478
301  8026460
302  7825288
303  7630081
304  7853429
305  8592827
306  8364464
307  8026137
308  8311684
309  8526562
310  8788644
311  8338720
312  8084993
313  8792475
314  9036190
315  8940399
316  8710773
317  8703712
318  9395673
319  9230324
320  8750252
321  8958587
322  9263800
323  9702771
324  9465261
325  9054998
326  9614758
327  9868535
328  9772610
329  9512592
330  9357222
331 10081234
332 10231027
333  9777417
334  9859252
335 10013453
336 10447448
337 10357327
338  9870964
339 10296994
340 10633348
341 10627735
342 10522644
343 10271903
344 10838709
345 11028120
346 10541230
347 10565918
348 10742964
349 11204575
350 11304622
351 10793042
352 11127506
353 11489447
354 11421860
355 11242570
356 10899582
357 11405786
358 11857187
359 11487128
360 11486031
361 11621350
362 12017172
363 12136416
364 11477573
365 11599512
366 12115001
367 12234766
368 12207755
369 11813714
370 12164763
371 12694893
372 12338842
373 12156382
374 12175757
375 12538385
376 12934700
377 12448616
378 12470886
379 12938864
380 13016921
381 12951421
382 12499775
383 12677360
384 13311485
385 13102150
386 12963537
387 13022599
388 13352317
389 13765068
390 13216997
391 12978626
392 13450224
393 13642590
394 13720330
395 13331931
396 13412079
397 14106252
398 13968185
399 13653908
400 13561611
401 13799811
402 14420244
403 14081311
404 13749485
405 14170335
406 14412146
407 14499624
408 14041748
409 13837699
410 14554169
411 14683630
412 14510485
413 14414694
414 14496173
415 15088587
416 14858967
417 14337839
418 14618894
419 14877221
420 15131144
421 14884515
422 14638430
423 15283300
424 15438330
425 15137168
426 14959293
427 14925135
428 15575010
429 15591270
430 15093013
431 15306081
432 15600622
433 15879314
434 15651762
435 15136684
436 15633389
437 15969993
438 15798341
439 15660740
440 15583754
441 16217671
442 16396538
443 15773954
444 15784785
445 16034141
446 16385341
447 16332259
448 15780894
449 16155803
450 16646378
451 16555237
452 16371838
453 16075980
454 16550192
455 16922065
456 16436154
457 16377703
458 16609892
459 16978794
460 17087359
461 16459160
462 16575287
463 17052052
464 17056169
465 16974260
466 16700491
467 17070638
468 17583061
469 17164147
470 16963141
471 17027586
472 17297817
473 17552799
474 17070924
475 17143352
476 17724554
477 17754915
478 17597594
479 17185252
480 17401777
481 17991586
482 17666400
483 17434516
484 17587811
485 17904932
486 18282808
487 17767997
488 17518254
489 17945337
490 18094097
491 18147695
492 17816148
493 17842877
494 18511392
495 18381852
496 18105504
497 18070100
498 18162507
499 18550871
500 18227400
501 17990761
502 18492143
503 18674410
504 18722209
505 18411426
506 18302573
507 18876963
508 18757078
509 18420258
510 18490292
511 18673094
512 19160591
513 18895169
514 18452749
515 18826073
516 19055506
517 19116713
518 18828338
519 18608713
520 19283409
521 19430238
522 19054097
523 18917362
524 18924123
525 19424999
526 19376789
527 18882141
528 19177962
529 19487116
530 19650643
531 19433726
532 19026250
533 19497976
534 19721241
535 19383260
536 19307331
537 19341232
538 19875454
539 19963105
540 19387272
541 19492130
542 19782027
543 19945610
544 19797439
545 19312010
546 19753601
547 20209546
548 19985484
549 19830218
550 19698646
551 20074008
552 20276630
553 19733349
554 19770533
555 20080617
556 20325247
557 20346077
558 19850955
559 20084574
560 20533374
561 20254709
562 20016045
563 19880976
564 20352208
565 20783893
566 20255265
567 20123331
568 20417685
569 20641626
570 20683080
571 20083145
572 20155370
573 20765923
574 20753864
575 20583810
576 20284845
577 20481510
578 21016018
579 20628368
580 20356246
581 20543373
582 20831175
583 21126443
584 20662861
585 20501330
586 20980789
587 20931394
588 20766749
589 20531089
590 20704510
591 21318591
592 21040555
593 20712060
594 20898825
595 21094409
596 21321168
597 20824403
598 20542291
599 21154211
600 21395862
601 21284679
602 20887332
603 20776276
604 21447275
605 21382336
606 20924662
607 20916331
608 21129642
609 21621584
610 21407826
611 20933982
612 21284913
613 21480231
614 21441692
615 21135084
616 20890292
617 21477743
618 21630024
619 21295910
620 21305671
621 21382001
622 21753118
623 21577196
624 21021639
625 21302668
626 21609108
627 21672048
628 21495306
629 21185066
630 21667713
631 21857325
632 21456171
633 21366403
634 21400289
635 21821871
636 21908937
637 21384219
638 21503219
639 21723620
640 21779376
641 21677858
642 21293912
643 21661793
644 22012473
645 21702930
646 21632577
647 21632323
648 21943866
649 22005492
650 21414938
651 21501573
652 21862870
653 21932732
654 21870562
655 21490125
656 21808071
657 22223958
658 21867455
659 21639602
660 21549684
661 21865444
662 22208654
663 21734557
664 21659960
665 21948134
666 22055814
667 22041985
668 21545231
669 21623621
670 22154767
671 21988578
672 21832317
673 21773615
674 22036553
675 22371528
676 21811067
677 21547168
678 21877643
679 22038032
680 22110037
681 21692813
682 21729669
683 22344021
684 22227217
685 21882948
686 21625497
687 21767762
688 22337004
689 22038176
690 21671087
691 21908471
692 22141976
693 22304807
694 21831428
695 21548765
696 22090223
697 22178093
698 22026675
699 21848780
700 21843211
701 22332201
702 22119608
703 21661266
704 21798393
705 21979837
706 22221127
707 21920125
708 21624311
709 22181768
710 22337799
711 22038652
712 21727847
713 21630575
714 22212279
715 22196765
716 21702931
717 21795603
718 22037023
719 22349235
720 22078759
721 21484364
722 21816502
723 22128613
724 22080856
725 21889515
726 21642227
727 22118062
728 22296438
729 21788246
730 21666974
731 21737745
732 22080508
733 22059912
734 21553711
735 21833170
736 22177855
737 22081634
738 21874877
739 21514139
740 21845279
741 22096148
742 21676416
743 21609598
744 21726898
745 22058845
746 22136175
747 21530748
748 21574766
749 21912812
750 21904790
751 21789872
752 21425874
753 21708174
754 22132926
755 21736658
756 21495041
757 21483907
758 21775924
759 21991517
760 21455051
761 21431597
762 21853716
763 21876609
764 21738242
765 21284064
766 21413191
767 21912965
768 21637374
769 21364992
770 21332902
771 21619704
772 22018923
773 21508697
774 21192093
775 21478946
776 21609883
777 21639247
778 21223722
779 21171215
780 21735264
781 21636225
782 21368472
783 21203007
784 21238010
785 21611374
786 21318226
787 21056602
788 21370675
789 21490302
790 21539743
791 21161850
792 20953989
793 21423747
794 21349697
795 21061649
796 21002809
797 21110930
798 21550739
799 21276171
800 20829774
801 21047140
802 21180746
803 21238820
804 20920037
805 20647179
806 21178202
807 21294888
808 21015708
809 20838166
810 20752749
811 21169052
812 21083278
813 20591053
814 20729698
815 20925130
816 21102055
817 20867625
818 20425767
819 20802133
820 20976998
821 20682595
822 20541770
823 20486519
824 20930008
825 20946508
826 20411869
827 20455918
828 20603554
829 20735245
830 20579727
831 20097512
832 20450201
833 20804435
834 20585132
835 20343370
836 20115765
837 20482957
838 20663548
839 20105018
840 20042595
841 20270888
842 20544523
843 20512097
844 19904888
845 20020707
846 20404749
847 20231239
848 19999149
849 19721624
850 20083926
851 20497751
852 20045276
853 19814548
854 19895815
855 20089890
856 20160283
857 19558215
858 19539575
859 20019675
860 20032818
861 19879024
862 19525000
863 19654085
864 20069318
865 19672015
866 19368964
867 19426478
868 19665302
869 19935159
870 19461894
871 19261329
872 19641773
873 19632138
874 19475240
875 19092341
876 19128616
877 19677116
878 19466121
879 19120678
880 19110021
881 19235218
882 19498674
883 19050613
884 18728731
885 19144198
886 19304051
887 19252541
888 18877819
889 18715131
890 19220345
891 19106022
892 18696268
893 18594488
894 18696690
895 19128398
896 18922692
897 18473369
898 18696217
899 18803825
900 18789306
901 18456578
902 18164669
903 18662313
904 18769539
905 18449819
906 18348047
907 18320324
908 18639357
909 18445050
910 17930313
911 18129449
912 18328253
913 18409327
914 18222603
915 17861412
916 18234027
917 18349435
918 17958238
919 17780679
920 17726452
921 18121029
922 18156942
923 17629166
924 17717704
925 17910281
926 17969491
927 17767156
928 17281759
929 17577005
930 17894334
931 17631567
932 17475427
933 17336921
934 17628837
935 17729307
936 17169134
937 17111329
938 17296586
939 17419980
940 17397664
941 16945186
942 17118473
943 17437527
944 17140124
945 16920443
946 16759414
947 17018370
948 17272767
949 16791875
950 16699046
951 16887994
952 16956821
953 16909802
954 16385012
955 16426697
956 16867303
957 16700500
958 16499090
959 16309326
960 16509773
961 16839799
962 16338254
963 16028188
964 16204233
965 16372541
966 16486745
967 16010562
968 15915497
969 16381351
970 16294408
971 16013321
972 15687427
973 15734862
974 16203583
975 15928551
976 15618073
977 15744377
978 15876245
979 16019451
980 15536379
981 15214733
982 15630370
983 15682960
984 15538008
985 15282087
986 15243797
987 15717934
988 15502132
989 15033316
990 15045365
991 15162177
992 15417744
993 15097423
994 14724348
995 15115558
996 15234555
997 15040279
998 14697318
999 14492278
1000 14989040
1001 14973946
1002 14524146
1003 14493204
1004 14613195
1005 14920692
1006 14664255
1007 14091820
1008 14334708
1009 14552170
1010 14504301
1011 14250799
1012 13946327
1013 14381072
1014 14513968
1015 14024980
1016 13845212
1017 13840818
1018 14183533
1019 14149493
1020 13613982
1021 13763808
1022 14001937
1023 13959137
1024 13734955
1025 13282417
1026 13559216
1027 13820538
1028 13475832
1029 13335721
1030 13316133
1031 13615340
1032 13681603
1033 13072289
1034 13034469
1035 13251112
1036 13243851
1037 13127089
1038 12738214
1039 12969071
1040 13328588
1041 12982571
1042 12729732
1043 12595282
1044 12818440
1045 13010548
1046 12475460
1047 12360270
1048 12652176
1049 12744032
1050 12683423
1051 12172957
1052 12168119
1053 12561634
1054 12350846
1055 12126661
1056 11980388
1057 12138822
1058 12458094
1059 12011627
1060 11739206
1061 11904206
1062 11950959
1063 11978429
1064 11577681
1065 11505231
1066 11947023
1067 11814489
1068 11569797
1069 11363802
1070 11378811
1071 11696203
1072 11339693
1073 11051489
1074 11292752
1075 11393997
1076 11431597
1077 10990864
1078 10754599
1079 11168309
1080 11113833
1081 10855002
1082 10675716
1083 10705831
1084 11156469
1085 10912703
1086 10444381
1087 10518694
1088 10595868
1089 10694707
1090 10351724
1091 10036853
1092 10493680
1093 10593797
1094 10363246
1095 10112326
1096  9940441
1097 10304192
1098 10185783
1099  9719900
1100  9789430
1101  9930088
1102 10141104
1103  9893477
1104  9416894
1105  9694774
1106  9811239
1107  9575350
1108  9382325
1109  9228800
1110  9642229
1111  9676991
1112  9169944
1113  9110725
1114  9175300
1115  9343862
1116  9182533
1117  8660705
1118  8920610
1119  9209085
1120  9047035
1121  8806135
1122  8511157
1123  8818491
1124  8972366
1125  8467861
1126  8344622
1127  8433766
1128  8683795
1129  8674987
1130  8102256
1131  8153499
1132  8436747
1133  8305974
1134  8094062
1135  7745926
1136  8014363
1137  8371790
1138  7972515
1139  7718881
1140  7678907
1141  7859422
1142  7963517
1143  7392525
1144  7321376
1145  7690295
1146  7710394
1147  7572616
1148  7149012
1149  7199968
1150  7552799
1151  7205457
1152  6942629
1153  6923493
1154  7117824
1155  7365480
1156  6881056
1157  6658149
1158  6946868
1159  6934457
1160  6793550
1161  6355116
1162  6350336
1163  6849489
1164  6669081
1165  6355010
1166  6242926
1167  6328767
1168  6622870
1169  6182478
1170  5805619
1171  6077274
1172  6226643
1173  6255153
1174  5851399
1175  5618341
1176  6051252
1177  5960305
1178  5624199
1179  5446795
1180  5457199
1181  5850443
1182  5636234
1183  5241684
1184  5409069
1185  5451421
1186  5451163
1187  5130983
1188  4848734
1189  5259908
1190  5289647
1191  4989396
1192  4840240
1193  4762769
1194  5086865
1195  4906505
1196  4410930
1197  4542659
1198  4700399
1199  4806584
1200  4570155
1201  4154271
1202  4473211
1203  4580098
1204  4244856
1205  4019093
1206  3899135
1207  4288377
1208  4337823
1209  3841275
1210  3857057
1211  3960248
1212  4033201
1213  3829917
1214  3324401
1215  3560036
1216  3828733
1217  3633444
1218  3473466
1219  3269736
1220  3529780
1221  3622305
1222  3100411
1223  2999069
1224  3095859
1225  3233925
1226  3221228
1227  2743981
1228  2863077
1229  3146453
1230  2931989
1231  2696575
1232  2426605
1233  2657930
1234  2924861
1235  2477645
1236  2327241
1237  2415667
1238  2526258
1239  2541436
1240  2019543
1241  1981930
1242  2311805
1243  2196550
1244  2052580
1245  1798131
1246  1938724
1247  2234650
1248  1784222
1249  1513404
1250  1589222
1251  1721721
1252  1853051
1253  1385583
1254  1257632
1255  1623230
1256  1558693
1257  1345895
1258   976714
1259   981822
1260  1422001
1261  1177147
1262   898226
1263   935254
1264  1011258
1265  1161527
1266   699966
1267   403564
1268   749041
1269   769351
1270   646905
1271   368819
1272   332400
1273   764824
1274   528529
1275   102466
1276    61810
1277   139119
1278   412712
1279    89980
1280  -286738
1281    44836
1282   181107
1283    49188
1284  -355016
1285  -624547
1286  -145525
1287  -132399
1288  -539037
1289  -651982
1290  -588278
1291  -227993
1292  -435014
1293 -1011995
1294  -886622
1295  -723800
1296  -691086
1297  -920961
1298 -1266764
1299  -912743
1300  -782196
1301 -1149364
1302 -1341994
1303 -1450499
1304 -1150717
1305 -1152609
1306 -1628915
1307 -1545743
1308 -1385653
1309 -1375126
1310 -1566879
1311 -2012071
1312 -1775758
1313 -1557079
1314 -1845053
1315 -1990997
1316 -2079903
1317 -1815416
1318 -1766435
1319 -2333350
1320 -2373866
1321 -2198442
1322 -2147030
1323 -2241194
1324 -2660007
1325 -2467921
1326 -2152030
1327 -2455163
1328 -2710479
1329 -2905205
1330 -2686044
1331 -2482192
1332 -2965308
1333 -3075545
1334 -2866929
1335 -2771296
1336 -2802107
1337 -3317131
1338 -3356054
1339 -3027563
1340 -3193196
1341 -3363322
1342 -3539237
1343 -3372225
1344 -3063791
1345 -3512638
1346 -3782530
1347 -3670275
1348 -3594300
1349 -3548056
1350 -3983963
1351 -4072097
1352 -3660058
1353 -3741159
1354 -3949105
1355 -4215764
1356 -4206102
1357 -3868341
1358 -4199799
1359 -4488786
1360 -4348330
1361 -4256780
1362 -4145935
1363 -4534136
1364 -4777673
1365 -4442319
1366 -4481343
1367 -4670811
1368 -4902010
1369 -4924357
1370 -4480368
1371 -4683720
1372 -5113644
1373 -5112696
1374 -5049012
1375 -4869686
1376 -5174928
1377 -5504210
1378 -5141360
1379 -5039281
1380 -5195875
1381 -5475860
1382 -5683512
1383 -5333328
1384 -5406705
1385 -5783881
1386 -5755187
1387 -5684025
1388 -5456513
1389 -5656799
1390 -6104142
1391 -5903155
1392 -5816070
1393 -5966970
1394 -6168823
1395 -6355489
1396 -5958240
1397 -5904220
1398 -6322907
1399 -6391511
1400 -6383620
1401 -6207714
1402 -6352747
1403 -6845159
1404 -6626429
1405 -6363514
1406 -6435362
1407 -6667587
1408 -7013154
1409 -6731590
1410 -6573509
1411 -6998586
1412 -7136367
1413 -7107479
1414 -6824553
1415 -6789627
1416 -7325221
1417 -7301221
1418 -7088292
1419 -7157601
1420 -7318190
1421 -7672821
1422 -7445073
1423 -7155796
1424 -7479547
1425 -7659303
1426 -7735324
1427 -7561651
1428 -7445832
1429 -7968439
1430 -8028733
1431 -7720859
1432 -7675098
1433 -7799346
1434 -8226942
1435 -8145812
1436 -7803959
1437 -8109916
1438 -8349509
1439 -8423335
1440 -8207859
1441 -7936849
1442 -8396256
1443 -8627170
1444 -8394845
1445 -8342932
1446 -8404757
1447 -8844300
1448 -8879985
1449 -8430833
1450 -8543654
1451 -8780448
1452 -8964677
1453 -8921757
1454 -8602937
1455 -8967861
1456 -9307347
1457 -9105947
1458 -8945785
1459 -8861589
1460 -9246504
1461 -9456969
1462 -9073306
1463 -9149493
1464 -9418942
1465 -9610074
1466 -9599605
1467 -9187483
1468 -9368010
1469 -9749026
1470 -9650802
1471 -9585715
1472 -9505442
1473 -9820984
1474 -10121031
1475 -9754533
1476 -9680937
1477 -9872092
1478 -10036042
1479 -10134004
1480 -9792390
1481 -9925443
1482 -10369279
1483 -10307998
1484 -10186262
1485 -10037048
1486 -10245441
1487 -10628213
1488 -10330215
1489 -10201639
1490 -10419327
1491 -10639677
1492 -10806963
1493 -10423400
1494 -10343323
1495 -10772966
1496 -10811317
1497 -10760586
1498 -10617491
1499 -10754733
1500 -11205271
1501 -10993916
1502 -10759203
1503 -10875238
1504 -11012177
1505 -11247990
1506 -11010458
1507 -10913605
1508 -11329633
1509 -11394563
1510 -11345160
1511 -11181679
1512 -11158518
1513 -11582964
1514 -11478106
1515 -11256259
1516 -11408163
1517 -11597174
1518 -11865882
1519 -11622908
1520 -11361619
1521 -11736191
1522 -11849681
1523 -11778372
1524 -11635397
1525 -11624444
1526 -12133241
1527 -12159234
1528 -11841627
1529 -11868123
1530 -11971038
1531 -12262244
1532 -12132068
1533 -11812473
1534 -12147223
1535 -12394080
1536 -12410125
1537 -12268867
1538 -12068181
1539 -12463546
1540 -12587654
1541 -12286212
1542 -12286706
1543 -12410653
1544 -12757347
1545 -12743171
1546 -12352365
1547 -12574340
1548 -12809737
1549 -12805864
1550 -12697071
1551 -12492470
1552 -12881049
1553 -13147117
1554 -12859602
1555 -12782441
1556 -12820882
1557 -13118358
1558 -13181130
1559 -12758183
1560 -12914397
1561 -13272152
1562 -13358759
1563 -13273831
1564 -12952162
1565 -13206277
1566 -13538144
1567 -13278467
1568 -13145442
1569 -13181802
1570 -13531459
1571 -13780126
1572 -13364377
1573 -13317885
1574 -13592251
1575 -13690054
1576 -13668814
1577 -13326834
1578 -13497027
1579 -13977876
1580 -13862430
1581 -13700853
1582 -13612385
1583 -13822473
1584 -14119578
1585 -13754538
1586 -13626138
1587 -13929777
1588 -14119822
1589 -14225111
1590 -13896655
1591 -13881197
1592 -14289233
1593 -14204445
1594 -14038114
1595 -13937591
1596 -14100526
1597 -14530936
1598 -14313926
1599 -14104126
1600 -14301861
1601 -14446964
1602 -14558553
1603 -14236543
1604 -14118250
1605 -14601467
1606 -14666878
1607 -14516378
1608 -14372016
1609 -14431518
1610 -14853637
1611 -14690011
1612 -14383289
1613 -14548711
1614 -14743462
1615 -14983988
1616 -14767699
1617 -14498653
1618 -14851270
1619 -14968497
1620 -14858649
1621 -14713188
1622 -14668570
1623 -15119891
1624 -15150275
1625 -14849315
1626 -14921341
1627 -15024151
1628 -15220772
1629 -15076716
1630 -14777092
1631 -15111760
1632 -15310339
1633 -15238893
1634 -15148218
1635 -15039397
1636 -15387092
1637 -15435740
1638 -15086294
1639 -15135071
1640 -15275475
1641 -15538266
1642 -15505526
1643 -15154208
1644 -15407581
1645 -15647575
1646 -15533031
1647 -15374066
1648 -15198340
1649 -15564799
1650 -15792856
1651 -15501802
1652 -15494715
1653 -15592562
1654 -15805067
1655 -15818668
1656 -15392741
1657 -15516128
1658 -15819955
1659 -15832131
1660 -15772774
1661 -15564110
1662 -15812592
1663 -16090227
1664 -15790319
1665 -15690690
1666 -15745560
1667 -15967021
1668 -16121345
1669 -15758169
1670 -15798396
1671 -16104599
1672 -16088704
1673 -16000507
1674 -15748591
1675 -15935662
1676 -16305669
1677 -16089693
1678 -15974107
1679 -16028670
1680 -16208083
1681 -16388039
1682 -15992217
1683 -15891769
1684 -16225706
1685 -16325588
1686 -16315819
1687 -16053936
1688 -16136429
1689 -16563994
1690 -16378732
1691 -16132958
1692 -16100141
1693 -16281578
1694 -16611322
1695 -16344326
1696 -16160201
1697 -16453743
1698 -16556108
1699 -16544532
1700 -16232995
1701 -16162778
1702 -16610734
1703 -16603963
1704 -16417699
1705 -16384626
1706 -16487202
1707 -16826390
1708 -16590864
1709 -16259428
1710 -16467942
1711 -16634210
1712 -16724087
1713 -16511450
1714 -16371123
1715 -16808732
1716 -16856909
1717 -16603262
1718 -16486319
1719 -16508053
1720 -16871830
1721 -16786491
1722 -16455449
1723 -16646562
1724 -16839297
1725 -16947507
1726 -16726692
1727 -16426346
1728 -16789095
1729 -16979001
1730 -16788850
1731 -16671626
1732 -16651416
1733 -17033639
1734 -17042586
1735 -16607781
1736 -16644668
1737 -16831129
1738 -17023394
1739 -16950417
1740 -16604827
1741 -16868909
1742 -17125890
1743 -16989437
1744 -16827588
1745 -16664851
1746 -16964158
1747 -17141860
1748 -16808326
1749 -16809340
1750 -16954585
1751 -17126426
1752 -17106446
1753 -16710196
1754 -16836188
1755 -17114726
1756 -17028204
1757 -16941411
1758 -16812370
1759 -17087429
1760 -17317275
1761 -16952004
1762 -16826763
1763 -16918208
1764 -17081233
1765 -17173939
1766 -16821760
1767 -16890376
1768 -17248591
1769 -17228630
1770 -17086159
1771 -16819277
1772 -16954207
1773 -17288331
1774 -17034159
1775 -16894801
1776 -16990674
1777 -17160461
1778 -17328402
1779 -16986404
1780 -16880592
1781 -17155500
1782 -17155931
1783 -17105934
1784 -16908089
1785 -16987229
1786 -17361248
1787 -17175800
1788 -16961214
1789 -16993320
1790 -17095746
1791 -17281685
1792 -17003641
1793 -16871248
1794 -17198511
1795 -17256336
1796 -17182189
1797 -16948483
1798 -16906114
1799 -17272476
1800 -17162985
1801 -16938348
1802 -16997297
1803 -17127839
1804 -17362650
1805 -17115987
1806 -16838545
1807 -17092014
1808 -17176615
1809 -17135473
1810 -16946194
1811 -16867726
1812 -17283236
1813 -17282080
1814 -16982497
1815 -16926291
1816 -16981525
1817 -17256490
1818 -17107513
1819 -16780606
1820 -17019800
1821 -17217690
1822 -17231897
1823 -17027152
1824 -16779033
1825 -17093354
1826 -17179016
1827 -16922157
1828 -16863175
1829 -16906990
1830 -17223646
1831 -17206900
1832 -16822192
1833 -16927229
1834 -17069966
1835 -17082818
1836 -16941493
1837 -16690091
1838 -16990554
1839 -17198135
1840 -16965722
1841 -16855436
1842 -16815781
1843 -17078363
1844 -17114793
1845 -16693056
1846 -16744729
1847 -16993744
1848 -17096675
1849 -16988869
1850 -16628532
1851 -16813103
1852 -17086177
1853 -16885139
1854 -16717266
1855 -16634986
1856 -16917447
1857 -17129939
1858 -16737793
1859 -16632189
1860 -16791899
1861 -16893425
1862 -16878731
1863 -16535511
1864 -16622191
1865 -16961317
1866 -16865284
1867 -16718276
1868 -16549460
1869 -16691635
1870 -16937000
1871 -16602445
1872 -16441559
1873 -16632661
1874 -16796601
1875 -16864210
1876 -16502378
1877 -16447421
1878 -16768747
1879 -16691223
1880 -16512683
1881 -16342377
1882 -16470152
1883 -16846409
1884 -16621813
1885 -16381549
1886 -16467456
1887 -16562259
1888 -16647570
1889 -16323352
1890 -16177643
1891 -16536467
1892 -16599051
1893 -16496478
1894 -16293293
1895 -16266395
1896 -16598673
1897 -16448233
1898 -16148331
1899 -16194354
1900 -16320352
1901 -16528109
1902 -16311087
1903 -16054952
1904 -16311735
1905 -16382151
1906 -16275511
1907 -16083833
1908 -15983903
1909 -16339042
1910 -16327223
1911 -16048678
1912 -16045686
1913 -16098299
1914 -16273492
1915 -16106386
1916 -15798150
1917 -16030773
1918 -16169340
1919 -16115835
1920 -15964967
1921 -15813455
1922 -16095248
1923 -16102656
1924 -15779734
1925 -15754307
1926 -15828332
1927 -16065477
1928 -16000986
1929 -15633104
1930 -15775977
1931 -15943715
1932 -15877306
1933 -15685537
1934 -15446738
1935 -15752402
1936 -15945028
1937 -15675323
1938 -15578290
1939 -15581187
1940 -15770495
1941 -15763908
1942 -15354874
1943 -15399856
1944 -15603429
1945 -15633698
1946 -15558261
1947 -15306881
1948 -15474888
1949 -15670385
1950 -15398860
1951 -15255711
1952 -15227143
1953 -15415774
1954 -15534217
1955 -15184895
1956 -15176072
1957 -15393511
1958 -15389595
1959 -15270277
1960 -14951980
1961 -15058277
1962 -15354399
1963 -15174935
1964 -15030287
1965 -14992751
1966 -15139041
1967 -15295722
1968 -14921856
1969 -14778035
1970 -14985837
1971 -15059481
1972 -15038403
1973 -14745338
1974 -14761752
1975 -15085407
1976 -14924619
1977 -14699003
1978 -14599205
1979 -14721610
1980 -14983533
1981 -14712156
1982 -14502788
1983 -14678966
1984 -14756218
1985 -14756701
1986 -14428093
1987 -14307871
1988 -14646376
1989 -14638083
1990 -14462863
1991 -14344541
1992 -14389874
1993 -14671150
1994 -14437257
1995 -14107574
1996 -14212944
1997 -14336620
1998 -14431981
1999 -14191789
2000 -14010436
2001 -14336462
2002 -14359872
2003 -14130199
2004 -13940360
2005 -13907702
2006 -14225101
2007 -14141291
2008 -13824956
2009 -13901168
2010 -14015177
2011 -14134046
2012 -13904092
2013 -13560136
2014 -13792658
2015 -13946344
2016 -13824989
2017 -13652320
2018 -13544540
2019 -13859970
2020 -13871683
2021 -13498385
2022 -13446631
2023 -13513926
2024 -13661796
2025 -13574244
2026 -13260653
2027 -13441734
2028 -13601349
2029 -13480347
2030 -13319451
2031 -13133975
2032 -13349421
2033 -13438235
2034 -13130151
2035 -13096643
2036 -13175193
2037 -13313002
2038 -13248112
2039 -12860424
2040 -12939818
2041 -13157563
2042 -13079607
2043 -12930762
2044 -12739201
2045 -12963452
2046 -13144050
2047 -12798761
2048 -12631734
2049 -12656256
2050 -12809956
2051 -12872966
2052 -12512453
2053 -12511327
2054 -12762931
2055 -12750500
2056 -12599124
2057 -12291142
2058 -12372855
2059 -12640844
2060 -12409329
2061 -12245688
2062 -12261135
2063 -12408115
2064 -12532034
2065 -12172429
2066 -12023250
2067 -12207140
2068 -12217254
2069 -12165524
2070 -11917052
2071 -11938019
2072 -12242346
2073 -12086692
2074 -11868050
2075 -11783817
2076 -11826403
2077 -12006697
2078 -11744562
2079 -11570565
2080 -11784121
2081 -11849762
2082 -11802636
2083 -11524414
2084 -11428018
2085 -11698122
2086 -11568458
2087 -11357421
2088 -11343287
2089 -11424334
2090 -11625521
2091 -11387249
2092 -11115379
2093 -11265770
2094 -11322472
2095 -11307160
2096 -11064283
2097 -10914750
2098 -11227274
2099 -11234217
2100 -10985900
2101 -10852365
2102 -10843083
2103 -11091121
2104 -10957509
2105 -10644601
2106 -10764615
2107 -10877231
2108 -10896796
2109 -10685566
2110 -10434055
2111 -10659693
2112 -10687786
2113 -10465513
2114 -10379645
2115 -10382735
2116 -10637381
2117 -10577899
2118 -10213810
2119 -10239661
2120 -10320323
2121 -10339372
2122 -10168330
2123 -9898271
2124 -10145078
2125 -10321518
2126 -10113045
2127 -9928368
2128 -9814733
2129 -10041522
2130 -10070518
2131 -9690607
2132 -9662381
2133 -9808616
2134 -9913640
2135 -9826934
2136 -9468604
2137 -9554994
2138 -9736078
2139 -9581737
2140 -9412115
2141 -9263436
2142 -9473309
2143 -9647831
2144 -9317475
2145 -9192078
2146 -9262582
2147 -9333345
2148 -9280660
2149 -8923710
2150 -8965819
2151 -9231140
2152 -9146509
2153 -9000963
2154 -8800448
2155 -8895830
2156 -9085368
2157 -8787731
2158 -8613213
2159 -8682133
2160 -8799834
2161 -8862427
2162 -8510039
2163 -8411815
2164 -8652348
2165 -8609467
2166 -8449530
2167 -8227754
2168 -8308838
2169 -8608824
2170 -8382586
2171 -8128863
2172 -8143883
2173 -8222739
2174 -8295960
2175 -7972362
2176 -7812227
2177 -8078770
2178 -8128441
2179 -8042383
2180 -7794819
2181 -7718430
2182 -7989643
2183 -7852830
2184 -7568475
2185 -7527738
2186 -7618255
2187 -7827064
2188 -7595607
2189 -7321879
2190 -7489568
2191 -7535584
2192 -7447426
2193 -7225621
2194 -7104775
2195 -7391996
2196 -7369618
2197 -7136319
2198 -7076606
2199 -7067137
2200 -7204604
2201 -7021547
2202 -6713362
2203 -6861191
2204 -6975266
2205 -6960624
2206 -6779118
2207 -6589469
2208 -6826515
2209 -6839322
2210 -6538831
2211 -6421646
2212 -6425167
2213 -6640177
2214 -6576738
2215 -6236683
2216 -6305112
2217 -6410725
2218 -6386804
2219 -6228893
2220 -5968450
2221 -6154873
2222 -6277385
2223 -6063890
2224 -5939904
2225 -5868028
2226 -6030260
2227 -6030643
2228 -5667672
2229 -5668919
2230 -5806935
2231 -5834675
2232 -5736372
2233 -5472159
2234 -5593605
2235 -5724281
2236 -5470874
2237 -5311486
2238 -5236966
2239 -5406896
2240 -5515698
2241 -5206690
2242 -5149284
2243 -5267208
2244 -5273481
2245 -5165005
2246 -4828852
2247 -4880250
2248 -5125867
2249 -4984376
2250 -4821291
2251 -4713447
2252 -4842104
2253 -4987472
2254 -4637978
2255 -4463086
2256 -4582538
2257 -4659546
2258 -4655097
2259 -4359628
2260 -4332387
2261 -4570264
2262 -4446058
2263 -4253511
2264 -4082630
2265 -4131277
2266 -4351727
2267 -4132273
2268 -3941210
2269 -4036933
2270 -4108932
2271 -4127506
2272 -3801627
2273 -3649449
2274 -3893272
2275 -3866246
2276 -3717661
2277 -3576147
2278 -3592235
2279 -3816380
2280 -3595526
2281 -3321231
2282 -3378614
2283 -3459890
2284 -3533493
2285 -3288096
2286 -3097570
2287 -3334296
2288 -3345679
2289 -3163570
2290 -2943343
2291 -2876956
2292 -3165375
2293 -3096728
2294 -2800729
2295 -2806656
2296 -2887619
2297 -2998333
2298 -2760410
2299 -2438158
2300 -2612081
2301 -2716433
2302 -2618569
2303 -2454397
2304 -2325951
2305 -2583125
2306 -2589179
2307 -2262476
2308 -2156635
2309 -2170336
2310 -2330829
2311 -2247735
2312 -1927644
2313 -2045896
2314 -2182499
2315 -2096110
2316 -1896609
2317 -1678788
2318 -1877729
2319 -1971331
2320 -1697880
2321 -1616846
2322 -1642505
2323 -1788136
2324 -1734322
2325 -1363034
2326 -1368875
2327 -1508903
2328 -1478187
2329 -1354971
2330 -1118966
2331 -1282436
2332 -1463335
2333 -1204260
2334 -1019492
2335  -970848
2336 -1116039
2337 -1175144
2338  -827978
2339  -777493
2340  -940350
2341  -951563
2342  -844061
2343  -553370
2344  -594855
2345  -799428
2346  -621346
2347  -480662
2348  -427986
2349  -526167
2350  -637423
2351  -324100
2352  -167076
2353  -275229
2354  -293601
2355  -272280
2356   -25956
2357   -29920
2358  -267925
2359  -119530
2360    80500
2361   184624
2362   145336
2363     6500
2364   259795
2365   404821
2366   248902
2367   201406
2368   233455
2369   513665
2370   632734
2371   402232
2372   478172
2373   657456
2374   752381
2375   712827
2376   502597
2377   700954
2378   965257
2379   897031
2380   856638
2381   842735
2382  1073531
2383  1225592
2384   964876
2385   960601
2386  1152026
2387  1291744
2388  1346238
2389  1160115
2390  1287347
2391  1550506
2392  1481437
2393  1404966
2394  1349010
2395  1534590
2396  1789903
2397  1607927
2398  1563634
2399  1741274
2400  1871038
2401  1916775
2402  1685845
2403  1743182
2404  2072706
2405  2079285
2406  2020817
2407  1960047
2408  2102055
2409  2367348
2410  2186733
2411  2055534
2412  2213132
2413  2384583
2414  2527514
2415  2340679
2416  2310965
2417  2627016
2418  2672278
2419  2574954
2420  2449364
2421  2532287
2422  2884565
2423  2823241
2424  2669220
2425  2793064
2426  2956572
2427  3115239
2428  2925833
2429  2773055
2430  3046884
2431  3174980
2432  3170316
2433  3092288
2434  3113262
2435  3439570
2436  3423639
2437  3214976
2438  3257880
2439  3385320
2440  3601947
2441  3517264
2442  3351750
2443  3623104
2444  3794147
2445  3755852
2446  3621715
2447  3554279
2448  3882999
2449  3977936
2450  3787872
2451  3804551
2452  3925892
2453  4176532
2454  4150284
2455  3877406
2456  4028415
2457  4239097
2458  4298311
2459  4228624
2460  4097751
2461  4373376
2462  4556574
2463  4379266
2464  4326797
2465  4368266
2466  4606494
2467  4693025
2468  4465838
2469  4571943
2470  4787405
2471  4844465
2472  4784801
2473  4596808
2474  4785491
2475  5013361
2476  4905258
2477  4887364
2478  4933858
2479  5145455
2480  5274930
2481  5009758
2482  5004053
2483  5205296
2484  5305399
2485  5321625
2486  5156889
2487  5311743
2488  5595150
2489  5492713
2490  5397630
2491  5378434
2492  5538950
2493  5737830
2494  5543592
2495  5523189
2496  5745619
2497  5858632
2498  5890049
2499  5683582
2500  5722970
2501  6004547
2502  5963171
2503  5891144
2504  5885053
2505  6037169
2506  6297892
2507  6135959
2508  6014106
2509  6161854
2510  6267218
2511  6353566
2512  6203676
2513  6203507
2514  6504417
2515  6512265
2516  6434760
2517  6390570
2518  6454834
2519  6699354
2520  6598386
2521  6482660
2522  6663191
2523  6791508
2524  6885353
2525  6723158
2526  6635980
2527  6925288
2528  6981277
2529  6889279
2530  6848429
2531  6922730
2532  7226400
2533  7166855
2534  6954714
2535  7054799
2536  7189138
2537  7323426
2538  7216129
2539  7067671
2540  7352791
2541  7512215
2542  7449697
2543  7353164
2544  7303811
2545  7569986
2546  7613948
2547  7415947
2548  7497213
2549  7644318
2550  7820119
2551  7776018
2552  7559652
2553  7738728
2554  7893370
2555  7834632
2556  7769678
2557  7732577
2558  8032875
2559  8158775
2560  7939622
2561  7939486
2562  8046343
2563  8198348
2564  8189966
2565  7954655
2566  8114117
2567  8358825
2568  8365906
2569  8294473
2570  8168157
2571  8373448
2572  8558960
2573  8355302
2574  8321879
2575  8429553
2576  8628511
2577  8705828
2578  8451352
2579  8497790
2580  8735177
2581  8763007
2582  8700324
2583  8547205
2584  8733699
2585  9020795
2586  8878313
2587  8776786
2588  8810878
2589  8960069
2590  9094168
2591  8867617
2592  8855402
2593  9105686
2594  9199839
2595  9202573
2596  9025195
2597  9075553
2598  9344443
2599  9248508
2600  9143224
2601  9177202
2602  9333285
2603  9545236
2604  9368488
2605  9270351
2606  9467238
2607  9538568
2608  9542351
2609  9374303
2610  9400394
2611  9728455
2612  9722328
2613  9597761
2614  9578127
2615  9669472
2616  9891547
2617  9740857
2618  9570949
2619  9758598
2620  9910657
2621  9997757
2622  9862367
2623  9770698
2624 10041946
2625 10078324
2626  9953092
2627  9911031
2628  9954507
2629 10218916
2630 10195106
2631 10017873
2632 10140050
2633 10239020
2634 10304564
2635 10196408
2636 10068767
2637 10333679
2638 10455864
2639 10355831
2640 10314366
2641 10320729
2642 10550766
2643 10534804
2644 10308707
2645 10412094
2646 10558787
2647 10664423
2648 10611013
2649 10442713
2650 10647051
2651 10779691
2652 10670569
2653 10605567
2654 10586002
2655 10827182
2656 10931199
2657 10714950
2658 10750026
2659 10868580
2660 10967147
2661 10928509
2662 10710808
2663 10864632
2664 11082133
2665 11040508
2666 10999107
2667 10933131
2668 11112697
2669 11232061
2670 10995332
2671 10976304
2672 11109540
2673 11242070
2674 11292810
2675 11095989
2676 11193199
2677 11395614
2678 11332935
2679 11251900
2680 11153474
2681 11305150
2682 11524573
2683 11362846
2684 11314539
2685 11423119
2686 11534805
2687 11586523
2688 11350161
2689 11369376
2690 11621818
2691 11624270
2692 11572795
2693 11473426
2694 11589545
2695 11833215
2696 11665191
2697 11521322
2698 11597708
2699 11741306
2700 11885676
2701 11688053
2702 11621280
2703 11870587
2704 11922897
2705 11863480
2706 11703717
2707 11725852
2708 12020448
2709 11970424
2710 11836326
2711 11879289
2712 11975940
2713 12132670
2714 11961041
2715 11810859
2716 12021211
2717 12119411
2718 12129257
2719 12020545
2720 11988807
2721 12258040
2722 12238612
2723 12046950
2724 12038071
2725 12123402
2726 12340113
2727 12247788
2728 12065187
2729 12257789
2730 12385763
2731 12370589
2732 12223518
2733 12109507
2734 12377428
2735 12456850
2736 12308280
2737 12294200
2738 12345754
2739 12560252
2740 12530764
2741 12272641
2742 12353844
2743 12481231
2744 12540804
2745 12480645
2746 12344444
2747 12565929
2748 12697501
2749 12540243
2750 12471176
2751 12458414
2752 12657896
2753 12710245
2754 12484711
2755 12554779
2756 12708557
2757 12758530
2758 12697460
2759 12496563
2760 12644015
2761 12817226
2762 12710450
2763 12667445
2764 12652824
2765 12829179
2766 12936065
2767 12689060
2768 12662966
2769 12794188
2770 12878389
2771 12877172
2772 12684232
2773 12792855
2774 13015835
2775 12919169
2776 12819897
2777 12745371
2778 12883732
2779 13063698
2780 12871349
2781 12814076
2782 12953565
2783 13053060
2784 13085947
2785 12842796
2786 12832742
2787 13059210
2788 13034628
2789 12977916
2790 12913102
2791 13008276
2792 13228496
2793 13068141
2794 12936078
2795 13007397
2796 13078786
2797 13155144
2798 12989336
2799 12967849
2800 13211868
2801 13205167
2802 13130772
2803 13035393
2804 13050680
2805 13257074
2806 13149110
2807 13017087
2808 13117145
2809 13216820
2810 13318264
2811 13140598
2812 13016397
2813 13240351
2814 13280130
2815 13195963
2816 13106180
2817 13117201
2818 13374184
2819 13320831
2820 13132104
2821 13168259
2822 13232484
2823 13350586
2824 13237902
2825 13080148
2826 13283895
2827 13380822
2828 13332336
2829 13229284
2830 13146663
2831 13361150
2832 13374654
2833 13187785
2834 13215091
2835 13301897
2836 13453885
2837 13373062
2838 13141533
2839 13279081
2840 13393493
2841 13347753
2842 13270408
2843 13192169
2844 13419376
2845 13499644
2846 13291330
2847 13248207
2848 13282251
2849 13421622
2850 13406489
2851 13162724
2852 13266782
2853 13449548
2854 13463977
2855 13378685
2856 13209218
2857 13359853
2858 13491131
2859 13298091
2860 13226358
2861 13264627
2862 13447667
2863 13523769
2864 13271414
2865 13261994
2866 13407202
2867 13427895
2868 13373375
2869 13182396
2870 13300024
2871 13523531
2872 13402470
2873 13297891
2874 13263863
2875 13371776
2876 13483440
2877 13259255
2878 13220655
2879 13379441
2880 13435463
2881 13426489
2882 13232158
2883 13259256
2884 13468841
2885 13361780
2886 13251975
2887 13224947
2888 13332458
2889 13501151
2890 13313939
2891 13196356
2892 13323760
2893 13375192
2894 13383103
2895 13182610
2896 13155973
2897 13420064
2898 13411045
2899 13286272
2900 13206395
2901 13239127
2902 13418832
2903 13272653
2904 13115760
2905 13234586
2906 13323829
2907 13390820
2908 13236767
2909 13118068
2910 13311951
2911 13308429
2912 13193710
2913 13117376
2914 13130698
2915 13356531
2916 13304893
2917 13120666
2918 13181099
2919 13234896
2920 13289623
2921 13145309
2922 12981915
2923 13182913
2924 13265049
2925 13178072
2926 13100414
2927 13062687
2928 13254479
2929 13220847
2930 12995749
2931 13031772
2932 13110577
2933 13210584
2934 13136990
2935 12938247
2936 13080744
2937 13177360
2938 13082533
2939 12976756
2940 12895200
2941 13095134
2942 13170480
2943 12961174
2944 12943185
2945 12995196
2946 13088071
2947 13040673
2948 12803563
2949 12889266
2950 13032866
2951 12996658
2952 12937937
2953 12814813
2954 12940393
2955 13033482
2956 12831565
2957 12778217
2958 12825323
2959 12929012
2960 12960544
2961 12740982
2962 12781920
2963 12913495
2964 12848948
2965 12765127
2966 12635569
2967 12750963
2968 12915623
2969 12747207
2970 12674467
2971 12714346
2972 12791485
2973 12818432
2974 12568835
2975 12537204
2976 12714154
2977 12719676
2978 12675966
2979 12532967
2980 12589373
2981 12780859
2982 12624630
2983 12470090
2984 12467102
2985 12554228
2986 12668610
2987 12474494
2988 12399801
2989 12565623
2990 12575928
2991 12518681
2992 12344127
2993 12326854
2994 12546117
2995 12473152
2996 12343267
2997 12328575
2998 12380152
2999 12505758
3000 12322979
3001 12166058
3002 12310710
3003 12363307
3004 12353515
3005 12200081
3006 12136634
3007 12356796
3008 12323275
3009 12139405
3010 12077760
3011 12114102
3012 12291539
3013 12180635
3014 11987352
3015 12100798
3016 12177138
3017 12172107
3018 12009536
3019 11859809
3020 12061986
3021 12117085
3022 11979430
3023 11905253
3024 11901416
3025 12083401
3026 12024391
3027 11761794
3028 11793346
3029 11877567
3030 11939049
3031 11853198
3032 11679917
3033 11833188
3034 11918964
3035 11775904
3036 11668411
3037 11600147
3038 11756667
3039 11788019
3040 11574692
3041 11592187
3042 11674658
3043 11723929
3044 11653441
3045 11420860
3046 11509639
3047 11627856
3048 11526293
3049 11444079
3050 11381492
3051 11523762
3052 11598368
3053 11357672
3054 11295910
3055 11357095
3056 11415744
3057 11401788
3058 11189413
3059 11242594
3060 11400872
3061 11318083
3062 11217823
3063 11088585
3064 11167116
3065 11301065
3066 11122184
3067 11042795
3068 11099426
3069 11161124
3070 11182580
3071 10947121
3072 10910934
3073 11062341
3074 11017767
3075 10953088
3076 10847137
3077 10896107
3078 11047976
3079 10883469
3080 10752386
3081 10771851
3082 10815906
3083 10871482
3084 10689336
3085 10628507
3086 10802413
3087 10781677
3088 10690493
3089 10540775
3090 10530596
3091 10703255
3092 10590644
3093 10451459
3094 10486767
3095 10549205
3096 10634660
3097 10444210
3098 10292404
3099 10426667
3100 10438728
3101 10373001
3102 10249518
3103 10216113
3104 10421347
3105 10369512
3106 10191554
3107 10150101
3108 10159405
3109 10262330
3110 10137028
3111  9963838
3112 10095793
3113 10155888
3114 10110678
3115  9983813
3116  9875957
3117 10033543
3118 10015315
3119  9841251
3120  9821227
3121  9843803
3122  9958589
3123  9874127
3124  9657089
3125  9733484
3126  9794262
3127  9752091
3128  9642625
3129  9522856
3130  9695949
3131  9743601
3132  9555761
3133  9476725
3134  9463491
3135  9581857
3136  9542853
3137  9299281
3138  9352934
3139  9468880
3140  9469011
3141  9361410
3142  9168299
3143  9273232
3144  9369982
3145  9205369
3146  9114622
3147  9091320
3148  9228699
3149  9275717
3150  9024416
3151  8973390
3152  9051999
3153  9061180
3154  8998705
3155  8800682
3156  8876121
3157  9035610
3158  8921470
3159  8807075
3160  8729228
3161  8802206
3162  8874111
3163  8645676
3164  8573276
3165  8669573
3166  8723759
3167  8707042
3168  8491479
3169  8475577
3170  8627728
3171  8532973
3172  8410251
3173  8320360
3174  8389053
3175  8531687
3176  8355663
3177  8226132
3178  8280154
3179  8314527
3180  8314003
3181  8100497
3182  8038389
3183  8224064
3184  8203154
3185  8092345
3186  7973024
3187  7969994
3188  8114833
3189  7974028
3190  7814238
3191  7853637
3192  7906389
3193  7966288
3194  7795787
3195  7655688
3196  7796273
3197  7785970
3198  7683143
3199  7569214
3200  7543423
3201  7716408
3202  7644639
3203  7467841
3204  7471718
3205  7485587
3206  7529313
3207  7385336
3208  7224616
3209  7362746
3210  7409266
3211  7330918
3212  7222666
3213  7142968
3214  7286613
3215  7236677
3216  7025594
3217  7008104
3218  7045904
3219  7143051
3220  7068273
3221  6862420
3222  6939025
3223  6989934
3224  6911176
3225  6791553
3226  6674231
3227  6819349
3228  6863377
3229  6686309
3230  6643497
3231  6635099
3232  6699485
3233  6645473
3234  6423485
3235  6467950
3236  6548201
3237  6507751
3238  6434379
3239  6301636
3240  6393901
3241  6446189
3242  6253469
3243  6178396
3244  6177103
3245  6255773
3246  6258240
3247  6044162
3248  6052039
3249  6143818
3250  6091578
3251  5994973
3252  5831185
3253  5905910
3254  6031273
3255  5873761
3256  5777785
3257  5760223
3258  5824570
3259  5845808
3260  5607256
3261  5550855
3262  5668296
3263  5673760
3264  5620435
3265  5447943
3266  5464693
3267  5602996
3268  5461688
3269  5315488
3270  5270552
3271  5336036
3272  5429770
3273  5243137
3274  5144205
3275  5239781
3276  5242368
3277  5184758
3278  4991422
3279  4945946
3280  5118769
3281  5055804
3282  4930067
3283  4868790
3284  4901969
3285  5005282
3286  4824053
3287  4654453
3288  4731369
3289  4764862
3290  4757241
3291  4601473
3292  4524787
3293  4688664
3294  4647327
3295  4486826
3296  4387485
3297  4384606
3298  4528176
3299  4425295
3300  4239420
3301  4289296
3302  4337392
3303  4349220
3304  4187894
3305  4017887
3306  4154042
3307  4190877
3308  4081134
3309  3980576
3310  3934943
3311  4073962
3312  4017587
3313  3797987
3314  3794699
3315  3830046
3316  3876663
3317  3781765
3318  3608095
3319  3706487
3320  3753321
3321  3633645
3322  3525418
3323  3440117
3324  3563422
3325  3574246
3326  3379146
3327  3363957
3328  3408155
3329  3445363
3330  3354108
3331  3124085
3332  3178372
3333  3271092
3334  3193764
3335  3099249
3336  3000054
3337  3115916
3338  3176819
3339  2958682
3340  2866241
3341  2874309
3342  2935369
3343  2918465
3344  2710302
3345  2724993
3346  2837949
3347  2780006
3348  2673892
3349  2521206
3350  2572786
3351  2674540
3352  2518113
3353  2432579
3354  2440595
3355  2488026
3356  2501950
3357  2289665
3358  2233467
3359  2322465
3360  2284743
3361  2221709
3362  2099776
3363  2123252
3364  2243622
3365  2103896
3366  1979550
3367  1956405
3368  1979273
3369  2021331
3370  1842572
3371  1772474
3372  1890377
3373  1870559
3374  1792978
3375  1640811
3376  1617894
3377  1748005
3378  1641779
3379  1511512
3380  1503223
3381  1537899
3382  1608488
3383  1433622
3384  1288793
3385  1372593
3386  1380743
3387  1337142
3388  1206808
3389  1150520
3390  1304951
3391  1248835
3392  1089418
3393  1023370
3394  1018991
3395  1109179
3396   989554
3397   828378
3398   919273
3399   961486
3400   928698
3401   788218
3402   665156
3403   786125
3404   768201
3405   620297
3406   571238
3407   568548
3408   681372
3409   601069
3410   395185
3411   429501
3412   466476
3413   442584
3414   325241
3415   192586
3416   326915
3417   376510
3418   227140
3419   128507
3420    81499
3421   181959
3422   149570
3423   -70530
3424   -60583
3425    14591
3426    34208
3427   -59042
3428  -247055
3429  -180132
3430  -105629
3431  -230274
3432  -327929
3433  -388775
3434  -280897
3435  -250033
3436  -461038
3437  -515998
3438  -469039
3439  -456534
3440  -511117
3441  -696054
3442  -649659
3443  -537914
3444  -633770
3445  -740300
3446  -837761
3447  -780223
3448  -719336
3449  -911643
3450  -989054
3451  -927358
3452  -873083
3453  -892466
3454 -1100582
3455 -1135214
3456 -1019646
3457 -1092480
3458 -1207508
3459 -1310306
3460 -1249056
3461 -1117586
3462 -1269235
3463 -1400209
3464 -1393357
3465 -1368550
3466 -1356099
3467 -1543083
3468 -1615525
3469 -1485858
3470 -1490116
3471 -1570567
3472 -1699007
3473 -1721636
3474 -1601305
3475 -1714184
3476 -1855729
3477 -1859636
3478 -1823993
3479 -1762998
3480 -1907806
3481 -2031700
3482 -1935113
3483 -1944333
3484 -2028175
3485 -2149883
3486 -2187751
3487 -2045963
3488 -2103353
3489 -2249196
3490 -2271421
3491 -2267491
3492 -2215087
3493 -2341691
3494 -2494497
3495 -2400144
3496 -2360273
3497 -2414885
3498 -2526765
3499 -2616359
3500 -2499543
3501 -2534508
3502 -2695560
3503 -2730695
3504 -2716947
3505 -2629674
3506 -2702305
3507 -2884505
3508 -2838503
3509 -2801783
3510 -2852775
3511 -2962774
3512 -3074656
3513 -2956452
3514 -2919048
3515 -3058888
3516 -3113814
3517 -3135094
3518 -3074369
3519 -3131518
3520 -3326610
3521 -3300392
3522 -3231187
3523 -3249814
3524 -3321208
3525 -3448371
3526 -3371898
3527 -3333942
3528 -3490003
3529 -3566510
3530 -3586919
3531 -3512790
3532 -3500619
3533 -3685382
3534 -3695415
3535 -3628775
3536 -3647748
3537 -3735908
3538 -3901314
3539 -3846036
3540 -3736205
3541 -3849754
3542 -3941047
3543 -3979980
3544 -3915457
3545 -3883891
3546 -4085228
3547 -4151209
3548 -4077978
3549 -4058474
3550 -4088962
3551 -4250292
3552 -4248255
3553 -4137490
3554 -4230541
3555 -4342989
3556 -4410151
3557 -4364792
3558 -4274891
3559 -4424294
3560 -4516391
3561 -4465172
3562 -4454351
3563 -4483507
3564 -4648993
3565 -4688911
3566 -4555769
3567 -4602134
3568 -4697978
3569 -4768381
3570 -4741935
3571 -4648083
3572 -4799621
3573 -4944514
3574 -4898831
3575 -4857307
3576 -4838388
3577 -4980619
3578 -5059300
3579 -4930084
3580 -4951866
3581 -5073923
3582 -5182339
3583 -5195452
3584 -5056540
3585 -5128614
3586 -5275927
3587 -5253523
3588 -5216745
3589 -5192671
3590 -5331848
3591 -5476089
3592 -5373679
3593 -5341953
3594 -5415860
3595 -5506064
3596 -5549252
3597 -5421744
3598 -5461523
3599 -5639114
3600 -5659948
3601 -5633279
3602 -5578212
3603 -5660880
3604 -5809787
3605 -5725937
3606 -5674142
3607 -5750054
3608 -5856306
3609 -5945318
3610 -5832595
3611 -5815083
3612 -5969972
3613 -5997829
3614 -5973470
3615 -5918201
3616 -5978781
3617 -6164523
3618 -6131266
3619 -6056848
3620 -6091585
3621 -6170244
3622 -6273659
3623 -6181027
3624 -6124561
3625 -6286151
3626 -6369054
3627 -6370936
3628 -6298791
3629 -6296277
3630 -6466742
3631 -6463953
3632 -6380503
3633 -6406136
3634 -6482854
3635 -6624306
3636 -6582771
3637 -6495517
3638 -6604057
3639 -6672099
3640 -6676420
3641 -6620717
3642 -6592073
3643 -6772194
3644 -6824850
3645 -6755042
3646 -6764755
3647 -6804741
3648 -6916040
3649 -6888550
3650 -6777157
3651 -6886136
3652 -6989624
3653 -7021519
3654 -6985629
3655 -6936531
3656 -7084564
3657 -7144695
3658 -7048484
3659 -7036161
3660 -7077602
3661 -7220151
3662 -7247641
3663 -7124565
3664 -7191101
3665 -7294639
3666 -7325187
3667 -7289537
3668 -7200866
3669 -7334181
3670 -7454208
3671 -7392487
3672 -7372289
3673 -7387042
3674 -7495946
3675 -7543120
3676 -7418365
3677 -7450291
3678 -7559013
3679 -7618072
3680 -7622660
3681 -7530906
3682 -7616863
3683 -7744155
3684 -7674690
3685 -7632485
3686 -7636856
3687 -7758102
3688 -7855932
3689 -7742600
3690 -7743338
3691 -7846735
3692 -7895352
3693 -7893642
3694 -7779781
3695 -7834524
3696 -8001791
3697 -7985975
3698 -7947658
3699 -7932351
3700 -8021615
3701 -8135499
3702 -8019496
3703 -7965249
3704 -8056776
3705 -8145592
3706 -8197256
3707 -8096774
3708 -8098016
3709 -8261991
3710 -8263753
3711 -8204015
3712 -8155751
3713 -8215899
3714 -8375145
3715 -8322291
3716 -8255517
3717 -8329995
3718 -8400831
3719 -8457693
3720 -8356241
3721 -8305765
3722 -8457716
3723 -8504255
3724 -8472025
3725 -8434551
3726 -8467435
3727 -8627022
3728 -8587676
3729 -8482916
3730 -8524930
3731 -8601503
3732 -8689622
3733 -8628561
3734 -8554719
3735 -8697831
3736 -8760203
3737 -8719754
3738 -8653900
3739 -8646184
3740 -8815117
3741 -8836846
3742 -8736570
3743 -8763483
3744 -8830711
3745 -8926493
3746 -8875362
3747 -8753169
3748 -8856596
3749 -8954643
3750 -8957363
3751 -8911421
3752 -8873641
3753 -9019813
3754 -9072178
3755 -8958600
3756 -8944337
3757 -8987229
3758 -9094680
3759 -9109659
3760 -8997754
3761 -9071534
3762 -9168278
3763 -9173591
3764 -9125751
3765 -9049174
3766 -9155215
3767 -9246218
3768 -9171795
3769 -9162917
3770 -9206881
3771 -9305823
3772 -9329062
3773 -9189231
3774 -9213786
3775 -9318303
3776 -9340674
3777 -9321532
3778 -9250940
3779 -9348506
3780 -9469576
3781 -9389672
3782 -9335041
3783 -9341528
3784 -9431006
3785 -9504075
3786 -9387884
3787 -9386871
3788 -9496579
3789 -9540398
3790 -9528887
3791 -9426223
3792 -9462394
3793 -9598556
3794 -9556943
3795 -9515524
3796 -9519338
3797 -9597271
3798 -9687315
3799 -9579039
3800 -9530299
3801 -9621460
3802 -9658428
3803 -9675280
3804 -9599085
3805 -9620832
3806 -9766907
3807 -9742803
3808 -9673223
3809 -9647966
3810 -9700394
3811 -9808446
3812 -9728524
3813 -9670776
3814 -9772033
3815 -9834458
3816 -9849996
3817 -9753400
3818 -9716809
3819 -9856598
3820 -9864133
3821 -9808222
3822 -9791551
3823 -9833780
3824 -9967037
3825 -9911910
3826 -9805431
3827 -9860527
3828 -9914124
3829 -9954293
3830 -9886481
3831 -9836340
3832 -9978028
3833 -10024344
3834 -9963586
3835 -9918542
3836 -9913309
3837 -10036531
3838 -10020009
3839 -9912584
3840 -9964518
3841 -10038445
3842 -10092690
3843 -10039327
3844 -9944632
3845 -10043404
3846 -10098180
3847 -10049204
3848 -10015098
3849 -10010521
3850 -10141359
3851 -10163243
3852 -10038354
3853 -10047350
3854 -10104393
3855 -10161875
3856 -10127752
3857 -10021646
3858 -10118357
3859 -10217083
3860 -10178835
3861 -10124756
3862 -10073964
3863 -10183544
3864 -10241979
3865 -10122020
3866 -10106620
3867 -10173063
3868 -10260358
3869 -10263633
3870 -10120367
3871 -10152145
3872 -10255350
3873 -10242017
3874 -10196309
3875 -10135384
3876 -10230286
3877 -10341330
3878 -10240953
3879 -10186735
3880 -10212239
3881 -10275046
3882 -10304319
3883 -10180913
3884 -10191392
3885 -10315208
3886 -10326063
3887 -10292907
3888 -10209167
3889 -10250612
3890 -10357754
3891 -10281592
3892 -10216717
3893 -10242948
3894 -10320328
3895 -10394290
3896 -10273004
3897 -10229369
3898 -10331150
3899 -10350685
3900 -10317896
3901 -10230465
3902 -10253208
3903 -10397401
3904 -10361848
3905 -10286188
3906 -10277988
3907 -10319749
3908 -10399904
3909 -10307958
3910 -10233079
3911 -10330094
3912 -10380576
3913 -10381599
3914 -10296452
3915 -10263484
3916 -10386765
3917 -10373249
3918 -10296161
3919 -10280804
3920 -10309857
3921 -10416225
3922 -10364473
3923 -10270665
3924 -10334978
3925 -10369372
3926 -10367381
3927 -10296997
3928 -10249633
3929 -10375053
3930 -10397924
3931 -10328114
3932 -10298795
3933 -10304152
3934 -10394790
3935 -10356637
3936 -10239559
3937 -10295448
3938 -10363816
3939 -10388995
3940 -10333963
3941 -10249593
3942 -10345365
3943 -10383882
3944 -10299611
3945 -10258698
3946 -10254527
3947 -10361781
3948 -10379928
3949 -10263808
3950 -10280141
3951 -10329148
3952 -10350903
3953 -10303949
3954 -10195693
3955 -10274942
3956 -10353905
3957 -10303908
3958 -10265927
3959 -10241176
3960 -10318603
3961 -10342117
3962 -10213302
3963 -10207029
3964 -10264407
3965 -10304843
3966 -10290236
3967 -10188514
3968 -10238265
3969 -10317523
3970 -10253233
3971 -10201549
3972 -10164135
3973 -10240190
3974 -10307463
3975 -10196505
3976 -10167498
3977 -10218553
3978 -10253138
3979 -10238031
3980 -10111837
3981 -10129645
3982 -10240690
3983 -10217385
3984 -10165100
3985 -10113761
3986 -10166352
3987 -10251524
3988 -10139088
3989 -10069342
3990 -10110632
3991 -10164000
3992 -10195973
3993 -10082557
3994 -10055946
3995 -10161400
3996 -10148246
3997 -10092206
3998 -10014034
3999 -10037089
4000 -10153803
4001 -10094272
4002 -10021180
4003 -10042562
4004 -10074812
4005 -10110805
4006 -9999441
4007 -9925937
4008 -10028724
4009 -10052707
4010 -10021076
4011 -9956572
4012 -9952360
4013 -10066089
4014 -10014734
4015 -9904463
4016 -9903403
4017 -9937536
4018 -10005025
4019 -9930547
4020 -9842304
4021 -9933825
4022 -9966934
4023 -9928948
4024 -9840920
4025 -9794524
4026 -9912330
4027 -9913243
4028 -9817024
4029 -9805784
4030 -9826412
4031 -9898162
4032 -9841952
4033 -9714551
4034 -9762063
4035 -9817340
4036 -9811982
4037 -9752795
4038 -9684316
4039 -9785113
4040 -9810873
4041 -9701364
4042 -9659779
4043 -9658656
4044 -9738296
4045 -9726794
4046 -9604286
4047 -9640008
4048 -9694499
4049 -9686451
4050 -9620917
4051 -9524476
4052 -9600623
4053 -9661620
4054 -9577839
4055 -9533548
4056 -9527082
4057 -9599249
4058 -9608333
4059 -9464708
4060 -9447704
4061 -9504766
4062 -9524230
4063 -9498920
4064 -9396015
4065 -9442641
4066 -9522801
4067 -9447351
4068 -9378126
4069 -9335970
4070 -9387326
4071 -9439431
4072 -9329069
4073 -9302422
4074 -9356414
4075 -9376068
4076 -9359486
4077 -9238818
4078 -9233394
4079 -9315958
4080 -9266293
4081 -9218884
4082 -9187964
4083 -9226407
4084 -9288508
4085 -9180972
4086 -9119088
4087 -9156971
4088 -9163568
4089 -9168715
4090 -9071878
4091 -9059193
4092 -9150514
4093 -9111561
4094 -9047615
4095 -8995250
4096 -9006663
4097 -9084212
4098 -8998411
4099 -8926049
4100 -8971329
4101 -8999194
4102 -9002249
4103 -8893990
4104 -8837394
4105 -8930370
4106 -8916061
4107 -8854857
4108 -8801670
4109 -8807334
4110 -8902390
4111 -8840551
4112 -8727918
4113 -8740371
4114 -8760385
4115 -8787427
4116 -8707081
4117 -8631912
4118 -8721934
4119 -8739017
4120 -8677193
4121 -8604814
4122 -8565830
4123 -8651232
4124 -8621877
4125 -8517500
4126 -8530116
4127 -8560769
4128 -8596570
4129 -8526164
4130 -8411570
4131 -8471526
4132 -8495074
4133 -8439885
4134 -8379364
4135 -8345222
4136 -8443460
4137 -8447004
4138 -8320161
4139 -8295395
4140 -8308181
4141 -8346535
4142 -8297773
4143 -8168369
4144 -8218338
4145 -8285271
4146 -8253899
4147 -8184613
4148 -8099848
4149 -8168343
4150 -8204683
4151 -8090557
4152 -8046782
4153 -8054874
4154 -8111156
4155 -8105457
4156 -7965162
4157 -7962305
4158 -8013600
4159 -7992744
4160 -7940796
4161 -7853842
4162 -7906925
4163 -7974720
4164 -7877836
4165 -7812506
4166 -7796051
4167 -7833306
4168 -7845038
4169 -7716667
4170 -7695110
4171 -7766056
4172 -7763488
4173 -7725320
4174 -7614914
4175 -7621051
4176 -7694577
4177 -7617804
4178 -7547194
4179 -7528854
4180 -7569572
4181 -7618614
4182 -7498629
4183 -7431419
4184 -7477554
4185 -7478530
4186 -7447358
4187 -7344271
4188 -7333211
4189 -7435672
4190 -7390161
4191 -7313463
4192 -7269155
4193 -7274316
4194 -7327455
4195 -7223256
4196 -7141119
4197 -7188421
4198 -7210970
4199 -7211311
4200 -7116684
4201 -7060058
4202 -7135214
4203 -7104130
4204 -7023822
4205 -6976359
4206 -6974611
4207 -7048740
4208 -6986138
4209 -6885093
4210 -6908045
4211 -6919428
4212 -6910192
4213 -6825827
4214 -6754611
4215 -6837381
4216 -6836270
4217 -6762988
4218 -6710400
4219 -6684320
4220 -6746829
4221 -6699273
4222 -6581414
4223 -6593860
4224 -6621874
4225 -6639364
4226 -6569021
4227 -6468866
4228 -6525775
4229 -6538940
4230 -6463579
4231 -6404662
4232 -6362001
4233 -6434812
4234 -6435278
4235 -6320342
4236 -6308120
4237 -6310924
4238 -6316851
4239 -6266933
4240 -6154399
4241 -6197401
4242 -6233846
4243 -6185694
4244 -6132290
4245 -6074032
4246 -6118128
4247 -6125050
4248 -6000065
4249 -5970739
4250 -5989315
4251 -6013095
4252 -5989670
4253 -5871440
4254 -5889468
4255 -5935346
4256 -5865205
4257 -5803409
4258 -5734411
4259 -5782369
4260 -5822992
4261 -5719634
4262 -5672894
4263 -5681055
4264 -5701325
4265 -5682320
4266 -5544852
4267 -5525279
4268 -5594133
4269 -5568964
4270 -5514297
4271 -5434132
4272 -5454645
4273 -5514490
4274 -5409890
4275 -5331422
4276 -5330557
4277 -5355430
4278 -5374286
4279 -5257073
4280 -5211429
4281 -5271185
4282 -5246571
4283 -5190469
4284 -5099796
4285 -5093172
4286 -5172446
4287 -5108660
4288 -5028531
4289 -5014282
4290 -5025800
4291 -5049849
4292 -4932869
4293 -4851278
4294 -4910272
4295 -4918172
4296 -4880837
4297 -4792650
4298 -4761746
4299 -4841113
4300 -4789019
4301 -4684235
4302 -4650541
4303 -4656588
4304 -4712300
4305 -4636790
4306 -4533794
4307 -4574482
4308 -4587677
4309 -4557199
4310 -4457616
4311 -4385016
4312 -4464468
4313 -4459076
4314 -4373161
4315 -4335342
4316 -4320673
4317 -4375150
4318 -4314044
4319 -4189363
4320 -4196427
4321 -4214113
4322 -4210658
4323 -4148062
4324 -4063852
4325 -4126233
4326 -4134389
4327 -4042667
4328 -3982504
4329 -3945958
4330 -3997705
4331 -3978490
4332 -3861217
4333 -3861687
4334 -3882821
4335 -3874465
4336 -3811327
4337 -3704529
4338 -3746106
4339 -3775304
4340 -3696164
4341 -3646959
4342 -3610617
4343 -3653242
4344 -3648125
4345 -3519702
4346 -3488927
4347 -3507284
4348 -3513247
4349 -3480236
4350 -3370144
4351 -3388215
4352 -3438521
4353 -3368479
4354 -3296356
4355 -3234348
4356 -3263756
4357 -3295100
4358 -3186841
4359 -3147022
4360 -3165695
4361 -3170864
4362 -3141830
4363 -3023243
4364 -3001447
4365 -3053423
4366 -3006241
4367 -2953908
4368 -2901936
4369 -2918000
4370 -2955624
4371 -2851754
4372 -2779377
4373 -2783638
4374 -2788713
4375 -2783299
4376 -2677850
4377 -2649181
4378 -2716541
4379 -2680363
4380 -2609531
4381 -2534280
4382 -2524607
4383 -2581830
4384 -2499677
4385 -2422334
4386 -2430032
4387 -2440341
4388 -2450480
4389 -2347343
4390 -2271218
4391 -2323612
4392 -2305481
4393 -2256366
4394 -2185500
4395 -2161865
4396 -2231548
4397 -2174403
4398 -2075063
4399 -2060247
4400 -2056052
4401 -2073535
4402 -1994866
4403 -1915115
4404 -1968898
4405 -1964308
4406 -1913590
4407 -1839956
4408 -1787006
4409 -1847803
4410 -1811040
4411 -1714633
4412 -1699706
4413 -1702281
4414 -1732215
4415 -1663333
4416 -1550082
4417 -1578533
4418 -1589515
4419 -1546825
4420 -1478016
4421 -1420896
4422 -1492150
4423 -1486711
4424 -1376375
4425 -1331437
4426 -1319643
4427 -1349093
4428 -1304521
4429 -1188983
4430 -1209025
4431 -1242275
4432 -1217076
4433 -1150222
4434 -1051824
4435 -1091833
4436 -1113310
4437 -1017524
4438  -963390
4439  -952182
4440  -995971
4441  -988054
4442  -857646
4443  -834995
4444  -859611
4445  -837049
4446  -784775
4447  -692494
4448  -719458
4449  -768732
4450  -687951
4451  -628317
4452  -588764
4453  -609764
4454  -615028
4455  -496943
4456  -463842
4457  -498158
4458  -494546
4459  -458601
4460  -350804
4461  -345754
4462  -396819
4463  -327925
4464  -257276
4465  -221043
4466  -244615
4467  -280383
4468  -169558
4469  -104984
4470  -126107
4471  -118907
4472   -97548
4473     1847
4474    33034
4475   -35943
4476     -670
4477    66175
4478   129710
4479   141280
4480    93413
4481   179907
4482   258259
4483   239978
4484   230010
4485   231616
4486   325356
4487   382975
4488   335684
4489   369005
4490   435742
4491   489499
4492   501230
4493   441310
4494   500313
4495   589626
4496   592683
4497   596229
4498   599344
4499   685021
4500   761507
4501   704006
4502   702539
4503   756309
4504   818212
4505   854734
4506   803581
4507   848207
4508   956281
4509   965818
4510   959100
4511   938814
4512   999114
4513  1089527
4514  1055728
4515  1052419
4516  1110013
4517  1169257
4518  1221848
4519  1168549
4520  1174466
4521  1274726
4522  1300422
4523  1305581
4524  1294250
4525  1343817
4526  1450576
4527  1421309
4528  1397121
4529  1440591
4530  1494678
4531  1555533
4532  1522864
4533  1520238
4534  1624195
4535  1658829
4536  1659935
4537  1636423
4538  1657993
4539  1767510
4540  1767282
4541  1741835
4542  1783165
4543  1841304
4544  1917511
4545  1882967
4546  1846111
4547  1931513
4548  1982556
4549  1992601
4550  1977941
4551  1991787
4552  2110938
4553  2137027
4554  2092103
4555  2107529
4556  2146156
4557  2224399
4558  2224260
4559  2181155
4560  2261075
4561  2327444
4562  2353297
4563  2338215
4564  2312564
4565  2408421
4566  2454893
4567  2418457
4568  2434489
4569  2478617
4570  2568221
4571  2578749
4572  2520903
4573  2575850
4574  2642983
4575  2665464
4576  2657248
4577  2633582
4578  2729329
4579  2801797
4580  2767753
4581  2764318
4582  2790086
4583  2870230
4584  2903656
4585  2841781
4586  2879849
4587  2962742
4588  3007075
4589  3008646
4590  2957187
4591  3021790
4592  3109506
4593  3087667
4594  3080291
4595  3097164
4596  3181832
4597  3248180
4598  3189040
4599  3192130
4600  3258257
4601  3298724
4602  3321934
4603  3275414
4604  3322701
4605  3426907
4606  3424941
4607  3413619
4608  3409232
4609  3465319
4610  3541053
4611  3494562
4612  3489006
4613  3563285
4614  3618194
4615  3650321
4616  3607191
4617  3621755
4618  3715174
4619  3720406
4620  3706801
4621  3700918
4622  3755841
4623  3856550
4624  3835199
4625  3805865
4626  3856699
4627  3904365
4628  3943690
4629  3900563
4630  3894114
4631  4000079
4632  4037767
4633  4031748
4634  4018569
4635  4039693
4636  4138179
4637  4127067
4638  4089976
4639  4134306
4640  4186191
4641  4245510
4642  4225758
4643  4197647
4644  4279046
4645  4313905
4646  4312901
4647  4303221
4648  4316392
4649  4417248
4650  4433753
4651  4393474
4652  4424721
4653  4467070
4654  4519852
4655  4504691
4656  4467033
4657  4548210
4658  4608717
4659  4614176
4660  4602701
4661  4595948
4662  4681908
4663  4709872
4664  4663662
4665  4683389
4666  4732306
4667  4802878
4668  4811332
4669  4758388
4670  4817207
4671  4875110
4672  4878017
4673  4866388
4674  4846062
4675  4934783
4676  4994685
4677  4958888
4678  4968325
4679  5000833
4680  5058157
4681  5074515
4682  5014742
4683  5053778
4684  5128063
4685  5150078
4686  5156928
4687  5127411
4688  5190005
4689  5256760
4690  5217856
4691  5210882
4692  5239375
4693  5301487
4694  5345275
4695  5292488
4696  5314907
4697  5390516
4698  5407477
4699  5400638
4700  5367566
4701  5417215
4702  5505117
4703  5484072
4704  5471407
4705  5492360
4706  5550220
4707  5600553
4708  5542729
4709  5535375
4710  5610131
4711  5653641
4712  5666799
4713  5629314
4714  5651328
4715  5744235
4716  5735853
4717  5705830
4718  5710648
4719  5762287
4720  5841454
4721  5809081
4722  5784835
4723  5846426
4724  5882796
4725  5898478
4726  5858182
4727  5861168
4728  5956947
4729  5970839
4730  5952765
4731  5957789
4732  5992769
4733  6066490
4734  6038714
4735  5993435
4736  6044730
4737  6095606
4738  6129455
4739  6100923
4740  6087250
4741  6178769
4742  6207867
4743  6175174
4744  6159040
4745  6175004
4746  6264728
4747  6270922
4748  6222329
4749  6264190
4750  6315270
4751  6351287
4752  6324811
4753  6280308
4754  6354973
4755  6403244
4756  6391957
4757  6385751
4758  6389913
4759  6468913
4760  6491094
4761  6431642
4762  6448575
4763  6491433
4764  6541245
4765  6541373
4766  6494402
4767  6553547
4768  6610782
4769  6599361
4770  6583807
4771  6568774
4772  6638894
4773  6685814
4774  6640309
4775  6647875
4776  6687516
4777  6732566
4778  6740390
4779  6681603
4780  6715188
4781  6777914
4782  6785636
4783  6779820
4784  6767298
4785  6824482
4786  6879136
4787  6828828
4788  6817156
4789  6843591
4790  6893301
4791  6922683
4792  6872928
4793  6894700
4794  6965873
4795  6973604
4796  6960680
4797  6925186
4798  6962597
4799  7032158
4800  7006750
4801  6993367
4802  7022722
4803  7064732
4804  7102591
4805  7050859
4806  7043837
4807  7103156
4808  7121224
4809  7123206
4810  7099375
4811  7126608
4812  7201933
4813  7179287
4814  7151454
4815  7168372
4816  7200715
4817  7246278
4818  7205245
4819  7193313
4820  7261878
4821  7288224
4822  7285629
4823  7247867
4824  7255479
4825  7334969
4826  7330321
4827  7297800
4828  7308420
4829  7345837
4830  7404432
4831  7370744
4832  7327107
4833  7378912
4834  7411326
4835  7423554
4836  7395116
4837  7387198
4838  7469479
4839  7480681
4840  7441870
4841  7438578
4842  7455143
4843  7512345
4844  7502143
4845  7458398
4846  7506012
4847  7548665
4848  7562159
4849  7534314
4850  7501596
4851  7567010
4852  7594679
4853  7557227
4854  7555580
4855  7572517
4856  7641166
4857  7643819
4858  7584842
4859  7606595
4860  7645242
4861  7663703
4862  7644386
4863  7607285
4864  7670668
4865  7720442
4866  7691943
4867  7672085
4868  7670329
4869  7724573
4870  7745081
4871  7684791
4872  7696646
4873  7743693
4874  7779397
4875  7770703
4876  7714152
4877  7748800
4878  7804518
4879  7782104
4880  7764618
4881  7755397
4882  7810390
4883  7852496
4884  7801165
4885  7786901
4886  7820479
4887  7850687
4888  7858139
4889  7802541
4890  7821388
4891  7888732
4892  7884084
4893  7861598
4894  7838942
4895  7873489
4896  7924433
4897  7876781
4898  7856327
4899  7895312
4900  7930060
4901  7949258
4902  7893137
4903  7887274
4904  7946323
4905  7949670
4906  7927987
4907  7899429
4908  7928412
4909  7999899
4910  7971484
4911  7934617
4912  7948424
4913  7975398
4914  8003406
4915  7953740
4916  7931883
4917  7995942
4918  8019758
4919  8007390
4920  7976962
4921  7974912
4922  8035686
4923  8017019
4924  7978148
4925  7991906
4926  8018865
4927  8060360
4928  8029858
4929  7994602
4930  8038741
4931  8053506
4932  8041638
4933  8011913
4934  8005586
4935  8069328
4936  8077744
4937  8034324
4938  8036872
4939  8051897
4940  8087218
4941  8062310
4942  8011139
4943  8054307
4944  8088919
4945  8085228
4946  8062444
4947  8038144
4948  8092351
4949  8104743
4950  8057215
4951  8049166
4952  8066472
4953  8110674
4954  8105901
4955  8050404
4956  8071333
4957  8104000
4958  8100367
4959  8074103
4960  8041916
4961  8093567
4962  8129941
4963  8089964
4964  8075768
4965  8077853
4966  8112198
4967  8113892
4968  8053201
4969  8063236
4970  8103077
4971  8114300
4972  8101489
4973  8060273
4974  8093273
4975  8129182
4976  8086804
4977  8059461
4978  8060019
4979  8102396
4980  8125627
4981  8066547
4982  8064938
4983  8103722
4984  8110712
4985  8091000
4986  8037652
4987  8057141
4988  8116561
4989  8092255
4990  8067047
4991  8053140
4992  8083658
4993  8115783
4994  8055963
4995  8027705
4996  8063715
4997  8084565
4998  8087458
4999  8037663
5000  8037702
5001  8092164
5002  8073347
5003  8038909
5004  8016013
5005  8039706
5006  8086509
5007  8044894
5008  8009605
5009  8037768
5010  8054828
5011  8055295
5012  8003621
5013  7985738
5014  8041516
5015  8043239
5016  8014080
5017  7989228
5018  7996472
5019  8045850
5020  8010315
5021  7957358
5022  7973668
5023  7998386
5024  8022320
5025  7979284
5026  7944433
5027  7993169
5028  7999075
5029  7967834
5030  7933551
5031  7924482
5032  7980930
5033  7972092
5034  7921254
5035  7924460
5036  7946130
5037  7965578
5038  7928646
5039  7872201
5040  7905884
5041  7934314
5042  7916948
5043  7886906
5044  7870084
5045  7915678
5046  7918307
5047  7860415
5048  7846085
5049  7856711
5050  7883969
5051  7869405
5052  7814247
5053  7840654
5054  7867452
5055  7849004
5056  7817292
5057  7781628
5058  7817771
5059  7837177
5060  7787593
5061  7772953
5062  7785619
5063  7811408
5064  7799879
5065  7732584
5066  7738399
5067  7771608
5068  7761705
5069  7737479
5070  7700315
5071  7729967
5072  7759651
5073  7708374
5074  7679828
5075  7677709
5076  7700636
5077  7711261
5078  7654101
5079  7645281
5080  7677588
5081  7673716
5082  7647901
5083  7599011
5084  7611248
5085  7649217
5086  7616092
5087  7585903
5088  7582974
5089  7602909
5090  7614786
5091  7554377
5092  7527623
5093  7554030
5094  7554754
5095  7540883
5096  7500329
5097  7504750
5098  7547618
5099  7516334
5100  7475463
5101  7457083
5102  7469008
5103  7492603
5104  7442946
5105  7409383
5106  7441251
5107  7449667
5108  7437628
5109  7385684
5110  7364383
5111  7407327
5112  7388391
5113  7350807
5114  7335414
5115  7346393
5116  7378159
5117  7337691
5118  7284124
5119  7297429
5120  7306496
5121  7301012
5122  7257673
5123  7230234
5124  7275974
5125  7273270
5126  7227868
5127  7200111
5128  7195509
5129  7226747
5130  7201015
5131  7143158
5132  7155123
5133  7172776
5134  7171127
5135  7128974
5136  7082020
5137  7114020
5138  7122780
5139  7080117
5140  7056277
5141  7048605
5142  7082244
5143  7071268
5144  7002609
5145  6993625
5146  7007936
5147  7012065
5148  6981974
5149  6927612
5150  6956089
5151  6981046
5152  6944486
5153  6904580
5154  6875893
5155  6904168
5156  6909317
5157  6846149
5158  6829531
5159  6846624
5160  6859603
5161  6841713
5162  6776287
5163  6775373
5164  6799745
5165  6772266
5166  6739659
5167  6707441
5168  6732033
5169  6751257
5170  6699692
5171  6667686
5172  6667561
5173  6675225
5174  6664058
5175  6599903
5176  6594155
5177  6627591
5178  6612885
5179  6578665
5180  6538627
5181  6544210
5182  6566483
5183  6516231
5184  6479114
5185  6480111
5186  6494348
5187  6498758
5188  6436681
5189  6407387
5190  6435052
5191  6423709
5192  6395020
5193  6346856
5194  6346680
5195  6384448
5196  6349236
5197  6300808
5198  6288267
5199  6291287
5200  6301748
5201  6247497
5202  6211957
5203  6234847
5204  6236355
5205  6215151
5206  6166829
5207  6145459
5208  6175084
5209  6147270
5210  6100065
5211  6086674
5212  6090702
5213  6108200
5214  6066593
5215  6015296
5216  6029574
5217  6026849
5218  6005054
5219  5960260
5220  5933299
5221  5968266
5222  5958883
5223  5908564
5224  5887147
5225  5876697
5226  5892245
5227  5857005
5228  5797496
5229  5807286
5230  5816492
5231  5807099
5232  5767702
5233  5724747
5234  5748554
5235  5744264
5236  5692531
5237  5663030
5238  5654199
5239  5676081
5240  5658853
5241  5594546
5242  5591977
5243  5597293
5244  5584422
5245  5547951
5246  5498276
5247  5514076
5248  5527848
5249  5484368
5250  5453217
5251  5432851
5252  5445875
5253  5436093
5254  5368559
5255  5354427
5256  5365818
5257  5361076
5258  5336028
5259  5281953
5260  5285741
5261  5295867
5262  5255622
5263  5215402
5264  5192838
5265  5208386
5266  5214875
5267  5151791
5268  5125865
5269  5135310
5270  5127366
5271  5101677
5272  5039641
5273  5031157
5274  5060089
5275  5034253
5276  4995304
5277  4961237
5278  4966725
5279  4978687
5280  4915802
5281  4874528
5282  4878019
5283  4883575
5284  4874214
5285  4817607
5286  4795785
5287  4818051
5288  4793079
5289  4752002
5290  4710258
5291  4706004
5292  4729535
5293  4685714
5294  4640839
5295  4638442
5296  4638581
5297  4630077
5298  4569893
5299  4530701
5300  4556430
5301  4545893
5302  4509647
5303  4469264
5304  4457590
5305  4482932
5306  4445432
5307  4383866
5308  4373397
5309  4376562
5310  4380977
5311  4330727
5312  4283325
5313  4302512
5314  4297181
5315  4258813
5316  4215181
5317  4186885
5318  4214412
5319  4195418
5320  4140341
5321  4122280
5322  4116988
5323  4124051
5324  4080648
5325  4019339
5326  4027227
5327  4030498
5328  4006075
5329  3969246
5330  3931405
5331  3952742
5332  3941546
5333  3880397
5334  3851487
5335  3838694
5336  3852285
5337  3826872
5338  3766529
5339  3767028
5340  3773826
5341  3746816
5342  3705945
5343  3656724
5344  3668889
5345  3674037
5346  3624191
5347  3593588
5348  3577894
5349  3586499
5350  3570658
5351  3500086
5352  3482047
5353  3490680
5354  3473328
5355  3442348
5356  3394182
5357  3398402
5358  3410159
5359  3362045
5360  3321706
5361  3298453
5362  3302192
5363  3296489
5364  3237262
5365  3211245
5366  3220556
5367  3208658
5368  3177720
5369  3122424
5370  3112373
5371  3126603
5372  3088428
5373  3051247
5374  3028344
5375  3027908
5376  3028964
5377  2968262
5378  2931945
5379  2935599
5380  2925060
5381  2902409
5382  2853003
5383  2834037
5384  2855015
5385  2820671
5386  2773672
5387  2742690
5388  2734536
5389  2745037
5390  2695345
5391  2652331
5392  2657512
5393  2652479
5394  2632217
5395  2576578
5396  2538834
5397  2558803
5398  2537665
5399  2496623
5400  2466407
5401  2453167
5402  2470748
5403  2430207
5404  2374321
5405  2363473
5406  2356683
5407  2345939
5408  2301570
5409  2260437
5410  2277428
5411  2266708
5412  2223229
5413  2184069
5414  2160335
5415  2174400
5416  2144545
5417  2088130
5418  2077003
5419  2079462
5420  2072284
5421  2027536
5422  1973049
5423  1983042
5424  1976540
5425  1934881
5426  1898536
5427  1871085
5428  1892314
5429  1873633
5430  1810155
5431  1786642
5432  1780364
5433  1777597
5434  1745300
5435  1687158
5436  1689385
5437  1695812
5438  1664317
5439  1620180
5440  1581106
5441  1588287
5442  1584134
5443  1525481
5444  1499300
5445  1492963
5446  1496439
5447  1471943
5448  1405504
5449  1392604
5450  1399367
5451  1370843
5452  1334212
5453  1290365
5454  1298667
5455  1305798
5456  1252678
5457  1212062
5458  1196466
5459  1194355
5460  1178961
5461  1118627
5462  1099402
5463  1113178
5464  1092619
5465  1060739
5466  1010934
5467  1000046
5468  1008116
5469   962553
5470   919869
5471   903059
5472   904883
5473   904929
5474   845387
5475   806810
5476   814030
5477   801739
5478   767463
5479   716324
5480   702615
5481   721026
5482   690657
5483   644894
5484   616448
5485   607718
5486   609565
5487   558472
5488   516067
5489   519718
5490   512764
5491   492588
5492   443146
5493   411052
5494   424372
5495   399643
5496   352763
5497   326145
5498   315769
5499   327271
5500   286139
5501   232622
5502   229575
5503   220739
5504   199872
5505   153218
5506   118519
5507   136008
5508   122395
5509    76317
5510    45395
5511    24132
5512    33226
5513    -2329
5514   -60500
5515   -63465
5516   -66723
5517   -77951
5518  -118155
5519  -166412
5520  -157353
5521  -167998
5522  -211148
5523  -245088
5524  -266560
5525  -255894
5526  -273661
5527  -330297
5528  -348421
5529  -355918
5530  -368826
5531  -403098
5532  -456327
5533  -450867
5534  -448673
5535  -483474
5536  -518082
5537  -545210
5538  -540124
5539  -556780
5540  -615547
5541  -636835
5542  -642289
5543  -648322
5544  -675290
5545  -727731
5546  -733188
5547  -728893
5548  -766201
5549  -805420
5550  -837558
5551  -833855
5552  -832070
5553  -886278
5554  -916040
5555  -924860
5556  -930927
5557  -951468
5558 -1010137
5559 -1028230
5560 -1012229
5561 -1037617
5562 -1073390
5563 -1109876
5564 -1114726
5565 -1109510
5566 -1161251
5567 -1202150
5568 -1209007
5569 -1212415
5570 -1220863
5571 -1273565
5572 -1298981
5573 -1290845
5574 -1313094
5575 -1348940
5576 -1391696
5577 -1403014
5578 -1386273
5579 -1425547
5580 -1465809
5581 -1478740
5582 -1484023
5583 -1491630
5584 -1545953
5585 -1584927
5586 -1573507
5587 -1582635
5588 -1613921
5589 -1653032
5590 -1673615
5591 -1655222
5592 -1687979
5593 -1740862
5594 -1762223
5595 -1767313
5596 -1762815
5597 -1803097
5598 -1848036
5599 -1842372
5600 -1849008
5601 -1874196
5602 -1918727
5603 -1954289
5604 -1937858
5605 -1951928
5606 -1996826
5607 -2021278
5608 -2031456
5609 -2028496
5610 -2062512
5611 -2115653
5612 -2118127
5613 -2121774
5614 -2138485
5615 -2174066
5616 -2212566
5617 -2198624
5618 -2208725
5619 -2258260
5620 -2288179
5621 -2303028
5622 -2294604
5623 -2313992
5624 -2368340
5625 -2377482
5626 -2376591
5627 -2395233
5628 -2430713
5629 -2476576
5630 -2470885
5631 -2467571
5632 -2507554
5633 -2537872
5634 -2555709
5635 -2550852
5636 -2564037
5637 -2620086
5638 -2643446
5639 -2643100
5640 -2651541
5641 -2675736
5642 -2720524
5643 -2723703
5644 -2714778
5645 -2751798
5646 -2787368
5647 -2815303
5648 -2814553
5649 -2816039
5650 -2865199
5651 -2887613
5652 -2884561
5653 -2896517
5654 -2915337
5655 -2967627
5656 -2981227
5657 -2972486
5658 -3000639
5659 -3031201
5660 -3054423
5661 -3056717
5662 -3054457
5663 -3099542
5664 -3134063
5665 -3138811
5666 -3145779
5667 -3161948
5668 -3204332
5669 -3224871
5670 -3207308
5671 -3230722
5672 -3267270
5673 -3296994
5674 -3306182
5675 -3295279
5676 -3333273
5677 -3369461
5678 -3375648
5679 -3379339
5680 -3389641
5681 -3433519
5682 -3463546
5683 -3455005
5684 -3467809
5685 -3497276
5686 -3526448
5687 -3539925
5688 -3524819
5689 -3554763
5690 -3600562
5691 -3611139
5692 -3616920
5693 -3621352
5694 -3658027
5695 -3690146
5696 -3678681
5697 -3686673
5698 -3715704
5699 -3752451
5700 -3773946
5701 -3760155
5702 -3781661
5703 -3823351
5704 -3834801
5705 -3839351
5706 -3835464
5707 -3868669
5708 -3914884
5709 -3911921
5710 -3912156
5711 -3939163
5712 -3970725
5713 -3992785
5714 -3976779
5715 -3984766
5716 -4033402
5717 -4055142
5718 -4064627
5719 -4059698
5720 -4082293
5721 -4129664
5722 -4129278
5723 -4123551
5724 -4141622
5725 -4171485
5726 -4207410
5727 -4201066
5728 -4200947
5729 -4242629
5730 -4266613
5731 -4273218
5732 -4265929
5733 -4278938
5734 -4329718
5735 -4341556
5736 -4334780
5737 -4350236
5738 -4376689
5739 -4410528
5740 -4406893
5741 -4397349
5742 -4433393
5743 -4463943
5744 -4478100
5745 -4475024
5746 -4480184
5747 -4526878
5748 -4542541
5749 -4530270
5750 -4540150
5751 -4563761
5752 -4604708
5753 -4611603
5754 -4598846
5755 -4626988
5756 -4656610
5757 -4673640
5758 -4668460
5759 -4662882
5760 -4705364
5761 -4734712
5762 -4733562
5763 -4736023
5764 -4752005
5765 -4790714
5766 -4802212
5767 -4784067
5768 -4801278
5769 -4831336
5770 -4855386
5771 -4862794
5772 -4853854
5773 -4888550
5774 -4919707
5775 -4914209
5776 -4915227
5777 -4926094
5778 -4958297
5779 -4981279
5780 -4968342
5781 -4984373
5782 -5015213
5783 -5035076
5784 -5041590
5785 -5025988
5786 -5052865
5787 -5087349
5788 -5089969
5789 -5092902
5790 -5098423
5791 -5132243
5792 -5160558
5793 -5144799
5794 -5146390
5795 -5172526
5796 -5196301
5797 -5210800
5798 -5198690
5799 -5216096
5800 -5255658
5801 -5261438
5802 -5258338
5803 -5258655
5804 -5282574
5805 -5317829
5806 -5308045
5807 -5309750
5808 -5333941
5809 -5356838
5810 -5373574
5811 -5358538
5812 -5365018
5813 -5402380
5814 -5412277
5815 -5415231
5816 -5416714
5817 -5436079
5818 -5474491
5819 -5465839
5820 -5458730
5821 -5477933
5822 -5498763
5823 -5520047
5824 -5510199
5825 -5513821
5826 -5550859
5827 -5566696
5828 -5564712
5829 -5558812
5830 -5570779
5831 -5606945
5832 -5608822
5833 -5599865
5834 -5620309
5835 -5643459
5836 -5668121
5837 -5657303
5838 -5648923
5839 -5679510
5840 -5698207
5841 -5700681
5842 -5697421
5843 -5704737
5844 -5744471
5845 -5753105
5846 -5738058
5847 -5746482
5848 -5764582
5849 -5791975
5850 -5788396
5851 -5774631
5852 -5803449
5853 -5829071
5854 -5834686
5855 -5828707
5856 -5824713
5857 -5859473
5858 -5875333
5859 -5861601
5860 -5870414
5861 -5884591
5862 -5914127
5863 -5918673
5864 -5896373
5865 -5917341
5866 -5941513
5867 -5947399
5868 -5946955
5869 -5938787
5870 -5971369
5871 -5998595
5872 -5982936
5873 -5980409
5874 -5990250
5875 -6016275
5876 -6029406
5877 -6007311
5878 -6018710
5879 -6048632
5880 -6063163
5881 -6061924
5882 -6044492
5883 -6065484
5884 -6095552
5885 -6085852
5886 -6082676
5887 -6089821
5888 -6116476
5889 -6137934
5890 -6118252
5891 -6117101
5892 -6139087
5893 -6150917
5894 -6156331
5895 -6139927
5896 -6157226
5897 -6190868
5898 -6188274
5899 -6183306
5900 -6181216
5901 -6202531
5902 -6223250
5903 -6204095
5904 -6200767
5905 -6227192
5906 -6242725
5907 -6250606
5908 -6233744
5909 -6237212
5910 -6270261
5911 -6271238
5912 -6262066
5913 -6259583
5914 -6276287
5915 -6307508
5916 -6294364
5917 -6283666
5918 -6299590
5919 -6312122
5920 -6324581
5921 -6309068
5922 -6305236
5923 -6338977
5924 -6347881
5925 -6340532
5926 -6337548
5927 -6341607
5928 -6371664
5929 -6364052
5930 -6348718
5931 -6363314
5932 -6381264
5933 -6396785
5934 -6385083
5935 -6369907
5936 -6396795
5937 -6407896
5938 -6396837
5939 -6393984
5940 -6397547
5941 -6426575
5942 -6433378
5943 -6412982
5944 -6420390
5945 -6434195
5946 -6445853
5947 -6438333
5948 -6420999
5949 -6444579
5950 -6463868
5951 -6459051
5952 -6452838
5953 -6449791
5954 -6473393
5955 -6480264
5956 -6457625
5957 -6460983
5958 -6474377
5959 -6491939
5960 -6493165
5961 -6470615
5962 -6485811
5963 -6504345
5964 -6498355
5965 -6490116
5966 -6482947
5967 -6505445
5968 -6521028
5969 -6504314
5970 -6499829
5971 -6510047
5972 -6523273
5973 -6526604
5974 -6501629
5975 -6509631
5976 -6531257
5977 -6531162
5978 -6526453
5979 -6514892
5980 -6531757
5981 -6548692
5982 -6530566
5983 -6521516
5984 -6531398
5985 -6546950
5986 -6555831
5987 -6531845
5988 -6530875
5989 -6552501
5990 -6556246
5991 -6544562
5992 -6530510
5993 -6540391
5994 -6567123
5995 -6556039
5996 -6543847
5997 -6546578
5998 -6558159
5999 -6569335
6000 -6545594
6001 -6536513
6002 -6558147
6003 -6563223
6004 -6561995
6005 -6547707
6006 -6548869
6007 -6573666
6008 -6562141
6009 -6548291
6010 -6543599
6011 -6552792
6012 -6571380
6013 -6555414
6014 -6543691
6015 -6559783
6016 -6565475
6017 -6562416
6018 -6541489
6019 -6537869
6020 -6564452
6021 -6561678
6022 -6547376
6023 -6542183
6024 -6547100
6025 -6566591
6026 -6552756
6027 -6528835
6028 -6539939
6029 -6548793
6030 -6554116
6031 -6539391
6032 -6524548
6033 -6548890
6034 -6551914
6035 -6534045
6036 -6521466
6037 -6523783
6038 -6543942
6039 -6539200
6040 -6514725
6041 -6521631
6042 -6530642
6043 -6534226
6044 -6518163
6045 -6497886
6046 -6514903
6047 -6525433
6048 -6512545
6049 -6502305
6050 -6498127
6051 -6514632
6052 -6514539
6053 -6487700
6054 -6483992
6055 -6493247
6056 -6500981
6057 -6492910
6058 -6470906
6059 -6481787
6060 -6493455
6061 -6480566
6062 -6466156
6063 -6456693
6064 -6469976
6065 -6476353
6066 -6451737
6067 -6447703
6068 -6454425
6069 -6461020
6070 -6453556
6071 -6426878
6072 -6427788
6073 -6442481
6074 -6434291
6075 -6423637
6076 -6411217
6077 -6422879
6078 -6434379
6079 -6409763
6080 -6394051
6081 -6395815
6082 -6403405
6083 -6404143
6084 -6378326
6085 -6374770
6086 -6391039
6087 -6383279
6088 -6370894
6089 -6352497
6090 -6357377
6091 -6370177
6092 -6350812
6093 -6337356
6094 -6337634
6095 -6342569
6096 -6346735
6097 -6320551
6098 -6308001
6099 -6322329
6100 -6316664
6101 -6307283
6102 -6289207
6103 -6288856
6104 -6307317
6105 -6288329
6106 -6266397
6107 -6265657
6108 -6267560
6109 -6272863
6110 -6251574
6111 -6233693
6112 -6246700
6113 -6249398
6114 -6235965
6115 -6213941
6116 -6203766
6117 -6221578
6118 -6212270
6119 -6191628
6120 -6185956
6121 -6188691
6122 -6195764
6123 -6176296
6124 -6149919
6125 -6156803
6126 -6158450
6127 -6151135
6128 -6131954
6129 -6119636
6130 -6138659
6131 -6132026
6132 -6107106
6133 -6095860
6134 -6092357
6135 -6099337
6136 -6086690
6137 -6059662
6138 -6064164
6139 -6071630
6140 -6063950
6141 -6043024
6142 -6023198
6143 -6033186
6144 -6034089
6145 -6009670
6146 -5996244
6147 -5995862
6148 -6002866
6149 -5993790
6150 -5962167
6151 -5958182
6152 -5962608
6153 -5956877
6154 -5940060
6155 -5916437
6156 -5925252
6157 -5934195
6158 -5910234
6159 -5894307
6160 -5882908
6161 -5889197
6162 -5887310
6163 -5856083
6164 -5845922
6165 -5851963
6166 -5850408
6167 -5837473
6168 -5806313
6169 -5805603
6170 -5815569
6171 -5797446
6172 -5779820
6173 -5765780
6174 -5771630
6175 -5775613
6176 -5747021
6177 -5728890
6178 -5727195
6179 -5724605
6180 -5715453
6181 -5688960
6182 -5682937
6183 -5694539
6184 -5680303
6185 -5661253
6186 -5641576
6187 -5641270
6188 -5645875
6189 -5617306
6190 -5598661
6191 -5598818
6192 -5599339
6193 -5593572
6194 -5564696
6195 -5549437
6196 -5558090
6197 -5548517
6198 -5527579
6199 -5506375
6200 -5503019
6201 -5512610
6202 -5493711
6203 -5467451
6204 -5461522
6205 -5457742
6206 -5452824
6207 -5427786
6208 -5407152
6209 -5415732
6210 -5410293
6211 -5394315
6212 -5374735
6213 -5359844
6214 -5367595
6215 -5349621
6216 -5323185
6217 -5315992
6218 -5312541
6219 -5313610
6220 -5290669
6221 -5264251
6222 -5267430
6223 -5263092
6224 -5243954
6225 -5222899
6226 -5208662
6227 -5215359
6228 -5206675
6229 -5177710
6230 -5166378
6231 -5159907
6232 -5159233
6233 -5136674
6234 -5107175
6235 -5109226
6236 -5109167
6237 -5093126
6238 -5072025
6239 -5052999
6240 -5056035
6241 -5046593
6242 -5018957
6243 -5004390
6244 -4996467
6245 -4996711
6246 -4986804
6247 -4951973
6248 -4948114
6249 -4945288
6250 -4930872
6251 -4909435
6252 -4884896
6253 -4886779
6254 -4885354
6255 -4862587
6256 -4843142
6257 -4835559
6258 -4829865
6259 -4816636
6260 -4784337
6261 -4773271
6262 -4775586
6263 -4763717
6264 -4747196
6265 -4717922
6266 -4715807
6267 -4716718
6268 -4689755
6269 -4665977
6270 -4653744
6271 -4654675
6272 -4648734
6273 -4615803
6274 -4599497
6275 -4600730
6276 -4588418
6277 -4570999
6278 -4539177
6279 -4532186
6280 -4537629
6281 -4516043
6282 -4494025
6283 -4475578
6284 -4472246
6285 -4470115
6286 -4437577
6287 -4413591
6288 -4412370
6289 -4405946
6290 -4392425
6291 -4363977
6292 -4348415
6293 -4353856
6294 -4334464
6295 -4307700
6296 -4288374
6297 -4281181
6298 -4282356
6299 -4256412
6300 -4229098
6301 -4226249
6302 -4218208
6303 -4203579
6304 -4174360
6305 -4153477
6306 -4158974
6307 -4145662
6308 -4123118
6309 -4101780
6310 -4090281
6311 -4091555
6312 -4067340
6313 -4032997
6314 -4026815
6315 -4020693
6316 -4010930
6317 -3984358
6318 -3959146
6319 -3961809
6320 -3953143
6321 -3926631
6322 -3903048
6323 -3884981
6324 -3887550
6325 -3873503
6326 -3842081
6327 -3829989
6328 -3823177
6329 -3813451
6330 -3789731
6331 -3756518
6332 -3753844
6333 -3751033
6334 -3726843
6335 -3705244
6336 -3685559
6337 -3686625
6338 -3675070
6339 -3641806
6340 -3622896
6341 -3612902
6342 -3607318
6343 -3587945
6344 -3555694
6345 -3548203
6346 -3545420
6347 -3524183
6348 -3500203
6349 -3472870
6350 -3471704
6351 -3467966
6352 -3435883
6353 -3415029
6354 -3405753
6355 -3400585
6356 -3381698
6357 -3346334
6358 -3331421
6359 -3331052
6360 -3316074
6361 -3293051
6362 -3267152
6363 -3258355
6364 -3258449
6365 -3226690
6366 -3199780
6367 -3187337
6368 -3180278
6369 -3170819
6370 -3138313
6371 -3119677
6372 -3118546
6373 -3102781
6374 -3080954
6375 -3050483
6376 -3036659
6377 -3037051
6378 -3011723
6379 -2986219
6380 -2973310
6381 -2965554
6382 -2955954
6383 -2923308
6384 -2900010
6385 -2895043
6386 -2881496
6387 -2860658
6388 -2833206
6389 -2818943
6390 -2820779
6391 -2798334
6392 -2768748
6393 -2747979
6394 -2739181
6395 -2733139
6396 -2703358
6397 -2677214
6398 -2673508
6399 -2661302
6400 -2644731
6401 -2613912
6402 -2593833
6403 -2593134
6404 -2573662
6405 -2545919
6406 -2526749
6407 -2514925
6408 -2512091
6409 -2486470
6410 -2452904
6411 -2443387
6412 -2431809
6413 -2415625
6414 -2391829
6415 -2364330
6416 -2367334
6417 -2355513
6418 -2321805
6419 -2299757
6420 -2282330
6421 -2279892
6422 -2262450
6423 -2224417
6424 -2215278
6425 -2209770
6426 -2193855
6427 -2166408
6428 -2136993
6429 -2131809
6430 -2122965
6431 -2094234
6432 -2070479
6433 -2055303
6434 -2053811
6435 -2036925
6436 -2000803
6437 -1981668
6438 -1974509
6439 -1960480
6440 -1936435
6441 -1905057
6442 -1899160
6443 -1894570
6444 -1869364
6445 -1843103
6446 -1820742
6447 -1815322
6448 -1803045
6449 -1767936
6450 -1749086
6451 -1739720
6452 -1731938
6453 -1712576
6454 -1676946
6455 -1664591
6456 -1658418
6457 -1634414
6458 -1611634
6459 -1586152
6460 -1579706
6461 -1573669
6462 -1541841
6463 -1515355
6464 -1506930
6465 -1492932
6466 -1475690
6467 -1442408
6468 -1423995
6469 -1423820
6470 -1407119
6471 -1380935
6472 -1353886
6473 -1340088
6474 -1337275
6475 -1308001
6476 -1280238
6477 -1268260
6478 -1259314
6479 -1247426
6480 -1216258
6481 -1189303
6482 -1185452
6483 -1166883
6484 -1144002
6485 -1117703
6486 -1099780
6487 -1102387
6488 -1079776
6489 -1048176
6490 -1031862
6491 -1018755
6492 -1007525
6493  -977451
6494  -952113
6495  -946515
6496  -933321
6497  -913772
6498  -886665
6499  -865128
6500  -861712
6501  -842524
6502  -810524
6503  -792442
6504  -780585
6505  -773361
6506  -749532
6507  -717518
6508  -710215
6509  -697362
6510  -676208
6511  -649409
6512  -625271
6513  -620054
6514  -610355
6515  -579661
6516  -559877
6517  -543832
6518  -536075
6519  -511871
6520  -479374
6521  -467833
6522  -460001
6523  -442716
6524  -419933
6525  -390812
6526  -384358
6527  -372745
6528  -341321
6529  -319435
6530  -305726
6531  -297619
6532  -282418
6533  -248363
6534  -232602
6535  -222356
6536  -206757
6537  -181254
6538  -152877
6539  -145096
6540  -138787
6541  -111299
6542   -88255
6543   -69643
6544   -61338
6545   -45224
6546   -11588
6547     5075
6548    10619
6549    27976
6550    48418
6551    78235
6552    89724
6553    95245
6554   122538
6555   151304
6556   167246
6557   178056
6558   184680
6559   216222
6560   239764
6561   246972
6562   261064
6563   282874
6564   313899
6565   330242
6566   333744
6567   351542
6568   377906
6569   399379
6570   409848
6571   416945
6572   447462
6573   475250
6574   485008
6575   495251
6576   509142
6577   539821
6578   560345
6579   564765
6580   580812
6581   607588
6582   631917
6583   647933
6584   649733
6585   673138
6586   700871
6587   714091
6588   725369
6589   739022
6590   770469
6591   795936
6592   799924
6593   811623
6594   832772
6595   859813
6596   876909
6597   878301
6598   900686
6599   931579
6600   948210
6601   958009
6602   968062
6603   991834
6604  1020248
6605  1028205
6606  1036588
6607  1061615
6608  1087233
6609  1108116
6610  1110687
6611  1125606
6612  1154930
6613  1172368
6614  1183303
6615  1193600
6616  1217482
6617  1247853
6618  1257077
6619  1267156
6620  1285676
6621  1308404
6622  1331407
6623  1334323
6624  1345908
6625  1377149
6626  1396953
6627  1412071
6628  1421618
6629  1435939
6630  1466466
6631  1478803
6632  1486750
6633  1502611
6634  1527654
6635  1554270
6636  1561296
6637  1570019
6638  1594968
6639  1617764
6640  1630657
6641  1639213
6642  1653378
6643  1684482
6644  1704511
6645  1709184
6646  1724211
6647  1741968
6648  1769840
6649  1779980
6650  1786306
6651  1810020
6652  1834542
6653  1852627
6654  1860553
6655  1870156
6656  1895756
6657  1918034
6658  1923974
6659  1937903
6660  1955779
6661  1982809
6662  1997755
6663  2001097
6664  2022141
6665  2045108
6666  2060247
6667  2072122
6668  2080758
6669  2107812
6670  2131892
6671  2139316
6672  2151040
6673  2166272
6674  2192860
6675  2209152
6676  2209052
6677  2225639
6678  2251737
6679  2272471
6680  2285714
6681  2290537
6682  2312639
6683  2336854
6684  2345234
6685  2354741
6686  2369294
6687  2393859
6688  2418045
6689  2420621
6690  2434984
6691  2457413
6692  2477466
6693  2490831
6694  2492667
6695  2509327
6696  2538909
6697  2550880
6698  2559606
6699  2574298
6700  2594364
6701  2619100
6702  2620409
6703  2631573
6704  2652282
6705  2674754
6706  2689193
6707  2693542
6708  2710103
6709  2738183
6710  2750313
6711  2756970
6712  2765964
6713  2789806
6714  2814703
6715  2821162
6716  2827681
6717  2846820
6718  2870183
6719  2886007
6720  2888102
6721  2897385
6722  2925990
6723  2944399
6724  2953648
6725  2962354
6726  2978279
6727  3006983
6728  3013590
6729  3017209
6730  3035350
6731  3055014
6732  3076721
6733  3081383
6734  3088734
6735  3113540
6736  3131843
6737  3139095
6738  3145853
6739  3159563
6740  3186350
6741  3201527
6742  3203996
6743  3221096
6744  3240603
6745  3261187
6746  3265183
6747  3267867
6748  3289651
6749  3311636
6750  3323988
6751  3330169
6752  3340210
6753  3366560
6754  3383549
6755  3386415
6756  3395113
6757  3413147
6758  3434574
6759  3445151
6760  3444617
6761  3465258
6762  3490316
6763  3500596
6764  3506929
6765  3512917
6766  3534420
6767  3553910
6768  3558990
6769  3569340
6770  3585167
6771  3606418
6772  3619171
6773  3617920
6774  3633006
6775  3655121
6776  3666293
6777  3678908
6778  3681576
6779  3703949
6780  3724554
6781  3728144
6782  3733481
6783  3747167
6784  3765289
6785  3785373
6786  3783149
6787  3797588
6788  3818043
6789  3833978
6790  3841190
6791  3842718
6792  3857109
6793  3882447
6794  3890399
6795  3896003
6796  3907089
6797  3927210
6798  3945012
6799  3943937
6800  3950749
6801  3972392
6802  3986064
6803  3997149
6804  4001046
6805  4013999
6806  4038093
6807  4047443
6808  4047785
6809  4057972
6810  4071015
6811  4094105
6812  4098331
6813  4100876
6814  4120599
6815  4137670
6816  4149541
6817  4149537
6818  4158157
6819  4181855
6820  4191531
6821  4195948
6822  4204728
6823  4220162
6824  4239891
6825  4245705
6826  4245996
6827  4261429
6828  4277040
6829  4290733
6830  4292555
6831  4300217
6832  4320881
6833  4334623
6834  4336030
6835  4341763
6836  4353909
6837  4375681
6838  4384223
6839  4381225
6840  4396733
6841  4414571
6842  4427829
6843  4430281
6844  4429824
6845  4449971
6846  4466050
6847  4469299
6848  4473734
6849  4483488
6850  4505357
6851  4516569
6852  4513923
6853  4522156
6854  4535935
6855  4553171
6856  4559227
6857  4555637
6858  4572765
6859  4593898
6860  4598146
6861  4600861
6862  4604233
6863  4624424
6864  4635330
6865  4633933
6866  4642474
6867  4657079
6868  4672375
6869  4681280
6870  4677911
6871  4688882
6872  4705858
6873  4713056
6874  4714588
6875  4717518
6876  4737525
6877  4754491
6878  4752323
6879  4754597
6880  4765774
6881  4783046
6882  4791682
6883  4785958
6884  4795691
6885  4816444
6886  4824868
6887  4828629
6888  4826898
6889  4842164
6890  4858859
6891  4860669
6892  4859728
6893  4870105
6894  4884596
6895  4898909
6896  4894063
6897  4897023
6898  4914477
6899  4924712
6900  4928532
6901  4929160
6902  4937932
6903  4957048
6904  4960668
6905  4960026
6906  4965607
6907  4977877
6908  4994357
6909  4988672
6910  4989987
6911  5007628
6912  5019134
6913  5025859
6914  5022129
6915  5025816
6916  5045724
6917  5051124
6918  5048644
6919  5052838
6920  5064747
6921  5081872
6922  5082935
6923  5079401
6924  5090819
6925  5103276
6926  5107796
6927  5107022
6928  5106751
6929  5126333
6930  5136009
6931  5134561
6932  5138002
6933  5144635
6934  5158163
6935  5160621
6936  5154326
6937  5165285
6938  5177537
6939  5186575
6940  5186178
6941  5183936
6942  5199604
6943  5209358
6944  5205510
6945  5207480
6946  5212415
6947  5227708
6948  5234651
6949  5230353
6950  5233428
6951  5245591
6952  5252625
6953  5252901
6954  5247642
6955  5261849
6956  5273787
6957  5273636
6958  5273523
6959  5275524
6960  5289570
6961  5297274
6962  5287548
6963  5291991
6964  5304512
6965  5312913
6966  5316239
6967  5310440
6968  5317271
6969  5330468
6970  5328501
6971  5328726
6972  5328510
6973  5341315
6974  5350909
6975  5346707
6976  5346651
6977  5354948
6978  5361986
6979  5364547
6980  5357381
6981  5362741
6982  5375926
6983  5378310
6984  5379036
6985  5378360
6986  5385371
6987  5396187
6988  5390118
6989  5386695
6990  5393934
6991  5402764
6992  5410121
6993  5403055
6994  5404158
6995  5416650
6996  5420203
6997  5417291
6998  5411130
6999  5418883
7000  5433159
7001  5429423
7002  5422962
7003  5431112
7004  5437140
7005  5442949
7006  5436934
7007  5430303
7008  5444126
7009  5449456
7010  5449026
7011  5446388
7012  5447090
7013  5461288
7014  5459633
7015  5450367
7016  5452623
7017  5459826
7018  5467664
7019  5466098
7020  5456385
7021  5468388
7022  5472775
7023  5474079
7024  5467948
7025  5463081
7026  5475626
7027  5480702
7028  5470057
7029  5473180
7030  5476219
7031  5485205
7032  5480277
7033  5470640
7034  5477394
7035  5486663
7036  5484431
7037  5482573
7038  5477301
7039  5488063
7040  5492728
7041  5483360
7042  5480281
7043  5481514
7044  5490089
7045  5492299
7046  5480603
7047  5484008
7048  5492460
7049  5491945
7050  5487083
7051  5478455
7052  5485040
7053  5492051
7054  5486432
7055  5483584
7056  5482598
7057  5491662
7058  5491023
7059  5481074
7060  5479094
7061  5483691
7062  5484425
7063  5483921
7064  5474163
7065  5479146
7066  5487188
7067  5481088
7068  5473930
7069  5472669
7070  5476828
7071  5483280
7072  5470133
7073  5470453
7074  5474067
7075  5474994
7076  5473150
7077  5462973
7078  5461387
7079  5470238
7080  5466579
7081  5462362
7082  5455643
7083  5461109
7084  5465626
7085  5456497
7086  5446396
7087  5453072
7088  5453362
7089  5455776
7090  5441718
7091  5440780
7092  5447497
7093  5446144
7094  5436907
7095  5430201
7096  5429813
7097  5436706
7098  5428595
7099  5420650
7100  5421319
7101  5424348
7102  5424388
7103  5411724
7104  5407273
7105  5412273
7106  5410236
7107  5405581
7108  5398111
7109  5398665
7110  5404021
7111  5399309
7112  5386167
7113  5385623
7114  5383787
7115  5385009
7116  5376135
7117  5368932
7118  5374577
7119  5375544
7120  5367461
7121  5358218
7122  5353566
7123  5358569
7124  5354161
7125  5341982
7126  5337744
7127  5340253
7128  5341130
7129  5334051
7130  5321202
7131  5325088
7132  5325158
7133  5318398
7134  5310255
7135  5302026
7136  5307295
7137  5307359
7138  5294814
7139  5286822
7140  5285107
7141  5286948
7142  5278572
7143  5265523
7144  5265074
7145  5270372
7146  5264063
7147  5253889
7148  5245000
7149  5245100
7150  5246000
7151  5232129
7152  5226211
7153  5223743
7154  5224551
7155  5222041
7156  5207534
7157  5201917
7158  5204977
7159  5197240
7160  5187298
7161  5177367
7162  5176558
7163  5183007
7164  5168332
7165  5159781
7166  5153049
7167  5153444
7168  5151603
7169  5135649
7170  5127361
7171  5131795
7172  5129373
7173  5121153
7174  5106617
7175  5101693
7176  5105006
7177  5094211
7178  5082940
7179  5077333
7180  5073005
7181  5076355
7182  5062034
7183  5050920
7184  5048840
7185  5049178
7186  5038172
7187  5025133
7188  5016715
7189  5024321
7190  5014593
7191  5002793
7192  4993236
7193  4989888
7194  4990587
7195  4977608
7196  4961873
7197  4964127
7198  4960454
7199  4954355
7200  4940231
7201  4928397
7202  4931104
7203  4924686
7204  4911993
7205  4902013
7206  4894904
7207  4900130
7208  4888016
7209  4872906
7210  4867665
7211  4861766
7212  4856808
7213  4846353
7214  4830608
7215  4834119
7216  4829827
7217  4817302
7218  4806039
7219  4797253
7220  4796893
7221  4788383
7222  4769949
7223  4765078
7224  4760236
7225  4757243
7226  4745992
7227  4730527
7228  4726991
7229  4727475
7230  4710518
7231  4699178
7232  4687841
7233  4689894
7234  4684502
7235  4669042
7236  4656344
7237  4654045
7238  4646991
7239  4637003
7240  4617894
7241  4614204
7242  4614946
7243  4601518
7244  4591486
7245  4576849
7246  4574580
7247  4572858
7248  4553564
7249  4543018
7250  4537207
7251  4532097
7252  4524680
7253  4505842
7254  4497272
7255  4497052
7256  4484941
7257  4473290
7258  4456505
7259  4453129
7260  4450717
7261  4436317
7262  4422432
7263  4415390
7264  4407658
7265  4402534
7266  4380901
7267  4370796
7268  4371552
7269  4362175
7270  4348188
7271  4336691
7272  4325538
7273  4325217
7274  4307519
7275  4294756
7276  4283498
7277  4279720
7278  4275933
7279  4256606
7280  4242945
7281  4241432
7282  4229462
7283  4216810
7284  4199117
7285  4190977
7286  4191448
7287  4180256
7288  4161396
7289  4152708
7290  4145623
7291  4141906
7292  4123085
7293  4104754
7294  4099192
7295  4095307
7296  4084988
7297  4067285
7298  4055623
7299  4054423
7300  4042843
7301  4023803
7302  4010375
7303  4003807
7304  3999306
7305  3983727
7306  3965474
7307  3961561
7308  3954571
7309  3943872
7310  3924084
7311  3909053
7312  3905002
7313  3901714
7314  3881402
7315  3869113
7316  3856819
7317  3855893
7318  3840155
7319  3818161
7320  3809255
7321  3806235
7322  3795088
7323  3781641
7324  3761328
7325  3757875
7326  3751937
7327  3734229
7328  3716492
7329  3704154
7330  3699812
7331  3693519
7332  3670245
7333  3660603
7334  3651819
7335  3643191
7336  3628058
7337  3608213
7338  3598156
7339  3596805
7340  3579934
7341  3564940
7342  3550917
7343  3545617
7344  3534552
7345  3516959
7346  3500679
7347  3492555
7348  3482889
7349  3471119
7350  3450763
7351  3441743
7352  3437754
7353  3423067
7354  3405328
7355  3389590
7356  3379610
7357  3375791
7358  3353435
7359  3339080
7360  3330154
7361  3324871
7362  3308835
7363  3289043
7364  3274386
7365  3271501
7366  3258170
7367  3243035
7368  3223165
7369  3213969
7370  3210328
7371  3194206
7372  3171526
7373  3163145
7374  3152798
7375  3144700
7376  3124135
7377  3106582
7378  3102826
7379  3093229
7380  3074061
7381  3060429
7382  3044327
7383  3038305
7384  3022524
7385  3002920
7386  2992880
7387  2982991
7388  2973484
7389  2954744
7390  2932198
7391  2929032
7392  2917608
7393  2902432
7394  2882910
7395  2871755
7396  2865854
7397  2852259
7398  2828120
7399  2817897
7400  2805856
7401  2799472
7402  2779668
7403  2759550
7404  2752908
7405  2746562
7406  2730441
7407  2710188
7408  2689668
7409  2687041
7410  2674639
7411  2655184
7412  2638041
7413  2628514
7414  2619382
7415  2607201
7416  2582408
7417  2573553
7418  2563024
7419  2548446
7420  2529498
7421  2512968
7422  2504880
7423  2497072
7424  2474001
7425  2460541
7426  2444980
7427  2438139
7428  2422533
7429  2399796
7430  2386492
7431  2380204
7432  2366272
7433  2353439
7434  2329386
7435  2321843
7436  2311524
7437  2292426
7438  2273251
7439  2261573
7440  2251683
7441  2243394
7442  2217244
7443  2203113
7444  2193739
7445  2182935
7446  2164763
7447  2143160
7448  2130199
7449  2128481
7450  2107119
7451  2090486
7452  2071642
7453  2063841
7454  2053810
7455  2030451
7456  2012297
7457  2005554
7458  1996035
7459  1980416
7460  1958198
7461  1942551
7462  1937106
7463  1920076
7464  1899089
7465  1883150
7466  1873827
7467  1867206
7468  1844343
7469  1825551
7470  1812341
7471  1803055
7472  1787877
7473  1767417
7474  1749244
7475  1745849
7476  1731557
7477  1712557
7478  1692986
7479  1679880
7480  1675486
7481  1653910
7482  1629282
7483  1620057
7484  1607699
7485  1600657
7486  1579074
7487  1558357
7488  1550947
7489  1540496
7490  1518527
7491  1500682
7492  1483385
7493  1478331
7494  1463145
7495  1443095
7496  1427420
7497  1415828
7498  1403927
7499  1385454
7500  1358949
7501  1355671
7502  1343623
7503  1326387
7504  1308783
7505  1293217
7506  1280343
7507  1271131
7508  1242982
7509  1230441
7510  1219091
7511  1209595
7512  1191258
7513  1169504
7514  1157874
7515  1148584
7516  1129418
7517  1111982
7518  1092045
7519  1086341
7520  1074838
7521  1054688
7522  1034087
7523  1024232
7524  1010457
7525   999025
7526   970050
7527   958420
7528   950312
7529   937562
7530   917232
7531   897188
7532   886801
7533   879265
7534   854360
7535   837029
7536   823199
7537   813417
7538   802659
7539   778208
7540   763154
7541   754444
7542   736356
7543   720310
7544   698161
7545   689930
7546   679424
7547   661943
7548   640503
7549   627902
7550   616038
7551   605649
7552   580162
7553   562936
7554   551833
7555   541917
7556   523911
7557   505876
7558   489733
7559   483914
7560   463705
7561   444324
7562   426876
7563   416603
7564   406276
7565   387645
7566   363387
7567   356794
7568   344082
7569   328845
7570   304830
7571   289821
7572   281720
7573   268227
7574   245230
7575   232874
7576   218177
7577   210216
7578   189181
7579   167548
7580   154019
7581   147764
7582   130807
7583   113895
7584    92933
7585    87882
7586    71360
7587    53319
7588    32471
7589    19279
7590    10457
7591    -3037
7592   -28324
7593   -38776
7594   -50643
7595   -62880
7596   -84714
7597  -104099
7598  -114771
7599  -121893
7600  -143695
7601  -157479
7602  -176592
7603  -182406
7604  -198024
7605  -222464
7606  -238143
7607  -246801
7608  -261184
7609  -276107
7610  -299510
7611  -307146
7612  -318332
7613  -334430
7614  -357451
7615  -371817
7616  -383217
7617  -390400
7618  -415804
7619  -430642
7620  -442418
7621  -451333
7622  -470459
7623  -493644
7624  -508414
7625  -511557
7626  -531019
7627  -546264
7628  -566167
7629  -573604
7630  -585304
7631  -607197
7632  -626634
7633  -636534
7634  -649007
7635  -659376
7636  -686659
7637  -696865
7638  -703689
7639  -717615
7640  -739798
7641  -756780
7642  -770653
7643  -775625
7644  -799113
7645  -814467
7646  -829899
7647  -835511
7648  -848087
7649  -869960
7650  -892036
7651  -897245
7652  -913214
7653  -926559
7654  -946939
7655  -959859
7656  -965884
7657  -981591
7658 -1004621
7659 -1016547
7660 -1030452
7661 -1039850
7662 -1061700
7663 -1078194
7664 -1087123
7665 -1096202
7666 -1116717
7667 -1132983
7668 -1150391
7669 -1153403
7670 -1172128
7671 -1188807
7672 -1204943
7673 -1213428
7674 -1225588
7675 -1241959
7676 -1265800
7677 -1272789
7678 -1286596
7679 -1297587
7680 -1320152
7681 -1332681
7682 -1339562
7683 -1353653
7684 -1373258
7685 -1387921
7686 -1403540
7687 -1407751
7688 -1428586
7689 -1446856
7690 -1458109
7691 -1464735
7692 -1479532
7693 -1497272
7694 -1518712
7695 -1524011
7696 -1538438
7697 -1553867
7698 -1571040
7699 -1582103
7700 -1590710
7701 -1601773
7702 -1628006
7703 -1637565
7704 -1649770
7705 -1659131
7706 -1678945
7707 -1696940
7708 -1705873
7709 -1709159
7710 -1733002
7711 -1744755
7712 -1762785
7713 -1769548
7714 -1785098
7715 -1802039
7716 -1817986
7717 -1823057
7718 -1836953
7719 -1849126
7720 -1873117
7721 -1879636
7722 -1889784
7723 -1906436
7724 -1924614
7725 -1935400
7726 -1948447
7727 -1951182
7728 -1975644
7729 -1988716
7730 -2001931
7731 -2009709
7732 -2025042
7733 -2044417
7734 -2058536
7735 -2059067
7736 -2077595
7737 -2090035
7738 -2110372
7739 -2117299
7740 -2126637
7741 -2142119
7742 -2165018
7743 -2168825
7744 -2182170
7745 -2189432
7746 -2212523
7747 -2224296
7748 -2232004
7749 -2241173
7750 -2261267
7751 -2275564
7752 -2286109
7753 -2290461
7754 -2307057
7755 -2325339
7756 -2338695
7757 -2344850
7758 -2359069
7759 -2375362
7760 -2393909
7761 -2394185
7762 -2406287
7763 -2419287
7764 -2439354
7765 -2450500
7766 -2457637
7767 -2467884
7768 -2489741
7769 -2500608
7770 -2510293
7771 -2513951
7772 -2532931
7773 -2548839
7774 -2559242
7775 -2564756
7776 -2583738
7777 -2595753
7778 -2613355
7779 -2614129
7780 -2625280
7781 -2642276
7782 -2657277
7783 -2664422
7784 -2677879
7785 -2688032
7786 -2711927
7787 -2714099
7788 -2723513
7789 -2732397
7790 -2749981
7791 -2762862
7792 -2771379
7793 -2777393
7794 -2799529
7795 -2807734
7796 -2822143
7797 -2823585
7798 -2837552
7799 -2855106
7800 -2866793
7801 -2871121
7802 -2887099
7803 -2897383
7804 -2918127
7805 -2919338
7806 -2927735
7807 -2940183
7808 -2958585
7809 -2966217
7810 -2977311
7811 -2984118
7812 -3004213
7813 -3011179
7814 -3022634
7815 -3026969
7816 -3042998
7817 -3056201
7818 -3067184
7819 -3070248
7820 -3089821
7821 -3100054
7822 -3113722
7823 -3116520
7824 -3125838
7825 -3138863
7826 -3155640
7827 -3157708
7828 -3170600
7829 -3178987
7830 -3202959
7831 -3205056
7832 -3211841
7833 -3222639
7834 -3238713
7835 -3245158
7836 -3256931
7837 -3258863
7838 -3281702
7839 -3289877
7840 -3298554
7841 -3302411
7842 -3316927
7843 -3328059
7844 -3343730
7845 -3340306
7846 -3357031
7847 -3369996
7848 -3384324
7849 -3386501
7850 -3392756
7851 -3404308
7852 -3423285
7853 -3424800
7854 -3435257
7855 -3440020
7856 -3460413
7857 -3470150
7858 -3473334
7859 -3479340
7860 -3495596
7861 -3503970
7862 -3516930
7863 -3512398
7864 -3533547
7865 -3543967
7866 -3555660
7867 -3556071
7868 -3567355
7869 -3575090
7870 -3594146
7871 -3592165
7872 -3604063
7873 -3611256
7874 -3629686
7875 -3633199
7876 -3639364
7877 -3642965
7878 -3664742
7879 -3668846
7880 -3678248
7881 -3677107
7882 -3696897
7883 -3710046
7884 -3716600
7885 -3714232
7886 -3729260
7887 -3736568
7888 -3752522
7889 -3747553
7890 -3760992
7891 -3773726
7892 -3788602
7893 -3787834
7894 -3796419
7895 -3800750
7896 -3821835
7897 -3821540
7898 -3827284
7899 -3833104
7900 -3851256
7901 -3857991
7902 -3865546
7903 -3863832
7904 -3882804
7905 -3886586
7906 -3898130
7907 -3896109
7908 -3908871
7909 -3922614
7910 -3933870
7911 -3927918
7912 -3943104
7913 -3946330
7914 -3964592
7915 -3960411
7916 -3967199
7917 -3976131
7918 -3994229
7919 -3994477
7920 -4001719
7921 -4001319
7922 -4022503
7923 -4024756
7924 -4028950
7925 -4032003
7926 -4046883
7927 -4052839
7928 -4065642
7929 -4058865
7930 -4073552
7931 -4080135
7932 -4093682
7933 -4088754
7934 -4097972
7935 -4106125
7936 -4124096
7937 -4118235
7938 -4128258
7939 -4130340
7940 -4146755
7941 -4148434
7942 -4152653
7943 -4156482
7944 -4171643
7945 -4174083
7946 -4185190
7947 -4179160
7948 -4197891
7949 -4199957
7950 -4207531
7951 -4206401
7952 -4219302
7953 -4223779
7954 -4239531
7955 -4231555
7956 -4243935
7957 -4247177
7958 -4261287
7959 -4256893
7960 -4265095
7961 -4266026
7962 -4286642
7963 -4281228
7964 -4291865
7965 -4289288
7966 -4307034
7967 -4308319
7968 -4312632
7969 -4308657
7970 -4325708
7971 -4328422
7972 -4340796
7973 -4330730
7974 -4345825
7975 -4349443
7976 -4360241
7977 -4354156
7978 -4364021
7979 -4366455
7980 -4384551
7981 -4376564
7982 -4385987
7983 -4388357
7984 -4402640
7985 -4398798
7986 -4404088
7987 -4399691
7988 -4420614
7989 -4418941
7990 -4427990
7991 -4420191
7992 -4435823
7993 -4439264
7994 -4444582
7995 -4435636
7996 -4451231
7997 -4452782
7998 -4468420
7999 -4457816
8000 -4467842
8001 -4470480
8002 -4484300
8003 -4475148
8004 -4483629
8005 -4479075
8006 -4501999
8007 -4496380
8008 -4501013
8009 -4498105
8010 -4513894
8011 -4511390
8012 -4516357
8013 -4506007
8014 -4525620
8015 -4524608
8016 -4536828
8017 -4528964
8018 -4539100
8019 -4541585
8020 -4554529
8021 -4538040
8022 -4550506
8023 -4548692
8024 -4567613
8025 -4555692
8026 -4565219
8027 -4562002
8028 -4578439
8029 -4568183
8030 -4579416
8031 -4568135
8032 -4588627
8033 -4583361
8034 -4591098
8035 -4582522
8036 -4599787
8037 -4595690
8038 -4607117
8039 -4589397
8040 -4606817
8041 -4602841
8042 -4619090
8043 -4604164
8044 -4615166
8045 -4610984
8046 -4632267
8047 -4611288
8048 -4627188
8049 -4615610
8050 -4636836
8051 -4627623
8052 -4634780
8053 -4622923
8054 -4646857
8055 -4633051
8056 -4646931
8057 -4629201
8058 -4649206
8059 -4643149
8060 -4655912
8061 -4638632
8062 -4655706
8063 -4647079
8064 -4667643
8065 -4644374
8066 -4660345
8067 -4650539
8068 -4670306
8069 -4654431
8070 -4668485
8071 -4652971
8072 -4679191
8073 -4658072
8074 -4674857
8075 -4654921
8076 -4679617
8077 -4663685
8078 -4682521
8079 -4658275
8080 -4685626
8081 -4668177
8082 -4690455
8083 -4661634
8084 -4685681
8085 -4669136
8086 -4694778
8087 -4664260
8088 -4689928
8089 -4667002
8090 -4701788
8091 -4669926
8092 -4691106
8093 -4665853
8094 -4701055
8095 -4669095
8096 -4697262
8097 -4661485
8098 -4705210
8099 -4672126
8100 -4702785
8101 -4659874
8102 -4701023
8103 -4665911
8104 -4709546
8105 -4653737
8106 -4709498
8107 -4657540
8108 -4716183
8109 -4650278
8110 -4711350
8111 -4646706
8112 -4728773
8113 -4633496
8114 -4731342
8115 -4617539
8116 -4756461
8117 -4596659
8118 -4788408
8119 -4518472
8120 -4933773
8121 -4035068
##END NTUPLES=NMR FID
##END=
