# Supplementary material for: An untargeted multi-technique metabolomics approach to studying intracellular metabolites of HepG2 cells exposed to 2,3,7,8-tetrachlorodibenzo-p-dioxin
Source: BMC Genomics. 2011 May 20;12:251. doi: 10.1186/1471-2164-12-251 (PMC3141663; doi:10.1186/1471-2164-12-251)
Supplement: Additional file 2 — Metadata and NMR raw data: ZIP file containing: -All NMR raw data (in JCAMP-DX format ".dx") -The metadata on NMR (polars & apolars), LC-MS and GC-MS data sets (as Tab delimited files ".txt"). [file 1471-2164-12-251-S2.ZIP › TE/Ainhoa/SAFETY COPY D Disk/TRABAJO/ARTICLES/ARTICLE Metabolomics TCDD_ACCEPTED/JCAMP_DX_NMR_data_and_all_metadata/NMR_polar_TCDD_p7.5D.dx]

##TITLE=NMR_polar_TCDD_p7.5D
##JCAMPDX= 6.0         $$ Bruker NMR JCAMP-DX V2.0
##DATA TYPE= NMR FID
##DATA CLASS= NTUPLES
##ORIGIN= Bruker BioSpin GmbH
##OWNER= bruker
$$ 1.72 TOPSPIN		Version 2.1
$$ 2011-04-15 15:02:35.306 +0200  WUR\bruker@RIK1030
$$ Compression mode = fixed
##.OBSERVE FREQUENCY= 400.13188529
##.OBSERVE NUCLEUS= ^1H
##.DELAY= (6, 6)
##.ACQUISITION MODE= SIMULTANEOUS (DQD)
##.ACQUISITION SCHEME= undefined
##.AVERAGES= 1024
##.DIGITISER RES= 18
##SPECTROMETER/DATA SYSTEM= avance400
##.PULSE SEQUENCE= zgpr
##.SOLVENT NAME= D2O
##.SHIFT REFERENCE= INTERNAL, D2O, 1, 12.28285
##AUDIT TRAIL= $$ (NUMBER, WHEN, WHO, WHERE, PROCESS, VERSION, WHAT)
$$ ##TITLE= Audit trail, TOPSPIN		Version 1.3
$$ ##JCAMPDX= 5.01
$$ ##ORIGIN= Bruker BioSpin GmbH
$$ ##OWNER= bruker
$$ $$ D:\NMRautomation/data/WUR-bruker/nmr/AR200608.5D/1/audita.txt
$$ ##AUDIT TRAIL=  $$ (NUMBER, WHEN, WHO, WHERE, VERSION, WHAT)
(   1,<2008-07-01 11:46:33.291 +0200>,<WUR\bruker>,<RIK1030>,<TOPSPIN 1.3>,
      <created by zg, POWCHK disabled, PULCHK disabled
       configuration hash MD5:
       D1 93 94 B6 6B D6 3B BD 35 EA 0D 0D AE B0 63 FA
       data hash MD5: 16K
       2A 6D 37 93 D3 D4 8E E9 D8 5F 6E A5 2E A7 95 17>)
(   2,<2008-07-01 11:46:41.275 +0200>,<WUR\bruker>,<RIK1030>,<TOPSPIN 1.3>,
      <user comment:
       ICON-NMR User ID: WUR\bruker
       data hash MD5: 16K
       2A 6D 37 93 D3 D4 8E E9 D8 5F 6E A5 2E A7 95 17>)
(   3,<2011-04-15 15:02:33.072 +0200>,<WUR\bruker>,<RIK1030>,<proc1d>,<TOPSPIN 2.1>,
      <convdta from       1 "NMR_polar_TCDD_p7.5D" "Ainhoa_raw_data" "P:\NMR-data"
       data hash MD5: 16244
       BE 31 14 2C E7 4E 24 D0 E1 A1 A0 E2 A1 C4 24 6F>)
$$ ##END=
$$ 
$$ $$ hash MD5
$$ $$ C7 9C C3 86 4B 63 B7 8E 9B A2 F4 85 E9 79 4B 7D
##$RELAX= 
##$BRUKER FILE EXP=format.temp
$$ EDIT_PAR COMMAND FILE
$$ 
$$ DI_MODE         LONG
$$ ED_ENTRY        ACQU
$$ ORDER           FILE
$$ 
$$ 
$$ HEADER		"F2 - Acquisition Parameters"
$$ T_NAME		Date_
$$ 		TYPE	R64
$$ 		CLASS	ACQU
$$ 		SUBRANGE 0.0 50000000
$$ 		REL	"Date_=itodate(DATE)"
$$ 		INV_REL	"DATE=datetoi(Date_,DATE)"
$$ 		FORMAT	"%14.0f"
$$ 		TEXT	" "
$$ END
$$ T_NAME		Time
$$ 		TYPE	R32
$$ 		CLASS	ACQU
$$ 		SUBRANGE 0.0 1000000
$$ 		REL	"Time=itotime(DATE)"
$$ 		INV_REL	"DATE=timetoi(Time,DATE)"
$$ 		FORMAT	"%14.2f"
$$ 		TEXT	" "
$$ END
$$ NAME		INSTRUM
$$ 		TEXT	" "
$$ END
$$ NAME		PROBHD
$$ 		FORMAT	"%14.14s"
$$ 		TEXT	" "
$$ END
$$ NAME		PULPROG
$$ 		TEXT	" "
$$ END
$$ NAME		TD
$$ 		TEXT	" "
$$ END
$$ NAME		SOLVENT
$$ 		TEXT	" "
$$ END
$$ NAME		NS
$$ 		TEXT	" "
$$ END
$$ NAME		DS
$$ 		TEXT	" "
$$ END
$$ T_NAME		SWH
$$ 		TYPE	R32
$$ 		CLASS	ACQU
$$ 		SUBRANGE 0.0 1e8
$$ 		REL	"SWH=SW*SFO1"
$$ 		INV_REL "SW=SWH/SFO1"
$$ 		UNIT	"Hz"
$$ 		FORMAT	"%14.3f Hz"
$$ 		TEXT	" "
$$ END
$$ T_NAME          FIDRES
$$                 TYPE    R32
$$                 CLASS   ACQU
$$                 SUBRANGE 0.0 100000
$$                 REL     "FIDRES=SW*SFO1/TD"
$$                 INV_REL "TD = nextpow(SW*SFO1/FIDRES)"
$$ 		UNIT	"Hz"
$$ 		FORMAT	"%14.6f Hz"
$$ 		TEXT	" "
$$ END
$$ T_NAME          AQ
$$ 		TYPE	R32
$$ 		CLASS	ACQU
$$ 		SUBRANGE 0.0 1000
$$ 		REL	"AQ=aqcalc(SW,SFO1,TD,DIGTYP)"
$$ 		INV_REL	"TD=tdcalc(SW,SFO1,1.0e6*AQ,DIGTYP)"
$$ 		UNIT	"sec"
$$ 		FORMAT	"%14.7f sec"
$$ 		TEXT	" "
$$ END
$$ NAME		RG
$$ 		TEXT	" "
$$ END
$$ T_NAME          DW
$$ 		TYPE	R32
$$ 		CLASS	ACQU
$$ 		SUBRANGE 0.0 1000000
$$ 		REL	"DW=1/(2*SW*SFO1)"
$$ 		INV_REL	"SW=1000000/(2*(0.005+DW)*SFO1)"
$$ 		UNIT	"usec"
$$ 		FORMAT	"%14.3lf usec"
$$ 		TEXT	" "
$$ END
$$ NAME		DE
$$ 		FORMAT	"%14.2f usec"
$$ 		TEXT	" "
$$ END
$$ NAME		TE
$$ 		FORMAT	"%14.1f K"
$$ 		TEXT	" "
$$ END
$$ T_NAME		D1
$$ 		TYPE	R32
$$ 		CLASS	ACQU
$$ 		SUBRANGE 0.0 1e38
$$ 		REL	"D1=D[1]"
$$ 		INV_REL	"D[1]=D1"
$$ 		UNIT	"sec"
$$ 		FORMAT	"%14.8f sec"
$$ 		TEXT	" "
$$ END
$$ T_NAME		d12
$$ 		TYPE	R32
$$ 		SUBRANGE 0.0 1e8
$$ 		CLASS	ACQU
$$ 		REL	"d12=20u"
$$ 		INV_REL	"D[0]=d12"
$$ 		UNIT	"sec"
$$ 		TEXT	" "
$$ 		FORMAT	"%14.8f sec"
$$ 		NONEDIT
$$ END
$$ NAME		TD0
$$ 		TEXT	" "
$$ END
$$ HEADER		"======== CHANNEL f1 ========"
$$ NAME		NUC1
$$ 		NONEDIT
$$ 		TEXT	" "
$$ END
$$ T_NAME		P1
$$ 		TYPE	R32
$$ 		CLASS	ACQU
$$ 		SUBRANGE 0.0 1.0e10
$$ 		REL	"P1=P[1]"
$$ 		INV_REL	"P[1]=P1"
$$ 		UNIT	"usec"
$$ 		FORMAT	"%14.2f usec"
$$ 		TEXT	" "
$$ END
$$ T_NAME		PL1
$$ 		TYPE	R32
$$ 		CLASS	ACQU
$$ 		SUBRANGE -6.0 1e38
$$ 		REL	"PL1=PL[1]"
$$ 		INV_REL	"PL[1]=PL1"
$$ 		UNIT	"dB"
$$ 		FORMAT	"%14.2f dB"
$$ 		TEXT	" "
$$ END
$$ T_NAME		PL9
$$ 		TYPE	R32
$$ 		CLASS	ACQU
$$ 		SUBRANGE -6.0 1e38
$$ 		REL	"PL9=PL[9]"
$$ 		INV_REL	"PL[9]=PL9"
$$ 		UNIT	"dB"
$$ 		FORMAT	"%14.2f dB"
$$ 		TEXT	" "
$$ END
$$ NAME		SFO1
$$ 		FORMAT	"%14.7f MHz"
$$ 		TEXT	" "
$$ END
##$RELAX= 
##$BRUKER FILE EXP=scon
$$ ##TITLE= Parameter file, TOPSPIN		Version 1.3
$$ ##JCAMPDX= 5.0
$$ ##DATATYPE= Parameter Values
$$ ##ORIGIN= Bruker BioSpin GmbH
$$ ##OWNER= bruker
$$ $$ 2008-07-01 10:43:28.324 +0200  WUR\bruker@RIK1030
$$ $$ D:\NMRautomation/data/WUR-bruker/nmr/AR200608.5D/1/scon
$$ ##$BLKPA= (0..15)
3 3 3 3 3 3 3 3 3 3 3 3 3 3 3 3 
$$ ##$BLKTR= (0..15)
3 3 3 3 3 3 3 3 3 3 3 3 3 3 3 3 
$$ ##$DE1= 2
$$ ##$DE2= 2
$$ ##$DEADC= 4
$$ ##$DEPA= 2
$$ ##$DERX= 3
$$ ##$PHASP4= (0..15)
0.5 0.5 0.5 0.5 0.5 0.5 0.5 0.5 0.5 0.5 0.5 0.5 0.5 0.5 0.5 0.5 
$$ ##$PHASPR= (0..15)
3 3 3 3 3 3 3 3 3 3 3 3 3 3 3 3 
$$ ##$SHAPPR= (0..15)
1.6 1.6 1.6 1.6 1.6 1.6 1.6 1.6 1.6 1.6 1.6 1.6 1.6 1.6 1.6 1.6 
$$ ##END=
##$RELAX= 
##$BRUKER FILE EXP=prosol_History
$$ #*******************************************************************
$$ #
$$ # $Source: /sc/CvsTree/sc/gen/src/prg/scripts/tix/prosol/lib/lists/default,v $
$$ #
$$ # Copyright (c) 1999
$$ # BRUKER ANALYTIK GMBH
$$ # D-76287 Rheinstetten, Germany
$$ #
$$ # All Rights Reserved
$$ #
$$ #
$$ # $Id: default,v 1.11.6.4 2006/06/09 10:27:10 ber Exp $
$$ #
$$ #*******************************************************************
$$ #../conf/instr/spect/prosol/relations/default
$$ #avance-version (05/10/24)
$$ #
$$ #pulses
$$ #
$$ P[0]=P90[F1];				#  90 deg pulse F1
$$ P[1]=P90[F1];				#  90 deg pulse F1
$$ P[2]=P90[F1]*2;				# 180 deg pulse F1
$$ P[3]=P90[F2];				#  90 deg pulse F2
$$ P[4]=P90[F2]*2;				# 180 deg pulse F2
$$ P[5]=PTOC[F1]*0.66;			#  60 deg pulse F1, TOCSY 
$$ P[6]=PTOC[F1];				#  90 deg pulse F1, TOCSY
$$ P[7]=PTOC[F1]*2;			# 180 deg pulse F1, TOCSY
$$ P[8]=PSH3[F1];                          #  90 deg selective F1, WET
$$ P[9]=PTOC[F2];				#  90 deg pulse F2, TOCSY
$$ P[10]=PTOC[F2]*2;			# 180 deg pulse F2, TOCSY
$$ P[11]=PSH1[F1];				#  90 deg selective F1
$$ P[12]=PSH2[F1];				# 180 deg selective F1
$$ #
$$ P[14]=PSH3[F2];				# 180 deg inversion, adiabatic
$$ P[15]=TROE[F1];				# cw pulse F1, ROESY
$$ P[18]=PSH7[F1];				# off-resonance presat F1
$$ P[21]=P90[F3];				#  90 deg pulse F3
$$ P[22]=P90[F3]*2;			# 180 deg pulse F3
$$ P[23]=P90[F4];				#  90 deg pulse F4
$$ P[24]=PSH2[F2];				# 180 deg refocussing, adiabatic
$$ P[25]=PROE[F1]*2;			# 180 deg pulse, Shaka ROESY
$$ P[27]=P90[F1];				#  90 deg pulse F1, WATERGATE
$$ #
$$ P[29]=PSH8[F1];                         # flip back pulse
$$ P[31]=PSH15[F2];                        # 180 deg adiabatic, F2, 13C x-filter
$$ P[32]=PSH16[F1];                        # 180 deg adiabatic, F1, z-spoil
$$ #P[33]=PSH[F1];                         #  90 deg, F1, hadamard
$$ #P[34]=PSH[F1];                         # 180 deg, F1, hadamard
$$ #P[35]=PSH[F2];                         #  90 deg, F2, hadamard
$$ #P[36]=PSH[F2];                         # 180 deg, F2, hadamard
$$ #P[37]=PSH[F3];                         #  90 deg, F3, hadamard
$$ #P[38]=PSH[F3];                         # 180 deg, F3, hadamard
$$ #
$$ P[63]=PSH11[F2];                        # 180 deg adiabatic decoupling, F2, 13C
$$ #
$$ #decoupling pulses
$$ #
$$ PCPD[1]=PCPDP[F1];			# 90 deg pulse F1, dec.
$$ PCPD[2]=PCPDP[F2];			# 90 deg pulse F2, dec.
$$ PCPD[3]=PCPDP[F3];			# 90 deg pulse F3, dec.
$$ #
$$ #power levels
$$ #
$$ PL[1]=PL90[F1];				# high power, F1
$$ PL[2]=PL90[F2];				# high power, F2
$$ PL[3]=PL90[F3];				# high power, F3
$$ PL[4]=PL90[F4];				# high power, F4
$$ PL[9]=PLCW[F1];				# presat power, F1
$$ PL[10]=PLTOC[F1];			# TOCSY power, F1
$$ PL[11]=PLROE[F1];			# ROESY power, F1
$$ PL[12]=PLCPDP[F2];			# dec. power, F2
$$ PL[13]=PLCPD2[F2];			# dec. power 2, F2
$$ PL[14]=PLNOE[F2];			# low power cw, F2
$$ PL[15]=PLTOC[F2];			# TOCSY power, F2
$$ PL[16]=PLCPDP[F3];			# dec. power, F3
$$ PL[18]=PL90[F1];			# WATERGATE power, F1
$$ PL[19]=PLCPDP[F1];			# dec. power, F1
$$ PL[21]=PLCW[F2];			# 
$$ PL[23]=PLTOC[F3];			# TOCSY power, F3
$$ PL[24]=PLHD[F2];			# HD decoupling, F2
$$ PL[25]=PLSH8U[F2];			# Eretic, F2
$$ PL[27]=PLROE[F1];			# Shaka Spinlock
$$ PL[30]=PLCPDP[F2];			# dec. power, F2, 13C (=pl12)
$$ PL[31]=PLUSER2[F2];			# dec. power, F2, 13C, cw bilev
$$ #
$$ #shapes
$$ #
$$ SP[1]=PLSH1[F1];			#  90 deg selective F1
$$ SP[2]=PLSH2[F1];			# 180 deg selective F1
$$ SP[3]=PLSH3[F2];			# adiabatic 180 deg, F2, inversion
$$ SP[6]=PLSH7[F1];			# off-resonance presat F1
$$ SP[7]=PLSH2[F2];			# adiabatic 180 deg, F2, refocussing
$$ SP[11]=PLSH8[F1];                       # flip-back pulse, F1, H
$$ SP[14]=PLSH12[F2];			# adiab. bilev dec., F2, 13C
$$ SP[18]=PLSH15[F2];                      # adiabatic 180 deg, F2, 13C, x-filter
$$ SP[19]=PLSH3[F1] +0.87;                 #  90 deg, F1, wet
$$ SP[20]=PLSH3[F1] -1.04;                 #  90 deg, F1, wet
$$ SP[21]=PLSH3[F1] +2.27;                 #  90 deg, F1, wet
$$ SP[22]=PLSH3[F1] -5.05;                 #  90 deg, F1, wet
$$ #SP[23]=PLSH[F1];                       #  90 deg, F1, hadamard
$$ #SP[24]=PLSH[F1];                       # 180 deg, F1, hadamard
$$ #SP[25]=PLSH[F2];                       #  90 deg, F2, hadamard
$$ #SP[26]=PLSH[F2];                       # 180 deg, F2, hadamard
$$ #SP[27]=PLSH[F3];                       #  90 deg, F3, hadamard
$$ #SP[28]=PLSH[F3];                       # 180 deg, F3, hadamard
$$ SP[29]=PLSH16[F1];                      # adiabatic 180 deg, F1, z-spoil
$$ SP[31]=PLSH11[F2];			# adiab. dec., F2, 13C
$$ #
$$ SPNAM1=PNSH1[F1];			#
$$ SPNAM2=PNSH2[F1];			#
$$ SPNAM3=PNSH3[F2];			#
$$ SPNAM6=PNSH7[F1];			#
$$ SPNAM7=PNSH2[F2];			#
$$ SPNAM11=PNSH8[F1];                      #
$$ SPNAM14=PNSH12[F2];			#
$$ SPNAM15=PNSH8U[F2];			# Eretic, F2
$$ SPNAM18=PNSH15[F2];			#
$$ SPNAM19=PNSH3[F1];			#
$$ SPNAM20=PNSH3[F1];			#
$$ SPNAM21=PNSH3[F1];			#
$$ SPNAM22=PNSH3[F1];			#
$$ #SPNAM23=PNSH[];                        #
$$ #SPNAM24=PNSH[];                        #
$$ #SPNAM25=PNSH[];                        #
$$ #SPNAM26=PNSH[];                        #
$$ #SPNAM27=PNSH[];                        #
$$ #SPNAM28=PNSH[];                        #
$$ SPNAM29=PNSH16[F1];                     #
$$ SPNAM31=PNSH11[F2];			#
$$ #
$$ SPOAL[1]=PASH1[F1];			#
$$ SPOAL[2]=PASH2[F1];			#
$$ SPOAL[3]=PASH3[F2];			#
$$ SPOAL[6]=PASH7[F1];			#
$$ SPOAL[7]=PASH2[F2];			#
$$ SPOAL[11]=PASH8[F1];
$$ SPOAL[14]=PASH12[F2];			#
$$ SPOAL[18]=PASH15[F2];			#
$$ SPOAL[19]=PASH3[F1];			#
$$ SPOAL[20]=PASH3[F1];			#
$$ SPOAL[21]=PASH3[F1];			#
$$ SPOAL[22]=PASH3[F1];			#
$$ #SPOAL[23]=PASH[];			#
$$ #SPOAL[24]=PASH[];			#
$$ #SPOAL[25]=PASH[];			#
$$ #SPOAL[26]=PASH[];			#
$$ #SPOAL[27]=PASH[];			#
$$ #SPOAL[28]=PASH[];			#
$$ SPOAL[29]=PASH16[F1];                   #
$$ SPOAL[31]=PASH11[F2];			#
$$ #
$$ #global
$$ #
$$ D[9]=TTOC[F1];				#
$$ D[16]=D_grad;				#
$$ P[16]=P_grad1;				#
$$ P[17]=P_mlev;				#
$$ P[19]=P_grad2;				#
$$ P[20]=P_mlev;				#
$$ P[28]=P_hsqc;				#
$$ #
##$RELAX= 
##$BRUKER FILE EXP=pulseprogram
$$ # 1 "C:/Bruker/TOPSPIN/exp/stan/nmr/lists/pp/zgpr"
$$ ;zgpr
$$ ;avance-version (06/11/09)
$$ ;1D sequence with f1 presaturation
$$ ;
$$ ;$CLASS=HighRes
$$ ;$DIM=1D
$$ ;$TYPE=
$$ ;$SUBTYPE=
$$ ;$COMMENT=
$$ 
$$ 
$$ # 1 "C:/Bruker/TOPSPIN/exp/stan/nmr/lists/pp/Avance.incl" 1
$$ ;Avance2.incl
$$ ;   for 1
$$ ;
$$ ;avance-version (07/01/22)
$$ ;
$$ ;$CLASS=HighRes Incl
$$ ;$COMMENT=
$$ 
$$ 
$$ 
$$ 
$$ 
$$ 
$$ 
$$ 
$$ 
$$ 
$$ 
$$ 
$$ 
$$ 
$$ 
$$ 
$$ 
$$ 
$$ 
$$ 
$$ 
$$ 
$$ 
$$ 
$$ 
$$ 
$$ 
$$ 
$$ 
$$ 
$$ 
$$ 
$$ 
$$ 
$$ 
$$ 
$$ 
$$ 
$$ 
$$ 
$$ 
$$ 
$$ 
$$ 
$$ 
$$ 
$$ 
$$ 
$$ 
$$ 
$$ 
$$ 
$$ 
$$ 
$$ 
$$ 
$$ 
$$ 
$$ 
$$ 
$$ 
$$ 
$$ 
$$ 
$$ 
$$ 
$$ 
$$ 
$$ 
$$ 
$$ 
$$ 
$$ 
$$ 
$$ 
$$ 
$$ 
$$ 
$$ 
$$ 
$$ 
$$ 
$$ 
$$ 
$$ 
$$ 
$$ 
$$ 
$$ 
$$ 
$$ 
$$ 
$$ 
$$ 
$$ 
$$ 
$$ 
$$ 
$$ 
$$ 
$$ 
$$ 
$$ 
$$ 
$$ 
$$ 
$$ 
$$ 
$$ 
$$ 
$$ 
$$ 
$$ 
$$ 
$$ 
$$ 
$$ 
$$ 
$$ 
$$ 
$$ 
$$ 
$$ 
$$ 
$$ 
$$ 
$$ 
$$ 
$$ 
$$ 
$$ 
$$ 
$$ 
$$ ;$Id: Avance2.incl,v 1.10.6.7 2007/01/22 13:54:46 ber Exp $
$$ # 12 "C:/Bruker/TOPSPIN/exp/stan/nmr/lists/pp/zgpr" 2
$$ 
$$ 
$$ 
$$ "d12=20u"
$$ 
$$ 
$$ "acqt0=-p1*2/3.1416"
$$ 
$$ 
$$ # 1 "mc_line 21 file C:/Bruker/TOPSPIN/exp/stan/nmr/lists/pp/zgpr expanding definition part of mc command before ze"
$$ define delay MCWRK
$$ define delay MCREST
$$ "MCWRK = 0.500000*30m"
$$ "MCREST = 30m - 30m"
$$ # 21 "C:/Bruker/TOPSPIN/exp/stan/nmr/lists/pp/zgpr"
$$ 1 ze
$$ # 1 "mc_line 21 file C:/Bruker/TOPSPIN/exp/stan/nmr/lists/pp/zgpr expanding definition of mc command after ze"
$$ # 22 "C:/Bruker/TOPSPIN/exp/stan/nmr/lists/pp/zgpr"
$$ # 1 "mc_line 22 file C:/Bruker/TOPSPIN/exp/stan/nmr/lists/pp/zgpr expanding start label for mc command"
$$ 2 MCWRK  * 2
$$ LBLF0, MCREST
$$ # 23 "C:/Bruker/TOPSPIN/exp/stan/nmr/lists/pp/zgpr"
$$   d12 pl9:f1
$$   d1 cw:f1 ph29
$$   4u do:f1
$$   d12 pl1:f1
$$   p1 ph1
$$   go=2 ph31
$$ # 1 "mc_line 29 file C:/Bruker/TOPSPIN/exp/stan/nmr/lists/pp/zgpr expanding mc command in line"
$$   MCWRK wr #0
$$   MCWRK zd 
$$   lo to LBLF0 times td0
$$ 
$$ # 30 "C:/Bruker/TOPSPIN/exp/stan/nmr/lists/pp/zgpr"
$$ exit
$$ 
$$ 
$$ ph1=0 2 2 0 1 3 3 1
$$ ph29=0
$$ ph31=0 2 2 0 1 3 3 1
$$ 
$$ 
$$ ;pl1 : f1 channel - power level for pulse (default)
$$ ;pl9 : f1 channel - power level for presaturation
$$ ;p1 : f1 channel -  90 degree high power pulse
$$ ;d1 : relaxation delay; 1-5 * T1
$$ ;d12: delay for power switching                      [20 usec]
$$ ;NS: 1 * n, total number of scans: NS * TD0
$$ 
$$ 
$$ 
$$ ;$Id: zgpr,v 1.7.10.2 2006/11/10 11:04:15 ber Exp $
##$RELAX= 
##$BRUKER FILE EXP=uxnmr.par
$$ ##TITLE= Parameter file, TOPSPIN		Version 1.3
$$ ##JCAMPDX= 5.0
$$ ##DATATYPE= Parameter Values
$$ ##ORIGIN= Bruker BioSpin GmbH
$$ ##OWNER= Administrator
$$ $$ 2008-03-03 09:42:28.895 +0100  WUR\bruker@RIK1030
$$ $$ C:/Bruker/TOPSPIN/conf/instr/avance400/uxnmr.par
$$ ##$ACB= 0
$$ ##$ACBTAT= (0..15)
0 88 72 0 0 0 0 0 0 0 0 0 0 0 0 0 
$$ ##$ACBTBA= (0..15)
0 0 0 0 0 0 0 0 0 0 0 0 0 0 0 0 
$$ ##$ACBTCTL= (0..15)
0 0 0 0 0 0 0 0 0 0 0 0 0 0 0 0 
$$ ##$ACBTDI= (0..15)
0 102 102 0 0 0 0 0 0 0 0 0 0 0 0 0 
$$ ##$ACBTDM= (0..15)
0 10 10 0 0 0 0 0 0 0 0 0 0 0 0 0 
$$ ##$ACBTFHI= (0..15)
0 400 400 0 0 0 0 0 0 0 0 0 0 0 0 0 
$$ ##$ACBTFL= (0..15)
0 73 74 0 0 0 0 0 0 0 0 0 0 0 0 0 
$$ ##$ACBTFLO= (0..15)
0 14 14 0 0 0 0 0 0 0 0 0 0 0 0 0 
$$ ##$ACBTOUT= (0..15)
0 1 2 0 0 0 0 0 0 0 0 0 0 0 0 0 
$$ ##$ACBTPO= (0..15)
0 150000 60000 0 0 0 0 0 0 0 0 0 0 0 0 0 
$$ ##$ACBTPW= (0..15)
0 10 10 0 0 0 0 0 0 0 0 0 0 0 0 0 
$$ ##$ACBTSB= (0..15)
0 0 0 0 0 0 0 0 0 0 0 0 0 0 0 0 
$$ ##$ACBTY= <no>
$$ ##$AQSBDHW= (0..31)
255 255 1 4 4 255 255 255 0 0 255 255 255 255 255 255 255 255 255 0 255 
255 255 255 255 255 255 255 255 255 255 255 
$$ ##$AQSBDID= (0..31)
255 255 88 83 83 255 255 255 65 67 255 255 255 255 255 255 255 255 255 
66 255 255 255 255 255 255 255 255 255 255 255 255 
$$ ##$AQSBDNO= (0..31)
255 255 1 1 2 255 255 255 1 1 255 255 255 255 255 255 255 255 255 1 255 
255 255 255 255 255 255 255 255 255 255 255 
$$ ##$AQSBDTY= (0..31)
255 255 3 16 16 255 255 255 5 9 255 255 255 255 255 255 255 255 255 7 
255 255 255 255 255 255 255 255 255 255 255 255 
$$ ##$AQSBUAD= (0..31)
255 255 52 36 37 255 255 255 54 26 255 255 255 255 255 255 255 255 255 
32 255 255 255 255 255 255 255 255 255 255 255 255 
$$ ##$AQSECL= (0..31)
255 255 2 3 3 255 255 255 5 2 255 255 255 255 255 255 255 255 255 255 
255 255 255 255 255 255 255 255 255 255 255 255 
$$ ##$AQSECLS= (0..31)
255 255 3 2 2 255 255 255 0 0 255 255 255 255 255 255 255 255 255 255 
255 255 255 255 255 255 255 255 255 255 255 255 
$$ ##$ATT19F= (0..1)
0 0 
$$ ##$ATT1H= (0..1)
0 0 
$$ ##$ATT3H= (0..1)
0 0 
$$ ##$ATTX= (0..1)
0 0 
$$ ##$ATTY= (0..1)
0 0 
$$ ##$ATTZ= (0..1)
0 0 
$$ ##$BACSAIR= no
$$ ##$BACSCAP= 60
$$ ##$BACSDEL= 10
$$ ##$BACSFCM= no
$$ ##$BACSOPT= <>
$$ ##$BACSTY= <tty08>
$$ ##$BARPTY= <no>
$$ ##$BFREQ= 400.13
$$ ##$BIRDS= yes
$$ ##$BMPC= 0
$$ ##$BMPCTY= <no>
$$ ##$BPSUTY= <no>
$$ ##$BSMS= 1
$$ ##$BSMSTY= <tty02>
$$ ##$CFASMOD= (0..7)
1 1 1 1 1 1 1 1 
$$ ##$CFASMUL= (0..7)
1 1 1 1 1 1 1 1 
$$ ##$CNFTXDR= (0..7)
6 6 0 0 0 0 0 0 
$$ ##$COMDIG2= 0
$$ ##$CPDBTY= <no>
$$ ##$CRCOTY= <no>
$$ ##$DATSTAT= no
$$ ##$DIGI140= (0..7)
0 0 0 0 0 0 0 0 
$$ ##$DIGIB12= (0..7)
0 0 0 0 0 0 0 0 
$$ ##$DIGIB16= (0..7)
0 0 0 0 0 0 0 0 
$$ ##$DIGIFA= (0..7)
0 0 0 0 0 0 0 0 
$$ ##$DIGIHA= (0..7)
0 0 0 0 0 0 0 0 
$$ ##$DIGIHAF= (0..7)
0 0 0 0 0 0 0 0 
$$ ##$DIGIHRD= (0..7)
0 0 0 0 0 0 0 0 
$$ ##$DIGIIA= (0..7)
0 0 0 0 0 0 0 0 
$$ ##$DIGIO16= (0..7)
0 0 0 0 0 0 0 0 
$$ ##$DIGISA= (0..7)
1 0 0 0 0 0 0 0 
$$ ##$DIGISAF= (0..7)
0 0 0 0 0 0 0 0 
$$ ##$DIGISL= (0..7)
0 0 0 0 0 0 0 0 
$$ ##$DIGITYI= (0..7)
0 0 0 0 0 0 0 0 
$$ ##$DIGITYP= (0..7)
0 0 0 0 0 0 0 0 
$$ ##$DIGITZ= 0
$$ ##$DRU= no
$$ ##$FCUMEM= (0..7)
2093056 2093056 0 0 0 0 0 0 
$$ ##$FCUPAL= (0..7)
260 260 0 0 0 0 0 0 
$$ ##$FQMIX= 0
$$ ##$FUNCMOD= <>
$$ ##$GCUTYPE= 2
$$ ##$GTUTY= <no>
$$ ##$HFAC= 3
$$ ##$HPCU= 0
$$ ##$HPCUTY= <no>
$$ ##$HPTXLP= (0..3)
-1 -1 -1 -1 
$$ ##$HPTXPI= (0..3)
0 0 0 0 
$$ ##$HPTXPO= (0..3)
0 0 0 0 
$$ ##$HPTXTY= (0..3)
0 0 0 0 
$$ ##$IF451= 0
$$ ##$IFREQ= 1
$$ ##$INTFPR= 0
$$ ##$IPSO= no
$$ ##$LOCKTY= <tty03>
$$ ##$LOCSWID= 0
$$ ##$M2FAC= 0
$$ ##$MASTY= <no>
$$ ##$MEMPRM= 0
$$ ##$MHFAC= 0
$$ ##$MXFAC= 0
$$ ##$NAMPD1= <2H>
$$ ##$NAMPD10= <>
$$ ##$NAMPD11= <>
$$ ##$NAMPD12= <>
$$ ##$NAMPD13= <>
$$ ##$NAMPD14= <>
$$ ##$NAMPD15= <>
$$ ##$NAMPD16= <>
$$ ##$NAMPD2= <X-BB19F_2HS>
$$ ##$NAMPD3= <1H>
$$ ##$NAMPD4= <>
$$ ##$NAMPD5= <>
$$ ##$NAMPD6= <>
$$ ##$NAMPD7= <>
$$ ##$NAMPD8= <>
$$ ##$NAMPD9= <>
$$ ##$NFCU= 2
$$ ##$NMRCH= 0
$$ ##$NMRMEM= 0
$$ ##$NRCU= 1
$$ ##$NROUT= 1
$$ ##$PAMPF1= (0..15)
75 99 67 27 0 0 0 12 117 46 8 118 1 0 0 0 
$$ ##$PAMPF2= (0..15)
0 0 0 0 0 0 0 0 0 0 0 0 0 0 0 0 
$$ ##$PAMPF3= (0..15)
0 0 0 0 0 0 0 0 0 0 0 0 0 0 0 0 
$$ ##$PAMPF4= (0..15)
0 0 0 0 0 0 0 0 0 0 0 0 0 0 0 0 
$$ ##$PAMPF5= (0..15)
0 0 0 0 0 0 0 0 0 0 0 0 0 0 0 0 
$$ ##$PAMPF6= (0..15)
0 0 0 0 0 0 0 0 0 0 0 0 0 0 0 0 
$$ ##$PAMPF7= (0..15)
0 0 0 0 0 0 0 0 0 0 0 0 0 0 0 0 
$$ ##$PAMPF8= (0..15)
0 0 0 0 0 0 0 0 0 0 0 0 0 0 0 0 
$$ ##$PH4= 0
$$ ##$PHF4TY= <no>
$$ ##$POWCHK= no
$$ ##$PRAMD1= (0..7)
0 1048576 0 0 0 1048576 0 0 
$$ ##$PRAMD10= (0..7)
0 0 0 0 0 0 0 0 
$$ ##$PRAMD11= (0..7)
0 0 0 0 0 0 0 0 
$$ ##$PRAMD12= (0..7)
0 0 0 0 0 0 0 0 
$$ ##$PRAMD13= (0..7)
0 0 0 0 0 0 0 0 
$$ ##$PRAMD14= (0..7)
0 0 0 0 0 0 0 0 
$$ ##$PRAMD15= (0..7)
0 0 0 0 0 0 0 0 
$$ ##$PRAMD16= (0..7)
0 0 0 0 0 0 0 0 
$$ ##$PRAMD17= (0..7)
0 0 0 0 0 0 0 0 
$$ ##$PRAMD18= (0..7)
0 0 0 0 0 0 0 0 
$$ ##$PRAMD19= (0..7)
0 0 0 0 0 0 0 0 
$$ ##$PRAMD2= (0..7)
2147483644 2146435071 2147483647 134217727 2147483644 2146435071 2147483647 
134217727 
$$ ##$PRAMD20= (0..7)
0 0 0 0 0 0 0 0 
$$ ##$PRAMD21= (0..7)
0 0 0 0 0 0 0 0 
$$ ##$PRAMD3= (0..7)
2 0 0 0 2 0 0 0 
$$ ##$PRAMD4= (0..7)
2147483644 2146435071 2147483647 134217727 2147483644 2146435071 2147483647 
134217727 
$$ ##$PRAMD5= (0..7)
0 0 0 0 0 0 0 0 
$$ ##$PRAMD6= (0..7)
0 0 0 0 0 0 0 0 
$$ ##$PRAMD7= (0..7)
0 0 0 0 0 0 0 0 
$$ ##$PRAMD8= (0..7)
0 0 0 0 0 0 0 0 
$$ ##$PRAMD9= (0..7)
0 0 0 0 0 0 0 0 
$$ ##$PRAMLED= (0..1)
15 15 
$$ ##$PRAMP1= <tty01>
$$ ##$PRAMP2= <no>
$$ ##$PRAMP3= <no>
$$ ##$PRAMP4= <no>
$$ ##$PRAMP5= <no>
$$ ##$PRAMP6= <no>
$$ ##$PRAMP7= <no>
$$ ##$PRAMP8= <no>
$$ ##$PRAMPTP= 0
$$ ##$PREPTY= <no>
$$ ##$PRESHLD= 0
$$ ##$PTS160= -1
$$ ##$PTSA2X= (0..7)
0 0 0 0 0 0 0 0 
$$ ##$PTSF2X= (0..7)
0 0 0 0 0 0 0 0 
$$ ##$PTSFMX= (0..7)
429.9 429.9 0 0 0 0 0 0 
$$ ##$PULCHK= no
$$ ##$RCUCDS= (0..7)
8388608 0 0 0 0 0 0 0 
$$ ##$RCUCFS= (0..7)
4096 0 0 0 0 0 0 0 
$$ ##$RCUCSS= (0..7)
1048576 0 0 0 0 0 0 0 
$$ ##$RCUI2C1= (0..7)
78 0 0 0 0 0 0 0 
$$ ##$RCUI2C2= (0..7)
0 0 0 0 0 0 0 0 
$$ ##$RCUI2C3= (0..7)
0 0 0 0 0 0 0 0 
$$ ##$RCUI2C4= (0..7)
0 0 0 0 0 0 0 0 
$$ ##$RCUI2C5= (0..7)
0 0 0 0 0 0 0 0 
$$ ##$RCUI2C6= (0..7)
0 0 0 0 0 0 0 0 
$$ ##$RCUI2C7= (0..7)
0 0 0 0 0 0 0 0 
$$ ##$RCUI2C8= (0..7)
0 0 0 0 0 0 0 0 
$$ ##$RDCU= 0
$$ ##$RGTYPE= (0..7)
5 0 0 0 0 0 0 0 
$$ ##$RG_max= (0..7)
46341 0 0 0 0 0 0 0 
$$ ##$RG_min= (0..7)
1 0 0 0 0 0 0 0 
$$ ##$RG_tab1= (0..255)
1 1.1 1.3 1.4 1.6 1.8 2 2.2 2.5 2.8 3.2 3.6 4 4.5 5 5.7 6.3 7.1 8 9 10.1 
11.3 12.7 14.3 16 18 20.2 22.6 25.4 28.5 32 35.9 40.3 45.3 50.8 57 64 
71.8 80.6 90.5 101.6 114 128 143.7 161.3 181 203.2 228.1 256 287.4 322.5 
362 406.4 456.1 512 574.7 645.1 724.1 812.7 912.3 1024 1149.4 1290.2 1448.2 
1625.5 1824.6 2048 2298.8 2580.3 2896.3 3251 3649.1 4096 4597.6 5160.6 
5792.6 6502 7298.2 8192 9195.2 10321.3 11585.2 13004 14596.5 16384 18390.4 
20642.5 23170.5 26008 29193 32768 36780.8 41285.1 46341 -1 -1 -1 -1 -1 
-1 -1 -1 -1 -1 -1 -1 -1 -1 -1 -1 -1 -1 -1 -1 -1 -1 -1 -1 -1 -1 -1 -1 -1 
-1 -1 -1 -1 -1 -1 -1 -1 -1 -1 -1 -1 -1 -1 -1 -1 -1 -1 -1 -1 -1 -1 -1 -1 
-1 -1 -1 -1 -1 -1 -1 -1 -1 -1 -1 -1 -1 -1 -1 -1 -1 -1 -1 -1 -1 -1 -1 -1 
-1 -1 -1 -1 -1 -1 -1 -1 -1 -1 -1 -1 -1 -1 -1 -1 -1 -1 -1 -1 -1 -1 -1 -1 
-1 -1 -1 -1 -1 -1 -1 -1 -1 -1 -1 -1 -1 -1 -1 -1 -1 -1 -1 -1 -1 -1 -1 -1 
-1 -1 -1 -1 -1 -1 -1 -1 -1 -1 -1 -1 -1 -1 -1 -1 -1 -1 -1 -1 -1 -1 -1 -1 
-1 -1 -1 -1 -1 -1 -1 -1 -1 -1 -1 -1 -1 
$$ ##$RG_tab2= (0..255)
-1 -1 -1 -1 -1 -1 -1 -1 -1 -1 -1 -1 -1 -1 -1 -1 -1 -1 -1 -1 -1 -1 -1 -1 
-1 -1 -1 -1 -1 -1 -1 -1 -1 -1 -1 -1 -1 -1 -1 -1 -1 -1 -1 -1 -1 -1 -1 -1 
-1 -1 -1 -1 -1 -1 -1 -1 -1 -1 -1 -1 -1 -1 -1 -1 -1 -1 -1 -1 -1 -1 -1 -1 
-1 -1 -1 -1 -1 -1 -1 -1 -1 -1 -1 -1 -1 -1 -1 -1 -1 -1 -1 -1 -1 -1 -1 -1 
-1 -1 -1 -1 -1 -1 -1 -1 -1 -1 -1 -1 -1 -1 -1 -1 -1 -1 -1 -1 -1 -1 -1 -1 
-1 -1 -1 -1 -1 -1 -1 -1 -1 -1 -1 -1 -1 -1 -1 -1 -1 -1 -1 -1 -1 -1 -1 -1 
-1 -1 -1 -1 -1 -1 -1 -1 -1 -1 -1 -1 -1 -1 -1 -1 -1 -1 -1 -1 -1 -1 -1 -1 
-1 -1 -1 -1 -1 -1 -1 -1 -1 -1 -1 -1 -1 -1 -1 -1 -1 -1 -1 -1 -1 -1 -1 -1 
-1 -1 -1 -1 -1 -1 -1 -1 -1 -1 -1 -1 -1 -1 -1 -1 -1 -1 -1 -1 -1 -1 -1 -1 
-1 -1 -1 -1 -1 -1 -1 -1 -1 -1 -1 -1 -1 -1 -1 -1 -1 -1 -1 -1 -1 -1 -1 -1 
-1 -1 -1 -1 -1 -1 -1 -1 -1 -1 -1 -1 -1 -1 -1 -1 
$$ ##$RG_tab3= (0..255)
-1 -1 -1 -1 -1 -1 -1 -1 -1 -1 -1 -1 -1 -1 -1 -1 -1 -1 -1 -1 -1 -1 -1 -1 
-1 -1 -1 -1 -1 -1 -1 -1 -1 -1 -1 -1 -1 -1 -1 -1 -1 -1 -1 -1 -1 -1 -1 -1 
-1 -1 -1 -1 -1 -1 -1 -1 -1 -1 -1 -1 -1 -1 -1 -1 -1 -1 -1 -1 -1 -1 -1 -1 
-1 -1 -1 -1 -1 -1 -1 -1 -1 -1 -1 -1 -1 -1 -1 -1 -1 -1 -1 -1 -1 -1 -1 -1 
-1 -1 -1 -1 -1 -1 -1 -1 -1 -1 -1 -1 -1 -1 -1 -1 -1 -1 -1 -1 -1 -1 -1 -1 
-1 -1 -1 -1 -1 -1 -1 -1 -1 -1 -1 -1 -1 -1 -1 -1 -1 -1 -1 -1 -1 -1 -1 -1 
-1 -1 -1 -1 -1 -1 -1 -1 -1 -1 -1 -1 -1 -1 -1 -1 -1 -1 -1 -1 -1 -1 -1 -1 
-1 -1 -1 -1 -1 -1 -1 -1 -1 -1 -1 -1 -1 -1 -1 -1 -1 -1 -1 -1 -1 -1 -1 -1 
-1 -1 -1 -1 -1 -1 -1 -1 -1 -1 -1 -1 -1 -1 -1 -1 -1 -1 -1 -1 -1 -1 -1 -1 
-1 -1 -1 -1 -1 -1 -1 -1 -1 -1 -1 -1 -1 -1 -1 -1 -1 -1 -1 -1 -1 -1 -1 -1 
-1 -1 -1 -1 -1 -1 -1 -1 -1 -1 -1 -1 -1 -1 -1 -1 
$$ ##$RG_tab4= (0..255)
-1 -1 -1 -1 -1 -1 -1 -1 -1 -1 -1 -1 -1 -1 -1 -1 -1 -1 -1 -1 -1 -1 -1 -1 
-1 -1 -1 -1 -1 -1 -1 -1 -1 -1 -1 -1 -1 -1 -1 -1 -1 -1 -1 -1 -1 -1 -1 -1 
-1 -1 -1 -1 -1 -1 -1 -1 -1 -1 -1 -1 -1 -1 -1 -1 -1 -1 -1 -1 -1 -1 -1 -1 
-1 -1 -1 -1 -1 -1 -1 -1 -1 -1 -1 -1 -1 -1 -1 -1 -1 -1 -1 -1 -1 -1 -1 -1 
-1 -1 -1 -1 -1 -1 -1 -1 -1 -1 -1 -1 -1 -1 -1 -1 -1 -1 -1 -1 -1 -1 -1 -1 
-1 -1 -1 -1 -1 -1 -1 -1 -1 -1 -1 -1 -1 -1 -1 -1 -1 -1 -1 -1 -1 -1 -1 -1 
-1 -1 -1 -1 -1 -1 -1 -1 -1 -1 -1 -1 -1 -1 -1 -1 -1 -1 -1 -1 -1 -1 -1 -1 
-1 -1 -1 -1 -1 -1 -1 -1 -1 -1 -1 -1 -1 -1 -1 -1 -1 -1 -1 -1 -1 -1 -1 -1 
-1 -1 -1 -1 -1 -1 -1 -1 -1 -1 -1 -1 -1 -1 -1 -1 -1 -1 -1 -1 -1 -1 -1 -1 
-1 -1 -1 -1 -1 -1 -1 -1 -1 -1 -1 -1 -1 -1 -1 -1 -1 -1 -1 -1 -1 -1 -1 -1 
-1 -1 -1 -1 -1 -1 -1 -1 -1 -1 -1 -1 -1 -1 -1 -1 
$$ ##$RG_tab5= (0..255)
-1 -1 -1 -1 -1 -1 -1 -1 -1 -1 -1 -1 -1 -1 -1 -1 -1 -1 -1 -1 -1 -1 -1 -1 
-1 -1 -1 -1 -1 -1 -1 -1 -1 -1 -1 -1 -1 -1 -1 -1 -1 -1 -1 -1 -1 -1 -1 -1 
-1 -1 -1 -1 -1 -1 -1 -1 -1 -1 -1 -1 -1 -1 -1 -1 -1 -1 -1 -1 -1 -1 -1 -1 
-1 -1 -1 -1 -1 -1 -1 -1 -1 -1 -1 -1 -1 -1 -1 -1 -1 -1 -1 -1 -1 -1 -1 -1 
-1 -1 -1 -1 -1 -1 -1 -1 -1 -1 -1 -1 -1 -1 -1 -1 -1 -1 -1 -1 -1 -1 -1 -1 
-1 -1 -1 -1 -1 -1 -1 -1 -1 -1 -1 -1 -1 -1 -1 -1 -1 -1 -1 -1 -1 -1 -1 -1 
-1 -1 -1 -1 -1 -1 -1 -1 -1 -1 -1 -1 -1 -1 -1 -1 -1 -1 -1 -1 -1 -1 -1 -1 
-1 -1 -1 -1 -1 -1 -1 -1 -1 -1 -1 -1 -1 -1 -1 -1 -1 -1 -1 -1 -1 -1 -1 -1 
-1 -1 -1 -1 -1 -1 -1 -1 -1 -1 -1 -1 -1 -1 -1 -1 -1 -1 -1 -1 -1 -1 -1 -1 
-1 -1 -1 -1 -1 -1 -1 -1 -1 -1 -1 -1 -1 -1 -1 -1 -1 -1 -1 -1 -1 -1 -1 -1 
-1 -1 -1 -1 -1 -1 -1 -1 -1 -1 -1 -1 -1 -1 -1 -1 
$$ ##$RG_tab6= (0..255)
-1 -1 -1 -1 -1 -1 -1 -1 -1 -1 -1 -1 -1 -1 -1 -1 -1 -1 -1 -1 -1 -1 -1 -1 
-1 -1 -1 -1 -1 -1 -1 -1 -1 -1 -1 -1 -1 -1 -1 -1 -1 -1 -1 -1 -1 -1 -1 -1 
-1 -1 -1 -1 -1 -1 -1 -1 -1 -1 -1 -1 -1 -1 -1 -1 -1 -1 -1 -1 -1 -1 -1 -1 
-1 -1 -1 -1 -1 -1 -1 -1 -1 -1 -1 -1 -1 -1 -1 -1 -1 -1 -1 -1 -1 -1 -1 -1 
-1 -1 -1 -1 -1 -1 -1 -1 -1 -1 -1 -1 -1 -1 -1 -1 -1 -1 -1 -1 -1 -1 -1 -1 
-1 -1 -1 -1 -1 -1 -1 -1 -1 -1 -1 -1 -1 -1 -1 -1 -1 -1 -1 -1 -1 -1 -1 -1 
-1 -1 -1 -1 -1 -1 -1 -1 -1 -1 -1 -1 -1 -1 -1 -1 -1 -1 -1 -1 -1 -1 -1 -1 
-1 -1 -1 -1 -1 -1 -1 -1 -1 -1 -1 -1 -1 -1 -1 -1 -1 -1 -1 -1 -1 -1 -1 -1 
-1 -1 -1 -1 -1 -1 -1 -1 -1 -1 -1 -1 -1 -1 -1 -1 -1 -1 -1 -1 -1 -1 -1 -1 
-1 -1 -1 -1 -1 -1 -1 -1 -1 -1 -1 -1 -1 -1 -1 -1 -1 -1 -1 -1 -1 -1 -1 -1 
-1 -1 -1 -1 -1 -1 -1 -1 -1 -1 -1 -1 -1 -1 -1 -1 
$$ ##$RG_tab7= (0..255)
-1 -1 -1 -1 -1 -1 -1 -1 -1 -1 -1 -1 -1 -1 -1 -1 -1 -1 -1 -1 -1 -1 -1 -1 
-1 -1 -1 -1 -1 -1 -1 -1 -1 -1 -1 -1 -1 -1 -1 -1 -1 -1 -1 -1 -1 -1 -1 -1 
-1 -1 -1 -1 -1 -1 -1 -1 -1 -1 -1 -1 -1 -1 -1 -1 -1 -1 -1 -1 -1 -1 -1 -1 
-1 -1 -1 -1 -1 -1 -1 -1 -1 -1 -1 -1 -1 -1 -1 -1 -1 -1 -1 -1 -1 -1 -1 -1 
-1 -1 -1 -1 -1 -1 -1 -1 -1 -1 -1 -1 -1 -1 -1 -1 -1 -1 -1 -1 -1 -1 -1 -1 
-1 -1 -1 -1 -1 -1 -1 -1 -1 -1 -1 -1 -1 -1 -1 -1 -1 -1 -1 -1 -1 -1 -1 -1 
-1 -1 -1 -1 -1 -1 -1 -1 -1 -1 -1 -1 -1 -1 -1 -1 -1 -1 -1 -1 -1 -1 -1 -1 
-1 -1 -1 -1 -1 -1 -1 -1 -1 -1 -1 -1 -1 -1 -1 -1 -1 -1 -1 -1 -1 -1 -1 -1 
-1 -1 -1 -1 -1 -1 -1 -1 -1 -1 -1 -1 -1 -1 -1 -1 -1 -1 -1 -1 -1 -1 -1 -1 
-1 -1 -1 -1 -1 -1 -1 -1 -1 -1 -1 -1 -1 -1 -1 -1 -1 -1 -1 -1 -1 -1 -1 -1 
-1 -1 -1 -1 -1 -1 -1 -1 -1 -1 -1 -1 -1 -1 -1 -1 
$$ ##$RG_tab8= (0..255)
-1 -1 -1 -1 -1 -1 -1 -1 -1 -1 -1 -1 -1 -1 -1 -1 -1 -1 -1 -1 -1 -1 -1 -1 
-1 -1 -1 -1 -1 -1 -1 -1 -1 -1 -1 -1 -1 -1 -1 -1 -1 -1 -1 -1 -1 -1 -1 -1 
-1 -1 -1 -1 -1 -1 -1 -1 -1 -1 -1 -1 -1 -1 -1 -1 -1 -1 -1 -1 -1 -1 -1 -1 
-1 -1 -1 -1 -1 -1 -1 -1 -1 -1 -1 -1 -1 -1 -1 -1 -1 -1 -1 -1 -1 -1 -1 -1 
-1 -1 -1 -1 -1 -1 -1 -1 -1 -1 -1 -1 -1 -1 -1 -1 -1 -1 -1 -1 -1 -1 -1 -1 
-1 -1 -1 -1 -1 -1 -1 -1 -1 -1 -1 -1 -1 -1 -1 -1 -1 -1 -1 -1 -1 -1 -1 -1 
-1 -1 -1 -1 -1 -1 -1 -1 -1 -1 -1 -1 -1 -1 -1 -1 -1 -1 -1 -1 -1 -1 -1 -1 
-1 -1 -1 -1 -1 -1 -1 -1 -1 -1 -1 -1 -1 -1 -1 -1 -1 -1 -1 -1 -1 -1 -1 -1 
-1 -1 -1 -1 -1 -1 -1 -1 -1 -1 -1 -1 -1 -1 -1 -1 -1 -1 -1 -1 -1 -1 -1 -1 
-1 -1 -1 -1 -1 -1 -1 -1 -1 -1 -1 -1 -1 -1 -1 -1 -1 -1 -1 -1 -1 -1 -1 -1 
-1 -1 -1 -1 -1 -1 -1 -1 -1 -1 -1 -1 -1 -1 -1 -1 
$$ ##$ROUTER= 3
$$ ##$RX22TY= <tty10>
$$ ##$SCMTY= <no>
$$ ##$SPECTR= 5
$$ ##$SY2FLAG= 0
$$ ##$TFXNUM= 0
$$ ##$TRIPLO2= 0
$$ ##$VTUTY= <tty05>
$$ ##$WBREFAM= (0..15)
100 100 100 100 100 100 100 100 100 100 100 100 100 100 100 100 
$$ ##$WBREFPH= (0..15)
0 0 0 0 0 0 0 0 0 0 0 0 0 0 0 0 
$$ ##$XFAC= 2
$$ ##END=
##$RELAX= 
$$ Bruker specific parameters
$$ --------------------------
##$DU= <P:\NMR-data>
##$EXPNO= 1
##$NAME= <NMR_polar_TCDD_p7.5D>
##$PROCNO= 1
##$TYPE= <nmr>
##$USER= <Ainhoa_raw_data>
##$ACQT0= 0
##$AMP= (0..31)
100 100 100 100 100 100 100 100 100 100 100 100 100 100 100 100 100 100
100 100 100 100 100 100 100 100 100 100 100 100 100 100
##$ANAVPT= -1
##$AQSEQ= 0
##$AQ_mod= 3
##$AUNM= <au_zg>
##$AUTOPOS= <10 >
##$BF1= 400.13
##$BF2= 100.612769
##$BF3= 400.13
##$BF4= 400.13
##$BF5= 500.13
##$BF6= 500.13
##$BF7= 500.13
##$BF8= 500.13
##$BYTORDA= 0
##$CFDGTYP= 0
##$CFRGTYP= 5
##$CHEMSTR= <none>
##$CNST= (0..63)
1 1 145 1 1 1 1 1 1 1 1 1 1 1 1 1 1 1 1 1 1 1 1 1 1 1 1 1 1 1 1 1 1 1 1
1 1 1 1 1 1 1 1 1 1 1 1 1 1 1 1 1 1 1 1 1 1 1 1 1 1 1 1 1
##$CPDPRG= <>
##$CPDPRG1= <>
##$CPDPRG2= <>
##$CPDPRG3= <>
##$CPDPRG4= <mlev>
##$CPDPRG5= <mlev>
##$CPDPRG6= <mlev>
##$CPDPRG7= <mlev>
##$CPDPRG8= <mlev>
##$CPDPRGB= <>
##$CPDPRGT= <>
##$D= (0..63)
0 2 0 0 0 0 0 0 0 0.06 0 0 2e-005 0 0 0 0.0002 0 0 0 0 0 0 0 0 0 0 0 0
0 0 0 0 0 0 0 0 0 0 0 0 0 0 0 0 0 0 0 0 0 0 0 0 0 0 0 0 0 0 0 0 0 0 0
##$DATE= 1214905590
##$DBL= (0..7)
120 120 120 120 120 120 120 120
##$DBP= (0..7)
150 150 150 150 150 150 150 150
##$DBP07= 0
##$DBPNAM0= <>
##$DBPNAM1= <>
##$DBPNAM2= <>
##$DBPNAM3= <>
##$DBPNAM4= <>
##$DBPNAM5= <>
##$DBPNAM6= <>
##$DBPNAM7= <>
##$DBPOAL= (0..7)
0.5 0.5 0.5 0.5 0.5 0.5 0.5 0.5
##$DBPOFFS= (0..7)
0 0 0 0 0 0 0 0
##$DE= 6
##$DECBNUC= <off>
##$DECIM= 24
##$DECNUC= <off>
##$DECSTAT= 4
##$DIGMOD= 0
##$DIGTYP= 7
##$DL= (0..7)
0 120 120 120 120 120 120 120
##$DP= (0..7)
150 150 150 150 150 150 150 150
##$DP07= 0
##$DPNAME0= <>
##$DPNAME1= <>
##$DPNAME2= <>
##$DPNAME3= <>
##$DPNAME4= <>
##$DPNAME5= <>
##$DPNAME6= <>
##$DPNAME7= <>
##$DPOAL= (0..7)
0.5 0.5 0.5 0.5 0.5 0.5 0.5 0.5
##$DPOFFS= (0..7)
0 0 0 0 0 0 0 0
##$DQDMODE= 0
##$DR= 18
##$DS= 4
##$DSLIST= <SSSSSSSSSSSSSSS>
##$DSPFIRM= 0
##$DSPFVS= -1
##$DTYPA= 0
##$EXP= <AID_d2o>
##$F1LIST= <111111111111111>
##$F2LIST= <222222222222222>
##$F3LIST= <333333333333333>
##$FCUCHAN= (0..9)
0 2 1 0 0 0 0 0 0 0
##$FL1= 90
##$FL2= 90
##$FL3= 90
##$FL4= 90
##$FOV= 20
##$FQ1LIST= <freqlist>
##$FQ2LIST= <freqlist>
##$FQ3LIST= <freqlist>
##$FQ4LIST= <freqlist>
##$FQ5LIST= <freqlist>
##$FQ6LIST= <freqlist>
##$FQ7LIST= <freqlist>
##$FQ8LIST= <freqlist>
##$FRQLO3= 1882485.02994012
##$FRQLO3N= 0
##$FS= (0..7)
83 83 83 83 83 83 83 83
##$FTLPGN= 0
##$FW= 90000
##$FnMODE= 0
##$FnTYPE= 0
##$GP031= 0
##$GPNAM0= <sine.100>
##$GPNAM1= <sine.100>
##$GPNAM10= <sine.100>
##$GPNAM11= <sine.100>
##$GPNAM12= <sine.100>
##$GPNAM13= <sine.100>
##$GPNAM14= <sine.100>
##$GPNAM15= <sine.100>
##$GPNAM16= <sine.100>
##$GPNAM17= <sine.100>
##$GPNAM18= <sine.100>
##$GPNAM19= <sine.100>
##$GPNAM2= <sine.100>
##$GPNAM20= <sine.100>
##$GPNAM21= <sine.100>
##$GPNAM22= <sine.100>
##$GPNAM23= <sine.100>
##$GPNAM24= <sine.100>
##$GPNAM25= <sine.100>
##$GPNAM26= <sine.100>
##$GPNAM27= <sine.100>
##$GPNAM28= <sine.100>
##$GPNAM29= <sine.100>
##$GPNAM3= <sine.100>
##$GPNAM30= <sine.100>
##$GPNAM31= <sine.100>
##$GPNAM4= <sine.100>
##$GPNAM5= <sine.100>
##$GPNAM6= <sine.100>
##$GPNAM7= <sine.100>
##$GPNAM8= <sine.100>
##$GPNAM9= <sine.100>
##$GPX= (0..31)
0 0 0 0 0 0 0 0 0 0 0 0 0 0 0 0 0 0 0 0 0 0 0 0 0 0 0 0 0 0 0 0
##$GPY= (0..31)
0 0 0 0 0 0 0 0 0 0 0 0 0 0 0 0 0 0 0 0 0 0 0 0 0 0 0 0 0 0 0 0
##$GPZ= (0..31)
0 0 0 0 0 0 0 0 0 0 0 0 0 0 0 0 0 0 0 0 0 0 0 0 0 0 0 0 0 0 0 0
##$GRDPROG= <>
##$GRPDLY= -1
##$HDDUTY= 20
##$HDRATE= 20
##$HGAIN= (0..3)
0 0 0 0
##$HL1= 1
##$HL2= 35
##$HL3= 16
##$HL4= 17
##$HOLDER= 0
##$HPMOD= (0..7)
0 0 0 0 0 0 0 0
##$HPPRGN= 0
##$IN= (0..63)
0.001 0.001 0.001 0.001 0.001 0.001 0.001 0.001 0.001 0.001 0.001 0.001
0.001 0.001 0.001 0.001 0.001 0.001 0.001 0.001 0.001 0.001 0.001 0.001
0.001 0.001 0.001 0.001 0.001 0.001 0.001 0.001 0.001 0.001 0.001 0.001
0.001 0.001 0.001 0.001 0.001 0.001 0.001 0.001 0.001 0.001 0.001 0.001
0.001 0.001 0.001 0.001 0.001 0.001 0.001 0.001 0.001 0.001 0.001 0.001
0.001 0.001 0.001 0.001
##$INF= (0..7)
0 0 0 0 0 0 0 0
##$INP= (0..63)
0 0 0 0 0 0 0 0 0 0 0 0 0 0 0 0 0 0 0 0 0 0 0 0 0 0 0 0 0 0 0 0 0 0 0 0
0 0 0 0 0 0 0 0 0 0 0 0 0 0 0 0 0 0 0 0 0 0 0 0 0 0 0 0
##$INSTRUM= <avance400>
##$L= (0..31)
1 1 1 1 1 1 1 1 1 1 1 1 1 1 1 1 1 1 1 1 1 1 1 1 1 1 1 1 1 1 1 1
##$LFILTER= 200
##$LGAIN= -5
##$LINPSTP= 0
##$LOCKED= yes
##$LOCKFLD= 3193
##$LOCKGN= 97.4000015258789
##$LOCKPOW= -25
##$LOCKPPM= 4.69999980926514
##$LOCNUC= <2H>
##$LOCPHAS= 356
##$LOCSHFT= yes
##$LOCSW= 0
##$LTIME= 0.200000002980232
##$MASR= 4200
##$MASRLST= <masrlst>
##$NBL= 1
##$NC= -2
##$NLOGCH= 1
##$NS= 1024
##$NUC1= <1H>
##$NUC2= <13C>
##$NUC3= <off>
##$NUC4= <off>
##$NUC5= <off>
##$NUC6= <off>
##$NUC7= <off>
##$NUC8= <off>
##$NUCLEI= 0
##$NUCLEUS= <off>
##$O1= 1885.29
##$O2= 4979.85804243228
##$O3= 1900.52349393
##$O4= 1900.52349393
##$O5= 0
##$O6= 0
##$O7= 0
##$O8= 0
##$OBSCHAN= (0..9)
0 0 0 0 0 0 0 0 0 0
##$OVERFLW= 0
##$P= (0..63)
7.6 7.6 15.2 14.9 29.8 16.5 25 50 0 0 0 0 0 0 0 200000 1000 2500 0 600
2500 0 0 0 0 200 0 7.6 1000 0 0 0 0 0 0 0 0 0 0 0 0 0 0 0 0 0 0 0 0 0 0
0 0 0 0 0 0 0 0 0 0 0 0 0
##$PACOIL= (0..15)
0 0 0 0 0 0 0 0 0 0 0 0 0 0 0 0
##$PAPS= 2
##$PARMODE= 0
##$PCPD= (0..9)
100 100 70 100 100 100 100 100 100 100
##$PHCOR= (0..31)
0 0 0 0 0 0 0 0 0 0 0 0 0 0 0 0 0 0 0 0 0 0 0 0 0 0 0 0 0 0 0 0
##$PHLIST= <>
##$PHP= 1
##$PH_ref= 0
##$PL= (0..63)
120 0 -4 120 120 120 120 120 120 80 10.34 22.38 9 120 120 120 120 120 0
120 120 120 120 120 120 120 120 22.38 120 120 9 120 120 120 120 120 120
120 120 120 120 120 120 120 120 120 120 120 120 120 120 120 120 120 120
120 120 120 120 120 120 120 120 120
##$PLSTEP= 0.1
##$PLSTRT= -6
##$POWMOD= 0
##$PQPHASE= 0
##$PQSCALE= 0
##$PR= 1
##$PRECHAN= (0..15)
-1 1 2 -1 -1 -1 -1 -1 -1 -1 -1 -1 -1 -1 -1 -1
##$PRGAIN= 0
##$PROBHD= <5 mm PABBI 1H-BB Z-GRD Z811201/0006
>
##$PROSOL= no
##$PULPROG= <zgpr>
##$PW= 0
##$PYNM= <acqu.py>
##$QNP= 1
##$RD= 0
##$RECCHAN= (0..15)
-1 -1 -1 -1 -1 -1 -1 -1 -1 -1 -1 -1 -1 -1 -1 -1
##$RECPH= 0
##$RECPRE= (0..15)
-1 -1 -1 -1 -1 -1 -1 -1 -1 -1 -1 -1 -1 -1 -1 -1
##$RECPRFX= (0..15)
-1 -1 -1 -1 -1 -1 -1 -1 -1 -1 -1 -1 -1 -1 -1 -1
##$RECSEL= (0..15)
0 0 0 0 0 0 0 0 0 0 0 0 0 0 0 0
##$RG= 406.4
##$RO= 0
##$ROUTWD1= (0..23)
0 0 0 0 0 0 0 0 0 0 0 0 0 0 0 0 0 0 0 0 1 1 0 0
##$ROUTWD2= (0..23)
0 0 0 0 0 1 0 0 0 0 0 0 0 0 0 0 0 0 1 0 1 1 0 0
##$RSEL= (0..9)
0 1 2 0 0 0 0 0 0 0
##$S= (0..7)
83 4 83 83 83 83 83 83
##$SEOUT= 0
##$SFO1= 400.13188529
##$SFO2= 100.617748858042
##$SFO3= 400.131900523494
##$SFO4= 400.131900523494
##$SFO5= 500.13
##$SFO6= 500.13
##$SFO7= 500.13
##$SFO8= 500.13
##$SOLVENT= <D2O>
##$SP= (0..31)
1 120 120 120 0 0 120 120 0 0 0 120 0 0 120 0 150 150 120 120.87 118.96
122.27 114.95 150 150 150 150 150 150 120 120 120
##$SP07= 0
##$SPECTR= 0
##$SPNAM0= <gauss>
##$SPNAM1= <Gaus1.1000>
##$SPNAM10= <gauss>
##$SPNAM11= <Gaus1.1000>
##$SPNAM12= <gauss>
##$SPNAM13= <gauss>
##$SPNAM14= <Gaus1.1000>
##$SPNAM15= <Gaus1.1000>
##$SPNAM16= <gauss>
##$SPNAM17= <gauss>
##$SPNAM18= <Gaus1.1000>
##$SPNAM19= <Gaus1.1000>
##$SPNAM2= <Gaus1.1000>
##$SPNAM20= <Gaus1.1000>
##$SPNAM21= <Gaus1.1000>
##$SPNAM22= <Gaus1.1000>
##$SPNAM23= <gauss>
##$SPNAM24= <gauss>
##$SPNAM25= <gauss>
##$SPNAM26= <gauss>
##$SPNAM27= <gauss>
##$SPNAM28= <gauss>
##$SPNAM29= <Gaus1.1000>
##$SPNAM3= <Gaus1.1000>
##$SPNAM30= <Gaus1.1000>
##$SPNAM31= <Gaus1.1000>
##$SPNAM4= <gauss>
##$SPNAM5= <gauss>
##$SPNAM6= <Gaus1.1000>
##$SPNAM7= <Gaus1.1000>
##$SPNAM8= <gauss>
##$SPNAM9= <gauss>
##$SPOAL= (0..31)
0.5 0.5 0.5 0.5 0.5 0.5 0.5 0.5 0.5 0.5 0.5 0.5 0.5 0.5 0.5 0.5 0.5 0.5
0.5 0.5 0.5 0.5 0.5 0.5 0.5 0.5 0.5 0.5 0.5 0.5 0.5 0.5
##$SPOFFS= (0..31)
0 0 0 0 0 0 0 0 0 0 0 0 0 0 0 0 0 0 0 0 0 0 0 0 0 0 0 0 0 0 0 0
##$SUBNAM0= <"">
##$SUBNAM1= <"">
##$SUBNAM2= <"">
##$SUBNAM3= <"">
##$SUBNAM4= <"">
##$SUBNAM5= <"">
##$SUBNAM6= <"">
##$SUBNAM7= <"">
##$SUBNAM8= <"">
##$SUBNAM9= <"">
##$SW= 12.4709380669908
##$SWIBOX= (0..15)
0 1 2 0 0 0 0 0 0 0 0 0 0 0 0 0
##$SW_h= 4990.01996007984
##$SWfinal= 0
##$TD= 16244
##$TD0= 1
##$TE= 301.7
##$TE2= 300
##$TE3= 300
##$TEG= 300
##$TL= (0..7)
0 120 120 120 120 120 120 120
##$TP= (0..7)
150 150 150 150 150 150 150 150
##$TP07= 0
##$TPNAME0= <>
##$TPNAME1= <>
##$TPNAME2= <>
##$TPNAME3= <>
##$TPNAME4= <>
##$TPNAME5= <>
##$TPNAME6= <>
##$TPNAME7= <>
##$TPOAL= (0..7)
0.5 0.5 0.5 0.5 0.5 0.5 0.5 0.5
##$TPOFFS= (0..7)
0 0 0 0 0 0 0 0
##$TUNHIN= 0
##$TUNHOUT= 0
##$TUNXOUT= 0
##$USERA1= <user>
##$USERA2= <user>
##$USERA3= <user>
##$USERA4= <user>
##$USERA5= <user>
##$V9= 5
##$VALIST= <valist>
##$VCLIST= <CCCCCCCCCCCCCCC>
##$VD= 0
##$VDLIST= <DDDDDDDDDDDDDDD>
##$VPLIST= <PPPPPPPPPPPPPPP>
##$VTLIST= <TTTTTTTTTTTTTTT>
##$WBST= 1024
##$WBSW= 15.53612
##$XGAIN= (0..3)
0 0 0 0
##$XL= 0
##$YL= 0
##$YMAX_a= 25202322
##$YMIN_a= -19047885
##$ZGOPTNS= <>
##$ZL1= 120
##$ZL2= 120
##$ZL3= 120
##$ZL4= 120
##$ABSF1= 10
##$ABSF2= 0
##$ABSG= 5
##$ABSL= 3
##$ALPHA= 0
##$AQORDER= 0
##$ASSFAC= 0
##$ASSFACI= 0
##$ASSFACX= 0
##$ASSWID= 0
##$AUNMP= <proc_1H_AID>
##$AXLEFT= 0
##$AXNAME= <>
##$AXNUC= <off>
##$AXRIGHT= 0
##$AXTYPE= 0
##$AXUNIT= <>
##$AZFE= 0.1
##$AZFW= 0.1
##$BCFW= 1
##$BC_mod= 2
##$BYTORDP= 0
##$COROFFS= 0
##$CY= 12.5
##$DATMOD= 1
##$DC= 2
##$DFILT= <>
##$DTYPP= 0
##$F1P= 9.9967504570787
##$F2P= -9.53364507338961e-007
##$FCOR= 1
##$FTSIZE= 65536
##$FT_mod= 4
##$GAMMA= 1
##$GB= 0
##$INTBC= 1
##$INTSCL= 1
##$ISEN= 128
##$LB= 1
##$LEV0= 0
##$LPBIN= 0
##$MAXI= 10000
##$MC2= 0
##$MEAN= 0
##$ME_mod= 0
##$MI= 0.02
##$NCOEF= 0
##$NC_proc= 0
##$NLEV= 6
##$NOISF1= 8.174992
##$NOISF2= 6.675002
##$NSP= 1
##$NTH_PI= 0
##$NZP= 0
##$OFFSET= 12.28285
##$PC= 1
##$PHC0= 1.84886
##$PHC1= -18.72143
##$PH_mod= 0
##$PKNL= yes
##$PPARMOD= 0
##$PPDIAG= 0
##$PPIPTYP= 0
##$PPMPNUM= 100
##$PPRESOL= 1
##$PSCAL= 0
##$PSIGN= 0
##$PYNMP= <proc.py>
##$REVERSE= no
##$SF= 400.129461838569
##$SI= 65536
##$SIGF1= 5.6
##$SIGF2= 5.2
##$SINO= 400
##$SIOLD= 65536
##$SPECTYP= <>
##$SREGLST= <1H.D2O>
##$SSB= 2
##$STSI= 0
##$STSR= 0
##$SW_p= 4990.01996007983
##$SYMM= 0
##$S_DEV= 0
##$TDeff= 16244
##$TDoff= 0
##$TI= <>
##$TILT= no
##$TM1= 0
##$TM2= 0
##$TOPLEV= 0
##$USERP1= <user>
##$USERP2= <user>
##$USERP3= <user>
##$USERP4= <user>
##$USERP5= <user>
##$WDW= 4
##$XDIM= 8192
##$YMAX_p= 0
##$YMIN_p= 0
##$CURPLOT= <\\rik006s\net8_hp>
##$CURPRIN= <$\\rik006s\net8_hp>
##$DFORMAT= <normdp>
##$LAYOUT= <+/1d_h.xwp>
##$LFORMAT= <normlp>
##$PFORMAT= <normpl>
##$SURQMSG= 1
$$ End of Bruker specific parameters
$$ ---------------------------------
##NTUPLES= NMR FID
##VAR_NAME=  TIME,          FID/REAL,        FID/IMAG
##SYMBOL=    X,             R,               I
##VAR_TYPE=  INDEPENDENT,   DEPENDENT,       DEPENDENT
##VAR_FORM=  AFFN,          ASDF,            ASDF
##VAR_DIM=   8122,          8122,            8122
##UNITS=     SECONDS,       ARBITRARY UNITS, ARBITRARY UNITS
##FACTOR=    0.0002004,     1,               1
##FIRST=     0,             17088570,        -2953469
##LAST=      1.6274484,     777058,          -99004
##MIN=       0,             -19047885,       -19047885
##MAX=       1.6274484,     23821885,        23821885
$$ Real data points
##PAGE= N=1
##DATA TABLE= (X++(R..R)), XYDATA
0 17088570
1 23821885
2 18513469
3 20130653
4 20880313
5 21711568
6 18843852
7 19429825
8 21597016
9 22083628
10 21406835
11 20161126
12 20181484
13 22551061
14 21089387
15 20216604
16 20312090
17 21072539
18 21731572
19 19860444
20 18863671
21 21154354
22 21431124
23 21435423
24 20159061
25 20369907
26 22103878
27 20876503
28 19379604
29 20011918
30 20324979
31 21589118
32 20279771
33 19497426
34 21071313
35 21354031
36 20893534
37 19772644
38 19108057
39 21317696
40 20756378
41 19507176
42 19923195
43 20359047
44 21198171
45 20033634
46 18718674
47 20619106
48 20990784
49 20621341
50 19653532
51 19048423
52 21046507
53 20892677
54 19049970
55 19141198
56 19562034
57 21226383
58 20447238
59 18263355
60 19532442
61 20793106
62 20764114
63 19741680
64 18204830
65 20137356
66 20755800
67 19354989
68 19164101
69 19040003
70 20068215
71 20124830
72 18348013
73 19417681
74 20151915
75 19850351
76 19262585
77 17975504
78 19643573
79 20759994
80 18961535
81 18432430
82 18441353
83 19963050
84 20291102
85 17691593
86 17928414
87 19381008
88 19619180
89 19281684
90 17701255
91 18994080
92 20403558
93 18786430
94 18043725
95 17818954
96 18936157
97 20023465
98 17883488
99 17558626
100 18668982
101 19106689
102 19288036
103 17673640
104 18219071
105 19956861
106 18533137
107 17528703
108 17189597
109 18152604
110 19298485
111 17131947
112 16614163
113 18477661
114 19313109
115 19356588
116 17118175
117 16788805
118 18890906
119 18359759
120 17322261
121 16579548
122 17167010
123 19248527
124 17926997
125 16604854
126 17457587
127 18053042
128 18623692
129 17051173
130 16361261
131 18399347
132 17965093
133 16820406
134 16142908
135 16431904
136 18565514
137 17753195
138 16261424
139 17162212
140 17773255
141 18368162
142 16588362
143 14988159
144 17100710
145 17785388
146 16894703
147 15915498
148 15597360
149 17846165
150 17469546
151 15508017
152 16133552
153 16957213
154 17864142
155 16687238
156 14642110
157 16206383
158 17094862
159 16531030
160 15689118
161 14828305
162 16877852
163 17481669
164 15529576
165 15386232
166 15730237
167 16916543
168 16470287
169 14130124
170 15227915
171 16602411
172 16191912
173 15310242
174 14014095
175 15809954
176 17014974
177 15241556
178 14817581
179 14935204
180 15941463
181 16248117
182 14096791
183 14439396
184 15500946
185 15339819
186 15126611
187 13958709
188 15121310
189 16450346
190 14675318
191 14012918
192 14144615
193 15172780
194 15847810
195 13734296
196 13768511
197 15260085
198 15212194
199 14765457
200 13129760
201 13817488
202 15651978
203 14378750
204 13549165
205 13547363
206 14353508
207 15535150
208 13580681
209 12855988
210 14176467
211 14462284
212 14451629
213 12866622
214 12817796
215 14751847
216 13867147
217 13037721
218 13049042
219 13528448
220 14784387
221 13272256
222 12324195
223 13546681
224 13610564
225 13579249
226 12236925
227 11965209
228 14200497
229 13780725
230 12542891
231 12308931
232 12747971
233 14336794
234 12866393
235 11184972
236 12457263
237 13104814
238 13275349
239 11912659
240 11021785
241 13248779
242 13400066
243 12224530
244 11776127
245 11708162
246 13338088
247 12614273
248 10635429
249 11424451
250 12199819
251 12798851
252 11785592
253 10290988
254 12223651
255 12969276
256 11722774
257 10975857
258 10627895
259 12437221
260 12447897
261 10456818
262 10901697
263 11485352
264 11917430
265 11275908
266  9601225
267 11178634
268 12316223
269 11334843
270 10584878
271  9880979
272 11442206
273 11957954
274  9712015
275  9697742
276 10598914
277 11521659
278 11286598
279  9178698
280 10079659
281 11508947
282 10679521
283  9894037
284  8981611
285 10415737
286 11668929
287  9610623
288  8910738
289  9527932
290 10575333
291 11006164
292  8834201
293  9010408
294 10693171
295 10370698
296  9677028
297  8333021
298  9054308
299 10732756
300  9219705
301  8441482
302  8961385
303  9804384
304 10487689
305  8435140
306  8000871
307  9630169
308  9501400
309  9028108
310  7794138
311  8192888
312 10260707
313  9154546
314  7835265
315  7961539
316  8645835
317  9752685
318  8001134
319  7077477
320  8777097
321  9060667
322  8732134
323  7409848
324  7118241
325  9248109
326  8706373
327  7288685
328  7164595
329  7633696
330  9060894
331  7832535
332  6367183
333  7740907
334  8277558
335  8336903
336  7245022
337  6299157
338  8075236
339  7996192
340  6723248
341  6581723
342  6748978
343  8189664
344  7456019
345  5821306
346  6970319
347  7561179
348  7554252
349  6680812
350  5521790
351  7181242
352  7468028
353  6104690
354  5849947
355  5932873
356  7463463
357  7252012
358  5272439
359  6010785
360  6790428
361  6865316
362  6074671
363  4619114
364  6197991
365  7170069
366  5848188
367  5279162
368  5005310
369  6439759
370  6825160
371  4763274
372  4961766
373  5825001
374  6206310
375  5895054
376  4172602
377  5123343
378  6329581
379  5194513
380  4620296
381  4252309
382  5464821
383  6299649
384  4367099
385  4256167
386  5175156
387  5511570
388  5277414
389  3401645
390  4000106
391  5706905
392  4855043
393  4110135
394  3567737
395  4589450
396  5832446
397  3941276
398  3257683
399  4235045
400  4841960
401  4987849
402  2982508
403  2921122
404  4798562
405  4362049
406  3610817
407  2859553
408  3515963
409  5314697
410  3923011
411  2644971
412  3112396
413  3687371
414  4346488
415  2659400
416  2056438
417  3989202
418  3957763
419  3280486
420  2405296
421  2513254
422  4269502
423  3256042
424  1905564
425  2457013
426  3051229
427  3932800
428  2446723
429  1213010
430  2946030
431  3337729
432  2746718
433  1748642
434  1419832
435  3442695
436  3090244
437  1447467
438  1619832
439  2176504
440  3283351
441  2186035
442   452126
443  1923238
444  2696114
445  2264191
446  1270594
447   463124
448  2414720
449  2822940
450  1180017
451   914240
452  1141859
453  2405405
454  1947990
455   -75329
456   851727
457  1908499
458  1825077
459  1062250
460  -177370
461  1334358
462  2210592
463   726153
464   274588
465   298426
466  1467107
467  1614059
468  -419818
469   -35034
470  1016898
471  1142639
472   748567
473  -638492
474   451537
475  1579612
476    80407
477  -551108
478  -481924
479   724776
480  1235443
481  -853379
482  -837473
483   378036
484   575910
485   258440
486 -1392112
487  -790872
488   892493
489    35476
490  -731259
491 -1231973
492  -471592
493   653762
494 -1020490
495 -1578244
496  -687014
497  -390339
498  -181965
499 -1568753
500 -1439796
501   225078
502  -568148
503 -1359042
504 -1718358
505 -1216885
506  -115866
507 -1674676
508 -2349045
509 -1162584
510  -842536
511  -716153
512 -2136435
513 -2377985
514  -502974
515  -908784
516 -1930238
517 -2521040
518 -2192284
519  -569820
520 -1729789
521 -3088201
522 -2212281
523 -1540028
524  -973220
525 -2295101
526 -3296155
527 -1572637
528 -1466469
529 -2365144
530 -3015832
531 -3050993
532 -1357933
533 -1922168
534 -3430690
535 -2815097
536 -2282123
537 -1703573
538 -2763753
539 -4076681
540 -2424572
541 -1848289
542 -2762254
543 -3541471
544 -3843089
545 -2056222
546 -2122831
547 -3861464
548 -3634404
549 -3153115
550 -2422974
551 -2982793
552 -4549647
553 -3369413
554 -2533080
555 -3144220
556 -3796667
557 -4490640
558 -3014587
559 -2651076
560 -4507184
561 -4477594
562 -3702067
563 -2734351
564 -3181273
565 -5179323
566 -4238665
567 -2978881
568 -3585274
569 -4441484
570 -5416865
571 -3978826
572 -2874374
573 -4515481
574 -5027323
575 -4686935
576 -3659229
577 -3290961
578 -5340576
579 -5280369
580 -3982814
581 -3993685
582 -4446963
583 -5806526
584 -5080050
585 -3627834
586 -4864681
587 -5446229
588 -5164033
589 -4383530
590 -3906403
591 -5818174
592 -5939831
593 -4484583
594 -4570756
595 -5061314
596 -6341307
597 -5747702
598 -3888534
599 -5001777
600 -6258979
601 -6345334
602 -5348231
603 -3984936
604 -5681578
605 -6758979
606 -5524960
607 -5008024
608 -5011662
609 -6544121
610 -6937100
611 -5002954
612 -5283371
613 -6307557
614 -6650967
615 -6254535
616 -4805783
617 -5819694
618 -7038452
619 -6122772
620 -5784246
621 -5684520
622 -6851380
623 -7536629
624 -5699067
625 -5612035
626 -6664917
627 -7046935
628 -6882794
629 -5425815
630 -6134882
631 -7618086
632 -6879160
633 -6420233
634 -6131379
635 -7000045
636 -8127705
637 -6644073
638 -6113166
639 -6842161
640 -7253513
641 -7564588
642 -6277243
643 -6514124
644 -8101961
645 -7531175
646 -6987412
647 -6702617
648 -7365740
649 -8524476
650 -7057544
651 -6431813
652 -7546529
653 -7954416
654 -8096798
655 -6783928
656 -6773633
657 -8592454
658 -8300180
659 -7588481
660 -7052095
661 -7375451
662 -9018846
663 -8147995
664 -7029841
665 -7679842
666 -8239756
667 -8867218
668 -7638519
669 -6887515
670 -8641926
671 -8783587
672 -8099851
673 -7636018
674 -7870968
675 -9578492
676 -8834618
677 -7388802
678 -8034731
679 -8603903
680 -9220439
681 -8207614
682 -7180990
683 -8981945
684 -9674623
685 -8950508
686 -8058253
687 -7710448
688 -9615580
689 -9683415
690 -8035213
691 -8182878
692 -8802137
693 -9834981
694 -9294954
695 -7715234
696 -8863738
697 -9806547
698 -9542929
699 -8966965
700 -8228065
701 -9695456
702 -10164894
703 -8643789
704 -8625856
705 -9114564
706 -10078611
707 -9832319
708 -8156059
709 -9181990
710 -10474891
711 -10111028
712 -9321465
713 -8379756
714 -9863588
715 -10878805
716 -9334568
717 -8919612
718 -9383653
719 -10549085
720 -10850109
721 -8869685
722 -9000521
723 -10333396
724 -10615799
725 -10331321
726 -8994899
727 -9756556
728 -11262697
729 -10223120
730 -9505692
731 -9494606
732 -10418914
733 -11245621
734 -9618571
735 -9452252
736 -10764637
737 -10995291
738 -10841797
739 -9615620
740 -9997049
741 -11494693
742 -10564049
743 -9839350
744 -9876895
745 -10631141
746 -11760162
747 -10368508
748 -9731386
749 -10891404
750 -11311093
751 -11383912
752 -10071217
753 -9935582
754 -11738121
755 -11297267
756 -10356426
757 -10124152
758 -10736846
759 -12163701
760 -11036966
761 -10019176
762 -11129326
763 -11622158
764 -11730428
765 -10515688
766 -10029030
767 -11925789
768 -11992334
769 -10973967
770 -10433872
771 -10697914
772 -12453802
773 -11904136
774 -10417837
775 -11045715
776 -11727530
777 -12316982
778 -11415518
779 -10294975
780 -11783956
781 -12268842
782 -11628321
783 -11194642
784 -10883028
785 -12266729
786 -12246061
787 -10958408
788 -11489311
789 -12007390
790 -12510287
791 -11925469
792 -10712768
793 -12014413
794 -12663727
795 -11854208
796 -11473137
797 -11286756
798 -12698756
799 -12851037
800 -11243676
801 -11554235
802 -12243526
803 -12807747
804 -12414481
805 -10924807
806 -11911972
807 -12961938
808 -12438117
809 -11982022
810 -11382440
811 -12619054
812 -13452515
813 -11932944
814 -11717677
815 -12251698
816 -12958797
817 -12960642
818 -11331861
819 -11952519
820 -13244468
821 -12773402
822 -12346565
823 -11746940
824 -12725572
825 -13717815
826 -12257646
827 -11881810
828 -12450204
829 -13131906
830 -13432134
831 -11800447
832 -11974213
833 -13476437
834 -13293755
835 -12748460
836 -11804749
837 -12508505
838 -14048714
839 -12876700
840 -12055195
841 -12482183
842 -13327446
843 -14039726
844 -12372750
845 -11869319
846 -13410250
847 -13604916
848 -13181440
849 -12079431
850 -12371007
851 -14245929
852 -13577091
853 -12518420
854 -12641630
855 -13270472
856 -14306904
857 -12972142
858 -11969594
859 -13301236
860 -13798118
861 -13703225
862 -12689099
863 -12419548
864 -14230169
865 -14022300
866 -12859206
867 -12698150
868 -13091722
869 -14397970
870 -13622012
871 -12361801
872 -13420004
873 -14038953
874 -14066007
875 -13112043
876 -12409903
877 -14121488
878 -14345944
879 -13187502
880 -12915987
881 -13134909
882 -14465603
883 -14030884
884 -12478250
885 -13308907
886 -14161388
887 -14389733
888 -13612791
889 -12488305
890 -13951881
891 -14664364
892 -13650649
893 -13165308
894 -12994831
895 -14350582
896 -14656803
897 -13055285
898 -13293517
899 -14014531
900 -14473662
901 -14068027
902 -12665809
903 -13701132
904 -14753974
905 -13981971
906 -13585444
907 -13279558
908 -14333341
909 -14815303
910 -13236821
911 -13278858
912 -14021566
913 -14502194
914 -14449650
915 -13052838
916 -13736978
917 -14946585
918 -14245276
919 -13723762
920 -13256370
921 -14184567
922 -15132551
923 -13652718
924 -13314916
925 -14047550
926 -14637877
927 -14830159
928 -13312377
929 -13513037
930 -14953173
931 -14562591
932 -14067094
933 -13454316
934 -14047615
935 -15307032
936 -14132702
937 -13486254
938 -14042440
939 -14522527
940 -14964036
941 -13633965
942 -13465599
943 -14913911
944 -14671479
945 -14188167
946 -13652823
947 -14013259
948 -15400327
949 -14456256
950 -13596019
951 -14114572
952 -14576833
953 -15124419
954 -13879946
955 -13323518
956 -14891900
957 -14980511
958 -14399733
959 -13696922
960 -13812972
961 -15440765
962 -14844840
963 -13588672
964 -13919811
965 -14504031
966 -15356245
967 -14325818
968 -13259517
969 -14678613
970 -15190870
971 -14757058
972 -13929501
973 -13508545
974 -15133516
975 -15134649
976 -13892988
977 -13987085
978 -14416276
979 -15433002
980 -14794925
981 -13328586
982 -14353550
983 -15076726
984 -14885000
985 -14211607
986 -13507970
987 -15001259
988 -15425439
989 -14102398
990 -13951704
991 -14259403
992 -15347593
993 -15115530
994 -13465573
995 -14196130
996 -15144288
997 -15069128
998 -14429380
999 -13383600
1000 -14708926
1001 -15626125
1002 -14362361
1003 -13896615
1004 -14024589
1005 -15181555
1006 -15451923
1007 -13666850
1008 -13877322
1009 -14952033
1010 -15224009
1011 -14838702
1012 -13474116
1013 -14322556
1014 -15613446
1015 -14619873
1016 -13967206
1017 -13809446
1018 -14825242
1019 -15621827
1020 -14081551
1021 -13858915
1022 -14767785
1023 -15084195
1024 -15026466
1025 -13625978
1026 -13921993
1027 -15384777
1028 -14787249
1029 -14177583
1030 -13910059
1031 -14637186
1032 -15709287
1033 -14339395
1034 -13767203
1035 -14599636
1036 -14912904
1037 -15033693
1038 -13769585
1039 -13746682
1040 -15337922
1041 -14994125
1042 -14275949
1043 -13860966
1044 -14342360
1045 -15648427
1046 -14538537
1047 -13558909
1048 -14292370
1049 -14818928
1050 -15272566
1051 -14112522
1052 -13516577
1053 -15033480
1054 -15099681
1055 -14474148
1056 -13898961
1057 -13921808
1058 -15363768
1059 -14816639
1060 -13708275
1061 -14191870
1062 -14585668
1063 -15138749
1064 -14282834
1065 -13374247
1066 -14726234
1067 -15007482
1068 -14462818
1069 -14017285
1070 -13830552
1071 -15158541
1072 -14860806
1073 -13628197
1074 -14096364
1075 -14543592
1076 -15100088
1077 -14353270
1078 -13140074
1079 -14377369
1080 -14998240
1081 -14464312
1082 -13915734
1083 -13524120
1084 -14989894
1085 -15191442
1086 -13739000
1087 -13810183
1088 -14231058
1089 -14932704
1090 -14522029
1091 -13067210
1092 -14020800
1093 -14935479
1094 -14631558
1095 -14146397
1096 -13383538
1097 -14531401
1098 -15133236
1099 -13738216
1100 -13547159
1101 -13933510
1102 -14763786
1103 -14772837
1104 -13210609
1105 -13744748
1106 -14722687
1107 -14411154
1108 -14029763
1109 -13237202
1110 -14184444
1111 -15134717
1112 -13854854
1113 -13419993
1114 -13703938
1115 -14484306
1116 -14807242
1117 -13175191
1118 -13307285
1119 -14529704
1120 -14460973
1121 -14064468
1122 -13047440
1123 -13684899
1124 -15044007
1125 -14023455
1126 -13311187
1127 -13409877
1128 -14140279
1129 -14844333
1130 -13335592
1131 -12977377
1132 -14194932
1133 -14361723
1134 -14142772
1135 -13008511
1136 -13180055
1137 -14798158
1138 -14224352
1139 -13307434
1140 -13118791
1141 -13679084
1142 -14760131
1143 -13513299
1144 -12678828
1145 -13776522
1146 -14200240
1147 -14226910
1148 -13132871
1149 -12776249
1150 -14312148
1151 -14061110
1152 -13177671
1153 -12963117
1154 -13324443
1155 -14564080
1156 -13691094
1157 -12571753
1158 -13489414
1159 -13977602
1160 -14081813
1161 -13033378
1162 -12322922
1163 -13901207
1164 -14093648
1165 -13183087
1166 -12770236
1167 -12869631
1168 -14298965
1169 -13882376
1170 -12386924
1171 -12911238
1172 -13566363
1173 -14049310
1174 -13287210
1175 -12086921
1176 -13373294
1177 -13990460
1178 -13266032
1179 -12745104
1180 -12420384
1181 -13676192
1182 -13795526
1183 -12447442
1184 -12764189
1185 -13226140
1186 -13650542
1187 -13280243
1188 -12071643
1189 -13071172
1190 -13786640
1191 -13062819
1192 -12622079
1193 -12198937
1194 -13302012
1195 -13712375
1196 -12286516
1197 -12338025
1198 -12910874
1199 -13478023
1200 -13344735
1201 -11850426
1202 -12468745
1203 -13526656
1204 -12987796
1205 -12427977
1206 -11806757
1207 -12796885
1208 -13707999
1209 -12370207
1210 -12057337
1211 -12532973
1212 -13084311
1213 -13211197
1214 -11690836
1215 -11870191
1216 -13071289
1217 -12815900
1218 -12482983
1219 -11763707
1220 -12315031
1221 -13427167
1222 -12358053
1223 -11806788
1224 -12074100
1225 -12549601
1226 -13052301
1227 -11685708
1228 -11496820
1229 -12792620
1230 -12714705
1231 -12305144
1232 -11491820
1233 -11828327
1234 -13184176
1235 -12294673
1236 -11488048
1237 -11713320
1238 -12164463
1239 -12914497
1240 -11757373
1241 -11158918
1242 -12329765
1243 -12379988
1244 -12081492
1245 -11333331
1246 -11367303
1247 -12794711
1248 -12192630
1249 -11240683
1250 -11429904
1251 -11844137
1252 -12698186
1253 -11671362
1254 -10685232
1255 -11826685
1256 -12214671
1257 -12010964
1258 -11135804
1259 -10691403
1260 -12232833
1261 -12180049
1262 -11189587
1263 -11154470
1264 -11365910
1265 -12324044
1266 -11626785
1267 -10364480
1268 -11328102
1269 -11847604
1270 -11706469
1271 -10994184
1272 -10412465
1273 -11878229
1274 -12057449
1275 -10866900
1276 -10667250
1277 -10831473
1278 -11933384
1279 -11633654
1280 -10083972
1281 -10748556
1282 -11617286
1283 -11743999
1284 -10987709
1285 -9805456
1286 -11072718
1287 -11919276
1288 -10856638
1289 -10277247
1290 -10186331
1291 -11460128
1292 -11817552
1293 -10134935
1294 -10163030
1295 -10904893
1296 -11301764
1297 -11038305
1298 -9682399
1299 -10366647
1300 -11426233
1301 -10750024
1302 -10278358
1303 -9870958
1304 -10699225
1305 -11417195
1306 -10054734
1307 -9851325
1308 -10464589
1309 -10813147
1310 -10825032
1311 -9498999
1312 -9833655
1313 -11052806
1314 -10538567
1315 -10054210
1316 -9615697
1317 -10247413
1318 -11113503
1319 -9782366
1320 -9329461
1321 -10021595
1322 -10434855
1323 -10622912
1324 -9310429
1325 -9325053
1326 -10710479
1327 -10361867
1328 -9726147
1329 -9121171
1330 -9580208
1331 -10815778
1332 -9772035
1333 -8988759
1334 -9525404
1335 -9979163
1336 -10474675
1337 -9284097
1338 -8715550
1339 -9960469
1340 -9951719
1341 -9527342
1342 -8926646
1343 -9034855
1344 -10396697
1345 -9716890
1346 -8710424
1347 -9058068
1348 -9453865
1349 -10098560
1350 -9093811
1351 -8199114
1352 -9424173
1353 -9721211
1354 -9335938
1355 -8704444
1356 -8504440
1357 -9852726
1358 -9494029
1359 -8390341
1360 -8633442
1361 -8892399
1362 -9572838
1363 -8966593
1364 -7915229
1365 -8935318
1366 -9384412
1367 -9049461
1368 -8406093
1369 -7886180
1370 -9281149
1371 -9446899
1372 -8173214
1373 -8061778
1374 -8320952
1375 -9203585
1376 -8885096
1377 -7506131
1378 -8272885
1379 -9000805
1380 -8823487
1381 -8275101
1382 -7447144
1383 -8518706
1384 -9013211
1385 -7934194
1386 -7802431
1387 -7908824
1388 -8698981
1389 -8763846
1390 -7351675
1391 -7742242
1392 -8458602
1393 -8302359
1394 -7916505
1395 -7036213
1396 -7950860
1397 -8764980
1398 -7714935
1399 -7420901
1400 -7499667
1401 -8211393
1402 -8447505
1403 -6902955
1404 -7031004
1405 -8054092
1406 -8153065
1407 -7805361
1408 -6658015
1409 -7257734
1410 -8430226
1411 -7525357
1412 -6910779
1413 -6813070
1414 -7556144
1415 -8274692
1416 -6867483
1417 -6556981
1418 -7487710
1419 -7659853
1420 -7544513
1421 -6419910
1422 -6586808
1423 -7839818
1424 -7257491
1425 -6655539
1426 -6414952
1427 -6915798
1428 -7913405
1429 -6718699
1430 -6027396
1431 -6927923
1432 -7302759
1433 -7312035
1434 -6106938
1435 -5890601
1436 -7343362
1437 -7055356
1438 -6297411
1439 -5925240
1440 -6296606
1441 -7556983
1442 -6626094
1443 -5563594
1444 -6267180
1445 -6752040
1446 -7024774
1447 -5975056
1448 -5289534
1449 -6631469
1450 -6814279
1451 -6215164
1452 -5659549
1453 -5538594
1454 -6899790
1455 -6516970
1456 -5206960
1457 -5571653
1458 -6120586
1459 -6678820
1460 -5894850
1461 -4860014
1462 -6022900
1463 -6442944
1464 -5854273
1465 -5305460
1466 -4964603
1467 -6238519
1468 -6318178
1469 -5043069
1470 -5164510
1471 -5518017
1472 -6109640
1473 -5711523
1474 -4481037
1475 -5306991
1476 -5914775
1477 -5491624
1478 -5057666
1479 -4537823
1480 -5651519
1481 -6030857
1482 -4748680
1483 -4692151
1484 -5026581
1485 -5600519
1486 -5412663
1487 -4038540
1488 -4619071
1489 -5501605
1490 -5224231
1491 -4790864
1492 -4017546
1493 -4938125
1494 -5758513
1495 -4594401
1496 -4211772
1497 -4363933
1498 -4968431
1499 -5162590
1500 -3787297
1501 -4029203
1502 -4988442
1503 -4839944
1504 -4566612
1505 -3759460
1506 -4243472
1507 -5117759
1508 -4198805
1509 -3858051
1510 -3963586
1511 -4390350
1512 -4856815
1513 -3622846
1514 -3512000
1515 -4475979
1516 -4403117
1517 -4106587
1518 -3245858
1519 -3616724
1520 -4801561
1521 -3954960
1522 -3328458
1523 -3484276
1524 -3973120
1525 -4581974
1526 -3319682
1527 -2813894
1528 -3852645
1529 -4002290
1530 -3839480
1531 -2938201
1532 -2917809
1533 -4252701
1534 -3801358
1535 -3029846
1536 -2898479
1537 -3170161
1538 -4105812
1539 -3197869
1540 -2334184
1541 -3238448
1542 -3596624
1543 -3581339
1544 -2723227
1545 -2367930
1546 -3697066
1547 -3464624
1548 -2592579
1549 -2436282
1550 -2617925
1551 -3610833
1552 -2981692
1553 -1887198
1554 -2651617
1555 -3135315
1556 -3202340
1557 -2424410
1558 -1766682
1559 -3081714
1560 -3252223
1561 -2272637
1562 -1922715
1563 -1985235
1564 -3134878
1565 -2866920
1566 -1518458
1567 -2019162
1568 -2647886
1569 -2900617
1570 -2226501
1571 -1149323
1572 -2224905
1573 -2843231
1574 -2093395
1575 -1654228
1576 -1425204
1577 -2536054
1578 -2740812
1579 -1288875
1580 -1342248
1581 -1931144
1582 -2386383
1583 -2054814
1584  -809476
1585 -1585282
1586 -2454445
1587 -1827364
1588 -1311190
1589  -845581
1590 -1730200
1591 -2290458
1592 -1027285
1593  -887968
1594 -1391388
1595 -1878723
1596 -1904870
1597  -595913
1598  -877720
1599 -1848320
1600 -1465995
1601  -986008
1602  -363346
1603 -1083226
1604 -2019179
1605  -832499
1606  -373482
1607  -849753
1608 -1402773
1609 -1601936
1610  -247428
1611  -199761
1612 -1316453
1613 -1155340
1614  -737461
1615    27315
1616  -329356
1617 -1530721
1618  -777672
1619  -113513
1620  -268137
1621  -674273
1622 -1239816
1623  -125145
1624   364965
1625  -655422
1626  -724155
1627  -487413
1628   216981
1629   185004
1630  -976699
1631  -383467
1632   357784
1633   152271
1634  -121708
1635  -724306
1636   136512
1637   780532
1638  -205340
1639  -358049
1640  -102714
1641   591037
1642   787800
1643  -468654
1644  -145440
1645   813317
1646   704139
1647   371252
1648  -411820
1649   282144
1650  1275168
1651   445422
1652   101254
1653   267059
1654   905928
1655  1400829
1656   167619
1657    74685
1658   995530
1659  1079228
1660   953522
1661   139697
1662   467087
1663  1654338
1664  1100621
1665   631202
1666   651704
1667  1141987
1668  1843766
1669   759148
1670   376301
1671  1321572
1672  1486027
1673  1421919
1674   661855
1675   790138
1676  2035445
1677  1621468
1678  1025006
1679  1004958
1680  1389022
1681  2274826
1682  1375962
1683   684899
1684  1576231
1685  1973429
1686  2042678
1687  1200732
1688   953607
1689  2341449
1690  2270957
1691  1498262
1692  1248829
1693  1535944
1694  2683849
1695  2155782
1696  1180031
1697  1858681
1698  2328773
1699  2524708
1700  1799095
1701  1166603
1702  2431017
1703  2743815
1704  2093059
1705  1791804
1706  1819864
1707  2987810
1708  2810812
1709  1614715
1710  2015379
1711  2568556
1712  2941774
1713  2417205
1714  1542025
1715  2652806
1716  3250672
1717  2631035
1718  2268159
1719  2102916
1720  3158371
1721  3306457
1722  2090023
1723  2267748
1724  2852234
1725  3379458
1726  3098405
1727  1965653
1728  2767247
1729  3679654
1730  3217542
1731  2735224
1732  2341375
1733  3350626
1734  3911847
1735  2681559
1736  2506511
1737  3034513
1738  3709955
1739  3791739
1740  2539442
1741  2866318
1742  3858569
1743  3691883
1744  3356719
1745  2731914
1746  3391355
1747  4300117
1748  3391783
1749  3031273
1750  3337962
1751  3876519
1752  4218455
1753  3077003
1754  3110542
1755  4134068
1756  4040541
1757  3781024
1758  3196662
1759  3673328
1760  4713743
1761  3927911
1762  3385292
1763  3594647
1764  4077904
1765  4644616
1766  3608214
1767  3310352
1768  4406395
1769  4611484
1770  4379193
1771  3601109
1772  3702143
1773  4941041
1774  4487462
1775  3814937
1776  3896260
1777  4265077
1778  5059027
1779  4330668
1780  3739423
1781  4593705
1782  4823198
1783  4759233
1784  4130619
1785  3952685
1786  5138075
1787  4955553
1788  4267435
1789  4332684
1790  4599153
1791  5384693
1792  4812805
1793  4024034
1794  4832380
1795  5185634
1796  5126459
1797  4559720
1798  4184552
1799  5363844
1800  5440010
1801  4664973
1802  4653188
1803  4872241
1804  5709004
1805  5357507
1806  4345917
1807  4993499
1808  5497845
1809  5531580
1810  5055703
1811  4454841
1812  5557222
1813  5963672
1814  5122580
1815  4883533
1816  4977990
1817  5937687
1818  5921052
1819  4751628
1820  5143497
1821  5815144
1822  6029116
1823  5661499
1824  4755904
1825  5557947
1826  6247304
1827  5577198
1828  5264610
1829  5197924
1830  6066090
1831  6414553
1832  5295697
1833  5425574
1834  6024733
1835  6263852
1836  6094448
1837  5118952
1838  5672159
1839  6558961
1840  6033862
1841  5673328
1842  5509741
1843  6309048
1844  6888802
1845  5716490
1846  5516210
1847  6210712
1848  6626473
1849  6595808
1850  5473339
1851  5730600
1852  6896464
1853  6619175
1854  6113165
1855  5683465
1856  6301019
1857  7258585
1858  6300529
1859  5763439
1860  6264469
1861  6727926
1862  7036467
1863  6071017
1864  5917706
1865  7011498
1866  6973723
1867  6582547
1868  6058641
1869  6332299
1870  7432416
1871  6782168
1872  6078792
1873  6493652
1874  6982548
1875  7438225
1876  6540635
1877  6061288
1878  7145786
1879  7316663
1880  6908722
1881  6338048
1882  6412970
1883  7660703
1884  7358427
1885  6518543
1886  6718291
1887  7091170
1888  7668485
1889  6993672
1890  6223698
1891  7166396
1892  7600495
1893  7406294
1894  6862159
1895  6576458
1896  7742579
1897  7781850
1898  6890744
1899  6890539
1900  7155630
1901  7881219
1902  7551013
1903  6598276
1904  7259720
1905  7799534
1906  7753656
1907  7323181
1908  6787853
1909  7764312
1910  8078952
1911  7246046
1912  7147816
1913  7320245
1914  8026150
1915  7951648
1916  6949077
1917  7456021
1918  8029666
1919  7962645
1920  7654320
1921  7061665
1922  7868098
1923  8350414
1924  7550676
1925  7393430
1926  7543475
1927  8265470
1928  8423427
1929  7274576
1930  7465925
1931  8196145
1932  8292570
1933  7981664
1934  7153891
1935  7837736
1936  8725357
1937  8069248
1938  7679624
1939  7648935
1940  8294619
1941  8736823
1942  7658942
1943  7566416
1944  8249032
1945  8441657
1946  8399608
1947  7602684
1948  7909081
1949  8839250
1950  8362252
1951  7959188
1952  7834368
1953  8319732
1954  8955656
1955  8024221
1956  7745551
1957  8489840
1958  8743462
1959  8717283
1960  7855421
1961  7917974
1962  8988120
1963  8689148
1964  8184581
1965  8005781
1966  8407004
1967  9257763
1968  8482373
1969  7904815
1970  8538375
1971  8886449
1972  9009531
1973  8202325
1974  7969916
1975  9090446
1976  9029672
1977  8474225
1978  8193521
1979  8449794
1980  9452539
1981  8931612
1982  8108108
1983  8566449
1984  8966554
1985  9261125
1986  8574654
1987  8014182
1988  9041995
1989  9323439
1990  8873711
1991  8479587
1992  8464228
1993  9512870
1994  9311208
1995  8300922
1996  8553462
1997  9032111
1998  9482563
1999  8971100
2000  8190968
2001  9115516
2002  9579211
2003  9114205
2004  8668461
2005  8469582
2006  9483150
2007  9611142
2008  8627346
2009  8685806
2010  9082507
2011  9666909
2012  9417485
2013  8353582
2014  8914892
2015  9646185
2016  9466812
2017  9002723
2018  8483844
2019  9394505
2020  9926105
2021  9005662
2022  8808434
2023  9064924
2024  9631962
2025  9669235
2026  8649281
2027  8972006
2028  9684604
2029  9575327
2030  9334171
2031  8795832
2032  9395126
2033 10015934
2034  9227014
2035  8983801
2036  9176362
2037  9688921
2038  9903977
2039  8866311
2040  8965200
2041  9836598
2042  9838334
2043  9525396
2044  8867256
2045  9367132
2046 10251233
2047  9535558
2048  9036641
2049  9134246
2050  9665742
2051 10195854
2052  9252809
2053  8971358
2054  9796611
2055 10020826
2056  9850206
2057  9054822
2058  9147136
2059 10209883
2060  9839752
2061  9278940
2062  9251505
2063  9639348
2064 10339540
2065  9603490
2066  9059918
2067  9715958
2068  9966565
2069  9986028
2070  9332090
2071  9158504
2072 10169441
2073 10084740
2074  9563747
2075  9391749
2076  9533355
2077 10320113
2078  9835838
2079  9117862
2080  9693261
2081 10075794
2082 10174666
2083  9574596
2084  9206682
2085 10174814
2086 10154242
2087  9550945
2088  9470118
2089  9623655
2090 10392375
2091 10048654
2092  9229738
2093  9716122
2094 10132539
2095 10308667
2096  9791341
2097  9140762
2098 10019583
2099 10365169
2100  9816155
2101  9502359
2102  9463473
2103 10387142
2104 10410860
2105  9440142
2106  9664714
2107 10111595
2108 10363807
2109 10003319
2110  9247120
2111  9943597
2112 10401861
2113  9892197
2114  9652488
2115  9572079
2116 10358587
2117 10566311
2118  9595161
2119  9639393
2120 10071264
2121 10362395
2122 10145155
2123  9249984
2124  9801246
2125 10602347
2126 10201527
2127  9756521
2128  9451920
2129 10204619
2130 10727227
2131  9745554
2132  9517794
2133  9957654
2134 10393230
2135 10440095
2136  9474678
2137  9632241
2138 10481700
2139 10327319
2140  9944255
2141  9425376
2142  9930799
2143 10752520
2144 10019066
2145  9603911
2146  9925652
2147 10333793
2148 10530213
2149  9586478
2150  9501383
2151 10396211
2152 10369367
2153 10075560
2154  9571705
2155  9824530
2156 10737893
2157 10194786
2158  9635246
2159  9811387
2160 10178461
2161 10627734
2162  9797225
2163  9361686
2164 10231944
2165 10457519
2166 10213013
2167  9599861
2168  9676975
2169 10760447
2170 10402775
2171  9645781
2172  9717767
2173 10074979
2174 10612133
2175  9955023
2176  9340521
2177 10101146
2178 10458229
2179 10401598
2180  9819951
2181  9506362
2182 10489956
2183 10523511
2184  9784203
2185  9629064
2186  9862415
2187 10633375
2188 10269635
2189  9394508
2190  9900673
2191 10334354
2192 10365259
2193  9892241
2194  9427070
2195 10284472
2196 10515017
2197  9893952
2198  9779800
2199  9829321
2200 10447766
2201 10298783
2202  9411721
2203  9768393
2204 10240120
2205 10348533
2206 10011928
2207  9399451
2208 10139865
2209 10599176
2210  9939932
2211  9643651
2212  9638662
2213 10327268
2214 10438419
2215  9468152
2216  9602982
2217 10113778
2218 10310250
2219 10145577
2220  9418507
2221  9878813
2222 10482471
2223 10006778
2224  9680572
2225  9484853
2226 10055500
2227 10467034
2228  9586755
2229  9523562
2230 10032262
2231 10246505
2232 10163411
2233  9397750
2234  9710781
2235 10419360
2236  9953184
2237  9592131
2238  9407812
2239  9888788
2240 10468713
2241  9708227
2242  9465584
2243  9939609
2244 10167903
2245 10182003
2246  9344957
2247  9370635
2248 10259706
2249 10074021
2250  9637792
2251  9305182
2252  9700569
2253 10498896
2254  9791949
2255  9251481
2256  9669443
2257 10019653
2258 10196943
2259  9436782
2260  9236910
2261 10100395
2262 10069304
2263  9700700
2264  9308133
2265  9399033
2266 10227574
2267  9822372
2268  9199746
2269  9481966
2270  9854202
2271 10226192
2272  9552330
2273  9039103
2274  9830031
2275  9987073
2276  9643176
2277  9265454
2278  9255629
2279 10126465
2280  9847298
2281  9110072
2282  9341129
2283  9688911
2284 10093958
2285  9567640
2286  8883638
2287  9590164
2288  9937528
2289  9640807
2290  9158501
2291  8914790
2292  9886464
2293 10002785
2294  9150281
2295  9118014
2296  9437653
2297  9995987
2298  9651249
2299  8726755
2300  9220780
2301  9746288
2302  9635572
2303  9245556
2304  8781884
2305  9559270
2306  9974236
2307  9229954
2308  8974606
2309  9081470
2310  9673135
2311  9700834
2312  8750275
2313  8982978
2314  9585812
2315  9580576
2316  9248258
2317  8629515
2318  9228414
2319  9813517
2320  9148016
2321  8862473
2322  8940725
2323  9468753
2324  9672565
2325  8747698
2326  8747695
2327  9324427
2328  9421357
2329  9226406
2330  8502405
2331  8869643
2332  9675159
2333  9199180
2334  8759263
2335  8684061
2336  9201798
2337  9680048
2338  8783271
2339  8478595
2340  9029633
2341  9240676
2342  9193038
2343  8476622
2344  8581739
2345  9408229
2346  9118062
2347  8730249
2348  8569530
2349  8835856
2350  9426729
2351  8788349
2352  8333385
2353  8749817
2354  8988883
2355  9114000
2356  8478731
2357  8354093
2358  9191944
2359  9028971
2360  8584608
2361  8384625
2362  8563709
2363  9190300
2364  8668206
2365  8144152
2366  8614398
2367  8878660
2368  8999098
2369  8399648
2370  8042326
2371  8858729
2372  8911041
2373  8471323
2374  8210842
2375  8257343
2376  9015932
2377  8745284
2378  8018387
2379  8296033
2380  8596248
2381  8834992
2382  8331537
2383  7778520
2384  8533878
2385  8785962
2386  8386092
2387  8111378
2388  8007231
2389  8705162
2390  8624230
2391  7871075
2392  8025922
2393  8302336
2394  8628881
2395  8325124
2396  7614779
2397  8206509
2398  8617573
2399  8258198
2400  7942945
2401  7739992
2402  8452728
2403  8574632
2404  7707828
2405  7710507
2406  8042617
2407  8413658
2408  8243295
2409  7443702
2410  7882667
2411  8445986
2412  8151326
2413  7784754
2414  7405970
2415  8030198
2416  8452549
2417  7661322
2418  7469044
2419  7760425
2420  8224293
2421  8239846
2422  7288061
2423  7445829
2424  8138610
2425  8009147
2426  7649346
2427  7143121
2428  7624602
2429  8308636
2430  7676946
2431  7329182
2432  7443247
2433  7815108
2434  8039533
2435  7203277
2436  7108659
2437  7802659
2438  7847368
2439  7620159
2440  7045637
2441  7297502
2442  8066525
2443  7519708
2444  7009949
2445  7103309
2446  7521306
2447  7925546
2448  7116781
2449  6780573
2450  7476843
2451  7675820
2452  7527341
2453  6858046
2454  6817500
2455  7709899
2456  7490303
2457  6921124
2458  6800355
2459  7078987
2460  7720871
2461  7173905
2462  6572169
2463  7057612
2464  7335038
2465  7354723
2466  6783673
2467  6481635
2468  7309673
2469  7299179
2470  6762717
2471  6623230
2472  6754372
2473  7413906
2474  7074641
2475  6401469
2476  6758267
2477  7001211
2478  7069283
2479  6633613
2480  6179437
2481  6953881
2482  7162714
2483  6655650
2484  6410422
2485  6411408
2486  7065697
2487  6909499
2488  6118692
2489  6364908
2490  6715280
2491  6895979
2492  6558139
2493  5955858
2494  6568599
2495  6913751
2496  6440832
2497  6182013
2498  6059787
2499  6669922
2500  6778504
2501  5991011
2502  6084955
2503  6433671
2504  6653323
2505  6443185
2506  5689475
2507  6101725
2508  6609870
2509  6265176
2510  6003090
2511  5781579
2512  6290188
2513  6575597
2514  5849394
2515  5798586
2516  6091482
2517  6278022
2518  6235536
2519  5532018
2520  5790749
2521  6346057
2522  6026715
2523  5749834
2524  5503408
2525  5958990
2526  6394587
2527  5634590
2528  5412190
2529  5750869
2530  6021788
2531  6042704
2532  5262384
2533  5364401
2534  6100600
2535  5928564
2536  5577726
2537  5186349
2538  5500445
2539  6170970
2540  5568946
2541  5107317
2542  5311836
2543  5638569
2544  5926664
2545  5217020
2546  4991907
2547  5682633
2548  5662940
2549  5395721
2550  4958267
2551  5043327
2552  5786342
2553  5405896
2554  4901770
2555  5089111
2556  5363628
2557  5671486
2558  4994167
2559  4586194
2560  5282426
2561  5398742
2562  5155794
2563  4723362
2564  4680399
2565  5504734
2566  5306868
2567  4661415
2568  4675279
2569  4910451
2570  5383552
2571  4905060
2572  4275791
2573  4855562
2574  5139526
2575  4996713
2576  4555116
2577  4291564
2578  5092896
2579  5144366
2580  4445490
2581  4316145
2582  4508419
2583  5097167
2584  4805041
2585  3993599
2586  4395268
2587  4807986
2588  4793068
2589  4424574
2590  3947590
2591  4606096
2592  4880071
2593  4294668
2594  4065539
2595  4077312
2596  4654149
2597  4672464
2598  3868842
2599  4062635
2600  4455118
2601  4509769
2602  4236063
2603  3635136
2604  4132679
2605  4592817
2606  4088821
2607  3846852
2608  3797565
2609  4306337
2610  4480439
2611  3628684
2612  3620034
2613  4074907
2614  4227662
2615  4049707
2616  3360683
2617  3704268
2618  4351628
2619  3976445
2620  3613587
2621  3392288
2622  3814994
2623  4229153
2624  3496229
2625  3278211
2626  3650519
2627  3857981
2628  3907892
2629  3241379
2630  3277125
2631  3912155
2632  3675555
2633  3387376
2634  3146316
2635  3413864
2636  3944157
2637  3326397
2638  2970593
2639  3322666
2640  3533204
2641  3620505
2642  2976046
2643  2880222
2644  3588681
2645  3436836
2646  3088267
2647  2854410
2648  3016252
2649  3633845
2650  3157403
2651  2691335
2652  2974433
2653  3183788
2654  3369884
2655  2792204
2656  2466761
2657  3154314
2658  3201671
2659  2898882
2660  2587266
2661  2597540
2662  3302925
2663  3036391
2664  2425147
2665  2577645
2666  2770549
2667  3063485
2668  2619165
2669  2156412
2670  2813348
2671  2970616
2672  2669798
2673  2358879
2674  2225561
2675  2856458
2676  2743200
2677  2123326
2678  2239071
2679  2453284
2680  2800084
2681  2500204
2682  1864463
2683  2357726
2684  2646519
2685  2401447
2686  2092044
2687  1837603
2688  2479605
2689  2574803
2690  1897518
2691  1893290
2692  2112131
2693  2499144
2694  2293057
2695  1515821
2696  1892681
2697  2364416
2698  2216606
2699  1866489
2700  1449193
2701  2041298
2702  2413544
2703  1752774
2704  1525609
2705  1641312
2706  2107284
2707  2162406
2708  1330649
2709  1440082
2710  1946327
2711  1928894
2712  1709763
2713  1202097
2714  1597752
2715  2110935
2716  1579926
2717  1292070
2718  1271158
2719  1643551
2720  1896723
2721  1135818
2722  1071480
2723  1619585
2724  1685803
2725  1503957
2726   896580
2727  1119650
2728  1795131
2729  1357017
2730   951890
2731   934358
2732  1307787
2733  1717459
2734  1004725
2735   708333
2736  1194134
2737  1338495
2738  1286856
2739   669772
2740   619791
2741  1361254
2742  1205821
2743   833601
2744   670196
2745   854763
2746  1390399
2747   867664
2748   395605
2749   775317
2750   978274
2751  1050374
2752   507742
2753   286860
2754  1014134
2755   961071
2756   549839
2757   367333
2758   457457
2759  1044695
2760   687935
2761   139317
2762   440459
2763   638642
2764   780086
2765   348508
2766   -66913
2767   585681
2768   711614
2769   331726
2770    72146
2771    42591
2772   677705
2773   516565
2774  -142396
2775    60207
2776   325062
2777   534095
2778   187270
2779  -409158
2780   122367
2781   424405
2782    98725
2783  -189275
2784  -359286
2785   277313
2786   377034
2787  -296410
2788  -279742
2789   -88403
2790   174517
2791     7962
2792  -661709
2793  -301701
2794    93285
2795  -121069
2796  -327730
2797  -592550
2798  -120140
2799    79791
2800  -573293
2801  -608281
2802  -432587
2803  -203700
2804  -206105
2805  -852937
2806  -622073
2807  -163648
2808  -358200
2809  -602317
2810  -936047
2811  -508464
2812  -113338
2813  -784522
2814  -983245
2815  -751879
2816  -451082
2817  -374577
2818 -1086859
2819 -1031674
2820  -496240
2821  -605789
2822  -823983
2823 -1209844
2824  -946173
2825  -403136
2826  -901215
2827 -1212812
2828 -1108252
2829  -860949
2830  -602036
2831 -1238334
2832 -1410440
2833  -857885
2834  -858077
2835 -1052170
2836 -1496617
2837 -1350463
2838  -675774
2839 -1054688
2840 -1478748
2841 -1417028
2842 -1200939
2843  -887279
2844 -1473974
2845 -1786693
2846 -1217672
2847 -1090544
2848 -1216700
2849 -1673588
2850 -1742917
2851 -1014610
2852 -1194702
2853 -1721121
2854 -1801061
2855 -1616742
2856 -1132034
2857 -1562406
2858 -2067163
2859 -1578939
2860 -1328086
2861 -1377151
2862 -1858600
2863 -2161647
2864 -1475868
2865 -1414077
2866 -1891908
2867 -2043569
2868 -1976798
2869 -1413718
2870 -1630983
2871 -2293774
2872 -2006842
2873 -1716136
2874 -1635191
2875 -1976525
2876 -2427631
2877 -1852709
2878 -1651899
2879 -2089181
2880 -2260259
2881 -2278437
2882 -1759650
2883 -1818895
2884 -2513476
2885 -2325060
2886 -2023755
2887 -1922919
2888 -2165088
2889 -2695638
2890 -2218653
2891 -1853334
2892 -2244074
2893 -2490349
2894 -2627601
2895 -2099208
2896 -1932158
2897 -2690196
2898 -2718748
2899 -2384414
2900 -2158493
2901 -2270405
2902 -2899015
2903 -2610561
2904 -2142639
2905 -2452681
2906 -2705251
2907 -2925241
2908 -2537228
2909 -2181267
2910 -2784971
2911 -2910305
2912 -2650716
2913 -2456322
2914 -2435106
2915 -3085381
2916 -3017353
2917 -2487975
2918 -2668432
2919 -2892762
2920 -3158584
2921 -2865794
2922 -2374261
2923 -2908892
2924 -3186387
2925 -2961687
2926 -2766068
2927 -2659776
2928 -3273579
2929 -3339430
2930 -2765914
2931 -2847026
2932 -3068247
2933 -3365411
2934 -3221057
2935 -2654229
2936 -3056882
2937 -3452846
2938 -3300299
2939 -3072662
2940 -2817186
2941 -3373076
2942 -3660203
2943 -3086081
2944 -3024973
2945 -3220082
2946 -3571151
2947 -3587183
2948 -2956491
2949 -3167706
2950 -3612938
2951 -3542962
2952 -3410276
2953 -3077931
2954 -3449290
2955 -3850570
2956 -3381802
2957 -3269995
2958 -3422740
2959 -3733175
2960 -3875087
2961 -3268067
2962 -3365568
2963 -3830906
2964 -3759563
2965 -3624107
2966 -3295801
2967 -3620155
2968 -4144091
2969 -3706540
2970 -3493267
2971 -3637687
2972 -3921307
2973 -4141495
2974 -3531500
2975 -3439697
2976 -3978999
2977 -4044980
2978 -3959411
2979 -3557899
2980 -3715600
2981 -4384272
2982 -4073880
2983 -3697251
2984 -3729750
2985 -4005594
2986 -4383160
2987 -3873971
2988 -3627992
2989 -4146720
2990 -4292323
2991 -4247475
2992 -3850536
2993 -3798540
2994 -4479611
2995 -4353581
2996 -3982082
2997 -3945288
2998 -4131698
2999 -4605182
3000 -4234662
3001 -3817858
3002 -4270656
3003 -4492147
3004 -4506542
3005 -4110203
3006 -3897550
3007 -4591754
3008 -4646759
3009 -4214540
3010 -4112739
3011 -4244079
3012 -4810248
3013 -4576989
3014 -4023685
3015 -4337687
3016 -4641938
3017 -4745399
3018 -4413906
3019 -4022779
3020 -4640814
3021 -4903809
3022 -4547894
3023 -4343284
3024 -4336170
3025 -4929630
3026 -4918425
3027 -4271643
3028 -4393580
3029 -4713019
3030 -4953266
3031 -4779734
3032 -4276777
3033 -4717688
3034 -5079756
3035 -4790917
3036 -4593688
3037 -4453844
3038 -4945202
3039 -5140432
3040 -4562067
3041 -4599389
3042 -4875667
3043 -5117020
3044 -5052781
3045 -4493867
3046 -4776734
3047 -5214958
3048 -4990868
3049 -4801578
3050 -4616072
3051 -5055878
3052 -5391947
3053 -4838412
3054 -4740405
3055 -4989534
3056 -5228927
3057 -5275246
3058 -4707406
3059 -4829312
3060 -5347133
3061 -5244432
3062 -5068938
3063 -4789699
3064 -5076535
3065 -5563865
3066 -5131655
3067 -4911593
3068 -5085490
3069 -5328765
3070 -5518818
3071 -4973772
3072 -4917178
3073 -5448140
3074 -5425315
3075 -5295235
3076 -5025420
3077 -5161861
3078 -5685267
3079 -5341499
3080 -5059450
3081 -5213569
3082 -5414582
3083 -5680913
3084 -5230957
3085 -5049119
3086 -5582447
3087 -5619659
3088 -5467195
3089 -5157222
3090 -5185800
3091 -5790783
3092 -5584029
3093 -5213555
3094 -5335921
3095 -5557022
3096 -5899097
3097 -5489911
3098 -5128974
3099 -5608096
3100 -5759252
3101 -5658393
3102 -5358914
3103 -5266950
3104 -5897692
3105 -5876853
3106 -5458080
3107 -5449475
3108 -5562635
3109 -5972713
3110 -5729838
3111 -5251955
3112 -5641947
3113 -5880804
3114 -5852372
3115 -5609858
3116 -5384756
3117 -5932848
3118 -6022030
3119 -5604737
3120 -5577152
3121 -5667901
3122 -6061611
3123 -5935596
3124 -5409919
3125 -5719745
3126 -6022011
3127 -6019469
3128 -5790884
3129 -5469728
3130 -5984907
3131 -6219235
3132 -5773079
3133 -5653443
3134 -5722364
3135 -6164138
3136 -6192960
3137 -5564252
3138 -5719898
3139 -6115100
3140 -6202478
3141 -5998182
3142 -5535955
3143 -5934457
3144 -6353468
3145 -6002456
3146 -5796586
3147 -5771649
3148 -6194293
3149 -6434142
3150 -5824253
3151 -5757350
3152 -6091122
3153 -6246798
3154 -6202663
3155 -5695187
3156 -5918124
3157 -6449444
3158 -6219315
3159 -5981002
3160 -5853890
3161 -6160864
3162 -6524977
3163 -5998833
3164 -5819473
3165 -6140936
3166 -6338116
3167 -6403065
3168 -5894363
3169 -5929639
3170 -6495219
3171 -6365310
3172 -6109391
3173 -5913474
3174 -6134530
3175 -6620040
3176 -6224264
3177 -5923857
3178 -6183408
3179 -6409280
3180 -6548661
3181 -6056131
3182 -5904285
3183 -6487221
3184 -6510530
3185 -6280600
3186 -6039124
3187 -6113636
3188 -6660432
3189 -6423997
3190 -6048032
3191 -6212712
3192 -6403894
3193 -6658078
3194 -6270938
3195 -5945978
3196 -6446242
3197 -6578692
3198 -6409186
3199 -6181290
3200 -6150405
3201 -6694037
3202 -6583451
3203 -6154681
3204 -6257732
3205 -6411864
3206 -6682484
3207 -6414452
3208 -6026801
3209 -6467438
3210 -6668305
3211 -6521404
3212 -6305614
3213 -6165483
3214 -6679949
3215 -6702450
3216 -6227484
3217 -6249980
3218 -6407471
3219 -6762611
3220 -6638750
3221 -6125831
3222 -6430083
3223 -6710413
3224 -6629454
3225 -6411498
3226 -6154994
3227 -6602942
3228 -6821834
3229 -6397933
3230 -6348405
3231 -6435087
3232 -6738084
3233 -6742332
3234 -6229680
3235 -6409996
3236 -6706525
3237 -6663387
3238 -6540925
3239 -6244090
3240 -6596201
3241 -6889271
3242 -6487807
3243 -6380466
3244 -6455212
3245 -6733087
3246 -6831060
3247 -6297560
3248 -6382563
3249 -6761309
3250 -6751023
3251 -6621325
3252 -6259715
3253 -6540406
3254 -6972444
3255 -6610786
3256 -6399470
3257 -6435316
3258 -6707983
3259 -6931358
3260 -6388363
3261 -6324056
3262 -6741870
3263 -6836686
3264 -6751155
3265 -6336784
3266 -6451759
3267 -6979379
3268 -6720743
3269 -6435936
3270 -6403430
3271 -6658829
3272 -7005159
3273 -6556661
3274 -6341854
3275 -6704432
3276 -6829023
3277 -6809723
3278 -6395922
3279 -6352492
3280 -6921245
3281 -6838806
3282 -6539467
3283 -6433957
3284 -6606268
3285 -7037512
3286 -6683274
3287 -6312904
3288 -6618926
3289 -6802854
3290 -6860922
3291 -6487739
3292 -6322151
3293 -6889212
3294 -6908923
3295 -6595052
3296 -6433169
3297 -6510000
3298 -6999425
3299 -6799882
3300 -6336478
3301 -6536453
3302 -6779501
3303 -6948761
3304 -6632780
3305 -6260114
3306 -6727441
3307 -6941011
3308 -6699776
3309 -6481337
3310 -6410409
3311 -6907571
3312 -6897907
3313 -6408737
3314 -6500686
3315 -6707917
3316 -6922796
3317 -6735096
3318 -6300247
3319 -6641766
3320 -6881871
3321 -6692618
3322 -6518263
3323 -6380008
3324 -6817906
3325 -6943960
3326 -6465293
3327 -6480788
3328 -6681736
3329 -6899873
3330 -6784320
3331 -6268044
3332 -6506239
3333 -6867110
3334 -6748363
3335 -6554064
3336 -6332220
3337 -6727687
3338 -7015292
3339 -6551568
3340 -6400592
3341 -6540069
3342 -6799407
3343 -6852658
3344 -6332673
3345 -6417846
3346 -6820286
3347 -6783253
3348 -6620626
3349 -6310461
3350 -6558604
3351 -6939619
3352 -6591819
3353 -6409097
3354 -6484448
3355 -6701221
3356 -6861301
3357 -6399627
3358 -6360285
3359 -6721705
3360 -6706506
3361 -6630726
3362 -6335833
3363 -6450390
3364 -6880272
3365 -6613437
3366 -6399877
3367 -6437064
3368 -6620203
3369 -6836112
3370 -6417469
3371 -6274478
3372 -6662284
3373 -6701729
3374 -6596265
3375 -6305890
3376 -6348789
3377 -6823296
3378 -6631801
3379 -6337075
3380 -6372919
3381 -6538227
3382 -6821891
3383 -6451982
3384 -6168013
3385 -6519838
3386 -6653072
3387 -6624940
3388 -6335065
3389 -6225316
3390 -6722654
3391 -6672657
3392 -6340800
3393 -6273577
3394 -6374707
3395 -6742918
3396 -6496003
3397 -6112404
3398 -6418263
3399 -6607060
3400 -6611289
3401 -6338883
3402 -6113812
3403 -6570581
3404 -6628764
3405 -6306845
3406 -6220733
3407 -6279375
3408 -6655493
3409 -6539224
3410 -6075317
3411 -6289161
3412 -6513020
3413 -6551331
3414 -6314417
3415 -6005337
3416 -6429672
3417 -6636121
3418 -6318481
3419 -6161682
3420 -6146429
3421 -6543724
3422 -6557633
3423 -6033976
3424 -6109510
3425 -6377512
3426 -6508981
3427 -6353026
3428 -5926653
3429 -6224936
3430 -6563556
3431 -6324053
3432 -6125558
3433 -6015772
3434 -6366957
3435 -6530273
3436 -6032300
3437 -5995632
3438 -6235103
3439 -6396057
3440 -6338760
3441 -5904352
3442 -6082737
3443 -6460002
3444 -6275639
3445 -6074082
3446 -5907793
3447 -6176725
3448 -6464826
3449 -6037103
3450 -5884441
3451 -6110041
3452 -6315142
3453 -6349614
3454 -5862187
3455 -5873574
3456 -6309196
3457 -6225575
3458 -6004593
3459 -5777167
3460 -6005215
3461 -6426359
3462 -6089918
3463 -5816571
3464 -5940445
3465 -6126808
3466 -6276288
3467 -5858100
3468 -5711453
3469 -6112436
3470 -6155804
3471 -6026265
3472 -5757687
3473 -5798143
3474 -6257299
3475 -6060484
3476 -5746272
3477 -5793775
3478 -5943611
3479 -6175493
3480 -5854538
3481 -5610874
3482 -5979279
3483 -6057799
3484 -5936001
3485 -5688234
3486 -5642071
3487 -6088909
3488 -5983369
3489 -5661179
3490 -5686457
3491 -5804847
3492 -6063042
3493 -5818201
3494 -5478662
3495 -5796150
3496 -5949598
3497 -5868491
3498 -5626776
3499 -5476286
3500 -5903398
3501 -5920463
3502 -5576594
3503 -5559252
3504 -5653862
3505 -5938416
3506 -5799497
3507 -5371977
3508 -5594961
3509 -5797912
3510 -5766317
3511 -5559270
3512 -5325167
3513 -5704020
3514 -5852246
3515 -5538731
3516 -5456341
3517 -5492440
3518 -5750909
3519 -5714340
3520 -5261602
3521 -5407323
3522 -5657464
3523 -5660888
3524 -5505677
3525 -5233531
3526 -5536004
3527 -5736405
3528 -5414901
3529 -5306112
3530 -5313342
3531 -5567237
3532 -5642270
3533 -5196348
3534 -5240603
3535 -5517925
3536 -5564356
3537 -5425556
3538 -5055706
3539 -5285865
3540 -5631051
3541 -5360652
3542 -5168300
3543 -5133350
3544 -5404062
3545 -5591677
3546 -5134320
3547 -5036452
3548 -5308332
3549 -5413714
3550 -5366237
3551 -4977749
3552 -5054531
3553 -5449385
3554 -5290258
3555 -5086296
3556 -4982471
3557 -5170346
3558 -5457186
3559 -5089967
3560 -4888750
3561 -5100498
3562 -5217111
3563 -5235487
3564 -4882486
3565 -4851404
3566 -5280306
3567 -5194926
3568 -4967954
3569 -4838593
3570 -4977744
3571 -5326436
3572 -5004741
3573 -4693880
3574 -4896274
3575 -5073023
3576 -5155057
3577 -4814956
3578 -4654233
3579 -5080361
3580 -5104330
3581 -4863249
3582 -4649731
3583 -4696375
3584 -5129822
3585 -4965704
3586 -4606865
3587 -4713669
3588 -4886179
3589 -5042792
3590 -4753064
3591 -4453860
3592 -4802894
3593 -4934617
3594 -4776649
3595 -4562648
3596 -4488790
3597 -4909872
3598 -4890359
3599 -4498101
3600 -4523615
3601 -4662161
3602 -4858436
3603 -4663089
3604 -4297683
3605 -4585128
3606 -4790509
3607 -4663358
3608 -4457940
3609 -4302151
3610 -4673575
3611 -4760766
3612 -4379374
3613 -4337773
3614 -4447925
3615 -4669392
3616 -4584716
3617 -4161299
3618 -4339086
3619 -4597217
3620 -4551890
3621 -4363231
3622 -4113058
3623 -4412840
3624 -4625373
3625 -4271530
3626 -4145486
3627 -4218532
3628 -4462082
3629 -4509671
3630 -4076162
3631 -4122484
3632 -4387643
3633 -4384640
3634 -4259054
3635 -3961169
3636 -4147148
3637 -4427449
3638 -4173353
3639 -4025311
3640 -4037705
3641 -4236899
3642 -4366221
3643 -3966449
3644 -3908061
3645 -4160560
3646 -4170762
3647 -4108173
3648 -3833431
3649 -3950387
3650 -4283252
3651 -4049802
3652 -3861575
3653 -3848972
3654 -4007187
3655 -4183789
3656 -3816363
3657 -3678167
3658 -3973086
3659 -4041362
3660 -3994742
3661 -3679809
3662 -3697789
3663 -4086594
3664 -3943956
3665 -3691936
3666 -3631029
3667 -3764111
3668 -4040341
3669 -3733498
3670 -3496578
3671 -3737457
3672 -3852134
3673 -3850843
3674 -3563898
3675 -3473015
3676 -3838053
3677 -3785584
3678 -3560906
3679 -3468143
3680 -3532649
3681 -3837086
3682 -3632506
3683 -3326061
3684 -3520494
3685 -3660179
3686 -3682630
3687 -3419857
3688 -3232541
3689 -3612876
3690 -3651406
3691 -3410477
3692 -3294303
3693 -3325400
3694 -3649755
3695 -3525846
3696 -3142971
3697 -3266796
3698 -3431418
3699 -3508829
3700 -3300827
3701 -3026911
3702 -3352124
3703 -3516749
3704 -3300257
3705 -3123233
3706 -3056594
3707 -3393230
3708 -3410192
3709 -3006231
3710 -3026922
3711 -3202833
3712 -3348853
3713 -3208894
3714 -2852972
3715 -3070502
3716 -3298067
3717 -3132140
3718 -2967006
3719 -2833652
3720 -3122825
3721 -3264214
3722 -2889018
3723 -2842762
3724 -2987643
3725 -3136067
3726 -3078886
3727 -2676117
3728 -2805430
3729 -3091578
3730 -2981599
3731 -2819173
3732 -2637046
3733 -2875419
3734 -3106582
3735 -2762616
3736 -2615328
3737 -2746132
3738 -2929487
3739 -2950567
3740 -2539388
3741 -2543931
3742 -2857283
3743 -2830933
3744 -2689783
3745 -2448127
3746 -2602864
3747 -2925819
3748 -2664375
3749 -2433682
3750 -2485914
3751 -2658395
3752 -2795476
3753 -2422970
3754 -2322663
3755 -2626553
3756 -2661714
3757 -2560922
3758 -2311622
3759 -2328426
3760 -2667723
3761 -2509445
3762 -2276783
3763 -2283506
3764 -2406868
3765 -2612435
3766 -2335627
3767 -2138982
3768 -2385453
3769 -2446328
3770 -2374261
3771 -2125594
3772 -2082669
3773 -2454279
3774 -2373293
3775 -2111141
3776 -2093350
3777 -2192086
3778 -2415098
3779 -2177621
3780 -1896486
3781 -2121127
3782 -2252157
3783 -2226801
3784 -1995786
3785 -1844513
3786 -2195202
3787 -2234396
3788 -1977489
3789 -1886203
3790 -1915101
3791 -2185644
3792 -2070635
3793 -1727214
3794 -1873286
3795 -2021180
3796 -2039818
3797 -1864235
3798 -1646040
3799 -1947896
3800 -2044103
3801 -1813955
3802 -1720668
3803 -1702630
3804 -1940598
3805 -1905786
3806 -1557787
3807 -1649084
3808 -1821826
3809 -1864233
3810 -1720207
3811 -1448637
3812 -1691705
3813 -1870693
3814 -1624886
3815 -1501587
3816 -1469587
3817 -1728614
3818 -1789388
3819 -1413428
3820 -1419899
3821 -1594042
3822 -1662086
3823 -1567414
3824 -1250967
3825 -1410422
3826 -1674378
3827 -1502195
3828 -1358739
3829 -1267373
3830 -1473459
3831 -1623256
3832 -1271710
3833 -1183841
3834 -1340994
3835 -1449681
3836 -1436752
3837 -1108518
3838 -1173238
3839 -1464007
3840 -1340721
3841 -1185714
3842 -1064352
3843 -1208039
3844 -1429483
3845 -1128986
3846  -988569
3847 -1127757
3848 -1242531
3849 -1269094
3850  -941111
3851  -919797
3852 -1245747
3853 -1183400
3854 -1013058
3855  -856776
3856  -959215
3857 -1243317
3858 -1000918
3859  -772973
3860  -894692
3861 -1037369
3862 -1127328
3863  -809173
3864  -669156
3865  -991364
3866 -1023359
3867  -874366
3868  -668089
3869  -682556
3870 -1037248
3871  -913823
3872  -625120
3873  -654287
3874  -777653
3875  -941098
3876  -694291
3877  -442296
3878  -709955
3879  -824681
3880  -736414
3881  -544880
3882  -466845
3883  -789207
3884  -749327
3885  -452608
3886  -441717
3887  -537623
3888  -727340
3889  -584343
3890  -278313
3891  -487624
3892  -640254
3893  -573910
3894  -376981
3895  -216532
3896  -530499
3897  -611030
3898  -306844
3899  -244381
3900  -318747
3901  -540345
3902  -466863
3903  -115153
3904  -231571
3905  -420442
3906  -406284
3907  -256751
3908   -18703
3909  -268441
3910  -438590
3911  -184084
3912   -72450
3913   -79025
3914  -292748
3915  -333283
3916    17053
3917    -1993
3918  -176798
3919  -213041
3920  -127486
3921   132566
3922   -19294
3923  -235960
3924   -35179
3925    83201
3926   110582
3927   -61983
3928  -159326
3929   168066
3930   203019
3931    14864
3932   -26827
3933    26470
3934   292891
3935   207106
3936   -64264
3937   114142
3938   275234
3939   332837
3940   175852
3941    -1885
3942   294256
3943   401497
3944   222851
3945   153630
3946   154998
3947   444675
3948   458725
3949   165570
3950   255655
3951   413449
3952   506650
3953   408087
3954   169191
3955   399129
3956   594100
3957   450808
3958   371863
3959   335408
3960   591763
3961   667893
3962   368932
3963   394128
3964   557317
3965   662443
3966   612623
3967   363243
3968   552252
3969   778995
3970   643083
3971   557837
3972   496918
3973   720633
3974   875499
3975   586325
3976   548136
3977   715065
3978   833099
3979   834363
3980   548438
3981   651210
3982   948776
3983   871464
3984   751932
3985   639165
3986   838489
3987  1080285
3988   818438
3989   694960
3990   836125
3991  1000260
3992  1072887
3993   777300
3994   761209
3995  1076074
3996  1068684
3997   953284
3998   807749
3999   926428
4000  1231415
4001  1068489
4002   901768
4003   990130
4004  1118021
4005  1246222
4006   988464
4007   879115
4008  1177975
4009  1244838
4010  1172262
4011  1023405
4012  1056591
4013  1391600
4014  1277459
4015  1066075
4016  1111763
4017  1234032
4018  1417549
4019  1224976
4020  1040592
4021  1306955
4022  1423832
4023  1372862
4024  1197935
4025  1148882
4026  1498204
4027  1491507
4028  1257978
4029  1261801
4030  1357924
4031  1582324
4032  1470375
4033  1212760
4034  1404232
4035  1560615
4036  1572182
4037  1420661
4038  1285428
4039  1592027
4040  1688227
4041  1456642
4042  1411500
4043  1475960
4044  1705260
4045  1680465
4046  1388363
4047  1527111
4048  1702257
4049  1714821
4050  1595920
4051  1426414
4052  1691464
4053  1864972
4054  1657545
4055  1581693
4056  1602275
4057  1834710
4058  1882866
4059  1571328
4060  1609005
4061  1803610
4062  1883770
4063  1827507
4064  1599352
4065  1771369
4066  2010151
4067  1856383
4068  1749351
4069  1709096
4070  1904465
4071  2048744
4072  1786855
4073  1765002
4074  1929248
4075  2024865
4076  2027993
4077  1784432
4078  1860420
4079  2104854
4080  1997490
4081  1909177
4082  1868372
4083  2017695
4084  2198644
4085  1972757
4086  1911583
4087  2062522
4088  2132951
4089  2170171
4090  1952292
4091  1980740
4092  2232530
4093  2168389
4094  2072686
4095  2009368
4096  2121174
4097  2353354
4098  2152650
4099  2019288
4100  2178970
4101  2276538
4102  2328353
4103  2097913
4104  2062457
4105  2365553
4106  2359553
4107  2234978
4108  2141219
4109  2210017
4110  2479530
4111  2346201
4112  2149805
4113  2264226
4114  2377720
4115  2479195
4116  2303416
4117  2170736
4118  2447030
4119  2507990
4120  2404844
4121  2284294
4122  2275873
4123  2568128
4124  2517114
4125  2297521
4126  2377263
4127  2497587
4128  2622122
4129  2479014
4130  2284931
4131  2523594
4132  2625157
4133  2533555
4134  2419398
4135  2394178
4136  2680890
4137  2702082
4138  2449802
4139  2471602
4140  2589788
4141  2748116
4142  2644217
4143  2380602
4144  2569759
4145  2758349
4146  2720392
4147  2591985
4148  2471016
4149  2734839
4150  2867547
4151  2621904
4152  2569211
4153  2641761
4154  2830671
4155  2837719
4156  2549932
4157  2644190
4158  2835397
4159  2843333
4160  2760531
4161  2592531
4162  2790416
4163  2982690
4164  2773582
4165  2687263
4166  2731564
4167  2902663
4168  2977656
4169  2700474
4170  2730685
4171  2942162
4172  2965360
4173  2903817
4174  2708756
4175  2824967
4176  3066879
4177  2926503
4178  2821244
4179  2821307
4180  2979618
4181  3129899
4182  2866301
4183  2792010
4184  2992519
4185  3056013
4186  3039804
4187  2829906
4188  2884125
4189  3172195
4190  3076379
4191  2946315
4192  2923736
4193  3026297
4194  3218198
4195  3006525
4196  2875890
4197  3055434
4198  3147515
4199  3182608
4200  2996473
4201  2958202
4202  3227571
4203  3199573
4204  3067481
4205  3014237
4206  3067652
4207  3296891
4208  3160973
4209  2984699
4210  3132588
4211  3233341
4212  3282724
4213  3116042
4214  3021867
4215  3284364
4216  3298420
4217  3172856
4218  3109706
4219  3137237
4220  3371287
4221  3300619
4222  3081785
4223  3197595
4224  3306003
4225  3387139
4226  3247559
4227  3084720
4228  3321158
4229  3403196
4230  3291538
4231  3203387
4232  3186638
4233  3418825
4234  3429906
4235  3208667
4236  3256536
4237  3348174
4238  3438298
4239  3367163
4240  3172920
4241  3359395
4242  3487993
4243  3395847
4244  3328842
4245  3257853
4246  3458695
4247  3526953
4248  3292496
4249  3304831
4250  3416532
4251  3520697
4252  3484762
4253  3263276
4254  3407050
4255  3569819
4256  3475411
4257  3386833
4258  3311657
4259  3497887
4260  3626427
4261  3404263
4262  3374442
4263  3475287
4264  3597455
4265  3609162
4266  3339307
4267  3401696
4268  3621201
4269  3589068
4270  3489689
4271  3365116
4272  3524011
4273  3721738
4274  3522627
4275  3424322
4276  3502619
4277  3632312
4278  3699476
4279  3447050
4280  3427718
4281  3657048
4282  3660500
4283  3588140
4284  3445125
4285  3525923
4286  3769903
4287  3633003
4288  3501193
4289  3538564
4290  3651381
4291  3775049
4292  3544068
4293  3456486
4294  3693950
4295  3737362
4296  3686005
4297  3522143
4298  3540130
4299  3808677
4300  3727065
4301  3559468
4302  3566601
4303  3659952
4304  3843329
4305  3676208
4306  3510034
4307  3687733
4308  3779881
4309  3772677
4310  3598117
4311  3527991
4312  3811496
4313  3813251
4314  3653134
4315  3619807
4316  3674408
4317  3874468
4318  3776817
4319  3565379
4320  3686388
4321  3783063
4322  3816667
4323  3703442
4324  3581348
4325  3809669
4326  3881148
4327  3731136
4328  3678712
4329  3682948
4330  3877657
4331  3857634
4332  3622638
4333  3700827
4334  3813072
4335  3864629
4336  3775850
4337  3615253
4338  3822138
4339  3926081
4340  3776088
4341  3714442
4342  3702834
4343  3892392
4344  3915594
4345  3683211
4346  3721077
4347  3838693
4348  3908900
4349  3856903
4350  3647839
4351  3787271
4352  3959250
4353  3847962
4354  3751717
4355  3701777
4356  3871320
4357  3971431
4358  3748596
4359  3740831
4360  3846782
4361  3920608
4362  3903654
4363  3697187
4364  3769204
4365  3957342
4366  3883737
4367  3824351
4368  3747503
4369  3865630
4370  4011445
4371  3810366
4372  3745399
4373  3848196
4374  3921299
4375  3954569
4376  3738488
4377  3766215
4378  3989861
4379  3937100
4380  3852697
4381  3750575
4382  3841747
4383  4030180
4384  3861191
4385  3751180
4386  3835545
4387  3928349
4388  4004849
4389  3807281
4390  3747671
4391  3951601
4392  3955886
4393  3890823
4394  3777969
4395  3803434
4396  4031819
4397  3922333
4398  3780538
4399  3835293
4400  3908653
4401  4013229
4402  3856191
4403  3749224
4404  3941908
4405  3971405
4406  3903817
4407  3808776
4408  3791432
4409  4014668
4410  3958800
4411  3797755
4412  3830288
4413  3901167
4414  4028715
4415  3893592
4416  3723007
4417  3898882
4418  3988822
4419  3940022
4420  3820411
4421  3766831
4422  4008102
4423  4016128
4424  3812555
4425  3805566
4426  3866449
4427  4009519
4428  3936856
4429  3730829
4430  3856899
4431  3983151
4432  3971174
4433  3864377
4434  3733183
4435  3936944
4436  4023023
4437  3844372
4438  3789022
4439  3827705
4440  4002813
4441  3994295
4442  3751365
4443  3820089
4444  3950560
4445  3957308
4446  3879901
4447  3720704
4448  3875662
4449  4016443
4450  3874936
4451  3814205
4452  3807096
4453  3947203
4454  4004708
4455  3772188
4456  3777234
4457  3911228
4458  3949998
4459  3902253
4460  3721166
4461  3818410
4462  4014892
4463  3888917
4464  3790139
4465  3770924
4466  3900591
4467  4005110
4468  3788923
4469  3737815
4470  3865162
4471  3930019
4472  3920768
4473  3740334
4474  3754998
4475  3969633
4476  3905479
4477  3811252
4478  3739819
4479  3817831
4480  3978822
4481  3819472
4482  3711470
4483  3828115
4484  3892378
4485  3929129
4486  3752735
4487  3711612
4488  3909763
4489  3870801
4490  3790047
4491  3728088
4492  3765567
4493  3952983
4494  3825506
4495  3693318
4496  3775437
4497  3842143
4498  3896128
4499  3734639
4500  3649804
4501  3850984
4502  3879848
4503  3787624
4504  3700253
4505  3713431
4506  3914942
4507  3838019
4508  3662460
4509  3714159
4510  3783852
4511  3868561
4512  3752650
4513  3621916
4514  3790384
4515  3842619
4516  3770931
4517  3697175
4518  3650683
4519  3836256
4520  3830860
4521  3648795
4522  3665962
4523  3724436
4524  3826304
4525  3743823
4526  3579187
4527  3721970
4528  3810874
4529  3739308
4530  3660393
4531  3591435
4532  3761325
4533  3798540
4534  3619779
4535  3621995
4536  3674839
4537  3779633
4538  3738971
4539  3543781
4540  3635443
4541  3749978
4542  3702722
4543  3626465
4544  3533788
4545  3681313
4546  3783899
4547  3614260
4548  3564233
4549  3614176
4550  3714838
4551  3717262
4552  3496865
4553  3542043
4554  3697972
4555  3679606
4556  3627587
4557  3495224
4558  3591540
4559  3737865
4560  3590247
4561  3514432
4562  3522644
4563  3628834
4564  3700481
4565  3497224
4566  3473347
4567  3620125
4568  3634472
4569  3582834
4570  3449787
4571  3504133
4572  3675984
4573  3554546
4574  3457602
4575  3471247
4576  3559347
4577  3657991
4578  3468881
4579  3401148
4580  3543583
4581  3580319
4582  3545384
4583  3391633
4584  3400917
4585  3609507
4586  3545194
4587  3417136
4588  3384861
4589  3457548
4590  3607284
4591  3460617
4592  3323680
4593  3445750
4594  3509094
4595  3512183
4596  3365993
4597  3301717
4598  3510731
4599  3503349
4600  3385831
4601  3339630
4602  3356877
4603  3518821
4604  3432402
4605  3263413
4606  3346108
4607  3425439
4608  3464942
4609  3348401
4610  3237752
4611  3415751
4612  3447565
4613  3329992
4614  3267279
4615  3262729
4616  3425174
4617  3391513
4618  3216600
4619  3271955
4620  3347904
4621  3397885
4622  3305892
4623  3151826
4624  3296011
4625  3378540
4626  3282480
4627  3210552
4628  3171646
4629  3333384
4630  3364149
4631  3173649
4632  3166464
4633  3246394
4634  3321359
4635  3269790
4636  3081506
4637  3180530
4638  3295901
4639  3232494
4640  3168604
4641  3096316
4642  3218813
4643  3294138
4644  3125771
4645  3100341
4646  3145654
4647  3211060
4648  3206439
4649  3035547
4650  3086116
4651  3220386
4652  3174780
4653  3102316
4654  3012858
4655  3109653
4656  3220457
4657  3065041
4658  3003148
4659  3057780
4660  3125247
4661  3153858
4662  2977697
4663  2981785
4664  3132174
4665  3096419
4666  3033956
4667  2923039
4668  2992709
4669  3135797
4670  3015009
4671  2932550
4672  2973648
4673  3038646
4674  3097188
4675  2924876
4676  2868920
4677  3011406
4678  3018771
4679  2968503
4680  2861835
4681  2889616
4682  3058003
4683  2969300
4684  2854187
4685  2871031
4686  2917587
4687  3003530
4688  2864074
4689  2771083
4690  2901345
4691  2934830
4692  2901235
4693  2796057
4694  2779067
4695  2955496
4696  2898139
4697  2757989
4698  2769254
4699  2815692
4700  2919904
4701  2799173
4702  2674943
4703  2799452
4704  2851120
4705  2828544
4706  2719235
4707  2656579
4708  2834307
4709  2835240
4710  2698605
4711  2661398
4712  2691222
4713  2821680
4714  2765549
4715  2591245
4716  2668095
4717  2752607
4718  2748196
4719  2657509
4720  2541157
4721  2691843
4722  2755681
4723  2634352
4724  2582445
4725  2584850
4726  2713597
4727  2698918
4728  2512704
4729  2551287
4730  2629817
4731  2650002
4732  2583373
4733  2452731
4734  2567561
4735  2673343
4736  2564536
4737  2491593
4738  2468811
4739  2590087
4740  2629530
4741  2436303
4742  2428559
4743  2526715
4744  2574701
4745  2532270
4746  2373812
4747  2435264
4748  2570096
4749  2487060
4750  2401927
4751  2351639
4752  2457339
4753  2552085
4754  2381738
4755  2329744
4756  2405233
4757  2456340
4758  2459924
4759  2289241
4760  2303229
4761  2442779
4762  2408086
4763  2332715
4764  2261126
4765  2322328
4766  2446122
4767  2311533
4768  2229527
4769  2284019
4770  2337239
4771  2372673
4772  2215418
4773  2179876
4774  2325859
4775  2313166
4776  2247539
4777  2167385
4778  2200801
4779  2344945
4780  2237887
4781  2135027
4782  2164398
4783  2212169
4784  2259964
4785  2141675
4786  2068892
4787  2208382
4788  2229655
4789  2158024
4790  2078601
4791  2068287
4792  2213402
4793  2156272
4794  2031725
4795  2053765
4796  2096008
4797  2176304
4798  2086446
4799  1962852
4800  2070794
4801  2116520
4802  2070411
4803  1983294
4804  1944311
4805  2083059
4806  2077240
4807  1950472
4808  1950724
4809  1981282
4810  2063487
4811  1994606
4812  1856449
4813  1952598
4814  2003096
4815  1967958
4816  1896812
4817  1844346
4818  1967717
4819  1986668
4820  1853351
4821  1833643
4822  1862942
4823  1950781
4824  1912682
4825  1746844
4826  1810874
4827  1904961
4828  1882386
4829  1804322
4830  1715670
4831  1826621
4832  1901762
4833  1771220
4834  1721140
4835  1728024
4836  1827443
4837  1827752
4838  1663553
4839  1685134
4840  1781123
4841  1784681
4842  1729832
4843  1616182
4844  1687844
4845  1783799
4846  1679328
4847  1616646
4848  1607820
4849  1695780
4850  1749557
4851  1581916
4852  1566859
4853  1663064
4854  1674187
4855  1626782
4856  1511957
4857  1554341
4858  1678127
4859  1597554
4860  1523635
4861  1499807
4862  1568952
4863  1652514
4864  1498536
4865  1432091
4866  1522034
4867  1564177
4868  1549653
4869  1417169
4870  1414490
4871  1563938
4872  1523038
4873  1429398
4874  1376283
4875  1426357
4876  1549180
4877  1429917
4878  1324548
4879  1402219
4880  1447365
4881  1461596
4882  1340448
4883  1283355
4884  1423037
4885  1418984
4886  1337245
4887  1275978
4888  1283866
4889  1423170
4890  1356238
4891  1227721
4892  1271374
4893  1327142
4894  1364057
4895  1254250
4896  1167440
4897  1291849
4898  1322219
4899  1235257
4900  1175484
4901  1160827
4902  1300793
4903  1270448
4904  1129254
4905  1146568
4906  1203661
4907  1257928
4908  1174532
4909  1048504
4910  1146024
4911  1212394
4912  1159400
4913  1093255
4914  1042072
4915  1165264
4916  1184088
4917  1043392
4918  1022564
4919  1067060
4920  1132588
4921  1098614
4922   959809
4923  1023440
4924  1098127
4925  1056184
4926  1001147
4927   933991
4928  1023732
4929  1069572
4930   955034
4931   930916
4932   953767
4933  1012623
4934  1008717
4935   863927
4936   896950
4937   977449
4938   952596
4939   896741
4940   821428
4941   897141
4942   980996
4943   864290
4944   818587
4945   831510
4946   892909
4947   917074
4948   771885
4949   765554
4950   857409
4951   856275
4952   808857
4953   712759
4954   761709
4955   874518
4956   784223
4957   716290
4958   719565
4959   772815
4960   815265
4961   687949
4962   637517
4963   741045
4964   750646
4965   722163
4966   626135
4967   635866
4968   758115
4969   698403
4970   611105
4971   600978
4972   643540
4973   711450
4974   605223
4975   532731
4976   630125
4977   651242
4978   623471
4979   527236
4980   506183
4981   643872
4982   597684
4983   507245
4984   491564
4985   533682
4986   619435
4987   530827
4988   416998
4989   488958
4990   540169
4991   536273
4992   435749
4993   376333
4994   510758
4995   526899
4996   431113
4997   387476
4998   396398
4999   499282
5000   452975
5001   324822
5002   367462
5003   424797
5004   442172
5005   362003
5006   277030
5007   382620
5008   424242
5009   339434
5010   293211
5011   284659
5012   380737
5013   367227
5014   233940
5015   248982
5016   311995
5017   341216
5018   292263
5019   166882
5020   259102
5021   326379
5022   252194
5023   192997
5024   160935
5025   260603
5026   285703
5027   151940
5028   141529
5029   194599
5030   241347
5031   213100
5032    77720
5033   125400
5034   222315
5035   169822
5036   107704
5037    52592
5038   134154
5039   203277
5040    85475
5041    32280
5042    72051
5043   126643
5044   129477
5045    -5007
5046     1866
5047   104701
5048    89081
5049    32172
5050   -37332
5051    13609
5052   100020
5053     5157
5054   -58416
5055   -37870
5056    11909
5057    45224
5058   -77993
5059   -99756
5060    -2743
5061    -8934
5062   -57227
5063  -134056
5064  -107696
5065      916
5066   -76997
5067  -159361
5068  -138752
5069   -91493
5070   -47616
5071  -143277
5072  -212197
5073  -116594
5074   -96132
5075  -139070
5076  -215756
5077  -225067
5078  -114127
5079  -144114
5080  -230580
5081  -231843
5082  -205426
5083  -140830
5084  -219707
5085  -309735
5086  -228602
5087  -203964
5088  -226386
5089  -290386
5090  -324037
5091  -217635
5092  -223729
5093  -310005
5094  -319308
5095  -305681
5096  -244901
5097  -299183
5098  -394962
5099  -339801
5100  -286878
5101  -304506
5102  -364955
5103  -420839
5104  -325330
5105  -303058
5106  -399878
5107  -431824
5108  -415421
5109  -335541
5110  -355610
5111  -477677
5112  -444172
5113  -380337
5114  -383929
5115  -436768
5116  -526386
5117  -440542
5118  -387682
5119  -463499
5120  -511001
5121  -507142
5122  -437844
5123  -426249
5124  -554811
5125  -541035
5126  -485863
5127  -468422
5128  -512682
5129  -602385
5130  -540835
5131  -466074
5132  -538142
5133  -590460
5134  -604706
5135  -525366
5136  -496442
5137  -617479
5138  -638231
5139  -578912
5140  -556666
5141  -586790
5142  -689177
5143  -652422
5144  -546298
5145  -604674
5146  -658345
5147  -694509
5148  -638576
5149  -572667
5150  -682163
5151  -732782
5152  -675003
5153  -637630
5154  -634927
5155  -741591
5156  -749064
5157  -640349
5158  -674071
5159  -730605
5160  -783204
5161  -748287
5162  -659217
5163  -724568
5164  -802576
5165  -769148
5166  -723435
5167  -701778
5168  -791673
5169  -848794
5170  -754584
5171  -744356
5172  -794242
5173  -849325
5174  -841771
5175  -742129
5176  -786559
5177  -881142
5178  -853099
5179  -814117
5180  -779035
5181  -858579
5182  -921858
5183  -831808
5184  -810779
5185  -856993
5186  -916141
5187  -932198
5188  -819885
5189  -843413
5190  -936544
5191  -943997
5192  -905697
5193  -850371
5194  -905936
5195 -1001467
5196  -931411
5197  -878535
5198  -907854
5199  -970830
5200 -1017173
5201  -926656
5202  -903252
5203  -997700
5204 -1012950
5205  -991136
5206  -928665
5207  -949791
5208 -1051677
5209 -1012548
5210  -965740
5211  -981978
5212 -1033646
5213 -1088547
5214 -1005968
5215  -964455
5216 -1050708
5217 -1079247
5218 -1061318
5219 -1004800
5220 -1007514
5221 -1122197
5222 -1101429
5223 -1037460
5224 -1040616
5225 -1081597
5226 -1146674
5227 -1085023
5228 -1026538
5229 -1096494
5230 -1141758
5231 -1137369
5232 -1086054
5233 -1065751
5234 -1166555
5235 -1166188
5236 -1103335
5237 -1097823
5238 -1131697
5239 -1206858
5240 -1168047
5241 -1088114
5242 -1155864
5243 -1195076
5244 -1208794
5245 -1161581
5246 -1119731
5247 -1209074
5248 -1241405
5249 -1177202
5250 -1167184
5251 -1176153
5252 -1255269
5253 -1249794
5254 -1158906
5255 -1193745
5256 -1253099
5257 -1273217
5258 -1231270
5259 -1172007
5260 -1252630
5261 -1303960
5262 -1245438
5263 -1220589
5264 -1229920
5265 -1311010
5266 -1317773
5267 -1221983
5268 -1241429
5269 -1299036
5270 -1325185
5271 -1297352
5272 -1221497
5273 -1284814
5274 -1370411
5275 -1324558
5276 -1285872
5277 -1265234
5278 -1343285
5279 -1386177
5280 -1287621
5281 -1273358
5282 -1332213
5283 -1378551
5284 -1375201
5285 -1286130
5286 -1315031
5287 -1408687
5288 -1378887
5289 -1346497
5290 -1315757
5291 -1367151
5292 -1435602
5293 -1363721
5294 -1327224
5295 -1384965
5296 -1420129
5297 -1427772
5298 -1347352
5299 -1346300
5300 -1446324
5301 -1434351
5302 -1394070
5303 -1355894
5304 -1404664
5305 -1486177
5306 -1430421
5307 -1370437
5308 -1409032
5309 -1462240
5310 -1487654
5311 -1408849
5312 -1380374
5313 -1475756
5314 -1492716
5315 -1456077
5316 -1409412
5317 -1421361
5318 -1529034
5319 -1496823
5320 -1427902
5321 -1444040
5322 -1484295
5323 -1537675
5324 -1472828
5325 -1418419
5326 -1498316
5327 -1529571
5328 -1509369
5329 -1466826
5330 -1453161
5331 -1555679
5332 -1546574
5333 -1475368
5334 -1474751
5335 -1513094
5336 -1575805
5337 -1534996
5338 -1463036
5339 -1525403
5340 -1578665
5341 -1557384
5342 -1514413
5343 -1480356
5344 -1569770
5345 -1597713
5346 -1523260
5347 -1517604
5348 -1541112
5349 -1603369
5350 -1587905
5351 -1507138
5352 -1539228
5353 -1595339
5354 -1602942
5355 -1563739
5356 -1516705
5357 -1589134
5358 -1639367
5359 -1573392
5360 -1553928
5361 -1563065
5362 -1620497
5363 -1628745
5364 -1543383
5365 -1559846
5366 -1620955
5367 -1633500
5368 -1606726
5369 -1550934
5370 -1607309
5371 -1671354
5372 -1611822
5373 -1587239
5374 -1590130
5375 -1642225
5376 -1666397
5377 -1591277
5378 -1589185
5379 -1649740
5380 -1657355
5381 -1647249
5382 -1579693
5383 -1623936
5384 -1693260
5385 -1652584
5386 -1609935
5387 -1606039
5388 -1661907
5389 -1708914
5390 -1623340
5391 -1607202
5392 -1661936
5393 -1695347
5394 -1685110
5395 -1603840
5396 -1621297
5397 -1709578
5398 -1689050
5399 -1641536
5400 -1629807
5401 -1668604
5402 -1736951
5403 -1673450
5404 -1630479
5405 -1673477
5406 -1696763
5407 -1714566
5408 -1652096
5409 -1634512
5410 -1720873
5411 -1714020
5412 -1676226
5413 -1649429
5414 -1673640
5415 -1742714
5416 -1699907
5417 -1640293
5418 -1684793
5419 -1731884
5420 -1745035
5421 -1680148
5422 -1645725
5423 -1734307
5424 -1745818
5425 -1700384
5426 -1669450
5427 -1679678
5428 -1759252
5429 -1736529
5430 -1662758
5431 -1683981
5432 -1722998
5433 -1761698
5434 -1712810
5435 -1657123
5436 -1724168
5437 -1763432
5438 -1724768
5439 -1691801
5440 -1676411
5441 -1757535
5442 -1767680
5443 -1691149
5444 -1697857
5445 -1731285
5446 -1777267
5447 -1748980
5448 -1665676
5449 -1719419
5450 -1771726
5451 -1751965
5452 -1712569
5453 -1683827
5454 -1759561
5455 -1790519
5456 -1713991
5457 -1704405
5458 -1729497
5459 -1777558
5460 -1766131
5461 -1685420
5462 -1720321
5463 -1779419
5464 -1768544
5465 -1736024
5466 -1690517
5467 -1750263
5468 -1792790
5469 -1728754
5470 -1710126
5471 -1724699
5472 -1777525
5473 -1793209
5474 -1703473
5475 -1714079
5476 -1770701
5477 -1777235
5478 -1754831
5479 -1693563
5480 -1731322
5481 -1802639
5482 -1757099
5483 -1719404
5484 -1725246
5485 -1762061
5486 -1798400
5487 -1722537
5488 -1706469
5489 -1763020
5490 -1772780
5491 -1769150
5492 -1713318
5493 -1725188
5494 -1797046
5495 -1761205
5496 -1724043
5497 -1720276
5498 -1751261
5499 -1802665
5500 -1738153
5501 -1700739
5502 -1753607
5503 -1775532
5504 -1773340
5505 -1717011
5506 -1710723
5507 -1797406
5508 -1776128
5509 -1732868
5510 -1719245
5511 -1738076
5512 -1793331
5513 -1743992
5514 -1694186
5515 -1742787
5516 -1773098
5517 -1783391
5518 -1730505
5519 -1698738
5520 -1775192
5521 -1773425
5522 -1728011
5523 -1713466
5524 -1732209
5525 -1788966
5526 -1764813
5527 -1698274
5528 -1731035
5529 -1762138
5530 -1773100
5531 -1730720
5532 -1686563
5533 -1754554
5534 -1776847
5535 -1736188
5536 -1714850
5537 -1721430
5538 -1770012
5539 -1762874
5540 -1692893
5541 -1714479
5542 -1751605
5543 -1758419
5544 -1731902
5545 -1683165
5546 -1732354
5547 -1768973
5548 -1731764
5549 -1707754
5550 -1696519
5551 -1752134
5552 -1765916
5553 -1686118
5554 -1692460
5555 -1725654
5556 -1755350
5557 -1738043
5558 -1669526
5559 -1707605
5560 -1760944
5561 -1728960
5562 -1702699
5563 -1676480
5564 -1728218
5565 -1755441
5566 -1690867
5567 -1674131
5568 -1710477
5569 -1738771
5570 -1732971
5571 -1659449
5572 -1679722
5573 -1735498
5574 -1719471
5575 -1690873
5576 -1660555
5577 -1694561
5578 -1746560
5579 -1690212
5580 -1664483
5581 -1684175
5582 -1714911
5583 -1727189
5584 -1654976
5585 -1654165
5586 -1714750
5587 -1717466
5588 -1684679
5589 -1641683
5590 -1667947
5591 -1731275
5592 -1690084
5593 -1642699
5594 -1654914
5595 -1683502
5596 -1721496
5597 -1656172
5598 -1620368
5599 -1682686
5600 -1699965
5601 -1678800
5602 -1628001
5603 -1629338
5604 -1705382
5605 -1683556
5606 -1629847
5607 -1631097
5608 -1655626
5609 -1695303
5610 -1647983
5611 -1597849
5612 -1648526
5613 -1670012
5614 -1654376
5615 -1617830
5616 -1602718
5617 -1662271
5618 -1655186
5619 -1607107
5620 -1610361
5621 -1631508
5622 -1673032
5623 -1637206
5624 -1577796
5625 -1615476
5626 -1647027
5627 -1639559
5628 -1599924
5629 -1568857
5630 -1636793
5631 -1649736
5632 -1600075
5633 -1579809
5634 -1585185
5635 -1633802
5636 -1622421
5637 -1551880
5638 -1574169
5639 -1615013
5640 -1617771
5641 -1591623
5642 -1546178
5643 -1591320
5644 -1626866
5645 -1577715
5646 -1552429
5647 -1548953
5648 -1601603
5649 -1605782
5650 -1539944
5651 -1544358
5652 -1581320
5653 -1591816
5654 -1571239
5655 -1517960
5656 -1550662
5657 -1591616
5658 -1552243
5659 -1530572
5660 -1518981
5661 -1557584
5662 -1586578
5663 -1516905
5664 -1510164
5665 -1543101
5666 -1557507
5667 -1545262
5668 -1484791
5669 -1505039
5670 -1564369
5671 -1536729
5672 -1506723
5673 -1484092
5674 -1525556
5675 -1559729
5676 -1498707
5677 -1470144
5678 -1506772
5679 -1518868
5680 -1523229
5681 -1463436
5682 -1462142
5683 -1519722
5684 -1508517
5685 -1477643
5686 -1453609
5687 -1474189
5688 -1517346
5689 -1476571
5690 -1436395
5691 -1467002
5692 -1484108
5693 -1487420
5694 -1440140
5695 -1427044
5696 -1486202
5697 -1474856
5698 -1442483
5699 -1423638
5700 -1432671
5701 -1479210
5702 -1449358
5703 -1408208
5704 -1426795
5705 -1451249
5706 -1466256
5707 -1411350
5708 -1381971
5709 -1440306
5710 -1449445
5711 -1417670
5712 -1383056
5713 -1387090
5714 -1448869
5715 -1429889
5716 -1375253
5717 -1380516
5718 -1401801
5719 -1428168
5720 -1389977
5721 -1342616
5722 -1386010
5723 -1414341
5724 -1393432
5725 -1354707
5726 -1336060
5727 -1393860
5728 -1395290
5729 -1341226
5730 -1333367
5731 -1354219
5732 -1393013
5733 -1365070
5734 -1305788
5735 -1330296
5736 -1369506
5737 -1359218
5738 -1329636
5739 -1294573
5740 -1349053
5741 -1370190
5742 -1307024
5743 -1298342
5744 -1299894
5745 -1340844
5746 -1340742
5747 -1269485
5748 -1288618
5749 -1328068
5750 -1321631
5751 -1295734
5752 -1252254
5753 -1294043
5754 -1328668
5755 -1283359
5756 -1255772
5757 -1258492
5758 -1297529
5759 -1308888
5760 -1237533
5761 -1236138
5762 -1274366
5763 -1278364
5764 -1264527
5765 -1207487
5766 -1235943
5767 -1281264
5768 -1252658
5769 -1219261
5770 -1208020
5771 -1234480
5772 -1266079
5773 -1207136
5774 -1188670
5775 -1226366
5776 -1231316
5777 -1226091
5778 -1179642
5779 -1187522
5780 -1238916
5781 -1208668
5782 -1177049
5783 -1175132
5784 -1186471
5785 -1224823
5786 -1177302
5787 -1147929
5788 -1178056
5789 -1189639
5790 -1189449
5791 -1139326
5792 -1125781
5793 -1186172
5794 -1175061
5795 -1144670
5796 -1124437
5797 -1129561
5798 -1180879
5799 -1143307
5800 -1097653
5801 -1123888
5802 -1141567
5803 -1148150
5804 -1107598
5805 -1081755
5806 -1126827
5807 -1129843
5808 -1105323
5809 -1079066
5810 -1082169
5811 -1133237
5812 -1107707
5813 -1056919
5814 -1072957
5815 -1093201
5816 -1102096
5817 -1069804
5818 -1027239
5819 -1077660
5820 -1092176
5821 -1064358
5822 -1044014
5823 -1030001
5824 -1074770
5825 -1060362
5826 -1011324
5827 -1021118
5828 -1042582
5829 -1062075
5830 -1032912
5831  -986460
5832 -1016186
5833 -1044769
5834 -1015582
5835  -991024
5836  -972342
5837 -1025006
5838 -1026629
5839  -972658
5840  -969546
5841  -984055
5842 -1007734
5843  -995711
5844  -943400
5845  -959406
5846  -996191
5847  -972941
5848  -956272
5849  -927115
5850  -965155
5851  -987833
5852  -934632
5853  -921871
5854  -935279
5855  -964315
5856  -956165
5857  -899266
5858  -899970
5859  -943248
5860  -932690
5861  -907587
5862  -876114
5863  -903194
5864  -937535
5865  -900348
5866  -875179
5867  -879394
5868  -901273
5869  -915555
5870  -856808
5871  -848293
5872  -893964
5873  -895659
5874  -877906
5875  -832582
5876  -844830
5877  -895105
5878  -865839
5879  -822069
5880  -819320
5881  -845448
5882  -876197
5883  -827165
5884  -797276
5885  -832561
5886  -845635
5887  -833403
5888  -792503
5889  -785781
5890  -841895
5891  -821290
5892  -783692
5893  -780054
5894  -786146
5895  -823105
5896  -781746
5897  -749600
5898  -772728
5899  -793097
5900  -789622
5901  -755863
5902  -739844
5903  -785896
5904  -777857
5905  -738589
5906  -729337
5907  -734049
5908  -775565
5909  -750970
5910  -700961
5911  -716724
5912  -741716
5913  -750068
5914  -710393
5915  -681708
5916  -725993
5917  -738564
5918  -706126
5919  -685595
5920  -677263
5921  -722655
5922  -709862
5923  -660336
5924  -666849
5925  -686384
5926  -700556
5927  -673726
5928  -632665
5929  -667375
5930  -683853
5931  -654736
5932  -642068
5933  -627048
5934  -667717
5935  -668807
5936  -613597
5937  -618105
5938  -638327
5939  -649123
5940  -636349
5941  -587460
5942  -607793
5943  -639236
5944  -616774
5945  -592475
5946  -578053
5947  -611893
5948  -623249
5949  -573566
5950  -565260
5951  -585007
5952  -595409
5953  -588409
5954  -539996
5955  -558192
5956  -594321
5957  -568743
5958  -549487
5959  -528600
5960  -547938
5961  -577117
5962  -530877
5963  -512206
5964  -524884
5965  -547085
5966  -550349
5967  -501326
5968  -498935
5969  -529631
5970  -523264
5971  -507115
5972  -478388
5973  -489974
5974  -531166
5975  -494976
5976  -470265
5977  -482402
5978  -493562
5979  -507044
5980  -461642
5981  -448782
5982  -482538
5983  -488200
5984  -462490
5985  -434243
5986  -439252
5987  -480472
5988  -452867
5989  -423260
5990  -431379
5991  -440255
5992  -460170
5993  -424501
5994  -394044
5995  -428196
5996  -433738
5997  -425499
5998  -396920
5999  -381739
6000  -429977
6001  -422934
6002  -386364
6003  -375642
6004  -384515
6005  -414705
6006  -384754
6007  -346710
6008  -369845
6009  -389820
6010  -387948
6011  -351750
6012  -334741
6013  -373449
6014  -378486
6015  -338577
6016  -331416
6017  -339067
6018  -370850
6019  -352868
6020  -301662
6021  -322335
6022  -347383
6023  -341835
6024  -312501
6025  -288853
6026  -316649
6027  -337563
6028  -299144
6029  -286355
6030  -283509
6031  -317945
6032  -313619
6033  -262921
6034  -269270
6035  -293690
6036  -295009
6037  -280018
6038  -239198
6039  -268083
6040  -294397
6041  -266617
6042  -247746
6043  -236158
6044  -259403
6045  -276801
6046  -226992
6047  -222101
6048  -244626
6049  -245649
6050  -238977
6051  -202213
6052  -211964
6053  -246645
6054  -233015
6055  -205358
6056  -189885
6057  -211794
6058  -227341
6059  -196370
6060  -177258
6061  -193847
6062  -205348
6063  -206846
6064  -164278
6065  -164249
6066  -203815
6067  -183810
6068  -158357
6069  -147370
6070  -164524
6071  -192225
6072  -154742
6073  -134636
6074  -149519
6075  -158587
6076  -167813
6077  -126263
6078  -113256
6079  -152233
6080  -151108
6081  -128099
6082  -104492
6083  -113443
6084  -142799
6085  -119548
6086   -93637
6087  -107684
6088  -115323
6089  -125243
6090   -98476
6091   -72605
6092  -103653
6093  -110141
6094   -87104
6095   -71529
6096   -64394
6097  -102296
6098   -84853
6099   -50028
6100   -62320
6101   -72214
6102   -86153
6103   -64612
6104   -30342
6105   -63581
6106   -68238
6107   -52742
6108   -31321
6109   -28954
6110   -58592
6111   -54388
6112   -16664
6113   -16299
6114   -28797
6115   -47396
6116   -31418
6117     7903
6118   -11248
6119   -30892
6120   -23256
6121     1002
6122    19289
6123   -13082
6124   -24865
6125     5634
6126    20533
6127    12377
6128    -9356
6129      899
6130    44338
6131    34985
6132    10384
6133    14523
6134    35057
6135    52270
6136    32465
6137    10452
6138    51371
6139    57921
6140    49456
6141    32401
6142    33657
6143    78553
6144    70003
6145    47575
6146    47674
6147    64106
6148    88627
6149    74129
6150    45740
6151    69674
6152    96395
6153    86843
6154    75725
6155    59854
6156   100351
6157   111148
6158    87467
6159    83128
6160    95175
6161   120443
6162   113973
6163    84281
6164   100232
6165   125199
6166   125604
6167   116510
6168    89094
6169   120611
6170   144735
6171   127082
6172   115113
6173   115751
6174   146286
6175   156611
6176   121825
6177   119960
6178   147256
6179   164723
6180   154610
6181   124415
6182   155339
6183   187713
6184   164701
6185   147766
6186   147072
6187   176731
6188   193061
6189   157713
6190   155870
6191   179356
6192   196097
6193   195951
6194   160200
6195   179018
6196   210539
6197   194719
6198   184295
6199   173874
6200   197937
6201   225168
6202   196124
6203   183432
6204   205261
6205   220198
6206   226275
6207   192140
6208   197294
6209   238431
6210   231316
6211   215757
6212   205528
6213   223222
6214   251055
6215   236264
6216   212163
6217   229389
6218   245259
6219   257411
6220   228364
6221   228019
6222   259759
6223   259447
6224   245702
6225   234446
6226   241661
6227   275102
6228   266329
6229   243158
6230   251849
6231   269158
6232   278798
6233   262011
6234   248343
6235   278703
6236   293697
6237   280717
6238   263205
6239   259770
6240   306379
6241   292120
6242   269618
6243   276211
6244   289650
6245   312407
6246   295584
6247   272899
6248   293697
6249   312062
6250   300177
6251   296488
6252   280125
6253   315106
6254   325024
6255   299226
6256   302518
6257   312913
6258   331287
6259   314577
6260   294881
6261   316511
6262   331852
6263   329756
6264   319833
6265   304983
6266   336219
6267   348910
6268   321832
6269   319908
6270   326698
6271   349821
6272   352707
6273   316299
6274   332557
6275   352147
6276   356678
6277   338527
6278   325637
6279   343256
6280   374255
6281   347446
6282   339307
6283   348166
6284   371505
6285   375921
6286   340379
6287   345123
6288   370114
6289   378181
6290   368974
6291   349871
6292   358235
6293   390240
6294   371892
6295   355007
6296   364852
6297   380349
6298   402827
6299   363593
6300   361446
6301   380998
6302   389849
6303   384530
6304   364879
6305   373230
6306   405206
6307   395559
6308   374914
6309   377714
6310   394964
6311   413662
6312   392473
6313   371646
6314   395424
6315   412098
6316   410131
6317   382266
6318   382790
6319   421177
6320   417501
6321   399378
6322   387559
6323   395868
6324   430448
6325   416349
6326   391949
6327   407444
6328   420841
6329   435539
6330   411046
6331   392917
6332   425567
6333   432441
6334   416069
6335   405446
6336   409189
6337   438367
6338   438209
6339   409282
6340   419387
6341   429443
6342   445941
6343   426011
6344   409695
6345   430352
6346   448776
6347   431868
6348   420357
6349   417567
6350   447783
6351   446470
6352   423842
6353   425239
6354   439848
6355   456436
6356   441230
6357   418411
6358   440340
6359   461574
6360   441387
6361   438732
6362   429269
6363   454592
6364   460239
6365   437557
6366   440492
6367   444251
6368   460458
6369   455283
6370   430300
6371   443050
6372   463389
6373   461986
6374   449333
6375   435982
6376   456169
6377   471975
6378   455117
6379   447893
6380   454648
6381   474946
6382   474016
6383   442175
6384   449902
6385   466665
6386   467025
6387   457113
6388   445065
6389   456666
6390   480997
6391   462175
6392   450345
6393   458124
6394   473566
6395   477545
6396   454106
6397   454262
6398   480701
6399   475123
6400   469876
6401   452544
6402   459958
6403   484525
6404   476318
6405   460683
6406   460606
6407   471318
6408   484084
6409   460215
6410   446255
6411   470584
6412   484629
6413   477128
6414   458858
6415   463634
6416   494765
6417   478826
6418   456569
6419   457474
6420   473866
6421   489921
6422   472486
6423   452402
6424   473605
6425   482823
6426   481007
6427   459930
6428   459652
6429   485805
6430   484331
6431   466725
6432   462747
6433   476091
6434   490897
6435   479210
6436   457441
6437   467370
6438   484664
6439   484763
6440   468807
6441   457359
6442   480908
6443   493269
6444   473303
6445   462770
6446   461984
6447   493981
6448   481948
6449   456807
6450   469160
6451   481855
6452   490766
6453   466241
6454   453554
6455   475632
6456   490542
6457   475488
6458   463387
6459   462042
6460   483775
6461   487460
6462   459239
6463   461870
6464   476087
6465   483850
6466   475626
6467   460065
6468   469241
6469   483738
6470   478174
6471   466674
6472   456546
6473   474110
6474   487393
6475   462074
6476   456508
6477   471216
6478   483189
6479   475217
6480   455611
6481   457124
6482   484475
6483   473074
6484   464558
6485   455980
6486   465833
6487   486529
6488   467700
6489   453609
6490   458473
6491   471068
6492   478764
6493   455766
6494   451892
6495   472227
6496   470901
6497   460314
6498   457801
6499   450838
6500   478155
6501   465191
6502   441628
6503   452780
6504   462992
6505   468560
6506   450595
6507   445473
6508   460610
6509   466110
6510   457885
6511   443046
6512   446364
6513   473681
6514   461628
6515   440642
6516   451273
6517   459944
6518   464763
6519   448755
6520   427318
6521   453475
6522   458941
6523   457347
6524   441212
6525   435893
6526   457107
6527   454393
6528   433437
6529   438209
6530   447040
6531   454329
6532   439127
6533   421331
6534   437883
6535   452398
6536   447235
6537   432655
6538   423109
6539   448295
6540   451369
6541   429392
6542   426739
6543   428661
6544   443836
6545   439518
6546   411845
6547   425587
6548   444808
6549   437189
6550   428009
6551   414056
6552   433808
6553   433768
6554   425369
6555   413821
6556   419760
6557   433242
6558   424981
6559   406669
6560   407723
6561   427147
6562   433031
6563   415003
6564   398103
6565   414973
6566   433158
6567   418730
6568   404597
6569   405149
6570   416686
6571   420989
6572   403284
6573   394143
6574   408881
6575   414713
6576   408102
6577   391288
6578   396850
6579   414984
6580   401322
6581   390230
6582   386526
6583   403945
6584   414289
6585   387108
6586   380020
6587   394602
6588   402835
6589   398747
6590   377732
6591   378798
6592   393824
6593   394990
6594   378403
6595   376143
6596   383734
6597   396706
6598   381979
6599   365889
6600   377884
6601   384159
6602   392754
6603   367774
6604   356534
6605   384356
6606   381511
6607   367524
6608   354857
6609   359122
6610   382011
6611   369152
6612   355577
6613   355606
6614   366934
6615   372053
6616   354913
6617   347233
6618   363533
6619   366555
6620   352887
6621   353636
6622   343272
6623   361210
6624   362778
6625   335592
6626   332223
6627   343903
6628   353301
6629   347692
6630   328240
6631   342200
6632   348381
6633   335622
6634   331601
6635   327010
6636   344311
6637   341119
6638   320336
6639   321918
6640   325528
6641   328508
6642   330738
6643   299643
6644   313943
6645   332628
6646   321279
6647   311222
6648   303223
6649   317788
6650   325391
6651   307948
6652   296990
6653   306087
6654   317238
6655   312631
6656   292068
6657   292772
6658   312831
6659   305968
6660   298046
6661   285319
6662   297656
6663   309606
6664   293309
6665   279991
6666   283329
6667   299792
6668   299026
6669   275372
6670   274978
6671   288272
6672   291563
6673   277166
6674   266428
6675   274751
6676   290934
6677   274673
6678   264347
6679   266024
6680   277297
6681   275658
6682   258733
6683   252723
6684   270376
6685   272064
6686   267877
6687   252422
6688   251821
6689   268525
6690   256798
6691   247763
6692   239312
6693   254332
6694   263335
6695   250723
6696   231738
6697   241087
6698   246459
6699   243029
6700   229184
6701   225508
6702   249639
6703   238371
6704   228354
6705   214951
6706   230657
6707   243673
6708   222724
6709   210451
6710   220342
6711   228761
6712   225803
6713   215547
6714   197020
6715   228147
6716   220164
6717   212777
6718   194630
6719   204609
6720   219416
6721   207802
6722   192262
6723   194457
6724   207228
6725   211279
6726   202475
6727   177907
6728   191833
6729   205718
6730   190247
6731   180211
6732   175722
6733   187171
6734   191108
6735   169431
6736   176641
6737   177356
6738   190416
6739   174697
6740   162072
6741   167493
6742   183801
6743   166146
6744   157478
6745   152422
6746   168909
6747   166199
6748   154051
6749   146571
6750   155512
6751   164109
6752   156208
6753   137895
6754   146718
6755   156688
6756   152605
6757   139596
6758   129614
6759   137245
6760   151060
6761   135789
6762   132235
6763   130414
6764   139015
6765   138918
6766   115840
6767   119396
6768   132250
6769   127710
6770   121791
6771   103624
6772   112965
6773   126824
6774   118828
6775   107792
6776   103819
6777   114583
6778   112757
6779   106198
6780    92868
6781   108672
6782   108475
6783    98322
6784    87317
6785    83954
6786   110223
6787    91016
6788    88961
6789    81338
6790    94051
6791    97153
6792    83321
6793    70988
6794    86332
6795    76360
6796    75680
6797    66323
6798    67638
6799    79466
6800    75162
6801    58355
6802    58630
6803    61383
6804    78389
6805    59876
6806    45744
6807    53954
6808    65168
6809    50899
6810    42572
6811    39740
6812    54745
6813    52987
6814    39817
6815    37058
6816    36911
6817    45154
6818    34207
6819    24919
6820    31243
6821    35321
6822    38077
6823    25675
6824    14159
6825    31430
6826    31233
6827    19259
6828     6803
6829    13343
6830    24424
6831    16032
6832    -1936
6833     6862
6834    17062
6835    16147
6836     5970
6837   -10258
6838     -424
6839    13807
6840     3697
6841   -14868
6842    -9894
6843    -3404
6844      572
6845   -19391
6846   -11536
6847    -7246
6848    -8900
6849   -12672
6850   -31263
6851   -25102
6852   -12418
6853   -21166
6854   -34968
6855   -33191
6856   -20074
6857   -17432
6858   -41565
6859   -46373
6860   -35877
6861   -31015
6862   -29200
6863   -50938
6864   -50676
6865   -35285
6866   -40606
6867   -50746
6868   -54298
6869   -45128
6870   -42353
6871   -55674
6872   -65666
6873   -60980
6874   -48815
6875   -56705
6876   -70958
6877   -70269
6878   -63000
6879   -63471
6880   -70355
6881   -82923
6882   -73802
6883   -62355
6884   -74959
6885   -88978
6886   -86816
6887   -74775
6888   -68691
6889   -89233
6890   -95394
6891   -85802
6892   -83958
6893   -95566
6894  -102928
6895  -104683
6896   -91138
6897   -96674
6898  -108718
6899  -105122
6900  -103533
6901   -95893
6902  -100936
6903  -118407
6904  -112349
6905  -102280
6906  -104703
6907  -120944
6908  -120911
6909  -110488
6910  -110580
6911  -128962
6912  -129310
6913  -131199
6914  -117390
6915  -129002
6916  -141383
6917  -138795
6918  -129016
6919  -129449
6920  -140804
6921  -150369
6922  -132773
6923  -131502
6924  -146523
6925  -151707
6926  -145431
6927  -137744
6928  -136832
6929  -161837
6930  -162847
6931  -145389
6932  -152898
6933  -163886
6934  -170504
6935  -155245
6936  -150352
6937  -161797
6938  -171367
6939  -171361
6940  -162025
6941  -159316
6942  -173160
6943  -179408
6944  -171228
6945  -168304
6946  -177361
6947  -189195
6948  -175922
6949  -167363
6950  -180637
6951  -197112
6952  -190788
6953  -181801
6954  -178369
6955  -199828
6956  -196963
6957  -189354
6958  -190244
6959  -198993
6960  -211231
6961  -198932
6962  -189193
6963  -198866
6964  -206308
6965  -207606
6966  -203720
6967  -193209
6968  -213494
6969  -216394
6970  -206099
6971  -204436
6972  -209586
6973  -229798
6974  -221973
6975  -214209
6976  -215623
6977  -222818
6978  -226999
6979  -224762
6980  -217019
6981  -231209
6982  -235115
6983  -230376
6984  -230223
6985  -223595
6986  -239255
6987  -246834
6988  -231777
6989  -230828
6990  -235789
6991  -247255
6992  -244014
6993  -233520
6994  -240217
6995  -250968
6996  -250044
6997  -248861
6998  -237999
6999  -251915
7000  -261769
7001  -248478
7002  -249128
7003  -259507
7004  -262810
7005  -266822
7006  -249202
7007  -250324
7008  -272538
7009  -268026
7010  -263658
7011  -258064
7012  -266849
7013  -281372
7014  -270683
7015  -261497
7016  -267825
7017  -276410
7018  -276769
7019  -270083
7020  -271563
7021  -284758
7022  -277235
7023  -280534
7024  -274482
7025  -281132
7026  -293920
7027  -292248
7028  -280237
7029  -285246
7030  -292959
7031  -297416
7032  -283422
7033  -285988
7034  -290117
7035  -301606
7036  -297746
7037  -290769
7038  -292270
7039  -307523
7040  -301514
7041  -293912
7042  -295406
7043  -306816
7044  -311833
7045  -310027
7046  -294598
7047  -308692
7048  -314731
7049  -315285
7050  -308639
7051  -300799
7052  -321748
7053  -321856
7054  -307354
7055  -310512
7056  -317393
7057  -327567
7058  -317844
7059  -308461
7060  -323653
7061  -326090
7062  -332588
7063  -319306
7064  -316126
7065  -328417
7066  -331453
7067  -322858
7068  -324681
7069  -326659
7070  -334322
7071  -337534
7072  -322418
7073  -327550
7074  -338689
7075  -340666
7076  -334157
7077  -329807
7078  -341381
7079  -346943
7080  -336622
7081  -339704
7082  -334817
7083  -344404
7084  -352014
7085  -333728
7086  -339225
7087  -344890
7088  -352337
7089  -347310
7090  -340165
7091  -344044
7092  -354788
7093  -346915
7094  -344755
7095  -344965
7096  -356145
7097  -358655
7098  -351764
7099  -354368
7100  -356913
7101  -356641
7102  -358300
7103  -348295
7104  -351453
7105  -369504
7106  -362959
7107  -357092
7108  -354171
7109  -356848
7110  -371544
7111  -356873
7112  -355069
7113  -357896
7114  -370041
7115  -372427
7116  -355156
7117  -360886
7118  -370129
7119  -377053
7120  -367083
7121  -364018
7122  -364327
7123  -377848
7124  -369553
7125  -363658
7126  -363912
7127  -372751
7128  -382061
7129  -365185
7130  -365185
7131  -380170
7132  -376124
7133  -378377
7134  -370658
7135  -374462
7136  -386276
7137  -379597
7138  -366844
7139  -378034
7140  -378785
7141  -385300
7142  -373973
7143  -366669
7144  -381440
7145  -390781
7146  -386509
7147  -376410
7148  -374881
7149  -388396
7150  -392234
7151  -377098
7152  -381719
7153  -387835
7154  -395545
7155  -391009
7156  -368320
7157  -381994
7158  -390752
7159  -388679
7160  -387529
7161  -378143
7162  -388715
7163  -395170
7164  -381479
7165  -383172
7166  -383479
7167  -396069
7168  -397009
7169  -379195
7170  -384087
7171  -391081
7172  -394870
7173  -391500
7174  -386275
7175  -391848
7176  -396843
7177  -386033
7178  -381354
7179  -391112
7180  -398597
7181  -394681
7182  -380647
7183  -388783
7184  -399599
7185  -399341
7186  -390476
7187  -385020
7188  -389362
7189  -403739
7190  -396268
7191  -390053
7192  -389328
7193  -390784
7194  -401619
7195  -393011
7196  -386979
7197  -397502
7198  -395499
7199  -393299
7200  -388934
7201  -386529
7202  -399294
7203  -396029
7204  -384999
7205  -387911
7206  -395659
7207  -403343
7208  -389159
7209  -385218
7210  -392416
7211  -395259
7212  -395891
7213  -384126
7214  -385337
7215  -396825
7216  -394725
7217  -393314
7218  -386924
7219  -395418
7220  -398582
7221  -395386
7222  -384310
7223  -392888
7224  -392267
7225  -399999
7226  -389594
7227  -388462
7228  -397234
7229  -399974
7230  -387687
7231  -389899
7232  -390660
7233  -399577
7234  -394704
7235  -385501
7236  -392068
7237  -391061
7238  -400238
7239  -390114
7240  -385675
7241  -395212
7242  -401145
7243  -384788
7244  -382210
7245  -381481
7246  -397402
7247  -391468
7248  -381323
7249  -386432
7250  -386823
7251  -394422
7252  -384243
7253  -376770
7254  -380554
7255  -394932
7256  -384577
7257  -379243
7258  -375016
7259  -387378
7260  -392259
7261  -384483
7262  -373611
7263  -387826
7264  -389400
7265  -384819
7266  -374350
7267  -378195
7268  -386434
7269  -384802
7270  -376965
7271  -374293
7272  -384270
7273  -389464
7274  -374220
7275  -370914
7276  -368743
7277  -382267
7278  -379514
7279  -368264
7280  -373718
7281  -387279
7282  -376890
7283  -371464
7284  -363333
7285  -373596
7286  -380744
7287  -374498
7288  -366927
7289  -369051
7290  -374066
7291  -378412
7292  -360616
7293  -362324
7294  -370043
7295  -367563
7296  -369212
7297  -362213
7298  -360007
7299  -377041
7300  -365277
7301  -360379
7302  -360047
7303  -362862
7304  -369695
7305  -353248
7306  -354729
7307  -363067
7308  -360790
7309  -361669
7310  -352759
7311  -349789
7312  -360436
7313  -356202
7314  -350602
7315  -346724
7316  -352868
7317  -360656
7318  -352432
7319  -343645
7320  -353728
7321  -354527
7322  -352393
7323  -338537
7324  -341723
7325  -349776
7326  -351271
7327  -339781
7328  -330329
7329  -336650
7330  -351178
7331  -340486
7332  -330506
7333  -339014
7334  -341049
7335  -343662
7336  -330899
7337  -323576
7338  -335182
7339  -345459
7340  -328302
7341  -327405
7342  -324023
7343  -334979
7344  -333668
7345  -318993
7346  -325749
7347  -329879
7348  -328275
7349  -327728
7350  -315448
7351  -330839
7352  -325829
7353  -320577
7354  -309424
7355  -315045
7356  -318621
7357  -320036
7358  -303170
7359  -310730
7360  -313963
7361  -315996
7362  -312051
7363  -298140
7364  -306568
7365  -310156
7366  -305980
7367  -301672
7368  -297923
7369  -307959
7370  -308304
7371  -298319
7372  -294381
7373  -295377
7374  -299592
7375  -307452
7376  -288886
7377  -291599
7378  -296427
7379  -286130
7380  -290466
7381  -285485
7382  -286877
7383  -293583
7384  -280036
7385  -275191
7386  -283783
7387  -283784
7388  -284361
7389  -272791
7390  -275273
7391  -281540
7392  -278956
7393  -272798
7394  -269055
7395  -269078
7396  -272430
7397  -263207
7398  -260798
7399  -264090
7400  -269760
7401  -268000
7402  -255667
7403  -255300
7404  -261895
7405  -258878
7406  -255090
7407  -252463
7408  -255433
7409  -256646
7410  -249148
7411  -247128
7412  -241243
7413  -256292
7414  -252402
7415  -241608
7416  -237151
7417  -245872
7418  -246545
7419  -239364
7420  -232770
7421  -235802
7422  -238075
7423  -235746
7424  -227438
7425  -225713
7426  -225785
7427  -234478
7428  -223145
7429  -216577
7430  -226236
7431  -223458
7432  -222665
7433  -213794
7434  -208586
7435  -226838
7436  -217146
7437  -210600
7438  -202906
7439  -211684
7440  -214039
7441  -203902
7442  -194847
7443  -203492
7444  -207999
7445  -204450
7446  -196335
7447  -187181
7448  -196162
7449  -201803
7450  -190182
7451  -181287
7452  -184338
7453  -195890
7454  -191162
7455  -176008
7456  -186313
7457  -183061
7458  -181265
7459  -177981
7460  -166553
7461  -178934
7462  -180641
7463  -171756
7464  -163102
7465  -162335
7466  -165704
7467  -172310
7468  -160380
7469  -157303
7470  -167313
7471  -162002
7472  -155548
7473  -146651
7474  -151401
7475  -157737
7476  -146771
7477  -143080
7478  -135975
7479  -145265
7480  -148803
7481  -145127
7482  -125842
7483  -137185
7484  -139266
7485  -132259
7486  -125193
7487  -127801
7488  -138342
7489  -129570
7490  -124989
7491  -118347
7492  -120840
7493  -127746
7494  -117438
7495  -106928
7496  -113131
7497  -117016
7498  -110037
7499  -108182
7500   -97708
7501  -114925
7502  -108000
7503  -100224
7504   -97567
7505   -98550
7506   -96357
7507   -90241
7508   -87689
7509   -86747
7510   -85179
7511   -93179
7512   -81787
7513   -76903
7514   -87046
7515   -87901
7516   -82382
7517   -69812
7518   -72631
7519   -83016
7520   -71985
7521   -65100
7522   -61950
7523   -67656
7524   -70622
7525   -59290
7526   -53922
7527   -59074
7528   -61327
7529   -54957
7530   -52493
7531   -43946
7532   -51850
7533   -52044
7534   -40061
7535   -42890
7536   -35034
7537   -44458
7538   -32399
7539   -27868
7540   -27478
7541   -35163
7542   -28633
7543   -23611
7544   -23658
7545   -23388
7546   -25932
7547   -13104
7548   -13753
7549   -10762
7550   -15249
7551   -13830
7552    -1902
7553    -8858
7554    -8464
7555    -3078
7556     3550
7557     6097
7558     2116
7559      697
7560    13444
7561    15052
7562    13893
7563     7030
7564    16873
7565    24465
7566    23538
7567    18190
7568    22326
7569    28150
7570    36930
7571    25543
7572    22994
7573    34156
7574    40240
7575    39015
7576    37146
7577    39442
7578    49156
7579    52321
7580    45099
7581    47385
7582    47919
7583    60927
7584    55356
7585    48997
7586    61067
7587    67274
7588    74538
7589    67072
7590    66582
7591    72155
7592    78624
7593    69504
7594    79767
7595    76264
7596    91104
7597    93520
7598    85827
7599    86642
7600    98664
7601    87852
7602    92856
7603    90175
7604   101615
7605   103185
7606   110329
7607    95943
7608   105709
7609   112843
7610   117956
7611   112194
7612   117389
7613   120771
7614   125196
7615   124987
7616   119297
7617   126774
7618   139341
7619   131109
7620   134155
7621   127449
7622   138328
7623   142709
7624   140545
7625   138723
7626   153411
7627   149708
7628   157581
7629   151380
7630   151323
7631   160029
7632   169143
7633   160455
7634   164898
7635   163421
7636   178494
7637   175878
7638   169591
7639   176405
7640   179272
7641   184489
7642   184652
7643   180317
7644   192246
7645   188689
7646   194240
7647   188968
7648   191919
7649   200863
7650   201486
7651   193614
7652   200850
7653   208186
7654   211281
7655   206929
7656   208432
7657   217045
7658   217921
7659   216029
7660   215058
7661   221330
7662   232029
7663   229788
7664   225319
7665   230199
7666   233458
7667   243191
7668   240217
7669   238135
7670   248298
7671   247681
7672   250637
7673   246217
7674   254534
7675   254612
7676   264970
7677   252391
7678   251940
7679   261882
7680   266369
7681   264661
7682   264475
7683   268189
7684   279819
7685   279031
7686   277357
7687   276484
7688   285006
7689   285350
7690   285289
7691   286141
7692   293652
7693   295719
7694   306613
7695   291205
7696   296529
7697   305820
7698   301540
7699   304083
7700   307590
7701   308065
7702   321236
7703   309300
7704   310217
7705   318656
7706   327559
7707   324760
7708   320808
7709   325283
7710   339342
7711   338607
7712   336182
7713   336376
7714   343984
7715   346385
7716   351415
7717   334991
7718   353321
7719   353017
7720   364523
7721   357163
7722   355157
7723   361886
7724   365449
7725   359852
7726   358902
7727   364132
7728   372245
7729   375703
7730   367745
7731   369343
7732   376296
7733   383927
7734   382249
7735   377274
7736   389827
7737   387578
7738   393517
7739   388796
7740   395037
7741   403410
7742   402208
7743   400136
7744   402870
7745   406446
7746   414660
7747   403771
7748   411091
7749   412066
7750   421313
7751   420679
7752   416946
7753   418295
7754   431041
7755   427966
7756   429677
7757   427422
7758   429832
7759   436948
7760   437051
7761   434191
7762   436336
7763   446448
7764   451001
7765   447669
7766   445442
7767   452309
7768   464492
7769   458228
7770   456356
7771   454571
7772   468233
7773   469076
7774   470362
7775   471235
7776   468756
7777   478356
7778   480621
7779   474064
7780   487767
7781   489231
7782   479599
7783   479145
7784   485004
7785   488674
7786   504958
7787   492591
7788   503407
7789   497284
7790   509905
7791   506830
7792   500994
7793   506834
7794   517137
7795   514845
7796   512826
7797   511851
7798   528827
7799   524946
7800   523495
7801   524455
7802   531591
7803   526841
7804   534716
7805   522572
7806   532062
7807   535071
7808   537560
7809   538478
7810   533388
7811   539801
7812   554212
7813   542713
7814   547505
7815   549324
7816   557062
7817   552038
7818   559328
7819   554241
7820   566864
7821   566368
7822   566847
7823   562002
7824   573170
7825   579752
7826   575136
7827   571906
7828   574733
7829   575870
7830   584780
7831   580690
7832   585507
7833   588467
7834   593505
7835   596208
7836   592587
7837   593604
7838   599596
7839   599819
7840   599383
7841   595429
7842   611463
7843   609672
7844   609009
7845   601746
7846   608958
7847   616130
7848   614611
7849   609811
7850   613658
7851   622228
7852   626229
7853   621716
7854   626853
7855   624614
7856   637591
7857   629993
7858   632089
7859   628828
7860   637006
7861   639888
7862   640446
7863   635735
7864   645947
7865   647026
7866   646301
7867   645643
7868   651161
7869   655564
7870   657178
7871   651749
7872   655339
7873   658656
7874   666742
7875   657131
7876   664107
7877   655415
7878   673401
7879   668350
7880   670998
7881   664992
7882   680678
7883   677793
7884   672733
7885   673368
7886   681920
7887   687173
7888   691414
7889   678414
7890   689044
7891   694092
7892   698941
7893   691284
7894   698496
7895   697911
7896   698789
7897   690653
7898   702261
7899   700125
7900   704136
7901   707631
7902   705355
7903   703462
7904   724394
7905   711393
7906   709336
7907   712456
7908   728302
7909   720597
7910   721667
7911   716913
7912   729096
7913   728906
7914   736007
7915   724210
7916   726351
7917   732811
7918   734592
7919   733897
7920   729849
7921   731407
7922   748619
7923   743890
7924   739643
7925   739297
7926   744670
7927   751400
7928   753909
7929   740701
7930   752759
7931   757751
7932   752169
7933   746225
7934   752191
7935   766771
7936   761073
7937   750292
7938   759832
7939   763247
7940   771346
7941   762574
7942   764058
7943   768037
7944   772278
7945   770731
7946   770059
7947   767648
7948   781735
7949   777191
7950   776779
7951   777776
7952   782084
7953   780610
7954   790474
7955   779155
7956   790278
7957   790069
7958   788707
7959   785437
7960   790770
7961   787171
7962   800693
7963   789769
7964   794969
7965   796531
7966   804048
7967   803940
7968   798300
7969   801095
7970   812000
7971   807812
7972   806567
7973   804958
7974   814067
7975   808666
7976   812758
7977   805343
7978   816659
7979   816320
7980   823718
7981   810573
7982   816006
7983   817252
7984   823492
7985   816479
7986   817689
7987   821435
7988   831795
7989   819330
7990   824621
7991   825262
7992   837303
7993   830971
7994   831450
7995   828900
7996   834987
7997   830298
7998   840544
7999   825128
8000   832453
8001   840686
8002   841707
8003   837004
8004   841806
8005   841911
8006   851383
8007   840809
8008   841693
8009   844439
8010   847702
8011   840738
8012   845913
8013   842919
8014   855462
8015   847189
8016   851817
8017   845973
8018   854335
8019   854078
8020   859784
8021   849215
8022   856936
8023   858449
8024   867550
8025   851626
8026   855651
8027   861198
8028   866272
8029   856490
8030   860146
8031   861831
8032   871483
8033   859745
8034   866316
8035   864157
8036   875187
8037   866826
8038   875167
8039   865127
8040   875737
8041   868994
8042   875597
8043   867218
8044   874785
8045   874176
8046   880962
8047   868450
8048   877103
8049   872687
8050   888342
8051   876682
8052   872887
8053   875069
8054   886689
8055   880728
8056   885309
8057   872433
8058   893273
8059   883776
8060   885988
8061   877137
8062   884662
8063   886818
8064   890141
8065   873003
8066   888787
8067   880354
8068   895196
8069   888295
8070   884610
8071   885062
8072   897196
8073   879063
8074   893164
8075   886282
8076   896028
8077   886950
8078   892505
8079   888415
8080   900676
8081   894655
8082   892412
8083   882854
8084   895646
8085   896256
8086   901777
8087   887101
8088   901162
8089   892408
8090   911375
8091   889709
8092   902198
8093   896427
8094   907669
8095   887501
8096   900978
8097   895504
8098   908190
8099   890973
8100   907534
8101   886988
8102   910660
8103   897417
8104   907077
8105   893599
8106   912078
8107   896530
8108   909972
8109   890776
8110   903521
8111   899030
8112   912204
8113   889045
8114   910192
8115   887239
8116   922660
8117   880203
8118   921262
8119   871682
8120   962403
8121   777058
$$ Imaginary data points
##PAGE= N=2
##DATA TABLE= (X++(I..I)), XYDATA
0 -2953469
1 -7257322
2 -4839707
3 -2911678
4 -2476260
5 -4287690
6 -4516229
7 -1679800
8 -1848610
9 -3415173
10 -4251709
11 -4203133
12 -2217538
13 -3271501
14 -5081811
15 -4194791
16 -3775967
17 -3443716
18 -4689651
19 -5718744
20 -3203196
21 -2682314
22 -3926191
23 -4684680
24 -5005708
25 -3516795
26 -4437834
27 -6328782
28 -5101510
29 -4394126
30 -3944574
31 -4640246
32 -5983019
33 -4384356
34 -4069840
35 -5383669
36 -5944340
37 -6343878
38 -4593342
39 -4547918
40 -6436311
41 -5737060
42 -5203737
43 -5039577
44 -5658220
45 -7121940
46 -5408397
47 -4597708
48 -6007078
49 -6558992
50 -6994620
51 -5514704
52 -5217846
53 -7452983
54 -7082991
55 -6049234
56 -5388591
57 -5846268
58 -8098436
59 -6996180
60 -5284744
61 -6239918
62 -7213683
63 -8216052
64 -6783889
65 -5553079
66 -7566171
67 -7880131
68 -7331613
69 -6967129
70 -6674032
71 -8301777
72 -7680132
73 -6411063
74 -7420686
75 -7885175
76 -8577129
77 -7636741
78 -6275163
79 -8351171
80 -9106172
81 -8251805
82 -7364591
83 -6951203
84 -9314227
85 -9370448
86 -7165353
87 -7497182
88 -8181690
89 -9205878
90 -8652476
91 -6972571
92 -8729010
93 -9837069
94 -9090650
95 -8378130
96 -7536686
97 -9418570
98 -10159865
99 -8305166
100 -8254690
101 -8568808
102 -9584165
103 -9761022
104 -7982627
105 -9287906
106 -10746995
107 -10115123
108 -9370982
109 -8351767
110 -9944759
111 -10857090
112 -8536307
113 -8167351
114 -9091353
115 -10745266
116 -11356813
117 -8969716
118 -9206205
119 -10902147
120 -10806011
121 -10202166
122 -8578024
123 -9601726
124 -11575173
125 -10237358
126 -9573041
127 -9806962
128 -10753435
129 -11728780
130 -9845120
131 -9851769
132 -11567659
133 -11452241
134 -10906411
135 -9336008
136 -9830143
137 -11968704
138 -10966050
139 -10210752
140 -10580794
141 -11703300
142 -13075372
143 -10932159
144 -9768854
145 -11420251
146 -12000606
147 -11991057
148 -10390883
149 -10296536
150 -12666378
151 -12036257
152 -10783340
153 -10755676
154 -11646690
155 -13534679
156 -12022035
157 -10468167
158 -11853835
159 -12483155
160 -12739717
161 -11342356
162 -10471879
163 -12783656
164 -13032589
165 -12004887
166 -11575584
167 -11778277
168 -13829479
169 -13012767
170 -10991644
171 -12034532
172 -12963845
173 -13493533
174 -12233634
175 -10802543
176 -12904997
177 -13668523
178 -12758800
179 -12316838
180 -11990215
181 -13801533
182 -13817334
183 -12016279
184 -12539408
185 -12942446
186 -13474000
187 -13041828
188 -11606857
189 -13353964
190 -14403655
191 -13383858
192 -12727581
193 -12218091
194 -13990535
195 -14426260
196 -12350736
197 -12764207
198 -13714109
199 -14433101
200 -14127833
201 -12220135
202 -13336151
203 -14689032
204 -13951626
205 -13361606
206 -12580579
207 -14114456
208 -15297267
209 -13395803
210 -13159718
211 -13862711
212 -14661221
213 -14929804
214 -12986833
215 -13466317
216 -14886950
217 -14332756
218 -13971120
219 -13208026
220 -14277653
221 -15716222
222 -14085809
223 -13747333
224 -14418269
225 -14926153
226 -15245840
227 -13286716
228 -13455725
229 -15383114
230 -15130830
231 -14601499
232 -13604750
233 -14509261
234 -16432119
235 -14807501
236 -13739081
237 -14411578
238 -15219437
239 -15997649
240 -14083290
241 -13536229
242 -15447715
243 -15589041
244 -15288766
245 -14262079
246 -14511532
247 -16650675
248 -15633066
249 -14278919
250 -14525135
251 -15141966
252 -16406638
253 -14893232
254 -13731826
255 -15591701
256 -16164946
257 -15934441
258 -14711230
259 -14304506
260 -16528880
261 -16182053
262 -14864540
263 -15095097
264 -15486033
265 -16717306
266 -15557028
267 -14020695
268 -15629214
269 -16430748
270 -16379022
271 -15403803
272 -14597804
273 -16722761
274 -16883066
275 -15216450
276 -14948179
277 -15274003
278 -16979337
279 -16546392
280 -14573291
281 -15718026
282 -16754593
283 -16781102
284 -15805632
285 -14530918
286 -16512572
287 -17430059
288 -15947302
289 -15327066
290 -15188423
291 -16886197
292 -17218098
293 -15102633
294 -15593734
295 -16775354
296 -17252711
297 -16714302
298 -14970597
299 -16231393
300 -17477885
301 -16269595
302 -15736036
303 -15529244
304 -17015083
305 -17806536
306 -15740025
307 -15756117
308 -16813083
309 -17241744
310 -16990884
311 -15160198
312 -16054817
313 -17849134
314 -17036782
315 -16314849
316 -15664186
317 -16806188
318 -18096622
319 -16123324
320 -15634706
321 -16758315
322 -17447518
323 -17628142
324 -15712354
325 -15949922
326 -17877178
327 -17387463
328 -16716499
329 -15884387
330 -16544081
331 -18285566
332 -16796789
333 -15819749
334 -16587575
335 -17301568
336 -18090150
337 -16513841
338 -16068683
339 -17833950
340 -17540991
341 -16940052
342 -16210660
343 -16434440
344 -18213253
345 -17161343
346 -16089409
347 -16833859
348 -17391606
349 -18244646
350 -16898628
351 -16028276
352 -17805088
353 -17843197
354 -17123858
355 -16308304
356 -16302020
357 -18313568
358 -17731212
359 -16362609
360 -16944906
361 -17475107
362 -18385583
363 -17236600
364 -15818157
365 -17490192
366 -18136365
367 -17653445
368 -16746117
369 -16197546
370 -18194419
371 -18228855
372 -16646719
373 -16804685
374 -17200000
375 -18349132
376 -17830781
377 -16171271
378 -17415680
379 -18188126
380 -17754697
381 -16985921
382 -16146097
383 -17921269
384 -18420982
385 -16848722
386 -16893823
387 -17321164
388 -18476314
389 -18191152
390 -16122892
391 -17027363
392 -18204825
393 -17948712
394 -17246592
395 -16158431
396 -17785015
397 -18791969
398 -17151783
399 -16818753
400 -17097758
401 -18344713
402 -18681516
403 -16496615
404 -16736908
405 -18042239
406 -18109258
407 -17578940
408 -16072643
409 -17291144
410 -19029031
411 -17805195
412 -17118944
413 -16981974
414 -17903838
415 -18708158
416 -16707082
417 -16497873
418 -17846608
419 -18148419
420 -18022798
421 -16523047
422 -17089642
423 -18868534
424 -17798800
425 -16956894
426 -16828976
427 -17728788
428 -18992377
429 -17208998
430 -16433665
431 -17694952
432 -18177391
433 -18245630
434 -16629037
435 -16571530
436 -18622556
437 -18131430
438 -17158586
439 -16769113
440 -17403437
441 -19047885
442 -17640881
443 -16321118
444 -17385517
445 -18090893
446 -18453391
447 -16865648
448 -16128383
449 -18226496
450 -18388278
451 -17497725
452 -16852400
453 -16998078
454 -18813520
455 -18009483
456 -16358660
457 -17044706
458 -17763758
459 -18471632
460 -17350026
461 -16124238
462 -17854208
463 -18358985
464 -17623517
465 -16966994
466 -16648881
467 -18418552
468 -18259258
469 -16551254
470 -16876637
471 -17410951
472 -18235503
473 -17616737
474 -16184528
475 -17686305
476 -18448811
477 -17593481
478 -16815695
479 -16315279
480 -18136420
481 -18449285
482 -16547694
483 -16662049
484 -17336689
485 -18254254
486 -17884204
487 -15998759
488 -16938536
489 -18094143
490 -17804490
491 -17312858
492 -16245345
493 -17489539
494 -18472881
495 -16930657
496 -16628771
497 -16878462
498 -17648174
499 -17832892
500 -16137285
501 -16797726
502 -18035471
503 -17648488
504 -17272980
505 -16340360
506 -17299004
507 -18318292
508 -16690296
509 -16301187
510 -16799211
511 -17601528
512 -17977330
513 -16130051
514 -16306539
515 -17841686
516 -17749538
517 -17266210
518 -15987548
519 -16662845
520 -18347022
521 -17052728
522 -16101497
523 -16303069
524 -17163512
525 -18135097
526 -16472693
527 -15974661
528 -17382317
529 -17517274
530 -17276379
531 -15996791
532 -16100048
533 -17939898
534 -17142168
535 -16132879
536 -16254010
537 -16911316
538 -18000069
539 -16484382
540 -15562291
541 -16993027
542 -17381706
543 -17237715
544 -15959541
545 -15616843
546 -17596788
547 -17349369
548 -16228249
549 -16024480
550 -16356556
551 -17699569
552 -16707580
553 -15371771
554 -16490430
555 -17051332
556 -17177617
557 -16167063
558 -15422089
559 -17262884
560 -17256550
561 -15853556
562 -15545161
563 -15962366
564 -17609704
565 -16922232
566 -15141083
567 -16127466
568 -16994497
569 -17160709
570 -16083765
571 -14787958
572 -16489329
573 -17240626
574 -16149410
575 -15553545
576 -15321959
577 -16973004
578 -17193344
579 -15311588
580 -15507177
581 -16272094
582 -16921866
583 -16450499
584 -14771896
585 -15883444
586 -16856482
587 -15918029
588 -15437777
589 -15188543
590 -16598334
591 -16997111
592 -15084358
593 -15228770
594 -16107480
595 -16591316
596 -16177832
597 -14385480
598 -15358394
599 -16942839
600 -16215567
601 -15260901
602 -14362584
603 -15683476
604 -17081010
605 -15388415
606 -14698933
607 -15319578
608 -16227350
609 -16558818
610 -14626623
611 -14607861
612 -16116773
613 -15900047
614 -15391944
615 -14361653
616 -14938273
617 -16518927
618 -15413198
619 -14692494
620 -15107336
621 -15732064
622 -16260886
623 -14485124
624 -14083788
625 -15679826
626 -15655434
627 -15201492
628 -14287449
629 -14579793
630 -16249001
631 -15362892
632 -14400463
633 -14672874
634 -15129053
635 -15983943
636 -14626511
637 -13696609
638 -15007365
639 -15235542
640 -15140780
641 -14376224
642 -14129860
643 -15736027
644 -15196162
645 -14077433
646 -14303467
647 -14679301
648 -15535111
649 -14387984
650 -13351057
651 -14825020
652 -15142851
653 -14735195
654 -13949538
655 -13631980
656 -15397155
657 -15169866
658 -13740186
659 -13721129
660 -14072937
661 -15268598
662 -14615036
663 -13040847
664 -14027494
665 -14686284
666 -14599032
667 -13855914
668 -12976379
669 -14580149
670 -14962491
671 -13664762
672 -13550861
673 -13771867
674 -14872324
675 -14418102
676 -12576467
677 -13383616
678 -14312275
679 -14273493
680 -13607471
681 -12592596
682 -14185571
683 -15019987
684 -13501056
685 -12856550
686 -12870056
687 -14225828
688 -14539916
689 -12594793
690 -12745411
691 -13771932
692 -14176270
693 -13776288
694 -12162509
695 -13089753
696 -14483550
697 -13506102
698 -12855484
699 -12528021
700 -13463780
701 -14139774
702 -12435147
703 -12320382
704 -13301287
705 -13641542
706 -13487407
707 -11984664
708 -12626112
709 -14237725
710 -13260078
711 -12292697
712 -11942431
713 -12952499
714 -14074678
715 -12395443
716 -11745131
717 -12754956
718 -13366950
719 -13473839
720 -11693700
721 -11501397
722 -13357626
723 -13229749
724 -12483537
725 -11663089
726 -12027716
727 -13563751
728 -12476359
729 -11371006
730 -11925042
731 -12544197
732 -13172068
733 -11780967
734 -11164609
735 -12871883
736 -12837400
737 -12050886
738 -11355684
739 -11424606
740 -12863686
741 -12050010
742 -10974143
743 -11575636
744 -12088358
745 -12832818
746 -11726338
747 -10601356
748 -12047897
749 -12414948
750 -11809268
751 -10981756
752 -10688090
753 -12384041
754 -12107764
755 -10671519
756 -10942948
757 -11493562
758 -12422325
759 -11585438
760 -10122420
761 -11390063
762 -12003931
763 -11438041
764 -10651176
765 -10143615
766 -11867631
767 -12060766
768 -10408253
769 -10315248
770 -10786843
771 -11954006
772 -11624423
773 -9773845
774 -10484070
775 -11436287
776 -11309626
777 -10667762
778 -9566021
779 -10816597
780 -11680825
781 -10436769
782 -10083331
783 -10097893
784 -10992641
785 -11242444
786 -9681203
787 -10088286
788 -10934281
789 -10747252
790 -10335234
791 -9262209
792 -10207215
793 -11202376
794 -9935651
795 -9557111
796 -9775171
797 -10599395
798 -10886139
799 -9142573
800 -9285560
801 -10425775
802 -10344762
803 -9960304
804 -8752025
805 -9409502
806 -10844867
807 -9869766
808 -9192649
809 -9120023
810 -9852947
811 -10660850
812 -9057558
813 -8572262
814 -9615182
815 -9820392
816 -9744314
817 -8485779
818 -8659706
819 -10272195
820 -9574065
821 -8757335
822 -8639673
823 -9216951
824 -10161769
825 -8699394
826 -7986793
827 -9126137
828 -9408262
829 -9379282
830 -8178202
831 -7982366
832 -9692879
833 -9334302
834 -8322511
835 -7952589
836 -8378253
837 -9787967
838 -8695425
839 -7425830
840 -8383009
841 -9001291
842 -9207031
843 -7913623
844 -7115614
845 -8878062
846 -9053453
847 -8032856
848 -7483277
849 -7646365
850 -9266604
851 -8719189
852 -7126152
853 -7639494
854 -8226629
855 -8723831
856 -7755627
857 -6486241
858 -7990125
859 -8675028
860 -7890515
861 -7230254
862 -6940776
863 -8447781
864 -8401860
865 -6703532
866 -6890050
867 -7487574
868 -8211349
869 -7739270
870 -6231403
871 -7263971
872 -8129912
873 -7457882
874 -6788565
875 -6199360
876 -7564036
877 -8069177
878 -6411820
879 -6298737
880 -6873970
881 -7633822
882 -7407286
883 -5737818
884 -6492043
885 -7671325
886 -7171365
887 -6486472
888 -5628552
889 -6706194
890 -7696180
891 -6251765
892 -5743381
893 -6077313
894 -6943320
895 -7309653
896 -5582861
897 -5605533
898 -6788120
899 -6649073
900 -6231906
901 -5189355
902 -5836263
903 -7177888
904 -6100526
905 -5448010
906 -5584650
907 -6161280
908 -6710718
909 -5145959
910 -4938963
911 -6239440
912 -6230649
913 -5944226
914 -4946736
915 -5184313
916 -6570384
917 -5655504
918 -4836515
919 -4924603
920 -5466534
921 -6366777
922 -5002513
923 -4297500
924 -5549527
925 -5799527
926 -5592191
927 -4482807
928 -4314051
929 -5925091
930 -5452115
931 -4480595
932 -4398458
933 -4746449
934 -5840879
935 -4801091
936 -3722319
937 -4757195
938 -5073830
939 -5056439
940 -4194708
941 -3695854
942 -5208530
943 -5048264
944 -4052248
945 -3951676
946 -4147875
947 -5256166
948 -4504374
949 -3157933
950 -4085635
951 -4570061
952 -4535707
953 -3752010
954 -3034807
955 -4543492
956 -4748626
957 -3608482
958 -3322384
959 -3419349
960 -4668596
961 -4316159
962 -2636382
963 -3255053
964 -4055614
965 -4265643
966 -3542477
967 -2379778
968 -3698884
969 -4417453
970 -3334721
971 -2773027
972 -2564599
973 -3837225
974 -4110427
975 -2459655
976 -2666202
977 -3408340
978 -3739448
979 -3297913
980 -1824921
981 -2706343
982 -3801284
983 -3028272
984 -2477548
985 -2068139
986 -3128409
987 -3793158
988 -2132756
989 -1928255
990 -2687208
991 -3169606
992 -3013233
993 -1435260
994 -1948828
995 -3298900
996 -2674888
997 -1989459
998 -1398129
999 -2300373
1000 -3380684
1001 -1866277
1002 -1249511
1003 -1922374
1004 -2579190
1005 -2824089
1006 -1154826
1007 -1085761
1008 -2622829
1009 -2418005
1010 -1765428
1011  -871315
1012 -1343994
1013 -2792110
1014 -1692001
1015  -770011
1016 -1199103
1017 -1847768
1018 -2517332
1019 -1064102
1020  -416534
1021 -1795060
1022 -1856774
1023 -1380386
1024  -498020
1025  -560859
1026 -2129641
1027 -1498649
1028  -488067
1029  -730193
1030 -1136413
1031 -1942509
1032  -823894
1033   198949
1034 -1013149
1035 -1307141
1036  -955372
1037  -164911
1038    48931
1039 -1539141
1040 -1216586
1041     7951
1042   -93109
1043  -435542
1044 -1363137
1045  -554690
1046   789201
1047  -264121
1048  -895718
1049  -747083
1050    57678
1051   797516
1052  -666970
1053  -910194
1054   306620
1055   510132
1056   385492
1057  -665861
1058  -404543
1059  1076525
1060   415240
1061  -216814
1062  -158668
1063   370384
1064  1287828
1065    95632
1066  -443343
1067   650523
1068   862866
1069   900986
1070    26812
1071    -8111
1072  1502685
1073  1022326
1074   255597
1075   327833
1076   842360
1077  1928747
1078   849779
1079  -100072
1080   988433
1081  1407188
1082  1462827
1083   536808
1084   151124
1085  1830680
1086  1836866
1087   981218
1088   804762
1089  1056343
1090  2330025
1091  1628996
1092   311498
1093  1158503
1094  1807755
1095  2129186
1096  1406166
1097   656545
1098  2172881
1099  2454895
1100  1545195
1101  1262215
1102  1278395
1103  2572819
1104  2418952
1105  1068696
1106  1654291
1107  2258453
1108  2590852
1109  2033605
1110  1006524
1111  2365167
1112  3056826
1113  2184110
1114  1789643
1115  1645216
1116  2941491
1117  3159410
1118  1608788
1119  1875598
1120  2638149
1121  3154067
1122  2780871
1123  1419539
1124  2460652
1125  3566790
1126  2876775
1127  2373118
1128  2009893
1129  3146439
1130  3819414
1131  2330669
1132  2225350
1133  2930511
1134  3571071
1135  3556228
1136  2024914
1137  2563688
1138  3948422
1139  3604089
1140  3089224
1141  2404876
1142  3248507
1143  4383919
1144  3107121
1145  2599900
1146  3156673
1147  3908694
1148  4342203
1149  2869761
1150  2885158
1151  4253200
1152  4049577
1153  3587434
1154  2862109
1155  3427782
1156  4810571
1157  3819549
1158  3143923
1159  3628348
1160  4306934
1161  4934203
1162  3497794
1163  3034720
1164  4470026
1165  4620892
1166  4245042
1167  3362934
1168  3567158
1169  5243042
1170  4662951
1171  3654516
1172  3785174
1173  4378382
1174  5419428
1175  4364640
1176  3412602
1177  4622291
1178  5058755
1179  4999149
1180  4175348
1181  3792785
1182  5298867
1183  5145194
1184  4252979
1185  4346930
1186  4651399
1187  5643504
1188  4966190
1189  3948840
1190  5040788
1191  5505680
1192  5415579
1193  4770994
1194  4184355
1195  5639436
1196  5794379
1197  4739425
1198  4664785
1199  4924953
1200  6112287
1201  5786670
1202  4408716
1203  5216643
1204  5924577
1205  5955911
1206  5333810
1207  4408618
1208  5738940
1209  6381472
1210  5417686
1211  5203988
1212  5271658
1213  6371266
1214  6462218
1215  4963239
1216  5324999
1217  6036563
1218  6278387
1219  6021785
1220  4948359
1221  5911390
1222  6863783
1223  6049040
1224  5709133
1225  5547319
1226  6488170
1227  6929562
1228  5464952
1229  5611947
1230  6437664
1231  6739663
1232  6611658
1233  5390300
1234  6067055
1235  7291747
1236  6604514
1237  6121401
1238  5828749
1239  6639760
1240  7467107
1241  6161730
1242  5994811
1243  6770071
1244  7037053
1245  7094998
1246  5910619
1247  6245151
1248  7616932
1249  7091375
1250  6553627
1251  6220785
1252  6901143
1253  8018117
1254  6792254
1255  6193804
1256  6967916
1257  7471675
1258  7789160
1259  6500650
1260  6260436
1261  7717288
1262  7589788
1263  7113586
1264  6677782
1265  7060803
1266  8367140
1267  7422858
1268  6561294
1269  7248070
1270  7716962
1271  8108355
1272  6988921
1273  6545506
1274  8105842
1275  8179165
1276  7560610
1277  7004723
1278  7125500
1279  8629236
1280  8074326
1281  6867821
1282  7310507
1283  7972254
1284  8797314
1285  7831469
1286  6679323
1287  8039918
1288  8672461
1289  8219335
1290  7378948
1291  7018464
1292  8707141
1293  8869415
1294  7581404
1295  7584500
1296  7977748
1297  8941855
1298  8541431
1299  7216323
1300  8092014
1301  8785483
1302  8647348
1303  8151530
1304  7422480
1305  8662797
1306  9169458
1307  8085043
1308  8004971
1309  8224920
1310  9101358
1311  9038485
1312  7623763
1313  8219732
1314  9034016
1315  8949697
1316  8620371
1317  7824043
1318  8893060
1319  9661554
1320  8520772
1321  8218235
1322  8404949
1323  9287715
1324  9512252
1325  8010829
1326  8371094
1327  9421979
1328  9449673
1329  9105624
1330  8062950
1331  8842676
1332  9992190
1333  9059596
1334  8569534
1335  8567394
1336  9389199
1337 10089481
1338  8723461
1339  8566685
1340  9441011
1341  9587112
1342  9536461
1343  8469611
1344  8850377
1345 10225350
1346  9587335
1347  8979281
1348  8848820
1349  9520422
1350 10466085
1351  9168777
1352  8661167
1353  9591956
1354  9862585
1355  9970337
1356  8985447
1357  8987873
1358 10383605
1359 10002962
1360  9405850
1361  9191854
1362  9537957
1363 10610521
1364  9653433
1365  8913410
1366  9778038
1367 10165170
1368 10389651
1369  9379218
1370  8967143
1371 10497566
1372 10529650
1373  9819189
1374  9395046
1375  9532743
1376 10836626
1377 10226859
1378  9140717
1379  9808945
1380 10326532
1381 10771117
1382 10020009
1383  9225103
1384 10464821
1385 10688603
1386 10086315
1387  9757130
1388  9647155
1389 10910841
1390 10760779
1391  9633931
1392 10082847
1393 10503103
1394 10913990
1395 10327615
1396  9322283
1397 10488325
1398 11017785
1399 10419238
1400 10072566
1401  9881521
1402 11134277
1403 11202419
1404  9773520
1405  9971184
1406 10579287
1407 11244974
1408 10903389
1409  9588853
1410 10501737
1411 11390206
1412 10888406
1413 10381007
1414  9838564
1415 10972973
1416 11575760
1417 10289971
1418 10211710
1419 10671757
1420 11327001
1421 11338568
1422  9966609
1423 10463436
1424 11447908
1425 11130356
1426 10758116
1427 10055943
1428 10897565
1429 11861099
1430 10703285
1431 10312514
1432 10714441
1433 11495010
1434 11799723
1435 10279402
1436 10374896
1437 11600788
1438 11465682
1439 11026808
1440 10191080
1441 10832621
1442 12125534
1443 11181074
1444 10545649
1445 10747630
1446 11412626
1447 12110425
1448 10771410
1449 10322243
1450 11451202
1451 11694117
1452 11561978
1453 10599568
1454 10705822
1455 12169726
1456 11631052
1457 10802238
1458 10753884
1459 11267736
1460 12270255
1461 11255818
1462 10484978
1463 11505192
1464 11858671
1465 11829396
1466 10910635
1467 10603949
1468 12055809
1469 11942342
1470 11169702
1471 11030420
1472 11261374
1473 12336877
1474 11676607
1475 10657150
1476 11459049
1477 11855064
1478 11950358
1479 11238741
1480 10692144
1481 12068509
1482 12203632
1483 11391280
1484 11217737
1485 11314701
1486 12405160
1487 12037760
1488 10778255
1489 11356941
1490 11924971
1491 12212375
1492 11614276
1493 10673017
1494 11895291
1495 12482752
1496 11763062
1497 11432262
1498 11262879
1499 12305046
1500 12303472
1501 11005878
1502 11343221
1503 11879976
1504 12247501
1505 12019213
1506 11009219
1507 11839810
1508 12474252
1509 11838467
1510 11585676
1511 11310770
1512 12182189
1513 12540853
1514 11305854
1515 11464325
1516 12028571
1517 12360980
1518 12185954
1519 11000599
1520 11669514
1521 12648310
1522 12041050
1523 11622881
1524 11320900
1525 12235015
1526 12905093
1527 11574750
1528 11359246
1529 11935163
1530 12360109
1531 12457634
1532 11216532
1533 11473844
1534 12649697
1535 12352864
1536 11948615
1537 11371603
1538 11907994
1539 12910820
1540 11860456
1541 11346688
1542 11839011
1543 12331717
1544 12693453
1545 11508029
1546 11416430
1547 12664967
1548 12503542
1549 12039043
1550 11436985
1551 11793933
1552 12972796
1553 12115979
1554 11384863
1555 11813443
1556 12288628
1557 12818723
1558 11737632
1559 11264244
1560 12567874
1561 12713958
1562 12238079
1563 11481331
1564 11530047
1565 12944186
1566 12436174
1567 11456636
1568 11721366
1569 12235070
1570 13021115
1571 12142448
1572 11176217
1573 12212598
1574 12620702
1575 12411061
1576 11688897
1577 11360328
1578 12821733
1579 12822368
1580 11741258
1581 11654884
1582 11963561
1583 12905242
1584 12376918
1585 11197219
1586 12087071
1587 12701241
1588 12617338
1589 11998020
1590 11316340
1591 12489534
1592 12790750
1593 11827156
1594 11651847
1595 11776077
1596 12764909
1597 12712185
1598 11416245
1599 11902000
1600 12559812
1601 12599301
1602 12099810
1603 11190473
1604 12237511
1605 12931823
1606 12011503
1607 11658107
1608 11670757
1609 12650269
1610 12889114
1611 11473296
1612 11648466
1613 12409068
1614 12632008
1615 12368967
1616 11227523
1617 11829696
1618 12827555
1619 12242258
1620 11844146
1621 11572722
1622 12321550
1623 12976006
1624 11736675
1625 11545762
1626 12173819
1627 12426091
1628 12441760
1629 11425955
1630 11729172
1631 12768696
1632 12252395
1633 11847816
1634 11582585
1635 12097388
1636 12861777
1637 11761110
1638 11420522
1639 12133276
1640 12413788
1641 12512046
1642 11490086
1643 11504675
1644 12691633
1645 12337474
1646 11781384
1647 11401182
1648 11835357
1649 12917722
1650 12023034
1651 11354877
1652 11966633
1653 12295684
1654 12535987
1655 11555145
1656 11173729
1657 12358656
1658 12352590
1659 11917952
1660 11477238
1661 11584399
1662 12769584
1663 12207284
1664 11319591
1665 11733293
1666 12053255
1667 12447233
1668 11660846
1669 11037823
1670 12165820
1671 12330158
1672 11874516
1673 11470952
1674 11407780
1675 12575558
1676 12247018
1677 11219070
1678 11552367
1679 11901443
1680 12398845
1681 11781957
1682 10869559
1683 11887647
1684 12358632
1685 11941008
1686 11412413
1687 11089829
1688 12322285
1689 12387931
1690 11164155
1691 11221003
1692 11655317
1693 12371765
1694 12027844
1695 10839024
1696 11538302
1697 12168722
1698 11871532
1699 11396838
1700 10826007
1701 11911026
1702 12432332
1703 11347191
1704 11161546
1705 11407956
1706 12119950
1707 12073069
1708 10719867
1709 11113997
1710 11976628
1711 11873249
1712 11477737
1713 10745950
1714 11585748
1715 12375967
1716 11362016
1717 10976648
1718 11111613
1719 11775564
1720 12067052
1721 10771215
1722 10856324
1723 11811888
1724 11857838
1725 11525196
1726 10594781
1727 11133015
1728 12237795
1729 11447551
1730 10842209
1731 10836350
1732 11478690
1733 12086565
1734 10821167
1735 10471389
1736 11440238
1737 11747430
1738 11630965
1739 10603059
1740 10668979
1741 11892660
1742 11486275
1743 10879270
1744 10643323
1745 11029128
1746 11927836
1747 11030794
1748 10372084
1749 11077733
1750 11380876
1751 11474554
1752 10604262
1753 10376831
1754 11553290
1755 11375486
1756 10798940
1757 10575053
1758 10781203
1759 11738254
1760 11007419
1761 10095660
1762 10720894
1763 11143406
1764 11360615
1765 10600708
1766 10116461
1767 11313911
1768 11401641
1769 10734357
1770 10315318
1771 10282040
1772 11387348
1773 11106276
1774 10058083
1775 10432554
1776 10863402
1777 11261886
1778 10716704
1779  9883010
1780 10806080
1781 11105450
1782 10594807
1783 10270593
1784 10063250
1785 11038045
1786 11048848
1787  9992022
1788 10221383
1789 10580466
1790 10950846
1791 10599245
1792  9641913
1793 10450626
1794 10976686
1795 10438649
1796 10067027
1797  9790379
1798 10710805
1799 10977244
1800  9858195
1801  9941634
1802 10356806
1803 10724959
1804 10514002
1805  9423151
1806  9990564
1807 10748764
1808 10341468
1809  9957843
1810  9532833
1811 10338097
1812 10893521
1813  9748775
1814  9526775
1815  9952547
1816 10463713
1817 10533262
1818  9348646
1819  9572983
1820 10530922
1821 10310810
1822  9860778
1823  9182962
1824  9737734
1825 10621273
1826  9742665
1827  9344647
1828  9642803
1829 10128680
1830 10467820
1831  9348415
1832  9192715
1833 10099903
1834 10030197
1835  9697427
1836  9018114
1837  9362966
1838 10406025
1839  9699381
1840  9132447
1841  9358491
1842  9771808
1843 10240742
1844  9190179
1845  8738856
1846  9733929
1847  9933166
1848  9632863
1849  8785612
1850  8839630
1851 10132910
1852  9706375
1853  8867635
1854  8879090
1855  9290045
1856 10064289
1857  9238994
1858  8397406
1859  9194010
1860  9577994
1861  9551032
1862  8809939
1863  8454339
1864  9634830
1865  9577505
1866  8770996
1867  8623597
1868  8805736
1869  9654712
1870  9177916
1871  8194155
1872  8825567
1873  9319149
1874  9359312
1875  8680258
1876  8058361
1877  9147903
1878  9385576
1879  8566357
1880  8313805
1881  8418881
1882  9379730
1883  9223331
1884  8038793
1885  8353038
1886  8862042
1887  9031986
1888  8547946
1889  7723289
1890  8652477
1891  9242292
1892  8556811
1893  8173385
1894  8012745
1895  8847780
1896  9029274
1897  7867002
1898  7930327
1899  8426427
1900  8747259
1901  8553462
1902  7554175
1903  8101858
1904  8870572
1905  8381339
1906  7971392
1907  7621971
1908  8312472
1909  8790044
1910  7722406
1911  7597291
1912  8074239
1913  8384139
1914  8362255
1915  7389788
1916  7695974
1917  8502371
1918  8088837
1919  7735600
1920  7372081
1921  7866670
1922  8496176
1923  7537296
1924  7258563
1925  7754538
1926  8090765
1927  8176836
1928  7116927
1929  7113177
1930  8097832
1931  7899120
1932  7458308
1933  6948834
1934  7369817
1935  8350899
1936  7550943
1937  6902935
1938  7239201
1939  7626695
1940  7930472
1941  6965725
1942  6668216
1943  7633740
1944  7636551
1945  7341033
1946  6835939
1947  6886181
1948  7840864
1949  7336441
1950  6637609
1951  6869545
1952  7174541
1953  7626973
1954  6893804
1955  6352417
1956  7266879
1957  7409861
1958  7039401
1959  6464848
1960  6369915
1961  7457714
1962  7194049
1963  6336083
1964  6492144
1965  6823695
1966  7359949
1967  6753615
1968  5939110
1969  6717002
1970  7060202
1971  6805468
1972  6268875
1973  5934533
1974  6973625
1975  7034493
1976  6089145
1977  6062943
1978  6370302
1979  7026217
1980  6633839
1981  5585895
1982  6155770
1983  6674001
1984  6545721
1985  6079605
1986  5501217
1987  6421100
1988  6846825
1989  5995443
1990  5736462
1991  5833880
1992  6541578
1993  6465368
1994  5292833
1995  5610533
1996  6292314
1997  6336299
1998  5934858
1999  5182563
2000  5915529
2001  6538339
2002  5709543
2003  5327327
2004  5364130
2005  6069847
2006  6306351
2007  5160469
2008  5179549
2009  5852496
2010  6009531
2011  5759153
2012  4795549
2013  5213480
2014  6155889
2015  5649868
2016  5122470
2017  4886413
2018  5515337
2019  6117366
2020  5051415
2021  4697615
2022  5292808
2023  5571161
2024  5541082
2025  4660741
2026  4784393
2027  5709593
2028  5349672
2029  4926447
2030  4657254
2031  4972420
2032  5644522
2033  4826827
2034  4373779
2035  4915197
2036  5174212
2037  5238093
2038  4399475
2039  4301315
2040  5330198
2041  5129593
2042  4578026
2043  4229078
2044  4491246
2045  5357059
2046  4657691
2047  3899938
2048  4361599
2049  4788711
2050  5065408
2051  4272048
2052  3785397
2053  4756020
2054  4861926
2055  4360196
2056  3871868
2057  3844491
2058  4862787
2059  4584960
2060  3701867
2061  3929339
2062  4308871
2063  4706369
2064  4094258
2065  3364935
2066  4159576
2067  4434345
2068  4085091
2069  3710443
2070  3460466
2071  4347994
2072  4375265
2073  3492386
2074  3503238
2075  3723077
2076  4221026
2077  3915820
2078  3046244
2079  3688688
2080  4139122
2081  3827146
2082  3411536
2083  3027081
2084  3823790
2085  4010868
2086  3125098
2087  3154957
2088  3460897
2089  3884934
2090  3652181
2091  2702697
2092  3201159
2093  3766990
2094  3505004
2095  3120525
2096  2581511
2097  3262061
2098  3799702
2099  2989583
2100  2706195
2101  2897594
2102  3491634
2103  3578431
2104  2475987
2105  2615076
2106  3299789
2107  3188309
2108  2857001
2109  2247670
2110  2743844
2111  3397098
2112  2681120
2113  2407985
2114  2582553
2115  3019383
2116  3239807
2117  2210035
2118  2120801
2119  2828793
2120  2824641
2121  2561740
2122  1899400
2123  2267017
2124  3178663
2125  2556218
2126  1967000
2127  2001423
2128  2481698
2129  2969797
2130  2006033
2131  1605925
2132  2338036
2133  2555175
2134  2429165
2135  1654489
2136  1622540
2137  2628590
2138  2341119
2139  1716376
2140  1564027
2141  1902736
2142  2636910
2143  1929754
2144  1260258
2145  1843942
2146  2109428
2147  2094633
2148  1387078
2149  1138809
2150  2157578
2151  2092613
2152  1469827
2153  1263523
2154  1422083
2155  2177329
2156  1710937
2157   901591
2158  1322364
2159  1662334
2160  1827383
2161  1220371
2162   651638
2163  1614187
2164  1874134
2165  1244017
2166   890968
2167   938304
2168  1807688
2169  1551698
2170   534211
2171   805264
2172  1233713
2173  1485296
2174  1015889
2175   300938
2176  1097287
2177  1561245
2178  1050894
2179   627499
2180   387785
2181  1170894
2182  1325282
2183   357113
2184   343249
2185   717229
2186  1163346
2187   945466
2188   -34289
2189   437766
2190  1086399
2191   757475
2192   356898
2193     4211
2194   675923
2195  1039075
2196   166746
2197    63578
2198   318861
2199   611633
2200   589641
2201  -286775
2202    -9353
2203   678649
2204   454038
2205   118202
2206  -339733
2207   167051
2208   740970
2209  -103583
2210  -439722
2211  -144598
2212   256326
2213   394888
2214  -550578
2215  -533360
2216   241411
2217   169239
2218  -106601
2219  -651317
2220  -415002
2221   323252
2222  -287836
2223  -749069
2224  -604298
2225  -253914
2226   144619
2227  -657107
2228  -922449
2229  -184646
2230  -169422
2231  -428005
2232  -981919
2233  -881775
2234   -67310
2235  -579242
2236 -1130008
2237  -927656
2238  -598615
2239  -152824
2240  -834839
2241 -1291627
2242  -651130
2243  -560474
2244  -747348
2245 -1315398
2246 -1435791
2247  -458944
2248  -642020
2249 -1355004
2250 -1382133
2251 -1056542
2252  -447589
2253 -1059350
2254 -1804053
2255 -1167410
2256  -857172
2257  -961992
2258 -1487129
2259 -1820120
2260  -938830
2261  -907529
2262 -1595677
2263 -1741682
2264 -1612708
2265  -959433
2266 -1234551
2267 -2033618
2268 -1596178
2269 -1204254
2270 -1192055
2271 -1676218
2272 -2266872
2273 -1493086
2274 -1191160
2275 -1836258
2276 -2047026
2277 -1978800
2278 -1330367
2279 -1460851
2280 -2369394
2281 -2046413
2282 -1574954
2283 -1543611
2284 -1932784
2285 -2621893
2286 -1977424
2287 -1464975
2288 -2064320
2289 -2409600
2290 -2448172
2291 -1724236
2292 -1517917
2293 -2548063
2294 -2574663
2295 -2053037
2296 -1841523
2297 -2093561
2298 -2965342
2299 -2538052
2300 -1772500
2301 -2177331
2302 -2584226
2303 -2818282
2304 -2262636
2305 -1794172
2306 -2700749
2307 -2990531
2308 -2586942
2309 -2259323
2310 -2206686
2311 -3079377
2312 -3000216
2313 -2176263
2314 -2401258
2315 -2831696
2316 -3195337
2317 -2786316
2318 -2118202
2319 -2865840
2320 -3286395
2321 -2904927
2322 -2610592
2323 -2471034
2324 -3291812
2325 -3439824
2326 -2630040
2327 -2703831
2328 -3051126
2329 -3469176
2330 -3262981
2331 -2425762
2332 -2938190
2333 -3577878
2334 -3357611
2335 -2993803
2336 -2661384
2337 -3445247
2338 -3914501
2339 -3107195
2340 -2956345
2341 -3238272
2342 -3674779
2343 -3699042
2344 -2865499
2345 -3128035
2346 -3787482
2347 -3695244
2348 -3485144
2349 -3048454
2350 -3547066
2351 -4160863
2352 -3533495
2353 -3278347
2354 -3439888
2355 -3832055
2356 -4066267
2357 -3293221
2358 -3370392
2359 -4075158
2360 -4043065
2361 -3833124
2362 -3388550
2363 -3737605
2364 -4413349
2365 -3828682
2366 -3514269
2367 -3737325
2368 -4125927
2369 -4472861
2370 -3730568
2371 -3543616
2372 -4240585
2373 -4340814
2374 -4201211
2375 -3668201
2376 -3813365
2377 -4692790
2378 -4343045
2379 -3877356
2380 -3966285
2381 -4309703
2382 -4797911
2383 -4149608
2384 -3739349
2385 -4402989
2386 -4606319
2387 -4569816
2388 -4093685
2389 -4022660
2390 -4882232
2391 -4719581
2392 -4201696
2393 -4199482
2394 -4429643
2395 -5038556
2396 -4585570
2397 -4002493
2398 -4585656
2399 -4896483
2400 -4885940
2401 -4413830
2402 -4185631
2403 -5110865
2404 -5146505
2405 -4516961
2406 -4416799
2407 -4601882
2408 -5275397
2409 -4987054
2410 -4274186
2411 -4765423
2412 -5179789
2413 -5256652
2414 -4831916
2415 -4340953
2416 -5150981
2417 -5454297
2418 -4874221
2419 -4654051
2420 -4744020
2421 -5517528
2422 -5493834
2423 -4616278
2424 -4866764
2425 -5356431
2426 -5549118
2427 -5210688
2428 -4536395
2429 -5177406
2430 -5723505
2431 -5308713
2432 -5050488
2433 -4939312
2434 -5591681
2435 -5811671
2436 -4960575
2437 -5005706
2438 -5459313
2439 -5750861
2440 -5611899
2441 -4883070
2442 -5340089
2443 -6016034
2444 -5659054
2445 -5281776
2446 -5074456
2447 -5712546
2448 -6175696
2449 -5329065
2450 -5137411
2451 -5600228
2452 -5987876
2453 -6038969
2454 -5222815
2455 -5346623
2456 -6117828
2457 -6009091
2458 -5696165
2459 -5264879
2460 -5663025
2461 -6412295
2462 -5814234
2463 -5423312
2464 -5718985
2465 -6105307
2466 -6355882
2467 -5612688
2468 -5484650
2469 -6229512
2470 -6213680
2471 -5966368
2472 -5569425
2473 -5754849
2474 -6569521
2475 -6175870
2476 -5738481
2477 -5940693
2478 -6230835
2479 -6567354
2480 -5928374
2481 -5594826
2482 -6329497
2483 -6482764
2484 -6312541
2485 -5896686
2486 -5900235
2487 -6734688
2488 -6497622
2489 -5918703
2490 -6035335
2491 -6317408
2492 -6782998
2493 -6314874
2494 -5814237
2495 -6449360
2496 -6695190
2497 -6562948
2498 -6170871
2499 -5981735
2500 -6789081
2501 -6779942
2502 -6181276
2503 -6215692
2504 -6445127
2505 -7001081
2506 -6712586
2507 -6035674
2508 -6513345
2509 -6830937
2510 -6797768
2511 -6482981
2512 -6137238
2513 -6838687
2514 -7017992
2515 -6478352
2516 -6452441
2517 -6572482
2518 -7067536
2519 -6963842
2520 -6263882
2521 -6651814
2522 -7034688
2523 -6976116
2524 -6695535
2525 -6288183
2526 -6971629
2527 -7330933
2528 -6726881
2529 -6567776
2530 -6686861
2531 -7221731
2532 -7241587
2533 -6398818
2534 -6617190
2535 -7182494
2536 -7272050
2537 -7026622
2538 -6432405
2539 -6943991
2540 -7550066
2541 -7067720
2542 -6771073
2543 -6695901
2544 -7196576
2545 -7545764
2546 -6795621
2547 -6744014
2548 -7243128
2549 -7422911
2550 -7325275
2551 -6666517
2552 -6930136
2553 -7616692
2554 -7247322
2555 -6951823
2556 -6891381
2557 -7336988
2558 -7795546
2559 -7059075
2560 -6816255
2561 -7324987
2562 -7543081
2563 -7524488
2564 -6840140
2565 -6932077
2566 -7762643
2567 -7580819
2568 -7201305
2569 -6988802
2570 -7292242
2571 -7945305
2572 -7369173
2573 -6916459
2574 -7322444
2575 -7633635
2576 -7778671
2577 -7119762
2578 -6954388
2579 -7827575
2580 -7825631
2581 -7418148
2582 -7111790
2583 -7271821
2584 -8056652
2585 -7684077
2586 -7059600
2587 -7317372
2588 -7654895
2589 -7983558
2590 -7462207
2591 -7032742
2592 -7775950
2593 -7964966
2594 -7662232
2595 -7320112
2596 -7238418
2597 -8003166
2598 -7906537
2599 -7301457
2600 -7453786
2601 -7717146
2602 -8100179
2603 -7737352
2604 -7124637
2605 -7722578
2606 -8045349
2607 -7803595
2608 -7497494
2609 -7329552
2610 -8085379
2611 -8171142
2612 -7468318
2613 -7474704
2614 -7730850
2615 -8174199
2616 -7966532
2617 -7211690
2618 -7671095
2619 -8167939
2620 -8059255
2621 -7765785
2622 -7371455
2623 -7986304
2624 -8331457
2625 -7704898
2626 -7577064
2627 -7690276
2628 -8147199
2629 -8222486
2630 -7488282
2631 -7703516
2632 -8165517
2633 -8110717
2634 -7930889
2635 -7490831
2636 -7952012
2637 -8436512
2638 -7883962
2639 -7682998
2640 -7781439
2641 -8189122
2642 -8377433
2643 -7617244
2644 -7687665
2645 -8236273
2646 -8234624
2647 -8049790
2648 -7554495
2649 -7895640
2650 -8513631
2651 -8045226
2652 -7779635
2653 -7837928
2654 -8183279
2655 -8518064
2656 -7818422
2657 -7651407
2658 -8186076
2659 -8298566
2660 -8234561
2661 -7677627
2662 -7800768
2663 -8561463
2664 -8283414
2665 -7914298
2666 -7856170
2667 -8106470
2668 -8554861
2669 -7967016
2670 -7667248
2671 -8205699
2672 -8371546
2673 -8380297
2674 -7888287
2675 -7820871
2676 -8544175
2677 -8347857
2678 -7936925
2679 -7861301
2680 -8061027
2681 -8639983
2682 -8207012
2683 -7737493
2684 -8177074
2685 -8399569
2686 -8470165
2687 -7990523
2688 -7741466
2689 -8500032
2690 -8497293
2691 -8037019
2692 -7905678
2693 -8046240
2694 -8699564
2695 -8387192
2696 -7724302
2697 -8070446
2698 -8414299
2699 -8587556
2700 -8140244
2701 -7657751
2702 -8378904
2703 -8656941
2704 -8234167
2705 -7956552
2706 -7909017
2707 -8609037
2708 -8594805
2709 -7868381
2710 -8002599
2711 -8304173
2712 -8560276
2713 -8314835
2714 -7719895
2715 -8264887
2716 -8666819
2717 -8353382
2718 -8093280
2719 -7894206
2720 -8481721
2721 -8653327
2722 -7935972
2723 -7948742
2724 -8276833
2725 -8617673
2726 -8481607
2727 -7752307
2728 -8131214
2729 -8679011
2730 -8404277
2731 -8085110
2732 -7805876
2733 -8371219
2734 -8787016
2735 -8108403
2736 -7949752
2737 -8211679
2738 -8554053
2739 -8617472
2740 -7851110
2741 -7928608
2742 -8507594
2743 -8445719
2744 -8264001
2745 -7868260
2746 -8209444
2747 -8791991
2748 -8257094
2749 -7951717
2750 -8108110
2751 -8431433
2752 -8653694
2753 -7945116
2754 -7883353
2755 -8495482
2756 -8481869
2757 -8298458
2758 -7891650
2759 -8070087
2760 -8724659
2761 -8326850
2762 -7967864
2763 -8071470
2764 -8332793
2765 -8680119
2766 -8083796
2767 -7807292
2768 -8382614
2769 -8489184
2770 -8369612
2771 -7923627
2772 -7913044
2773 -8644430
2774 -8413416
2775 -7953915
2776 -7980857
2777 -8235886
2778 -8713577
2779 -8212460
2780 -7745170
2781 -8246575
2782 -8440343
2783 -8391317
2784 -7956149
2785 -7734383
2786 -8468547
2787 -8494622
2788 -8049260
2789 -7966192
2790 -8079946
2791 -8603607
2792 -8297607
2793 -7711525
2794 -8080134
2795 -8307182
2796 -8344878
2797 -8067309
2798 -7758392
2799 -8376244
2800 -8479069
2801 -8028176
2802 -7937294
2803 -7947372
2804 -8425954
2805 -8307643
2806 -7686675
2807 -7996668
2808 -8290391
2809 -8338859
2810 -8066907
2811 -7622602
2812 -8227676
2813 -8517276
2814 -8007972
2815 -7806180
2816 -7818766
2817 -8358782
2818 -8402753
2819 -7683727
2820 -7843000
2821 -8190902
2822 -8293382
2823 -8120634
2824 -7571815
2825 -7985411
2826 -8427174
2827 -8061814
2828 -7852451
2829 -7710224
2830 -8154743
2831 -8418670
2832 -7733089
2833 -7704214
2834 -8060462
2835 -8228774
2836 -8121710
2837 -7491932
2838 -7771674
2839 -8367673
2840 -8069588
2841 -7816384
2842 -7642721
2843 -8018607
2844 -8381871
2845 -7705242
2846 -7521555
2847 -7869598
2848 -8108502
2849 -8153183
2850 -7503045
2851 -7567990
2852 -8248265
2853 -8110190
2854 -7812989
2855 -7488916
2856 -7731346
2857 -8296640
2858 -7764914
2859 -7394777
2860 -7693517
2861 -8009335
2862 -8214475
2863 -7557033
2864 -7358830
2865 -8009688
2866 -8014786
2867 -7765809
2868 -7413640
2869 -7491475
2870 -8178891
2871 -7874776
2872 -7388387
2873 -7518507
2874 -7772339
2875 -8105797
2876 -7598734
2877 -7223722
2878 -7811145
2879 -7915883
2880 -7706717
2881 -7396777
2882 -7344112
2883 -7999313
2884 -7838623
2885 -7323371
2886 -7405890
2887 -7584806
2888 -7956343
2889 -7593245
2890 -7064065
2891 -7576106
2892 -7838498
2893 -7686223
2894 -7332343
2895 -7114439
2896 -7811676
2897 -7877553
2898 -7282752
2899 -7209615
2900 -7346591
2901 -7809600
2902 -7627944
2903 -6992725
2904 -7370703
2905 -7690105
2906 -7614212
2907 -7328843
2908 -6953362
2909 -7487221
2910 -7716265
2911 -7237061
2912 -7148065
2913 -7191554
2914 -7631432
2915 -7652875
2916 -6959799
2917 -7127647
2918 -7481234
2919 -7466480
2920 -7251290
2921 -6796469
2922 -7246277
2923 -7644958
2924 -7196156
2925 -7033323
2926 -7040322
2927 -7415134
2928 -7553393
2929 -6867003
2930 -6904289
2931 -7289785
2932 -7343847
2933 -7216230
2934 -6705037
2935 -6988779
2936 -7521495
2937 -7146161
2938 -6881976
2939 -6808115
2940 -7157880
2941 -7477772
2942 -6834636
2943 -6684531
2944 -7068095
2945 -7205316
2946 -7177507
2947 -6617999
2948 -6696868
2949 -7293988
2950 -7070843
2951 -6812961
2952 -6665797
2953 -6867967
2954 -7294411
2955 -6807728
2956 -6547419
2957 -6890478
2958 -7018448
2959 -7065307
2960 -6558399
2961 -6484484
2962 -7082398
2963 -6924414
2964 -6636544
2965 -6524747
2966 -6699345
2967 -7176454
2968 -6734025
2969 -6351250
2970 -6675374
2971 -6831726
2972 -6911111
2973 -6428690
2974 -6217789
2975 -6868556
2976 -6882512
2977 -6569350
2978 -6368110
2979 -6412346
2980 -6989016
2981 -6699837
2982 -6142016
2983 -6353222
2984 -6582820
2985 -6809151
2986 -6430936
2987 -6031604
2988 -6621916
2989 -6766471
2990 -6449241
2991 -6198845
2992 -6129641
2993 -6709834
2994 -6629365
2995 -6049974
2996 -6167525
2997 -6351850
2998 -6619686
2999 -6379400
3000 -5842104
3001 -6302124
3002 -6587754
3003 -6332954
3004 -6043110
3005 -5853930
3006 -6446149
3007 -6559800
3008 -5930289
3009 -5915284
3010 -6128436
3011 -6453178
3012 -6307075
3013 -5656670
3014 -5967288
3015 -6383955
3016 -6224292
3017 -5954246
3018 -5622671
3019 -6119962
3020 -6464225
3021 -5890642
3022 -5709085
3023 -5833172
3024 -6191521
3025 -6241738
3026 -5527536
3027 -5621795
3028 -6113237
3029 -6111700
3030 -5911598
3031 -5476693
3032 -5768660
3033 -6229432
3034 -5782556
3035 -5536242
3036 -5580384
3037 -5875660
3038 -6106587
3039 -5496597
3040 -5422898
3041 -5866227
3042 -5889523
3043 -5755824
3044 -5305718
3045 -5443788
3046 -5988632
3047 -5659448
3048 -5362216
3049 -5383529
3050 -5634771
3051 -5947812
3052 -5385995
3053 -5137440
3054 -5581499
3055 -5663359
3056 -5605983
3057 -5158593
3058 -5149999
3059 -5751744
3060 -5569153
3061 -5228102
3062 -5142599
3063 -5298887
3064 -5736132
3065 -5319048
3066 -4930575
3067 -5283633
3068 -5427787
3069 -5456818
3070 -5055865
3071 -4864098
3072 -5448721
3073 -5407485
3074 -5070461
3075 -4965577
3076 -5009780
3077 -5454817
3078 -5172405
3079 -4717139
3080 -5030187
3081 -5193582
3082 -5259218
3083 -4945941
3084 -4640351
3085 -5168092
3086 -5228260
3087 -4858186
3088 -4710203
3089 -4720705
3090 -5226901
3091 -5084422
3092 -4535183
3093 -4761096
3094 -4988720
3095 -5074969
3096 -4779348
3097 -4342937
3098 -4826723
3099 -5047761
3100 -4719488
3101 -4529892
3102 -4458864
3103 -4953532
3104 -4994455
3105 -4369043
3106 -4421710
3107 -4640526
3108 -4810287
3109 -4667419
3110 -4158636
3111 -4501838
3112 -4841904
3113 -4581664
3114 -4381011
3115 -4202768
3116 -4604896
3117 -4783693
3118 -4200679
3119 -4180304
3120 -4410987
3121 -4575488
3122 -4501268
3123 -3976036
3124 -4210116
3125 -4624287
3126 -4388156
3127 -4169467
3128 -3950865
3129 -4293919
3130 -4605439
3131 -4032015
3132 -3884040
3133 -4127013
3134 -4356137
3135 -4375873
3136 -3770306
3137 -3838808
3138 -4362399
3139 -4245742
3140 -3985874
3141 -3664063
3142 -3919390
3143 -4410881
3144 -3956439
3145 -3653297
3146 -3816237
3147 -4069901
3148 -4248145
3149 -3656574
3150 -3471512
3151 -3980970
3152 -4013845
3153 -3855214
3154 -3505512
3155 -3585736
3156 -4147543
3157 -3858866
3158 -3463718
3159 -3513042
3160 -3705791
3161 -4001994
3162 -3527617
3163 -3218866
3164 -3688894
3165 -3816407
3166 -3701702
3167 -3330209
3168 -3248479
3169 -3820407
3170 -3682591
3171 -3247377
3172 -3233463
3173 -3394597
3174 -3781797
3175 -3445328
3176 -2990620
3177 -3375090
3178 -3564347
3179 -3487712
3180 -3135883
3181 -2916342
3182 -3488909
3183 -3536130
3184 -3099231
3185 -2995818
3186 -3059399
3187 -3494870
3188 -3330616
3189 -2780295
3190 -3029113
3191 -3266131
3192 -3284570
3193 -3000913
3194 -2648360
3195 -3123813
3196 -3319707
3197 -2947258
3198 -2805140
3199 -2782459
3200 -3177515
3201 -3164247
3202 -2579382
3203 -2712261
3204 -2978489
3205 -3012097
3206 -2836114
3207 -2436679
3208 -2819380
3209 -3095338
3210 -2738436
3211 -2574357
3212 -2497438
3213 -2845898
3214 -2958692
3215 -2382570
3216 -2401130
3217 -2704181
3218 -2834782
3219 -2723813
3220 -2224595
3221 -2437724
3222 -2828597
3223 -2553771
3224 -2350658
3225 -2211894
3226 -2502245
3227 -2783948
3228 -2276983
3229 -2155444
3230 -2396273
3231 -2517841
3232 -2511443
3233 -2037243
3234 -2107220
3235 -2530578
3236 -2348721
3237 -2165943
3238 -2005518
3239 -2196099
3240 -2533478
3241 -2083442
3242 -1879200
3243 -2118695
3244 -2242456
3245 -2292354
3246 -1829610
3247 -1806457
3248 -2294276
3249 -2163368
3250 -1922541
3251 -1737012
3252 -1887752
3253 -2315238
3254 -1929371
3255 -1588582
3256 -1803302
3257 -1978131
3258 -2103461
3259 -1653407
3260 -1471983
3261 -1994442
3262 -2007863
3263 -1751711
3264 -1487642
3265 -1521637
3266 -2019784
3267 -1773547
3268 -1349597
3269 -1495003
3270 -1684637
3271 -1904715
3272 -1544601
3273 -1196726
3274 -1636289
3275 -1745669
3276 -1536217
3277 -1267377
3278 -1191219
3279 -1727406
3280 -1664307
3281 -1189427
3282 -1222564
3283 -1378260
3284 -1649213
3285 -1380110
3286  -903502
3287 -1258712
3288 -1506549
3289 -1366678
3290 -1101494
3291  -914268
3292 -1416413
3293 -1486430
3294  -979090
3295  -927816
3296 -1061749
3297 -1376255
3298 -1250909
3299  -701927
3300  -928470
3301 -1252103
3302 -1199862
3303  -945738
3304  -593099
3305 -1011064
3306 -1293268
3307  -866730
3308  -691316
3309  -721310
3310 -1053407
3311 -1111028
3312  -549993
3313  -618403
3314  -941645
3315  -956193
3316  -794540
3317  -390832
3318  -649111
3319 -1000557
3320  -655593
3321  -490509
3322  -491967
3323  -752353
3324  -921654
3325  -395575
3326  -341413
3327  -658392
3328  -707235
3329  -581455
3330  -148198
3331  -302946
3332  -786711
3333  -524870
3334  -270391
3335  -212718
3336  -450267
3337  -735208
3338  -233703
3339    -5665
3340  -307370
3341  -443202
3342  -445222
3343    -7559
3344     3695
3345  -494544
3346  -362505
3347   -80854
3348    65404
3349   -78793
3350  -470408
3351  -110603
3352   195098
3353   -38459
3354  -170576
3355  -233529
3356   124266
3357   279715
3358  -158834
3359  -116231
3360   110942
3361   248009
3362   207082
3363  -180533
3364    52421
3365   411579
3366   231514
3367    97862
3368     3663
3369   319179
3370   551628
3371   114894
3372    75825
3373   336207
3374   486554
3375   478225
3376    61777
3377   221873
3378   651702
3379   500914
3380   340905
3381   217808
3382   473469
3383   824485
3384   430107
3385   263590
3386   479370
3387   661870
3388   783363
3389   366580
3390   352530
3391   842094
3392   814398
3393   647642
3394   443147
3395   594059
3396  1032882
3397   737274
3398   474346
3399   661750
3400   874695
3401  1068970
3402   689870
3403   549386
3404  1005639
3405  1041889
3406   882175
3407   677448
3408   753378
3409  1236869
3410  1055494
3411   737388
3412   868172
3413  1063732
3414  1307980
3415   972697
3416   687220
3417  1139244
3418  1307874
3419  1177842
3420   937729
3421   902562
3422  1431745
3423  1385433
3424   989686
3425  1020329
3426  1197027
3427  1527448
3428  1321195
3429   911144
3430  1252849
3431  1514523
3432  1468848
3433  1238019
3434  1068562
3435  1543513
3436  1652369
3437  1264786
3438  1230342
3439  1348495
3440  1691730
3441  1609382
3442  1176526
3443  1423372
3444  1713470
3445  1701078
3446  1516168
3447  1256758
3448  1657769
3449  1890514
3450  1537290
3451  1424802
3452  1504795
3453  1880247
3454  1938645
3455  1447135
3456  1545562
3457  1882543
3458  1942730
3459  1778680
3460  1412396
3461  1732334
3462  2122951
3463  1865308
3464  1696627
3465  1676560
3466  1990099
3467  2191078
3468  1741875
3469  1695629
3470  1974425
3471  2111089
3472  2092596
3473  1714649
3474  1842526
3475  2288403
3476  2133998
3477  1950024
3478  1863572
3479  2093095
3480  2391313
3481  2014422
3482  1884559
3483  2158076
3484  2300733
3485  2333002
3486  1967222
3487  1990980
3488  2443419
3489  2352475
3490  2168412
3491  2062462
3492  2232882
3493  2590539
3494  2286415
3495  2068297
3496  2319454
3497  2476959
3498  2574964
3499  2239239
3500  2136585
3501  2585997
3502  2569666
3503  2382019
3504  2260207
3505  2363013
3506  2781928
3507  2581992
3508  2280519
3509  2460698
3510  2617278
3511  2771095
3512  2491424
3513  2268608
3514  2684354
3515  2790739
3516  2630524
3517  2493079
3518  2512992
3519  2931970
3520  2821219
3521  2464608
3522  2596070
3523  2759992
3524  2937532
3525  2743787
3526  2475941
3527  2849197
3528  2998292
3529  2851292
3530  2696119
3531  2634887
3532  3035111
3533  3052329
3534  2666399
3535  2744528
3536  2929292
3537  3146033
3538  3016779
3539  2626062
3540  2916133
3541  3193026
3542  3071706
3543  2890306
3544  2741354
3545  3151977
3546  3316575
3547  2923598
3548  2881458
3549  3021334
3550  3285966
3551  3264594
3552  2847611
3553  3010419
3554  3309611
3555  3274002
3556  3142637
3557  2913897
3558  3218998
3559  3509231
3560  3182075
3561  3071778
3562  3167486
3563  3397427
3564  3465786
3565  3039772
3566  3112633
3567  3464437
3568  3456359
3569  3336909
3570  3084238
3571  3326699
3572  3699784
3573  3404407
3574  3195375
3575  3255972
3576  3514623
3577  3697411
3578  3280055
3579  3218768
3580  3590160
3581  3674962
3582  3577401
3583  3241312
3584  3337482
3585  3791435
3586  3629977
3587  3397365
3588  3402228
3589  3608399
3590  3901711
3591  3554022
3592  3348107
3593  3645408
3594  3778105
3595  3778004
3596  3466075
3597  3428736
3598  3879122
3599  3844606
3600  3609249
3601  3540480
3602  3682258
3603  4027986
3604  3769595
3605  3470909
3606  3730198
3607  3908172
3608  3954415
3609  3691595
3610  3543750
3611  3974874
3612  4021095
3613  3788897
3614  3690826
3615  3754014
3616  4124967
3617  3999647
3618  3642252
3619  3807028
3620  4010047
3621  4135128
3622  3915416
3623  3657440
3624  4029775
3625  4193996
3626  3976827
3627  3827498
3628  3808774
3629  4194099
3630  4208617
3631  3829164
3632  3922632
3633  4099191
3634  4253307
3635  4140147
3636  3812370
3637  4072569
3638  4283175
3639  4138164
3640  4022140
3641  3929575
3642  4252575
3643  4384456
3644  4023206
3645  4028981
3646  4176072
3647  4325527
3648  4273683
3649  3943374
3650  4155138
3651  4433769
3652  4296408
3653  4176049
3654  4060198
3655  4335448
3656  4513117
3657  4147759
3658  4096318
3659  4266916
3660  4443842
3661  4463595
3662  4082324
3663  4194049
3664  4538779
3665  4462276
3666  4321676
3667  4139408
3668  4358680
3669  4655687
3670  4343104
3671  4208027
3672  4338646
3673  4510146
3674  4616571
3675  4269391
3676  4258017
3677  4604303
3678  4577810
3679  4464994
3680  4268646
3681  4387107
3682  4738318
3683  4508255
3684  4318544
3685  4421096
3686  4601950
3687  4763375
3688  4412877
3689  4296620
3690  4650674
3691  4699938
3692  4590125
3693  4378818
3694  4440051
3695  4848206
3696  4687987
3697  4436214
3698  4483055
3699  4625839
3700  4864309
3701  4587452
3702  4340847
3703  4671615
3704  4821269
3705  4773098
3706  4522462
3707  4453959
3708  4877557
3709  4853953
3710  4562782
3711  4536032
3712  4660245
3713  4955225
3714  4779418
3715  4460500
3716  4699182
3717  4877558
3718  4864237
3719  4662308
3720  4501114
3721  4874249
3722  4952463
3723  4688331
3724  4638126
3725  4701951
3726  5012073
3727  4939524
3728  4555599
3729  4712648
3730  4935958
3731  4973595
3732  4791738
3733  4554790
3734  4890408
3735  5077338
3736  4815062
3737  4709157
3738  4724791
3739  5037782
3740  5082102
3741  4680679
3742  4727076
3743  4951693
3744  5050181
3745  4943141
3746  4623005
3747  4870631
3748  5157867
3749  4967551
3750  4809673
3751  4746856
3752  5020053
3753  5181913
3754  4808382
3755  4760340
3756  4963999
3757  5106743
3758  5084649
3759  4751292
3760  4859215
3761  5177019
3762  5047565
3763  4910568
3764  4793681
3765  4989919
3766  5234895
3767  4945520
3768  4841850
3769  5012375
3770  5143617
3771  5156114
3772  4828450
3773  4848839
3774  5199272
3775  5127978
3776  4984419
3777  4865134
3778  5015461
3779  5314473
3780  5049761
3781  4861066
3782  5002023
3783  5147864
3784  5247613
3785  4937261
3786  4846412
3787  5189693
3788  5225405
3789  5098744
3790  4929381
3791  4977067
3792  5325583
3793  5165038
3794  4924158
3795  5010921
3796  5133614
3797  5290987
3798  5051235
3799  4875375
3800  5179696
3801  5258241
3802  5152127
3803  5007285
3804  4985106
3805  5324194
3806  5233512
3807  4958802
3808  5028705
3809  5149310
3810  5330662
3811  5149086
3812  4900946
3813  5181646
3814  5312128
3815  5211164
3816  5028779
3817  4947614
3818  5310237
3819  5325777
3820  5032907
3821  5051393
3822  5148811
3823  5353989
3824  5235514
3825  4914258
3826  5115980
3827  5301138
3828  5261286
3829  5119257
3830  4960554
3831  5279562
3832  5403520
3833  5115790
3834  5046210
3835  5111235
3836  5333608
3837  5311886
3838  4961290
3839  5101095
3840  5316629
3841  5301753
3842  5182516
3843  4973032
3844  5219867
3845  5414461
3846  5156075
3847  5065164
3848  5104982
3849  5314174
3850  5371081
3851  5011496
3852  5054018
3853  5305512
3854  5337937
3855  5230634
3856  4977337
3857  5161524
3858  5443804
3859  5214477
3860  5063938
3861  5066621
3862  5281501
3863  5437783
3864  5082301
3865  5010656
3866  5259122
3867  5349182
3868  5297812
3869  4990613
3870  5048936
3871  5414622
3872  5299005
3873  5117474
3874  5053208
3875  5210012
3876  5455672
3877  5161872
3878  4971138
3879  5176245
3880  5306602
3881  5328585
3882  5050511
3883  5027218
3884  5364779
3885  5320419
3886  5148743
3887  5043301
3888  5127744
3889  5416756
3890  5206772
3891  4977577
3892  5145118
3893  5287231
3894  5359187
3895  5098756
3896  4958397
3897  5290343
3898  5334277
3899  5154175
3900  5011618
3901  5052855
3902  5391183
3903  5279656
3904  4982749
3905  5090822
3906  5229310
3907  5340981
3908  5150230
3909  4926024
3910  5204220
3911  5315809
3912  5184918
3913  5050322
3914  4981994
3915  5299711
3916  5306783
3917  5014100
3918  5044520
3919  5143722
3920  5292793
3921  5192386
3922  4923070
3923  5129068
3924  5267113
3925  5173200
3926  5061598
3927  4955315
3928  5221663
3929  5296234
3930  5001574
3931  4995449
3932  5091836
3933  5248037
3934  5194571
3935  4893148
3936  5056627
3937  5258312
3938  5174467
3939  5046312
3940  4882089
3941  5120488
3942  5279068
3943  5005720
3944  4936437
3945  5027781
3946  5198046
3947  5222474
3948  4898634
3949  4941350
3950  5172225
3951  5142528
3952  5039169
3953  4848912
3954  5009818
3955  5250565
3956  5033843
3957  4916805
3958  4962697
3959  5100976
3960  5187910
3961  4873718
3962  4858457
3963  5102745
3964  5103573
3965  5027438
3966  4836928
3967  4938197
3968  5198779
3969  5002753
3970  4860810
3971  4890777
3972  5019938
3973  5167684
3974  4872771
3975  4765741
3976  5020850
3977  5064882
3978  5002713
3979  4780726
3980  4817286
3981  5140216
3982  5016470
3983  4802857
3984  4804350
3985  4926611
3986  5132077
3987  4882586
3988  4681176
3989  4913417
3990  5017962
3991  4991332
3992  4764601
3993  4691425
3994  5018455
3995  4996628
3996  4785324
3997  4730483
3998  4802317
3999  5067189
4000  4913086
4001  4643251
4002  4791224
4003  4916383
4004  4931308
4005  4740386
4006  4593668
4007  4895691
4008  4967673
4009  4777389
4010  4685181
4011  4702236
4012  4954257
4013  4880720
4014  4569614
4015  4667556
4016  4815070
4017  4887572
4018  4737102
4019  4515214
4020  4779630
4021  4919068
4022  4728209
4023  4602860
4024  4574250
4025  4836477
4026  4864899
4027  4544603
4028  4565459
4029  4702290
4030  4820234
4031  4726331
4032  4446631
4033  4618922
4034  4820953
4035  4692918
4036  4565320
4037  4469878
4038  4686904
4039  4819084
4040  4515942
4041  4465205
4042  4584508
4043  4713472
4044  4691030
4045  4392550
4046  4480306
4047  4715754
4048  4617450
4049  4503695
4050  4380191
4051  4564939
4052  4752584
4053  4481040
4054  4374058
4055  4471654
4056  4599934
4057  4638945
4058  4321838
4059  4329096
4060  4589689
4061  4582149
4062  4480897
4063  4303448
4064  4391660
4065  4649386
4066  4446487
4067  4274255
4068  4340627
4069  4458177
4070  4578238
4071  4328308
4072  4231641
4073  4465316
4074  4477900
4075  4407803
4076  4224074
4077  4231815
4078  4506031
4079  4377466
4080  4216325
4081  4253256
4082  4339929
4083  4483276
4084  4269096
4085  4122526
4086  4333055
4087  4365368
4088  4309794
4089  4159454
4090  4124560
4091  4388117
4092  4318886
4093  4124893
4094  4144591
4095  4211428
4096  4373054
4097  4202468
4098  3993743
4099  4189529
4100  4279191
4101  4227999
4102  4065194
4103  3981191
4104  4270458
4105  4269257
4106  4033086
4107  4009672
4108  4067209
4109  4260069
4110  4147614
4111  3883240
4112  4029245
4113  4163246
4114  4154183
4115  4016152
4116  3853160
4117  4097893
4118  4181014
4119  3960962
4120  3891061
4121  3905673
4122  4111187
4123  4096671
4124  3817198
4125  3901168
4126  4041212
4127  4048814
4128  3925635
4129  3722615
4130  3928224
4131  4077341
4132  3874158
4133  3787290
4134  3803718
4135  3994650
4136  4026542
4137  3712119
4138  3727206
4139  3893109
4140  3933399
4141  3845232
4142  3592666
4143  3745919
4144  3987808
4145  3827037
4146  3689927
4147  3629068
4148  3810765
4149  3947230
4150  3649385
4151  3568211
4152  3719109
4153  3806520
4154  3805638
4155  3526448
4156  3561111
4157  3817409
4158  3737724
4159  3613507
4160  3508642
4161  3624282
4162  3819130
4163  3583607
4164  3444026
4165  3572554
4166  3666250
4167  3707287
4168  3450446
4169  3408210
4170  3673751
4171  3633174
4172  3498887
4173  3375393
4174  3433999
4175  3682867
4176  3518525
4177  3337679
4178  3422913
4179  3512200
4180  3599065
4181  3366977
4182  3235133
4183  3479873
4184  3517592
4185  3414499
4186  3271565
4187  3275468
4188  3544287
4189  3451145
4190  3210320
4191  3260919
4192  3338923
4193  3457590
4194  3284980
4195  3101058
4196  3319112
4197  3402102
4198  3323095
4199  3185778
4200  3103475
4201  3345865
4202  3337307
4203  3112704
4204  3105816
4205  3173639
4206  3319109
4207  3222935
4208  2985995
4209  3139894
4210  3248893
4211  3187766
4212  3078179
4213  2954140
4214  3182013
4215  3226685
4216  2993244
4217  2965834
4218  3020591
4219  3166938
4220  3115873
4221  2858049
4222  2969634
4223  3109047
4224  3072478
4225  2966617
4226  2798522
4227  2991967
4228  3117474
4229  2906085
4230  2829833
4231  2858560
4232  3004947
4233  3027567
4234  2760436
4235  2786760
4236  2928537
4237  2917004
4238  2859221
4239  2684274
4240  2806588
4241  2974931
4242  2801580
4243  2709511
4244  2701908
4245  2822473
4246  2902702
4247  2640087
4248  2621065
4249  2795822
4250  2804057
4251  2749284
4252  2558099
4253  2626742
4254  2832729
4255  2667698
4256  2548758
4257  2546824
4258  2661953
4259  2786977
4260  2543051
4261  2460345
4262  2627581
4263  2664023
4264  2629937
4265  2411428
4266  2412977
4267  2674020
4268  2597799
4269  2438760
4270  2383295
4271  2480210
4272  2667101
4273  2456171
4274  2283671
4275  2436545
4276  2510312
4277  2514235
4278  2308164
4279  2241351
4280  2491340
4281  2471702
4282  2327210
4283  2253815
4284  2286356
4285  2502533
4286  2363660
4287  2155880
4288  2254082
4289  2334964
4290  2379790
4291  2198723
4292  2069045
4293  2315896
4294  2359174
4295  2208302
4296  2105145
4297  2104184
4298  2331528
4299  2259404
4300  2017477
4301  2074752
4302  2177454
4303  2264839
4304  2130132
4305  1913590
4306  2101443
4307  2207021
4308  2092428
4309  1974628
4310  1901840
4311  2134618
4312  2174896
4313  1923876
4314  1911876
4315  1990785
4316  2090923
4317  2013746
4318  1777055
4319  1897346
4320  2042043
4321  1968275
4322  1882525
4323  1770869
4324  1939639
4325  2033065
4326  1806175
4327  1746923
4328  1802599
4329  1917861
4330  1913912
4331  1657307
4332  1720321
4333  1886389
4334  1835687
4335  1752753
4336  1615939
4337  1754952
4338  1890001
4339  1685470
4340  1596935
4341  1641720
4342  1745422
4343  1784628
4344  1536810
4345  1544027
4346  1720091
4347  1697396
4348  1632138
4349  1464285
4350  1539358
4351  1743976
4352  1576971
4353  1452649
4354  1464574
4355  1565691
4356  1671203
4357  1445270
4358  1369836
4359  1543980
4360  1549620
4361  1499510
4362  1337270
4363  1352076
4364  1568716
4365  1461693
4366  1329208
4367  1333963
4368  1386944
4369  1510423
4370  1324298
4371  1198900
4372  1362834
4373  1397717
4374  1374222
4375  1214992
4376  1188063
4377  1415628
4378  1350149
4379  1182725
4380  1152371
4381  1212418
4382  1362261
4383  1214187
4384  1044936
4385  1191771
4386  1256610
4387  1254837
4388  1111109
4389   995568
4390  1209899
4391  1222085
4392  1069718
4393  1014829
4394  1025865
4395  1205370
4396  1129142
4397   915042
4398  1001497
4399  1085833
4400  1098739
4401   988110
4402   848667
4403  1031035
4404  1086239
4405   928447
4406   875361
4407   867989
4408  1032560
4409  1007320
4410   781436
4411   836405
4412   925969
4413   958171
4414   863998
4415   676056
4416   840730
4417   963344
4418   816219
4419   730557
4420   701870
4421   875097
4422   900713
4423   644522
4424   646909
4425   757902
4426   814878
4427   762560
4428   541203
4429   648088
4430   815494
4431   712923
4432   602655
4433   515350
4434   663060
4435   777896
4436   553291
4437   489602
4438   585194
4439   675733
4440   665021
4441   427069
4442   449620
4443   638040
4444   568926
4445   474336
4446   375803
4447   475248
4448   637427
4449   455648
4450   359342
4451   425767
4452   484326
4453   538292
4454   320270
4455   280309
4456   474458
4457   456467
4458   364755
4459   242672
4460   297135
4461   487773
4462   348359
4463   204039
4464   253767
4465   332209
4466   407769
4467   211165
4468   106876
4469   299676
4470   328153
4471   258772
4472   124751
4473   113913
4474   324427
4475   247706
4476    82952
4477    87215
4478   134751
4479   270632
4480   132185
4481   -24887
4482   125816
4483   183654
4484   139247
4485    12472
4486   -59554
4487   140510
4488   120764
4489   -42124
4490   -37187
4491    -4037
4492   116434
4493    26356
4494  -155606
4495   -46172
4496    26158
4497      974
4498  -105723
4499  -206956
4500   -25141
4501    28913
4502  -147993
4503  -189635
4504  -168109
4505   -29944
4506   -82724
4507  -300618
4508  -224346
4509  -118935
4510  -123395
4511  -199525
4512  -338002
4513  -197304
4514  -108846
4515  -258817
4516  -317180
4517  -328159
4518  -207389
4519  -179728
4520  -397394
4521  -372975
4522  -266208
4523  -257245
4524  -308334
4525  -470315
4526  -362242
4527  -235492
4528  -382181
4529  -450540
4530  -473531
4531  -353483
4532  -298783
4533  -504126
4534  -516787
4535  -404566
4536  -380721
4537  -420954
4538  -595031
4539  -547045
4540  -379214
4541  -474967
4542  -566807
4543  -613700
4544  -511257
4545  -398024
4546  -593107
4547  -667393
4548  -566135
4549  -523462
4550  -535797
4551  -714641
4552  -702780
4553  -506146
4554  -568778
4555  -667117
4556  -743098
4557  -687803
4558  -536203
4559  -686940
4560  -807463
4561  -713784
4562  -659423
4563  -621702
4564  -787705
4565  -854458
4566  -659720
4567  -683735
4568  -782476
4569  -859950
4570  -835769
4571  -660580
4572  -772065
4573  -919641
4574  -847418
4575  -786656
4576  -737130
4577  -885077
4578  -992097
4579  -821146
4580  -790329
4581  -886077
4582  -976692
4583  -982381
4584  -795759
4585  -846477
4586 -1038477
4587 -1003672
4588  -927378
4589  -839488
4590  -959296
4591 -1124913
4592  -981804
4593  -907796
4594  -973197
4595 -1072523
4596 -1136223
4597  -954052
4598  -931118
4599 -1112503
4600 -1131516
4601 -1087967
4602  -988031
4603 -1040578
4604 -1232053
4605 -1129062
4606 -1025751
4607 -1059017
4608 -1149588
4609 -1251504
4610 -1105024
4611 -1039681
4612 -1214727
4613 -1258443
4614 -1215289
4615 -1107723
4616 -1117319
4617 -1314224
4618 -1263223
4619 -1141926
4620 -1173972
4621 -1242538
4622 -1373989
4623 -1265740
4624 -1142869
4625 -1285785
4626 -1348979
4627 -1341528
4628 -1233949
4629 -1190286
4630 -1403099
4631 -1416934
4632 -1286457
4633 -1273274
4634 -1320979
4635 -1471410
4636 -1405687
4637 -1248230
4638 -1360430
4639 -1443396
4640 -1461228
4641 -1387187
4642 -1292773
4643 -1463346
4644 -1522428
4645 -1415943
4646 -1389171
4647 -1409717
4648 -1546425
4649 -1528449
4650 -1370797
4651 -1446101
4652 -1541133
4653 -1564867
4654 -1513103
4655 -1397247
4656 -1549765
4657 -1643600
4658 -1530671
4659 -1483057
4660 -1493182
4661 -1629158
4662 -1655092
4663 -1487306
4664 -1530896
4665 -1632572
4666 -1668928
4667 -1632923
4668 -1493478
4669 -1601428
4670 -1732831
4671 -1634120
4672 -1587207
4673 -1583276
4674 -1709074
4675 -1786418
4676 -1605776
4677 -1607605
4678 -1708010
4679 -1753656
4680 -1752037
4681 -1597719
4682 -1668831
4683 -1826704
4684 -1763851
4685 -1705225
4686 -1672840
4687 -1764195
4688 -1885246
4689 -1729473
4690 -1684064
4691 -1783132
4692 -1838058
4693 -1857359
4694 -1712274
4695 -1738008
4696 -1908130
4697 -1873159
4698 -1798472
4699 -1757348
4700 -1834785
4701 -1978288
4702 -1846715
4703 -1763627
4704 -1850161
4705 -1925930
4706 -1962936
4707 -1826475
4708 -1787680
4709 -1973103
4710 -1983826
4711 -1901404
4712 -1834928
4713 -1870704
4714 -2056227
4715 -1980068
4716 -1851741
4717 -1910730
4718 -1995171
4719 -2072010
4720 -1952956
4721 -1850788
4722 -2010124
4723 -2058838
4724 -2006988
4725 -1934647
4726 -1937831
4727 -2113746
4728 -2089249
4729 -1960336
4730 -1981782
4731 -2048813
4732 -2136241
4733 -2046430
4734 -1928187
4735 -2066681
4736 -2149409
4737 -2109103
4738 -2032432
4739 -1988675
4740 -2167399
4741 -2187132
4742 -2036138
4743 -2030836
4744 -2093547
4745 -2214795
4746 -2167834
4747 -2009288
4748 -2108085
4749 -2214468
4750 -2203222
4751 -2122762
4752 -2036644
4753 -2188994
4754 -2276397
4755 -2141752
4756 -2112363
4757 -2145695
4758 -2265981
4759 -2272742
4760 -2104638
4761 -2148935
4762 -2259233
4763 -2268856
4764 -2229396
4765 -2118021
4766 -2221554
4767 -2340624
4768 -2236857
4769 -2189126
4770 -2205608
4771 -2302471
4772 -2360338
4773 -2194954
4774 -2196286
4775 -2309652
4776 -2329610
4777 -2309896
4778 -2193378
4779 -2259265
4780 -2402420
4781 -2327778
4782 -2262657
4783 -2253191
4784 -2334803
4785 -2421957
4786 -2272592
4787 -2239485
4788 -2355340
4789 -2390979
4790 -2397344
4791 -2276889
4792 -2298068
4793 -2445604
4794 -2396438
4795 -2327326
4796 -2299937
4797 -2358881
4798 -2485388
4799 -2374091
4800 -2301538
4801 -2399004
4802 -2442255
4803 -2457886
4804 -2348413
4805 -2319042
4806 -2480940
4807 -2462625
4808 -2394334
4809 -2362507
4810 -2406935
4811 -2524485
4812 -2442318
4813 -2352933
4814 -2432229
4815 -2486248
4816 -2503984
4817 -2417416
4818 -2367557
4819 -2526570
4820 -2527525
4821 -2446317
4822 -2409976
4823 -2436811
4824 -2574812
4825 -2530111
4826 -2400454
4827 -2458009
4828 -2520698
4829 -2574534
4830 -2490185
4831 -2388240
4832 -2537660
4833 -2595167
4834 -2525534
4835 -2468945
4836 -2455865
4837 -2599704
4838 -2591913
4839 -2452687
4840 -2485947
4841 -2545986
4842 -2614180
4843 -2565112
4844 -2450051
4845 -2551069
4846 -2627331
4847 -2570905
4848 -2514093
4849 -2474126
4850 -2617898
4851 -2650036
4852 -2517155
4853 -2517292
4854 -2578684
4855 -2654472
4856 -2628026
4857 -2477989
4858 -2551418
4859 -2669966
4860 -2620252
4861 -2569867
4862 -2515008
4863 -2627512
4864 -2712297
4865 -2585885
4866 -2540880
4867 -2590627
4868 -2667718
4869 -2682683
4870 -2527671
4871 -2557137
4872 -2689957
4873 -2683177
4874 -2622935
4875 -2528598
4876 -2619944
4877 -2740602
4878 -2637580
4879 -2572605
4880 -2600788
4881 -2677036
4882 -2737802
4883 -2595501
4884 -2566768
4885 -2692926
4886 -2716867
4887 -2674811
4888 -2582098
4889 -2613540
4890 -2757740
4891 -2685969
4892 -2605086
4893 -2614052
4894 -2686274
4895 -2769923
4896 -2649108
4897 -2585158
4898 -2696288
4899 -2736508
4900 -2703566
4901 -2610350
4902 -2614758
4903 -2766068
4904 -2733520
4905 -2640116
4906 -2633479
4907 -2686746
4908 -2792844
4909 -2703630
4910 -2597765
4911 -2683496
4912 -2743082
4913 -2748120
4914 -2655771
4915 -2609923
4916 -2762403
4917 -2768874
4918 -2678995
4919 -2646516
4920 -2673704
4921 -2783450
4922 -2734192
4923 -2627263
4924 -2695135
4925 -2752166
4926 -2771394
4927 -2701456
4928 -2627117
4929 -2743524
4930 -2781474
4931 -2702808
4932 -2668128
4933 -2675211
4934 -2787328
4935 -2771309
4936 -2653778
4937 -2692654
4938 -2754469
4939 -2781282
4940 -2722215
4941 -2628941
4942 -2728786
4943 -2799919
4944 -2729450
4945 -2688487
4946 -2683604
4947 -2783567
4948 -2797518
4949 -2666464
4950 -2683513
4951 -2738480
4952 -2782666
4953 -2750614
4954 -2628829
4955 -2704876
4956 -2802884
4957 -2744035
4958 -2702167
4959 -2673378
4960 -2768234
4961 -2821201
4962 -2688649
4963 -2672889
4964 -2729496
4965 -2777055
4966 -2770802
4967 -2653844
4968 -2697758
4969 -2799271
4970 -2767327
4971 -2715175
4972 -2666766
4973 -2731182
4974 -2820689
4975 -2700255
4976 -2663936
4977 -2724707
4978 -2783061
4979 -2790415
4980 -2660449
4981 -2673247
4982 -2797309
4983 -2770174
4984 -2705664
4985 -2656414
4986 -2719878
4987 -2831635
4988 -2731963
4989 -2657919
4990 -2701821
4991 -2756565
4992 -2799068
4993 -2677836
4994 -2640372
4995 -2760351
4996 -2780374
4997 -2733246
4998 -2657464
4999 -2676747
5000 -2812741
5001 -2752522
5002 -2652649
5003 -2678393
5004 -2729426
5005 -2791442
5006 -2692892
5007 -2624886
5008 -2731519
5009 -2762582
5010 -2732595
5011 -2658930
5012 -2648062
5013 -2784836
5014 -2753322
5015 -2651045
5016 -2651349
5017 -2699749
5018 -2783125
5019 -2708998
5020 -2608511
5021 -2698895
5022 -2759996
5023 -2734524
5024 -2658525
5025 -2612100
5026 -2741165
5027 -2757032
5028 -2645698
5029 -2626876
5030 -2667718
5031 -2758358
5032 -2726442
5033 -2598120
5034 -2656194
5035 -2726314
5036 -2722443
5037 -2659339
5038 -2578976
5039 -2684208
5040 -2754955
5041 -2655334
5042 -2619725
5043 -2619415
5044 -2724659
5045 -2724141
5046 -2594776
5047 -2607306
5048 -2688273
5049 -2703024
5050 -2661543
5051 -2573984
5052 -2646147
5053 -2719330
5054 -2650988
5055 -2605820
5056 -2590695
5057 -2671649
5058 -2706762
5059 -2584221
5060 -2579675
5061 -2656743
5062 -2682512
5063 -2647948
5064 -2552541
5065 -2591282
5066 -2692022
5067 -2639316
5068 -2576688
5069 -2559942
5070 -2624720
5071 -2687047
5072 -2571677
5073 -2537677
5074 -2613548
5075 -2643694
5076 -2641693
5077 -2536207
5078 -2538798
5079 -2645238
5080 -2613688
5081 -2565100
5082 -2531187
5083 -2572781
5084 -2665104
5085 -2576675
5086 -2515580
5087 -2561389
5088 -2595976
5089 -2611093
5090 -2516708
5091 -2495038
5092 -2600485
5093 -2596952
5094 -2545511
5095 -2508231
5096 -2534688
5097 -2615680
5098 -2549062
5099 -2472167
5100 -2515027
5101 -2561619
5102 -2588739
5103 -2499361
5104 -2451337
5105 -2556698
5106 -2570617
5107 -2516541
5108 -2458335
5109 -2458909
5110 -2573839
5111 -2530175
5112 -2444006
5113 -2462029
5114 -2512981
5115 -2551083
5116 -2478932
5117 -2402935
5118 -2490141
5119 -2530299
5120 -2482281
5121 -2434649
5122 -2414860
5123 -2519100
5124 -2516645
5125 -2408963
5126 -2416893
5127 -2458245
5128 -2510153
5129 -2459055
5130 -2358851
5131 -2433031
5132 -2490792
5133 -2453797
5134 -2398977
5135 -2357111
5136 -2459236
5137 -2484310
5138 -2382407
5139 -2367777
5140 -2400836
5141 -2452862
5142 -2435357
5143 -2315292
5144 -2366100
5145 -2438560
5146 -2426375
5147 -2366906
5148 -2301239
5149 -2395781
5150 -2451235
5151 -2352539
5152 -2305501
5153 -2328598
5154 -2403611
5155 -2411777
5156 -2287362
5157 -2297639
5158 -2380972
5159 -2383033
5160 -2339257
5161 -2256563
5162 -2304047
5163 -2396441
5164 -2325409
5165 -2272733
5166 -2271147
5167 -2329622
5168 -2381695
5169 -2264174
5170 -2241411
5171 -2309661
5172 -2323429
5173 -2298827
5174 -2214239
5175 -2239819
5176 -2339867
5177 -2286560
5178 -2228039
5179 -2215738
5180 -2268968
5181 -2320943
5182 -2225556
5183 -2172639
5184 -2247313
5185 -2279093
5186 -2268433
5187 -2173443
5188 -2164027
5189 -2274462
5190 -2248328
5191 -2180423
5192 -2154789
5193 -2188883
5194 -2274303
5195 -2203743
5196 -2118723
5197 -2170785
5198 -2215570
5199 -2215225
5200 -2146759
5201 -2099970
5202 -2194027
5203 -2197979
5204 -2139169
5205 -2102574
5206 -2113345
5207 -2193312
5208 -2156939
5209 -2071713
5210 -2109174
5211 -2144668
5212 -2162693
5213 -2096808
5214 -2033874
5215 -2118762
5216 -2148363
5217 -2089120
5218 -2049250
5219 -2049047
5220 -2135597
5221 -2117672
5222 -2015056
5223 -2028351
5224 -2069973
5225 -2103125
5226 -2052876
5227 -1969724
5228 -2042948
5229 -2089827
5230 -2042279
5231 -2002643
5232 -1979266
5233 -2053203
5234 -2069930
5235 -1965061
5236 -1965104
5237 -2003161
5238 -2037069
5239 -2008511
5240 -1913437
5241 -1963061
5242 -2026325
5243 -1988272
5244 -1940570
5245 -1910257
5246 -1966573
5247 -2009600
5248 -1917322
5249 -1898013
5250 -1926414
5251 -1968888
5252 -1962913
5253 -1861624
5254 -1886865
5255 -1956162
5256 -1928729
5257 -1881377
5258 -1837319
5259 -1893329
5260 -1946738
5261 -1862140
5262 -1832771
5263 -1859281
5264 -1892026
5265 -1903636
5266 -1802153
5267 -1800918
5268 -1878602
5269 -1870484
5270 -1834043
5271 -1772363
5272 -1812237
5273 -1888073
5274 -1826178
5275 -1753815
5276 -1772206
5277 -1815324
5278 -1848742
5279 -1745546
5280 -1718797
5281 -1802496
5282 -1819192
5283 -1785978
5284 -1707528
5285 -1717688
5286 -1810625
5287 -1768478
5288 -1696606
5289 -1694525
5290 -1740260
5291 -1785340
5292 -1710035
5293 -1648302
5294 -1717954
5295 -1743537
5296 -1720115
5297 -1654811
5298 -1636206
5299 -1728834
5300 -1709712
5301 -1632422
5302 -1626853
5303 -1651229
5304 -1716134
5305 -1660019
5306 -1575448
5307 -1632306
5308 -1671493
5309 -1658147
5310 -1598257
5311 -1548969
5312 -1641829
5313 -1656882
5314 -1585047
5315 -1551313
5316 -1566187
5317 -1637587
5318 -1611433
5319 -1513271
5320 -1535619
5321 -1586931
5322 -1594824
5323 -1543087
5324 -1481895
5325 -1546932
5326 -1587781
5327 -1529509
5328 -1490980
5329 -1481538
5330 -1548683
5331 -1549769
5332 -1448663
5333 -1458272
5334 -1503584
5335 -1525525
5336 -1494941
5337 -1408819
5338 -1461903
5339 -1513533
5340 -1465006
5341 -1414740
5342 -1393391
5343 -1467110
5344 -1489356
5345 -1398113
5346 -1386923
5347 -1420127
5348 -1447473
5349 -1430569
5350 -1334762
5351 -1363803
5352 -1430901
5353 -1398860
5354 -1360753
5355 -1321845
5356 -1370520
5357 -1423974
5358 -1337169
5359 -1300143
5360 -1340055
5361 -1364417
5362 -1366474
5363 -1276564
5364 -1278976
5365 -1355719
5366 -1332629
5367 -1295500
5368 -1256642
5369 -1281862
5370 -1349010
5371 -1273934
5372 -1231615
5373 -1254773
5374 -1283935
5375 -1295174
5376 -1221421
5377 -1203790
5378 -1269607
5379 -1270231
5380 -1227162
5381 -1185439
5382 -1196259
5383 -1266293
5384 -1214406
5385 -1151487
5386 -1177737
5387 -1203353
5388 -1233900
5389 -1159879
5390 -1117332
5391 -1185959
5392 -1199493
5393 -1161469
5394 -1103615
5395 -1106906
5396 -1191073
5397 -1158191
5398 -1092275
5399 -1098951
5400 -1123280
5401 -1163403
5402 -1099129
5403 -1030296
5404 -1089961
5405 -1111872
5406 -1096663
5407 -1051928
5408 -1021975
5409 -1096310
5410 -1095315
5411 -1022389
5412 -1017204
5413 -1031903
5414 -1073179
5415 -1033870
5416  -962044
5417 -1010937
5418 -1052348
5419 -1027346
5420  -984859
5421  -939773
5422 -1014247
5423 -1029341
5424  -957064
5425  -931495
5426  -949491
5427 -1002828
5428  -989902
5429  -888861
5430  -924517
5431  -973452
5432  -963945
5433  -921030
5434  -856852
5435  -916454
5436  -963716
5437  -897603
5438  -857532
5439  -860550
5440  -913976
5441  -928203
5442  -840598
5443  -831449
5444  -886666
5445  -887482
5446  -859093
5447  -785052
5448  -822383
5449  -882708
5450  -832538
5451  -789401
5452  -782994
5453  -831712
5454  -861282
5455  -769810
5456  -740034
5457  -794674
5458  -813959
5459  -788624
5460  -725533
5461  -741769
5462  -808330
5463  -771548
5464  -729828
5465  -703982
5466  -737408
5467  -785547
5468  -710185
5469  -668799
5470  -710896
5471  -736756
5472  -737954
5473  -662140
5474  -645074
5475  -719060
5476  -709661
5477  -659424
5478  -623583
5479  -647399
5480  -713817
5481  -655978
5482  -603144
5483  -623338
5484  -653252
5485  -669953
5486  -607690
5487  -567799
5488  -633996
5489  -635889
5490  -604845
5491  -565332
5492  -563145
5493  -631376
5494  -601679
5495  -534591
5496  -552096
5497  -573773
5498  -593314
5499  -537977
5500  -487049
5501  -554052
5502  -569879
5503  -531004
5504  -490546
5505  -483793
5506  -553731
5507  -538620
5508  -461108
5509  -467197
5510  -492646
5511  -526659
5512  -489528
5513  -413893
5514  -465244
5515  -497435
5516  -470360
5517  -430214
5518  -400748
5519  -458541
5520  -472147
5521  -401183
5522  -391961
5523  -416528
5524  -439563
5525  -425548
5526  -349638
5527  -380221
5528  -422203
5529  -401826
5530  -368436
5531  -329174
5532  -383812
5533  -408345
5534  -338979
5535  -326756
5536  -337152
5537  -371457
5538  -365375
5539  -286188
5540  -305049
5541  -351172
5542  -332772
5543  -309174
5544  -263035
5545  -300764
5546  -349783
5547  -279464
5548  -257759
5549  -262705
5550  -297729
5551  -309151
5552  -226941
5553  -219645
5554  -274535
5555  -276122
5556  -248051
5557  -187305
5558  -213002
5559  -276214
5560  -229415
5561  -186417
5562  -184219
5563  -218099
5564  -246209
5565  -173272
5566  -145442
5567  -195502
5568  -209932
5569  -193080
5570  -133310
5571  -128902
5572  -197351
5573  -169495
5574  -127548
5575  -119002
5576  -143272
5577  -183967
5578  -127188
5579   -79160
5580  -122051
5581  -135568
5582  -129910
5583   -69308
5584   -53000
5585  -126713
5586  -122536
5587   -66747
5588   -50049
5589   -63307
5590  -118359
5591   -76313
5592    -9053
5593   -41017
5594   -69154
5595   -76314
5596   -23792
5597    16313
5598   -52792
5599   -64465
5600   -10252
5601    15689
5602    16715
5603   -44266
5604   -19960
5605    43777
5606    23925
5607     9107
5608   -13434
5609    22843
5610    76024
5611    23102
5612     5012
5613    41556
5614    71880
5615    80671
5616    37192
5617    27314
5618    99441
5619    98573
5620    69538
5621    50169
5622    74735
5623   141129
5624   102153
5625    62278
5626    99198
5627   133172
5628   151477
5629    98102
5630    70981
5631   146473
5632   160058
5633   142312
5634   115672
5635   127655
5636   193014
5637   171730
5638   124474
5639   142090
5640   172306
5641   208151
5642   170859
5643   129963
5644   195709
5645   225495
5646   202397
5647   177098
5648   167182
5649   241551
5650   244529
5651   193079
5652   197752
5653   228601
5654   258679
5655   247964
5656   193172
5657   245787
5658   268841
5659   262255
5660   240028
5661   219299
5662   285490
5663   299514
5664   250691
5665   254758
5666   276842
5667   316892
5668   305988
5669   249821
5670   278711
5671   331331
5672   324265
5673   302914
5674   275131
5675   329871
5676   358653
5677   316976
5678   307616
5679   319837
5680   362050
5681   371810
5682   311786
5683   323854
5684   375475
5685   383027
5686   365508
5687   326780
5688   369494
5689   415051
5690   374270
5691   362639
5692   374133
5693   400001
5694   425982
5695   367551
5696   379323
5697   423573
5698   437221
5699   417622
5700   381708
5701   406372
5702   465414
5703   431041
5704   404446
5705   414684
5706   452117
5707   486392
5708   430865
5709   411141
5710   464854
5711   482966
5712   479523
5713   427422
5714   443512
5715   512464
5716   497788
5717   463467
5718   457614
5719   485817
5720   536171
5721   489660
5722   456858
5723   496107
5724   530469
5725   540046
5726   486024
5727   484226
5728   548872
5729   550521
5730   515808
5731   501662
5732   516813
5733   574915
5734   548446
5735   507082
5736   540606
5737   563723
5738   579805
5739   545719
5740   523725
5741   581422
5742   602681
5743   564670
5744   537523
5745   554026
5746   612295
5747   604449
5748   551462
5749   574578
5750   601396
5751   633200
5752   598876
5753   558018
5754   604264
5755   642874
5756   613986
5757   595607
5758   583103
5759   645632
5760   657327
5761   606627
5762   607195
5763   635463
5764   664952
5765   652192
5766   597838
5767   636751
5768   677972
5769   665331
5770   644906
5771   626163
5772   677265
5773   699464
5774   649073
5775   653845
5776   664721
5777   691560
5778   697763
5779   646249
5780   666908
5781   718674
5782   703998
5783   688213
5784   663594
5785   693124
5786   736444
5787   695061
5788   679775
5789   702618
5790   725506
5791   740853
5792   685175
5793   690152
5794   747450
5795   745422
5796   729915
5797   691804
5798   722486
5799   770636
5800   740019
5801   716516
5802   731838
5803   754086
5804   774810
5805   736438
5806   723423
5807   770716
5808   772114
5809   764611
5810   730122
5811   742519
5812   796716
5813   781211
5814   746210
5815   759617
5816   774461
5817   810436
5818   772605
5819   742387
5820   790595
5821   808602
5822   801556
5823   772431
5824   765736
5825   824410
5826   814478
5827   780999
5828   776765
5829   802610
5830   838625
5831   814659
5832   776702
5833   814999
5834   835567
5835   839944
5836   806406
5837   791340
5838   845901
5839   850541
5840   813864
5841   810325
5842   824273
5843   866180
5844   845847
5845   801575
5846   831117
5847   857696
5848   862936
5849   834688
5850   806475
5851   866170
5852   879387
5853   853689
5854   840969
5855   839010
5856   880830
5857   884050
5858   829906
5859   851743
5860   875811
5861   893681
5862   867614
5863   830645
5864   873502
5865   909632
5866   876106
5867   859301
5868   857164
5869   898107
5870   921556
5871   856173
5872   860830
5873   896222
5874   914898
5875   906123
5876   854977
5877   881128
5878   931198
5879   904065
5880   884569
5881   869208
5882   906864
5883   940555
5884   892939
5885   882118
5886   904425
5887   934732
5888   931108
5889   885254
5890   885852
5891   934877
5892   928405
5893   916068
5894   890218
5895   918653
5896   956786
5897   920272
5898   893999
5899   914410
5900   933502
5901   953658
5902   903503
5903   902902
5904   944629
5905   947562
5906   936493
5907   907873
5908   928180
5909   970371
5910   944699
5911   917395
5912   928832
5913   947419
5914   967165
5915   933412
5916   909559
5917   955157
5918   964387
5919   956242
5920   926146
5921   927289
5922   979630
5923   968782
5924   929447
5925   938429
5926   954305
5927   982955
5928   957921
5929   921787
5930   955457
5931   974675
5932   967217
5933   944460
5934   935510
5935   978326
5936   980746
5937   950069
5938   948124
5939   959315
5940   992790
5941   971645
5942   930878
5943   963791
5944   983176
5945   977974
5946   956280
5947   938717
5948   984879
5949   996828
5950   961372
5951   952261
5952   963884
5953   993238
5954   983411
5955   939819
5956   959184
5957   992651
5958   997464
5959   973714
5960   949597
5961   985690
5962  1003901
5963   970155
5964   959314
5965   967722
5966  1000166
5967  1005171
5968   951916
5969   960228
5970   991510
5971   994472
5972   983366
5973   951479
5974   974478
5975  1013345
5976   984854
5977   969451
5978   965252
5979   994915
5980  1012666
5981   968702
5982   964250
5983   992602
5984   998611
5985   987489
5986   959928
5987   969563
5988  1008393
5989   996663
5990   966137
5991   966482
5992   990821
5993  1015460
5994   974012
5995   955306
5996   981502
5997  1006196
5998  1000275
5999   962611
6000   959895
6001  1007345
6002  1002891
6003   976703
6004   962034
6005   980067
6006  1015942
6007   984588
6008   956706
6009   976058
6010   998982
6011  1003998
6012   972048
6013   957316
6014   997785
6015  1000435
6016   971542
6017   956526
6018   963581
6019  1008847
6020   991594
6021   957603
6022   963338
6023   993454
6024  1003717
6025   970841
6026   947679
6027   986360
6028   998488
6029   983158
6030   961287
6031   963019
6032  1002112
6033   996899
6034   957985
6035   963351
6036   976689
6037  1001910
6038   977138
6039   939782
6040   970261
6041   995612
6042   981482
6043   965054
6044   945849
6045   986390
6046  1000899
6047   955526
6048   954192
6049   965588
6050   987054
6051   970206
6052   935771
6053   958971
6054   983239
6055   984689
6056   962071
6057   936367
6058   973580
6059   989826
6060   954967
6061   945456
6062   949495
6063   979501
6064   978914
6065   938407
6066   946224
6067   970097
6068   969134
6069   953556
6070   925638
6071   956844
6072   977628
6073   948053
6074   936497
6075   944063
6076   962153
6077   972341
6078   929441
6079   930600
6080   959455
6081   960817
6082   944202
6083   920008
6084   931940
6085   970727
6086   947437
6087   925690
6088   922125
6089   938873
6090   960182
6091   926835
6092   918556
6093   940146
6094   940610
6095   946238
6096   910245
6097   913378
6098   953180
6099   937731
6100   914278
6101   907282
6102   925260
6103   952737
6104   923313
6105   898193
6106   922319
6107   936316
6108   936399
6109   897866
6110   895872
6111   933467
6112   926227
6113   903405
6114   894932
6115   900803
6116   934240
6117   913359
6118   880158
6119   904689
6120   913855
6121   920206
6122   890065
6123   875942
6124   910022
6125   921535
6126   894365
6127   878716
6128   880697
6129   911072
6130   901248
6131   864806
6132   873109
6133   894700
6134   905097
6135   883967
6136   855382
6137   890263
6138   900800
6139   877447
6140   857828
6141   858130
6142   888800
6143   888880
6144   851139
6145   860507
6146   872043
6147   886383
6148   864723
6149   837912
6150   858677
6151   881590
6152   865674
6153   845049
6154   831865
6155   867332
6156   880743
6157   832601
6158   833489
6159   857998
6160   862006
6161   855166
6162   816871
6163   832853
6164   858383
6165   850363
6166   833013
6167   813250
6168   835369
6169   858436
6170   828274
6171   808769
6172   825470
6173   839022
6174   838476
6175   804446
6176   801132
6177   830534
6178   831891
6179   822930
6180   797538
6181   806582
6182   833141
6183   806029
6184   783337
6185   800971
6186   810714
6187   819956
6188   785822
6189   781019
6190   805526
6191   814125
6192   798535
6193   779354
6194   775077
6195   807547
6196   795678
6197   766938
6198   770690
6199   782558
6200   803670
6201   772299
6202   754370
6203   771925
6204   787510
6205   775500
6206   748717
6207   747900
6208   782537
6209   771371
6210   745794
6211   744632
6212   752859
6213   773426
6214   754448
6215   723380
6216   746341
6217   763441
6218   758325
6219   735948
6220   725949
6221   748807
6222   757259
6223   724141
6224   719657
6225   723845
6226   752706
6227   738612
6228   704026
6229   718280
6230   726881
6231   729925
6232   714600
6233   694340
6234   720940
6235   730122
6236   701735
6237   692619
6238   687665
6239   718814
6240   711244
6241   677674
6242   687132
6243   705589
6244   700502
6245   687489
6246   661400
6247   684870
6248   699459
6249   676584
6250   666381
6251   664309
6252   687344
6253   688760
6254   656011
6255   654087
6256   668516
6257   675157
6258   660031
6259   633516
6260   649590
6261   681630
6262   659500
6263   636352
6264   633195
6265   655372
6266   662099
6267   629978
6268   623918
6269   636164
6270   645025
6271   646030
6272   611297
6273   616217
6274   640671
6275   633671
6276   613462
6277   601228
6278   622232
6279   642334
6280   610615
6281   593487
6282   604907
6283   620771
6284   624950
6285   592229
6286   578417
6287   611113
6288   607204
6289   591744
6290   575449
6291   582875
6292   614120
6293   589178
6294   565651
6295   578825
6296   581236
6297   590173
6298   563393
6299   541917
6300   575185
6301   576703
6302   562705
6303   547193
6304   546094
6305   580948
6306   563704
6307   543808
6308   542255
6309   551910
6310   559064
6311   542981
6312   512649
6313   545137
6314   554224
6315   539187
6316   517267
6317   511874
6318   541577
6319   540322
6320   508681
6321   501250
6322   515844
6323   540138
6324   518255
6325   493361
6326   509079
6327   519517
6328   512260
6329   493146
6330   479976
6331   506343
6332   511412
6333   484949
6334   478896
6335   479818
6336   503074
6337   496362
6338   460281
6339   471062
6340   488922
6341   478752
6342   463706
6343   450964
6344   469970
6345   488241
6346   458563
6347   447809
6348   451668
6349   465766
6350   469517
6351   440170
6352   434245
6353   452238
6354   455923
6355   441181
6356   418897
6357   432699
6358   453269
6359   430207
6360   419015
6361   415119
6362   423903
6363   438842
6364   405318
6365   402439
6366   414986
6367   426212
6368   417202
6369   391091
6370   394714
6371   417507
6372   401363
6373   387182
6374   382248
6375   393008
6376   411313
6377   389870
6378   367341
6379   381303
6380   393829
6381   383723
6382   363910
6383   361206
6384   380375
6385   379067
6386   355592
6387   351470
6388   364517
6389   376498
6390   358197
6391   345395
6392   350583
6393   364972
6394   352595
6395   336328
6396   328602
6397   347069
6398   351037
6399   332181
6400   319584
6401   326915
6402   346860
6403   330437
6404   305224
6405   321998
6406   327115
6407   329041
6408   312840
6409   292758
6410   316565
6411   322610
6412   303727
6413   291049
6414   291831
6415   313587
6416   305333
6417   275526
6418   280675
6419   297322
6420   296594
6421   283919
6422   259871
6423   281612
6424   287632
6425   269631
6426   262288
6427   257920
6428   276070
6429   284115
6430   254083
6431   252012
6432   262187
6433   272066
6434   257923
6435   232577
6436   245855
6437   256776
6438   250924
6439   236239
6440   223984
6441   248418
6442   253848
6443   223153
6444   222280
6445   224613
6446   237987
6447   230406
6448   203353
6449   218752
6450   227828
6451   221430
6452   204444
6453   192896
6454   207197
6455   224865
6456   202947
6457   186085
6458   195682
6459   203353
6460   206885
6461   179736
6462   177521
6463   194846
6464   194425
6465   189509
6466   165230
6467   173659
6468   197297
6469   173003
6470   153608
6471   166769
6472   173675
6473   187601
6474   153565
6475   144846
6476   165462
6477   169576
6478   155545
6479   130613
6480   142190
6481   164775
6482   155374
6483   129062
6484   128804
6485   140639
6486   157333
6487   133674
6488   111930
6489   137101
6490   133591
6491   128527
6492   115924
6493   110392
6494   128042
6495   128883
6496   107600
6497   102976
6498   107245
6499   122044
6500   110250
6501    93965
6502    99405
6503   105836
6504   110122
6505    92405
6506    81426
6507   100713
6508    98890
6509    82259
6510    77683
6511    71306
6512    90827
6513    87260
6514    62023
6515    64916
6516    73179
6517    83808
6518    71044
6519    50937
6520    70142
6521    77465
6522    64388
6523    48897
6524    47578
6525    68086
6526    61629
6527    31888
6528    38811
6529    53324
6530    54173
6531    43761
6532    24828
6533    35724
6534    43154
6535    34604
6536    23145
6537    16638
6538    34270
6539    39120
6540    14864
6541    10973
6542    22703
6543    23500
6544    20012
6545    -2083
6546     6718
6547    22225
6548    15113
6549      253
6550    -7732
6551     4699
6552    14733
6553    -4965
6554   -20313
6555    -3457
6556     1947
6557     5917
6558   -21656
6559   -23717
6560    -4401
6561    -6918
6562   -25012
6563   -31707
6564   -24227
6565      273
6566   -24595
6567   -38995
6568   -31882
6569   -20785
6570   -18490
6571   -42954
6572   -44274
6573   -30459
6574   -33250
6575   -40405
6576   -52520
6577   -48053
6578   -33898
6579   -44001
6580   -65441
6581   -59792
6582   -48838
6583   -43479
6584   -57128
6585   -77047
6586   -56109
6587   -45536
6588   -59859
6589   -80988
6590   -80143
6591   -57837
6592   -64733
6593   -87035
6594   -85167
6595   -75687
6596   -62639
6597   -76436
6598   -96554
6599   -82160
6600   -75451
6601   -79277
6602   -93314
6603  -104945
6604   -84564
6605   -81853
6606  -101139
6607  -107955
6608  -105346
6609   -80361
6610   -92478
6611  -116815
6612  -109523
6613   -93106
6614   -99643
6615  -115438
6616  -123381
6617  -104897
6618  -100462
6619  -114439
6620  -127840
6621  -123170
6622  -108238
6623  -111003
6624  -136681
6625  -133958
6626  -123711
6627  -114993
6628  -136144
6629  -149507
6630  -132050
6631  -114877
6632  -135632
6633  -150130
6634  -146825
6635  -128735
6636  -123434
6637  -150152
6638  -149700
6639  -144235
6640  -138322
6641  -143575
6642  -158505
6643  -157393
6644  -139363
6645  -146984
6646  -163689
6647  -167760
6648  -157120
6649  -145124
6650  -167773
6651  -170665
6652  -156858
6653  -155607
6654  -154376
6655  -178257
6656  -180802
6657  -159137
6658  -165509
6659  -177646
6660  -184908
6661  -175160
6662  -158324
6663  -176493
6664  -188691
6665  -173321
6666  -170677
6667  -173076
6668  -193921
6669  -194383
6670  -172975
6671  -178270
6672  -186267
6673  -198128
6674  -189075
6675  -175027
6676  -193398
6677  -198440
6678  -200516
6679  -187051
6680  -183682
6681  -198143
6682  -211272
6683  -193168
6684  -189366
6685  -201635
6686  -212385
6687  -210543
6688  -193449
6689  -200280
6690  -218791
6691  -211836
6692  -211070
6693  -199401
6694  -211351
6695  -221607
6696  -210639
6697  -203454
6698  -211749
6699  -224842
6700  -221856
6701  -204899
6702  -212633
6703  -229708
6704  -230447
6705  -220164
6706  -216545
6707  -221551
6708  -244801
6709  -221015
6710  -214288
6711  -225096
6712  -236460
6713  -237909
6714  -222910
6715  -217815
6716  -238917
6717  -234745
6718  -234799
6719  -227147
6720  -226891
6721  -247966
6722  -243113
6723  -231305
6724  -233664
6725  -244507
6726  -251905
6727  -232715
6728  -228734
6729  -244024
6730  -250194
6731  -250624
6732  -234429
6733  -235191
6734  -255896
6735  -252228
6736  -241304
6737  -237084
6738  -243504
6739  -262859
6740  -253999
6741  -236471
6742  -254268
6743  -262027
6744  -262063
6745  -243131
6746  -238850
6747  -263330
6748  -263484
6749  -255889
6750  -251422
6751  -252972
6752  -273130
6753  -264400
6754  -250003
6755  -254895
6756  -264405
6757  -266680
6758  -257407
6759  -248799
6760  -265174
6761  -274449
6762  -258227
6763  -259350
6764  -253610
6765  -271567
6766  -274089
6767  -250748
6768  -257783
6769  -274893
6770  -274223
6771  -268111
6772  -257812
6773  -265897
6774  -287337
6775  -267779
6776  -266305
6777  -259243
6778  -273608
6779  -282901
6780  -265382
6781  -261886
6782  -272753
6783  -286635
6784  -284886
6785  -260090
6786  -272362
6787  -279965
6788  -276384
6789  -266315
6790  -267527
6791  -278068
6792  -287415
6793  -275431
6794  -267760
6795  -273756
6796  -281939
6797  -285094
6798  -268084
6799  -266853
6800  -285599
6801  -280443
6802  -273284
6803  -266849
6804  -277690
6805  -286821
6806  -276786
6807  -262290
6808  -280222
6809  -285422
6810  -286975
6811  -275117
6812  -275234
6813  -290283
6814  -288077
6815  -280062
6816  -269781
6817  -277856
6818  -293288
6819  -283064
6820  -272487
6821  -275888
6822  -283265
6823  -291416
6824  -278322
6825  -268990
6826  -286373
6827  -289219
6828  -279257
6829  -273086
6830  -276263
6831  -288763
6832  -287094
6833  -267557
6834  -276652
6835  -284081
6836  -290014
6837  -282585
6838  -266153
6839  -285776
6840  -288089
6841  -282843
6842  -274974
6843  -269532
6844  -289820
6845  -290777
6846  -272942
6847  -269416
6848  -280405
6849  -285350
6850  -283544
6851  -268998
6852  -275861
6853  -283710
6854  -284730
6855  -276680
6856  -273972
6857  -280392
6858  -290302
6859  -272058
6860  -266429
6861  -272914
6862  -281572
6863  -280249
6864  -262249
6865  -267950
6866  -284258
6867  -279235
6868  -271557
6869  -264285
6870  -274870
6871  -288410
6872  -279742
6873  -262862
6874  -266897
6875  -278377
6876  -283855
6877  -264138
6878  -264472
6879  -275356
6880  -280770
6881  -274503
6882  -255558
6883  -269886
6884  -285721
6885  -271764
6886  -262036
6887  -256441
6888  -276365
6889  -277258
6890  -266398
6891  -258374
6892  -266626
6893  -266467
6894  -269250
6895  -257294
6896  -255681
6897  -274620
6898  -264507
6899  -255654
6900  -256622
6901  -260024
6902  -276864
6903  -260077
6904  -250004
6905  -259651
6906  -266184
6907  -265302
6908  -257574
6909  -245243
6910  -266067
6911  -263136
6912  -248891
6913  -246507
6914  -257166
6915  -260720
6916  -256441
6917  -241969
6918  -252757
6919  -260569
6920  -260491
6921  -246641
6922  -238685
6923  -255390
6924  -257686
6925  -248586
6926  -238580
6927  -239557
6928  -255026
6929  -252363
6930  -235569
6931  -240533
6932  -252103
6933  -245933
6934  -246055
6935  -234343
6936  -239475
6937  -248562
6938  -241628
6939  -230842
6940  -228389
6941  -243633
6942  -234772
6943  -225651
6944  -226756
6945  -235199
6946  -239208
6947  -225679
6948  -221983
6949  -227447
6950  -240757
6951  -230832
6952  -224022
6953  -214699
6954  -232502
6955  -231624
6956  -216193
6957  -213874
6958  -222710
6959  -230539
6960  -221830
6961  -208806
6962  -215564
6963  -223844
6964  -220244
6965  -213093
6966  -205105
6967  -217691
6968  -223529
6969  -210636
6970  -199544
6971  -203268
6972  -217438
6973  -213476
6974  -198584
6975  -204516
6976  -210415
6977  -211220
6978  -200483
6979  -192032
6980  -201778
6981  -207461
6982  -199499
6983  -191777
6984  -199866
6985  -198695
6986  -209882
6987  -191350
6988  -184211
6989  -194827
6990  -199840
6991  -192519
6992  -177907
6993  -180587
6994  -197709
6995  -188314
6996  -184687
6997  -179966
6998  -183627
6999  -193346
7000  -173549
7001  -169948
7002  -179717
7003  -182303
7004  -178450
7005  -168707
7006  -165155
7007  -182042
7008  -177764
7009  -160909
7010  -165450
7011  -167946
7012  -176924
7013  -161685
7014  -151655
7015  -165857
7016  -171224
7017  -164716
7018  -154090
7019  -144328
7020  -169713
7021  -156597
7022  -151400
7023  -142199
7024  -148058
7025  -163026
7026  -153681
7027  -136257
7028  -140686
7029  -152135
7030  -150473
7031  -137368
7032  -127483
7033  -141933
7034  -146411
7035  -137873
7036  -136040
7037  -130143
7038  -143061
7039  -136044
7040  -122733
7041  -118290
7042  -131441
7043  -134113
7044  -126942
7045  -110260
7046  -120165
7047  -129373
7048  -122083
7049  -111298
7050  -108712
7051  -121304
7052  -120962
7053  -108937
7054  -101600
7055  -111969
7056  -121641
7057  -110838
7058   -92577
7059   -96379
7060  -112916
7061  -105001
7062   -94898
7063   -89459
7064  -101164
7065  -107126
7066   -90657
7067   -88055
7068   -92585
7069   -98334
7070   -86940
7071   -72263
7072   -80390
7073   -88870
7074   -88961
7075   -76485
7076   -72892
7077   -85044
7078   -91316
7079   -71711
7080   -68559
7081   -71819
7082   -71388
7083   -73680
7084   -60032
7085   -51278
7086   -71887
7087   -65194
7088   -63549
7089   -50354
7090   -56924
7091   -63828
7092   -58565
7093   -45960
7094   -47978
7095   -56155
7096   -54164
7097   -47189
7098   -35559
7099   -43625
7100   -49225
7101   -41248
7102   -29016
7103   -30806
7104   -45790
7105   -39858
7106   -26356
7107   -27949
7108   -33396
7109   -38572
7110   -23033
7111   -14969
7112   -26546
7113   -28517
7114   -22521
7115   -18928
7116   -12550
7117   -22551
7118   -22872
7119   -12130
7120   -12307
7121    -7296
7122   -16378
7123    -8415
7124     5432
7125    -1926
7126   -13443
7127    -6946
7128     5627
7129    11903
7130     2705
7131     3059
7132     5360
7133    17045
7134    15562
7135     4381
7136    11146
7137    23150
7138    20602
7139    16714
7140    15230
7141    24687
7142    34820
7143    24907
7144    21375
7145    35942
7146    42171
7147    37777
7148    34500
7149    37268
7150    45810
7151    49280
7152    37001
7153    39520
7154    44147
7155    62404
7156    49073
7157    46243
7158    53253
7159    62331
7160    63675
7161    56307
7162    53651
7163    66698
7164    70925
7165    65515
7166    61862
7167    64553
7168    78614
7169    79758
7170    65508
7171    70500
7172    75062
7173    86893
7174    77894
7175    72772
7176    86893
7177    89894
7178    87339
7179    80009
7180    82974
7181    98640
7182   106274
7183    93631
7184    93802
7185   100968
7186   110618
7187   103541
7188   100215
7189   111848
7190   115832
7191   111785
7192   108015
7193   106441
7194   123763
7195   120668
7196   117057
7197   115931
7198   120424
7199   132755
7200   129721
7201   119671
7202   124595
7203   142897
7204   131161
7205   134543
7206   124884
7207   142298
7208   151186
7209   140994
7210   135030
7211   142549
7212   150455
7213   154443
7214   146730
7215   147774
7216   160192
7217   162154
7218   161067
7219   150788
7220   161462
7221   175761
7222   164746
7223   158411
7224   163170
7225   172979
7226   175841
7227   169657
7228   172825
7229   183146
7230   185461
7231   185660
7232   180836
7233   186504
7234   197138
7235   189656
7236   183395
7237   190910
7238   194466
7239   204170
7240   196873
7241   189951
7242   202942
7243   210079
7244   203170
7245   201922
7246   202655
7247   214592
7248   216019
7249   214399
7250   211647
7251   223238
7252   222782
7253   227602
7254   220078
7255   224045
7256   231627
7257   232097
7258   220685
7259   224087
7260   240188
7261   239216
7262   234966
7263   237898
7264   236295
7265   251469
7266   243454
7267   237578
7268   247030
7269   252829
7270   255832
7271   247119
7272   246055
7273   258080
7274   263773
7275   256606
7276   260554
7277   259305
7278   269718
7279   274988
7280   265998
7281   267842
7282   281469
7283   276487
7284   272161
7285   268250
7286   282772
7287   292273
7288   285062
7289   278836
7290   285604
7291   293378
7292   293743
7293   291972
7294   290976
7295   302443
7296   302475
7297   302257
7298   290960
7299   298870
7300   313051
7301   312745
7302   303442
7303   308055
7304   309427
7305   322040
7306   312805
7307   311586
7308   316769
7309   326997
7310   325862
7311   314754
7312   324598
7313   333300
7314   328040
7315   322305
7316   325168
7317   336289
7318   345341
7319   336341
7320   332701
7321   339331
7322   348345
7323   350427
7324   336093
7325   343311
7326   354877
7327   357413
7328   346223
7329   340337
7330   353167
7331   367363
7332   357782
7333   358152
7334   359681
7335   368338
7336   372882
7337   364670
7338   358426
7339   371790
7340   380731
7341   374353
7342   369204
7343   370673
7344   386490
7345   386967
7346   380644
7347   385795
7348   384562
7349   395100
7350   389950
7351   380781
7352   395787
7353   396673
7354   394339
7355   395064
7356   393101
7357   403193
7358   406829
7359   401201
7360   400814
7361   406407
7362   411794
7363   411204
7364   403240
7365   410349
7366   420759
7367   421356
7368   416948
7369   414708
7370   425918
7371   433141
7372   419693
7373   421655
7374   425199
7375   433074
7376   433872
7377   426836
7378   433566
7379   442145
7380   437071
7381   433114
7382   433644
7383   443074
7384   448931
7385   443108
7386   439520
7387   446300
7388   453878
7389   452724
7390   444441
7391   453296
7392   456593
7393   461963
7394   454273
7395   452177
7396   464536
7397   479111
7398   459925
7399   461617
7400   460169
7401   471870
7402   474732
7403   463911
7404   468938
7405   479048
7406   478386
7407   471572
7408   476209
7409   475965
7410   485106
7411   482234
7412   481933
7413   473617
7414   487933
7415   497049
7416   482554
7417   483649
7418   491455
7419   497159
7420   494826
7421   491490
7422   489127
7423   507266
7424   503444
7425   502237
7426   493948
7427   502633
7428   512610
7429   507147
7430   497242
7431   510703
7432   507498
7433   522120
7434   506308
7435   501298
7436   517838
7437   519987
7438   512397
7439   516204
7440   519069
7441   527988
7442   523312
7443   521883
7444   521097
7445   530017
7446   533700
7447   528602
7448   523978
7449   530791
7450   536338
7451   535078
7452   527422
7453   527257
7454   542308
7455   543476
7456   530035
7457   537642
7458   542306
7459   543987
7460   544682
7461   536694
7462   552762
7463   554470
7464   551960
7465   548492
7466   544294
7467   560695
7468   557531
7469   552340
7470   554670
7471   553406
7472   558169
7473   566241
7474   550619
7475   562612
7476   566961
7477   564755
7478   566352
7479   558174
7480   568346
7481   576006
7482   563468
7483   568473
7484   570207
7485   574849
7486   580392
7487   568049
7488   564633
7489   582053
7490   580511
7491   577651
7492   576289
7493   580851
7494   582730
7495   586414
7496   577419
7497   584022
7498   587698
7499   593028
7500   579794
7501   585017
7502   591830
7503   598835
7504   593129
7505   582536
7506   584595
7507   602981
7508   596553
7509   587328
7510   593137
7511   595336
7512   603511
7513   593928
7514   593649
7515   601219
7516   601483
7517   598735
7518   597380
7519   605490
7520   612771
7521   607563
7522   604118
7523   603307
7524   605913
7525   612270
7526   611492
7527   602550
7528   610600
7529   614302
7530   617930
7531   607641
7532   603101
7533   620301
7534   614703
7535   612094
7536   612618
7537   620328
7538   614059
7539   620808
7540   611744
7541   621454
7542   625663
7543   619113
7544   617514
7545   613165
7546   619473
7547   629879
7548   621895
7549   620472
7550   620729
7551   627169
7552   632934
7553   620525
7554   628177
7555   631648
7556   631955
7557   626484
7558   623069
7559   629511
7560   639373
7561   630708
7562   627829
7563   629239
7564   636040
7565   642275
7566   624577
7567   631349
7568   632509
7569   640982
7570   638569
7571   624674
7572   639441
7573   641189
7574   641251
7575   634902
7576   630238
7577   641929
7578   648253
7579   634360
7580   634639
7581   638649
7582   645477
7583   640017
7584   631460
7585   641955
7586   646315
7587   649725
7588   639870
7589   635447
7590   644367
7591   653666
7592   640964
7593   639295
7594   645562
7595   646700
7596   650705
7597   644776
7598   636214
7599   655778
7600   649421
7601   644948
7602   642838
7603   646924
7604   652433
7605   649399
7606   644016
7607   643019
7608   648003
7609   656179
7610   642966
7611   652428
7612   653527
7613   654462
7614   643993
7615   647261
7616   644627
7617   648962
7618   651677
7619   640636
7620   646640
7621   651444
7622   654909
7623   650093
7624   644487
7625   656903
7626   652373
7627   651918
7628   645447
7629   644203
7630   660961
7631   654774
7632   642389
7633   647919
7634   653523
7635   654439
7636   652186
7637   651726
7638   651707
7639   658044
7640   651080
7641   645759
7642   647516
7643   654468
7644   657367
7645   646621
7646   650457
7647   648248
7648   659125
7649   651630
7650   644459
7651   655461
7652   650871
7653   650865
7654   649422
7655   646332
7656   650357
7657   654536
7658   645455
7659   645484
7660   647656
7661   654558
7662   648277
7663   641485
7664   644671
7665   653074
7666   645352
7667   657012
7668   645925
7669   647983
7670   650097
7671   648335
7672   639455
7673   648511
7674   647335
7675   650771
7676   639902
7677   640677
7678   651477
7679   647823
7680   646558
7681   640311
7682   643316
7683   650506
7684   639043
7685   638213
7686   635249
7687   641379
7688   646361
7689   641842
7690   629500
7691   638682
7692   642776
7693   641343
7694   629211
7695   633966
7696   639282
7697   638728
7698   633720
7699   636092
7700   634804
7701   646965
7702   640256
7703   630481
7704   632795
7705   643250
7706   633488
7707   629751
7708   628726
7709   638297
7710   634125
7711   631777
7712   627675
7713   630540
7714   637379
7715   628890
7716   625658
7717   626853
7718   629898
7719   637618
7720   624391
7721   622737
7722   625089
7723   631059
7724   621092
7725   617887
7726   619593
7727   627030
7728   624860
7729   611479
7730   619762
7731   624038
7732   623958
7733   620192
7734   609499
7735   618288
7736   621414
7737   618836
7738   609599
7739   613175
7740   616020
7741   616195
7742   608971
7743   603020
7744   607998
7745   613465
7746   610764
7747   602298
7748   606329
7749   608901
7750   602670
7751   604900
7752   597661
7753   612022
7754   603942
7755   600012
7756   591636
7757   598613
7758   604636
7759   598218
7760   589871
7761   594299
7762   598053
7763   598469
7764   590771
7765   578610
7766   592226
7767   598838
7768   587005
7769   583458
7770   586196
7771   593076
7772   583819
7773   584622
7774   576967
7775   581904
7776   581077
7777   579191
7778   573975
7779   572608
7780   582151
7781   577360
7782   573021
7783   571108
7784   574343
7785   580758
7786   567250
7787   564478
7788   567033
7789   571271
7790   568640
7791   559179
7792   556811
7793   564417
7794   556363
7795   559890
7796   557401
7797   557410
7798   558109
7799   553861
7800   545708
7801   555915
7802   555502
7803   555527
7804   542556
7805   547691
7806   551696
7807   547289
7808   544681
7809   541014
7810   538904
7811   544805
7812   539955
7813   534814
7814   537086
7815   541537
7816   536138
7817   530973
7818   527237
7819   536913
7820   528738
7821   527005
7822   527627
7823   530286
7824   530507
7825   520255
7826   515264
7827   519982
7828   519875
7829   520917
7830   510678
7831   508976
7832   517662
7833   512838
7834   503115
7835   498964
7836   507125
7837   514699
7838   498185
7839   498214
7840   502765
7841   501205
7842   501024
7843   495708
7844   488239
7845   491279
7846   498592
7847   493082
7848   481822
7849   487737
7850   489183
7851   488716
7852   478079
7853   478980
7854   477822
7855   483925
7856   473223
7857   466751
7858   473391
7859   477581
7860   471159
7861   466458
7862   457914
7863   472924
7864   464786
7865   461134
7866   452442
7867   460512
7868   459298
7869   458354
7870   444151
7871   450626
7872   449802
7873   452710
7874   442615
7875   446006
7876   445949
7877   444610
7878   434705
7879   438280
7880   433763
7881   443124
7882   430329
7883   427908
7884   427486
7885   436132
7886   431260
7887   422714
7888   418888
7889   417415
7890   421295
7891   423149
7892   410959
7893   410985
7894   410351
7895   418072
7896   402537
7897   403853
7898   403349
7899   406673
7900   401548
7901   396749
7902   397189
7903   400161
7904   394567
7905   390786
7906   378959
7907   388945
7908   390010
7909   385118
7910   376380
7911   384529
7912   383217
7913   377838
7914   375162
7915   368987
7916   367643
7917   367322
7918   359023
7919   361285
7920   358975
7921   363034
7922   359237
7923   352848
7924   351304
7925   358568
7926   354277
7927   345100
7928   337407
7929   349112
7930   344480
7931   334347
7932   341767
7933   334994
7934   344525
7935   334854
7936   327486
7937   331518
7938   325665
7939   328579
7940   321389
7941   320527
7942   315877
7943   319488
7944   313472
7945   309241
7946   304947
7947   312949
7948   309867
7949   293044
7950   299511
7951   303966
7952   301937
7953   300010
7954   286694
7955   285879
7956   290369
7957   290021
7958   281366
7959   283783
7960   282168
7961   280256
7962   270817
7963   275757
7964   272758
7965   275562
7966   271144
7967   257596
7968   260526
7969   274069
7970   254282
7971   257525
7972   254792
7973   254359
7974   252810
7975   249287
7976   239188
7977   242919
7978   237994
7979   239371
7980   238051
7981   228214
7982   236156
7983   235851
7984   223873
7985   221513
7986   216471
7987   221714
7988   217115
7989   210211
7990   211923
7991   212745
7992   207019
7993   210901
7994   195466
7995   208349
7996   199863
7997   198120
7998   189385
7999   194175
8000   193585
8001   189409
8002   176207
8003   183963
8004   183470
8005   183623
8006   170761
8007   170519
8008   172630
8009   173927
8010   167402
8011   162793
8012   156090
8013   167447
8014   158339
8015   152016
8016   149174
8017   149261
8018   148737
8019   147893
8020   131287
8021   150034
8022   138475
8023   139883
8024   130785
8025   128489
8026   133017
8027   128747
8028   115504
8029   116671
8030   112706
8031   122791
8032   113924
8033   105157
8034   101171
8035   108186
8036   105235
8037    95709
8038    92042
8039    99373
8040    96321
8041    83281
8042    81073
8043    86662
8044    83755
8045    89136
8046    75625
8047    77539
8048    72725
8049    80386
8050    60132
8051    62896
8052    60517
8053    72027
8054    54691
8055    58733
8056    41674
8057    56488
8058    54893
8059    42313
8060    37293
8061    40819
8062    37332
8063    44007
8064    21584
8065    27512
8066    27759
8067    26113
8068    18705
8069    22717
8070    14444
8071    20685
8072     8141
8073     9000
8074     3422
8075     6660
8076     -721
8077      614
8078    -6614
8079     2205
8080    -7551
8081   -13928
8082   -20435
8083   -13644
8084   -19308
8085   -20471
8086   -30344
8087   -19506
8088   -31710
8089   -27821
8090   -36533
8091   -37697
8092   -34673
8093   -37728
8094   -41762
8095   -49617
8096   -51155
8097   -42718
8098   -57979
8099   -64089
8100   -65071
8101   -60273
8102   -62649
8103   -64581
8104   -82763
8105   -67997
8106   -73572
8107   -82182
8108   -89167
8109   -82926
8110   -88164
8111   -81816
8112   -94335
8113   -91961
8114  -102208
8115   -90466
8116  -106831
8117   -95930
8118  -114657
8119  -101051
8120  -124063
8121   -99004
##END NTUPLES=NMR FID
##END=
