# Supplementary material for: An untargeted multi-technique metabolomics approach to studying intracellular metabolites of HepG2 cells exposed to 2,3,7,8-tetrachlorodibenzo-p-dioxin
Source: BMC Genomics. 2011 May 20;12:251. doi: 10.1186/1471-2164-12-251 (PMC3141663; doi:10.1186/1471-2164-12-251)
Supplement: Additional file 2 — Metadata and NMR raw data: ZIP file containing: -All NMR raw data (in JCAMP-DX format ".dx") -The metadata on NMR (polars & apolars), LC-MS and GC-MS data sets (as Tab delimited files ".txt"). [file 1471-2164-12-251-S2.ZIP › TE/Ainhoa/SAFETY COPY D Disk/TRABAJO/ARTICLES/ARTICLE Metabolomics TCDD_ACCEPTED/JCAMP_DX_NMR_data_and_all_metadata/NMR_polar_TCDD_p11a.1D.dx]

##TITLE=NMR_polar_TCDD_p11a.1D
##JCAMPDX= 6.0         $$ Bruker NMR JCAMP-DX V2.0
##DATA TYPE= NMR FID
##DATA CLASS= NTUPLES
##ORIGIN= Bruker BioSpin GmbH
##OWNER= bruker
$$ 1.72 TOPSPIN		Version 2.1
$$ 2011-04-15 14:52:42.377 +0200  WUR\bruker@RIK1030
$$ Compression mode = fixed
##.OBSERVE FREQUENCY= 400.13188529
##.OBSERVE NUCLEUS= ^1H
##.DELAY= (6, 6)
##.ACQUISITION MODE= SIMULTANEOUS (DQD)
##.ACQUISITION SCHEME= undefined
##.AVERAGES= 1024
##.DIGITISER RES= 18
##SPECTROMETER/DATA SYSTEM= avance400
##.PULSE SEQUENCE= zgpr
##.SOLVENT NAME= D2O
##.SHIFT REFERENCE= INTERNAL, D2O, 1, 12.28285
##AUDIT TRAIL= $$ (NUMBER, WHEN, WHO, WHERE, PROCESS, VERSION, WHAT)
$$ ##TITLE= Audit trail, TOPSPIN		Version 1.3
$$ ##JCAMPDX= 5.01
$$ ##ORIGIN= Bruker BioSpin GmbH
$$ ##OWNER= bruker
$$ $$ D:\NMRautomation/data/WUR-bruker/nmr/AR220608.1D/1/audita.txt
$$ ##AUDIT TRAIL=  $$ (NUMBER, WHEN, WHO, WHERE, VERSION, WHAT)
(   1,<2008-07-29 05:07:06.386 +0200>,<WUR\bruker>,<RIK1030>,<TOPSPIN 1.3>,
      <created by zg, POWCHK disabled, PULCHK disabled
       configuration hash MD5:
       D1 93 94 B6 6B D6 3B BD 35 EA 0D 0D AE B0 63 FA
       data hash MD5: 16K
       DC DC A0 76 E3 F4 17 56 80 E5 A7 26 97 95 9E 5F>)
(   2,<2008-07-29 05:07:12.996 +0200>,<WUR\bruker>,<RIK1030>,<TOPSPIN 1.3>,
      <user comment:
       ICON-NMR User ID: WUR\bruker
       data hash MD5: 16K
       DC DC A0 76 E3 F4 17 56 80 E5 A7 26 97 95 9E 5F>)
(   3,<2011-04-15 14:52:40.627 +0200>,<WUR\bruker>,<RIK1030>,<proc1d>,<TOPSPIN 2.1>,
      <convdta from       1 "NMR_polar_TCDD_p11a.1D" "Ainhoa_raw_data" "P:\NMR-data"
       data hash MD5: 16244
       68 98 76 E7 B5 52 E8 AF 01 3C D1 51 4D E4 A2 F2>)
$$ ##END=
$$ 
$$ $$ hash MD5
$$ $$ 7C 9F 47 E9 E7 09 DD E5 A8 36 70 3B AB EA 45 1C
##$RELAX= 
##$BRUKER FILE EXP=format.temp
$$ EDIT_PAR COMMAND FILE
$$ 
$$ DI_MODE         LONG
$$ ED_ENTRY        ACQU
$$ ORDER           FILE
$$ 
$$ 
$$ HEADER		"F2 - Acquisition Parameters"
$$ T_NAME		Date_
$$ 		TYPE	R64
$$ 		CLASS	ACQU
$$ 		SUBRANGE 0.0 50000000
$$ 		REL	"Date_=itodate(DATE)"
$$ 		INV_REL	"DATE=datetoi(Date_,DATE)"
$$ 		FORMAT	"%14.0f"
$$ 		TEXT	" "
$$ END
$$ T_NAME		Time
$$ 		TYPE	R32
$$ 		CLASS	ACQU
$$ 		SUBRANGE 0.0 1000000
$$ 		REL	"Time=itotime(DATE)"
$$ 		INV_REL	"DATE=timetoi(Time,DATE)"
$$ 		FORMAT	"%14.2f"
$$ 		TEXT	" "
$$ END
$$ NAME		INSTRUM
$$ 		TEXT	" "
$$ END
$$ NAME		PROBHD
$$ 		FORMAT	"%14.14s"
$$ 		TEXT	" "
$$ END
$$ NAME		PULPROG
$$ 		TEXT	" "
$$ END
$$ NAME		TD
$$ 		TEXT	" "
$$ END
$$ NAME		SOLVENT
$$ 		TEXT	" "
$$ END
$$ NAME		NS
$$ 		TEXT	" "
$$ END
$$ NAME		DS
$$ 		TEXT	" "
$$ END
$$ T_NAME		SWH
$$ 		TYPE	R32
$$ 		CLASS	ACQU
$$ 		SUBRANGE 0.0 1e8
$$ 		REL	"SWH=SW*SFO1"
$$ 		INV_REL "SW=SWH/SFO1"
$$ 		UNIT	"Hz"
$$ 		FORMAT	"%14.3f Hz"
$$ 		TEXT	" "
$$ END
$$ T_NAME          FIDRES
$$                 TYPE    R32
$$                 CLASS   ACQU
$$                 SUBRANGE 0.0 100000
$$                 REL     "FIDRES=SW*SFO1/TD"
$$                 INV_REL "TD = nextpow(SW*SFO1/FIDRES)"
$$ 		UNIT	"Hz"
$$ 		FORMAT	"%14.6f Hz"
$$ 		TEXT	" "
$$ END
$$ T_NAME          AQ
$$ 		TYPE	R32
$$ 		CLASS	ACQU
$$ 		SUBRANGE 0.0 1000
$$ 		REL	"AQ=aqcalc(SW,SFO1,TD,DIGTYP)"
$$ 		INV_REL	"TD=tdcalc(SW,SFO1,1.0e6*AQ,DIGTYP)"
$$ 		UNIT	"sec"
$$ 		FORMAT	"%14.7f sec"
$$ 		TEXT	" "
$$ END
$$ NAME		RG
$$ 		TEXT	" "
$$ END
$$ T_NAME          DW
$$ 		TYPE	R32
$$ 		CLASS	ACQU
$$ 		SUBRANGE 0.0 1000000
$$ 		REL	"DW=1/(2*SW*SFO1)"
$$ 		INV_REL	"SW=1000000/(2*(0.005+DW)*SFO1)"
$$ 		UNIT	"usec"
$$ 		FORMAT	"%14.3lf usec"
$$ 		TEXT	" "
$$ END
$$ NAME		DE
$$ 		FORMAT	"%14.2f usec"
$$ 		TEXT	" "
$$ END
$$ NAME		TE
$$ 		FORMAT	"%14.1f K"
$$ 		TEXT	" "
$$ END
$$ T_NAME		D1
$$ 		TYPE	R32
$$ 		CLASS	ACQU
$$ 		SUBRANGE 0.0 1e38
$$ 		REL	"D1=D[1]"
$$ 		INV_REL	"D[1]=D1"
$$ 		UNIT	"sec"
$$ 		FORMAT	"%14.8f sec"
$$ 		TEXT	" "
$$ END
$$ T_NAME		d12
$$ 		TYPE	R32
$$ 		SUBRANGE 0.0 1e8
$$ 		CLASS	ACQU
$$ 		REL	"d12=20u"
$$ 		INV_REL	"D[0]=d12"
$$ 		UNIT	"sec"
$$ 		TEXT	" "
$$ 		FORMAT	"%14.8f sec"
$$ 		NONEDIT
$$ END
$$ NAME		TD0
$$ 		TEXT	" "
$$ END
$$ HEADER		"======== CHANNEL f1 ========"
$$ NAME		NUC1
$$ 		NONEDIT
$$ 		TEXT	" "
$$ END
$$ T_NAME		P1
$$ 		TYPE	R32
$$ 		CLASS	ACQU
$$ 		SUBRANGE 0.0 1.0e10
$$ 		REL	"P1=P[1]"
$$ 		INV_REL	"P[1]=P1"
$$ 		UNIT	"usec"
$$ 		FORMAT	"%14.2f usec"
$$ 		TEXT	" "
$$ END
$$ T_NAME		PL1
$$ 		TYPE	R32
$$ 		CLASS	ACQU
$$ 		SUBRANGE -6.0 1e38
$$ 		REL	"PL1=PL[1]"
$$ 		INV_REL	"PL[1]=PL1"
$$ 		UNIT	"dB"
$$ 		FORMAT	"%14.2f dB"
$$ 		TEXT	" "
$$ END
$$ T_NAME		PL9
$$ 		TYPE	R32
$$ 		CLASS	ACQU
$$ 		SUBRANGE -6.0 1e38
$$ 		REL	"PL9=PL[9]"
$$ 		INV_REL	"PL[9]=PL9"
$$ 		UNIT	"dB"
$$ 		FORMAT	"%14.2f dB"
$$ 		TEXT	" "
$$ END
$$ NAME		SFO1
$$ 		FORMAT	"%14.7f MHz"
$$ 		TEXT	" "
$$ END
##$RELAX= 
##$BRUKER FILE EXP=scon
$$ ##TITLE= Parameter file, TOPSPIN		Version 1.3
$$ ##JCAMPDX= 5.0
$$ ##DATATYPE= Parameter Values
$$ ##ORIGIN= Bruker BioSpin GmbH
$$ ##OWNER= bruker
$$ $$ 2008-07-29 04:04:01.388 +0200  WUR\bruker@RIK1030
$$ $$ D:\NMRautomation/data/WUR-bruker/nmr/AR220608.1D/1/scon
$$ ##$BLKPA= (0..15)
3 3 3 3 3 3 3 3 3 3 3 3 3 3 3 3 
$$ ##$BLKTR= (0..15)
3 3 3 3 3 3 3 3 3 3 3 3 3 3 3 3 
$$ ##$DE1= 2
$$ ##$DE2= 2
$$ ##$DEADC= 4
$$ ##$DEPA= 2
$$ ##$DERX= 3
$$ ##$PHASP4= (0..15)
0.5 0.5 0.5 0.5 0.5 0.5 0.5 0.5 0.5 0.5 0.5 0.5 0.5 0.5 0.5 0.5 
$$ ##$PHASPR= (0..15)
3 3 3 3 3 3 3 3 3 3 3 3 3 3 3 3 
$$ ##$SHAPPR= (0..15)
1.6 1.6 1.6 1.6 1.6 1.6 1.6 1.6 1.6 1.6 1.6 1.6 1.6 1.6 1.6 1.6 
$$ ##END=
##$RELAX= 
##$BRUKER FILE EXP=prosol_History
$$ #*******************************************************************
$$ #
$$ # $Source: /sc/CvsTree/sc/gen/src/prg/scripts/tix/prosol/lib/lists/default,v $
$$ #
$$ # Copyright (c) 1999
$$ # BRUKER ANALYTIK GMBH
$$ # D-76287 Rheinstetten, Germany
$$ #
$$ # All Rights Reserved
$$ #
$$ #
$$ # $Id: default,v 1.11.6.4 2006/06/09 10:27:10 ber Exp $
$$ #
$$ #*******************************************************************
$$ #../conf/instr/spect/prosol/relations/default
$$ #avance-version (05/10/24)
$$ #
$$ #pulses
$$ #
$$ P[0]=P90[F1];				#  90 deg pulse F1
$$ P[1]=P90[F1];				#  90 deg pulse F1
$$ P[2]=P90[F1]*2;				# 180 deg pulse F1
$$ P[3]=P90[F2];				#  90 deg pulse F2
$$ P[4]=P90[F2]*2;				# 180 deg pulse F2
$$ P[5]=PTOC[F1]*0.66;			#  60 deg pulse F1, TOCSY 
$$ P[6]=PTOC[F1];				#  90 deg pulse F1, TOCSY
$$ P[7]=PTOC[F1]*2;			# 180 deg pulse F1, TOCSY
$$ P[8]=PSH3[F1];                          #  90 deg selective F1, WET
$$ P[9]=PTOC[F2];				#  90 deg pulse F2, TOCSY
$$ P[10]=PTOC[F2]*2;			# 180 deg pulse F2, TOCSY
$$ P[11]=PSH1[F1];				#  90 deg selective F1
$$ P[12]=PSH2[F1];				# 180 deg selective F1
$$ #
$$ P[14]=PSH3[F2];				# 180 deg inversion, adiabatic
$$ P[15]=TROE[F1];				# cw pulse F1, ROESY
$$ P[18]=PSH7[F1];				# off-resonance presat F1
$$ P[21]=P90[F3];				#  90 deg pulse F3
$$ P[22]=P90[F3]*2;			# 180 deg pulse F3
$$ P[23]=P90[F4];				#  90 deg pulse F4
$$ P[24]=PSH2[F2];				# 180 deg refocussing, adiabatic
$$ P[25]=PROE[F1]*2;			# 180 deg pulse, Shaka ROESY
$$ P[27]=P90[F1];				#  90 deg pulse F1, WATERGATE
$$ #
$$ P[29]=PSH8[F1];                         # flip back pulse
$$ P[31]=PSH15[F2];                        # 180 deg adiabatic, F2, 13C x-filter
$$ P[32]=PSH16[F1];                        # 180 deg adiabatic, F1, z-spoil
$$ #P[33]=PSH[F1];                         #  90 deg, F1, hadamard
$$ #P[34]=PSH[F1];                         # 180 deg, F1, hadamard
$$ #P[35]=PSH[F2];                         #  90 deg, F2, hadamard
$$ #P[36]=PSH[F2];                         # 180 deg, F2, hadamard
$$ #P[37]=PSH[F3];                         #  90 deg, F3, hadamard
$$ #P[38]=PSH[F3];                         # 180 deg, F3, hadamard
$$ #
$$ P[63]=PSH11[F2];                        # 180 deg adiabatic decoupling, F2, 13C
$$ #
$$ #decoupling pulses
$$ #
$$ PCPD[1]=PCPDP[F1];			# 90 deg pulse F1, dec.
$$ PCPD[2]=PCPDP[F2];			# 90 deg pulse F2, dec.
$$ PCPD[3]=PCPDP[F3];			# 90 deg pulse F3, dec.
$$ #
$$ #power levels
$$ #
$$ PL[1]=PL90[F1];				# high power, F1
$$ PL[2]=PL90[F2];				# high power, F2
$$ PL[3]=PL90[F3];				# high power, F3
$$ PL[4]=PL90[F4];				# high power, F4
$$ PL[9]=PLCW[F1];				# presat power, F1
$$ PL[10]=PLTOC[F1];			# TOCSY power, F1
$$ PL[11]=PLROE[F1];			# ROESY power, F1
$$ PL[12]=PLCPDP[F2];			# dec. power, F2
$$ PL[13]=PLCPD2[F2];			# dec. power 2, F2
$$ PL[14]=PLNOE[F2];			# low power cw, F2
$$ PL[15]=PLTOC[F2];			# TOCSY power, F2
$$ PL[16]=PLCPDP[F3];			# dec. power, F3
$$ PL[18]=PL90[F1];			# WATERGATE power, F1
$$ PL[19]=PLCPDP[F1];			# dec. power, F1
$$ PL[21]=PLCW[F2];			# 
$$ PL[23]=PLTOC[F3];			# TOCSY power, F3
$$ PL[24]=PLHD[F2];			# HD decoupling, F2
$$ PL[25]=PLSH8U[F2];			# Eretic, F2
$$ PL[27]=PLROE[F1];			# Shaka Spinlock
$$ PL[30]=PLCPDP[F2];			# dec. power, F2, 13C (=pl12)
$$ PL[31]=PLUSER2[F2];			# dec. power, F2, 13C, cw bilev
$$ #
$$ #shapes
$$ #
$$ SP[1]=PLSH1[F1];			#  90 deg selective F1
$$ SP[2]=PLSH2[F1];			# 180 deg selective F1
$$ SP[3]=PLSH3[F2];			# adiabatic 180 deg, F2, inversion
$$ SP[6]=PLSH7[F1];			# off-resonance presat F1
$$ SP[7]=PLSH2[F2];			# adiabatic 180 deg, F2, refocussing
$$ SP[11]=PLSH8[F1];                       # flip-back pulse, F1, H
$$ SP[14]=PLSH12[F2];			# adiab. bilev dec., F2, 13C
$$ SP[18]=PLSH15[F2];                      # adiabatic 180 deg, F2, 13C, x-filter
$$ SP[19]=PLSH3[F1] +0.87;                 #  90 deg, F1, wet
$$ SP[20]=PLSH3[F1] -1.04;                 #  90 deg, F1, wet
$$ SP[21]=PLSH3[F1] +2.27;                 #  90 deg, F1, wet
$$ SP[22]=PLSH3[F1] -5.05;                 #  90 deg, F1, wet
$$ #SP[23]=PLSH[F1];                       #  90 deg, F1, hadamard
$$ #SP[24]=PLSH[F1];                       # 180 deg, F1, hadamard
$$ #SP[25]=PLSH[F2];                       #  90 deg, F2, hadamard
$$ #SP[26]=PLSH[F2];                       # 180 deg, F2, hadamard
$$ #SP[27]=PLSH[F3];                       #  90 deg, F3, hadamard
$$ #SP[28]=PLSH[F3];                       # 180 deg, F3, hadamard
$$ SP[29]=PLSH16[F1];                      # adiabatic 180 deg, F1, z-spoil
$$ SP[31]=PLSH11[F2];			# adiab. dec., F2, 13C
$$ #
$$ SPNAM1=PNSH1[F1];			#
$$ SPNAM2=PNSH2[F1];			#
$$ SPNAM3=PNSH3[F2];			#
$$ SPNAM6=PNSH7[F1];			#
$$ SPNAM7=PNSH2[F2];			#
$$ SPNAM11=PNSH8[F1];                      #
$$ SPNAM14=PNSH12[F2];			#
$$ SPNAM15=PNSH8U[F2];			# Eretic, F2
$$ SPNAM18=PNSH15[F2];			#
$$ SPNAM19=PNSH3[F1];			#
$$ SPNAM20=PNSH3[F1];			#
$$ SPNAM21=PNSH3[F1];			#
$$ SPNAM22=PNSH3[F1];			#
$$ #SPNAM23=PNSH[];                        #
$$ #SPNAM24=PNSH[];                        #
$$ #SPNAM25=PNSH[];                        #
$$ #SPNAM26=PNSH[];                        #
$$ #SPNAM27=PNSH[];                        #
$$ #SPNAM28=PNSH[];                        #
$$ SPNAM29=PNSH16[F1];                     #
$$ SPNAM31=PNSH11[F2];			#
$$ #
$$ SPOAL[1]=PASH1[F1];			#
$$ SPOAL[2]=PASH2[F1];			#
$$ SPOAL[3]=PASH3[F2];			#
$$ SPOAL[6]=PASH7[F1];			#
$$ SPOAL[7]=PASH2[F2];			#
$$ SPOAL[11]=PASH8[F1];
$$ SPOAL[14]=PASH12[F2];			#
$$ SPOAL[18]=PASH15[F2];			#
$$ SPOAL[19]=PASH3[F1];			#
$$ SPOAL[20]=PASH3[F1];			#
$$ SPOAL[21]=PASH3[F1];			#
$$ SPOAL[22]=PASH3[F1];			#
$$ #SPOAL[23]=PASH[];			#
$$ #SPOAL[24]=PASH[];			#
$$ #SPOAL[25]=PASH[];			#
$$ #SPOAL[26]=PASH[];			#
$$ #SPOAL[27]=PASH[];			#
$$ #SPOAL[28]=PASH[];			#
$$ SPOAL[29]=PASH16[F1];                   #
$$ SPOAL[31]=PASH11[F2];			#
$$ #
$$ #global
$$ #
$$ D[9]=TTOC[F1];				#
$$ D[16]=D_grad;				#
$$ P[16]=P_grad1;				#
$$ P[17]=P_mlev;				#
$$ P[19]=P_grad2;				#
$$ P[20]=P_mlev;				#
$$ P[28]=P_hsqc;				#
$$ #
##$RELAX= 
##$BRUKER FILE EXP=pulseprogram
$$ # 1 "C:/Bruker/TOPSPIN/exp/stan/nmr/lists/pp/zgpr"
$$ ;zgpr
$$ ;avance-version (06/11/09)
$$ ;1D sequence with f1 presaturation
$$ ;
$$ ;$CLASS=HighRes
$$ ;$DIM=1D
$$ ;$TYPE=
$$ ;$SUBTYPE=
$$ ;$COMMENT=
$$ 
$$ 
$$ # 1 "C:/Bruker/TOPSPIN/exp/stan/nmr/lists/pp/Avance.incl" 1
$$ ;Avance2.incl
$$ ;   for 1
$$ ;
$$ ;avance-version (07/01/22)
$$ ;
$$ ;$CLASS=HighRes Incl
$$ ;$COMMENT=
$$ 
$$ 
$$ 
$$ 
$$ 
$$ 
$$ 
$$ 
$$ 
$$ 
$$ 
$$ 
$$ 
$$ 
$$ 
$$ 
$$ 
$$ 
$$ 
$$ 
$$ 
$$ 
$$ 
$$ 
$$ 
$$ 
$$ 
$$ 
$$ 
$$ 
$$ 
$$ 
$$ 
$$ 
$$ 
$$ 
$$ 
$$ 
$$ 
$$ 
$$ 
$$ 
$$ 
$$ 
$$ 
$$ 
$$ 
$$ 
$$ 
$$ 
$$ 
$$ 
$$ 
$$ 
$$ 
$$ 
$$ 
$$ 
$$ 
$$ 
$$ 
$$ 
$$ 
$$ 
$$ 
$$ 
$$ 
$$ 
$$ 
$$ 
$$ 
$$ 
$$ 
$$ 
$$ 
$$ 
$$ 
$$ 
$$ 
$$ 
$$ 
$$ 
$$ 
$$ 
$$ 
$$ 
$$ 
$$ 
$$ 
$$ 
$$ 
$$ 
$$ 
$$ 
$$ 
$$ 
$$ 
$$ 
$$ 
$$ 
$$ 
$$ 
$$ 
$$ 
$$ 
$$ 
$$ 
$$ 
$$ 
$$ 
$$ 
$$ 
$$ 
$$ 
$$ 
$$ 
$$ 
$$ 
$$ 
$$ 
$$ 
$$ 
$$ 
$$ 
$$ 
$$ 
$$ 
$$ 
$$ 
$$ 
$$ 
$$ 
$$ 
$$ ;$Id: Avance2.incl,v 1.10.6.7 2007/01/22 13:54:46 ber Exp $
$$ # 12 "C:/Bruker/TOPSPIN/exp/stan/nmr/lists/pp/zgpr" 2
$$ 
$$ 
$$ 
$$ "d12=20u"
$$ 
$$ 
$$ "acqt0=-p1*2/3.1416"
$$ 
$$ 
$$ # 1 "mc_line 21 file C:/Bruker/TOPSPIN/exp/stan/nmr/lists/pp/zgpr expanding definition part of mc command before ze"
$$ define delay MCWRK
$$ define delay MCREST
$$ "MCWRK = 0.500000*30m"
$$ "MCREST = 30m - 30m"
$$ # 21 "C:/Bruker/TOPSPIN/exp/stan/nmr/lists/pp/zgpr"
$$ 1 ze
$$ # 1 "mc_line 21 file C:/Bruker/TOPSPIN/exp/stan/nmr/lists/pp/zgpr expanding definition of mc command after ze"
$$ # 22 "C:/Bruker/TOPSPIN/exp/stan/nmr/lists/pp/zgpr"
$$ # 1 "mc_line 22 file C:/Bruker/TOPSPIN/exp/stan/nmr/lists/pp/zgpr expanding start label for mc command"
$$ 2 MCWRK  * 2
$$ LBLF0, MCREST
$$ # 23 "C:/Bruker/TOPSPIN/exp/stan/nmr/lists/pp/zgpr"
$$   d12 pl9:f1
$$   d1 cw:f1 ph29
$$   4u do:f1
$$   d12 pl1:f1
$$   p1 ph1
$$   go=2 ph31
$$ # 1 "mc_line 29 file C:/Bruker/TOPSPIN/exp/stan/nmr/lists/pp/zgpr expanding mc command in line"
$$   MCWRK wr #0
$$   MCWRK zd 
$$   lo to LBLF0 times td0
$$ 
$$ # 30 "C:/Bruker/TOPSPIN/exp/stan/nmr/lists/pp/zgpr"
$$ exit
$$ 
$$ 
$$ ph1=0 2 2 0 1 3 3 1
$$ ph29=0
$$ ph31=0 2 2 0 1 3 3 1
$$ 
$$ 
$$ ;pl1 : f1 channel - power level for pulse (default)
$$ ;pl9 : f1 channel - power level for presaturation
$$ ;p1 : f1 channel -  90 degree high power pulse
$$ ;d1 : relaxation delay; 1-5 * T1
$$ ;d12: delay for power switching                      [20 usec]
$$ ;NS: 1 * n, total number of scans: NS * TD0
$$ 
$$ 
$$ 
$$ ;$Id: zgpr,v 1.7.10.2 2006/11/10 11:04:15 ber Exp $
##$RELAX= 
##$BRUKER FILE EXP=uxnmr.par
$$ ##TITLE= Parameter file, TOPSPIN		Version 1.3
$$ ##JCAMPDX= 5.0
$$ ##DATATYPE= Parameter Values
$$ ##ORIGIN= Bruker BioSpin GmbH
$$ ##OWNER= Administrator
$$ $$ 2008-03-03 09:42:28.895 +0100  WUR\bruker@RIK1030
$$ $$ C:/Bruker/TOPSPIN/conf/instr/avance400/uxnmr.par
$$ ##$ACB= 0
$$ ##$ACBTAT= (0..15)
0 88 72 0 0 0 0 0 0 0 0 0 0 0 0 0 
$$ ##$ACBTBA= (0..15)
0 0 0 0 0 0 0 0 0 0 0 0 0 0 0 0 
$$ ##$ACBTCTL= (0..15)
0 0 0 0 0 0 0 0 0 0 0 0 0 0 0 0 
$$ ##$ACBTDI= (0..15)
0 102 102 0 0 0 0 0 0 0 0 0 0 0 0 0 
$$ ##$ACBTDM= (0..15)
0 10 10 0 0 0 0 0 0 0 0 0 0 0 0 0 
$$ ##$ACBTFHI= (0..15)
0 400 400 0 0 0 0 0 0 0 0 0 0 0 0 0 
$$ ##$ACBTFL= (0..15)
0 73 74 0 0 0 0 0 0 0 0 0 0 0 0 0 
$$ ##$ACBTFLO= (0..15)
0 14 14 0 0 0 0 0 0 0 0 0 0 0 0 0 
$$ ##$ACBTOUT= (0..15)
0 1 2 0 0 0 0 0 0 0 0 0 0 0 0 0 
$$ ##$ACBTPO= (0..15)
0 150000 60000 0 0 0 0 0 0 0 0 0 0 0 0 0 
$$ ##$ACBTPW= (0..15)
0 10 10 0 0 0 0 0 0 0 0 0 0 0 0 0 
$$ ##$ACBTSB= (0..15)
0 0 0 0 0 0 0 0 0 0 0 0 0 0 0 0 
$$ ##$ACBTY= <no>
$$ ##$AQSBDHW= (0..31)
255 255 1 4 4 255 255 255 0 0 255 255 255 255 255 255 255 255 255 0 255 
255 255 255 255 255 255 255 255 255 255 255 
$$ ##$AQSBDID= (0..31)
255 255 88 83 83 255 255 255 65 67 255 255 255 255 255 255 255 255 255 
66 255 255 255 255 255 255 255 255 255 255 255 255 
$$ ##$AQSBDNO= (0..31)
255 255 1 1 2 255 255 255 1 1 255 255 255 255 255 255 255 255 255 1 255 
255 255 255 255 255 255 255 255 255 255 255 
$$ ##$AQSBDTY= (0..31)
255 255 3 16 16 255 255 255 5 9 255 255 255 255 255 255 255 255 255 7 
255 255 255 255 255 255 255 255 255 255 255 255 
$$ ##$AQSBUAD= (0..31)
255 255 52 36 37 255 255 255 54 26 255 255 255 255 255 255 255 255 255 
32 255 255 255 255 255 255 255 255 255 255 255 255 
$$ ##$AQSECL= (0..31)
255 255 2 3 3 255 255 255 5 2 255 255 255 255 255 255 255 255 255 255 
255 255 255 255 255 255 255 255 255 255 255 255 
$$ ##$AQSECLS= (0..31)
255 255 3 2 2 255 255 255 0 0 255 255 255 255 255 255 255 255 255 255 
255 255 255 255 255 255 255 255 255 255 255 255 
$$ ##$ATT19F= (0..1)
0 0 
$$ ##$ATT1H= (0..1)
0 0 
$$ ##$ATT3H= (0..1)
0 0 
$$ ##$ATTX= (0..1)
0 0 
$$ ##$ATTY= (0..1)
0 0 
$$ ##$ATTZ= (0..1)
0 0 
$$ ##$BACSAIR= no
$$ ##$BACSCAP= 60
$$ ##$BACSDEL= 10
$$ ##$BACSFCM= no
$$ ##$BACSOPT= <>
$$ ##$BACSTY= <tty08>
$$ ##$BARPTY= <no>
$$ ##$BFREQ= 400.13
$$ ##$BIRDS= yes
$$ ##$BMPC= 0
$$ ##$BMPCTY= <no>
$$ ##$BPSUTY= <no>
$$ ##$BSMS= 1
$$ ##$BSMSTY= <tty02>
$$ ##$CFASMOD= (0..7)
1 1 1 1 1 1 1 1 
$$ ##$CFASMUL= (0..7)
1 1 1 1 1 1 1 1 
$$ ##$CNFTXDR= (0..7)
6 6 0 0 0 0 0 0 
$$ ##$COMDIG2= 0
$$ ##$CPDBTY= <no>
$$ ##$CRCOTY= <no>
$$ ##$DATSTAT= no
$$ ##$DIGI140= (0..7)
0 0 0 0 0 0 0 0 
$$ ##$DIGIB12= (0..7)
0 0 0 0 0 0 0 0 
$$ ##$DIGIB16= (0..7)
0 0 0 0 0 0 0 0 
$$ ##$DIGIFA= (0..7)
0 0 0 0 0 0 0 0 
$$ ##$DIGIHA= (0..7)
0 0 0 0 0 0 0 0 
$$ ##$DIGIHAF= (0..7)
0 0 0 0 0 0 0 0 
$$ ##$DIGIHRD= (0..7)
0 0 0 0 0 0 0 0 
$$ ##$DIGIIA= (0..7)
0 0 0 0 0 0 0 0 
$$ ##$DIGIO16= (0..7)
0 0 0 0 0 0 0 0 
$$ ##$DIGISA= (0..7)
1 0 0 0 0 0 0 0 
$$ ##$DIGISAF= (0..7)
0 0 0 0 0 0 0 0 
$$ ##$DIGISL= (0..7)
0 0 0 0 0 0 0 0 
$$ ##$DIGITYI= (0..7)
0 0 0 0 0 0 0 0 
$$ ##$DIGITYP= (0..7)
0 0 0 0 0 0 0 0 
$$ ##$DIGITZ= 0
$$ ##$DRU= no
$$ ##$FCUMEM= (0..7)
2093056 2093056 0 0 0 0 0 0 
$$ ##$FCUPAL= (0..7)
260 260 0 0 0 0 0 0 
$$ ##$FQMIX= 0
$$ ##$FUNCMOD= <>
$$ ##$GCUTYPE= 2
$$ ##$GTUTY= <no>
$$ ##$HFAC= 3
$$ ##$HPCU= 0
$$ ##$HPCUTY= <no>
$$ ##$HPTXLP= (0..3)
-1 -1 -1 -1 
$$ ##$HPTXPI= (0..3)
0 0 0 0 
$$ ##$HPTXPO= (0..3)
0 0 0 0 
$$ ##$HPTXTY= (0..3)
0 0 0 0 
$$ ##$IF451= 0
$$ ##$IFREQ= 1
$$ ##$INTFPR= 0
$$ ##$IPSO= no
$$ ##$LOCKTY= <tty03>
$$ ##$LOCSWID= 0
$$ ##$M2FAC= 0
$$ ##$MASTY= <no>
$$ ##$MEMPRM= 0
$$ ##$MHFAC= 0
$$ ##$MXFAC= 0
$$ ##$NAMPD1= <2H>
$$ ##$NAMPD10= <>
$$ ##$NAMPD11= <>
$$ ##$NAMPD12= <>
$$ ##$NAMPD13= <>
$$ ##$NAMPD14= <>
$$ ##$NAMPD15= <>
$$ ##$NAMPD16= <>
$$ ##$NAMPD2= <X-BB19F_2HS>
$$ ##$NAMPD3= <1H>
$$ ##$NAMPD4= <>
$$ ##$NAMPD5= <>
$$ ##$NAMPD6= <>
$$ ##$NAMPD7= <>
$$ ##$NAMPD8= <>
$$ ##$NAMPD9= <>
$$ ##$NFCU= 2
$$ ##$NMRCH= 0
$$ ##$NMRMEM= 0
$$ ##$NRCU= 1
$$ ##$NROUT= 1
$$ ##$PAMPF1= (0..15)
75 99 67 27 0 0 0 12 117 46 8 118 1 0 0 0 
$$ ##$PAMPF2= (0..15)
0 0 0 0 0 0 0 0 0 0 0 0 0 0 0 0 
$$ ##$PAMPF3= (0..15)
0 0 0 0 0 0 0 0 0 0 0 0 0 0 0 0 
$$ ##$PAMPF4= (0..15)
0 0 0 0 0 0 0 0 0 0 0 0 0 0 0 0 
$$ ##$PAMPF5= (0..15)
0 0 0 0 0 0 0 0 0 0 0 0 0 0 0 0 
$$ ##$PAMPF6= (0..15)
0 0 0 0 0 0 0 0 0 0 0 0 0 0 0 0 
$$ ##$PAMPF7= (0..15)
0 0 0 0 0 0 0 0 0 0 0 0 0 0 0 0 
$$ ##$PAMPF8= (0..15)
0 0 0 0 0 0 0 0 0 0 0 0 0 0 0 0 
$$ ##$PH4= 0
$$ ##$PHF4TY= <no>
$$ ##$POWCHK= no
$$ ##$PRAMD1= (0..7)
0 1048576 0 0 0 1048576 0 0 
$$ ##$PRAMD10= (0..7)
0 0 0 0 0 0 0 0 
$$ ##$PRAMD11= (0..7)
0 0 0 0 0 0 0 0 
$$ ##$PRAMD12= (0..7)
0 0 0 0 0 0 0 0 
$$ ##$PRAMD13= (0..7)
0 0 0 0 0 0 0 0 
$$ ##$PRAMD14= (0..7)
0 0 0 0 0 0 0 0 
$$ ##$PRAMD15= (0..7)
0 0 0 0 0 0 0 0 
$$ ##$PRAMD16= (0..7)
0 0 0 0 0 0 0 0 
$$ ##$PRAMD17= (0..7)
0 0 0 0 0 0 0 0 
$$ ##$PRAMD18= (0..7)
0 0 0 0 0 0 0 0 
$$ ##$PRAMD19= (0..7)
0 0 0 0 0 0 0 0 
$$ ##$PRAMD2= (0..7)
2147483644 2146435071 2147483647 134217727 2147483644 2146435071 2147483647 
134217727 
$$ ##$PRAMD20= (0..7)
0 0 0 0 0 0 0 0 
$$ ##$PRAMD21= (0..7)
0 0 0 0 0 0 0 0 
$$ ##$PRAMD3= (0..7)
2 0 0 0 2 0 0 0 
$$ ##$PRAMD4= (0..7)
2147483644 2146435071 2147483647 134217727 2147483644 2146435071 2147483647 
134217727 
$$ ##$PRAMD5= (0..7)
0 0 0 0 0 0 0 0 
$$ ##$PRAMD6= (0..7)
0 0 0 0 0 0 0 0 
$$ ##$PRAMD7= (0..7)
0 0 0 0 0 0 0 0 
$$ ##$PRAMD8= (0..7)
0 0 0 0 0 0 0 0 
$$ ##$PRAMD9= (0..7)
0 0 0 0 0 0 0 0 
$$ ##$PRAMLED= (0..1)
15 15 
$$ ##$PRAMP1= <tty01>
$$ ##$PRAMP2= <no>
$$ ##$PRAMP3= <no>
$$ ##$PRAMP4= <no>
$$ ##$PRAMP5= <no>
$$ ##$PRAMP6= <no>
$$ ##$PRAMP7= <no>
$$ ##$PRAMP8= <no>
$$ ##$PRAMPTP= 0
$$ ##$PREPTY= <no>
$$ ##$PRESHLD= 0
$$ ##$PTS160= -1
$$ ##$PTSA2X= (0..7)
0 0 0 0 0 0 0 0 
$$ ##$PTSF2X= (0..7)
0 0 0 0 0 0 0 0 
$$ ##$PTSFMX= (0..7)
429.9 429.9 0 0 0 0 0 0 
$$ ##$PULCHK= no
$$ ##$RCUCDS= (0..7)
8388608 0 0 0 0 0 0 0 
$$ ##$RCUCFS= (0..7)
4096 0 0 0 0 0 0 0 
$$ ##$RCUCSS= (0..7)
1048576 0 0 0 0 0 0 0 
$$ ##$RCUI2C1= (0..7)
78 0 0 0 0 0 0 0 
$$ ##$RCUI2C2= (0..7)
0 0 0 0 0 0 0 0 
$$ ##$RCUI2C3= (0..7)
0 0 0 0 0 0 0 0 
$$ ##$RCUI2C4= (0..7)
0 0 0 0 0 0 0 0 
$$ ##$RCUI2C5= (0..7)
0 0 0 0 0 0 0 0 
$$ ##$RCUI2C6= (0..7)
0 0 0 0 0 0 0 0 
$$ ##$RCUI2C7= (0..7)
0 0 0 0 0 0 0 0 
$$ ##$RCUI2C8= (0..7)
0 0 0 0 0 0 0 0 
$$ ##$RDCU= 0
$$ ##$RGTYPE= (0..7)
5 0 0 0 0 0 0 0 
$$ ##$RG_max= (0..7)
46341 0 0 0 0 0 0 0 
$$ ##$RG_min= (0..7)
1 0 0 0 0 0 0 0 
$$ ##$RG_tab1= (0..255)
1 1.1 1.3 1.4 1.6 1.8 2 2.2 2.5 2.8 3.2 3.6 4 4.5 5 5.7 6.3 7.1 8 9 10.1 
11.3 12.7 14.3 16 18 20.2 22.6 25.4 28.5 32 35.9 40.3 45.3 50.8 57 64 
71.8 80.6 90.5 101.6 114 128 143.7 161.3 181 203.2 228.1 256 287.4 322.5 
362 406.4 456.1 512 574.7 645.1 724.1 812.7 912.3 1024 1149.4 1290.2 1448.2 
1625.5 1824.6 2048 2298.8 2580.3 2896.3 3251 3649.1 4096 4597.6 5160.6 
5792.6 6502 7298.2 8192 9195.2 10321.3 11585.2 13004 14596.5 16384 18390.4 
20642.5 23170.5 26008 29193 32768 36780.8 41285.1 46341 -1 -1 -1 -1 -1 
-1 -1 -1 -1 -1 -1 -1 -1 -1 -1 -1 -1 -1 -1 -1 -1 -1 -1 -1 -1 -1 -1 -1 -1 
-1 -1 -1 -1 -1 -1 -1 -1 -1 -1 -1 -1 -1 -1 -1 -1 -1 -1 -1 -1 -1 -1 -1 -1 
-1 -1 -1 -1 -1 -1 -1 -1 -1 -1 -1 -1 -1 -1 -1 -1 -1 -1 -1 -1 -1 -1 -1 -1 
-1 -1 -1 -1 -1 -1 -1 -1 -1 -1 -1 -1 -1 -1 -1 -1 -1 -1 -1 -1 -1 -1 -1 -1 
-1 -1 -1 -1 -1 -1 -1 -1 -1 -1 -1 -1 -1 -1 -1 -1 -1 -1 -1 -1 -1 -1 -1 -1 
-1 -1 -1 -1 -1 -1 -1 -1 -1 -1 -1 -1 -1 -1 -1 -1 -1 -1 -1 -1 -1 -1 -1 -1 
-1 -1 -1 -1 -1 -1 -1 -1 -1 -1 -1 -1 -1 
$$ ##$RG_tab2= (0..255)
-1 -1 -1 -1 -1 -1 -1 -1 -1 -1 -1 -1 -1 -1 -1 -1 -1 -1 -1 -1 -1 -1 -1 -1 
-1 -1 -1 -1 -1 -1 -1 -1 -1 -1 -1 -1 -1 -1 -1 -1 -1 -1 -1 -1 -1 -1 -1 -1 
-1 -1 -1 -1 -1 -1 -1 -1 -1 -1 -1 -1 -1 -1 -1 -1 -1 -1 -1 -1 -1 -1 -1 -1 
-1 -1 -1 -1 -1 -1 -1 -1 -1 -1 -1 -1 -1 -1 -1 -1 -1 -1 -1 -1 -1 -1 -1 -1 
-1 -1 -1 -1 -1 -1 -1 -1 -1 -1 -1 -1 -1 -1 -1 -1 -1 -1 -1 -1 -1 -1 -1 -1 
-1 -1 -1 -1 -1 -1 -1 -1 -1 -1 -1 -1 -1 -1 -1 -1 -1 -1 -1 -1 -1 -1 -1 -1 
-1 -1 -1 -1 -1 -1 -1 -1 -1 -1 -1 -1 -1 -1 -1 -1 -1 -1 -1 -1 -1 -1 -1 -1 
-1 -1 -1 -1 -1 -1 -1 -1 -1 -1 -1 -1 -1 -1 -1 -1 -1 -1 -1 -1 -1 -1 -1 -1 
-1 -1 -1 -1 -1 -1 -1 -1 -1 -1 -1 -1 -1 -1 -1 -1 -1 -1 -1 -1 -1 -1 -1 -1 
-1 -1 -1 -1 -1 -1 -1 -1 -1 -1 -1 -1 -1 -1 -1 -1 -1 -1 -1 -1 -1 -1 -1 -1 
-1 -1 -1 -1 -1 -1 -1 -1 -1 -1 -1 -1 -1 -1 -1 -1 
$$ ##$RG_tab3= (0..255)
-1 -1 -1 -1 -1 -1 -1 -1 -1 -1 -1 -1 -1 -1 -1 -1 -1 -1 -1 -1 -1 -1 -1 -1 
-1 -1 -1 -1 -1 -1 -1 -1 -1 -1 -1 -1 -1 -1 -1 -1 -1 -1 -1 -1 -1 -1 -1 -1 
-1 -1 -1 -1 -1 -1 -1 -1 -1 -1 -1 -1 -1 -1 -1 -1 -1 -1 -1 -1 -1 -1 -1 -1 
-1 -1 -1 -1 -1 -1 -1 -1 -1 -1 -1 -1 -1 -1 -1 -1 -1 -1 -1 -1 -1 -1 -1 -1 
-1 -1 -1 -1 -1 -1 -1 -1 -1 -1 -1 -1 -1 -1 -1 -1 -1 -1 -1 -1 -1 -1 -1 -1 
-1 -1 -1 -1 -1 -1 -1 -1 -1 -1 -1 -1 -1 -1 -1 -1 -1 -1 -1 -1 -1 -1 -1 -1 
-1 -1 -1 -1 -1 -1 -1 -1 -1 -1 -1 -1 -1 -1 -1 -1 -1 -1 -1 -1 -1 -1 -1 -1 
-1 -1 -1 -1 -1 -1 -1 -1 -1 -1 -1 -1 -1 -1 -1 -1 -1 -1 -1 -1 -1 -1 -1 -1 
-1 -1 -1 -1 -1 -1 -1 -1 -1 -1 -1 -1 -1 -1 -1 -1 -1 -1 -1 -1 -1 -1 -1 -1 
-1 -1 -1 -1 -1 -1 -1 -1 -1 -1 -1 -1 -1 -1 -1 -1 -1 -1 -1 -1 -1 -1 -1 -1 
-1 -1 -1 -1 -1 -1 -1 -1 -1 -1 -1 -1 -1 -1 -1 -1 
$$ ##$RG_tab4= (0..255)
-1 -1 -1 -1 -1 -1 -1 -1 -1 -1 -1 -1 -1 -1 -1 -1 -1 -1 -1 -1 -1 -1 -1 -1 
-1 -1 -1 -1 -1 -1 -1 -1 -1 -1 -1 -1 -1 -1 -1 -1 -1 -1 -1 -1 -1 -1 -1 -1 
-1 -1 -1 -1 -1 -1 -1 -1 -1 -1 -1 -1 -1 -1 -1 -1 -1 -1 -1 -1 -1 -1 -1 -1 
-1 -1 -1 -1 -1 -1 -1 -1 -1 -1 -1 -1 -1 -1 -1 -1 -1 -1 -1 -1 -1 -1 -1 -1 
-1 -1 -1 -1 -1 -1 -1 -1 -1 -1 -1 -1 -1 -1 -1 -1 -1 -1 -1 -1 -1 -1 -1 -1 
-1 -1 -1 -1 -1 -1 -1 -1 -1 -1 -1 -1 -1 -1 -1 -1 -1 -1 -1 -1 -1 -1 -1 -1 
-1 -1 -1 -1 -1 -1 -1 -1 -1 -1 -1 -1 -1 -1 -1 -1 -1 -1 -1 -1 -1 -1 -1 -1 
-1 -1 -1 -1 -1 -1 -1 -1 -1 -1 -1 -1 -1 -1 -1 -1 -1 -1 -1 -1 -1 -1 -1 -1 
-1 -1 -1 -1 -1 -1 -1 -1 -1 -1 -1 -1 -1 -1 -1 -1 -1 -1 -1 -1 -1 -1 -1 -1 
-1 -1 -1 -1 -1 -1 -1 -1 -1 -1 -1 -1 -1 -1 -1 -1 -1 -1 -1 -1 -1 -1 -1 -1 
-1 -1 -1 -1 -1 -1 -1 -1 -1 -1 -1 -1 -1 -1 -1 -1 
$$ ##$RG_tab5= (0..255)
-1 -1 -1 -1 -1 -1 -1 -1 -1 -1 -1 -1 -1 -1 -1 -1 -1 -1 -1 -1 -1 -1 -1 -1 
-1 -1 -1 -1 -1 -1 -1 -1 -1 -1 -1 -1 -1 -1 -1 -1 -1 -1 -1 -1 -1 -1 -1 -1 
-1 -1 -1 -1 -1 -1 -1 -1 -1 -1 -1 -1 -1 -1 -1 -1 -1 -1 -1 -1 -1 -1 -1 -1 
-1 -1 -1 -1 -1 -1 -1 -1 -1 -1 -1 -1 -1 -1 -1 -1 -1 -1 -1 -1 -1 -1 -1 -1 
-1 -1 -1 -1 -1 -1 -1 -1 -1 -1 -1 -1 -1 -1 -1 -1 -1 -1 -1 -1 -1 -1 -1 -1 
-1 -1 -1 -1 -1 -1 -1 -1 -1 -1 -1 -1 -1 -1 -1 -1 -1 -1 -1 -1 -1 -1 -1 -1 
-1 -1 -1 -1 -1 -1 -1 -1 -1 -1 -1 -1 -1 -1 -1 -1 -1 -1 -1 -1 -1 -1 -1 -1 
-1 -1 -1 -1 -1 -1 -1 -1 -1 -1 -1 -1 -1 -1 -1 -1 -1 -1 -1 -1 -1 -1 -1 -1 
-1 -1 -1 -1 -1 -1 -1 -1 -1 -1 -1 -1 -1 -1 -1 -1 -1 -1 -1 -1 -1 -1 -1 -1 
-1 -1 -1 -1 -1 -1 -1 -1 -1 -1 -1 -1 -1 -1 -1 -1 -1 -1 -1 -1 -1 -1 -1 -1 
-1 -1 -1 -1 -1 -1 -1 -1 -1 -1 -1 -1 -1 -1 -1 -1 
$$ ##$RG_tab6= (0..255)
-1 -1 -1 -1 -1 -1 -1 -1 -1 -1 -1 -1 -1 -1 -1 -1 -1 -1 -1 -1 -1 -1 -1 -1 
-1 -1 -1 -1 -1 -1 -1 -1 -1 -1 -1 -1 -1 -1 -1 -1 -1 -1 -1 -1 -1 -1 -1 -1 
-1 -1 -1 -1 -1 -1 -1 -1 -1 -1 -1 -1 -1 -1 -1 -1 -1 -1 -1 -1 -1 -1 -1 -1 
-1 -1 -1 -1 -1 -1 -1 -1 -1 -1 -1 -1 -1 -1 -1 -1 -1 -1 -1 -1 -1 -1 -1 -1 
-1 -1 -1 -1 -1 -1 -1 -1 -1 -1 -1 -1 -1 -1 -1 -1 -1 -1 -1 -1 -1 -1 -1 -1 
-1 -1 -1 -1 -1 -1 -1 -1 -1 -1 -1 -1 -1 -1 -1 -1 -1 -1 -1 -1 -1 -1 -1 -1 
-1 -1 -1 -1 -1 -1 -1 -1 -1 -1 -1 -1 -1 -1 -1 -1 -1 -1 -1 -1 -1 -1 -1 -1 
-1 -1 -1 -1 -1 -1 -1 -1 -1 -1 -1 -1 -1 -1 -1 -1 -1 -1 -1 -1 -1 -1 -1 -1 
-1 -1 -1 -1 -1 -1 -1 -1 -1 -1 -1 -1 -1 -1 -1 -1 -1 -1 -1 -1 -1 -1 -1 -1 
-1 -1 -1 -1 -1 -1 -1 -1 -1 -1 -1 -1 -1 -1 -1 -1 -1 -1 -1 -1 -1 -1 -1 -1 
-1 -1 -1 -1 -1 -1 -1 -1 -1 -1 -1 -1 -1 -1 -1 -1 
$$ ##$RG_tab7= (0..255)
-1 -1 -1 -1 -1 -1 -1 -1 -1 -1 -1 -1 -1 -1 -1 -1 -1 -1 -1 -1 -1 -1 -1 -1 
-1 -1 -1 -1 -1 -1 -1 -1 -1 -1 -1 -1 -1 -1 -1 -1 -1 -1 -1 -1 -1 -1 -1 -1 
-1 -1 -1 -1 -1 -1 -1 -1 -1 -1 -1 -1 -1 -1 -1 -1 -1 -1 -1 -1 -1 -1 -1 -1 
-1 -1 -1 -1 -1 -1 -1 -1 -1 -1 -1 -1 -1 -1 -1 -1 -1 -1 -1 -1 -1 -1 -1 -1 
-1 -1 -1 -1 -1 -1 -1 -1 -1 -1 -1 -1 -1 -1 -1 -1 -1 -1 -1 -1 -1 -1 -1 -1 
-1 -1 -1 -1 -1 -1 -1 -1 -1 -1 -1 -1 -1 -1 -1 -1 -1 -1 -1 -1 -1 -1 -1 -1 
-1 -1 -1 -1 -1 -1 -1 -1 -1 -1 -1 -1 -1 -1 -1 -1 -1 -1 -1 -1 -1 -1 -1 -1 
-1 -1 -1 -1 -1 -1 -1 -1 -1 -1 -1 -1 -1 -1 -1 -1 -1 -1 -1 -1 -1 -1 -1 -1 
-1 -1 -1 -1 -1 -1 -1 -1 -1 -1 -1 -1 -1 -1 -1 -1 -1 -1 -1 -1 -1 -1 -1 -1 
-1 -1 -1 -1 -1 -1 -1 -1 -1 -1 -1 -1 -1 -1 -1 -1 -1 -1 -1 -1 -1 -1 -1 -1 
-1 -1 -1 -1 -1 -1 -1 -1 -1 -1 -1 -1 -1 -1 -1 -1 
$$ ##$RG_tab8= (0..255)
-1 -1 -1 -1 -1 -1 -1 -1 -1 -1 -1 -1 -1 -1 -1 -1 -1 -1 -1 -1 -1 -1 -1 -1 
-1 -1 -1 -1 -1 -1 -1 -1 -1 -1 -1 -1 -1 -1 -1 -1 -1 -1 -1 -1 -1 -1 -1 -1 
-1 -1 -1 -1 -1 -1 -1 -1 -1 -1 -1 -1 -1 -1 -1 -1 -1 -1 -1 -1 -1 -1 -1 -1 
-1 -1 -1 -1 -1 -1 -1 -1 -1 -1 -1 -1 -1 -1 -1 -1 -1 -1 -1 -1 -1 -1 -1 -1 
-1 -1 -1 -1 -1 -1 -1 -1 -1 -1 -1 -1 -1 -1 -1 -1 -1 -1 -1 -1 -1 -1 -1 -1 
-1 -1 -1 -1 -1 -1 -1 -1 -1 -1 -1 -1 -1 -1 -1 -1 -1 -1 -1 -1 -1 -1 -1 -1 
-1 -1 -1 -1 -1 -1 -1 -1 -1 -1 -1 -1 -1 -1 -1 -1 -1 -1 -1 -1 -1 -1 -1 -1 
-1 -1 -1 -1 -1 -1 -1 -1 -1 -1 -1 -1 -1 -1 -1 -1 -1 -1 -1 -1 -1 -1 -1 -1 
-1 -1 -1 -1 -1 -1 -1 -1 -1 -1 -1 -1 -1 -1 -1 -1 -1 -1 -1 -1 -1 -1 -1 -1 
-1 -1 -1 -1 -1 -1 -1 -1 -1 -1 -1 -1 -1 -1 -1 -1 -1 -1 -1 -1 -1 -1 -1 -1 
-1 -1 -1 -1 -1 -1 -1 -1 -1 -1 -1 -1 -1 -1 -1 -1 
$$ ##$ROUTER= 3
$$ ##$RX22TY= <tty10>
$$ ##$SCMTY= <no>
$$ ##$SPECTR= 5
$$ ##$SY2FLAG= 0
$$ ##$TFXNUM= 0
$$ ##$TRIPLO2= 0
$$ ##$VTUTY= <tty05>
$$ ##$WBREFAM= (0..15)
100 100 100 100 100 100 100 100 100 100 100 100 100 100 100 100 
$$ ##$WBREFPH= (0..15)
0 0 0 0 0 0 0 0 0 0 0 0 0 0 0 0 
$$ ##$XFAC= 2
$$ ##END=
##$RELAX= 
$$ Bruker specific parameters
$$ --------------------------
##$DU= <P:\NMR-data>
##$EXPNO= 1
##$NAME= <NMR_polar_TCDD_p11a.1D>
##$PROCNO= 1
##$TYPE= <nmr>
##$USER= <Ainhoa_raw_data>
##$ACQT0= -4.83829889523336
##$AMP= (0..31)
100 100 100 100 100 100 100 100 100 100 100 100 100 100 100 100 100 100
100 100 100 100 100 100 100 100 100 100 100 100 100 100
##$ANAVPT= -1
##$AQSEQ= 0
##$AQ_mod= 3
##$AUNM= <au_zg>
##$AUTOPOS= <6 >
##$BF1= 400.13
##$BF2= 100.612769
##$BF3= 400.13
##$BF4= 400.13
##$BF5= 500.13
##$BF6= 500.13
##$BF7= 500.13
##$BF8= 500.13
##$BYTORDA= 0
##$CFDGTYP= 0
##$CFRGTYP= 5
##$CHEMSTR= <none>
##$CNST= (0..63)
1 1 145 1 1 1 1 1 1 1 1 1 1 1 1 1 1 1 1 1 1 1 1 1 1 1 1 1 1 1 1 1 1 1 1
1 1 1 1 1 1 1 1 1 1 1 1 1 1 1 1 1 1 1 1 1 1 1 1 1 1 1 1 1
##$CPDPRG= <>
##$CPDPRG1= <>
##$CPDPRG2= <>
##$CPDPRG3= <>
##$CPDPRG4= <mlev>
##$CPDPRG5= <mlev>
##$CPDPRG6= <mlev>
##$CPDPRG7= <mlev>
##$CPDPRG8= <mlev>
##$CPDPRGB= <>
##$CPDPRGT= <>
##$D= (0..63)
0 2 0 0 0 0 0 0 0 0.06 0 0 2e-005 0 0 0 0.0002 0 0 0 0 0 0 0 0 0 0 0 0
0 0 0 0 0 0 0 0 0 0 0 0 0 0 0 0 0 0 0 0 0 0 0 0 0 0 0 0 0 0 0 0 0 0 0
##$DATE= 1217300824
##$DBL= (0..7)
120 120 120 120 120 120 120 120
##$DBP= (0..7)
150 150 150 150 150 150 150 150
##$DBP07= 0
##$DBPNAM0= <>
##$DBPNAM1= <>
##$DBPNAM2= <>
##$DBPNAM3= <>
##$DBPNAM4= <>
##$DBPNAM5= <>
##$DBPNAM6= <>
##$DBPNAM7= <>
##$DBPOAL= (0..7)
0.5 0.5 0.5 0.5 0.5 0.5 0.5 0.5
##$DBPOFFS= (0..7)
0 0 0 0 0 0 0 0
##$DE= 6
##$DECBNUC= <off>
##$DECIM= 24
##$DECNUC= <off>
##$DECSTAT= 4
##$DIGMOD= 0
##$DIGTYP= 7
##$DL= (0..7)
0 120 120 120 120 120 120 120
##$DP= (0..7)
150 150 150 150 150 150 150 150
##$DP07= 0
##$DPNAME0= <>
##$DPNAME1= <>
##$DPNAME2= <>
##$DPNAME3= <>
##$DPNAME4= <>
##$DPNAME5= <>
##$DPNAME6= <>
##$DPNAME7= <>
##$DPOAL= (0..7)
0.5 0.5 0.5 0.5 0.5 0.5 0.5 0.5
##$DPOFFS= (0..7)
0 0 0 0 0 0 0 0
##$DQDMODE= 0
##$DR= 18
##$DS= 4
##$DSLIST= <SSSSSSSSSSSSSSS>
##$DSPFIRM= 0
##$DSPFVS= -1
##$DTYPA= 0
##$EXP= <AID_d2o>
##$F1LIST= <111111111111111>
##$F2LIST= <222222222222222>
##$F3LIST= <333333333333333>
##$FCUCHAN= (0..9)
0 2 1 0 0 0 0 0 0 0
##$FL1= 90
##$FL2= 90
##$FL3= 90
##$FL4= 90
##$FOV= 20
##$FQ1LIST= <freqlist>
##$FQ2LIST= <freqlist>
##$FQ3LIST= <freqlist>
##$FQ4LIST= <freqlist>
##$FQ5LIST= <freqlist>
##$FQ6LIST= <freqlist>
##$FQ7LIST= <freqlist>
##$FQ8LIST= <freqlist>
##$FRQLO3= 1882485.02994012
##$FRQLO3N= 0
##$FS= (0..7)
83 83 83 83 83 83 83 83
##$FTLPGN= 0
##$FW= 90000
##$FnMODE= 0
##$FnTYPE= 0
##$GP031= 0
##$GPNAM0= <sine.100>
##$GPNAM1= <sine.100>
##$GPNAM10= <sine.100>
##$GPNAM11= <sine.100>
##$GPNAM12= <sine.100>
##$GPNAM13= <sine.100>
##$GPNAM14= <sine.100>
##$GPNAM15= <sine.100>
##$GPNAM16= <sine.100>
##$GPNAM17= <sine.100>
##$GPNAM18= <sine.100>
##$GPNAM19= <sine.100>
##$GPNAM2= <sine.100>
##$GPNAM20= <sine.100>
##$GPNAM21= <sine.100>
##$GPNAM22= <sine.100>
##$GPNAM23= <sine.100>
##$GPNAM24= <sine.100>
##$GPNAM25= <sine.100>
##$GPNAM26= <sine.100>
##$GPNAM27= <sine.100>
##$GPNAM28= <sine.100>
##$GPNAM29= <sine.100>
##$GPNAM3= <sine.100>
##$GPNAM30= <sine.100>
##$GPNAM31= <sine.100>
##$GPNAM4= <sine.100>
##$GPNAM5= <sine.100>
##$GPNAM6= <sine.100>
##$GPNAM7= <sine.100>
##$GPNAM8= <sine.100>
##$GPNAM9= <sine.100>
##$GPX= (0..31)
0 0 0 0 0 0 0 0 0 0 0 0 0 0 0 0 0 0 0 0 0 0 0 0 0 0 0 0 0 0 0 0
##$GPY= (0..31)
0 0 0 0 0 0 0 0 0 0 0 0 0 0 0 0 0 0 0 0 0 0 0 0 0 0 0 0 0 0 0 0
##$GPZ= (0..31)
0 0 0 0 0 0 0 0 0 0 0 0 0 0 0 0 0 0 0 0 0 0 0 0 0 0 0 0 0 0 0 0
##$GRDPROG= <>
##$GRPDLY= -1
##$HDDUTY= 20
##$HDRATE= 20
##$HGAIN= (0..3)
0 0 0 0
##$HL1= 1
##$HL2= 35
##$HL3= 16
##$HL4= 17
##$HOLDER= 0
##$HPMOD= (0..7)
0 0 0 0 0 0 0 0
##$HPPRGN= 0
##$IN= (0..63)
0.001 0.001 0.001 0.001 0.001 0.001 0.001 0.001 0.001 0.001 0.001 0.001
0.001 0.001 0.001 0.001 0.001 0.001 0.001 0.001 0.001 0.001 0.001 0.001
0.001 0.001 0.001 0.001 0.001 0.001 0.001 0.001 0.001 0.001 0.001 0.001
0.001 0.001 0.001 0.001 0.001 0.001 0.001 0.001 0.001 0.001 0.001 0.001
0.001 0.001 0.001 0.001 0.001 0.001 0.001 0.001 0.001 0.001 0.001 0.001
0.001 0.001 0.001 0.001
##$INF= (0..7)
0 0 0 0 0 0 0 0
##$INP= (0..63)
0 0 0 0 0 0 0 0 0 0 0 0 0 0 0 0 0 0 0 0 0 0 0 0 0 0 0 0 0 0 0 0 0 0 0 0
0 0 0 0 0 0 0 0 0 0 0 0 0 0 0 0 0 0 0 0 0 0 0 0 0 0 0 0
##$INSTRUM= <avance400>
##$L= (0..31)
1 1 1 1 1 1 1 1 1 1 1 1 1 1 1 1 1 1 1 1 1 1 1 1 1 1 1 1 1 1 1 1
##$LFILTER= 200
##$LGAIN= -5
##$LINPSTP= 10
##$LOCKED= yes
##$LOCKFLD= 3186
##$LOCKGN= 97.3000030517578
##$LOCKPOW= -25
##$LOCKPPM= 4.69999980926514
##$LOCNUC= <2H>
##$LOCPHAS= 356
##$LOCSHFT= yes
##$LOCSW= 0
##$LTIME= 0.200000002980232
##$MASR= 4200
##$MASRLST= <masrlst>
##$NBL= 1
##$NC= -2
##$NLOGCH= 1
##$NS= 1024
##$NUC1= <1H>
##$NUC2= <13C>
##$NUC3= <off>
##$NUC4= <off>
##$NUC5= <off>
##$NUC6= <off>
##$NUC7= <off>
##$NUC8= <off>
##$NUCLEI= 0
##$NUCLEUS= <off>
##$O1= 1885.29
##$O2= 4979.85804243228
##$O3= 1900.52349393
##$O4= 1900.52349393
##$O5= 0
##$O6= 0
##$O7= 0
##$O8= 0
##$OBSCHAN= (0..9)
0 0 0 0 0 0 0 0 0 0
##$OVERFLW= 0
##$P= (0..63)
7.6 7.6 15.2 14.9 29.8 16.5 25 50 0 0 0 0 0 0 0 200000 1000 2500 0 600
2500 0 0 0 0 200 0 7.6 1000 0 0 0 0 0 0 0 0 0 0 0 0 0 0 0 0 0 0 0 0 0 0
0 0 0 0 0 0 0 0 0 0 0 0 0
##$PACOIL= (0..15)
0 0 0 0 0 0 0 0 0 0 0 0 0 0 0 0
##$PAPS= 2
##$PARMODE= 0
##$PCPD= (0..9)
100 100 70 100 100 100 100 100 100 100
##$PHCOR= (0..31)
0 0 0 0 0 0 0 0 0 0 0 0 0 0 0 0 0 0 0 0 0 0 0 0 0 0 0 0 0 0 0 0
##$PHLIST= <>
##$PHP= 1
##$PH_ref= 0
##$PL= (0..63)
120 0 -4 120 120 120 120 120 120 80 10.34 22.38 9 120 120 120 120 120 0
120 120 120 120 120 120 120 120 22.38 120 120 9 120 120 120 120 120 120
120 120 120 120 120 120 120 120 120 120 120 120 120 120 120 120 120 120
120 120 120 120 120 120 120 120 120
##$PLSTEP= 0.1
##$PLSTRT= -6
##$POWMOD= 0
##$PQPHASE= 0
##$PQSCALE= 0
##$PR= 1
##$PRECHAN= (0..15)
-1 1 2 -1 -1 -1 -1 -1 -1 -1 -1 -1 -1 -1 -1 -1
##$PRGAIN= 0
##$PROBHD= <5 mm PABBI 1H-BB Z-GRD Z811201/0006
>
##$PROSOL= no
##$PULPROG= <zgpr>
##$PW= 0
##$PYNM= <acqu.py>
##$QNP= 1
##$RD= 0
##$RECCHAN= (0..15)
-1 -1 -1 -1 -1 -1 -1 -1 -1 -1 -1 -1 -1 -1 -1 -1
##$RECPH= 0
##$RECPRE= (0..15)
-1 -1 -1 -1 -1 -1 -1 -1 -1 -1 -1 -1 -1 -1 -1 -1
##$RECPRFX= (0..15)
-1 -1 -1 -1 -1 -1 -1 -1 -1 -1 -1 -1 -1 -1 -1 -1
##$RECSEL= (0..15)
0 0 0 0 0 0 0 0 0 0 0 0 0 0 0 0
##$RG= 322.5
##$RO= 0
##$ROUTWD1= (0..23)
0 0 0 0 0 0 0 0 0 0 0 0 0 0 0 0 0 0 0 0 1 1 0 0
##$ROUTWD2= (0..23)
0 0 0 0 0 1 0 0 0 0 0 0 0 0 0 0 0 0 1 0 1 1 0 0
##$RSEL= (0..9)
0 1 2 0 0 0 0 0 0 0
##$S= (0..7)
83 4 83 83 83 83 83 83
##$SEOUT= 0
##$SFO1= 400.13188529
##$SFO2= 100.617748858042
##$SFO3= 400.131900523494
##$SFO4= 400.131900523494
##$SFO5= 500.13
##$SFO6= 500.13
##$SFO7= 500.13
##$SFO8= 500.13
##$SOLVENT= <D2O>
##$SP= (0..31)
1 120 120 120 0 0 120 120 0 0 0 120 0 0 120 0 150 150 120 120.87 118.96
122.27 114.95 150 150 150 150 150 150 120 120 120
##$SP07= 0
##$SPECTR= 0
##$SPNAM0= <gauss>
##$SPNAM1= <Gaus1.1000>
##$SPNAM10= <gauss>
##$SPNAM11= <Gaus1.1000>
##$SPNAM12= <gauss>
##$SPNAM13= <gauss>
##$SPNAM14= <Gaus1.1000>
##$SPNAM15= <Gaus1.1000>
##$SPNAM16= <gauss>
##$SPNAM17= <gauss>
##$SPNAM18= <Gaus1.1000>
##$SPNAM19= <Gaus1.1000>
##$SPNAM2= <Gaus1.1000>
##$SPNAM20= <Gaus1.1000>
##$SPNAM21= <Gaus1.1000>
##$SPNAM22= <Gaus1.1000>
##$SPNAM23= <gauss>
##$SPNAM24= <gauss>
##$SPNAM25= <gauss>
##$SPNAM26= <gauss>
##$SPNAM27= <gauss>
##$SPNAM28= <gauss>
##$SPNAM29= <Gaus1.1000>
##$SPNAM3= <Gaus1.1000>
##$SPNAM30= <Gaus1.1000>
##$SPNAM31= <Gaus1.1000>
##$SPNAM4= <gauss>
##$SPNAM5= <gauss>
##$SPNAM6= <Gaus1.1000>
##$SPNAM7= <Gaus1.1000>
##$SPNAM8= <gauss>
##$SPNAM9= <gauss>
##$SPOAL= (0..31)
0.5 0.5 0.5 0.5 0.5 0.5 0.5 0.5 0.5 0.5 0.5 0.5 0.5 0.5 0.5 0.5 0.5 0.5
0.5 0.5 0.5 0.5 0.5 0.5 0.5 0.5 0.5 0.5 0.5 0.5 0.5 0.5
##$SPOFFS= (0..31)
0 0 0 0 0 0 0 0 0 0 0 0 0 0 0 0 0 0 0 0 0 0 0 0 0 0 0 0 0 0 0 0
##$SUBNAM0= <"">
##$SUBNAM1= <"">
##$SUBNAM2= <"">
##$SUBNAM3= <"">
##$SUBNAM4= <"">
##$SUBNAM5= <"">
##$SUBNAM6= <"">
##$SUBNAM7= <"">
##$SUBNAM8= <"">
##$SUBNAM9= <"">
##$SW= 12.4709380669908
##$SWIBOX= (0..15)
0 1 2 0 0 0 0 0 0 0 0 0 0 0 0 0
##$SW_h= 4990.01996007984
##$SWfinal= 0
##$TD= 16244
##$TD0= 1
##$TE= 301.7
##$TE2= 300
##$TE3= 300
##$TEG= 300
##$TL= (0..7)
0 120 120 120 120 120 120 120
##$TP= (0..7)
150 150 150 150 150 150 150 150
##$TP07= 0
##$TPNAME0= <>
##$TPNAME1= <>
##$TPNAME2= <>
##$TPNAME3= <>
##$TPNAME4= <>
##$TPNAME5= <>
##$TPNAME6= <>
##$TPNAME7= <>
##$TPOAL= (0..7)
0.5 0.5 0.5 0.5 0.5 0.5 0.5 0.5
##$TPOFFS= (0..7)
0 0 0 0 0 0 0 0
##$TUNHIN= 0
##$TUNHOUT= 0
##$TUNXOUT= 0
##$USERA1= <user>
##$USERA2= <user>
##$USERA3= <user>
##$USERA4= <user>
##$USERA5= <user>
##$V9= 5
##$VALIST= <valist>
##$VCLIST= <CCCCCCCCCCCCCCC>
##$VD= 0
##$VDLIST= <DDDDDDDDDDDDDDD>
##$VPLIST= <PPPPPPPPPPPPPPP>
##$VTLIST= <TTTTTTTTTTTTTTT>
##$WBST= 1024
##$WBSW= 15.53612
##$XGAIN= (0..3)
0 0 0 0
##$XL= 0
##$YL= 0
##$YMAX_a= 31281934
##$YMIN_a= -24879110
##$ZGOPTNS= <>
##$ZL1= 120
##$ZL2= 120
##$ZL3= 120
##$ZL4= 120
##$ABSF1= 10
##$ABSF2= 0
##$ABSG= 5
##$ABSL= 3
##$ALPHA= 0
##$AQORDER= 0
##$ASSFAC= 0
##$ASSFACI= 0
##$ASSFACX= 0
##$ASSWID= 0
##$AUNMP= <proc_1H_AID>
##$AXLEFT= 0
##$AXNAME= <>
##$AXNUC= <off>
##$AXRIGHT= 0
##$AXTYPE= 0
##$AXUNIT= <>
##$AZFE= 0.1
##$AZFW= 0.1
##$BCFW= 1
##$BC_mod= 2
##$BYTORDP= 0
##$COROFFS= 0
##$CY= 12.5
##$DATMOD= 1
##$DC= 2
##$DFILT= <>
##$DTYPP= 0
##$F1P= 9.9967504570787
##$F2P= -9.53364507338961e-007
##$FCOR= 1
##$FTSIZE= 65536
##$FT_mod= 4
##$GAMMA= 1
##$GB= 0
##$INTBC= 1
##$INTSCL= 1
##$ISEN= 128
##$LB= 1
##$LEV0= 0
##$LPBIN= 0
##$MAXI= 10000
##$MC2= 0
##$MEAN= 0
##$ME_mod= 0
##$MI= 0.02
##$NCOEF= 0
##$NC_proc= 0
##$NLEV= 6
##$NOISF1= 8.174992
##$NOISF2= 6.675002
##$NSP= 1
##$NTH_PI= 0
##$NZP= 0
##$OFFSET= 12.28285
##$PC= 1
##$PHC0= 3.597806
##$PHC1= -15.95441
##$PH_mod= 0
##$PKNL= yes
##$PPARMOD= 0
##$PPDIAG= 0
##$PPIPTYP= 0
##$PPMPNUM= 100
##$PPRESOL= 1
##$PSCAL= 0
##$PSIGN= 0
##$PYNMP= <proc.py>
##$REVERSE= no
##$SF= 400.129461838569
##$SI= 65536
##$SIGF1= 5.6
##$SIGF2= 5.2
##$SINO= 400
##$SIOLD= 65536
##$SPECTYP= <>
##$SREGLST= <1H.D2O>
##$SSB= 2
##$STSI= 0
##$STSR= 0
##$SW_p= 4990.01996007983
##$SYMM= 0
##$S_DEV= 0
##$TDeff= 16244
##$TDoff= 0
##$TI= <>
##$TILT= no
##$TM1= 0
##$TM2= 0
##$TOPLEV= 0
##$USERP1= <user>
##$USERP2= <user>
##$USERP3= <user>
##$USERP4= <user>
##$USERP5= <user>
##$WDW= 4
##$XDIM= 8192
##$YMAX_p= 0
##$YMIN_p= 0
##$CURPLOT= <\\rik006s\net8_hp>
##$CURPRIN= <$\\rik006s\net8_hp>
##$DFORMAT= <normdp>
##$LAYOUT= <+/1d_h.xwp>
##$LFORMAT= <normlp>
##$PFORMAT= <normpl>
##$SURQMSG= 1
$$ End of Bruker specific parameters
$$ ---------------------------------
##NTUPLES= NMR FID
##VAR_NAME=  TIME,          FID/REAL,        FID/IMAG
##SYMBOL=    X,             R,               I
##VAR_TYPE=  INDEPENDENT,   DEPENDENT,       DEPENDENT
##VAR_FORM=  AFFN,          ASDF,            ASDF
##VAR_DIM=   8122,          8122,            8122
##UNITS=     SECONDS,       ARBITRARY UNITS, ARBITRARY UNITS
##FACTOR=    0.0002004,     1,               1
##FIRST=     0,             20732557,        -2315505
##LAST=      1.6274484,     1667199,         -452603
##MIN=       0,             -24879110,       -24879110
##MAX=       1.6274484,     29584258,        29584258
$$ Real data points
##PAGE= N=1
##DATA TABLE= (X++(R..R)), XYDATA
0 20732557
1 29584258
2 22138499
3 24721760
4 26965583
5 27481892
6 23127911
7 23450872
8 26847324
9 28086331
10 26009704
11 24031233
12 24946954
13 28491817
14 26619309
15 24403830
16 24718386
17 26953035
18 27518307
19 24455870
20 22722532
21 26130621
22 27517145
23 26520031
24 23983280
25 24786596
26 27838117
27 26793293
28 23810914
29 24239968
30 25892182
31 27530860
32 25138899
33 23366016
34 25577390
35 27239222
36 26192219
37 23878331
38 23418491
39 26945126
40 26845932
41 24240792
42 23886102
43 25479586
44 26965243
45 25061417
46 22593479
47 24937198
48 26864384
49 26279905
50 23924280
51 23222797
52 26402162
53 27032028
54 23850751
55 22840398
56 24333094
57 27159474
58 25899946
59 22255484
60 23319988
61 26342091
62 26752453
63 24477099
64 22253280
65 25072070
66 26804343
67 24598271
68 22868816
69 23359689
70 25478209
71 25482624
72 22549600
73 23287682
74 25611011
75 25992363
76 24190117
77 21946540
78 24093822
79 26541899
80 24350924
81 22224909
82 22435532
83 25312427
84 26111392
85 22371350
86 21567780
87 24235894
88 25471294
89 24187087
90 21510886
91 23131659
92 26060430
93 24468272
94 21995317
95 21519638
96 23846669
97 25713958
98 22727878
99 21116643
100 23101964
101 24879225
102 24494185
103 21614592
104 21894943
105 25099552
106 24347243
107 21832206
108 20787934
109 22786722
110 25036310
111 22288464
112 20000456
113 22190057
114 24669713
115 24769654
116 21339678
117 20294568
118 23579609
119 24187196
120 21934040
121 20099281
122 21226741
123 24529865
124 23293837
125 20409119
126 21045914
127 23043458
128 23870297
129 21280690
130 19714671
131 22764551
132 23735453
133 21599332
134 19526495
135 20161807
136 23608526
137 23190609
138 20038747
139 20248297
140 22374367
141 23848557
142 21293567
143 18281570
144 20764868
145 23239884
146 22025865
147 19501990
148 18916498
149 22342919
150 22887996
151 19553382
152 18990423
153 21050212
154 23163690
155 21638076
156 18082229
157 19442390
158 22052905
159 21697555
160 19483776
161 17981495
162 20774422
163 22591533
164 19832637
165 18305602
166 19443516
167 21927967
168 21529638
169 17754473
170 18121129
171 21080845
172 21277989
173 19071788
174 16833024
175 19197793
176 21957333
177 19862006
178 17831432
179 18275315
180 20520465
181 21196910
182 17870496
183 17132346
184 19426686
185 20167582
186 18964610
187 16794677
188 18163655
189 21104936
190 19518204
191 17104728
192 16986027
193 19207584
194 20669061
195 17663311
196 16177429
197 18606672
198 19967941
199 18945201
200 16120570
201 16513850
202 19781822
203 19202016
204 16801897
205 16171252
206 17904369
207 20039269
208 17629336
209 15280062
210 17059999
211 18894469
212 18662120
213 15931825
214 15252381
215 18408847
216 18570170
217 16337688
218 15380585
219 16652276
220 19071648
221 17469926
222 14754811
223 15965029
224 17689368
225 17783158
226 15266033
227 13993427
228 17264943
229 18465238
230 16177389
231 14497480
232 15269547
233 18192591
234 17191741
235 13722475
236 14291995
237 16580103
238 17476194
239 15320247
240 13089022
241 15687923
242 17548453
243 15824968
244 13925580
245 13914736
246 16761452
247 16912960
248 13443778
249 13080741
250 15125961
251 16667251
252 15144445
253 12217742
254 14083183
255 16765740
256 15556747
257 13235739
258 12384807
259 15161368
260 16483075
261 13447589
262 12392063
263 14039455
264 15666373
265 14750583
266 11512500
267 12421786
268 15405963
269 15086606
270 12975350
271 11528247
272 13758670
273 15865293
274 13084464
275 11080931
276 12311678
277 14566600
278 14697283
279 11353468
280 11093545
281 14074742
282 14407135
283 12489381
284 10482371
285 12121239
286 14995633
287 12984307
288 10318791
289 10811871
290 13128189
291 14290143
292 11223998
293  9838875
294 12597770
295 13824697
296 12401958
297  9818771
298 10271154
299 13486964
300 12573079
301  9904415
302  9827154
303 11865094
304 13569132
305 10994590
306  8741339
307 10984919
308 12671745
309 11829037
310  9199863
311  8850309
312 12293785
313 12481634
314  9639614
315  8634510
316 10061323
317 12386519
318 10705372
319  7913256
320  9528640
321 11643712
322 11445447
323  8941668
324  7595177
325 10674977
326 11763124
327  9219717
328  7726638
329  8607534
330 11178577
331 10428921
332  7245163
333  7982622
334 10249676
335 10925792
336  9012048
337  6828457
338  8959119
339 10607924
340  8570339
341  6880782
342  7265524
343  9935049
344 10077429
345  6901063
346  6876116
347  8963580
348  9846592
349  8371625
350  5828939
351  7434881
352  9705053
353  8258591
354  6290453
355  6026026
356  8519564
357  9585896
358  6526350
359  5675538
360  7595105
361  8871160
362  7804029
363  4948191
364  5906335
365  8756886
366  7968905
367  5823962
368  4876768
369  7006634
370  8889956
371  6245291
372  4500464
373  5975194
374  7650346
375  7447681
376  4557324
377  4559172
378  7491694
379  7357937
380  5250592
381  3823633
382  5376170
383  7825284
384  5805229
385  3623181
386  4802385
387  6733449
388  7034137
389  4015732
390  2949186
391  5914415
392  6671326
393  4821908
394  2964919
395  3970429
396  6924890
397  5625125
398  2845717
399  3374674
400  5371791
401  6418878
402  3796284
403  1829241
404  4317839
405  5743595
406  4382630
407  2239552
408  2384247
409  5692564
410  5590817
411  2570882
412  2048139
413  3680251
414  5351627
415  3445853
416   842755
417  2828060
418  4844372
419  4065475
420  1866847
421  1157226
422  4093832
423  4736347
424  1875865
425   952813
426  2410836
427  4597030
428  3445133
429   201911
430  1205120
431  3599904
432  3539926
433  1438814
434  -186188
435  2370146
436  4095721
437  1702751
438   105117
439   956425
440  3363708
441  3132568
442  -283530
443  -164669
444  2326583
445  2860139
446  1013120
447 -1285252
448   621784
449  3256437
450  1615989
451  -450775
452  -406015
453  1884991
454  2590121
455  -700009
456 -1582544
457   813752
458  2073340
459   920897
460 -1736224
461  -785801
462  2108678
463  1136129
464 -1123172
465 -1724388
466   245058
467  1910841
468  -736276
469 -2463706
470  -688572
471   907278
472   508439
473 -2092700
474 -2011225
475   937934
476   517203
477 -1867087
478 -2870693
479 -1161216
480  1099191
481 -1010929
482 -3310737
483 -1891162
484   -44300
485    43296
486 -2647921
487 -3594909
488  -689450
489    11411
490 -1866751
491 -3434093
492 -2724312
493  -146940
494 -1194817
495 -3791407
496 -3262272
497 -1601741
498  -894384
499 -2980520
500 -4456738
501 -1856221
502  -713045
503 -2396626
504 -4099404
505 -3786974
506 -1237205
507 -1848772
508 -4693930
509 -4413883
510 -2569239
511 -1459101
512 -3281991
513 -5459977
514 -3370082
515 -1524025
516 -2756611
517 -4772618
518 -5252770
519 -2535701
520 -2015053
521 -4997158
522 -5730653
523 -4044825
524 -2192222
525 -3260443
526 -6102190
527 -4917803
528 -2720952
529 -3373156
530 -5296744
531 -6302708
532 -3919856
533 -2569669
534 -5189897
535 -6435946
536 -5130305
537 -3205992
538 -3794698
539 -6929437
540 -6374353
541 -3664219
542 -3683957
543 -5652163
544 -7377633
545 -5445574
546 -3230522
547 -5256209
548 -7125051
549 -6499911
550 -4532280
551 -4141814
552 -7082835
553 -7567062
554 -5089665
555 -4417648
556 -5838934
557 -7891967
558 -6736289
559 -4176717
560 -5798663
561 -8128762
562 -7748922
563 -5457592
564 -4386491
565 -7318024
566 -8627913
567 -6117375
568 -4933798
569 -6263451
570 -8828297
571 -8422040
572 -5344385
573 -5838189
574 -8250869
575 -8777514
576 -7034045
577 -5022701
578 -7105688
579 -9417367
580 -7873841
581 -6124758
582 -6372133
583 -8892621
584 -9672413
585 -6746634
586 -6332205
587 -8570635
588 -9489033
589 -8140752
590 -5945214
591 -7542497
592 -10171796
593 -8879307
594 -7001560
595 -7024579
596 -9388933
597 -10651520
598 -7720737
599 -6469177
600 -8777259
601 -10676128
602 -10047999
603 -7045187
604 -7231547
605 -10340000
606 -10333238
607 -8353585
608 -7320837
609 -9137953
610 -11471104
611 -9484231
612 -7540802
613 -8941719
614 -10777374
615 -10925984
616 -8403080
617 -7819051
618 -10613614
619 -11110239
620 -9387623
621 -8086898
622 -9377060
623 -12124256
624 -10836295
625 -8371441
626 -9211060
627 -11116709
628 -11791702
629 -9523015
630 -8220728
631 -10750152
632 -11891026
633 -10579343
634 -9098618
635 -9606413
636 -12412026
637 -12101540
638 -9597543
639 -9592248
640 -11058959
641 -12215692
642 -10741527
643 -9065499
644 -11160705
645 -12692178
646 -11628313
647 -10015306
648 -10051033
649 -12711529
650 -12771729
651 -10158767
652 -10125878
653 -11873406
654 -13226468
655 -11777839
656 -9480880
657 -11216525
658 -13380290
659 -12787408
660 -10977324
661 -10172329
662 -12736549
663 -13993225
664 -11620951
665 -10583601
666 -11815465
667 -13763401
668 -13248440
669 -10477252
670 -11252377
671 -13592239
672 -13469851
673 -11792184
674 -10689563
675 -13047497
676 -14924836
677 -12749129
678 -11245115
679 -12121512
680 -14126927
681 -14104581
682 -11142015
683 -11234687
684 -14021186
685 -14740719
686 -13209095
687 -11222903
688 -12726600
689 -15281977
690 -13865304
691 -11888735
692 -12077559
693 -14185914
694 -15307696
695 -12618634
696 -11563174
697 -13914059
698 -15185452
699 -14240646
700 -12101492
701 -12849705
702 -15616462
703 -14808562
704 -12679701
705 -12475157
706 -14353906
707 -15919793
708 -13542631
709 -11889809
710 -14136230
711 -15930791
712 -15266953
713 -12740152
714 -12673815
715 -15747453
716 -15873706
717 -13638497
718 -12734644
719 -14270407
720 -16709506
721 -15219752
722 -12659156
723 -13732347
724 -15732094
725 -16197298
726 -14146403
727 -13019752
728 -15594968
729 -16585463
730 -14831303
731 -13448328
732 -14187863
733 -16741346
734 -16065013
735 -13375962
736 -14062797
737 -16134402
738 -16849634
739 -15044539
740 -13545210
741 -15818104
742 -17166699
743 -15593056
744 -14022689
745 -14181342
746 -16748389
747 -17038920
748 -14420111
749 -14273131
750 -16156598
751 -17511563
752 -16199079
753 -13841461
754 -15429280
755 -17548000
756 -16556841
757 -14702770
758 -14278269
759 -16830399
760 -17926650
761 -15343603
762 -14582635
763 -16219580
764 -17763507
765 -16873142
766 -14223266
767 -15256338
768 -17918015
769 -17591307
770 -15672066
771 -14436536
772 -16484276
773 -18445815
774 -16399628
775 -14860686
776 -15901373
777 -17845136
778 -18062240
779 -15380600
780 -15170391
781 -17590983
782 -18021460
783 -16672494
784 -15153046
785 -16369993
786 -18523392
787 -17081459
788 -15457685
789 -16145631
790 -17907637
791 -18549200
792 -16144921
793 -15419313
794 -17762757
795 -18478493
796 -17187672
797 -15502033
798 -16448828
799 -19034071
800 -18022311
801 -15965631
802 -16250948
803 -17978860
804 -19144915
805 -16998397
806 -15469982
807 -17474817
808 -18778718
809 -18001730
810 -16110688
811 -16216030
812 -18998588
813 -18938432
814 -16794773
815 -16396184
816 -17800322
817 -19463583
818 -17826242
819 -15723671
820 -17353509
821 -19051347
822 -18644005
823 -16726913
824 -16289645
825 -19033504
826 -19517977
827 -17276315
828 -16448371
829 -17600097
830 -19662933
831 -18698387
832 -16171059
833 -17171594
834 -19215577
835 -19427331
836 -17525107
837 -16101089
838 -18499798
839 -19941843
840 -18040507
841 -16637479
842 -17349341
843 -19811913
844 -19694174
845 -16778192
846 -16940527
847 -19072076
848 -19811161
849 -18162783
850 -16175310
851 -18065710
852 -20193775
853 -18832018
854 -17177677
855 -17249154
856 -19602767
857 -20355500
858 -17547441
859 -16789677
860 -18674601
861 -20000161
862 -19030952
863 -16621409
864 -17736841
865 -20348849
866 -19655755
867 -17751773
868 -17062438
869 -19014828
870 -20553983
871 -18266703
872 -16979295
873 -18532003
874 -20162446
875 -19853642
876 -17329107
877 -17480282
878 -20140286
879 -20106664
880 -18298594
881 -17157047
882 -18691217
883 -20772837
884 -18956546
885 -17092143
886 -18232785
887 -20066216
888 -20370059
889 -17904804
890 -17197218
891 -19736759
892 -20467208
893 -19021848
894 -17398686
895 -18152335
896 -20695454
897 -19833355
898 -17664832
899 -18018242
900 -19695166
901 -20665391
902 -18613341
903 -17110432
904 -19239985
905 -20497158
906 -19491194
907 -17820919
908 -18027862
909 -20612660
910 -20304269
911 -17921441
912 -17783181
913 -19271248
914 -20658133
915 -19196397
916 -17309201
917 -18993049
918 -20560996
919 -19940929
920 -18215095
921 -17699322
922 -20182520
923 -20709469
924 -18392941
925 -17652115
926 -18891082
927 -20714388
928 -19849300
929 -17471570
930 -18552867
931 -20433905
932 -20238991
933 -18569214
934 -17521127
935 -19716163
936 -20934200
937 -18972082
938 -17959898
939 -18794264
940 -20581064
941 -20235497
942 -17692002
943 -18119007
944 -20131206
945 -20357295
946 -18921297
947 -17465058
948 -19318558
949 -21157886
950 -19481172
951 -17983625
952 -18440446
953 -20310908
954 -20595364
955 -18006760
956 -17794588
957 -19904562
958 -20630950
959 -19426457
960 -17484331
961 -18684520
962 -21029454
963 -19880191
964 -18017998
965 -17967192
966 -19884566
967 -20950632
968 -18509935
969 -17442687
970 -19365905
971 -20654081
972 -19983691
973 -17737058
974 -18056962
975 -20570834
976 -20129287
977 -18244646
978 -17705772
979 -19364571
980 -21136933
981 -19196795
982 -17429124
983 -18809397
984 -20326515
985 -20178083
986 -17908716
987 -17473578
988 -20127556
989 -20484461
990 -18655595
991 -17553058
992 -18717908
993 -20966343
994 -19642715
995 -17389087
996 -18313666
997 -20066697
998 -20449087
999 -18302014
1000 -17114544
1001 -19559059
1002 -20625200
1003 -19059366
1004 -17514488
1005 -18005277
1006 -20518746
1007 -20038078
1008 -17477808
1009 -17681796
1010 -19477017
1011 -20583062
1012 -18906759
1013 -16989303
1014 -18887656
1015 -20488022
1016 -19337127
1017 -17545496
1018 -17341930
1019 -19846944
1020 -20327635
1021 -17900801
1022 -17486347
1023 -18972627
1024 -20374807
1025 -19236039
1026 -16861731
1027 -18047416
1028 -20012261
1029 -19485786
1030 -17843398
1031 -17050065
1032 -19213407
1033 -20404910
1034 -18250918
1035 -17251467
1036 -18351082
1037 -19952056
1038 -19457909
1039 -16927637
1040 -17460911
1041 -19611758
1042 -19543941
1043 -17999990
1044 -16762872
1045 -18530392
1046 -20340416
1047 -18549243
1048 -16995039
1049 -17560470
1050 -19305243
1051 -19644939
1052 -17182991
1053 -16872512
1054 -19022747
1055 -19604437
1056 -18411753
1057 -16691278
1058 -17684244
1059 -19828185
1060 -18650830
1061 -16970988
1062 -17204719
1063 -18820135
1064 -19664773
1065 -17441298
1066 -16472235
1067 -18321617
1068 -19180819
1069 -18382059
1070 -16628623
1071 -17073675
1072 -19431855
1073 -18799621
1074 -16939010
1075 -16784066
1076 -18304866
1077 -19622428
1078 -17612680
1079 -15974494
1080 -17610141
1081 -18898800
1082 -18418484
1083 -16484101
1084 -16286323
1085 -18811154
1086 -18930964
1087 -17059653
1088 -16380143
1089 -17497959
1090 -19246583
1091 -17804727
1092 -15646467
1093 -16808860
1094 -18434713
1095 -18477031
1096 -16674664
1097 -15872549
1098 -18228242
1099 -18867080
1100 -16990961
1101 -15916264
1102 -16654407
1103 -18700666
1104 -18048970
1105 -15708480
1106 -16277278
1107 -17918223
1108 -18327696
1109 -16685961
1110 -15255685
1111 -17317483
1112 -18686281
1113 -17120677
1114 -15665153
1115 -15927013
1116 -18116305
1117 -18179462
1118 -15640132
1119 -15549733
1120 -17257329
1121 -18147413
1122 -16811750
1123 -14773132
1124 -16294728
1125 -18238037
1126 -17204672
1127 -15609991
1128 -15336703
1129 -17340740
1130 -18086714
1131 -15654681
1132 -14915926
1133 -16425237
1134 -17753301
1135 -17018082
1136 -14627365
1137 -15367966
1138 -17704437
1139 -17303402
1140 -15598217
1141 -14635741
1142 -16330132
1143 -17878928
1144 -15856924
1145 -14438008
1146 -15536634
1147 -17200397
1148 -17195927
1149 -14724989
1150 -14592017
1151 -16897997
1152 -17030772
1153 -15462739
1154 -14145648
1155 -15384033
1156 -17425533
1157 -15957187
1158 -14189503
1159 -14872869
1160 -16543014
1161 -17074694
1162 -14714309
1163 -13793143
1164 -15976626
1165 -16723834
1166 -15470864
1167 -13773614
1168 -14405526
1169 -16895600
1170 -16183903
1171 -14033376
1172 -13994369
1173 -15518692
1174 -16725576
1175 -14820329
1176 -13227102
1177 -15001726
1178 -16262240
1179 -15563095
1180 -13799414
1181 -13614964
1182 -15923434
1183 -15867421
1184 -13861160
1185 -13488409
1186 -14675637
1187 -16119407
1188 -14782502
1189 -12883681
1190 -14276486
1191 -15738905
1192 -15328961
1193 -13613781
1194 -12888303
1195 -15096092
1196 -15705495
1197 -13725784
1198 -12850503
1199 -13773201
1200 -15644016
1201 -14973373
1202 -12616617
1203 -13291084
1204 -14977675
1205 -15067344
1206 -13490652
1207 -12167713
1208 -14067012
1209 -15346371
1210 -13713528
1211 -12537257
1212 -13032471
1213 -14898720
1214 -14833215
1215 -12361517
1216 -12366861
1217 -14014764
1218 -14567042
1219 -13421249
1220 -11734932
1221 -13098227
1222 -14869187
1223 -13666122
1224 -12214455
1225 -12190633
1226 -13942540
1227 -14526041
1228 -12161905
1229 -11587407
1230 -13204549
1231 -14140425
1232 -13316719
1233 -11290027
1234 -12074798
1235 -14235407
1236 -13524732
1237 -11885498
1238 -11367893
1239 -12882361
1240 -14092771
1241 -12139233
1242 -11124276
1243 -12471158
1244 -13503700
1245 -13026313
1246 -10948112
1247 -11142399
1248 -13385415
1249 -13120165
1250 -11521793
1251 -10762612
1252 -12098257
1253 -13801346
1254 -12091034
1255 -10379129
1256 -11409854
1257 -12859676
1258 -12952413
1259 -10765465
1260 -10129186
1261 -12374663
1262 -12796235
1263 -11367199
1264 -10253602
1265 -11116632
1266 -13135107
1267 -11964620
1268 -9917761
1269 -10561441
1270 -12062771
1271 -12522081
1272 -10547701
1273 -9392891
1274 -11553798
1275 -12503383
1276 -11185235
1277 -9656255
1278 -9935759
1279 -12244030
1280 -11900164
1281 -9548817
1282 -9474653
1283 -11056476
1284 -12318982
1285 -10750591
1286 -8683337
1287 -10262171
1288 -11921816
1289 -11121280
1290 -9269198
1291 -8731372
1292 -11091508
1293 -11770294
1294 -9602497
1295 -8840004
1296 -9912634
1297 -11441198
1298 -10679997
1299 -8414320
1300 -9221677
1301 -10927027
1302 -10706191
1303 -9200658
1304 -8152152
1305 -9985950
1306 -11194270
1307 -9395965
1308 -8325130
1309 -9007178
1310 -10604765
1311 -10391610
1312 -7976712
1313 -8141316
1314 -9980967
1315 -10258523
1316 -9036518
1317 -7629704
1318 -9051419
1319 -10693853
1320 -9124245
1321 -7628032
1322 -7989591
1323 -9669004
1324 -10042677
1325 -7695013
1326 -7338709
1327 -9220917
1328 -9831852
1329 -8749314
1330 -6985127
1331 -7847879
1332 -9907053
1333 -8924005
1334 -7261630
1335 -7131744
1336 -8651806
1337 -9711398
1338 -7703878
1339 -6595381
1340 -8075945
1341 -9027100
1342 -8450207
1343 -6537446
1344 -6739374
1345 -9031342
1346 -8692702
1347 -6937591
1348 -6385358
1349 -7678355
1350 -9194185
1351 -7508052
1352 -5853406
1353 -7005373
1354 -8212845
1355 -8084287
1356 -6293123
1357 -5865214
1358 -8034418
1359 -8269939
1360 -6726670
1361 -5855611
1362 -6583088
1363 -8240948
1364 -7158372
1365 -5274992
1366 -6116081
1367 -7535745
1368 -7782909
1369 -5996967
1370 -4882702
1371 -6921046
1372 -7838925
1373 -6427941
1374 -5155105
1375 -5477580
1376 -7456111
1377 -7039423
1378 -4841282
1379 -5073819
1380 -6535423
1381 -7273500
1382 -5896502
1383 -4279650
1384 -5810708
1385 -7053197
1386 -5955302
1387 -4617696
1388 -4533040
1389 -6474743
1390 -6777384
1391 -4658217
1392 -4378095
1393 -5628369
1394 -6557405
1395 -5532479
1396 -3565338
1397 -4659568
1398 -6325900
1399 -5626088
1400 -4232464
1401 -3748857
1402 -5592580
1403 -6411553
1404 -4222146
1405 -3327692
1406 -4494357
1407 -5871685
1408 -5389850
1409 -3157251
1410 -3661910
1411 -5615483
1412 -5363024
1413 -3868123
1414 -2824353
1415 -4308231
1416 -5762810
1417 -4019750
1418 -2765690
1419 -3575166
1420 -5006733
1421 -5050296
1422 -2849819
1423 -2702759
1424 -4633388
1425 -4846107
1426 -3551742
1427 -2094515
1428 -3082080
1429 -5083381
1430 -3886901
1431 -2154180
1432 -2529963
1433 -4169231
1434 -4833900
1435 -2579059
1436 -1619267
1437 -3506924
1438 -4261545
1439 -3262340
1440 -1594053
1441 -2032409
1442 -4283328
1443 -3728698
1444 -1827033
1445 -1567911
1446 -2899229
1447 -4173754
1448 -2508040
1449  -915434
1450 -2316747
1451 -3520175
1452 -3103922
1453 -1347862
1454  -986299
1455 -3210935
1456 -3381217
1457 -1498362
1458  -763498
1459 -1784239
1460 -3443414
1461 -2329652
1462  -339232
1463 -1289491
1464 -2735786
1465 -2713596
1466 -1047566
1467   -52971
1468 -2038840
1469 -2863342
1470 -1281913
1471  -237021
1472  -765005
1473 -2525621
1474 -2079281
1475    46441
1476  -362550
1477 -1758628
1478 -2069518
1479  -718976
1480   660978
1481  -943463
1482 -2222585
1483  -966748
1484   222753
1485    69323
1486 -1694501
1487 -1800571
1488   477721
1489   704752
1490  -727266
1491 -1513996
1492  -513297
1493  1319010
1494   192879
1495 -1560323
1496  -756934
1497   591015
1498   915831
1499  -612986
1500 -1242030
1501   819525
1502  1461459
1503   232427
1504  -741828
1505  -266743
1506  1569346
1507  1083640
1508  -657900
1509  -178116
1510  1114815
1511  1765911
1512   459727
1513  -757499
1514   956810
1515  2068613
1516  1070824
1517   -89929
1518   106148
1519  2160251
1520  2184228
1521   172428
1522   195436
1523  1573013
1524  2526597
1525  1438728
1526  -251303
1527  1097079
1528  2661878
1529  2069303
1530   827113
1531   510243
1532  2400795
1533  3104177
1534  1208692
1535   651863
1536  1730193
1537  2996872
1538  2511281
1539   612296
1540  1381581
1541  3230068
1542  3044245
1543  1744980
1544   953219
1545  2614451
1546  3842709
1547  2105351
1548  1128322
1549  2070605
1550  3554965
1551  3541778
1552  1507503
1553  1675807
1554  3626783
1555  3867804
1556  2670595
1557  1481518
1558  2753251
1559  4522025
1560  3182875
1561  1771171
1562  2343266
1563  3957115
1564  4508438
1565  2496179
1566  1992192
1567  3901854
1568  4607745
1569  3650736
1570  2101670
1571  2773553
1572  4930504
1573  4326237
1574  2760496
1575  2767693
1576  4195528
1577  5299229
1578  3533897
1579  2308464
1580  3942147
1581  5164663
1582  4665369
1583  2998200
1584  3081911
1585  5323205
1586  5237159
1587  3562938
1588  3117097
1589  4239904
1590  5770058
1591  4650426
1592  3081680
1593  4199519
1594  5579575
1595  5598588
1596  4022361
1597  3373833
1598  5405354
1599  5987456
1600  4510305
1601  3678638
1602  4451418
1603  6301983
1604  5737858
1605  3810413
1606  4443921
1607  5972433
1608  6341062
1609  4917606
1610  3752024
1611  5526326
1612  6656342
1613  5482774
1614  4408513
1615  4698325
1616  6592594
1617  6745017
1618  4782239
1619  4737112
1620  6058290
1621  6835769
1622  5890659
1623  4376138
1624  5660453
1625  7195854
1626  6424625
1627  5263761
1628  5110373
1629  6773054
1630  7357572
1631  5510350
1632  5149099
1633  6413096
1634  7378633
1635  6796393
1636  5128293
1637  5923039
1638  7619890
1639  7154683
1640  5947783
1641  5480003
1642  6996231
1643  8085260
1644  6381759
1645  5524540
1646  6661550
1647  7918708
1648  7718910
1649  5855529
1650  6055139
1651  7881694
1652  7830100
1653  6702125
1654  5931635
1655  7110733
1656  8658035
1657  7422123
1658  6207384
1659  6922184
1660  8185839
1661  8440669
1662  6623933
1663  6223169
1664  8061116
1665  8509130
1666  7533698
1667  6509408
1668  7301389
1669  9139759
1670  8304669
1671  6807187
1672  7180553
1673  8426876
1674  9054850
1675  7451900
1676  6597148
1677  8317807
1678  9144526
1679  8371244
1680  7098139
1681  7391375
1682  9408966
1683  9164943
1684  7457183
1685  7374610
1686  8585275
1687  9701993
1688  8400740
1689  6986420
1690  8410317
1691  9679281
1692  9214431
1693  7774199
1694  7463574
1695  9451038
1696  9821224
1697  8208444
1698  7788872
1699  8804722
1700 10226420
1701  9397703
1702  7554118
1703  8409547
1704  9888365
1705  9860866
1706  8524698
1707  7744829
1708  9595209
1709 10568276
1710  9081309
1711  8204659
1712  8870059
1713 10465565
1714 10199075
1715  8182440
1716  8511774
1717 10101977
1718 10478324
1719  9381334
1720  8195034
1721  9644543
1722 11060924
1723  9863732
1724  8666571
1725  8913853
1726 10566118
1727 10931219
1728  8912088
1729  8646070
1730 10215489
1731 11034387
1732 10219446
1733  8654280
1734  9587739
1735 11415156
1736 10688132
1737  9292159
1738  9026092
1739 10519076
1740 11551089
1741  9878210
1742  9031280
1743 10227098
1744 11277493
1745 10961528
1746  9266916
1747  9523271
1748 11432394
1749 11329336
1750 10084754
1751  9485286
1752 10592704
1753 11953250
1754 10637505
1755  9429830
1756 10345441
1757 11519711
1758 11556010
1759  9885736
1760  9626299
1761 11567262
1762 11913313
1763 10774581
1764  9884708
1765 10610107
1766 12252244
1767 11398942
1768  9834992
1769 10300845
1770 11593367
1771 12196900
1772 10745555
1773  9866834
1774 11534885
1775 12306449
1776 11397108
1777 10319477
1778 10594573
1779 12307201
1780 12006578
1781 10459779
1782 10617809
1783 11742410
1784 12548181
1785 11430050
1786 10176242
1787 11499559
1788 12562181
1789 11882997
1790 10736359
1791 10679064
1792 12469709
1793 12671204
1794 11012162
1795 10806088
1796 11866683
1797 12896876
1798 12064230
1799 10497542
1800 11462121
1801 12773212
1802 12390888
1803 11275730
1804 10851204
1805 12479680
1806 13162022
1807 11614701
1808 11019088
1809 11858413
1810 13066663
1811 12667805
1812 10893294
1813 11444416
1814 13045655
1815 13041117
1816 11861875
1817 10941883
1818 12318150
1819 13521835
1820 12185778
1821 11194949
1822 11771930
1823 13192267
1824 13359503
1825 11545017
1826 11472707
1827 13011319
1828 13393857
1829 12456030
1830 11211687
1831 12147308
1832 13701202
1833 12790356
1834 11604018
1835 11841484
1836 13192973
1837 13809862
1838 12128083
1839 11541461
1840 12945113
1841 13630037
1842 12935449
1843 11491649
1844 11998285
1845 13900517
1846 13460900
1847 12025141
1848 11817651
1849 13097574
1850 14198136
1851 12689349
1852 11520108
1853 12736388
1854 13850457
1855 13593368
1856 12019280
1857 11910882
1858 13844060
1859 13989772
1860 12605370
1861 11972796
1862 12836968
1863 14234023
1864 13283172
1865 11858586
1866 12675665
1867 13892543
1868 14030915
1869 12583995
1870 11902298
1871 13684233
1872 14309466
1873 13043762
1874 12085586
1875 12668055
1876 14366762
1877 13929574
1878 12214205
1879 12562432
1880 13856597
1881 14375953
1882 13114600
1883 11914816
1884 13331602
1885 14420641
1886 13546125
1887 12518735
1888 12663437
1889 14320953
1890 14403903
1891 12634330
1892 12467924
1893 13589519
1894 14425252
1895 13632865
1896 12182827
1897 13148744
1898 14508676
1899 14013406
1900 12894997
1901 12562315
1902 14061380
1903 14699936
1904 13103039
1905 12500125
1906 13408906
1907 14466112
1908 14088966
1909 12491399
1910 13005614
1911 14514856
1912 14332207
1913 13244357
1914 12558891
1915 13763894
1916 14801290
1917 13499765
1918 12662254
1919 13365216
1920 14476744
1921 14446604
1922 12807512
1923 12851927
1924 14371037
1925 14488132
1926 13491769
1927 12555747
1928 13495460
1929 14975241
1930 14023075
1931 12828982
1932 13194735
1933 14423247
1934 14832614
1935 13152008
1936 12574848
1937 14084333
1938 14685406
1939 13937685
1940 12798083
1941 13280867
1942 14893716
1943 14359253
1944 13091702
1945 13129666
1946 14147397
1947 14874545
1948 13542640
1949 12641627
1950 13903027
1951 14734783
1952 14237493
1953 13007140
1954 13070438
1955 14752578
1956 14612538
1957 13196161
1958 12936139
1959 13928471
1960 15016391
1961 13994781
1962 12696761
1963 13681288
1964 14710516
1965 14446959
1966 13174783
1967 12803349
1968 14462983
1969 14834276
1970 13477099
1971 12915349
1972 13671273
1973 14975755
1974 14332827
1975 12738914
1976 13352684
1977 14588058
1978 14638851
1979 13409995
1980 12595902
1981 14104003
1982 14994992
1983 13852602
1984 12967551
1985 13347288
1986 14781707
1987 14677661
1988 12912648
1989 12947344
1990 14232603
1991 14772960
1992 13820422
1993 12566850
1994 13711462
1995 15042284
1996 14194287
1997 13039302
1998 12995214
1999 14422225
2000 14834367
2001 13147528
2002 12771410
2003 13973463
2004 14777388
2005 14143236
2006 12670743
2007 13296065
2008 14788280
2009 14351383
2010 13201016
2011 12763692
2012 14003790
2013 15000340
2014 13593610
2015 12665464
2016 13508253
2017 14593436
2018 14426509
2019 12804756
2020 12872730
2021 14476566
2022 14469002
2023 13394903
2024 12726889
2025 13665866
2026 14864857
2027 13776894
2028 12668312
2029 13244181
2030 14244576
2031 14380440
2032 12939548
2033 12633649
2034 14171150
2035 14524326
2036 13566580
2037 12647653
2038 13234502
2039 14692809
2040 13961178
2041 12548439
2042 12834605
2043 13984971
2044 14523983
2045 13152778
2046 12308112
2047 13734490
2048 14502390
2049 13766097
2050 12610963
2051 12714279
2052 14295542
2053 14142699
2054 12682515
2055 12539380
2056 13546638
2057 14491963
2058 13483047
2059 12212614
2060 13216520
2061 14228141
2062 13808061
2063 12653363
2064 12360968
2065 13849840
2066 14188011
2067 12874418
2068 12435636
2069 13149312
2070 14222453
2071 13657616
2072 12167305
2073 12694088
2074 13826004
2075 13825029
2076 12840141
2077 12147384
2078 13421989
2079 14173274
2080 12959990
2081 12211957
2082 12703408
2083 13867456
2084 13660831
2085 12157756
2086 12479091
2087 13682708
2088 13728864
2089 12761489
2090 11882914
2091 12962858
2092 13995711
2093 12995632
2094 12058584
2095 12277414
2096 13511940
2097 13813934
2098 12263101
2099 12006614
2100 13198125
2101 13687250
2102 12901622
2103 11627436
2104 12295857
2105 13685290
2106 13054904
2107 11993164
2108 11973404
2109 13111641
2110 13697267
2111 12277091
2112 11693861
2113 12758196
2114 13392362
2115 12843511
2116 11501857
2117 11814198
2118 13359286
2119 13104236
2120 11962835
2121 11631184
2122 12617105
2123 13575650
2124 12329611
2125 11253536
2126 12109499
2127 13105876
2128 12972481
2129 11546372
2130 11308275
2131 12886542
2132 13089136
2133 11976317
2134 11301724
2135 11958807
2136 13232929
2137 12452533
2138 11135683
2139 11611606
2140 12659756
2141 12931876
2142 11635908
2143 10910358
2144 12308926
2145 12899876
2146 11924214
2147 11028598
2148 11424812
2149 12893605
2150 12542751
2151 11053808
2152 11147269
2153 12148450
2154 12697957
2155 11649442
2156 10543982
2157 11636399
2158 12591010
2159 11988538
2160 10986556
2161 10909481
2162 12371113
2163 12558175
2164 11009994
2165 10648362
2166 11557419
2167 12423680
2168 11650327
2169 10224570
2170 11048084
2171 12299514
2172 11940459
2173 10879045
2174 10479219
2175 11767838
2176 12321364
2177 10944140
2178 10272741
2179 10910473
2180 11952084
2181 11722458
2182 10197998
2183 10439099
2184 11756204
2185 11836990
2186 10839827
2187  9974909
2188 10995106
2189 12049747
2190 10987255
2191 10056252
2192 10431119
2193 11487149
2194 11588462
2195 10110524
2196  9964644
2197 11157042
2198 11414796
2199 10675265
2200  9744355
2201 10428493
2202 11656949
2203 10927243
2204  9857162
2205  9921482
2206 10904654
2207 11371472
2208  9993582
2209  9425989
2210 10587775
2211 11191154
2212 10623968
2213  9486217
2214  9779226
2215 11169127
2216 10826111
2217  9684959
2218  9456906
2219 10241865
2220 11003484
2221  9969501
2222  9107914
2223 10025051
2224 10802143
2225 10540858
2226  9341502
2227  9170836
2228 10565532
2229 10585890
2230  9416735
2231  8993392
2232  9710622
2233 10701865
2234  9872105
2235  8740183
2236  9464341
2237 10372103
2238 10313179
2239  9166835
2240  8616761
2241  9880528
2242 10274506
2243  9250504
2244  8600317
2245  9074860
2246 10319881
2247  9913387
2248  8483300
2249  8750887
2250  9769797
2251 10042195
2252  8978666
2253  8070270
2254  9237327
2255 10029587
2256  9136628
2257  8284453
2258  8480612
2259  9715718
2260  9665341
2261  8212417
2262  8158745
2263  9120094
2264  9666234
2265  8947039
2266  7813296
2267  8601073
2268  9616485
2269  8998691
2270  7977305
2271  7783193
2272  8992147
2273  9460021
2274  8098072
2275  7679160
2276  8536130
2277  9262491
2278  8733195
2279  7403856
2280  7893377
2281  9109670
2282  8741200
2283  7716319
2284  7281542
2285  8352631
2286  9166725
2287  7984036
2288  7211339
2289  7870165
2290  8793293
2291  8639686
2292  7132023
2293  7073308
2294  8437364
2295  8549002
2296  7588831
2297  6823323
2298  7636385
2299  8807559
2300  7909855
2301  6821081
2302  7150366
2303  8113447
2304  8370883
2305  7004458
2306  6474501
2307  7705316
2308  8210945
2309  7522418
2310  6506452
2311  6842334
2312  8195714
2313  7747912
2314  6513299
2315  6520734
2316  7442049
2317  8042560
2318  6868749
2319  6000909
2320  7051398
2321  7748353
2322  7236009
2323  6178553
2324  6159010
2325  7519127
2326  7499413
2327  6311657
2328  6007288
2329  6738509
2330  7644763
2331  6819389
2332  5586385
2333  6271783
2334  7175961
2335  6972477
2336  5866264
2337  5450304
2338  6803874
2339  7233076
2340  6146030
2341  5596000
2342  6080967
2343  7047858
2344  6559054
2345  5237744
2346  5616425
2347  6549845
2348  6619014
2349  5743711
2350  5034903
2351  6077343
2352  6783833
2353  5899929
2354  5158660
2355  5360249
2356  6397943
2357  6317085
2358  4929556
2359  4982694
2360  5973429
2361  6268518
2362  5510880
2363  4599199
2364  5411241
2365  6306113
2366  5549170
2367  4701247
2368  4715546
2369  5753171
2370  6065755
2371  4768537
2372  4434724
2373  5297343
2374  5797380
2375  5289987
2376  4152012
2377  4592086
2378  5725132
2379  5301925
2380  4366665
2381  4146090
2382  5117324
2383  5738265
2384  4517682
2385  3855391
2386  4603529
2387  5255853
2388  4987199
2389  3820785
2390  3932342
2391  5157009
2392  5049759
2393  4132240
2394  3614349
2395  4326692
2396  5245138
2397  4296327
2398  3337970
2399  3903342
2400  4727484
2401  4719382
2402  3489098
2403  3231756
2404  4540368
2405  4756509
2406  3851386
2407  3116909
2408  3589127
2409  4698594
2410  4048530
2411  2915597
2412  3249239
2413  4131141
2414  4439014
2415  3313255
2416  2623234
2417  3748797
2418  4302529
2419  3565596
2420  2627719
2421  2819235
2422  4138996
2423  3921134
2424  2622407
2425  2592770
2426  3453354
2427  4044773
2428  3129457
2429  2085765
2430  2927351
2431  3738993
2432  3305155
2433  2388662
2434  2212231
2435  3436429
2436  3625827
2437  2379028
2438  1996019
2439  2666973
2440  3480870
2441  2881685
2442  1627656
2443  2231645
2444  3282912
2445  3096427
2446  2094321
2447  1552958
2448  2678669
2449  3276244
2450  2147941
2451  1451384
2452  1886736
2453  2878800
2454  2762015
2455  1413229
2456  1506093
2457  2559021
2458  2721426
2459  1904015
2460  1013109
2461  1793791
2462  2735347
2463  1960051
2464  1127304
2465  1287477
2466  2248308
2467  2458985
2468  1143715
2469   869421
2470  1866215
2471  2236040
2472  1601110
2473   592157
2474  1069012
2475  2180143
2476  1685126
2477   793744
2478   709049
2479  1559041
2480  2089185
2481   916045
2482   270256
2483  1096397
2484  1702046
2485  1373843
2486   293637
2487   410850
2488  1619541
2489  1415257
2490   450402
2491   120485
2492   815600
2493  1602083
2494   676492
2495  -171693
2496   484699
2497  1178724
2498  1059536
2499    -2027
2500  -229241
2501   936758
2502  1032641
2503   119872
2504  -419687
2505    75285
2506  1097454
2507   524725
2508  -523779
2509  -148848
2510   582685
2511   690127
2512  -273337
2513  -808113
2514   213863
2515   584476
2516  -171432
2517  -771256
2518  -506690
2519   518637
2520   217249
2521  -925941
2522  -763118
2523    -2390
2524   292494
2525  -578760
2526 -1380713
2527  -433155
2528   260970
2529  -394103
2530 -1194926
2531 -1156332
2532   -54264
2533   -40498
2534 -1306705
2535 -1464802
2536  -684552
2537   -89524
2538  -690521
2539 -1798733
2540 -1205542
2541  -278602
2542  -618920
2543 -1474112
2544 -1809645
2545  -821516
2546  -384567
2547 -1504718
2548 -1952097
2549 -1340910
2550  -599222
2551  -907943
2552 -2136621
2553 -1859014
2554  -818089
2555  -985732
2556 -1861673
2557 -2383583
2558 -1458417
2559  -672470
2560 -1668003
2561 -2398855
2562 -1978750
2563 -1161501
2564 -1174550
2565 -2446220
2566 -2577872
2567 -1494494
2568 -1296849
2569 -2014308
2570 -2776946
2571 -2181068
2572 -1155429
2573 -1850619
2574 -2776978
2575 -2616019
2576 -1794761
2577 -1496177
2578 -2683685
2579 -3170338
2580 -2115471
2581 -1618855
2582 -2192960
2583 -3177578
2584 -2914610
2585 -1703246
2586 -2044576
2587 -3083745
2588 -3206156
2589 -2467290
2590 -1839800
2591 -2784378
2592 -3597854
2593 -2804421
2594 -2134422
2595 -2402753
2596 -3405792
2597 -3557823
2598 -2397306
2599 -2351451
2600 -3309671
2601 -3661912
2602 -3104229
2603 -2265260
2604 -2918809
2605 -3960485
2606 -3440286
2607 -2683575
2608 -2749806
2609 -3695630
2610 -4119446
2611 -2980343
2612 -2599078
2613 -3511061
2614 -4097461
2615 -3748493
2616 -2763982
2617 -3079181
2618 -4298226
2619 -4114027
2620 -3299228
2621 -3049684
2622 -3808421
2623 -4536304
2624 -3667776
2625 -3011145
2626 -3696451
2627 -4387511
2628 -4351113
2629 -3421953
2630 -3368267
2631 -4512669
2632 -4568960
2633 -3799778
2634 -3408288
2635 -4000901
2636 -4954897
2637 -4322058
2638 -3446279
2639 -3946106
2640 -4740589
2641 -4873606
2642 -3936720
2643 -3584150
2644 -4710216
2645 -5049111
2646 -4347132
2647 -3823000
2648 -4198370
2649 -5254849
2650 -4940749
2651 -3962755
2652 -4205855
2653 -4947929
2654 -5288773
2655 -4516728
2656 -3881560
2657 -4847385
2658 -5466940
2659 -4947218
2660 -4309410
2661 -4404691
2662 -5493806
2663 -5516278
2664 -4470977
2665 -4434559
2666 -5143184
2667 -5667424
2668 -5087478
2669 -4273432
2670 -5072769
2671 -5880760
2672 -5498622
2673 -4781548
2674 -4645862
2675 -5658631
2676 -5951465
2677 -4948250
2678 -4712523
2679 -5353795
2680 -6065547
2681 -5757228
2682 -4745376
2683 -5182320
2684 -6110797
2685 -5953780
2686 -5256459
2687 -4893324
2688 -5819838
2689 -6421403
2690 -5502209
2691 -5008427
2692 -5554813
2693 -6396790
2694 -6308792
2695 -5148571
2696 -5261008
2697 -6327257
2698 -6469077
2699 -5798314
2700 -5154542
2701 -5889504
2702 -6850706
2703 -6166246
2704 -5409947
2705 -5653397
2706 -6519825
2707 -6793610
2708 -5715474
2709 -5448833
2710 -6439892
2711 -6828320
2712 -6355638
2713 -5578424
2714 -5998492
2715 -7100194
2716 -6705214
2717 -5835893
2718 -5833030
2719 -6606418
2720 -7178481
2721 -6264993
2722 -5704436
2723 -6576632
2724 -7195832
2725 -6882969
2726 -5949164
2727 -6036942
2728 -7253010
2729 -7185234
2730 -6267691
2731 -6057959
2732 -6752621
2733 -7556809
2734 -6862012
2735 -6025419
2736 -6656527
2737 -7369079
2738 -7314241
2739 -6449606
2740 -6159123
2741 -7267844
2742 -7570422
2743 -6828453
2744 -6435990
2745 -6870318
2746 -7783390
2747 -7394779
2748 -6378903
2749 -6722494
2750 -7509459
2751 -7705793
2752 -6928484
2753 -6382434
2754 -7398011
2755 -7968389
2756 -7283744
2757 -6718799
2758 -6944092
2759 -7915644
2760 -7843195
2761 -6818489
2762 -6898672
2763 -7644991
2764 -8029284
2765 -7463473
2766 -6681385
2767 -7404214
2768 -8185875
2769 -7715084
2770 -7054204
2771 -7024202
2772 -7997337
2773 -8272324
2774 -7262857
2775 -7066816
2776 -7772642
2777 -8334458
2778 -7945199
2779 -6951456
2780 -7397427
2781 -8342726
2782 -8116262
2783 -7431489
2784 -7167019
2785 -8023862
2786 -8621397
2787 -7749485
2788 -7307753
2789 -7814438
2790 -8455082
2791 -8342405
2792 -7324668
2793 -7446621
2794 -8439143
2795 -8454794
2796 -7867343
2797 -7466553
2798 -8106496
2799 -8829195
2800 -8099609
2801 -7492414
2802 -7885980
2803 -8542311
2804 -8663114
2805 -7726856
2806 -7592402
2807 -8575933
2808 -8792768
2809 -8223778
2810 -7636652
2811 -8104040
2812 -9060714
2813 -8531060
2814 -7702212
2815 -7922446
2816 -8662077
2817 -9022079
2818 -8151319
2819 -7728172
2820 -8630704
2821 -9004697
2822 -8554315
2823 -7902112
2824 -8101292
2825 -9123620
2826 -8936581
2827 -8096098
2828 -8081388
2829 -8688591
2830 -9242307
2831 -8551182
2832 -7841248
2833 -8582335
2834 -9199705
2835 -8907004
2836 -8142950
2837 -8095218
2838 -9221482
2839 -9336216
2840 -8417023
2841 -8168929
2842 -8706218
2843 -9394921
2844 -8887651
2845 -7990308
2846 -8536589
2847 -9314932
2848 -9273484
2849 -8534998
2850 -8146621
2851 -9143046
2852 -9594962
2853 -8773796
2854 -8287355
2855 -8629365
2856 -9476011
2857 -9293870
2858 -8262360
2859 -8506779
2860 -9379134
2861 -9589368
2862 -8915880
2863 -8218904
2864 -8994488
2865 -9715014
2866 -9087597
2867 -8473268
2868 -8623940
2869 -9527663
2870 -9687866
2871 -8630322
2872 -8507028
2873 -9288513
2874 -9699119
2875 -9251398
2876 -8405593
2877 -8902344
2878 -9792455
2879 -9401894
2880 -8737250
2881 -8682603
2882 -9493853
2883 -9890947
2884 -8929319
2885 -8555983
2886 -9245340
2887 -9758550
2888 -9522316
2889 -8621199
2890 -8830860
2891 -9846356
2892 -9719263
2893 -9007869
2894 -8688193
2895 -9352033
2896 -10061390
2897 -9282059
2898 -8633729
2899 -9151078
2900 -9811516
2901 -9817576
2902 -8901715
2903 -8798488
2904 -9785448
2905 -9881809
2906 -9242137
2907 -8784915
2908 -9217285
2909 -10053994
2910 -9574704
2911 -8852012
2912 -9166433
2913 -9786000
2914 -9997196
2915 -9182387
2916 -8761056
2917 -9638365
2918 -9987102
2919 -9461486
2920 -8871498
2921 -9103824
2922 -10104146
2923 -9892581
2924 -9013586
2925 -9107438
2926 -9723166
2927 -10096281
2928 -9402924
2929 -8770805
2930 -9527271
2931 -10045862
2932 -9677530
2933 -9067547
2934 -9065485
2935 -10023682
2936 -10083547
2937 -9182497
2938 -9021271
2939 -9563991
2940 -10154447
2941 -9694174
2942 -8853033
2943 -9390934
2944 -10088843
2945 -9887375
2946 -9230004
2947 -8956437
2948 -9839724
2949 -10182111
2950 -9385356
2951 -9073842
2952 -9469635
2953 -10119524
2954 -9911773
2955 -9006378
2956 -9283942
2957 -10031154
2958 -9999465
2959 -9403854
2960 -8947325
2961 -9682133
2962 -10258524
2963 -9553638
2964 -9091550
2965 -9410342
2966 -10115118
2967 -10072997
2968 -9080119
2969 -9124284
2970 -9930078
2971 -10064488
2972 -9552660
2973 -8960445
2974 -9523777
2975 -10291341
2976 -9773282
2977 -9158995
2978 -9261352
2979 -9956862
2980 -10204869
2981 -9227690
2982 -8959191
2983 -9752269
2984 -10135867
2985 -9767899
2986 -9026119
2987 -9331266
2988 -10243234
2989 -9916141
2990 -9192117
2991 -9128486
2992 -9764157
2993 -10259413
2994 -9440761
2995 -8921500
2996 -9585960
2997 -10084606
2998 -9889695
2999 -9095959
3000 -9106933
3001 -10083939
3002 -10032699
3003 -9280375
3004 -8988074
3005 -9529131
3006 -10285817
3007 -9681753
3008 -8898997
3009 -9361386
3010 -10002644
3011 -9991811
3012 -9156699
3013 -8884221
3014 -9859832
3015 -10130161
3016 -9446954
3017 -8985035
3018 -9311149
3019 -10177487
3020 -9854798
3021 -8927811
3022 -9113053
3023 -9780491
3024 -10049999
3025 -9342460
3026 -8746785
3027 -9569129
3028 -10117878
3029 -9610139
3030 -9007865
3031 -9060194
3032 -9924012
3033 -9916812
3034 -9006184
3035 -8975925
3036 -9582018
3037 -9997787
3038 -9507728
3039 -8747651
3040 -9311928
3041 -9977121
3042 -9640720
3043 -9012713
3044 -8852481
3045 -9672291
3046 -9958088
3047 -9098457
3048 -8848536
3049 -9366064
3050 -9900539
3051 -9601127
3052 -8716139
3053 -9027318
3054 -9784131
3055 -9635621
3056 -9049399
3057 -8726981
3058 -9424275
3059 -9943000
3060 -9211558
3061 -8764933
3062 -9099663
3063 -9673893
3064 -9640376
3065 -8739909
3066 -8773686
3067 -9562441
3068 -9625031
3069 -9112223
3070 -8625259
3071 -9138814
3072 -9821403
3073 -9244609
3074 -8666660
3075 -8872038
3076 -9446605
3077 -9602000
3078 -8770976
3079 -8578722
3080 -9350121
3081 -9562687
3082 -9139424
3083 -8541557
3084 -8832519
3085 -9626962
3086 -9256965
3087 -8581256
3088 -8634685
3089 -9219142
3090 -9602059
3091 -8837911
3092 -8383095
3093 -9067867
3094 -9455333
3095 -9114424
3096 -8435395
3097 -8516846
3098 -9407092
3099 -9283540
3100 -8555540
3101 -8446282
3102 -8954382
3103 -9485048
3104 -8882679
3105 -8185386
3106 -8690441
3107 -9217715
3108 -9101796
3109 -8432429
3110 -8266481
3111 -9132216
3112 -9268824
3113 -8560698
3114 -8264098
3115 -8629604
3116 -9265819
3117 -8863047
3118 -8069401
3119 -8429837
3120 -9028037
3121 -9036238
3122 -8403855
3123 -8036638
3124 -8834492
3125 -9174329
3126 -8513363
3127 -8065836
3128 -8290138
3129 -9024171
3130 -8875966
3131 -7984673
3132 -8124722
3133 -8783445
3134 -8970197
3135 -8385781
3136 -7768689
3137 -8417029
3138 -9021471
3139 -8501847
3140 -7921498
3141 -7970480
3142 -8737125
3143 -8878834
3144 -7967199
3145 -7819287
3146 -8425156
3147 -8792806
3148 -8390115
3149 -7601878
3150 -7979023
3151 -8750136
3152 -8484736
3153 -7886269
3154 -7706626
3155 -8379162
3156 -8777631
3157 -7942784
3158 -7546061
3159 -8036820
3160 -8540123
3161 -8361232
3162 -7514796
3163 -7632948
3164 -8469603
3165 -8414476
3166 -7809933
3167 -7433980
3168 -7959222
3169 -8571535
3170 -7925542
3171 -7339297
3172 -7677581
3173 -8246400
3174 -8313362
3175 -7482260
3176 -7312645
3177 -8118325
3178 -8252209
3179 -7697273
3180 -7182418
3181 -7539507
3182 -8321254
3183 -7912744
3184 -7215152
3185 -7355002
3186 -7904644
3187 -8162703
3188 -7432587
3189 -7002586
3190 -7700001
3191 -8031601
3192 -7625335
3193 -7025887
3194 -7155425
3195 -8002184
3196 -7854817
3197 -7107405
3198 -7057852
3199 -7532577
3200 -7924057
3201 -7341407
3202 -6726678
3203 -7296976
3204 -7780582
3205 -7530632
3206 -6920190
3207 -6836535
3208 -7631537
3209 -7694735
3210 -6940873
3211 -6750451
3212 -7143545
3213 -7652434
3214 -7278030
3215 -6532339
3216 -6901310
3217 -7489756
3218 -7417590
3219 -6830195
3220 -6483646
3221 -7171766
3222 -7482537
3223 -6832112
3224 -6492849
3225 -6760791
3226 -7352723
3227 -7200580
3228 -6395009
3229 -6544558
3230 -7129631
3231 -7166723
3232 -6671558
3233 -6203296
3234 -6765795
3235 -7242998
3236 -6702308
3237 -6278833
3238 -6426926
3239 -7014209
3240 -7041630
3241 -6202762
3242 -6151420
3243 -6759128
3244 -6941141
3245 -6520148
3246 -5932679
3247 -6367774
3248 -7019152
3249 -6592342
3250 -6035644
3251 -6031554
3252 -6618068
3253 -6855394
3254 -6044028
3255 -5773407
3256 -6361228
3257 -6713474
3258 -6415304
3259 -5709169
3260 -5917533
3261 -6695774
3262 -6472469
3263 -5830676
3264 -5639592
3265 -6171623
3266 -6636903
3267 -5943501
3268 -5458923
3269 -5955599
3270 -6415409
3271 -6278798
3272 -5525214
3273 -5461325
3274 -6251871
3275 -6260422
3276 -5663359
3277 -5318830
3278 -5724907
3279 -6385021
3280 -5898690
3281 -5211941
3282 -5504062
3283 -6011100
3284 -6078729
3285 -5348392
3286 -5048692
3287 -5799703
3288 -6038617
3289 -5523065
3290 -5068734
3291 -5305326
3292 -6035268
3293 -5750865
3294 -4967291
3295 -5063726
3296 -5590658
3297 -5837118
3298 -5236404
3299 -4720070
3300 -5338808
3301 -5783344
3302 -5408142
3303 -4832449
3304 -4804645
3305 -5573326
3306 -5595479
3307 -4804451
3308 -4681357
3309 -5146290
3310 -5557975
3311 -5139368
3312 -4449490
3313 -4863825
3314 -5418494
3315 -5188489
3316 -4606425
3317 -4405436
3318 -5101485
3319 -5353337
3320 -4642660
3321 -4378326
3322 -4754486
3323 -5230008
3324 -4978166
3325 -4188308
3326 -4391951
3327 -5025266
3328 -4963693
3329 -4414237
3330 -4026208
3331 -4621222
3332 -5120423
3333 -4508969
3334 -4052377
3335 -4274605
3336 -4828914
3337 -4819344
3338 -3979390
3339 -3917577
3340 -4562573
3341 -4706259
3342 -4277796
3343 -3758257
3344 -4153934
3345 -4767677
3346 -4324057
3347 -3771872
3348 -3827207
3349 -4360326
3350 -4569747
3351 -3823297
3352 -3575799
3353 -4142873
3354 -4390335
3355 -4083962
3356 -3509221
3357 -3694411
3358 -4337181
3359 -4085180
3360 -3540758
3361 -3475203
3362 -3924956
3363 -4269077
3364 -3659676
3365 -3238462
3366 -3712660
3367 -4044130
3368 -3834078
3369 -3227943
3370 -3237475
3371 -3958501
3372 -3882199
3373 -3285497
3374 -3113546
3375 -3505723
3376 -3968123
3377 -3449302
3378 -2872443
3379 -3261987
3380 -3689708
3381 -3606493
3382 -2997926
3383 -2810534
3384 -3518494
3385 -3654790
3386 -3106692
3387 -2777344
3388 -3008590
3389 -3586413
3390 -3283570
3391 -2573752
3392 -2776321
3393 -3290113
3394 -3389660
3395 -2829272
3396 -2422526
3397 -3046113
3398 -3373742
3399 -2870855
3400 -2429112
3401 -2539622
3402 -3181279
3403 -3094222
3404 -2347684
3405 -2379015
3406 -2875766
3407 -3095082
3408 -2630525
3409 -2069577
3410 -2546826
3411 -3028962
3412 -2655723
3413 -2148690
3414 -2099933
3415 -2759560
3416 -2912328
3417 -2153483
3418 -1946930
3419 -2396876
3420 -2761179
3421 -2432595
3422 -1732630
3423 -2032474
3424 -2666269
3425 -2474627
3426 -1933914
3427 -1706154
3428 -2268851
3429 -2634607
3430 -1966219
3431 -1578552
3432 -1920920
3433 -2368760
3434 -2240985
3435 -1498017
3436 -1580135
3437 -2250745
3438 -2232164
3439 -1721329
3440 -1345611
3441 -1768703
3442 -2282389
3443 -1761143
3444 -1260229
3445 -1476562
3446 -1977528
3447 -2041619
3448 -1314566
3449 -1130495
3450 -1775644
3451 -1949973
3452 -1518686
3453  -993898
3454 -1245740
3455 -1910494
3456 -1606047
3457 -1001235
3458 -1050330
3459 -1547059
3460 -1807838
3461 -1150861
3462  -732044
3463 -1263843
3464 -1585867
3465 -1300181
3466  -757267
3467  -802179
3468 -1491587
3469 -1401550
3470  -790810
3471  -660817
3472 -1032378
3473 -1452528
3474  -975568
3475  -404619
3476  -782684
3477 -1215299
3478 -1090584
3479  -546417
3480  -389355
3481 -1049376
3482 -1151720
3483  -540143
3484  -291783
3485  -585903
3486 -1089373
3487  -786555
3488  -124566
3489  -370882
3490  -842562
3491  -829041
3492  -315390
3493     7487
3494  -571234
3495  -838851
3496  -316342
3497    26939
3498  -146567
3499  -690774
3500  -591187
3501   107848
3502    58913
3503  -432425
3504  -538247
3505   -98392
3506   375663
3507   -79759
3508  -522524
3509  -131110
3510   283530
3511   251640
3512  -279112
3513  -356575
3514   339764
3515   468100
3516     7947
3517  -210204
3518   116833
3519   661372
3520   341660
3521  -207438
3522    74895
3523   546043
3524   628402
3525   168786
3526   -64276
3527   568955
3528   831867
3529   417804
3530   105306
3531   298563
3532   914868
3533   785391
3534   167209
3535   299187
3536   809060
3537  1050924
3538   624406
3539   195688
3540   721445
3541  1162928
3542   851154
3543   438130
3544   491005
3545  1149094
3546  1244925
3547   605426
3548   543907
3549  1007381
3550  1358159
3551  1062774
3552   521092
3553   883789
3554  1430732
3555  1266701
3556   853334
3557   744010
3558  1339721
3559  1646392
3560  1059563
3561   817901
3562  1193657
3563  1626744
3564  1485221
3565   866658
3566  1067991
3567  1707182
3568  1678197
3569  1253819
3570   997758
3571  1515791
3572  1990060
3573  1486588
3574  1095488
3575  1373268
3576  1883209
3577  1918584
3578  1281769
3579  1269530
3580  1924676
3581  2068887
3582  1676402
3583  1265707
3584  1612455
3585  2236955
3586  1936984
3587  1465104
3588  1600776
3589  2101335
3590  2325533
3591  1730285
3592  1490693
3593  2062057
3594  2347449
3595  2088647
3596  1611603
3597  1771385
3598  2464462
3599  2355759
3600  1844076
3601  1825145
3602  2281038
3603  2645841
3604  2150836
3605  1731512
3606  2211464
3607  2619705
3608  2494074
3609  2018709
3610  1996296
3611  2662617
3612  2717479
3613  2218812
3614  2062170
3615  2415724
3616  2895632
3617  2594450
3618  2056422
3619  2378815
3620  2860284
3621  2882486
3622  2413484
3623  2194019
3624  2811233
3625  3061121
3626  2608431
3627  2327273
3628  2552089
3629  3122215
3630  3009969
3631  2431103
3632  2577498
3633  3052934
3634  3183465
3635  2799514
3636  2447647
3637  2941430
3638  3333396
3639  2990739
3640  2652616
3641  2749167
3642  3315000
3643  3384593
3644  2794364
3645  2770324
3646  3215563
3647  3439913
3648  3155405
3649  2722201
3650  3107517
3651  3614114
3652  3363407
3653  2985997
3654  2971572
3655  3488033
3656  3698424
3657  3111415
3658  2938046
3659  3376961
3660  3726232
3661  3553841
3662  3025420
3663  3242877
3664  3829707
3665  3717782
3666  3310949
3667  3168445
3668  3609188
3669  3974091
3670  3491691
3671  3202073
3672  3543220
3673  3929968
3674  3898788
3675  3357297
3676  3389748
3677  3984124
3678  4013040
3679  3628273
3680  3383044
3681  3744660
3682  4240051
3683  3876214
3684  3460388
3685  3701784
3686  4138441
3687  4226933
3688  3668857
3689  3520012
3690  4115915
3691  4302607
3692  3968465
3693  3641299
3694  3876958
3695  4460808
3696  4250062
3697  3749233
3698  3839124
3699  4263913
3700  4494148
3701  4025740
3702  3703110
3703  4227128
3704  4576133
3705  4340629
3706  3920910
3707  3972945
3708  4599698
3709  4583389
3710  4046331
3711  3996202
3712  4386275
3713  4749873
3714  4404658
3715  3935305
3716  4329688
3717  4769658
3718  4648124
3719  4203755
3720  4089241
3721  4692011
3722  4867261
3723  4363202
3724  4185462
3725  4505815
3726  4966495
3727  4772842
3728  4190251
3729  4409469
3730  4901034
3731  4911542
3732  4498246
3733  4245989
3734  4788603
3735  5137103
3736  4699739
3737  4395995
3738  4595813
3739  5098241
3740  5086001
3741  4474524
3742  4496653
3743  5002275
3744  5167907
3745  4840885
3746  4440192
3747  4845299
3748  5338916
3749  5024784
3750  4624521
3751  4675353
3752  5167811
3753  5343606
3754  4782458
3755  4651386
3756  5104632
3757  5362077
3758  5157137
3759  4697543
3760  4904669
3761  5447042
3762  5289097
3763  4887951
3764  4815765
3765  5236184
3766  5545398
3767  5088085
3768  4828607
3769  5215092
3770  5525536
3771  5418275
3772  4915221
3773  4962288
3774  5553827
3775  5539934
3776  5145038
3777  4976633
3778  5327880
3779  5754002
3780  5392406
3781  4986460
3782  5246988
3783  5621923
3784  5662583
3785  5187022
3786  5051941
3787  5610720
3788  5776391
3789  5430195
3790  5165743
3791  5379722
3792  5875606
3793  5644515
3794  5171794
3795  5322693
3796  5711585
3797  5853736
3798  5446680
3799  5194657
3800  5677765
3801  5934270
3802  5645272
3803  5325945
3804  5429313
3805  5962413
3806  5890868
3807  5378569
3808  5414272
3809  5802556
3810  6044714
3811  5711088
3812  5314531
3813  5714341
3814  6082342
3815  5869971
3816  5500312
3817  5478228
3818  6021313
3819  6127251
3820  5621884
3821  5532475
3822  5853919
3823  6168819
3824  5936509
3825  5451410
3826  5714961
3827  6162976
3828  6078523
3829  5712000
3830  5566009
3831  6062777
3832  6322501
3833  5851110
3834  5622683
3835  5870063
3836  6250790
3837  6161242
3838  5626736
3839  5745737
3840  6245386
3841  6266312
3842  5940069
3843  5662540
3844  6047705
3845  6431546
3846  6051509
3847  5732978
3848  5897929
3849  6312376
3850  6375125
3851  5833015
3852  5786618
3853  6281365
3854  6425552
3855  6119163
3856  5748567
3857  6026232
3858  6533173
3859  6278265
3860  5864067
3861  5917690
3862  6340587
3863  6558440
3864  6053340
3865  5813280
3866  6251303
3867  6518957
3868  6328915
3869  5879503
3870  5971052
3871  6559698
3872  6501874
3873  6061119
3874  5960977
3875  6320845
3876  6662393
3877  6257218
3878  5879102
3879  6220512
3880  6565979
3881  6495863
3882  6055043
3883  6009493
3884  6562331
3885  6644100
3886  6214818
3887  6016709
3888  6274889
3889  6709875
3890  6457859
3891  5976132
3892  6201453
3893  6606256
3894  6666137
3895  6237909
3896  6003026
3897  6503623
3898  6731764
3899  6370853
3900  6082921
3901  6231883
3902  6727610
3903  6631801
3904  6121448
3905  6192606
3906  6575170
3907  6741515
3908  6408841
3909  6052196
3910  6434644
3911  6769239
3912  6523954
3913  6200757
3914  6211003
3915  6704954
3916  6784395
3917  6280994
3918  6191485
3919  6522406
3920  6769019
3921  6552329
3922  6131008
3923  6389434
3924  6795701
3925  6646403
3926  6309908
3927  6226523
3928  6646918
3929  6854969
3930  6384183
3931  6197158
3932  6493670
3933  6795481
3934  6687268
3935  6210027
3936  6340841
3937  6800691
3938  6751165
3939  6414052
3940  6203619
3941  6555594
3942  6887549
3943  6507076
3944  6230801
3945  6447318
3946  6784926
3947  6798923
3948  6305686
3949  6277715
3950  6729486
3951  6804665
3952  6515712
3953  6218874
3954  6469847
3955  6903945
3956  6640565
3957  6288752
3958  6416887
3959  6749853
3960  6845741
3961  6376768
3962  6217737
3963  6666535
3964  6832558
3965  6592024
3966  6260919
3967  6419897
3968  6898951
3969  6740974
3970  6321814
3971  6337269
3972  6668468
3973  6879316
3974  6487551
3975  6186331
3976  6576785
3977  6846308
3978  6684958
3979  6295620
3980  6313734
3981  6833470
3982  6820194
3983  6365664
3984  6270939
3985  6568580
3986  6905469
3987  6611410
3988  6178125
3989  6459535
3990  6813930
3991  6742721
3992  6349352
3993  6209174
3994  6698522
3995  6860122
3996  6458613
3997  6251322
3998  6449977
3999  6853014
4000  6710452
4001  6213592
4002  6338270
4003  6707006
4004  6751810
4005  6410709
4006  6151125
4007  6567592
4008  6852297
4009  6528154
4010  6253205
4011  6350419
4012  6767230
4013  6766514
4014  6234514
4015  6211653
4016  6601207
4017  6767253
4018  6493041
4019  6118198
4020  6426955
4021  6821783
4022  6579438
4023  6232219
4024  6215909
4025  6628922
4026  6773670
4027  6287091
4028  6140292
4029  6478153
4030  6728579
4031  6562890
4032  6117900
4033  6257120
4034  6709702
4035  6609924
4036  6251428
4037  6120083
4038  6471874
4039  6766100
4040  6345895
4041  6065632
4042  6338121
4043  6638880
4044  6569678
4045  6097484
4046  6104557
4047  6587730
4048  6605524
4049  6260254
4050  6047139
4051  6316606
4052  6705052
4053  6402955
4054  6029823
4055  6174544
4056  6496898
4057  6561454
4058  6128725
4059  5974065
4060  6421628
4061  6570397
4062  6305218
4063  6015641
4064  6136122
4065  6562638
4066  6400602
4067  5991854
4068  6039227
4069  6341846
4070  6512143
4071  6174474
4072  5904014
4073  6263289
4074  6476730
4075  6276595
4076  5964064
4077  5969473
4078  6403197
4079  6367751
4080  5963824
4081  5941954
4082  6209719
4083  6438336
4084  6170949
4085  5809136
4086  6079759
4087  6357952
4088  6223819
4089  5915278
4090  5833939
4091  6249605
4092  6341343
4093  5940761
4094  5825709
4095  6048270
4096  6333369
4097  6150270
4098  5711211
4099  5884213
4100  6236103
4101  6185011
4102  5869480
4103  5684745
4104  6081340
4105  6309642
4106  5919678
4107  5687476
4108  5844204
4109  6180950
4110  6129930
4111  5653846
4112  5704933
4113  6080134
4114  6122606
4115  5847352
4116  5563205
4117  5853219
4118  6176825
4119  5882925
4120  5591573
4121  5658507
4122  6004207
4123  6080792
4124  5619891
4125  5539071
4126  5898594
4127  6039380
4128  5795718
4129  5431681
4130  5627446
4131  6041907
4132  5838072
4133  5493894
4134  5497617
4135  5835525
4136  6018598
4137  5576805
4138  5357176
4139  5672454
4140  5894160
4141  5745400
4142  5324597
4143  5389287
4144  5871492
4145  5816171
4146  5455171
4147  5318542
4148  5587481
4149  5895745
4150  5552697
4151  5202405
4152  5428871
4153  5713479
4154  5695000
4155  5297431
4156  5197999
4157  5647185
4158  5719697
4159  5388310
4160  5163237
4161  5337207
4162  5723003
4163  5512857
4164  5092433
4165  5220385
4166  5531673
4167  5612273
4168  5244363
4169  5007532
4170  5399130
4171  5584190
4172  5311475
4173  5035913
4174  5096946
4175  5507092
4176  5454647
4177  5017942
4178  5021465
4179  5306052
4180  5474687
4181  5191739
4182  4830019
4183  5126944
4184  5422779
4185  5231846
4186  4925772
4187  4885911
4188  5299602
4189  5360161
4190  4916210
4191  4818453
4192  5069059
4193  5293107
4194  5097207
4195  4694095
4196  4882392
4197  5233029
4198  5143052
4199  4847537
4200  4693487
4201  5032824
4202  5213029
4203  4821015
4204  4629194
4205  4812074
4206  5091541
4207  5022320
4208  4592035
4209  4653375
4210  5023118
4211  5012091
4212  4724259
4213  4492668
4214  4767862
4215  5047445
4216  4716968
4217  4462381
4218  4589902
4219  4885326
4220  4914517
4221  4484703
4222  4414733
4223  4767171
4224  4849018
4225  4617145
4226  4315705
4227  4489018
4228  4860634
4229  4653435
4230  4332519
4231  4356591
4232  4629546
4233  4758894
4234  4380371
4235  4201211
4236  4503928
4237  4641559
4238  4488802
4239  4175680
4240  4242772
4241  4637773
4242  4528611
4243  4190093
4244  4135474
4245  4365645
4246  4581346
4247  4258891
4248  3985280
4249  4261906
4250  4472467
4251  4364688
4252  4021190
4253  3989744
4254  4391433
4255  4380457
4256  4017727
4257  3918123
4258  4115074
4259  4407776
4260  4171332
4261  3809204
4262  3999544
4263  4262227
4264  4226117
4265  3882543
4266  3709075
4267  4101631
4268  4237723
4269  3908833
4270  3710335
4271  3849047
4272  4202849
4273  4066714
4274  3628172
4275  3712584
4276  4003671
4277  4058024
4278  3752470
4279  3483112
4280  3818070
4281  4059036
4282  3791313
4283  3530699
4284  3565889
4285  3933589
4286  3934672
4287  3484046
4288  3440874
4289  3731910
4290  3874615
4291  3641792
4292  3286790
4293  3526598
4294  3854102
4295  3662348
4296  3356437
4297  3291894
4298  3635809
4299  3771013
4300  3349124
4301  3189024
4302  3450832
4303  3671150
4304  3539949
4305  3126469
4306  3207053
4307  3578925
4308  3516627
4309  3215328
4310  3040797
4311  3317300
4312  3587050
4313  3240462
4314  2992149
4315  3167023
4316  3414899
4317  3384840
4318  2964589
4319  2923118
4320  3287519
4321  3323319
4322  3078031
4323  2853014
4324  3032144
4325  3359510
4326  3123451
4327  2798467
4328  2868050
4329  3122188
4330  3196736
4331  2826386
4332  2664093
4333  3013033
4334  3131234
4335  2925933
4336  2650400
4337  2742140
4338  3103776
4339  2951845
4340  2604237
4341  2604190
4342  2849311
4343  3006879
4344  2692667
4345  2444440
4346  2721586
4347  2905420
4348  2768359
4349  2467169
4350  2432311
4351  2811988
4352  2800290
4353  2440086
4354  2349598
4355  2559932
4356  2802262
4357  2562562
4358  2219978
4359  2426710
4360  2664638
4361  2572577
4362  2284413
4363  2169002
4364  2524423
4365  2609586
4366  2288176
4367  2143972
4368  2282550
4369  2534966
4370  2392029
4371  2009977
4372  2124659
4373  2402243
4374  2397588
4375  2122605
4376  1914023
4377  2233180
4378  2434349
4379  2123938
4380  1902002
4381  1976374
4382  2270203
4383  2242911
4384  1833227
4385  1840459
4386  2120902
4387  2201660
4388  1985778
4389  1700976
4390  1910700
4391  2174784
4392  1953238
4393  1697127
4394  1699919
4395  1987636
4396  2072903
4397  1682794
4398  1584041
4399  1845951
4400  1974589
4401  1798726
4402  1475254
4403  1602631
4404  1930396
4405  1775914
4406  1507066
4407  1447986
4408  1698054
4409  1881263
4410  1531175
4411  1322446
4412  1540301
4413  1733027
4414  1641803
4415  1268009
4416  1288077
4417  1668667
4418  1624349
4419  1329612
4420  1185900
4421  1400526
4422  1667696
4423  1366284
4424  1071380
4425  1247285
4426  1477373
4427  1465619
4428  1099922
4429  1002458
4430  1369507
4431  1440061
4432  1168278
4433   945492
4434  1070523
4435  1405605
4436  1229157
4437   870294
4438   945302
4439  1196777
4440  1293462
4441   969871
4442   739689
4443  1047764
4444  1200568
4445   989156
4446   735266
4447   780521
4448  1133850
4449  1073958
4450   709208
4451   688999
4452   905293
4453  1063004
4454   805414
4455   497279
4456   735006
4457   969355
4458   828955
4459   552325
4460   490425
4461   851194
4462   906500
4463   533530
4464   414169
4465   597969
4466   816844
4467   657492
4468   284453
4469   431382
4470   708046
4471   655082
4472   397907
4473   227780
4474   513636
4475   688021
4476   383728
4477   185508
4478   298488
4479   551915
4480   507060
4481   124334
4482   153212
4483   442191
4484   461186
4485   220407
4486    -7611
4487   210734
4488   459423
4489   204766
4490   -23315
4491    39386
4492   287097
4493   332923
4494   -39716
4495  -125446
4496   145874
4497   237069
4498    57572
4499  -227608
4500   -96049
4501   222829
4502    60227
4503  -204353
4504  -224759
4505     4059
4506   133304
4507  -210595
4508  -382166
4509  -138316
4510     6849
4511  -118138
4512  -408482
4513  -362622
4514   -25530
4515  -111729
4516  -395627
4517  -479095
4518  -294277
4519   -89675
4520  -358309
4521  -611548
4522  -416163
4523  -233706
4524  -280898
4525  -579442
4526  -635791
4527  -299982
4528  -296308
4529  -585802
4530  -717237
4531  -565676
4532  -312755
4533  -498801
4534  -805951
4535  -682888
4536  -471831
4537  -465187
4538  -750804
4539  -912472
4540  -603923
4541  -491260
4542  -741075
4543  -929636
4544  -844055
4545  -543829
4546  -642318
4547  -999220
4548  -962061
4549  -731544
4550  -658232
4551  -906637
4552 -1155516
4553  -892441
4554  -692332
4555  -879369
4556 -1102828
4557 -1110931
4558  -821007
4559  -810096
4560 -1167262
4561 -1218707
4562 -1006460
4563  -862764
4564 -1029877
4565 -1344376
4566 -1170780
4567  -907616
4568 -1039076
4569 -1293121
4570 -1372810
4571 -1092691
4572  -977856
4573 -1321375
4574 -1452652
4575 -1263281
4576 -1063373
4577 -1173475
4578 -1532238
4579 -1449758
4580 -1151916
4581 -1209812
4582 -1460210
4583 -1625535
4584 -1373467
4585 -1142934
4586 -1434486
4587 -1655428
4588 -1534359
4589 -1302090
4590 -1310245
4591 -1687584
4592 -1724774
4593 -1414649
4594 -1376209
4595 -1595797
4596 -1816400
4597 -1654140
4598 -1360819
4599 -1558610
4600 -1835348
4601 -1790772
4602 -1571253
4603 -1492019
4604 -1817474
4605 -1958148
4606 -1670228
4607 -1553667
4608 -1718786
4609 -1984230
4610 -1922031
4611 -1597090
4612 -1706624
4613 -2006211
4614 -2030710
4615 -1821475
4616 -1666334
4617 -1928071
4618 -2150633
4619 -1926247
4620 -1760027
4621 -1855459
4622 -2140666
4623 -2184164
4624 -1855642
4625 -1850079
4626 -2135450
4627 -2232240
4628 -2071585
4629 -1842340
4630 -2033355
4631 -2335097
4632 -2198045
4633 -1989928
4634 -2014974
4635 -2275278
4636 -2402342
4637 -2099949
4638 -2011125
4639 -2261983
4640 -2403006
4641 -2309917
4642 -2068662
4643 -2175864
4644 -2491036
4645 -2423919
4646 -2216530
4647 -2184375
4648 -2403192
4649 -2589880
4650 -2345622
4651 -2166965
4652 -2387376
4653 -2585693
4654 -2550635
4655 -2288411
4656 -2297411
4657 -2644486
4658 -2643978
4659 -2420416
4660 -2335852
4661 -2510443
4662 -2763358
4663 -2584869
4664 -2360270
4665 -2530608
4666 -2747513
4667 -2758392
4668 -2511749
4669 -2422943
4670 -2746881
4671 -2840535
4672 -2635194
4673 -2501239
4674 -2628107
4675 -2927099
4676 -2831012
4677 -2560229
4678 -2651855
4679 -2870057
4680 -2950094
4681 -2725712
4682 -2566439
4683 -2858223
4684 -3028079
4685 -2867155
4686 -2695659
4687 -2749607
4688 -3056801
4689 -3052860
4690 -2752300
4691 -2767131
4692 -2985854
4693 -3122229
4694 -2953048
4695 -2727141
4696 -2958844
4697 -3198251
4698 -3077751
4699 -2875223
4700 -2859953
4701 -3166910
4702 -3246168
4703 -2943065
4704 -2887454
4705 -3092235
4706 -3295998
4707 -3196949
4708 -2899743
4709 -3031806
4710 -3321297
4711 -3282436
4712 -3070571
4713 -2969090
4714 -3239820
4715 -3436026
4716 -3181159
4717 -3029704
4718 -3189845
4719 -3422776
4720 -3403734
4721 -3085749
4722 -3122088
4723 -3420781
4724 -3445622
4725 -3265605
4726 -3115802
4727 -3332265
4728 -3583043
4729 -3388259
4730 -3196346
4731 -3287468
4732 -3520360
4733 -3579773
4734 -3273689
4735 -3209918
4736 -3507070
4737 -3621084
4738 -3472891
4739 -3253704
4740 -3396359
4741 -3711460
4742 -3590156
4743 -3340463
4744 -3362274
4745 -3593468
4746 -3746924
4747 -3485413
4748 -3332733
4749 -3593898
4750 -3760961
4751 -3666643
4752 -3418585
4753 -3447297
4754 -3777090
4755 -3757264
4756 -3519482
4757 -3474058
4758 -3669513
4759 -3886520
4760 -3692188
4761 -3465734
4762 -3652383
4763 -3855284
4764 -3827030
4765 -3591126
4766 -3530834
4767 -3847623
4768 -3926950
4769 -3708712
4770 -3602755
4771 -3734393
4772 -3981080
4773 -3872783
4774 -3601112
4775 -3709907
4776 -3930754
4777 -3962004
4778 -3769973
4779 -3636521
4780 -3911332
4781 -4058905
4782 -3874085
4783 -3727819
4784 -3802900
4785 -4060366
4786 -4028955
4787 -3738123
4788 -3782107
4789 -4003544
4790 -4094517
4791 -3940304
4792 -3752719
4793 -3962372
4794 -4164666
4795 -4025582
4796 -3849743
4797 -3853828
4798 -4111238
4799 -4180025
4800 -3902110
4801 -3869266
4802 -4071972
4803 -4202518
4804 -4092038
4805 -3851487
4806 -3997223
4807 -4241443
4808 -4156030
4809 -3968707
4810 -3937615
4811 -4177214
4812 -4304376
4813 -4044593
4814 -3950138
4815 -4128195
4816 -4288406
4817 -4215829
4818 -3961898
4819 -4032739
4820 -4314878
4821 -4292374
4822 -4105507
4823 -4006059
4824 -4211776
4825 -4420777
4826 -4196885
4827 -4019257
4828 -4153259
4829 -4359486
4830 -4363317
4831 -4092286
4832 -4073348
4833 -4357296
4834 -4410844
4835 -4236885
4836 -4087193
4837 -4226486
4838 -4480350
4839 -4330134
4840 -4106857
4841 -4185537
4842 -4402817
4843 -4480468
4844 -4230458
4845 -4129872
4846 -4392747
4847 -4500219
4848 -4349989
4849 -4163367
4850 -4235212
4851 -4525151
4852 -4460492
4853 -4208579
4854 -4235247
4855 -4427587
4856 -4569318
4857 -4360902
4858 -4164364
4859 -4384858
4860 -4567876
4861 -4466666
4862 -4262184
4863 -4252430
4864 -4557149
4865 -4586094
4866 -4324131
4867 -4271983
4868 -4438804
4869 -4631855
4870 -4481195
4871 -4230060
4872 -4386947
4873 -4605559
4874 -4587410
4875 -4372525
4876 -4272106
4877 -4548703
4878 -4671978
4879 -4438595
4880 -4312799
4881 -4425585
4882 -4654887
4883 -4605139
4884 -4321127
4885 -4388300
4886 -4628179
4887 -4664287
4888 -4481794
4889 -4308260
4890 -4526328
4891 -4714323
4892 -4532666
4893 -4368921
4894 -4433720
4895 -4679565
4896 -4698514
4897 -4407967
4898 -4402196
4899 -4622643
4900 -4711183
4901 -4560234
4902 -4355870
4903 -4511115
4904 -4746300
4905 -4636860
4906 -4442755
4907 -4433442
4908 -4663308
4909 -4771013
4910 -4507324
4911 -4404515
4912 -4592726
4913 -4739018
4914 -4653491
4915 -4412034
4916 -4490671
4917 -4760320
4918 -4717579
4919 -4516831
4920 -4448751
4921 -4631126
4922 -4795279
4923 -4588064
4924 -4436679
4925 -4586594
4926 -4744644
4927 -4722407
4928 -4487053
4929 -4479672
4930 -4740341
4931 -4755658
4932 -4573112
4933 -4465445
4934 -4595167
4935 -4806779
4936 -4661266
4937 -4461893
4938 -4568741
4939 -4743224
4940 -4772298
4941 -4536608
4942 -4446079
4943 -4698870
4944 -4791969
4945 -4630919
4946 -4490632
4947 -4576197
4948 -4817045
4949 -4736578
4950 -4488310
4951 -4544083
4952 -4718761
4953 -4794987
4954 -4595449
4955 -4445306
4956 -4660679
4957 -4797607
4958 -4681111
4959 -4514233
4960 -4539107
4961 -4797213
4962 -4785742
4963 -4528592
4964 -4510171
4965 -4672607
4966 -4803101
4967 -4653100
4968 -4445237
4969 -4617143
4970 -4798033
4971 -4722131
4972 -4533663
4973 -4503777
4974 -4746147
4975 -4805328
4976 -4551225
4977 -4479175
4978 -4634336
4979 -4804304
4980 -4706295
4981 -4454619
4982 -4558531
4983 -4777547
4984 -4743968
4985 -4548051
4986 -4456334
4987 -4679643
4988 -4821163
4989 -4610276
4990 -4471315
4991 -4578589
4992 -4777456
4993 -4745953
4994 -4472036
4995 -4484631
4996 -4713422
4997 -4751304
4998 -4590072
4999 -4430327
5000 -4598042
5001 -4805529
5002 -4645738
5003 -4464401
5004 -4511612
5005 -4712333
5006 -4757811
5007 -4487375
5008 -4427227
5009 -4656819
5010 -4747326
5011 -4620131
5012 -4425243
5013 -4518047
5014 -4761404
5015 -4667624
5016 -4455903
5017 -4435669
5018 -4625046
5019 -4745492
5020 -4525337
5021 -4380716
5022 -4571702
5023 -4721369
5024 -4637075
5025 -4412928
5026 -4427732
5027 -4689731
5028 -4673508
5029 -4455939
5030 -4392924
5031 -4544423
5032 -4723890
5033 -4552606
5034 -4351441
5035 -4480977
5036 -4652426
5037 -4633197
5038 -4407860
5039 -4339296
5040 -4591148
5041 -4659523
5042 -4476407
5043 -4354261
5044 -4448997
5045 -4661473
5046 -4553310
5047 -4323817
5048 -4386532
5049 -4564386
5050 -4603319
5051 -4412574
5052 -4281828
5053 -4499366
5054 -4615300
5055 -4464311
5056 -4315639
5057 -4351663
5058 -4573717
5059 -4545763
5060 -4290663
5061 -4300383
5062 -4480728
5063 -4576056
5064 -4411234
5065 -4226758
5066 -4388008
5067 -4555793
5068 -4441484
5069 -4267932
5070 -4251859
5071 -4477566
5072 -4525082
5073 -4286842
5074 -4227589
5075 -4378405
5076 -4501553
5077 -4401680
5078 -4176979
5079 -4264846
5080 -4463905
5081 -4403958
5082 -4239577
5083 -4178050
5084 -4366924
5085 -4483707
5086 -4273043
5087 -4157287
5088 -4269082
5089 -4413902
5090 -4357801
5091 -4123770
5092 -4162908
5093 -4377039
5094 -4359756
5095 -4203770
5096 -4093091
5097 -4248986
5098 -4412049
5099 -4236807
5100 -4080663
5101 -4153656
5102 -4310102
5103 -4326492
5104 -4087849
5105 -4053642
5106 -4269783
5107 -4312583
5108 -4166785
5109 -4010870
5110 -4116102
5111 -4320353
5112 -4192878
5113 -4001284
5114 -4040634
5115 -4210249
5116 -4274610
5117 -4056032
5118 -3947041
5119 -4144961
5120 -4228828
5121 -4123415
5122 -3940989
5123 -3976313
5124 -4209428
5125 -4157360
5126 -3949270
5127 -3934657
5128 -4088145
5129 -4203569
5130 -4013582
5131 -3838696
5132 -3997042
5133 -4135847
5134 -4063568
5135 -3871144
5136 -3858171
5137 -4093589
5138 -4102637
5139 -3888623
5140 -3826192
5141 -3942532
5142 -4101822
5143 -3964849
5144 -3741456
5145 -3853022
5146 -4029554
5147 -4009503
5148 -3811992
5149 -3721866
5150 -3955222
5151 -4036632
5152 -3834076
5153 -3706660
5154 -3784063
5155 -3979619
5156 -3921917
5157 -3676601
5158 -3718049
5159 -3896514
5160 -3937512
5161 -3763352
5162 -3608301
5163 -3784828
5164 -3922316
5165 -3777475
5166 -3628740
5167 -3647197
5168 -3849782
5169 -3859628
5170 -3611824
5171 -3582214
5172 -3747656
5173 -3826355
5174 -3693275
5175 -3497295
5176 -3617885
5177 -3811315
5178 -3710530
5179 -3538691
5180 -3509417
5181 -3698294
5182 -3776624
5183 -3543107
5184 -3449153
5185 -3580745
5186 -3706441
5187 -3634903
5188 -3405762
5189 -3450375
5190 -3674155
5191 -3638350
5192 -3464975
5193 -3364524
5194 -3517747
5195 -3662969
5196 -3475611
5197 -3321663
5198 -3425303
5199 -3569330
5200 -3549903
5201 -3339711
5202 -3303988
5203 -3514874
5204 -3527428
5205 -3371217
5206 -3251136
5207 -3350226
5208 -3531342
5209 -3394761
5210 -3224998
5211 -3273771
5212 -3426203
5213 -3456874
5214 -3243903
5215 -3153850
5216 -3340033
5217 -3409435
5218 -3276093
5219 -3129378
5220 -3187411
5221 -3394693
5222 -3316480
5223 -3109507
5224 -3123881
5225 -3258145
5226 -3328133
5227 -3151956
5228 -3005011
5229 -3172410
5230 -3281901
5231 -3194292
5232 -3032830
5233 -3027573
5234 -3229995
5235 -3217085
5236 -3003846
5237 -2964703
5238 -3084751
5239 -3203686
5240 -3067075
5241 -2877332
5242 -2996238
5243 -3142301
5244 -3085402
5245 -2917552
5246 -2858970
5247 -3048810
5248 -3101590
5249 -2902299
5250 -2819905
5251 -2915215
5252 -3059850
5253 -2979609
5254 -2763570
5255 -2822535
5256 -2988775
5257 -2966209
5258 -2806400
5259 -2699290
5260 -2872624
5261 -2978306
5262 -2801439
5263 -2681759
5264 -2743815
5265 -2909880
5266 -2878448
5267 -2639366
5268 -2635379
5269 -2811581
5270 -2845261
5271 -2702861
5272 -2542393
5273 -2675613
5274 -2848721
5275 -2713828
5276 -2549045
5277 -2561928
5278 -2727315
5279 -2761495
5280 -2525051
5281 -2464769
5282 -2630293
5283 -2715599
5284 -2605771
5285 -2418423
5286 -2488519
5287 -2677705
5288 -2597336
5289 -2417728
5290 -2385546
5291 -2531772
5292 -2624339
5293 -2436135
5294 -2307687
5295 -2446437
5296 -2557966
5297 -2491254
5298 -2288827
5299 -2287031
5300 -2500869
5301 -2482064
5302 -2293867
5303 -2218415
5304 -2348017
5305 -2499144
5306 -2334243
5307 -2155662
5308 -2246127
5309 -2390663
5310 -2370313
5311 -2167584
5312 -2101404
5313 -2304557
5314 -2345509
5315 -2188083
5316 -2071324
5317 -2143567
5318 -2318420
5319 -2228250
5320 -2017271
5321 -2053279
5322 -2193028
5323 -2233183
5324 -2055041
5325 -1934122
5326 -2109626
5327 -2205461
5328 -2080295
5329 -1927360
5330 -1945416
5331 -2133258
5332 -2108039
5333 -1891330
5334 -1868301
5335 -2007815
5336 -2092441
5337 -1957609
5338 -1777489
5339 -1903725
5340 -2036066
5341 -1950986
5342 -1784685
5343 -1750532
5344 -1943536
5345 -1975037
5346 -1772114
5347 -1709056
5348 -1814906
5349 -1928012
5350 -1833471
5351 -1629196
5352 -1702924
5353 -1851219
5354 -1813126
5355 -1662883
5356 -1580564
5357 -1738622
5358 -1832273
5359 -1660435
5360 -1544344
5361 -1620521
5362 -1744918
5363 -1703834
5364 -1482764
5365 -1499041
5366 -1676262
5367 -1676458
5368 -1536227
5369 -1418749
5370 -1539252
5371 -1668216
5372 -1518099
5373 -1384953
5374 -1426283
5375 -1557057
5376 -1567679
5377 -1350900
5378 -1324632
5379 -1485133
5380 -1524160
5381 -1400681
5382 -1254095
5383 -1332916
5384 -1502274
5385 -1390036
5386 -1225332
5387 -1230893
5388 -1370477
5389 -1430951
5390 -1237512
5391 -1136162
5392 -1284342
5393 -1359352
5394 -1269277
5395 -1095713
5396 -1120109
5397 -1314954
5398 -1265820
5399 -1096472
5400 -1052734
5401 -1166607
5402 -1276519
5403 -1113589
5404  -966105
5405 -1073810
5406 -1184781
5407 -1131882
5408  -964192
5409  -932491
5410 -1124547
5411 -1131276
5412  -956265
5413  -879227
5414  -961866
5415 -1101323
5416  -979811
5417  -796057
5418  -875259
5419 -1008452
5420 -1002616
5421  -834321
5422  -741552
5423  -921002
5424  -983042
5425  -826599
5426  -703896
5427  -756294
5428  -925142
5429  -870038
5430  -657299
5431  -677075
5432  -815173
5433  -858858
5434  -706029
5435  -564321
5436  -708469
5437  -817406
5438  -689294
5439  -554650
5440  -556394
5441  -731516
5442  -734630
5443  -522402
5444  -491184
5445  -614061
5446  -691815
5447  -578469
5448  -391229
5449  -489285
5450  -647165
5451  -570049
5452  -409933
5453  -371065
5454  -530346
5455  -594207
5456  -393651
5457  -303122
5458  -413945
5459  -511483
5460  -450203
5461  -248800
5462  -290292
5463  -463161
5464  -434102
5465  -282215
5466  -192306
5467  -319553
5468  -431672
5469  -269872
5470  -139558
5471  -208444
5472  -338297
5473  -330698
5474  -116250
5475   -86155
5476  -262667
5477  -282379
5478  -149075
5479   -22744
5480  -105428
5481  -263855
5482  -147614
5483    11021
5484   -20046
5485  -143572
5486  -178713
5487     1860
5488    95182
5489   -53628
5490  -114022
5491   -14177
5492   120562
5493    87954
5494   -84942
5495   -22067
5496   148965
5497   162772
5498    45937
5499   -24264
5500   138067
5501   269801
5502   140065
5503    43598
5504   110421
5505   271545
5506   278418
5507   104407
5508   107139
5509   291739
5510   338464
5511   251193
5512   142498
5513   252206
5514   419141
5515   332918
5516   211123
5517   246279
5518   398550
5519   464328
5520   304494
5521   260584
5522   422908
5523   503044
5524   437254
5525   313175
5526   367472
5527   565645
5528   520863
5529   396312
5530   398776
5531   534325
5532   642933
5533   502697
5534   410589
5535   543311
5536   657943
5537   620093
5538   481651
5539   501735
5540   709050
5541   708325
5542   576973
5543   547824
5544   665651
5545   795506
5546   687551
5547   554332
5548   670137
5549   802702
5550   804160
5551   670389
5552   632868
5553   831643
5554   891890
5555   760381
5556   691484
5557   774220
5558   942592
5559   884441
5560   723191
5561   794196
5562   945938
5563   985267
5564   858283
5565   773673
5566   937727
5567  1046069
5568   945984
5569   851168
5570   896534
5571  1076338
5572  1074098
5573   907062
5574   921539
5575  1064493
5576  1150978
5577  1047289
5578   914093
5579  1046668
5580  1196225
5581  1131305
5582  1014113
5583  1018917
5584  1200193
5585  1259710
5586  1080151
5587  1043604
5588  1182073
5589  1295115
5590  1230749
5591  1069349
5592  1153322
5593  1333479
5594  1305915
5595  1185564
5596  1143316
5597  1303784
5598  1415582
5599  1269184
5600  1184548
5601  1284192
5602  1423774
5603  1416079
5604  1246038
5605  1273344
5606  1455952
5607  1469937
5608  1361993
5609  1275808
5610  1407094
5611  1554750
5612  1450333
5613  1339853
5614  1400144
5615  1548494
5616  1582931
5617  1422901
5618  1387568
5619  1559386
5620  1619330
5621  1535663
5622  1423763
5623  1511551
5624  1690795
5625  1630887
5626  1491850
5627  1522548
5628  1659183
5629  1735267
5630  1595443
5631  1512376
5632  1657344
5633  1758390
5634  1701349
5635  1588122
5636  1612398
5637  1808293
5638  1799400
5639  1656316
5640  1642092
5641  1751849
5642  1871114
5643  1764081
5644  1648705
5645  1760896
5646  1885776
5647  1868618
5648  1741936
5649  1723914
5650  1905143
5651  1944046
5652  1810044
5653  1765890
5654  1856932
5655  1994667
5656  1935446
5657  1791106
5658  1873700
5659  1996345
5660  2010645
5661  1891718
5662  1833048
5663  1992797
5664  2082571
5665  1976814
5666  1903060
5667  1963030
5668  2111872
5669  2093859
5670  1929698
5671  1961683
5672  2104723
5673  2143863
5674  2049274
5675  1950706
5676  2085854
5677  2212610
5678  2124816
5679  2030610
5680  2058954
5681  2209433
5682  2237507
5683  2077656
5684  2063158
5685  2203782
5686  2272736
5687  2201139
5688  2082439
5689  2183220
5690  2325267
5691  2264336
5692  2164452
5693  2153084
5694  2299965
5695  2365867
5696  2219651
5697  2167446
5698  2295130
5699  2391905
5700  2357425
5701  2205354
5702  2255759
5703  2428598
5704  2408107
5705  2289864
5706  2246101
5707  2382197
5708  2503569
5709  2376916
5710  2279846
5711  2377377
5712  2497544
5713  2489040
5714  2338707
5715  2332281
5716  2510262
5717  2533734
5718  2436355
5719  2359987
5720  2460463
5721  2616033
5722  2525772
5723  2396988
5724  2451682
5725  2576179
5726  2622175
5727  2472819
5728  2417322
5729  2579645
5730  2662245
5731  2580743
5732  2471849
5733  2516553
5734  2696192
5735  2655780
5736  2511547
5737  2520159
5738  2648876
5739  2731014
5740  2621103
5741  2513765
5742  2655777
5743  2758528
5744  2704739
5745  2587245
5746  2589292
5747  2763419
5748  2788229
5749  2632514
5750  2610187
5751  2720519
5752  2838582
5753  2759073
5754  2617298
5755  2710752
5756  2840695
5757  2820788
5758  2706079
5759  2656148
5760  2826872
5761  2902384
5762  2763268
5763  2706899
5764  2783982
5765  2911844
5766  2877321
5767  2719819
5768  2770989
5769  2904986
5770  2923781
5771  2825875
5772  2748006
5773  2881587
5774  2989974
5775  2885349
5776  2795359
5777  2843909
5778  2982332
5779  2985540
5780  2823898
5781  2833762
5782  2974734
5783  3016204
5784  2935636
5785  2830814
5786  2927751
5787  3065661
5788  2993094
5789  2888178
5790  2898988
5791  3035093
5792  3090967
5793  2945291
5794  2898466
5795  3023131
5796  3103321
5797  3045739
5798  2921128
5799  2972745
5800  3125237
5801  3089270
5802  2983349
5803  2969241
5804  3084506
5805  3176383
5806  3049184
5807  2966221
5808  3070756
5809  3156698
5810  3140684
5811  3011002
5812  3014906
5813  3183810
5814  3183034
5815  3074110
5816  3038179
5817  3125004
5818  3247370
5819  3145199
5820  3031435
5821  3110559
5822  3214910
5823  3229188
5824  3103728
5825  3070438
5826  3230008
5827  3264967
5828  3163150
5829  3096015
5830  3152348
5831  3296321
5832  3234471
5833  3108819
5834  3158366
5835  3271896
5836  3310877
5837  3188585
5838  3109966
5839  3254737
5840  3328431
5841  3248105
5842  3159425
5843  3181232
5844  3341526
5845  3333662
5846  3187313
5847  3189882
5848  3302112
5849  3370529
5850  3274766
5851  3159238
5852  3272236
5853  3381019
5854  3330798
5855  3225754
5856  3222738
5857  3370806
5858  3406620
5859  3260857
5860  3225572
5861  3327785
5862  3418330
5863  3352499
5864  3212323
5865  3292655
5866  3425897
5867  3399474
5868  3292656
5869  3246663
5870  3380786
5871  3467065
5872  3337801
5873  3259236
5874  3334697
5875  3449196
5876  3441685
5877  3280043
5878  3296826
5879  3452330
5880  3467285
5881  3365514
5882  3276023
5883  3382145
5884  3502432
5885  3413799
5886  3311863
5887  3347682
5888  3469102
5889  3503511
5890  3351224
5891  3319770
5892  3456809
5893  3501424
5894  3427290
5895  3317850
5896  3387253
5897  3538332
5898  3472158
5899  3361566
5900  3364965
5901  3475749
5902  3545782
5903  3405348
5904  3329517
5905  3448721
5906  3535078
5907  3487885
5908  3364458
5909  3391181
5910  3539502
5911  3527494
5912  3409139
5913  3373256
5914  3468345
5915  3570385
5916  3471629
5917  3360155
5918  3449918
5919  3546377
5920  3532334
5921  3411011
5922  3391640
5923  3539881
5924  3560523
5925  3450358
5926  3402004
5927  3468973
5928  3582875
5929  3520601
5930  3388858
5931  3447797
5932  3556892
5933  3566668
5934  3454444
5935  3390644
5936  3525699
5937  3587169
5938  3488944
5939  3418358
5940  3459543
5941  3587457
5942  3567364
5943  3421261
5944  3442429
5945  3544241
5946  3581132
5947  3488575
5948  3394465
5949  3510866
5950  3604771
5951  3524519
5952  3437733
5953  3448516
5954  3578212
5955  3592602
5956  3440075
5957  3421123
5958  3529359
5959  3593466
5960  3531686
5961  3407431
5962  3488697
5963  3606377
5964  3554246
5965  3457116
5966  3431086
5967  3547818
5968  3603169
5969  3473128
5970  3421096
5971  3510190
5972  3593280
5973  3555876
5974  3417144
5975  3453305
5976  3586788
5977  3565522
5978  3462721
5979  3413534
5980  3523056
5981  3620399
5982  3492944
5983  3415444
5984  3488629
5985  3579704
5986  3569911
5987  3418571
5988  3415688
5989  3558612
5990  3579304
5991  3484534
5992  3406426
5993  3479129
5994  3609993
5995  3530036
5996  3406366
5997  3444976
5998  3542878
5999  3579379
6000  3443841
6001  3390089
6002  3525869
6003  3573208
6004  3501330
6005  3396457
6006  3441078
6007  3573649
6008  3532494
6009  3402458
6010  3407210
6011  3510111
6012  3574325
6013  3453224
6014  3367085
6015  3475000
6016  3556896
6017  3499139
6018  3387315
6019  3386410
6020  3541115
6021  3537190
6022  3408473
6023  3375619
6024  3465481
6025  3559291
6026  3472424
6027  3346420
6028  3421072
6029  3515650
6030  3495984
6031  3383847
6032  3339324
6033  3485181
6034  3531544
6035  3408509
6036  3345360
6037  3403179
6038  3518810
6039  3463767
6040  3318619
6041  3358045
6042  3468419
6043  3484424
6044  3384877
6045  3306335
6046  3415026
6047  3503620
6048  3404123
6049  3317911
6050  3341261
6051  3460072
6052  3455303
6053  3316180
6054  3309089
6055  3406082
6056  3452099
6057  3379606
6058  3273870
6059  3349073
6060  3456829
6061  3385403
6062  3285454
6063  3286011
6064  3402208
6065  3440909
6066  3299748
6067  3260610
6068  3356658
6069  3412852
6070  3360273
6071  3233506
6072  3278318
6073  3400339
6074  3365057
6075  3269914
6076  3235055
6077  3330840
6078  3407536
6079  3283930
6080  3205249
6081  3279881
6082  3352157
6083  3334084
6084  3201252
6085  3203760
6086  3337691
6087  3333713
6088  3242722
6089  3182691
6090  3250508
6091  3347682
6092  3255570
6093  3159002
6094  3213620
6095  3295250
6096  3295125
6097  3178116
6098  3140682
6099  3271131
6100  3296942
6101  3200673
6102  3126242
6103  3169681
6104  3293825
6105  3232413
6106  3108115
6107  3138402
6108  3232153
6109  3261151
6110  3142835
6111  3062918
6112  3179603
6113  3236782
6114  3168128
6115  3073386
6116  3087461
6117  3217909
6118  3201714
6119  3063156
6120  3058071
6121  3143359
6122  3201417
6123  3103999
6124  2992506
6125  3086535
6126  3169785
6127  3119702
6128  3016599
6129  3000228
6130  3134847
6131  3152318
6132  3019250
6133  2982201
6134  3054712
6135  3128353
6136  3070479
6137  2933417
6138  2995237
6139  3099847
6140  3078533
6141  2981389
6142  2921262
6143  3036854
6144  3100037
6145  2975933
6146  2908552
6147  2958103
6148  3053534
6149  3028459
6150  2883290
6151  2902564
6152  3016284
6153  3017116
6154  2920416
6155  2841007
6156  2926841
6157  3021190
6158  2926419
6159  2834165
6160  2861193
6161  2962202
6162  2979024
6163  2828123
6164  2792023
6165  2908816
6166  2946333
6167  2869543
6168  2765600
6169  2821855
6170  2940048
6171  2878146
6172  2767768
6173  2762026
6174  2864272
6175  2910737
6176  2768078
6177  2701787
6178  2800012
6179  2860853
6180  2817378
6181  2702203
6182  2714151
6183  2843495
6184  2817193
6185  2700292
6186  2664228
6187  2748665
6188  2829040
6189  2722912
6190  2620016
6191  2694894
6192  2777479
6193  2752907
6194  2631166
6195  2607944
6196  2732261
6197  2741863
6198  2637381
6199  2578063
6200  2626268
6201  2733181
6202  2668345
6203  2547818
6204  2581625
6205  2667587
6206  2679832
6207  2562427
6208  2498700
6209  2614499
6210  2659819
6211  2569152
6212  2495773
6213  2517475
6214  2633280
6215  2594731
6216  2466413
6217  2476467
6218  2557281
6219  2588458
6220  2496500
6221  2402623
6222  2497934
6223  2570690
6224  2505991
6225  2411329
6226  2404217
6227  2511422
6228  2511442
6229  2385253
6230  2361499
6231  2445078
6232  2500642
6233  2424688
6234  2306894
6235  2379772
6236  2471590
6237  2417888
6238  2321016
6239  2287931
6240  2395945
6241  2432900
6242  2310381
6243  2255770
6244  2321030
6245  2389213
6246  2357578
6247  2222100
6248  2252414
6249  2355146
6250  2328066
6251  2237440
6252  2183111
6253  2268179
6254  2344262
6255  2234921
6256  2164589
6257  2200227
6258  2276479
6259  2260212
6260  2134513
6261  2119770
6262  2229752
6263  2241592
6264  2154594
6265  2071276
6266  2142787
6267  2238426
6268  2155348
6269  2051270
6270  2072163
6271  2160492
6272  2176375
6273  2049532
6274  1996295
6275  2107236
6276  2141878
6277  2075417
6278  1967023
6279  2000939
6280  2114479
6281  2063500
6282  1955846
6283  1942431
6284  2029107
6285  2082232
6286  1973584
6287  1884427
6288  1975174
6289  2034874
6290  1983209
6291  1870368
6292  1864809
6293  1988619
6294  1980092
6295  1861349
6296  1827485
6297  1899417
6298  1976756
6299  1883750
6300  1774406
6301  1830917
6302  1906359
6303  1889072
6304  1775673
6305  1736072
6306  1860633
6307  1882024
6308  1774880
6309  1715263
6310  1761195
6311  1851549
6312  1797656
6313  1660523
6314  1686264
6315  1784581
6316  1786809
6317  1689504
6318  1611133
6319  1712492
6320  1780731
6321  1681491
6322  1593657
6323  1606354
6324  1717228
6325  1702798
6326  1567465
6327  1563026
6328  1645388
6329  1683549
6330  1597780
6331  1490764
6332  1562125
6333  1650801
6334  1588528
6335  1492107
6336  1478797
6337  1577657
6338  1602880
6339  1474826
6340  1434111
6341  1502435
6342  1557806
6343  1500328
6344  1378748
6345  1419668
6346  1520822
6347  1482648
6348  1389414
6349  1343453
6350  1429859
6351  1496625
6352  1377850
6353  1301453
6354  1359901
6355  1430736
6356  1405056
6357  1271691
6358  1279425
6359  1389190
6360  1385034
6361  1289203
6362  1228315
6363  1287918
6364  1374761
6365  1278410
6366  1182099
6367  1218611
6368  1294373
6369  1297976
6370  1184015
6371  1148670
6372  1250909
6373  1263062
6374  1185016
6375  1104339
6376  1136988
6377  1236267
6378  1176561
6379  1069132
6380  1089254
6381  1164964
6382  1189260
6383  1079904
6384  1012723
6385  1102551
6386  1136272
6387  1073920
6388   985082
6389   999716
6390  1108361
6391  1077248
6392   966081
6393   950517
6394  1023127
6395  1061788
6396   971345
6397   870907
6398   945202
6399  1018673
6400   972306
6401   875140
6402   856235
6403   967246
6404   969767
6405   850965
6406   815277
6407   870410
6408   939268
6409   872615
6410   761591
6411   804022
6412   889818
6413   866848
6414   770960
6415   719204
6416   819486
6417   859654
6418   750736
6419   677170
6420   724676
6421   809315
6422   774686
6423   641135
6424   661532
6425   748398
6426   747882
6427   656408
6428   578789
6429   661202
6430   733751
6431   644749
6432   562221
6433   582144
6434   667592
6435   671346
6436   536226
6437   511528
6438   602897
6439   632204
6440   555844
6441   453091
6442   506292
6443   609324
6444   549088
6445   448251
6446   433794
6447   518836
6448   561351
6449   429299
6450   375246
6451   450184
6452   505084
6453   454537
6454   339010
6455   353750
6456   469707
6457   445894
6458   331347
6459   300141
6460   372802
6461   429400
6462   329184
6463   245806
6464   306855
6465   375069
6466   347956
6467   233951
6468   208873
6469   323936
6470   328576
6471   223739
6472   161982
6473   218081
6474   312769
6475   240477
6476   127253
6477   160491
6478   236153
6479   237138
6480   124759
6481    67759
6482   171113
6483   207237
6484   130227
6485    50260
6486    70851
6487   173909
6488   134532
6489    17171
6490    13896
6491    87208
6492   116178
6493    27480
6494   -56613
6495    24152
6496    90841
6497    24339
6498   -61938
6499   -71738
6500    33106
6501    26280
6502   -94230
6503  -122597
6504   -54721
6505     -693
6506   -73607
6507  -174100
6508  -115956
6509   -45351
6510   -87517
6511  -173700
6512  -214495
6513  -120848
6514   -86177
6515  -197879
6516  -239761
6517  -193316
6518  -128853
6519  -171771
6520  -293631
6521  -265995
6522  -183708
6523  -199758
6524  -281943
6525  -339315
6526  -261924
6527  -192634
6528  -301889
6529  -366993
6530  -334797
6531  -261553
6532  -274360
6533  -399288
6534  -406532
6535  -316877
6536  -304569
6537  -385581
6538  -458165
6539  -404437
6540  -323611
6541  -398677
6542  -484867
6543  -477987
6544  -393674
6545  -385559
6546  -508716
6547  -536641
6548  -448738
6549  -422308
6550  -486132
6551  -582975
6552  -546177
6553  -447125
6554  -502208
6555  -602618
6556  -609464
6557  -535465
6558  -489118
6559  -596740
6560  -669577
6561  -589636
6562  -539155
6563  -589140
6564  -690333
6565  -690653
6566  -584182
6567  -603958
6568  -696964
6569  -737439
6570  -673000
6571  -606401
6572  -693744
6573  -789701
6574  -729873
6575  -669251
6576  -691419
6577  -788284
6578  -824013
6579  -719208
6580  -700533
6581  -794304
6582  -851836
6583  -815656
6584  -723696
6585  -784131
6586  -903917
6587  -872285
6588  -791166
6589  -780944
6590  -888661
6591  -951297
6592  -855600
6593  -800644
6594  -888167
6595  -969851
6596  -954933
6597  -860795
6598  -872903
6599  -995095
6600 -1003587
6601  -926460
6602  -888411
6603  -973727
6604 -1063636
6605  -992686
6606  -921731
6607  -989635
6608 -1075298
6609 -1082014
6610  -985097
6611  -965680
6612 -1084663
6613 -1124646
6614 -1059082
6615 -1007760
6616 -1055342
6617 -1170455
6618 -1135742
6619 -1041457
6620 -1073311
6621 -1157131
6622 -1194253
6623 -1118539
6624 -1062399
6625 -1172489
6626 -1235221
6627 -1188153
6628 -1124754
6629 -1150943
6630 -1265191
6631 -1257074
6632 -1162425
6633 -1167368
6634 -1248649
6635 -1307824
6636 -1246132
6637 -1181876
6638 -1261587
6639 -1346078
6640 -1308386
6641 -1237460
6642 -1234590
6643 -1352176
6644 -1381332
6645 -1288495
6646 -1261996
6647 -1335023
6648 -1416789
6649 -1376669
6650 -1287157
6651 -1340915
6652 -1432610
6653 -1428746
6654 -1356486
6655 -1328029
6656 -1431066
6657 -1486334
6658 -1409951
6659 -1370296
6660 -1420431
6661 -1506742
6662 -1491150
6663 -1392626
6664 -1424793
6665 -1519804
6666 -1528877
6667 -1473596
6668 -1422895
6669 -1514747
6670 -1599901
6671 -1530547
6672 -1465008
6673 -1506647
6674 -1595030
6675 -1609642
6676 -1504763
6677 -1503892
6678 -1602658
6679 -1643735
6680 -1589424
6681 -1521504
6682 -1580952
6683 -1688548
6684 -1643265
6685 -1567052
6686 -1581058
6687 -1676022
6688 -1719689
6689 -1624083
6690 -1591397
6691 -1678696
6692 -1735113
6693 -1704759
6694 -1621115
6695 -1662676
6696 -1760489
6697 -1750309
6698 -1669993
6699 -1667717
6700 -1746364
6701 -1815825
6702 -1740248
6703 -1674163
6704 -1753758
6705 -1824385
6706 -1808548
6707 -1724943
6708 -1724525
6709 -1843485
6710 -1858553
6711 -1782323
6712 -1746048
6713 -1819786
6714 -1903886
6715 -1851600
6716 -1761960
6717 -1817948
6718 -1902588
6719 -1913093
6720 -1828024
6721 -1803031
6722 -1909989
6723 -1956786
6724 -1891496
6725 -1839767
6726 -1876355
6727 -1981272
6728 -1959789
6729 -1859413
6730 -1879815
6731 -1972414
6732 -2012358
6733 -1936118
6734 -1877409
6735 -1966965
6736 -2038642
6737 -1987598
6738 -1920136
6739 -1941953
6740 -2047459
6741 -2061221
6742 -1958064
6743 -1955685
6744 -2037442
6745 -2094003
6746 -2035829
6747 -1949453
6748 -2017023
6749 -2115239
6750 -2087567
6751 -2012712
6752 -1998185
6753 -2111749
6754 -2154599
6755 -2054851
6756 -2016657
6757 -2093020
6758 -2166596
6759 -2136832
6760 -2037574
6761 -2075871
6762 -2177219
6763 -2176847
6764 -2107444
6765 -2075045
6766 -2157004
6767 -2232966
6768 -2153447
6769 -2089820
6770 -2142263
6771 -2225502
6772 -2227861
6773 -2124177
6774 -2131282
6775 -2239237
6776 -2259662
6777 -2193887
6778 -2135392
6779 -2201194
6780 -2291103
6781 -2235625
6782 -2170292
6783 -2195274
6784 -2281317
6785 -2306946
6786 -2210634
6787 -2190997
6788 -2285137
6789 -2325512
6790 -2274699
6791 -2207156
6792 -2244318
6793 -2348994
6794 -2325441
6795 -2246838
6796 -2251264
6797 -2327715
6798 -2379944
6799 -2302723
6800 -2238930
6801 -2325012
6802 -2383749
6803 -2357800
6804 -2277443
6805 -2295110
6806 -2400594
6807 -2400950
6808 -2322329
6809 -2303103
6810 -2367899
6811 -2434721
6812 -2380428
6813 -2304457
6814 -2365591
6815 -2438807
6816 -2431986
6817 -2355854
6818 -2334708
6819 -2442462
6820 -2465017
6821 -2388014
6822 -2350319
6823 -2407531
6824 -2492852
6825 -2456083
6826 -2363628
6827 -2404816
6828 -2486949
6829 -2495321
6830 -2421997
6831 -2379497
6832 -2476428
6833 -2531693
6834 -2459879
6835 -2411062
6836 -2438223
6837 -2536948
6838 -2531981
6839 -2424657
6840 -2434914
6841 -2518237
6842 -2548437
6843 -2490897
6844 -2420435
6845 -2501189
6846 -2578098
6847 -2530486
6848 -2466351
6849 -2476391
6850 -2565369
6851 -2588296
6852 -2490076
6853 -2467875
6854 -2541927
6855 -2603733
6856 -2554624
6857 -2470526
6858 -2523442
6859 -2619529
6860 -2591503
6861 -2519414
6862 -2501697
6863 -2592567
6864 -2637375
6865 -2547294
6866 -2498783
6867 -2568983
6868 -2641869
6869 -2620102
6870 -2521691
6871 -2539617
6872 -2643436
6873 -2641744
6874 -2563611
6875 -2529990
6876 -2597835
6877 -2681824
6878 -2614119
6879 -2544890
6880 -2591260
6881 -2665852
6882 -2670826
6883 -2572553
6884 -2553663
6885 -2657293
6886 -2683566
6887 -2626054
6888 -2566130
6889 -2618507
6890 -2717193
6891 -2673370
6892 -2583750
6893 -2604050
6894 -2680999
6895 -2709397
6896 -2624091
6897 -2578386
6898 -2664782
6899 -2724258
6900 -2672747
6901 -2599840
6902 -2624998
6903 -2731020
6904 -2712332
6905 -2621554
6906 -2620614
6907 -2694460
6908 -2743400
6909 -2678494
6910 -2602274
6911 -2671700
6912 -2747103
6913 -2718124
6914 -2637787
6915 -2629190
6916 -2732605
6917 -2747719
6918 -2665872
6919 -2634994
6920 -2696418
6921 -2770333
6922 -2723870
6923 -2632433
6924 -2675564
6925 -2758353
6926 -2743852
6927 -2671784
6928 -2640691
6929 -2736006
6930 -2783179
6931 -2701485
6932 -2654066
6933 -2696399
6934 -2776883
6935 -2758069
6936 -2657448
6937 -2680494
6938 -2753680
6939 -2768535
6940 -2709439
6941 -2655402
6942 -2727887
6943 -2800100
6944 -2731325
6945 -2676793
6946 -2691794
6947 -2777937
6948 -2782428
6949 -2683557
6950 -2684066
6951 -2756910
6952 -2792376
6953 -2741932
6954 -2671384
6955 -2727711
6956 -2805130
6957 -2765015
6958 -2689706
6959 -2695363
6960 -2767621
6961 -2805281
6962 -2712995
6963 -2682397
6964 -2750579
6965 -2800197
6966 -2767659
6967 -2679760
6968 -2699630
6969 -2800716
6970 -2775693
6971 -2705258
6972 -2691178
6973 -2758388
6974 -2820986
6975 -2735690
6976 -2681018
6977 -2737876
6978 -2795370
6979 -2777249
6980 -2688292
6981 -2691029
6982 -2789704
6983 -2796501
6984 -2727073
6985 -2688697
6986 -2737883
6987 -2818906
6988 -2756662
6989 -2673230
6990 -2714660
6991 -2785677
6992 -2791335
6993 -2706704
6994 -2671119
6995 -2776680
6996 -2808433
6997 -2739120
6998 -2678021
6999 -2709754
7000 -2803493
7001 -2774152
7002 -2673556
7003 -2691864
7004 -2766171
7005 -2802105
7006 -2722268
7007 -2661894
7008 -2743196
7009 -2800206
7010 -2748130
7011 -2674621
7012 -2684632
7013 -2787938
7014 -2783732
7015 -2691406
7016 -2678316
7017 -2741195
7018 -2791061
7019 -2729508
7020 -2645701
7021 -2706584
7022 -2778836
7023 -2750938
7024 -2678341
7025 -2656776
7026 -2753121
7027 -2780339
7028 -2687844
7029 -2654343
7030 -2707273
7031 -2769440
7032 -2735268
7033 -2639168
7034 -2672499
7035 -2756072
7036 -2754349
7037 -2680675
7038 -2633594
7039 -2716982
7040 -2773564
7041 -2688295
7042 -2629014
7043 -2666480
7044 -2745585
7045 -2736776
7046 -2637492
7047 -2637671
7048 -2724182
7049 -2742971
7050 -2676736
7051 -2615530
7052 -2665316
7053 -2741492
7054 -2690945
7055 -2618503
7056 -2632997
7057 -2705623
7058 -2733022
7059 -2638904
7060 -2602455
7061 -2680186
7062 -2709279
7063 -2660943
7064 -2586523
7065 -2619785
7066 -2713046
7067 -2682587
7068 -2600815
7069 -2597443
7070 -2659346
7071 -2703546
7072 -2622824
7073 -2565223
7074 -2625931
7075 -2682546
7076 -2650444
7077 -2573929
7078 -2574131
7079 -2675169
7080 -2664446
7081 -2593619
7082 -2553988
7083 -2607036
7084 -2681910
7085 -2606067
7086 -2531466
7087 -2579650
7088 -2644427
7089 -2636561
7090 -2553153
7091 -2528659
7092 -2614993
7093 -2636847
7094 -2564080
7095 -2519898
7096 -2554384
7097 -2633824
7098 -2590242
7099 -2508884
7100 -2530611
7101 -2600031
7102 -2601487
7103 -2527783
7104 -2480038
7105 -2563557
7106 -2598469
7107 -2537321
7108 -2481942
7109 -2506679
7110 -2588082
7111 -2571042
7112 -2473042
7113 -2478118
7114 -2536776
7115 -2566553
7116 -2496701
7117 -2438969
7118 -2499034
7119 -2570568
7120 -2514245
7121 -2446220
7122 -2448493
7123 -2531577
7124 -2542252
7125 -2439459
7126 -2419811
7127 -2483127
7128 -2528110
7129 -2477184
7130 -2392387
7131 -2439286
7132 -2514833
7133 -2486084
7134 -2412708
7135 -2382257
7136 -2460300
7137 -2500890
7138 -2413222
7139 -2365574
7140 -2418728
7141 -2476784
7142 -2450989
7143 -2359644
7144 -2363616
7145 -2452262
7146 -2443346
7147 -2373064
7148 -2323804
7149 -2394769
7150 -2458268
7151 -2382066
7152 -2313697
7153 -2353925
7154 -2418853
7155 -2418456
7156 -2309729
7157 -2293898
7158 -2380409
7159 -2401900
7160 -2338709
7161 -2275398
7162 -2312704
7163 -2399340
7164 -2352906
7165 -2266171
7166 -2274963
7167 -2341886
7168 -2368561
7169 -2279950
7170 -2230319
7171 -2306884
7172 -2348732
7173 -2299998
7174 -2227995
7175 -2241012
7176 -2326493
7177 -2307663
7178 -2215039
7179 -2203347
7180 -2263921
7181 -2312087
7182 -2238021
7183 -2174896
7184 -2231600
7185 -2285970
7186 -2257065
7187 -2181512
7188 -2152315
7189 -2260146
7190 -2262549
7191 -2171893
7192 -2144074
7193 -2186366
7194 -2255089
7195 -2205604
7196 -2108905
7197 -2144744
7198 -2203435
7199 -2207245
7200 -2124384
7201 -2080571
7202 -2159940
7203 -2198263
7204 -2127354
7205 -2079325
7206 -2103487
7207 -2172714
7208 -2150575
7209 -2052487
7210 -2059340
7211 -2126623
7212 -2142415
7213 -2082730
7214 -2015715
7215 -2082595
7216 -2136864
7217 -2075873
7218 -2012596
7219 -2012930
7220 -2089122
7221 -2095750
7222 -1996429
7223 -1980177
7224 -2045601
7225 -2077133
7226 -2025654
7227 -1950268
7228 -1995445
7229 -2064705
7230 -2015731
7231 -1949577
7232 -1935560
7233 -2004910
7234 -2033537
7235 -1944783
7236 -1907617
7237 -1965024
7238 -2000680
7239 -1965361
7240 -1876712
7241 -1900956
7242 -1975105
7243 -1961486
7244 -1888584
7245 -1855441
7246 -1916445
7247 -1973828
7248 -1885964
7249 -1829273
7250 -1866083
7251 -1923191
7252 -1906831
7253 -1811427
7254 -1809317
7255 -1893802
7256 -1891600
7257 -1829070
7258 -1783776
7259 -1825753
7260 -1885667
7261 -1824767
7262 -1747901
7263 -1781027
7264 -1831531
7265 -1840097
7266 -1750015
7267 -1719457
7268 -1800960
7269 -1826123
7270 -1762263
7271 -1704267
7272 -1718755
7273 -1804845
7274 -1764809
7275 -1677390
7276 -1686824
7277 -1748893
7278 -1770851
7279 -1695010
7280 -1633827
7281 -1697182
7282 -1746277
7283 -1697563
7284 -1620996
7285 -1622914
7286 -1706489
7287 -1703385
7288 -1610593
7289 -1595952
7290 -1647727
7291 -1690345
7292 -1630510
7293 -1544272
7294 -1594432
7295 -1658200
7296 -1623019
7297 -1553143
7298 -1524460
7299 -1613601
7300 -1628662
7301 -1546550
7302 -1499317
7303 -1543139
7304 -1599061
7305 -1564833
7306 -1464536
7307 -1486365
7308 -1567057
7309 -1550140
7310 -1484602
7311 -1437947
7312 -1505539
7313 -1551674
7314 -1477041
7315 -1418090
7316 -1435068
7317 -1504254
7318 -1501037
7319 -1396336
7320 -1388674
7321 -1466324
7322 -1481253
7323 -1416972
7324 -1340797
7325 -1395324
7326 -1462706
7327 -1405341
7328 -1333232
7329 -1338097
7330 -1404774
7331 -1429158
7332 -1326783
7333 -1290015
7334 -1352592
7335 -1391453
7336 -1344582
7337 -1261342
7338 -1279542
7339 -1365827
7340 -1333962
7341 -1259152
7342 -1242514
7343 -1302183
7344 -1338644
7345 -1252018
7346 -1194557
7347 -1249531
7348 -1289447
7349 -1269935
7350 -1184281
7351 -1183753
7352 -1263920
7353 -1259028
7354 -1177259
7355 -1147256
7356 -1180128
7357 -1249517
7358 -1182030
7359 -1109451
7360 -1140784
7361 -1195862
7362 -1190710
7363 -1112833
7364 -1073958
7365 -1156068
7366 -1169586
7367 -1103790
7368 -1051523
7369 -1083285
7370 -1149559
7371 -1109729
7372 -1025067
7373 -1038082
7374 -1092449
7375 -1105829
7376 -1029977
7377  -973316
7378 -1044877
7379 -1085600
7380 -1025919
7381  -968661
7382  -972102
7383 -1046697
7384 -1028000
7385  -939327
7386  -933963
7387  -987633
7388 -1009930
7389  -951745
7390  -879924
7391  -934637
7392  -985094
7393  -950523
7394  -880115
7395  -870802
7396  -937909
7397  -950912
7398  -856698
7399  -827809
7400  -875114
7401  -918863
7402  -874090
7403  -790167
7404  -826583
7405  -893170
7406  -858444
7407  -791189
7408  -759930
7409  -825765
7410  -855172
7411  -783166
7412  -727104
7413  -769943
7414  -820120
7415  -797882
7416  -703531
7417  -713789
7418  -779444
7419  -776276
7420  -707820
7421  -658049
7422  -711662
7423  -769230
7424  -696806
7425  -640504
7426  -654814
7427  -718139
7428  -717934
7429  -615215
7430  -598458
7431  -673431
7432  -681976
7433  -629501
7434  -564360
7435  -596367
7436  -674515
7437  -621378
7438  -549367
7439  -545819
7440  -608125
7441  -623599
7442  -539505
7443  -495032
7444  -558744
7445  -593376
7446  -546393
7447  -474620
7448  -484080
7449  -571453
7450  -538265
7451  -461121
7452  -439787
7453  -494027
7454  -540797
7455  -468611
7456  -395172
7457  -446074
7458  -495932
7459  -470424
7460  -385100
7461  -372764
7462  -452482
7463  -453787
7464  -371597
7465  -341521
7466  -375847
7467  -444232
7468  -395265
7469  -307216
7470  -332032
7471  -388718
7472  -381082
7473  -304436
7474  -260012
7475  -334308
7476  -372435
7477  -300473
7478  -242872
7479  -267406
7480  -333374
7481  -313942
7482  -210046
7483  -220928
7484  -279185
7485  -302192
7486  -223683
7487  -165351
7488  -221949
7489  -276545
7490  -219010
7491  -159551
7492  -157790
7493  -226818
7494  -223527
7495  -128482
7496  -116736
7497  -171776
7498  -199062
7499  -156309
7500   -67311
7501  -109091
7502  -163148
7503  -136679
7504   -61948
7505   -47134
7506  -111310
7507  -142030
7508   -49642
7509   -20945
7510   -58240
7511  -100139
7512   -72663
7513    13417
7514     7976
7515   -68703
7516   -51064
7517    14015
7518    50001
7519    -3573
7520   -52353
7521    23481
7522    79344
7523    53563
7524     3015
7525    14341
7526   100921
7527   116181
7528    42538
7529    34206
7530    97644
7531   149263
7532   113423
7533    43774
7534   104413
7535   175371
7536   157605
7537   106192
7538   100096
7539   176618
7540   218441
7541   149646
7542   127344
7543   175776
7544   238688
7545   220399
7546   155684
7547   181209
7548   257827
7549   254916
7550   213228
7551   178962
7552   260017
7553   315903
7554   257024
7555   215762
7556   260551
7557   326958
7558   329016
7559   245634
7560   267491
7561   340026
7562   360961
7563   314887
7564   272016
7565   328375
7566   410025
7567   362417
7568   310442
7569   333608
7570   407429
7571   425109
7572   354581
7573   336390
7574   419988
7575   454676
7576   431177
7577   368821
7578   400705
7579   489760
7580   470563
7581   410269
7582   415186
7583   477419
7584   530670
7585   461968
7586   428723
7587   495755
7588   548574
7589   528864
7590   468811
7591   475665
7592   573331
7593   577407
7594   513439
7595   488785
7596   552815
7597   621781
7598   579717
7599   511655
7600   560884
7601   628968
7602   629544
7603   560506
7604   546198
7605   637879
7606   678314
7607   616200
7608   581564
7609   621988
7610   705491
7611   681753
7612   606147
7613   636285
7614   705473
7615   724746
7616   667950
7617   627593
7618   712892
7619   762227
7620   720575
7621   670995
7622   697723
7623   777538
7624   786395
7625   701693
7626   711493
7627   772466
7628   814648
7629   774077
7630   721200
7631   777680
7632   847783
7633   816759
7634   766498
7635   757832
7636   854687
7637   870008
7638   801374
7639   785993
7640   844283
7641   897787
7642   874154
7643   808057
7644   841928
7645   915734
7646   908172
7647   857658
7648   847913
7649   910522
7650   966393
7651   898304
7652   869643
7653   912877
7654   969800
7655   964155
7656   897363
7657   898455
7658   988835
7659   992623
7660   957530
7661   919831
7662   974697
7663  1038707
7664   994440
7665   944869
7666   981692
7667  1034993
7668  1052964
7669   981001
7670   977134
7671  1052009
7672  1083139
7673  1044157
7674   996218
7675  1036169
7676  1117519
7677  1086135
7678  1029145
7679  1039320
7680  1109119
7681  1138062
7682  1076749
7683  1044590
7684  1115550
7685  1157798
7686  1134432
7687  1073993
7688  1100743
7689  1183444
7690  1172048
7691  1111140
7692  1111904
7693  1168518
7694  1222555
7695  1171914
7696  1119331
7697  1173839
7698  1230303
7699  1213696
7700  1155689
7701  1152680
7702  1241642
7703  1255640
7704  1203610
7705  1179115
7706  1229278
7707  1282833
7708  1255203
7709  1185042
7710  1231854
7711  1293523
7712  1301720
7713  1239938
7714  1223733
7715  1295057
7716  1342615
7717  1277777
7718  1246288
7719  1276498
7720  1355020
7721  1339447
7722  1266746
7723  1279851
7724  1358095
7725  1378932
7726  1332130
7727  1275228
7728  1346186
7729  1402594
7730  1362655
7731  1310611
7732  1335437
7733  1409324
7734  1428722
7735  1346368
7736  1341480
7737  1410713
7738  1447369
7739  1407539
7740  1346005
7741  1387011
7742  1467286
7743  1440701
7744  1390144
7745  1387648
7746  1458312
7747  1496445
7748  1424113
7749  1392451
7750  1453591
7751  1507260
7752  1490009
7753  1411557
7754  1438370
7755  1523661
7756  1521064
7757  1464182
7758  1441646
7759  1504412
7760  1563468
7761  1503934
7762  1457115
7763  1496861
7764  1559874
7765  1558592
7766  1489341
7767  1479407
7768  1566519
7769  1586022
7770  1537009
7771  1494733
7772  1539478
7773  1615814
7774  1578015
7775  1516909
7776  1550887
7777  1603159
7778  1625976
7779  1559638
7780  1529600
7781  1604968
7782  1640596
7783  1599340
7784  1562694
7785  1574509
7786  1664902
7787  1646134
7788  1582039
7789  1586976
7790  1644432
7791  1683774
7792  1628350
7793  1576561
7794  1650549
7795  1694431
7796  1671402
7797  1617775
7798  1628955
7799  1701657
7800  1711531
7801  1633946
7802  1631479
7803  1678379
7804  1730106
7805  1690889
7806  1633848
7807  1674910
7808  1742824
7809  1731800
7810  1676429
7811  1662437
7812  1736153
7813  1761741
7814  1707897
7815  1673494
7816  1724571
7817  1770858
7818  1766636
7819  1686633
7820  1714616
7821  1778060
7822  1780097
7823  1733622
7824  1709600
7825  1762650
7826  1814598
7827  1762687
7828  1722348
7829  1756080
7830  1816838
7831  1816052
7832  1740617
7833  1736988
7834  1808841
7835  1825484
7836  1791305
7837  1741489
7838  1796016
7839  1850911
7840  1824976
7841  1763059
7842  1782615
7843  1840946
7844  1865859
7845  1787359
7846  1772825
7847  1839844
7848  1880403
7849  1844872
7850  1784663
7851  1810760
7852  1891036
7853  1869668
7854  1809471
7855  1804596
7856  1870944
7857  1911067
7858  1844709
7859  1805004
7860  1863435
7861  1907613
7862  1892908
7863  1825457
7864  1836255
7865  1914797
7866  1918807
7867  1857256
7868  1837620
7869  1883740
7870  1948797
7871  1897792
7872  1841380
7873  1879962
7874  1939145
7875  1934652
7876  1874344
7877  1851342
7878  1934666
7879  1960449
7880  1911784
7881  1865576
7882  1904966
7883  1974454
7884  1951779
7885  1875522
7886  1898866
7887  1952092
7888  1978698
7889  1914337
7890  1881064
7891  1944972
7892  1993847
7893  1948878
7894  1899225
7895  1911988
7896  1992146
7897  1982057
7898  1915274
7899  1913655
7900  1973242
7901  1999469
7902  1971329
7903  1898928
7904  1958447
7905  2008730
7906  1988412
7907  1929681
7908  1931410
7909  1995231
7910  2028292
7911  1952294
7912  1938653
7913  1977630
7914  2034083
7915  2001685
7916  1931955
7917  1951264
7918  2030221
7919  2013932
7920  1964248
7921  1936738
7922  2009090
7923  2047150
7924  1989918
7925  1950232
7926  1987888
7927  2033888
7928  2041465
7929  1954105
7930  1972199
7931  2030670
7932  2043474
7933  2000843
7934  1960474
7935  2004904
7936  2070104
7937  2025054
7938  1975220
7939  1985728
7940  2046931
7941  2057201
7942  1988966
7943  1964525
7944  2045459
7945  2059672
7946  2029243
7947  1972503
7948  2010052
7949  2070612
7950  2048808
7951  1984446
7952  1996931
7953  2038858
7954  2079752
7955  2007349
7956  1979132
7957  2038812
7958  2080894
7959  2045188
7960  1993854
7961  2001026
7962  2076110
7963  2064035
7964  2014791
7965  1996861
7966  2049159
7967  2088732
7968  2038866
7969  1982330
7970  2034921
7971  2070924
7972  2065387
7973  2005165
7974  2002593
7975  2067115
7976  2090483
7977  2023772
7978  2012799
7979  2027616
7980  2094095
7981  2053553
7982  1995315
7983  2019436
7984  2083036
7985  2074444
7986  2028974
7987  1993337
7988  2069607
7989  2087917
7990  2047499
7991  1998668
7992  2033272
7993  2087485
7994  2078268
7995  1997043
7996  2015195
7997  2067334
7998  2094203
7999  2035283
8000  1996531
8001  2043062
8002  2095984
8003  2048871
8004  2008087
8005  2007268
8006  2080821
8007  2085710
8008  2021635
8009  1999145
8010  2063265
8011  2084239
8012  2050447
8013  1981939
8014  2024760
8015  2079177
8016  2071178
8017  2003078
8018  2010928
8019  2058906
8020  2097063
8021  2020651
8022  1995933
8023  2030581
8024  2089494
8025  2055286
8026  1993881
8027  2000762
8028  2084386
8029  2063482
8030  2015069
8031  1978560
8032  2040902
8033  2079398
8034  2031422
8035  1969599
8036  2020344
8037  2062308
8038  2073657
8039  1987788
8040  1993887
8041  2050963
8042  2070805
8043  2016233
8044  1981414
8045  2001512
8046  2074508
8047  2034121
8048  1980497
8049  1988774
8050  2056549
8051  2050001
8052  1997953
8053  1959278
8054  2028122
8055  2045822
8056  2024361
8057  1962912
8058  1988443
8059  2045257
8060  2044767
8061  1968032
8062  1976921
8063  2006181
8064  2053389
8065  1986743
8066  1948198
8067  1987805
8068  2043336
8069  2008633
8070  1970713
8071  1947343
8072  2036146
8073  2018691
8074  1972569
8075  1936253
8076  1993082
8077  2019275
8078  2000894
8079  1919788
8080  1970973
8081  2005946
8082  2009168
8083  1939910
8084  1935561
8085  1980105
8086  2025099
8087  1945614
8088  1933934
8089  1941023
8090  2018717
8091  1974067
8092  1927589
8093  1919381
8094  1994718
8095  1974829
8096  1945318
8097  1886127
8098  1963031
8099  1982385
8100  1953483
8101  1888906
8102  1931080
8103  1956668
8104  1979767
8105  1884043
8106  1909253
8107  1928792
8108  1982901
8109  1905325
8110  1894053
8111  1892466
8112  1987321
8113  1906790
8114  1909077
8115  1853286
8116  1968162
8117  1911086
8118  1929145
8119  1787645
8120  2015144
8121  1667199
$$ Imaginary data points
##PAGE= N=2
##DATA TABLE= (X++(I..I)), XYDATA
0 -2315505
1 -7712152
2 -4656324
3  -992733
4 -1292671
5 -4593670
6 -4830288
7  -683558
8  -320216
9 -3215355
10 -4805461
11 -3521245
12  -630530
13 -2334197
14 -5469749
15 -4302951
16 -2480279
17 -2418350
18 -5044330
19 -6364473
20 -2754851
21 -1260652
22 -3598980
23 -5569839
24 -5074745
25 -2302754
26 -3415667
27 -6749887
28 -5815318
29 -3673345
30 -3038996
31 -5003726
32 -7019707
33 -4605322
34 -3069742
35 -4981828
36 -6830383
37 -6801684
38 -3867874
39 -3690115
40 -6984968
41 -7025506
42 -5188101
43 -4361694
44 -5980130
45 -8298215
46 -6006270
47 -3799796
48 -5548667
49 -7635172
50 -8010631
51 -5316826
52 -4588651
53 -8119577
54 -8798275
55 -6518606
56 -4746074
57 -6026158
58 -9554804
59 -8368203
60 -4995560
61 -5614857
62 -8168342
63 -9729650
64 -7331822
65 -5259067
66 -8130972
67 -9877046
68 -8556637
69 -6913816
70 -6924586
71 -9596167
72 -9151579
73 -6476979
74 -7001251
75 -9041463
76 -10568413
77 -8831513
78 -6379719
79 -8860966
80 -11156114
81 -9942591
82 -7567588
83 -7082835
84 -10658629
85 -11583095
86 -8230188
87 -7482934
88 -9348673
89 -11416376
90 -10228285
91 -7274958
92 -9172321
93 -12006841
94 -11361245
95 -9171082
96 -7891123
97 -10724602
98 -12535141
99 -9887232
100 -8491067
101 -9606355
102 -11925543
103 -11982759
104 -8866274
105 -9638621
106 -12690842
107 -12768966
108 -10707147
109 -8902631
110 -11303658
111 -13694849
112 -10933298
113 -8763263
114 -9898261
115 -12960855
116 -13960333
117 -10470037
118 -9739381
119 -12718957
120 -13780426
121 -12250499
122 -9531830
123 -10748631
124 -14156624
125 -13073530
126 -10862568
127 -10930493
128 -13072871
129 -14577274
130 -11749011
131 -10553573
132 -13356860
133 -14709974
134 -13467243
135 -10626680
136 -11059540
137 -14698812
138 -14320479
139 -11865621
140 -11488559
141 -13789364
142 -16297547
143 -13701872
144 -10881731
145 -12934149
146 -15290263
147 -15196496
148 -12310066
149 -11590759
150 -15197037
151 -15692997
152 -13036529
153 -11858916
154 -13624904
155 -16853263
156 -15383408
157 -12186314
158 -13368359
159 -15645201
160 -16265836
161 -13878864
162 -12072680
163 -15091578
164 -16711520
165 -14821591
166 -13093089
167 -13761904
168 -17149357
169 -16845465
170 -13319334
171 -13673596
172 -16166634
173 -17394555
174 -15194150
175 -12482456
176 -14950632
177 -17418033
178 -16150337
179 -14299372
180 -14066019
181 -17053573
182 -17926656
183 -14939441
184 -14380921
185 -16007885
186 -17437221
187 -16389333
188 -13639820
189 -15359347
190 -18219103
191 -17391021
192 -15253976
193 -14332104
194 -17076762
195 -18721815
196 -15780112
197 -14676587
198 -16448712
199 -18441201
200 -18030260
201 -14847045
202 -15378893
203 -18362982
204 -18268909
205 -16393373
206 -14957253
207 -17128193
208 -19628085
209 -17333298
210 -15433238
211 -16543988
212 -18669108
213 -19160511
214 -16103296
215 -15635676
216 -18508917
217 -19002941
218 -17440715
219 -15720124
220 -17188129
221 -20099431
222 -18498393
223 -16370136
224 -17079373
225 -18998366
226 -19838993
227 -16886681
228 -15639513
229 -18659354
230 -20018743
231 -18711598
232 -16424882
233 -17214034
234 -20723930
235 -19793078
236 -16904311
237 -16919572
238 -18985495
239 -20761276
240 -18358592
241 -16200225
242 -18619693
243 -20402954
244 -19671932
245 -17435292
246 -17284019
247 -20724776
248 -20877285
249 -18072740
250 -17275469
251 -18823159
252 -21212111
253 -19591082
254 -16654648
255 -18456743
256 -20932984
257 -20868159
258 -18409688
259 -17114309
260 -20267950
261 -21442203
262 -19022922
263 -17969913
264 -19123222
265 -21665318
266 -20804352
267 -17481796
268 -18334226
269 -20833024
270 -21407878
271 -19478861
272 -17546653
273 -20260047
274 -22384234
275 -20227838
276 -18277048
277 -18653062
278 -21534359
279 -21924539
280 -18534214
281 -18457864
282 -20962573
283 -22055496
284 -20475085
285 -17915145
286 -19857152
287 -22738398
288 -21324096
289 -18994156
290 -18512447
291 -21214940
292 -22749952
293 -19645679
294 -18488304
295 -20697710
296 -22531403
297 -21809674
298 -18782968
299 -19497804
300 -22568346
301 -21961058
302 -19766004
303 -18838403
304 -21110298
305 -23359077
306 -20758458
307 -18892709
308 -20587911
309 -22586170
310 -22518173
311 -19420710
312 -19115546
313 -22435141
314 -22922008
315 -20936047
316 -19212053
317 -20651480
318 -23490242
319 -21656210
320 -19213565
321 -20361298
322 -22537733
323 -23240477
324 -20424748
325 -19186094
326 -22179169
327 -23328451
328 -21777171
329 -19749255
330 -20333395
331 -23480480
332 -22613135
333 -19758718
334 -20010774
335 -22051882
336 -23687611
337 -21713448
338 -19732716
339 -22032949
340 -23458192
341 -22247562
342 -20173479
343 -20038896
344 -23165229
345 -23293745
346 -20572017
347 -20324613
348 -22018205
349 -23896672
350 -22395470
351 -19777516
352 -21557051
353 -23572778
354 -22869515
355 -20787830
356 -19959180
357 -22883876
358 -23875205
359 -21302507
360 -20477785
361 -21819223
362 -23937121
363 -23087958
364 -19973041
365 -20999171
366 -23536348
367 -23548740
368 -21541880
369 -19961384
370 -22489442
371 -24388566
372 -22150134
373 -20650166
374 -21378252
375 -23617740
376 -23711200
377 -20625174
378 -20814285
379 -23403591
380 -23938763
381 -22243355
382 -20120615
383 -21960090
384 -24383521
385 -22582739
386 -20710388
387 -21162285
388 -23615537
389 -24502391
390 -21280587
391 -20426224
392 -22912361
393 -24037623
394 -22762870
395 -20261807
396 -21398190
397 -24426204
398 -23373412
399 -21152095
400 -20862240
401 -23081378
402 -24879110
403 -22125001
404 -20353314
405 -22425891
406 -24039592
407 -23346803
408 -20540258
409 -20691964
410 -24087774
411 -24118091
412 -21961616
413 -20927182
414 -22444175
415 -24787490
416 -22717695
417 -20289757
418 -21834196
419 -23816014
420 -23904900
421 -21285570
422 -20515477
423 -23662275
424 -24261782
425 -22115018
426 -20686458
427 -21804173
428 -24742785
429 -23634433
430 -20672462
431 -21350374
432 -23439108
433 -24292074
434 -21979495
435 -20129727
436 -22798447
437 -24357381
438 -22716044
439 -20877512
440 -21227156
441 -24326968
442 -24191208
443 -21020081
444 -20969689
445 -23060288
446 -24469376
447 -22582962
448 -19904872
449 -21886822
450 -24196745
451 -23291885
452 -21334044
453 -20858602
454 -23720574
455 -24537817
456 -21482890
457 -20543393
458 -22203263
459 -24144619
460 -23246697
461 -20259395
462 -21340644
463 -23972241
464 -23692647
465 -21699512
466 -20390894
467 -22765785
468 -24553622
469 -22105763
470 -20573193
471 -21575995
472 -23573009
473 -23540581
474 -20624697
475 -20961886
476 -23709915
477 -23875015
478 -21910237
479 -20074156
480 -22006768
481 -24449550
482 -22405008
483 -20442142
484 -21161915
485 -23299069
486 -23962333
487 -21024162
488 -20214909
489 -22675708
490 -23677181
491 -22570847
492 -20364678
493 -21157220
494 -23962935
495 -22940593
496 -20833551
497 -20777565
498 -22446143
499 -23680480
500 -21220329
501 -19883887
502 -22193010
503 -23489053
504 -22653581
505 -20485406
506 -20784581
507 -23676503
508 -23012949
509 -20614676
510 -20276029
511 -21911336
512 -23712236
513 -21684586
514 -19561858
515 -21422094
516 -23250671
517 -22936456
518 -20560440
519 -19909483
520 -22950410
521 -23388092
522 -20940767
523 -19758816
524 -20913800
525 -23384324
526 -22301927
527 -19667703
528 -20724714
529 -22652229
530 -22854378
531 -20720374
532 -19328364
533 -22011918
534 -23214589
535 -21121065
536 -19721145
537 -20488516
538 -23040734
539 -22522287
540 -19431900
541 -19812143
542 -22055839
543 -22938025
544 -21050690
545 -18815274
546 -20950408
547 -23016158
548 -21499010
549 -19708582
550 -19709039
551 -22181017
552 -22632753
553 -19709597
554 -19272906
555 -21174433
556 -22473292
557 -21330391
558 -18826024
559 -20278582
560 -22721273
561 -21517497
562 -19304820
563 -18792847
564 -21395171
565 -22743044
566 -19829663
567 -18707284
568 -20630672
569 -22392136
570 -21676247
571 -18605011
572 -19006616
573 -21838292
574 -21653506
575 -19659678
576 -18272277
577 -20155554
578 -22509744
579 -20486515
580 -18516525
581 -19494702
582 -21456862
583 -21825084
584 -18936192
585 -18283159
586 -20910635
587 -21336022
588 -19657099
589 -18081523
590 -19433053
591 -22068060
592 -20463415
593 -18158731
594 -18884854
595 -20820689
596 -21549234
597 -18768901
598 -17424495
599 -20209937
600 -21603938
601 -20160352
602 -17645556
603 -17827814
604 -21061240
605 -20850829
606 -18275676
607 -17898857
608 -19613116
609 -21404450
610 -19472183
611 -17130877
612 -18918505
613 -20668688
614 -20010324
615 -17802886
616 -17241087
617 -20104847
618 -20555329
619 -18182242
620 -17464085
621 -18831882
622 -20860284
623 -19522722
624 -16734492
625 -17882373
626 -19912121
627 -19820839
628 -17802786
629 -16581728
630 -19121868
631 -20356561
632 -18291305
633 -17113197
634 -17885600
635 -20009143
636 -19608269
637 -16716323
638 -16926527
639 -18776823
640 -19327340
641 -18015084
642 -16386450
643 -18282635
644 -19915572
645 -18095412
646 -16621922
647 -17056375
648 -19140656
649 -19218503
650 -16326795
651 -16356660
652 -18531985
653 -19106760
654 -17594177
655 -15564453
656 -17238396
657 -19561790
658 -18139638
659 -16245193
660 -16057727
661 -18127166
662 -19250184
663 -16593628
664 -15487505
665 -17217224
666 -18520292
667 -17828757
668 -15289721
669 -15829744
670 -18530978
671 -17942720
672 -16022133
673 -15465928
674 -17397484
675 -19016490
676 -16439145
677 -14674292
678 -16263415
679 -17780594
680 -17400590
681 -14878408
682 -14932099
683 -17947405
684 -18059298
685 -15935858
686 -14500280
687 -15779955
688 -18229002
689 -16635420
690 -14211026
691 -15109309
692 -17055443
693 -17556722
694 -15035404
695 -13885150
696 -16568860
697 -17490022
698 -15852599
699 -14214696
700 -14807340
701 -17327209
702 -16450646
703 -13867857
704 -14241570
705 -16082092
706 -17055265
707 -14896051
708 -13120265
709 -15613980
710 -17192526
711 -15663189
712 -13511915
713 -13562176
714 -16489916
715 -16550059
716 -13694996
717 -13300001
718 -15072436
719 -16748395
720 -15194615
721 -12460256
722 -13873470
723 -16071259
724 -15701856
725 -13786796
726 -12720411
727 -15061427
728 -16123657
729 -13726580
730 -12614364
731 -13760106
732 -15691087
733 -15030390
734 -12236074
735 -13051760
736 -15339550
737 -15214245
738 -13418991
739 -12025547
740 -13992476
741 -15493138
742 -13310988
743 -11870811
744 -12688313
745 -14765155
746 -14928284
747 -12090514
748 -11968059
749 -14219916
750 -14730617
751 -13220700
752 -11176098
753 -12524597
754 -14841165
755 -13333955
756 -11396151
757 -11638778
758 -13770762
759 -14671045
760 -11883189
761 -10931005
762 -13058405
763 -13975551
764 -12790128
765 -10594375
766 -11460355
767 -14210738
768 -13336136
769 -11061721
770 -10529944
771 -12361233
772 -14124153
773 -11919583
774 -10092082
775 -11709861
776 -13274846
777 -12916835
778 -10459415
779 -10117895
780 -12805123
781 -12913090
782 -10990484
783 -10037006
784 -11117229
785 -13058198
786 -11643599
787 -9662433
788 -10828455
789 -12356837
790 -12352793
791 -10176766
792 -9297072
793 -11802927
794 -12342561
795 -10445344
796 -9330325
797 -10250791
798 -12459232
799 -11428666
800 -8933647
801 -9649767
802 -11376181
803 -11813142
804 -9820229
805 -8247540
806 -10471672
807 -11760818
808 -10269725
809 -8806600
810 -9047195
811 -11418262
812 -11329623
813 -8655367
814 -8510977
815 -10116265
816 -11137184
817 -9606273
818 -7434638
819 -9233207
820 -11128832
821 -9925273
822 -8215154
823 -8060847
824 -10358166
825 -10790559
826 -8070511
827 -7495120
828 -9053255
829 -10427119
830 -9471606
831 -6947276
832 -7972717
833 -10253445
834 -9648324
835 -7734705
836 -6741941
837 -8852903
838 -10358877
839 -8011796
840 -6667102
841 -7918483
842 -9724602
843 -9364725
844 -6421330
845 -6537245
846 -9071264
847 -9148241
848 -7367916
849 -5891205
850 -7592708
851 -9805043
852 -7981106
853 -6064118
854 -6728416
855 -8581034
856 -8984941
857 -6150192
858 -5350781
859 -7797686
860 -8621574
861 -7279176
862 -5361583
863 -6260141
864 -8855558
865 -7757422
866 -5457890
867 -5432547
868 -7185228
869 -8436945
870 -6177854
871 -4652673
872 -6677976
873 -7946802
874 -7016384
875 -4841584
876 -4900855
877 -7619547
878 -7336673
879 -5008030
880 -4500627
881 -5978275
882 -7651411
883 -5899491
884 -3794085
885 -5385242
886 -7062028
887 -6650224
888 -4454833
889 -3718109
890 -6355308
891 -6942507
892 -4788205
893 -3697041
894 -4604679
895 -6719404
896 -5892756
897 -3360676
898 -4036323
899 -5778108
900 -6066849
901 -4218456
902 -2726089
903 -4951291
904 -6296223
905 -4527023
906 -3150628
907 -3589382
908 -5669783
909 -5366838
910 -2697551
911 -2868622
912 -4686481
913 -5423269
914 -4048612
915 -2151388
916 -3756360
917 -5481884
918 -4106755
919 -2496111
920 -2416091
921 -4486937
922 -5021086
923 -2398286
924 -1847497
925 -3543739
926 -4719623
927 -3786229
928 -1456258
929 -2433995
930 -4593345
931 -3745070
932 -2036436
933 -1479602
934 -3320433
935 -4526376
936 -2222902
937 -1102490
938 -2449387
939 -3704520
940 -3201449
941  -823360
942 -1194160
943 -3564445
944 -3228400
945 -1556281
946  -678765
947 -2193756
948 -3908685
949 -1946277
950  -264369
951 -1267198
952 -2757729
953 -2799697
954  -387157
955   -39294
956 -2538809
957 -2801428
958 -1128056
959   244585
960  -793428
961 -3024046
962 -1667039
963   492637
964   -85314
965 -1781057
966 -2454459
967  -161935
968  1061242
969 -1264889
970 -2259651
971  -904155
972   890630
973   587362
974 -1880681
975 -1381057
976   899058
977   857683
978  -721296
979 -1925541
980   -58530
981  1942829
982   183374
983 -1322350
984  -492610
985  1370018
986  1694259
987  -856102
988 -1158279
989  1232772
990  1874151
991   546223
992 -1135485
993   111269
994  2576722
995  1366762
996  -505015
997  -133840
998  1774141
999  2795343
1000   432891
1001  -687979
1002  1514585
1003  2741418
1004  1845570
1005  -157040
1006   317962
1007  3063150
1008  2641439
1009   539299
1010   205920
1011  1846001
1012  3595270
1013  1818003
1014    42621
1015  1799248
1016  3451927
1017  3069664
1018   953221
1019   551292
1020  3208305
1021  3582388
1022  1703722
1023   991475
1024  2200681
1025  4312963
1026  3221095
1027   948569
1028  1978196
1029  3759095
1030  3964082
1031  2103386
1032  1027693
1033  3426606
1034  4525605
1035  2920014
1036  1854922
1037  2554983
1038  4748323
1039  4340569
1040  1891665
1041  2356626
1042  4187071
1043  4823129
1044  3297275
1045  1671473
1046  3665680
1047  5424174
1048  4189373
1049  2716397
1050  2743490
1051  4933934
1052  5378021
1053  2960949
1054  2707830
1055  4412599
1056  5584340
1057  4679961
1058  2660326
1059  3856946
1060  5843769
1061  5082434
1062  3630958
1063  3257643
1064  5264456
1065  6386797
1066  4206506
1067  3402161
1068  4793815
1069  6070636
1070  5603364
1071  3465739
1072  4142006
1073  6377931
1074  6035364
1075  4560172
1076  3846066
1077  5616696
1078  7307939
1079  5394450
1080  4007669
1081  5116792
1082  6682226
1083  6722069
1084  4380939
1085  4264111
1086  6693135
1087  7010011
1088  5655271
1089  4522164
1090  5811317
1091  7922622
1092  6503918
1093  4705947
1094  5335998
1095  6922272
1096  7589738
1097  5529517
1098  4768750
1099  7103088
1100  7954015
1101  6738690
1102  5160998
1103  5825174
1104  8280634
1105  7566963
1106  5594921
1107  5878023
1108  7395677
1109  8442552
1110  6642260
1111  5213009
1112  7223686
1113  8589214
1114  7776934
1115  6038018
1116  6053964
1117  8638522
1118  8675895
1119  6538868
1120  6250307
1121  7661869
1122  9236110
1123  7899980
1124  5817416
1125  7247925
1126  9016418
1127  8719255
1128  7033825
1129  6419923
1130  8856297
1131  9605663
1132  7537024
1133  6707587
1134  7762204
1135  9702269
1136  9086847
1137  6611846
1138  7339943
1139  9404379
1140  9739886
1141  8166844
1142  6783521
1143  8820549
1144 10377769
1145  8671283
1146  7324030
1147  7858554
1148  9947635
1149 10179261
1150  7719589
1151  7748222
1152  9706675
1153 10403621
1154  9171266
1155  7364554
1156  8813168
1157 10842902
1158  9650538
1159  8099455
1160  8175834
1161 10228524
1162 11153381
1163  8776916
1164  8058955
1165  9844158
1166 10994909
1167 10213689
1168  8027489
1169  8742233
1170 11226189
1171 10804764
1172  9119430
1173  8502688
1174 10184869
1175 11800313
1176  9862597
1177  8481625
1178  9847325
1179 11304841
1180 11215516
1181  9133452
1182  9085408
1183 11408541
1184 11434931
1185  9958494
1186  9108310
1187 10288350
1188 12145475
1189 10712536
1190  9070592
1191 10130894
1192 11663202
1193 11994839
1194 10029734
1195  9312035
1196 11588195
1197 12240674
1198 10838328
1199  9524073
1200 10226950
1201 12575669
1202 11893018
1203  9843490
1204 10332381
1205 11900497
1206 12711472
1207 11010263
1208  9609585
1209 11550683
1210 12716634
1211 11691659
1212 10297023
1213 10488801
1214 12878243
1215 12857194
1216 10700544
1217 10622209
1218 11928315
1219 13078876
1220 11919387
1221 10128776
1222 11564333
1223 13145821
1224 12604775
1225 11162921
1226 10714055
1227 12945114
1228 13608273
1229 11453052
1230 10838980
1231 12051006
1232 13576262
1233 12853569
1234 10654959
1235 11586124
1236 13510672
1237 13393158
1238 11976624
1239 10973404
1240 12789334
1241 14025918
1242 12249888
1243 11399316
1244 12328206
1245 13886952
1246 13668240
1247 11383569
1248 11740018
1249 13698480
1250 13854624
1251 12555784
1252 11246358
1253 12826291
1254 14706236
1255 13231648
1256 11776343
1257 12266501
1258 14058349
1259 14589068
1260 12241441
1261 11757410
1262 13664149
1263 14341249
1264 13363036
1265 11768599
1266 12817351
1267 15038073
1268 14018534
1269 12336683
1270 12463134
1271 14120179
1272 15105769
1273 12950649
1274 11910813
1275 13797013
1276 14975870
1277 14318210
1278 12362058
1279 12625092
1280 15153271
1281 14875154
1282 12924681
1283 12367894
1284 13880575
1285 15718117
1286 14111158
1287 12264939
1288 13609422
1289 15249753
1290 15227357
1291 13120036
1292 12386157
1293 14815762
1294 15502293
1295 13923900
1296 12884531
1297 13698942
1298 15763490
1299 14978037
1300 12910383
1301 13596409
1302 15119627
1303 15598075
1304 13986229
1305 12753921
1306 14736894
1307 15848908
1308 14610460
1309 13407341
1310 13733262
1311 15873733
1312 15721642
1313 13448611
1314 13538299
1315 15026479
1316 15888935
1317 14673875
1318 13086857
1319 14754546
1320 16303235
1321 15285249
1322 13835051
1323 13676357
1324 15764893
1325 16232202
1326 13975885
1327 13623356
1328 15119181
1329 16328731
1330 15461796
1331 13420923
1332 14478920
1333 16367665
1334 15846243
1335 14412296
1336 13709141
1337 15513014
1338 16759887
1339 14883431
1340 13959304
1341 15002046
1342 16386615
1343 16102644
1344 13876536
1345 14241917
1346 16337804
1347 16340320
1348 14996905
1349 13894681
1350 15368698
1351 17147619
1352 15600386
1353 14202125
1354 14873126
1355 16312227
1356 16570896
1357 14484535
1358 14233645
1359 16216308
1360 16651098
1361 15675723
1362 14401491
1363 15216827
1364 17129858
1365 16045164
1366 14434011
1367 14793236
1368 16322515
1369 17172056
1370 15177770
1371 14127062
1372 16009264
1373 17008501
1374 16240713
1375 14619446
1376 14908659
1377 17164876
1378 16727624
1379 14877106
1380 14727097
1381 16054379
1382 17364340
1383 15897029
1384 14415054
1385 15877552
1386 17051373
1387 16606405
1388 14996126
1389 14671361
1390 16875955
1391 17124147
1392 15407331
1393 14943694
1394 15984442
1395 17537145
1396 16477947
1397 14551653
1398 15575294
1399 17009780
1400 16939110
1401 15404372
1402 14616478
1403 16804359
1404 17664289
1405 15892444
1406 14853092
1407 15566442
1408 17460784
1409 17021940
1410 14794279
1411 15341957
1412 17040116
1413 17411752
1414 16007487
1415 14627529
1416 16349276
1417 17698767
1418 16315377
1419 15118455
1420 15397777
1421 17244900
1422 17471246
1423 15286102
1424 15202321
1425 16820969
1426 17637033
1427 16563782
1428 14669465
1429 15856958
1430 17751885
1431 16805552
1432 15281347
1433 15099215
1434 17023280
1435 17988844
1436 15830392
1437 15017056
1438 16446597
1439 17621528
1440 17022981
1441 14883678
1442 15418900
1443 17642302
1444 17321556
1445 15788011
1446 15036527
1447 16475892
1448 18026240
1449 16401749
1450 15056545
1451 15972419
1452 17361653
1453 17494054
1454 15399123
1455 15100371
1456 17313757
1457 17641085
1458 16229065
1459 15029441
1460 16012929
1461 17963224
1462 16819937
1463 15115321
1464 15689957
1465 17142998
1466 17762117
1467 15877181
1468 14895498
1469 16816165
1470 17634041
1471 16613081
1472 15245312
1473 15607066
1474 17691439
1475 17223066
1476 15424891
1477 15566406
1478 16826733
1479 17755131
1480 16229626
1481 14770243
1482 16351082
1483 17504823
1484 16810904
1485 15420942
1486 15353700
1487 17506968
1488 17626351
1489 15685638
1490 15271824
1491 16349673
1492 17695873
1493 16664186
1494 14730363
1495 15806872
1496 17331244
1497 17098981
1498 15757453
1499 15154805
1500 17067188
1501 17686696
1502 15896421
1503 15186507
1504 15938064
1505 17344632
1506 16931787
1507 15026410
1508 15616154
1509 17093740
1510 17129307
1511 15943155
1512 14860580
1513 16438657
1514 17652046
1515 16154655
1516 15113310
1517 15655005
1518 17246333
1519 17241232
1520 15064650
1521 15135705
1522 16819584
1523 17193551
1524 16063393
1525 14607568
1526 15863014
1527 17596623
1528 16489272
1529 15185107
1530 15291572
1531 16785252
1532 17382129
1533 15353877
1534 14739299
1535 16247294
1536 17077954
1537 16422186
1538 14730149
1539 15360503
1540 17371589
1541 16717686
1542 15162363
1543 14857566
1544 16227273
1545 17320328
1546 15532074
1547 14466397
1548 15861059
1549 16994103
1550 16651603
1551 14805775
1552 14789029
1553 16931565
1554 16819537
1555 15225521
1556 14537204
1557 15683705
1558 17256707
1559 15846421
1560 14247353
1561 15300157
1562 16680954
1563 16769886
1564 14941563
1565 14285063
1566 16372282
1567 16862008
1568 15383053
1569 14278161
1570 14982985
1571 16962657
1572 16265684
1573 14334045
1574 14756468
1575 16124433
1576 16701369
1577 15098876
1578 13795352
1579 15620210
1580 16774555
1581 15673185
1582 14301132
1583 14437794
1584 16468332
1585 16372545
1586 14278530
1587 14188867
1588 15509501
1589 16527655
1590 15441879
1591 13761595
1592 15010834
1593 16429114
1594 15780958
1595 14380418
1596 13872254
1597 15692952
1598 16345498
1599 14467113
1600 13862255
1601 14936516
1602 16292149
1603 15679029
1604 13623739
1605 14299709
1606 15992489
1607 15723818
1608 14325182
1609 13436646
1610 15045677
1611 16274315
1612 14674842
1613 13644537
1614 14325511
1615 15766067
1616 15774176
1617 13679687
1618 13598008
1619 15248466
1620 15536370
1621 14514521
1622 13272650
1623 14357386
1624 15976178
1625 14789342
1626 13467613
1627 13763180
1628 15094335
1629 15551454
1630 13664962
1631 13203918
1632 14805879
1633 15328712
1634 14497829
1635 13085958
1636 13692533
1637 15501599
1638 14732931
1639 13260339
1640 13282290
1641 14548591
1642 15392690
1643 13667279
1644 12682408
1645 14188982
1646 15096082
1647 14500386
1648 12890945
1649 12941508
1650 14896666
1651 14675720
1652 13164489
1653 12849345
1654 13905809
1655 15159090
1656 13862953
1657 12421681
1658 13467927
1659 14533541
1660 14315294
1661 12768705
1662 12293378
1663 14254258
1664 14636651
1665 13180668
1666 12497594
1667 13274253
1668 14776803
1669 13872000
1670 12061292
1671 12760684
1672 14003433
1673 14115011
1674 12733442
1675 11864833
1676 13614617
1677 14412165
1678 13083071
1679 12095088
1680 12482880
1681 14171144
1682 13889024
1683 11878175
1684 12036279
1685 13403438
1686 13990742
1687 12787439
1688 11355994
1689 12778573
1690 14115636
1691 13044244
1692 11734284
1693 11699158
1694 13439360
1695 13809980
1696 11875708
1697 11570896
1698 12815886
1699 13647656
1700 12775441
1701 10966375
1702 11829217
1703 13511350
1704 12952335
1705 11625830
1706 11151580
1707 12733714
1708 13691231
1709 11848448
1710 10940357
1711 11968887
1712 13111580
1713 12708536
1714 10751336
1715 11067107
1716 12917148
1717 12806038
1718 11539237
1719 10696362
1720 11871625
1721 13231062
1722 11751981
1723 10437726
1724 11144295
1725 12481274
1726 12630908
1727 10675620
1728 10320913
1729 12207175
1730 12617605
1731 11452403
1732 10206660
1733 10977944
1734 12746212
1735 11771993
1736 10114543
1737 10373642
1738 11707433
1739 12429485
1740 10754344
1741  9746545
1742 11261088
1743 12064963
1744 11338913
1745  9958383
1746 10101021
1747 12007539
1748 11736183
1749 10081102
1750  9852780
1751 10903117
1752 11931544
1753 10635057
1754  9264254
1755 10480190
1756 11510306
1757 11065874
1758  9695603
1759  9394681
1760 11270857
1761 11548565
1762  9907126
1763  9270717
1764 10070908
1765 11395779
1766 10534454
1767  8767418
1768  9572398
1769 10942238
1770 10947861
1771  9622909
1772  8754239
1773 10332960
1774 11092505
1775  9688044
1776  8815540
1777  9250429
1778 10673759
1779 10431651
1780  8641823
1781  8937233
1782 10223055
1783 10473344
1784  9373226
1785  8184101
1786  9436106
1787 10585836
1788  9451318
1789  8430828
1790  8642975
1791 10071005
1792 10239402
1793  8355910
1794  8177943
1795  9498505
1796 10021552
1797  9129754
1798  7670461
1799  8568663
1800 10047951
1801  9229241
1802  8052947
1803  7963813
1804  9281787
1805  9894079
1806  8144276
1807  7519161
1808  8694259
1809  9473173
1810  8913509
1811  7292681
1812  7742978
1813  9489975
1814  9053848
1815  7674448
1816  7160160
1817  8337294
1818  9472285
1819  7985056
1820  6879660
1821  7851743
1822  8950697
1823  8819446
1824  7083794
1825  6881817
1826  8620917
1827  8677533
1828  7404202
1829  6585565
1830  7399693
1831  8870172
1832  7872707
1833  6478373
1834  7075712
1835  8230027
1836  8476436
1837  6842849
1838  6090543
1839  7724706
1840  8222577
1841  7129904
1842  6101918
1843  6614682
1844  8327113
1845  7766183
1846  6037149
1847  6182118
1848  7381795
1849  8086018
1850  6654375
1851  5370940
1852  6827314
1853  7886132
1854  7075367
1855  5745538
1856  5684780
1857  7466816
1858  7528665
1859  5769202
1860  5427725
1861  6416984
1862  7466224
1863  6559771
1864  4969252
1865  5928516
1866  7196284
1867  6752237
1868  5438823
1869  4916142
1870  6558197
1871  7163595
1872  5507001
1873  4776952
1874  5570712
1875  6888311
1876  6424923
1877  4548093
1878  4982062
1879  6452215
1880  6423266
1881  5163199
1882  4172506
1883  5514599
1884  6657545
1885  5392966
1886  4399868
1887  4811793
1888  6091288
1889  6101661
1890  4207804
1891  4069956
1892  5513547
1893  5920251
1894  5001760
1895  3743665
1896  4617051
1897  6067540
1898  5173434
1899  3953947
1900  3984339
1901  5177564
1902  5714381
1903  4023750
1904  3379740
1905  4650346
1906  5375608
1907  4800800
1908  3371963
1909  3734075
1910  5351144
1911  4856189
1912  3518420
1913  3237850
1914  4298826
1915  5201990
1916  3826432
1917  2877106
1918  3912624
1919  4722254
1920  4393767
1921  2973199
1922  2889668
1923  4518442
1924  4453374
1925  3165644
1926  2616565
1927  3488796
1928  4777631
1929  3720217
1930  2302295
1931  3005511
1932  4064051
1933  4094173
1934  2589272
1935  1963844
1936  3636532
1937  4140695
1938  2965056
1939  2101477
1940  2604105
1941  4024857
1942  3428105
1943  1878441
1944  2222563
1945  3229116
1946  3549159
1947  2371285
1948  1418781
1949  2789027
1950  3584907
1951  2629610
1952  1627850
1953  1768099
1954  3229427
1955  3086828
1956  1414656
1957  1414859
1958  2515372
1959  3181594
1960  2200574
1961   832340
1962  1851198
1963  2980828
1964  2243415
1965  1107537
1966   947354
1967  2439551
1968  2788719
1969  1150614
1970   746469
1971  1711940
1972  2578852
1973  1921666
1974   317399
1975   933339
1976  2330877
1977  1942898
1978   742031
1979   207154
1980  1576439
1981  2451215
1982   977015
1983   122912
1984   821991
1985  1870802
1986  1678652
1987   -73093
1988    -8137
1989  1536513
1990  1678141
1991   597171
1992  -392173
1993   614320
1994  1949229
1995   787486
1996  -470616
1997   -94654
1998  1079994
1999  1358196
2000  -301568
2001  -719249
2002   768443
2003  1228741
2004   332297
2005  -881515
2006  -354336
2007  1189075
2008   523468
2009  -828008
2010  -837401
2011   274536
2012  1041515
2013  -396665
2014 -1435347
2015  -255082
2016   615305
2017   123055
2018 -1268174
2019 -1266981
2020   398264
2021   272702
2022 -1111135
2023 -1445791
2024  -564953
2025   408131
2026  -695317
2027 -1956979
2028 -1057553
2029  -114750
2030  -337264
2031 -1554230
2032 -1890116
2033  -339253
2034  -100750
2035 -1435900
2036 -2071570
2037 -1420570
2038  -208348
2039  -930809
2040 -2477368
2041 -1890163
2042  -696107
2043  -604188
2044 -1838933
2045 -2652973
2046 -1222634
2047  -475002
2048 -1657107
2049 -2617086
2050 -2320226
2051  -941059
2052 -1083697
2053 -2727315
2054 -2650548
2055 -1473723
2056  -997510
2057 -1964865
2058 -3225366
2059 -2226631
2060 -1105901
2061 -1922054
2062 -2987421
2063 -3033598
2064 -1698949
2065 -1356535
2066 -2919024
2067 -3251539
2068 -2286280
2069 -1638499
2070 -2235212
2071 -3640721
2072 -3117301
2073 -1794053
2074 -2155497
2075 -3186062
2076 -3626965
2077 -2536080
2078 -1792886
2079 -3187568
2080 -3912043
2081 -3079124
2082 -2221627
2083 -2500025
2084 -3935055
2085 -3729197
2086 -2364276
2087 -2619856
2088 -3711618
2089 -4255984
2090 -3271508
2091 -2245857
2092 -3434177
2093 -4422040
2094 -3789822
2095 -2815033
2096 -2737343
2097 -4202980
2098 -4563101
2099 -3186765
2100 -2939949
2101 -3908780
2102 -4860121
2103 -4223341
2104 -2792070
2105 -3536091
2106 -4805672
2107 -4467293
2108 -3465542
2109 -3145936
2110 -4498403
2111 -5172054
2112 -3894107
2113 -3427442
2114 -4251863
2115 -5234066
2116 -4906454
2117 -3389194
2118 -3726892
2119 -5124428
2120 -5150318
2121 -4206306
2122 -3531004
2123 -4714744
2124 -5858618
2125 -4727746
2126 -3771587
2127 -4318917
2128 -5518131
2129 -5659699
2130 -4124767
2131 -3970950
2132 -5380723
2133 -5788639
2134 -5026882
2135 -4039305
2136 -4758998
2137 -6191078
2138 -5520072
2139 -4373752
2140 -4542486
2141 -5721702
2142 -6327369
2143 -4939141
2144 -4320909
2145 -5597509
2146 -6284261
2147 -5692405
2148 -4530422
2149 -4895461
2150 -6530066
2151 -6268184
2152 -5069075
2153 -4926482
2154 -5902549
2155 -6835764
2156 -5751893
2157 -4709678
2158 -5653639
2159 -6596502
2160 -6430705
2161 -5234791
2162 -5077140
2163 -6750148
2164 -7018206
2165 -5787263
2166 -5265888
2167 -6072304
2168 -7285866
2169 -6483067
2170 -5131483
2171 -5822799
2172 -6946042
2173 -7054458
2174 -5960653
2175 -5426950
2176 -6910420
2177 -7549497
2178 -6506073
2179 -5713569
2180 -6110573
2181 -7466991
2182 -7253020
2183 -5801708
2184 -6000916
2185 -7137525
2186 -7671398
2187 -6756298
2188 -5731102
2189 -6871669
2190 -7914598
2191 -7174520
2192 -6251780
2193 -6363776
2194 -7700909
2195 -7878603
2196 -6484623
2197 -6387929
2198 -7350124
2199 -7940502
2200 -7332578
2201 -6209582
2202 -7004121
2203 -8212727
2204 -7784083
2205 -6858504
2206 -6631807
2207 -7846089
2208 -8441212
2209 -7089259
2210 -6587890
2211 -7480958
2212 -8341188
2213 -8026080
2214 -6713883
2215 -7094385
2216 -8453860
2217 -8362455
2218 -7494380
2219 -6971125
2220 -7876052
2221 -8782943
2222 -7732382
2223 -6978207
2224 -7632622
2225 -8613490
2226 -8676996
2227 -7363069
2228 -7309252
2229 -8670008
2230 -8828837
2231 -7966490
2232 -7241957
2233 -7985779
2234 -9171826
2235 -8342820
2236 -7357271
2237 -7854536
2238 -8876738
2239 -9213883
2240 -7996439
2241 -7543279
2242 -8759589
2243 -9189212
2244 -8512305
2245 -7586862
2246 -7982621
2247 -9462588
2248 -9128348
2249 -7907351
2250 -7974253
2251 -9000996
2252 -9684548
2253 -8547343
2254 -7675828
2255 -8820439
2256 -9583034
2257 -9083094
2258 -8102939
2259 -8174038
2260 -9618363
2261 -9612910
2262 -8393696
2263 -8167397
2264 -8970413
2265 -9901056
2266 -9184458
2267 -8075382
2268 -8910574
2269 -9912798
2270 -9715464
2271 -8640247
2272 -8225018
2273 -9606046
2274 -10068409
2275 -8921628
2276 -8445931
2277 -9123711
2278 -10209502
2279 -9739346
2280 -8433424
2281 -8967380
2282 -10072830
2283 -10097007
2284 -9114781
2285 -8405296
2286 -9597281
2287 -10454885
2288 -9500468
2289 -8736537
2290 -9140231
2291 -10418057
2292 -10426312
2293 -8916713
2294 -8909328
2295 -10055014
2296 -10463258
2297 -9670848
2298 -8658190
2299 -9564445
2300 -10770903
2301 -10121108
2302 -9179695
2303 -9198790
2304 -10379674
2305 -10843972
2306 -9462196
2307 -9003311
2308 -9997838
2309 -10728577
2310 -10316631
2311 -9096797
2312 -9511819
2313 -10881308
2314 -10608329
2315 -9591132
2316 -9294415
2317 -10331485
2318 -11166706
2319 -9992062
2320 -9236403
2321 -10079890
2322 -10930988
2323 -10750401
2324 -9499193
2325 -9505148
2326 -10874586
2327 -10949175
2328 -10049604
2329 -9489094
2330 -10232609
2331 -11411745
2332 -10629385
2333 -9564691
2334 -10068535
2335 -11018642
2336 -11183118
2337 -9908850
2338 -9456816
2339 -10787969
2340 -11244211
2341 -10501376
2342 -9816267
2343 -10259551
2344 -11494536
2345 -11043278
2346 -9888620
2347 -10093023
2348 -10937480
2349 -11404415
2350 -10447956
2351 -9689415
2352 -10773976
2353 -11472745
2354 -10939062
2355 -10120838
2356 -10209346
2357 -11478199
2358 -11396600
2359 -10183011
2360 -10140155
2361 -10963818
2362 -11628395
2363 -10874931
2364 -9910683
2365 -10796706
2366 -11651672
2367 -11243170
2368 -10358515
2369 -10155856
2370 -11388248
2371 -11745499
2372 -10623252
2373 -10277901
2374 -10929480
2375 -11787697
2376 -11351073
2377 -10124850
2378 -10653998
2379 -11686087
2380 -11538019
2381 -10670843
2382 -10200701
2383 -11333874
2384 -12036392
2385 -11003502
2386 -10403145
2387 -10869607
2388 -11787226
2389 -11661002
2390 -10385853
2391 -10558558
2392 -11680255
2393 -11833498
2394 -11098325
2395 -10341166
2396 -11192947
2397 -12183054
2398 -11349112
2399 -10522512
2400 -10792590
2401 -11796872
2402 -11997436
2403 -10654567
2404 -10461459
2405 -11632836
2406 -12056965
2407 -11446018
2408 -10491223
2409 -11042129
2410 -12222802
2411 -11659832
2412 -10691938
2413 -10711495
2414 -11680308
2415 -12283551
2416 -11103015
2417 -10481080
2418 -11477123
2419 -12162003
2420 -11754393
2421 -10604341
2422 -10780235
2423 -12173434
2424 -12023272
2425 -10970833
2426 -10692595
2427 -11525119
2428 -12426977
2429 -11510366
2430 -10573017
2431 -11266322
2432 -12082130
2433 -11999289
2434 -10923966
2435 -10701822
2436 -12034213
2437 -12268515
2438 -11299338
2439 -10750856
2440 -11314589
2441 -12408497
2442 -11799594
2443 -10600670
2444 -11063323
2445 -12050684
2446 -12283534
2447 -11230538
2448 -10592722
2449 -11823343
2450 -12449396
2451 -11620817
2452 -10828563
2453 -11031542
2454 -12243297
2455 -12131394
2456 -10896384
2457 -10940685
2458 -11836212
2459 -12403700
2460 -11643341
2461 -10624788
2462 -11471540
2463 -12352880
2464 -11835678
2465 -10986987
2466 -10916244
2467 -12097560
2468 -12357075
2469 -11144512
2470 -10904574
2471 -11673812
2472 -12365177
2473 -11867005
2474 -10697465
2475 -11220224
2476 -12245178
2477 -11993858
2478 -11173051
2479 -10829811
2480 -11869515
2481 -12498579
2482 -11415516
2483 -10831430
2484 -11389040
2485 -12211592
2486 -12059076
2487 -10832333
2488 -11032702
2489 -12157752
2490 -12150002
2491 -11380956
2492 -10781909
2493 -11567011
2494 -12448758
2495 -11589316
2496 -10854299
2497 -11227560
2498 -12079189
2499 -12214984
2500 -11020122
2501 -10863243
2502 -11969847
2503 -12205046
2504 -11526154
2505 -10722053
2506 -11228049
2507 -12323599
2508 -11781724
2509 -10930258
2510 -11087954
2511 -11865722
2512 -12273918
2513 -11232361
2514 -10747757
2515 -11688652
2516 -12101155
2517 -11620129
2518 -10781523
2519 -11016320
2520 -12181749
2521 -11895143
2522 -10949322
2523 -10934928
2524 -11685100
2525 -12281998
2526 -11328586
2527 -10531408
2528 -11399684
2529 -12085440
2530 -11769673
2531 -10826506
2532 -10768320
2533 -12032069
2534 -12082509
2535 -11004713
2536 -10663796
2537 -11296990
2538 -12192666
2539 -11577291
2540 -10510265
2541 -11053747
2542 -11887505
2543 -11889449
2544 -11009853
2545 -10519859
2546 -11623348
2547 -12045254
2548 -11133239
2549 -10574991
2550 -10983733
2551 -12004393
2552 -11716965
2553 -10521389
2554 -10813763
2555 -11710207
2556 -11858903
2557 -10998801
2558 -10249520
2559 -11250019
2560 -12023386
2561 -11269254
2562 -10530917
2563 -10701788
2564 -11770468
2565 -11842938
2566 -10569297
2567 -10454757
2568 -11315967
2569 -11753323
2570 -11160454
2571 -10182293
2572 -10854731
2573 -11869495
2574 -11378930
2575 -10533241
2576 -10420246
2577 -11433135
2578 -11836413
2579 -10599887
2580 -10160349
2581 -10973377
2582 -11650372
2583 -11307690
2584 -10141601
2585 -10437582
2586 -11598849
2587 -11432706
2588 -10563649
2589 -10138304
2590 -10951624
2591 -11722235
2592 -10761323
2593 -10034762
2594 -10597641
2595 -11374470
2596 -11371656
2597 -10233923
2598 -10108046
2599 -11202924
2600 -11314469
2601 -10586908
2602 -9970185
2603 -10537428
2604 -11541282
2605 -10883990
2606 -9979869
2607 -10283654
2608 -11056723
2609 -11276501
2610 -10186881
2611 -9733450
2612 -10827532
2613 -11254340
2614 -10634523
2615 -9836537
2616 -10113300
2617 -11267369
2618 -10959345
2619 -9902433
2620 -9899271
2621 -10602103
2622 -11123287
2623 -10287246
2624 -9536546
2625 -10381264
2626 -11006946
2627 -10645793
2628 -9832691
2629 -9742562
2630 -10823689
2631 -10831307
2632 -9824761
2633 -9644026
2634 -10261033
2635 -10947042
2636 -10330145
2637 -9349958
2638 -9968134
2639 -10742839
2640 -10537433
2641 -9698463
2642 -9356087
2643 -10421392
2644 -10769370
2645 -9794586
2646 -9387966
2647 -9871896
2648 -10680745
2649 -10327583
2650 -9217707
2651 -9552322
2652 -10360247
2653 -10363059
2654 -9656501
2655 -9089468
2656 -9975284
2657 -10615455
2658 -9806828
2659 -9195980
2660 -9441937
2661 -10301303
2662 -10294047
2663 -9106917
2664 -9115946
2665 -9982518
2666 -10195812
2667 -9605535
2668 -8873485
2669 -9563777
2670 -10403846
2671 -9712506
2672 -8964971
2673 -9024649
2674 -9857661
2675 -10116064
2676 -9024193
2677 -8787526
2678 -9626510
2679 -10022485
2680 -9590030
2681 -8660873
2682 -8995544
2683 -9988381
2684 -9605400
2685 -8811013
2686 -8667500
2687 -9442382
2688 -9981763
2689 -8970081
2690 -8412737
2691 -9175888
2692 -9771022
2693 -9480797
2694 -8413335
2695 -8467222
2696 -9628401
2697 -9568819
2698 -8705453
2699 -8289430
2700 -8935713
2701 -9786874
2702 -8995390
2703 -8101174
2704 -8595592
2705 -9327487
2706 -9370529
2707 -8364801
2708 -8036674
2709 -9117692
2710 -9386950
2711 -8639321
2712 -8048372
2713 -8418465
2714 -9388484
2715 -8919748
2716 -7884496
2717 -8118212
2718 -8865670
2719 -9174803
2720 -8326020
2721 -7680657
2722 -8620418
2723 -9149919
2724 -8514098
2725 -7743206
2726 -7859440
2727 -8965403
2728 -8866901
2729 -7727917
2730 -7697781
2731 -8439791
2732 -8947250
2733 -8249678
2734 -7337402
2735 -8028726
2736 -8756307
2737 -8370011
2738 -7601397
2739 -7402995
2740 -8406122
2741 -8704895
2742 -7711744
2743 -7399676
2744 -7911582
2745 -8542917
2746 -8131961
2747 -7057752
2748 -7460286
2749 -8347732
2750 -8197735
2751 -7448426
2752 -7013774
2753 -7911213
2754 -8479131
2755 -7540376
2756 -6996633
2757 -7395305
2758 -8121941
2759 -8002194
2760 -6892821
2761 -6985133
2762 -7877542
2763 -7948289
2764 -7315433
2765 -6667917
2766 -7284117
2767 -8084129
2768 -7401406
2769 -6697304
2770 -6883411
2771 -7654502
2772 -7852507
2773 -6762879
2774 -6510653
2775 -7388760
2776 -7668402
2777 -7120688
2778 -6296965
2779 -6676260
2780 -7670380
2781 -7265783
2782 -6466860
2783 -6426468
2784 -7128491
2785 -7615413
2786 -6663388
2787 -6092276
2788 -6805471
2789 -7260366
2790 -6944736
2791 -6077180
2792 -6155185
2793 -7203531
2794 -7067482
2795 -6282262
2796 -6065437
2797 -6576026
2798 -7178641
2799 -6428223
2800 -5703940
2801 -6297658
2802 -6864615
2803 -6733844
2804 -5917190
2805 -5720002
2806 -6729348
2807 -6828606
2808 -6014428
2809 -5621983
2810 -6038835
2811 -6840287
2812 -6302216
2813 -5326728
2814 -5743117
2815 -6472257
2816 -6540313
2817 -5730694
2818 -5243175
2819 -6151799
2820 -6499255
2821 -5769930
2822 -5264835
2823 -5507997
2824 -6370510
2825 -6154112
2826 -5123835
2827 -5243669
2828 -5912487
2829 -6159594
2830 -5516350
2831 -4800545
2832 -5535143
2833 -6156767
2834 -5594258
2835 -4932387
2836 -4972773
2837 -5907168
2838 -5998595
2839 -4854099
2840 -4687974
2841 -5360436
2842 -5792808
2843 -5293022
2844 -4416511
2845 -4969176
2846 -5802370
2847 -5426588
2848 -4686868
2849 -4441971
2850 -5271932
2851 -5698225
2852 -4690845
2853 -4233120
2854 -4770303
2855 -5391778
2856 -5172090
2857 -4144670
2858 -4357682
2859 -5328271
2860 -5216037
2861 -4438319
2862 -3921902
2863 -4610351
2864 -5334512
2865 -4540590
2866 -3884556
2867 -4258507
2868 -4948358
2869 -4994504
2870 -3930045
2871 -3744335
2872 -4687049
2873 -4878343
2874 -4259819
2875 -3583025
2876 -4002600
2877 -4904504
2878 -4367637
2879 -3583374
2880 -3754340
2881 -4400326
2882 -4651688
2883 -3701783
2884 -3262238
2885 -4112802
2886 -4492651
2887 -4022684
2888 -3277359
2889 -3439694
2890 -4435241
2891 -4184112
2892 -3287665
2893 -3200198
2894 -3794149
2895 -4332208
2896 -3570730
2897 -2817956
2898 -3503135
2899 -4086161
2900 -3820141
2901 -3014777
2902 -2874422
2903 -3858537
2904 -3885903
2905 -3019195
2906 -2763227
2907 -3221842
2908 -3881881
2909 -3414244
2910 -2553062
2911 -2967737
2912 -3575856
2913 -3489937
2914 -2755951
2915 -2338045
2916 -3222102
2917 -3562823
2918 -2795048
2919 -2368338
2920 -2681164
2921 -3469884
2922 -3236065
2923 -2204359
2924 -2372518
2925 -3054961
2926 -3145968
2927 -2502409
2928 -1901653
2929 -2639140
2930 -3211195
2931 -2580757
2932 -2030532
2933 -2147039
2934 -2916661
2935 -2948697
2936 -1905886
2937 -1821211
2938 -2509296
2939 -2815402
2940 -2347357
2941 -1547735
2942 -2035659
2943 -2798161
2944 -2346332
2945 -1682940
2946 -1576084
2947 -2323078
2948 -2659074
2949 -1725560
2950 -1390863
2951 -1973609
2952 -2389887
2953 -2105935
2954 -1256536
2955 -1466984
2956 -2298538
2957 -2048011
2958 -1387944
2959 -1129152
2960 -1759520
2961 -2298925
2962 -1491176
2963  -972603
2964 -1477341
2965 -1959225
2966 -1809049
2967  -896429
2968  -881785
2969 -1795986
2970 -1774880
2971 -1124624
2972  -723091
2973 -1200003
2974 -1932468
2975 -1289988
2976  -557865
2977  -882976
2978 -1448075
2979 -1517263
2980  -646974
2981  -326193
2982 -1253024
2983 -1516557
2984  -924591
2985  -336319
2986  -585717
2987 -1454532
2988 -1054518
2989  -179176
2990  -343266
2991  -947290
2992 -1218576
2993  -466018
2994    90402
2995  -657336
2996 -1103202
2997  -658356
2998    -3178
2999   -11178
3000  -921895
3001  -848708
3002    82426
3003   178014
3004  -404814
3005  -922491
3006  -330263
3007   518790
3008   -40986
3009  -688291
3010  -412995
3011   311963
3012   536584
3013  -388620
3014  -643606
3015   265946
3016   614292
3017   184009
3018  -463858
3019  -136885
3020   846658
3021   581501
3022  -184432
3023  -171221
3024   497549
3025  1000674
3026   237832
3027  -321777
3028   420502
3029   991227
3030   774922
3031    70103
3032    81844
3033  1063082
3034  1062871
3035   316208
3036   154298
3037   693062
3038  1363395
3039   855810
3040   139851
3041   679623
3042  1314040
3043  1267221
3044   586120
3045   332204
3046  1255477
3047  1524019
3048   843851
3049   530314
3050   926653
3051  1708845
3052  1440657
3053   594911
3054   905210
3055  1568406
3056  1682423
3057  1096948
3058   645631
3059  1440601
3060  1957745
3061  1419122
3062   983731
3063  1162133
3064  1935654
3065  1956953
3066  1088345
3067  1149172
3068  1804041
3069  2093128
3070  1658526
3071  1043367
3072  1639479
3073  2329409
3074  1916747
3075  1408847
3076  1429346
3077  2170424
3078  2395331
3079  1567409
3080  1433309
3081  2054018
3082  2473348
3083  2199177
3084  1467932
3085  1842462
3086  2638820
3087  2397323
3088  1820796
3089  1673167
3090  2366546
3091  2852756
3092  2115834
3093  1755770
3094  2297773
3095  2821466
3096  2709016
3097  1891229
3098  2015567
3099  2891561
3100  2857387
3101  2296920
3102  2000620
3103  2577691
3104  3271386
3105  2689114
3106  2110954
3107  2467536
3108  3037925
3109  3142493
3110  2370730
3111  2226356
3112  3104318
3113  3308277
3114  2816453
3115  2382154
3116  2760001
3117  3552557
3118  3150623
3119  2464965
3120  2705561
3121  3301814
3122  3557670
3123  2864743
3124  2513430
3125  3327382
3126  3712074
3127  3297597
3128  2744084
3129  2906379
3130  3795759
3131  3655030
3132  2879198
3133  2926775
3134  3535807
3135  3999481
3136  3409544
3137  2781439
3138  3438837
3139  4027168
3140  3767777
3141  3140491
3142  3066803
3143  3984422
3144  4146034
3145  3378653
3146  3193713
3147  3690137
3148  4313049
3149  3954457
3150  3142700
3151  3536775
3152  4224827
3153  4193140
3154  3628536
3155  3316732
3156  4137192
3157  4571696
3158  3882430
3159  3497093
3160  3823557
3161  4525773
3162  4423781
3163  3550348
3164  3706630
3165  4452423
3166  4612107
3167  4122493
3168  3606011
3169  4230369
3170  4873478
3171  4351582
3172  3825761
3173  3970221
3174  4686977
3175  4871296
3176  4032820
3177  3939746
3178  4646023
3179  4958604
3180  4572700
3181  3888052
3182  4288770
3183  5112579
3184  4803054
3185  4220080
3186  4192200
3187  4844502
3188  5253397
3189  4515396
3190  4179492
3191  4765155
3192  5197503
3193  5002431
3194  4275181
3195  4403677
3196  5284955
3197  5229809
3198  4657550
3199  4452642
3200  4987461
3201  5556121
3202  4945971
3203  4427505
3204  4892449
3205  5406051
3206  5381048
3207  4697336
3208  4620843
3209  5462302
3210  5576077
3211  5043801
3212  4709692
3213  5072931
3214  5777862
3215  5391431
3216  4723916
3217  5011202
3218  5586071
3219  5783454
3220  5165728
3221  4818703
3222  5552440
3223  5862576
3224  5421943
3225  4992209
3226  5178031
3227  5948566
3228  5808864
3229  5104552
3230  5227449
3231  5750756
3232  6043760
3233  5544201
3234  5043639
3235  5652093
3236  6099602
3237  5766720
3238  5321797
3239  5350601
3240  6127097
3241  6186119
3242  5440877
3243  5386029
3244  5879069
3245  6286836
3246  5905512
3247  5255278
3248  5744928
3249  6368956
3250  6162531
3251  5646226
3252  5493486
3253  6232220
3254  6517370
3255  5784799
3256  5522209
3257  5973327
3258  6514555
3259  6308213
3260  5534932
3261  5816219
3262  6551085
3263  6514566
3264  5988907
3265  5639318
3266  6262624
3267  6777796
3268  6159666
3269  5732519
3270  6058137
3271  6673822
3272  6700298
3273  5894618
3274  5893904
3275  6626307
3276  6767306
3277  6314586
3278  5808899
3279  6272481
3280  6995516
3281  6594761
3282  6026144
3283  6158338
3284  6762471
3285  7012670
3286  6235266
3287  5974385
3288  6670163
3289  6982211
3290  6644392
3291  6069144
3292  6336538
3293  7154015
3294  6934184
3295  6305686
3296  6248913
3297  6798800
3298  7243053
3299  6607176
3300  6129767
3301  6688156
3302  7179328
3303  7037588
3304  6382678
3305  6336553
3306  7165872
3307  7230769
3308  6616636
3309  6380124
3310  6796299
3311  7412021
3312  6983787
3313  6349093
3314  6747813
3315  7289624
3316  7294977
3317  6680607
3318  6421439
3319  7167682
3320  7416425
3321  6888563
3322  6568723
3323  6853817
3324  7543799
3325  7329188
3326  6592868
3327  6776325
3328  7355000
3329  7525215
3330  6971108
3331  6497277
3332  7157167
3333  7635876
3334  7216736
3335  6766881
3336  6859395
3337  7593844
3338  7642229
3339  6865416
3340  6803277
3341  7321013
3342  7664020
3343  7304824
3344  6697882
3345  7166671
3346  7765025
3347  7487929
3348  6985520
3349  6897936
3350  7557830
3351  7815577
3352  7129626
3353  6918389
3354  7358530
3355  7769411
3356  7580648
3357  6923624
3358  7162223
3359  7795981
3360  7661163
3361  7214901
3362  6992109
3363  7533884
3364  7965105
3365  7389782
3366  7048787
3367  7395304
3368  7853332
3369  7793557
3370  7088615
3371  7151296
3372  7848571
3373  7862357
3374  7407432
3375  7087733
3376  7533117
3377  8102568
3378  7619694
3379  7131982
3380  7389967
3381  7880395
3382  7984831
3383  7302654
3384  7133600
3385  7819608
3386  8031033
3387  7665993
3388  7218670
3389  7477188
3390  8159146
3391  7875735
3392  7270465
3393  7346247
3394  7846178
3395  8154239
3396  7557868
3397  7179809
3398  7796857
3399  8155939
3400  7866487
3401  7331505
3402  7404079
3403  8137373
3404  8058355
3405  7432964
3406  7377657
3407  7832542
3408  8269532
3409  7793963
3410  7242983
3411  7719188
3412  8192390
3413  8030765
3414  7468850
3415  7337001
3416  8096955
3417  8268657
3418  7645267
3419  7411115
3420  7763258
3421  8320147
3422  8016869
3423  7306522
3424  7589149
3425  8178038
3426  8195279
3427  7664273
3428  7329891
3429  8000963
3430  8376282
3431  7835670
3432  7458609
3433  7668507
3434  8275095
3435  8192363
3436  7444099
3437  7531285
3438  8122431
3439  8298521
3440  7865664
3441  7383725
3442  7881832
3443  8402780
3444  7991128
3445  7523378
3446  7584388
3447  8207219
3448  8361273
3449  7632231
3450  7480551
3451  8034273
3452  8362916
3453  8060882
3454  7414645
3455  7695958
3456  8359204
3457  8142688
3458  7620178
3459  7515539
3460  8093062
3461  8475515
3462  7840001
3463  7487731
3464  7901685
3465  8296587
3466  8166343
3467  7521204
3468  7584240
3469  8273265
3470  8266350
3471  7792628
3472  7518474
3473  7925148
3474  8456082
3475  7991887
3476  7486748
3477  7766394
3478  8215406
3479  8264610
3480  7648918
3481  7509858
3482  8185041
3483  8326582
3484  7880940
3485  7504812
3486  7772852
3487  8398594
3488  8097027
3489  7528183
3490  7687730
3491  8143024
3492  8332775
3493  7779268
3494  7441645
3495  8032290
3496  8320651
3497  7966776
3498  7523502
3499  7624162
3500  8300016
3501  8199382
3502  7586856
3503  7598928
3504  8023930
3505  8339763
3506  7889762
3507  7386696
3508  7838127
3509  8253690
3510  8029101
3511  7574865
3512  7513581
3513  8173327
3514  8264980
3515  7650632
3516  7514139
3517  7870970
3518  8255929
3519  7939328
3520  7347186
3521  7684739
3522  8189923
3523  8080182
3524  7634729
3525  7434860
3526  8013300
3527  8255324
3528  7684549
3529  7423773
3530  7710490
3531  8163317
3532  8026992
3533  7369121
3534  7525069
3535  8093798
3536  8122356
3537  7670264
3538  7286876
3539  7779248
3540  8232473
3541  7761361
3542  7360064
3543  7532571
3544  8062121
3545  8106532
3546  7405417
3547  7345658
3548  7898502
3549  8070743
3550  7714188
3551  7232068
3552  7557846
3553  8137253
3554  7832396
3555  7363915
3556  7379500
3557  7874603
3558  8101960
3559  7457370
3560  7188963
3561  7683185
3562  7976522
3563  7749327
3564  7194867
3565  7353079
3566  8018034
3567  7861149
3568  7328057
3569  7212448
3570  7659014
3571  8052374
3572  7494895
3573  7046116
3574  7463539
3575  7884968
3576  7785196
3577  7191305
3578  7138058
3579  7813735
3580  7852224
3581  7318467
3582  7040726
3583  7376213
3584  7930552
3585  7585072
3586  7011876
3587  7261346
3588  7705865
3589  7753108
3590  7197527
3591  6921582
3592  7528201
3593  7774059
3594  7336631
3595  6969576
3596  7143645
3597  7755888
3598  7608949
3599  6968645
3600  7041688
3601  7489456
3602  7667782
3603  7202213
3604  6764169
3605  7275097
3606  7672900
3607  7354547
3608  6930406
3609  6926973
3610  7520254
3611  7560373
3612  6929596
3613  6840363
3614  7239430
3615  7544049
3616  7225270
3617  6673894
3618  7010630
3619  7510468
3620  7327657
3621  6864976
3622  6693826
3623  7240008
3624  7486188
3625  6900492
3626  6655402
3627  6980516
3628  7386330
3629  7241806
3630  6619090
3631  6745355
3632  7274139
3633  7232236
3634  6810576
3635  6525588
3636  6959552
3637  7350402
3638  6883003
3639  6535601
3640  6742323
3641  7166287
3642  7172555
3643  6548078
3644  6495289
3645  7014282
3646  7096095
3647  6750325
3648  6396217
3649  6709846
3650  7199771
3651  6840421
3652  6390324
3653  6503454
3654  6912238
3655  7038506
3656  6448549
3657  6244487
3658  6780868
3659  6994372
3660  6707319
3661  6250801
3662  6409176
3663  6986156
3664  6774310
3665  6265187
3666  6250609
3667  6633045
3668  6906647
3669  6418288
3670  6056949
3671  6500609
3672  6802813
3673  6605049
3674  6133580
3675  6132341
3676  6705898
3677  6669417
3678  6164051
3679  6037990
3680  6358886
3681  6753754
3682  6370711
3683  5882096
3684  6202626
3685  6592237
3686  6497336
3687  5995059
3688  5840100
3689  6434836
3690  6569012
3691  6087911
3692  5842420
3693  6076195
3694  6544182
3695  6303031
3696  5708386
3697  5879384
3698  6305786
3699  6363918
3700  5925534
3701  5602009
3702  6119890
3703  6438859
3704  6018065
3705  5643441
3706  5734134
3707  6266560
3708  6227419
3709  5587168
3710  5583889
3711  6035803
3712  6217317
3713  5852432
3714  5392765
3715  5753915
3716  6201694
3717  5901675
3718  5475212
3719  5435772
3720  5948820
3721  6110034
3722  5504565
3723  5333738
3724  5730654
3725  6015114
3726  5767587
3727  5193053
3728  5391597
3729  5933486
3730  5775632
3731  5336667
3732  5177277
3733  5629117
3734  5952628
3735  5407872
3736  5077706
3737  5383710
3738  5763976
3739  5654014
3740  5047178
3741  5049290
3742  5621055
3743  5646030
3744  5235395
3745  4936720
3746  5264529
3747  5722082
3748  5313769
3749  4855380
3750  5035687
3751  5439151
3752  5514054
3753  4955107
3754  4778218
3755  5301950
3756  5449688
3757  5113986
3758  4734705
3759  4898556
3760  5413150
3761  5187875
3762  4692684
3763  4737132
3764  5116909
3765  5322404
3766  4866076
3767  4527674
3768  4964073
3769  5209730
3770  4942211
3771  4513788
3772  4559475
3773  5120824
3774  5059442
3775  4540628
3776  4470474
3777  4792812
3778  5095533
3779  4719460
3780  4254224
3781  4576775
3782  4933429
3783  4807229
3784  4375241
3785  4248621
3786  4780975
3787  4895990
3788  4403643
3789  4206718
3790  4425977
3791  4798204
3792  4569535
3793  4034698
3794  4240329
3795  4644076
3796  4618014
3797  4223721
3798  3971277
3799  4422923
3800  4654959
3801  4228861
3802  3952408
3803  4103971
3804  4517240
3805  4428267
3806  3853978
3807  3905898
3808  4347977
3809  4422162
3810  4050583
3811  3676020
3812  4045644
3813  4424144
3814  4065444
3815  3704151
3816  3768327
3817  4201927
3818  4271418
3819  3693651
3820  3589204
3821  3989064
3822  4155000
3823  3881838
3824  3430396
3825  3665733
3826  4142384
3827  3918748
3828  3511464
3829  3463250
3830  3858492
3831  4068277
3832  3534547
3833  3264586
3834  3617325
3835  3885065
3836  3720114
3837  3228907
3838  3312961
3839  3837654
3840  3737263
3841  3320823
3842  3152179
3843  3462473
3844  3799630
3845  3378870
3846  3004869
3847  3274368
3848  3601106
3849  3549080
3850  3044168
3851  2955393
3852  3480828
3853  3530496
3854  3114987
3855  2845461
3856  3088641
3857  3536743
3858  3236785
3859  2757151
3860  2912337
3861  3288702
3862  3366161
3863  2878168
3864  2595293
3865  3083245
3866  3304173
3867  2966026
3868  2592354
3869  2695587
3870  3229460
3871  3113077
3872  2562574
3873  2555525
3874  2897075
3875  3114489
3876  2718864
3877  2304480
3878  2690583
3879  3030766
3880  2793760
3881  2403483
3882  2362359
3883  2864773
3884  2899966
3885  2358006
3886  2231351
3887  2525298
3888  2832975
3889  2577992
3890  2074066
3891  2312726
3892  2728290
3893  2624407
3894  2197888
3895  1993067
3896  2450508
3897  2671885
3898  2190247
3899  1942669
3900  2164585
3901  2539621
3902  2421386
3903  1868953
3904  1934677
3905  2374713
3906  2377287
3907  2016095
3908  1706313
3909  2056744
3910  2403211
3911  2033427
3912  1702441
3913  1808581
3914  2187964
3915  2227628
3916  1679823
3917  1583777
3918  1984372
3919  2105912
3920  1834136
3921  1468767
3922  1685825
3923  2104745
3924  1844011
3925  1471065
3926  1481242
3927  1820957
3928  1975500
3929  1488800
3930  1274303
3931  1644970
3932  1847239
3933  1651035
3934  1230637
3935  1309362
3936  1791941
3937  1646341
3938  1232123
3939  1140335
3940  1438836
3941  1721036
3942  1321591
3943  1002471
3944  1294438
3945  1556619
3946  1451846
3947  1011079
3948   946177
3949  1428596
3950  1443195
3951  1041926
3952   856096
3953  1075299
3954  1449608
3955  1165289
3956   744969
3957   932729
3958  1225443
3959  1206438
3960   780794
3961   607837
3962  1083607
3963  1216958
3964   839737
3965   596972
3966   743678
3967  1147065
3968   966231
3969   468973
3970   564702
3971   899269
3972   978994
3973   611046
3974   303898
3975   703005
3976   962610
3977   657817
3978   327811
3979   366920
3980   811475
3981   792268
3982   247505
3983   217104
3984   566546
3985   754462
3986   448945
3987    26466
3988   307274
3989   680153
3990   462318
3991   102845
3992    14493
3993   446432
3994   602798
3995   102067
3996   -80317
3997   197335
3998   460392
3999   295719
4000  -215105
4001   -84315
4002   332392
4003   250864
4004   -90989
4005  -282455
4006    77962
4007   369524
4008   -54615
4009  -354510
4010  -162958
4011   148689
4012    97376
4013  -430728
4014  -446752
4015    18344
4016    60372
4017  -262091
4018  -557444
4019  -304792
4020    88519
4021  -235109
4022  -623191
4023  -523840
4024  -180709
4025   -87732
4026  -584931
4027  -754002
4028  -328763
4029  -181367
4030  -438890
4031  -804153
4032  -696400
4033  -232752
4034  -406598
4035  -821535
4036  -842145
4037  -527562
4038  -308970
4039  -724765
4040 -1040056
4041  -695517
4042  -449932
4043  -618978
4044 -1031679
4045 -1038040
4046  -547794
4047  -581053
4048 -1019940
4049 -1131332
4050  -868681
4051  -566854
4052  -878761
4053 -1300929
4054 -1066650
4055  -761234
4056  -816155
4057 -1197251
4058 -1351405
4059  -901563
4060  -773621
4061 -1159089
4062 -1389010
4063 -1244669
4064  -886798
4065 -1043508
4066 -1514639
4067 -1394596
4068 -1060704
4069 -1017056
4070 -1345286
4071 -1609401
4072 -1256429
4073 -1040936
4074 -1363668
4075 -1626932
4076 -1562735
4077 -1194666
4078 -1213971
4079 -1683497
4080 -1674575
4081 -1351776
4082 -1256596
4083 -1526739
4084 -1875196
4085 -1606156
4086 -1304853
4087 -1547052
4088 -1831142
4089 -1843850
4090 -1497252
4091 -1403153
4092 -1858296
4093 -1964509
4094 -1666163
4095 -1505608
4096 -1704727
4097 -2115455
4098 -1946908
4099 -1544252
4100 -1711177
4101 -2033227
4102 -2125836
4103 -1793652
4104 -1586896
4105 -2022990
4106 -2270308
4107 -2002604
4108 -1757260
4109 -1857219
4110 -2296497
4111 -2257823
4112 -1827690
4113 -1876626
4114 -2203980
4115 -2398042
4116 -2144255
4117 -1829913
4118 -2161383
4119 -2488866
4120 -2311614
4121 -2024387
4122 -2004748
4123 -2452066
4124 -2556494
4125 -2129213
4126 -2072510
4127 -2388483
4128 -2641262
4129 -2462897
4130 -2062814
4131 -2288708
4132 -2687467
4133 -2587657
4134 -2284943
4135 -2188796
4136 -2609884
4137 -2847394
4138 -2458390
4139 -2272582
4140 -2521632
4141 -2842415
4142 -2769972
4143 -2311768
4144 -2396502
4145 -2842371
4146 -2884742
4147 -2609037
4148 -2394472
4149 -2718330
4150 -3090543
4151 -2787518
4152 -2499269
4153 -2639345
4154 -2975325
4155 -3055835
4156 -2628671
4157 -2563277
4158 -2989915
4159 -3134357
4160 -2914938
4161 -2620112
4162 -2822626
4163 -3266544
4164 -3078937
4165 -2733854
4166 -2784106
4167 -3124827
4168 -3323577
4169 -2946918
4170 -2747435
4171 -3115865
4172 -3340353
4173 -3200916
4174 -2868648
4175 -2926572
4176 -3389631
4177 -3357712
4178 -3018490
4179 -2966274
4180 -3243188
4181 -3545902
4182 -3258014
4183 -2929144
4184 -3216151
4185 -3505940
4186 -3462150
4187 -3116905
4188 -3062723
4189 -3538659
4190 -3623331
4191 -3287222
4192 -3148142
4193 -3362417
4194 -3713119
4195 -3528655
4196 -3142610
4197 -3327096
4198 -3650419
4199 -3700428
4200 -3418967
4201 -3239559
4202 -3639613
4203 -3829958
4204 -3549690
4205 -3340291
4206 -3458294
4207 -3837817
4208 -3795796
4209 -3384897
4210 -3471740
4211 -3798704
4212 -3924065
4213 -3672521
4214 -3410196
4215 -3733083
4216 -4017916
4217 -3785008
4218 -3542760
4219 -3580515
4220 -3968068
4221 -4048926
4222 -3637669
4223 -3600274
4224 -3912677
4225 -4103216
4226 -3925606
4227 -3581189
4228 -3799459
4229 -4163882
4230 -4035737
4231 -3787414
4232 -3731518
4233 -4064440
4234 -4251923
4235 -3893415
4236 -3760835
4237 -4009588
4238 -4234127
4239 -4147116
4240 -3788508
4241 -3896499
4242 -4291570
4243 -4257365
4244 -4010893
4245 -3871153
4246 -4151762
4247 -4431588
4248 -4115264
4249 -3894433
4250 -4103821
4251 -4380677
4252 -4386283
4253 -3999383
4254 -4009609
4255 -4422887
4256 -4447816
4257 -4191815
4258 -3995222
4259 -4214688
4260 -4583350
4261 -4361888
4262 -4069110
4263 -4203031
4264 -4501801
4265 -4603699
4266 -4231349
4267 -4076661
4268 -4472290
4269 -4625411
4270 -4408016
4271 -4146592
4272 -4277047
4273 -4719065
4274 -4610642
4275 -4242137
4276 -4290741
4277 -4579187
4278 -4762919
4279 -4445272
4280 -4183741
4281 -4520723
4282 -4762906
4283 -4629560
4284 -4339535
4285 -4343577
4286 -4784952
4287 -4819082
4288 -4443278
4289 -4372628
4290 -4621696
4291 -4901751
4292 -4677701
4293 -4314856
4294 -4572024
4295 -4885039
4296 -4840149
4297 -4529681
4298 -4415339
4299 -4825341
4300 -4980327
4301 -4632946
4302 -4480040
4303 -4659298
4304 -4999309
4305 -4914058
4306 -4498384
4307 -4604697
4308 -4952545
4309 -4998864
4310 -4735610
4311 -4502334
4312 -4829450
4313 -5104611
4314 -4841837
4315 -4624595
4316 -4715119
4317 -5059528
4318 -5097225
4319 -4680210
4320 -4661705
4321 -4977375
4322 -5108060
4323 -4918095
4324 -4634704
4325 -4858406
4326 -5200254
4327 -5035375
4328 -4778773
4329 -4770580
4330 -5083021
4331 -5228674
4332 -4848335
4333 -4725150
4334 -5019541
4335 -5212762
4336 -5087370
4337 -4761238
4338 -4896445
4339 -5275889
4340 -5181059
4341 -4904296
4342 -4828872
4343 -5096898
4344 -5336576
4345 -5026176
4346 -4820564
4347 -5050888
4348 -5291076
4349 -5257351
4350 -4906666
4351 -4894344
4352 -5299374
4353 -5315937
4354 -5055513
4355 -4899041
4356 -5110464
4357 -5428955
4358 -5200623
4359 -4915369
4360 -5083795
4361 -5336313
4362 -5372243
4363 -5041106
4364 -4933649
4365 -5297388
4366 -5407229
4367 -5182098
4368 -5003495
4369 -5136257
4370 -5480880
4371 -5343375
4372 -5005497
4373 -5087410
4374 -5351681
4375 -5470244
4376 -5181757
4377 -4971703
4378 -5309995
4379 -5520619
4380 -5324733
4381 -5080591
4382 -5119295
4383 -5492732
4384 -5475952
4385 -5113425
4386 -5111625
4387 -5349948
4388 -5538724
4389 -5348982
4390 -5056811
4391 -5298002
4392 -5548216
4393 -5437779
4394 -5178829
4395 -5117585
4396 -5480879
4397 -5577709
4398 -5236728
4399 -5149998
4400 -5357881
4401 -5598179
4402 -5460148
4403 -5110121
4404 -5274533
4405 -5571372
4406 -5518602
4407 -5267746
4408 -5136904
4409 -5457455
4410 -5663543
4411 -5362916
4412 -5188411
4413 -5333386
4414 -5609484
4415 -5573797
4416 -5184041
4417 -5226563
4418 -5569908
4419 -5612368
4420 -5375624
4421 -5162384
4422 -5426578
4423 -5716926
4424 -5461425
4425 -5211096
4426 -5310152
4427 -5593033
4428 -5663173
4429 -5280536
4430 -5208575
4431 -5541186
4432 -5669361
4433 -5490218
4434 -5202385
4435 -5347587
4436 -5715668
4437 -5564191
4438 -5273258
4439 -5264527
4440 -5549161
4441 -5736197
4442 -5399684
4443 -5212971
4444 -5492354
4445 -5677433
4446 -5562169
4447 -5249540
4448 -5288603
4449 -5670460
4450 -5638040
4451 -5357025
4452 -5284212
4453 -5498550
4454 -5757798
4455 -5494331
4456 -5217110
4457 -5419092
4458 -5659465
4459 -5630894
4460 -5317761
4461 -5237557
4462 -5633971
4463 -5707137
4464 -5425027
4465 -5270634
4466 -5421140
4467 -5733773
4468 -5574124
4469 -5235744
4470 -5350874
4471 -5608703
4472 -5680355
4473 -5412142
4474 -5219791
4475 -5537448
4476 -5711185
4477 -5493525
4478 -5285196
4479 -5339536
4480 -5667186
4481 -5631391
4482 -5274099
4483 -5306485
4484 -5562188
4485 -5691156
4486 -5466314
4487 -5209155
4488 -5459438
4489 -5686980
4490 -5519016
4491 -5294642
4492 -5284682
4493 -5603462
4494 -5683926
4495 -5332008
4496 -5260817
4497 -5482681
4498 -5655984
4499 -5518423
4500 -5192529
4501 -5342704
4502 -5645449
4503 -5561005
4504 -5322659
4505 -5232814
4506 -5523924
4507 -5684797
4508 -5355563
4509 -5213570
4510 -5391690
4511 -5593004
4512 -5532739
4513 -5201109
4514 -5266802
4515 -5590470
4516 -5572930
4517 -5352440
4518 -5185465
4519 -5405093
4520 -5653673
4521 -5392159
4522 -5180832
4523 -5302261
4524 -5536229
4525 -5549589
4526 -5215370
4527 -5182164
4528 -5504355
4529 -5550081
4530 -5350332
4531 -5135614
4532 -5294141
4533 -5594273
4534 -5413764
4535 -5156605
4536 -5225850
4537 -5455486
4538 -5555569
4539 -5243387
4540 -5097489
4541 -5382213
4542 -5509357
4543 -5344825
4544 -5096574
4545 -5176001
4546 -5533733
4547 -5443368
4548 -5135340
4549 -5129906
4550 -5351049
4551 -5517719
4552 -5248310
4553 -5008486
4554 -5246653
4555 -5434351
4556 -5354425
4557 -5103677
4558 -5069710
4559 -5412345
4560 -5436676
4561 -5128014
4562 -5032826
4563 -5200878
4564 -5444766
4565 -5267303
4566 -4957574
4567 -5128904
4568 -5374317
4569 -5341058
4570 -5077651
4571 -4947436
4572 -5276746
4573 -5384258
4574 -5107415
4575 -4952410
4576 -5074692
4577 -5361387
4578 -5271603
4579 -4916673
4580 -4997326
4581 -5258511
4582 -5303118
4583 -5052865
4584 -4831809
4585 -5105754
4586 -5335581
4587 -5099275
4588 -4884152
4589 -4936046
4590 -5236899
4591 -5257745
4592 -4885865
4593 -4855562
4594 -5112520
4595 -5227349
4596 -5047816
4597 -4760712
4598 -4943908
4599 -5234085
4600 -5089666
4601 -4848464
4602 -4810968
4603 -5074887
4604 -5198236
4605 -4862770
4606 -4729297
4607 -4957391
4608 -5133645
4609 -5028366
4610 -4707119
4611 -4796007
4612 -5108324
4613 -5037148
4614 -4794870
4615 -4681913
4616 -4905073
4617 -5106459
4618 -4834670
4619 -4639765
4620 -4807104
4621 -5009470
4622 -4994668
4623 -4665674
4624 -4628085
4625 -4935539
4626 -4968564
4627 -4742319
4628 -4569445
4629 -4733735
4630 -5013713
4631 -4823521
4632 -4553857
4633 -4643074
4634 -4851400
4635 -4907274
4636 -4608322
4637 -4491390
4638 -4770712
4639 -4866774
4640 -4696085
4641 -4495910
4642 -4569724
4643 -4863280
4644 -4760908
4645 -4474466
4646 -4497095
4647 -4687534
4648 -4806117
4649 -4560958
4650 -4351312
4651 -4604201
4652 -4767153
4653 -4633193
4654 -4408793
4655 -4392980
4656 -4702694
4657 -4686192
4658 -4386911
4659 -4343888
4660 -4523971
4661 -4693133
4662 -4513292
4663 -4241621
4664 -4432365
4665 -4627521
4666 -4541179
4667 -4304485
4668 -4221161
4669 -4517838
4670 -4596658
4671 -4314865
4672 -4205171
4673 -4350130
4674 -4565857
4675 -4448350
4676 -4134247
4677 -4231661
4678 -4464790
4679 -4439712
4680 -4223871
4681 -4076773
4682 -4333595
4683 -4498853
4684 -4245485
4685 -4075707
4686 -4158691
4687 -4395324
4688 -4366267
4689 -4025894
4690 -4037830
4691 -4292715
4692 -4333166
4693 -4137171
4694 -3943575
4695 -4141499
4696 -4364908
4697 -4155369
4698 -3942197
4699 -3976502
4700 -4211653
4701 -4262633
4702 -3934367
4703 -3864841
4704 -4113563
4705 -4217696
4706 -4068951
4707 -3798242
4708 -3904948
4709 -4195324
4710 -4075875
4711 -3832382
4712 -3781069
4713 -4005403
4714 -4165720
4715 -3876407
4716 -3698886
4717 -3897114
4718 -4062450
4719 -3980356
4720 -3681532
4721 -3691094
4722 -3998953
4723 -3969844
4724 -3726507
4725 -3632791
4726 -3803523
4727 -4017824
4728 -3785792
4729 -3537905
4730 -3688928
4731 -3874366
4732 -3858115
4733 -3566369
4734 -3488394
4735 -3802222
4736 -3865292
4737 -3627329
4738 -3466899
4739 -3576340
4740 -3845403
4741 -3701799
4742 -3392863
4743 -3457615
4744 -3682270
4745 -3746462
4746 -3486790
4747 -3316212
4748 -3576889
4749 -3715972
4750 -3525525
4751 -3312830
4752 -3338715
4753 -3629040
4754 -3599047
4755 -3288713
4756 -3279394
4757 -3474185
4758 -3600581
4759 -3397928
4760 -3142134
4761 -3333722
4762 -3536115
4763 -3406442
4764 -3183052
4765 -3131479
4766 -3416681
4767 -3476455
4768 -3184382
4769 -3093581
4770 -3248528
4771 -3410998
4772 -3286002
4773 -2987410
4774 -3095475
4775 -3338011
4776 -3282391
4777 -3072924
4778 -2962984
4779 -3187003
4780 -3329362
4781 -3062201
4782 -2919291
4783 -3024710
4784 -3206140
4785 -3156091
4786 -2845974
4787 -2882160
4788 -3137810
4789 -3135104
4790 -2952134
4791 -2782199
4792 -2946020
4793 -3142880
4794 -2936778
4795 -2745639
4796 -2798699
4797 -2996986
4798 -3036496
4799 -2745588
4800 -2680596
4801 -2912775
4802 -2970879
4803 -2809284
4804 -2598194
4805 -2708477
4806 -2954844
4807 -2813021
4808 -2591762
4809 -2609240
4810 -2791277
4811 -2877165
4812 -2606142
4813 -2472648
4814 -2685811
4815 -2784889
4816 -2660513
4817 -2430546
4818 -2484329
4819 -2765668
4820 -2688027
4821 -2436169
4822 -2395419
4823 -2562574
4824 -2712197
4825 -2475825
4826 -2267788
4827 -2442212
4828 -2610681
4829 -2546548
4830 -2290438
4831 -2243356
4832 -2534939
4833 -2543813
4834 -2289559
4835 -2184557
4836 -2316528
4837 -2512872
4838 -2345193
4839 -2088862
4840 -2217102
4841 -2404179
4842 -2396819
4843 -2159365
4844 -2035411
4845 -2287590
4846 -2370377
4847 -2144306
4848 -1993480
4849 -2079188
4850 -2312329
4851 -2230866
4852 -1935418
4853 -1978075
4854 -2181949
4855 -2228554
4856 -2019088
4857 -1810811
4858 -2029950
4859 -2192139
4860 -2019244
4861 -1820879
4862 -1843669
4863 -2094657
4864 -2100733
4865 -1787070
4866 -1750420
4867 -1935378
4868 -2039390
4869 -1883908
4870 -1628658
4871 -1771930
4872 -2003442
4873 -1889285
4874 -1666596
4875 -1605541
4876 -1840692
4877 -1938994
4878 -1661321
4879 -1525581
4880 -1689298
4881 -1847921
4882 -1765907
4883 -1474463
4884 -1529281
4885 -1780989
4886 -1735552
4887 -1521856
4888 -1391039
4889 -1573482
4890 -1754952
4891 -1524575
4892 -1343074
4893 -1457938
4894 -1637858
4895 -1615540
4896 -1320337
4897 -1286543
4898 -1541904
4899 -1559213
4900 -1366952
4901 -1203858
4902 -1325288
4903 -1563309
4904 -1396189
4905 -1166449
4906 -1214177
4907 -1397710
4908 -1453966
4909 -1186328
4910 -1058136
4911 -1279716
4912 -1378249
4913 -1233393
4914 -1027561
4915 -1081866
4916 -1340912
4917 -1259357
4918 -1008059
4919  -985788
4920 -1147830
4921 -1261808
4922 -1041229
4923  -864555
4924 -1049806
4925 -1177300
4926 -1076244
4927  -873570
4928  -852702
4929 -1094372
4930 -1083566
4931  -844061
4932  -778007
4933  -908854
4934 -1064157
4935  -908489
4936  -683095
4937  -804049
4938  -966980
4939  -912067
4940  -702599
4941  -609873
4942  -859078
4943  -924922
4944  -701251
4945  -583003
4946  -684383
4947  -864548
4948  -766959
4949  -497341
4950  -561709
4951  -743798
4952  -742879
4953  -550635
4954  -403657
4955  -608135
4956  -745186
4957  -553539
4958  -400906
4959  -443199
4960  -645825
4961  -619705
4962  -325114
4963  -321421
4964  -512091
4965  -563719
4966  -411094
4967  -216017
4968  -369072
4969  -548726
4970  -402607
4971  -213311
4972  -207419
4973  -409724
4974  -455276
4975  -173073
4976   -95680
4977  -301144
4978  -400428
4979  -266426
4980   -26057
4981  -113551
4982  -345293
4983  -243944
4984   -38104
4985    12941
4986  -177057
4987  -301248
4988   -53712
4989   102654
4990   -51304
4991  -184266
4992  -118610
4993   134021
4994   135606
4995  -116235
4996   -98200
4997    96669
4998   216080
4999    77559
5000  -113281
5001    72932
5002   294836
5003   195965
5004    25756
5005    37688
5006   284512
5007   360404
5008   112416
5009    64537
5010   243909
5011   398094
5012   324377
5013   102895
5014   213331
5015   458510
5016   431046
5017   254993
5018   179445
5019   396852
5020   555453
5021   353727
5022   238999
5023   392219
5024   579262
5025   563883
5026   320626
5027   354892
5028   616639
5029   640225
5030   484517
5031   360560
5032   538153
5033   758101
5034   605604
5035   445164
5036   530674
5037   736110
5038   787913
5039   554686
5040   488728
5041   737713
5042   836880
5043   717465
5044   556669
5045   665004
5046   923298
5047   834471
5048   653686
5049   680958
5050   867995
5051   967671
5052   780344
5053   670285
5054   880441
5055  1016998
5056   940142
5057   770154
5058   808881
5059  1076609
5060  1056600
5061   846576
5062   829587
5063  1005548
5064  1172213
5065  1021813
5066   845392
5067  1016161
5068  1193253
5069  1153808
5070   970327
5071   938328
5072  1202532
5073  1264636
5074  1075374
5075  1012888
5076  1132512
5077  1337612
5078  1255544
5079  1051801
5080  1147748
5081  1328472
5082  1344475
5083  1182492
5084  1093422
5085  1321632
5086  1457615
5087  1293527
5088  1195354
5089  1277744
5090  1489827
5091  1453173
5092  1228257
5093  1280029
5094  1472027
5095  1532060
5096  1391629
5097  1261805
5098  1452232
5099  1631033
5100  1508115
5101  1370969
5102  1404753
5103  1615454
5104  1662359
5105  1436855
5106  1411368
5107  1613937
5108  1717279
5109  1617399
5110  1441505
5111  1573505
5112  1778613
5113  1702276
5114  1546272
5115  1536161
5116  1742961
5117  1855597
5118  1645698
5119  1567646
5120  1742160
5121  1881804
5122  1822632
5123  1617850
5124  1670291
5125  1915465
5126  1899081
5127  1734749
5128  1680797
5129  1870394
5130  2041356
5131  1865164
5132  1713480
5133  1849043
5134  2013395
5135  2014481
5136  1804835
5137  1799226
5138  2048244
5139  2089765
5140  1937871
5141  1838875
5142  1967714
5143  2187312
5144  2066922
5145  1874138
5146  1954256
5147  2148677
5148  2203158
5149  2006484
5150  1919311
5151  2156940
5152  2271384
5153  2141964
5154  1993577
5155  2056667
5156  2307490
5157  2264945
5158  2055176
5159  2078984
5160  2257435
5161  2382168
5162  2216360
5163  2063731
5164  2248816
5165  2399193
5166  2327243
5167  2167315
5168  2163637
5169  2414324
5170  2450306
5171  2244598
5172  2213709
5173  2362630
5174  2522842
5175  2408249
5176  2208364
5177  2341565
5178  2530467
5179  2497896
5180  2341843
5181  2285845
5182  2511986
5183  2621119
5184  2433118
5185  2339662
5186  2449726
5187  2639642
5188  2598911
5189  2366824
5190  2429229
5191  2643678
5192  2670413
5193  2531822
5194  2410649
5195  2595142
5196  2759848
5197  2612037
5198  2482795
5199  2547954
5200  2734205
5201  2762600
5202  2551062
5203  2550284
5204  2740554
5205  2812243
5206  2701176
5207  2548565
5208  2677191
5209  2869722
5210  2776529
5211  2638727
5212  2657236
5213  2841831
5214  2927033
5215  2717027
5216  2653769
5217  2826778
5218  2934566
5219  2853207
5220  2680539
5221  2760027
5222  2981987
5223  2939309
5224  2787432
5225  2763377
5226  2923214
5227  3052798
5228  2878642
5229  2762920
5230  2907577
5231  3040759
5232  3017779
5233  2836143
5234  2845664
5235  3078898
5236  3096085
5237  2936876
5238  2865725
5239  2996793
5240  3167268
5241  3043164
5242  2876942
5243  2987027
5244  3143227
5245  3157730
5246  2990174
5247  2936250
5248  3147347
5249  3217093
5250  3076698
5251  2975121
5252  3056618
5253  3265300
5254  3201459
5255  3012008
5256  3068224
5257  3231877
5258  3287779
5259  3127499
5260  3020123
5261  3213132
5262  3331888
5263  3218511
5264  3092918
5265  3135420
5266  3355291
5267  3350145
5268  3140480
5269  3137609
5270  3298660
5271  3405283
5272  3282374
5273  3110525
5274  3258772
5275  3434482
5276  3370817
5277  3218908
5278  3197721
5279  3409559
5280  3474601
5281  3273466
5282  3215999
5283  3355463
5284  3492698
5285  3419086
5286  3226268
5287  3319497
5288  3516205
5289  3486385
5290  3339914
5291  3274696
5292  3458182
5293  3577998
5294  3399543
5295  3300712
5296  3409951
5297  3576687
5298  3556326
5299  3341406
5300  3364996
5301  3567956
5302  3594023
5303  3454240
5304  3340835
5305  3490660
5306  3674804
5307  3547029
5308  3398731
5309  3458628
5310  3629844
5311  3676419
5312  3458594
5313  3417685
5314  3606821
5315  3684868
5316  3586074
5317  3434014
5318  3523589
5319  3737272
5320  3664563
5321  3504030
5322  3499162
5323  3653703
5324  3760598
5325  3582251
5326  3470640
5327  3642690
5328  3765278
5329  3706044
5330  3529175
5331  3549589
5332  3773709
5333  3771396
5334  3594715
5335  3549253
5336  3681368
5337  3828464
5338  3709757
5339  3554688
5340  3669046
5341  3821806
5342  3803569
5343  3626218
5344  3585906
5345  3801432
5346  3840931
5347  3699631
5348  3623635
5349  3713902
5350  3892355
5351  3821778
5352  3628686
5353  3694531
5354  3849519
5355  3872223
5356  3730108
5357  3635466
5358  3816718
5359  3928780
5360  3795316
5361  3685723
5362  3740694
5363  3921447
5364  3904356
5365  3699699
5366  3724396
5367  3872372
5368  3934397
5369  3815742
5370  3680376
5371  3834127
5372  3971748
5373  3876358
5374  3749962
5375  3761921
5376  3940598
5377  3961073
5378  3781780
5379  3759435
5380  3897461
5381  3988441
5382  3905886
5383  3738732
5384  3838795
5385  4014551
5386  3946571
5387  3805692
5388  3773718
5389  3942956
5390  4038167
5391  3863942
5392  3774175
5393  3905706
5394  4027278
5395  3977106
5396  3784399
5397  3824762
5398  4017953
5399  4007610
5400  3874816
5401  3806430
5402  3941992
5403  4084458
5404  3941662
5405  3821070
5406  3898230
5407  4032553
5408  4037314
5409  3850649
5410  3826796
5411  4024990
5412  4058529
5413  3940085
5414  3834336
5415  3935789
5416  4104643
5417  4000357
5418  3832707
5419  3889888
5420  4037460
5421  4095797
5422  3915391
5423  3833372
5424  4014731
5425  4096191
5426  4002771
5427  3858719
5428  3901011
5429  4110470
5430  4061060
5431  3882445
5432  3888517
5433  4026202
5434  4125966
5435  3978163
5436  3845196
5437  3990331
5438  4108480
5439  4049186
5440  3890867
5441  3886402
5442  4091525
5443  4110765
5444  3931215
5445  3888148
5446  3999745
5447  4143604
5448  4029692
5449  3855006
5450  3950986
5451  4099950
5452  4084003
5453  3936291
5454  3869375
5455  4059993
5456  4137855
5457  3983683
5458  3890853
5459  3968677
5460  4118846
5461  4070679
5462  3876811
5463  3927085
5464  4081337
5465  4109269
5466  3980579
5467  3868155
5468  4018953
5469  4144252
5470  4013239
5471  3888491
5472  3926407
5473  4099821
5474  4114126
5475  3912574
5476  3893555
5477  4049722
5478  4111254
5479  4018747
5480  3860685
5481  3958138
5482  4123171
5483  4040058
5484  3908184
5485  3899037
5486  4052569
5487  4123112
5488  3950082
5489  3875752
5490  3999529
5491  4085165
5492  4026061
5493  3865765
5494  3914952
5495  4091900
5496  4060800
5497  3921771
5498  3874790
5499  4009021
5500  4116338
5501  3960264
5502  3846667
5503  3950220
5504  4059037
5505  4046359
5506  3869961
5507  3864755
5508  4051845
5509  4064514
5510  3932195
5511  3849931
5512  3939140
5513  4087362
5514  3976803
5515  3833640
5516  3894113
5517  4027067
5518  4044729
5519  3879396
5520  3819875
5521  3990791
5522  4038205
5523  3922563
5524  3826974
5525  3879336
5526  4044213
5527  3983565
5528  3823161
5529  3845796
5530  3971261
5531  4029933
5532  3883142
5533  3770664
5534  3915615
5535  4012173
5536  3922750
5537  3801278
5538  3815102
5539  3993251
5540  3979518
5541  3806251
5542  3791903
5543  3905972
5544  3993375
5545  3870679
5546  3723911
5547  3852257
5548  3974011
5549  3918210
5550  3787907
5551  3752615
5552  3918124
5553  3963747
5554  3788349
5555  3728183
5556  3823605
5557  3945091
5558  3872716
5559  3700776
5560  3764111
5561  3923035
5562  3898489
5563  3760740
5564  3679522
5565  3830222
5566  3923995
5567  3777457
5568  3683071
5569  3755033
5570  3880596
5571  3865921
5572  3671322
5573  3681897
5574  3843836
5575  3861862
5576  3738917
5577  3619684
5578  3737245
5579  3880783
5580  3764976
5581  3636271
5582  3666036
5583  3808610
5584  3841889
5585  3642563
5586  3595364
5587  3747325
5588  3813680
5589  3716285
5590  3568168
5591  3638420
5592  3814843
5593  3740989
5594  3597579
5595  3575255
5596  3704400
5597  3794297
5598  3620645
5599  3516591
5600  3649277
5601  3740554
5602  3691522
5603  3526810
5604  3537412
5605  3719983
5606  3693167
5607  3552282
5608  3498321
5609  3601938
5610  3726824
5611  3599593
5612  3458844
5613  3548418
5614  3655299
5615  3651087
5616  3484101
5617  3437229
5618  3612496
5619  3649033
5620  3510839
5621  3430010
5622  3499810
5623  3646941
5624  3561984
5625  3398720
5626  3437659
5627  3565050
5628  3587059
5629  3443742
5630  3351526
5631  3503286
5632  3579612
5633  3471089
5634  3361024
5635  3389324
5636  3546650
5637  3517189
5638  3339413
5639  3328329
5640  3446654
5641  3515462
5642  3405367
5643  3272021
5644  3385353
5645  3496547
5646  3417511
5647  3298776
5648  3273121
5649  3430940
5650  3450274
5651  3274326
5652  3240781
5653  3344631
5654  3425762
5655  3353286
5656  3199281
5657  3266223
5658  3390828
5659  3345035
5660  3222343
5661  3176996
5662  3309762
5663  3382338
5664  3227636
5665  3153761
5666  3227535
5667  3327400
5668  3286425
5669  3111472
5670  3131717
5671  3286355
5672  3271272
5673  3156341
5674  3073645
5675  3185458
5676  3297262
5677  3167270
5678  3058415
5679  3108850
5680  3215309
5681  3215188
5682  3041674
5683  3018996
5684  3163067
5685  3191897
5686  3090414
5687  2980234
5688  3053361
5689  3192264
5690  3096412
5691  2963451
5692  2984780
5693  3093843
5694  3129221
5695  2966884
5696  2901786
5697  3046601
5698  3107305
5699  3022140
5700  2878926
5701  2913381
5702  3068923
5703  3021356
5704  2877787
5705  2862172
5706  2966187
5707  3052937
5708  2908221
5709  2786663
5710  2898160
5711  2991859
5712  2934320
5713  2790927
5714  2770344
5715  2945924
5716  2943702
5717  2789925
5718  2742884
5719  2826223
5720  2940673
5721  2844784
5722  2681140
5723  2750099
5724  2862069
5725  2849283
5726  2704624
5727  2643411
5728  2797902
5729  2857657
5730  2714084
5731  2620519
5732  2673417
5733  2811857
5734  2762823
5735  2580417
5736  2607532
5737  2729940
5738  2756407
5739  2632427
5740  2520249
5741  2651749
5742  2744516
5743  2628185
5744  2515626
5745  2529839
5746  2672500
5747  2677360
5748  2497213
5749  2473510
5750  2587827
5751  2649041
5752  2551787
5753  2399303
5754  2485525
5755  2622549
5756  2540959
5757  2415448
5758  2390002
5759  2524099
5760  2582412
5761  2414536
5762  2342160
5763  2430914
5764  2515651
5765  2460815
5766  2296659
5767  2332177
5768  2467932
5769  2447740
5770  2325354
5771  2271639
5772  2370481
5773  2460039
5774  2312456
5775  2214724
5776  2279504
5777  2378988
5778  2354403
5779  2201290
5780  2184880
5781  2332310
5782  2341193
5783  2219978
5784  2125280
5785  2201427
5786  2327045
5787  2223959
5788  2095689
5789  2135395
5790  2235756
5791  2254506
5792  2109544
5793  2042026
5794  2171485
5795  2211377
5796  2112171
5797  2004078
5798  2042973
5799  2184145
5800  2133890
5801  1989789
5802  1994723
5803  2078847
5804  2134938
5805  1999300
5806  1893554
5807  2010565
5808  2079992
5809  2009013
5810  1890605
5811  1887470
5812  2039966
5813  2024043
5814  1874033
5815  1845919
5816  1923560
5817  2003273
5818  1894720
5819  1764947
5820  1850591
5821  1948257
5822  1903133
5823  1781501
5824  1741844
5825  1876370
5826  1900935
5827  1755528
5828  1697870
5829  1764436
5830  1860760
5831  1792249
5832  1639529
5833  1691358
5834  1804090
5835  1785078
5836  1661856
5837  1585895
5838  1707674
5839  1784976
5840  1647574
5841  1559946
5842  1600715
5843  1720452
5844  1692705
5845  1520678
5846  1525943
5847  1642037
5848  1654045
5849  1556664
5850  1441763
5851  1540940
5852  1651988
5853  1547276
5854  1428925
5855  1442823
5856  1553903
5857  1580184
5858  1395350
5859  1360903
5860  1475208
5861  1520278
5862  1441033
5863  1307417
5864  1363892
5865  1502539
5866  1432090
5867  1301577
5868  1278505
5869  1389874
5870  1451654
5871  1299352
5872  1207643
5873  1307185
5874  1384564
5875  1341899
5876  1184946
5877  1184017
5878  1338521
5879  1319335
5880  1186533
5881  1120045
5882  1208887
5883  1313113
5884  1196001
5885  1076843
5886  1138393
5887  1226625
5888  1220901
5889  1074257
5890  1021320
5891  1160814
5892  1189108
5893  1075158
5894   984743
5895  1042975
5896  1168675
5897  1090855
5898   939403
5899   966799
5900  1068345
5901  1089523
5902   952462
5903   864619
5904   991988
5905  1053375
5906   958001
5907   857230
5908   866525
5909  1005860
5910   973594
5911   812864
5912   804209
5913   892912
5914   954216
5915   847151
5916   720950
5917   815705
5918   909499
5919   844581
5920   728380
5921   700617
5922   831118
5923   851848
5924   692062
5925   655149
5926   726894
5927   810712
5928   739107
5929   592811
5930   643840
5931   749879
5932   710101
5933   599629
5934   544848
5935   662227
5936   717374
5937   586117
5938   509562
5939   566670
5940   659432
5941   614405
5942   457799
5943   473320
5944   583679
5945   576488
5946   485095
5947   400725
5948   490766
5949   582394
5950   460458
5951   365320
5952   399605
5953   487642
5954   492120
5955   329538
5956   306147
5957   430524
5958   456880
5959   362609
5960   256127
5961   312040
5962   429651
5963   348763
5964   227010
5965   232214
5966   324830
5967   361965
5968   229499
5969   156287
5970   262996
5971   307491
5972   235193
5973   121628
5974   139192
5975   270948
5976   224281
5977   101793
5978    76350
5979   167166
5980   236585
5981   109126
5982     5748
5983    97564
5984   168863
5985   117654
5986   -13393
5987   -29938
5988   114698
5989   112133
5990   -16911
5991   -74102
5992    -7756
5993    90936
5994      370
5995  -139116
5996   -89330
5997     7246
5998      338
5999  -125176
6000  -185859
6001   -55769
6002   -18595
6003  -133942
6004  -216507
6005  -181316
6006   -66016
6007  -114706
6008  -268621
6009  -244362
6010  -148315
6011  -120303
6012  -236151
6013  -334653
6014  -228546
6015  -150597
6016  -258929
6017  -355812
6018  -344410
6019  -218611
6020  -224863
6021  -384712
6022  -407365
6023  -312184
6024  -254100
6025  -350162
6026  -481172
6027  -405585
6028  -302537
6029  -365919
6030  -469650
6031  -503288
6032  -383247
6033  -342302
6034  -488417
6035  -552486
6036  -476941
6037  -404626
6038  -462894
6039  -612507
6040  -572563
6041  -449072
6042  -476109
6043  -585139
6044  -657734
6045  -550476
6046  -474441
6047  -594909
6048  -689950
6049  -641951
6050  -556274
6051  -570274
6052  -717465
6053  -731159
6054  -613005
6055  -597123
6056  -692534
6057  -785032
6058  -724281
6059  -623300
6060  -711181
6061  -821325
6062  -795628
6063  -701661
6064  -685653
6065  -823742
6066  -878707
6067  -761819
6068  -734135
6069  -812332
6070  -918909
6071  -884986
6072  -756218
6073  -810608
6074  -936294
6075  -933393
6076  -858727
6077  -803679
6078  -928364
6079 -1021937
6080  -927757
6081  -864780
6082  -919123
6083 -1029439
6084 -1034292
6085  -905320
6086  -921892
6087 -1048676
6088 -1074562
6089 -1017394
6090  -940388
6091 -1031155
6092 -1148019
6093 -1073754
6094  -999084
6095 -1029486
6096 -1142937
6097 -1175027
6098 -1056688
6099 -1040396
6100 -1169561
6101 -1214511
6102 -1162665
6103 -1070528
6104 -1131149
6105 -1266000
6106 -1222729
6107 -1132921
6108 -1143332
6109 -1247972
6110 -1319789
6111 -1210850
6112 -1153108
6113 -1261276
6114 -1339701
6115 -1303917
6116 -1200735
6117 -1221682
6118 -1379414
6119 -1373700
6120 -1270305
6121 -1259988
6122 -1342562
6123 -1450317
6124 -1365400
6125 -1270853
6126 -1355863
6127 -1451894
6128 -1445683
6129 -1338273
6130 -1327396
6131 -1481238
6132 -1510933
6133 -1420767
6134 -1377164
6135 -1443760
6136 -1559825
6137 -1502828
6138 -1392120
6139 -1450270
6140 -1560684
6141 -1584377
6142 -1490588
6143 -1432659
6144 -1570376
6145 -1636033
6146 -1553216
6147 -1491979
6148 -1535506
6149 -1669277
6150 -1654354
6151 -1522993
6152 -1548681
6153 -1663869
6154 -1714764
6155 -1633890
6156 -1549005
6157 -1650602
6158 -1750436
6159 -1693725
6160 -1617124
6161 -1625156
6162 -1762517
6163 -1792618
6164 -1664141
6165 -1647432
6166 -1744821
6167 -1830748
6168 -1771620
6169 -1660022
6170 -1730031
6171 -1853762
6172 -1830934
6173 -1749414
6174 -1722914
6175 -1842730
6176 -1914889
6177 -1803594
6178 -1748917
6179 -1824472
6180 -1920406
6181 -1904406
6182 -1783770
6183 -1817848
6184 -1955595
6185 -1958359
6186 -1876045
6187 -1819722
6188 -1926272
6189 -2025447
6190 -1934118
6191 -1855740
6192 -1910967
6193 -2014697
6194 -2039043
6195 -1911408
6196 -1905853
6197 -2035902
6198 -2064506
6199 -2007646
6200 -1921171
6201 -1984364
6202 -2114386
6203 -2065485
6204 -1969949
6205 -1993357
6206 -2095651
6207 -2149167
6208 -2039474
6209 -1985639
6210 -2097220
6211 -2163581
6212 -2122371
6213 -2032313
6214 -2067426
6215 -2206924
6216 -2183429
6217 -2085335
6218 -2084306
6219 -2168270
6220 -2249148
6221 -2160544
6222 -2080283
6223 -2172342
6224 -2259222
6225 -2238558
6226 -2147651
6227 -2141439
6228 -2276590
6229 -2296343
6230 -2193794
6231 -2160297
6232 -2239056
6233 -2338305
6234 -2273456
6235 -2177874
6236 -2247078
6237 -2347732
6238 -2345722
6239 -2251029
6240 -2216474
6241 -2345668
6242 -2394541
6243 -2299180
6244 -2258059
6245 -2310226
6246 -2419115
6247 -2394155
6248 -2282994
6249 -2321019
6250 -2410939
6251 -2434589
6252 -2357619
6253 -2290114
6254 -2400958
6255 -2480772
6256 -2415382
6257 -2343371
6258 -2378217
6259 -2487035
6260 -2497652
6261 -2371669
6262 -2380113
6263 -2476910
6264 -2532059
6265 -2464233
6266 -2375459
6267 -2460519
6268 -2566021
6269 -2516228
6270 -2427805
6271 -2435288
6272 -2551570
6273 -2599297
6274 -2469881
6275 -2443405
6276 -2534255
6277 -2607529
6278 -2569963
6279 -2456359
6280 -2513080
6281 -2632056
6282 -2613613
6283 -2520873
6284 -2499313
6285 -2599439
6286 -2680285
6287 -2574722
6288 -2510626
6289 -2586470
6290 -2678481
6291 -2664058
6292 -2540361
6293 -2553544
6294 -2690139
6295 -2696367
6296 -2606691
6297 -2563032
6298 -2647671
6299 -2753042
6300 -2677826
6301 -2588934
6302 -2633020
6303 -2726069
6304 -2744250
6305 -2633036
6306 -2599673
6307 -2728238
6308 -2775724
6309 -2706099
6310 -2632179
6311 -2683223
6312 -2810909
6313 -2762386
6314 -2660908
6315 -2678530
6316 -2770336
6317 -2820258
6318 -2725353
6319 -2655679
6320 -2765895
6321 -2842056
6322 -2791360
6323 -2703938
6324 -2714259
6325 -2842362
6326 -2846210
6327 -2736570
6328 -2723053
6329 -2808251
6330 -2888315
6331 -2815051
6332 -2716309
6333 -2793802
6334 -2890787
6335 -2864547
6336 -2775187
6337 -2748618
6338 -2881798
6339 -2915794
6340 -2812340
6341 -2777756
6342 -2842910
6343 -2936304
6344 -2894170
6345 -2775959
6346 -2825236
6347 -2924102
6348 -2930816
6349 -2848322
6350 -2794006
6351 -2903780
6352 -2976972
6353 -2881607
6354 -2825276
6355 -2865866
6356 -2972510
6357 -2960850
6358 -2837584
6359 -2849107
6360 -2952524
6361 -2986408
6362 -2915321
6363 -2840336
6364 -2923165
6365 -3016394
6366 -2954134
6367 -2876296
6368 -2894467
6369 -2981211
6370 -3020873
6371 -2905287
6372 -2885072
6373 -2979832
6374 -3030130
6375 -2980577
6376 -2890492
6377 -2936314
6378 -3049346
6379 -3004748
6380 -2919749
6381 -2919308
6382 -3009550
6383 -3073018
6384 -2967575
6385 -2917280
6386 -2997465
6387 -3060043
6388 -3033506
6389 -2929156
6390 -2951483
6391 -3075728
6392 -3061347
6393 -2973107
6394 -2947577
6395 -3026455
6396 -3111940
6397 -3018415
6398 -2939283
6399 -3003369
6400 -3083728
6401 -3079220
6402 -2979674
6403 -2964851
6404 -3089897
6405 -3102730
6406 -3022357
6407 -2973637
6408 -3030520
6409 -3133159
6410 -3069394
6411 -2972273
6412 -3014963
6413 -3101476
6414 -3119508
6415 -3022409
6416 -2972251
6417 -3088474
6418 -3139255
6419 -3055995
6420 -2991902
6421 -3025592
6422 -3139929
6423 -3116749
6424 -3004813
6425 -3019874
6426 -3105430
6427 -3152056
6428 -3066154
6429 -2984093
6430 -3080096
6431 -3150318
6432 -3103680
6433 -3017135
6434 -3019149
6435 -3146687
6436 -3161929
6437 -3041794
6438 -3023713
6439 -3107226
6440 -3169111
6441 -3103810
6442 -2997840
6443 -3062398
6444 -3166081
6445 -3135324
6446 -3053703
6447 -3020365
6448 -3129101
6449 -3183259
6450 -3080188
6451 -3023579
6452 -3085994
6453 -3168052
6454 -3141071
6455 -3022591
6456 -3052176
6457 -3156845
6458 -3160566
6459 -3080228
6460 -3024384
6461 -3114024
6462 -3191940
6463 -3099579
6464 -3030059
6465 -3066816
6466 -3162507
6467 -3172166
6468 -3052043
6469 -3034510
6470 -3148721
6471 -3177290
6472 -3099842
6473 -3024271
6474 -3082875
6475 -3188297
6476 -3133416
6477 -3046999
6478 -3058662
6479 -3143579
6480 -3186073
6481 -3074158
6482 -3022111
6483 -3117059
6484 -3166894
6485 -3122576
6486 -3034034
6487 -3054175
6488 -3175730
6489 -3150132
6490 -3056130
6491 -3042068
6492 -3116304
6493 -3174145
6494 -3092504
6495 -3016909
6496 -3095600
6497 -3156011
6498 -3140317
6499 -3037873
6500 -3033145
6501 -3143219
6502 -3159635
6503 -3062770
6504 -3022115
6505 -3087085
6506 -3168082
6507 -3103972
6508 -3010449
6509 -3063407
6510 -3142398
6511 -3137004
6512 -3042971
6513 -3007067
6514 -3110627
6515 -3144023
6516 -3061939
6517 -3009656
6518 -3051588
6519 -3140055
6520 -3113148
6521 -3005454
6522 -3026848
6523 -3105673
6524 -3129367
6525 -3044278
6526 -2982145
6527 -3073453
6528 -3134231
6529 -3062949
6530 -2995763
6531 -3016754
6532 -3114352
6533 -3109038
6534 -2996196
6535 -2988940
6536 -3067674
6537 -3104811
6538 -3043997
6539 -2957711
6540 -3029111
6541 -3113057
6542 -3061775
6543 -2980322
6544 -2977435
6545 -3068856
6546 -3091278
6547 -2981458
6548 -2954941
6549 -3026182
6550 -3083258
6551 -3037555
6552 -2935481
6553 -2980924
6554 -3077425
6555 -3043973
6556 -2959368
6557 -2932791
6558 -3017887
6559 -3073553
6560 -2977159
6561 -2916365
6562 -2973855
6563 -3048841
6564 -3035351
6565 -2910875
6566 -2918599
6567 -3022861
6568 -3023207
6569 -2949986
6570 -2887474
6571 -2969107
6572 -3045577
6573 -2967143
6574 -2888443
6575 -2917678
6576 -3004233
6577 -3005667
6578 -2890849
6579 -2863336
6580 -2968742
6581 -3001211
6582 -2931953
6583 -2856315
6584 -2899761
6585 -3008407
6586 -2948536
6587 -2845398
6588 -2857933
6589 -2940960
6590 -2981087
6591 -2867583
6592 -2814416
6593 -2907529
6594 -2962938
6595 -2912416
6596 -2818026
6597 -2828346
6598 -2943054
6599 -2920356
6600 -2821799
6601 -2797925
6602 -2873044
6603 -2942118
6604 -2861376
6605 -2767954
6606 -2831912
6607 -2913264
6608 -2882164
6609 -2776702
6610 -2763402
6611 -2872566
6612 -2894190
6613 -2791187
6614 -2752359
6615 -2803819
6616 -2889143
6617 -2832910
6618 -2724319
6619 -2754971
6620 -2844019
6621 -2844079
6622 -2754820
6623 -2695718
6624 -2798663
6625 -2847149
6626 -2764965
6627 -2695635
6628 -2735931
6629 -2816045
6630 -2797694
6631 -2673542
6632 -2685044
6633 -2772510
6634 -2793652
6635 -2722167
6636 -2644349
6637 -2720505
6638 -2797226
6639 -2721518
6640 -2644840
6641 -2654082
6642 -2742363
6643 -2757292
6644 -2647741
6645 -2621124
6646 -2697651
6647 -2738127
6648 -2686756
6649 -2584325
6650 -2627334
6651 -2719212
6652 -2677745
6653 -2595387
6654 -2582066
6655 -2662189
6656 -2705027
6657 -2600684
6658 -2552984
6659 -2616759
6660 -2663758
6661 -2633298
6662 -2533688
6663 -2549977
6664 -2644356
6665 -2624114
6666 -2544946
6667 -2507483
6668 -2576875
6669 -2640436
6670 -2556798
6671 -2473439
6672 -2524650
6673 -2592489
6674 -2584658
6675 -2477339
6676 -2460976
6677 -2564411
6678 -2580292
6679 -2496704
6680 -2432818
6681 -2481965
6682 -2567677
6683 -2504378
6684 -2411175
6685 -2439936
6686 -2509907
6687 -2526680
6688 -2429325
6689 -2380586
6690 -2470702
6691 -2501547
6692 -2442904
6693 -2362202
6694 -2388322
6695 -2480811
6696 -2450036
6697 -2344982
6698 -2356130
6699 -2422992
6700 -2457224
6701 -2369828
6702 -2296695
6703 -2372389
6704 -2431585
6705 -2377851
6706 -2287228
6707 -2298354
6708 -2396567
6709 -2395424
6710 -2289334
6711 -2264110
6712 -2327561
6713 -2379801
6714 -2316456
6715 -2213455
6716 -2272332
6717 -2341234
6718 -2322583
6719 -2229051
6720 -2203969
6721 -2302376
6722 -2332072
6723 -2224212
6724 -2174056
6725 -2221275
6726 -2293128
6727 -2250768
6728 -2143729
6729 -2160198
6730 -2258239
6731 -2254798
6732 -2169202
6733 -2100707
6734 -2182595
6735 -2245986
6736 -2164127
6737 -2089963
6738 -2114548
6739 -2201845
6740 -2203026
6741 -2076145
6742 -2062751
6743 -2152852
6744 -2171262
6745 -2100401
6746 -2017016
6747 -2069215
6748 -2160763
6749 -2096140
6750 -2013936
6751 -2015273
6752 -2097424
6753 -2121124
6754 -2010112
6755 -1957357
6756 -2037833
6757 -2084660
6758 -2030606
6759 -1937986
6760 -1961297
6761 -2062409
6762 -2025220
6763 -1932764
6764 -1908912
6765 -1979995
6766 -2034836
6767 -1942985
6768 -1872065
6769 -1928158
6770 -1984897
6771 -1957959
6772 -1860427
6773 -1855735
6774 -1953367
6775 -1948436
6776 -1865938
6777 -1813124
6778 -1870010
6779 -1934731
6780 -1866488
6781 -1779085
6782 -1819293
6783 -1877793
6784 -1885088
6785 -1784201
6786 -1745661
6787 -1834916
6788 -1862272
6789 -1779674
6790 -1722720
6791 -1748607
6792 -1837481
6793 -1793450
6794 -1692026
6795 -1706054
6796 -1780803
6797 -1786836
6798 -1703260
6799 -1642143
6800 -1719663
6801 -1770745
6802 -1706126
6803 -1630279
6804 -1647029
6805 -1729628
6806 -1717403
6807 -1602446
6808 -1598138
6809 -1659322
6810 -1690214
6811 -1630962
6812 -1544695
6813 -1605027
6814 -1668929
6815 -1618247
6816 -1540938
6817 -1526724
6818 -1613860
6819 -1625451
6820 -1522140
6821 -1481680
6822 -1548428
6823 -1590159
6824 -1548343
6825 -1451925
6826 -1484499
6827 -1563990
6828 -1532561
6829 -1443808
6830 -1405871
6831 -1489981
6832 -1540070
6833 -1439460
6834 -1376975
6835 -1423098
6836 -1488442
6837 -1466724
6838 -1352395
6839 -1353986
6840 -1445365
6841 -1437651
6842 -1364521
6843 -1306702
6844 -1363077
6845 -1436317
6846 -1361821
6847 -1277815
6848 -1306417
6849 -1369428
6850 -1370115
6851 -1254112
6852 -1229127
6853 -1321110
6854 -1343707
6855 -1278303
6856 -1200978
6857 -1232951
6858 -1326510
6859 -1274165
6860 -1177547
6861 -1175915
6862 -1245201
6863 -1275171
6864 -1174915
6865 -1120636
6866 -1200128
6867 -1239608
6868 -1191852
6869 -1095471
6870 -1104270
6871 -1206190
6872 -1181527
6873 -1086153
6874 -1061625
6875 -1120911
6876 -1186825
6877 -1097892
6878 -1010528
6879 -1063376
6880 -1127660
6881 -1100927
6882 -1002685
6883  -978758
6884 -1084017
6885 -1092866
6886  -998195
6887  -953666
6888  -995012
6889 -1067609
6890 -1013612
6891  -909481
6892  -935929
6893 -1008802
6894 -1000215
6895  -911524
6896  -868559
6897  -950413
6898  -991724
6899  -914723
6900  -845146
6901  -858352
6902  -950350
6903  -920007
6904  -807166
6905  -808451
6906  -885397
6907  -905844
6908  -830499
6909  -749439
6910  -819913
6911  -880139
6912  -820989
6913  -733268
6914  -731016
6915  -820071
6916  -831240
6917  -712265
6918  -693076
6919  -752745
6920  -794577
6921  -739247
6922  -645924
6923  -682254
6924  -755614
6925  -724397
6926  -640484
6927  -615539
6928  -690268
6929  -728161
6930  -632110
6931  -579892
6932  -629671
6933  -680903
6934  -646966
6935  -542559
6936  -555440
6937  -637718
6938  -625031
6939  -552245
6940  -503173
6941  -561712
6942  -621888
6943  -535686
6944  -461276
6945  -501328
6946  -556369
6947  -543612
6948  -446731
6949  -431112
6950  -517899
6951  -526294
6952  -452075
6953  -394325
6954  -430552
6955  -505888
6956  -445488
6957  -354897
6958  -378349
6959  -435036
6960  -449903
6961  -353851
6962  -310878
6963  -385487
6964  -417272
6965  -359051
6966  -282389
6967  -299674
6968  -391000
6969  -355261
6970  -260096
6971  -256365
6972  -312783
6973  -347569
6974  -265173
6975  -194046
6976  -257407
6977  -300123
6978  -261040
6979  -178772
6980  -171804
6981  -267470
6982  -263558
6983  -159134
6984  -136875
6985  -186762
6986  -237814
6987  -166790
6988   -79102
6989  -128116
6990  -191589
6991  -167615
6992   -85611
6993   -48327
6994  -145766
6995  -159597
6996   -66558
6997   -15749
6998   -56417
6999  -121309
7000   -89858
7001    23726
7002    -1435
7003   -77914
7004   -77825
7005     6835
7006    66418
7007    -1815
7008   -54145
7009    23350
7010    89574
7011    70028
7012    -7011
7013     1584
7014   116842
7015   128444
7016    49071
7017    30258
7018    99206
7019   181797
7020   130467
7021    51821
7022   112219
7023   188444
7024   189112
7025   120200
7026   102598
7027   208659
7028   249539
7029   178455
7030   144625
7031   191829
7032   279854
7033   256536
7034   171140
7035   200168
7036   281407
7037   310183
7038   242239
7039   202317
7040   296864
7041   363833
7042   303734
7043   255037
7044   271076
7045   367389
7046   379840
7047   291099
7048   288424
7049   375812
7050   422443
7051   380978
7052   306196
7053   371286
7054   459496
7055   423070
7056   363247
7057   370307
7058   461022
7059   502896
7060   419596
7061   394436
7062   463997
7063   528824
7064   497577
7065   420935
7066   455950
7067   555702
7068   546796
7069   483324
7070   467765
7071   555740
7072   617347
7073   543640
7074   494289
7075   547614
7076   625693
7077   619616
7078   534191
7079   548009
7080   648410
7081   660474
7082   599888
7083   567120
7084   630844
7085   718420
7086   656226
7087   602019
7088   631398
7089   714575
7090   731261
7091   654084
7092   641341
7093   738686
7094   769951
7095   726701
7096   669606
7097   712851
7098   804985
7099   780251
7100   710125
7101   732090
7102   805328
7103   843786
7104   766404
7105   733286
7106   814108
7107   864203
7108   830887
7109   771371
7110   794275
7111   900139
7112   893658
7113   816717
7114   820160
7115   890009
7116   944437
7117   890044
7118   824070
7119   891473
7120   958228
7121   948241
7122   883475
7123   880359
7124   986136
7125  1008127
7126   932713
7127   906735
7128   961272
7129  1038380
7130  1002808
7131   920092
7132   969593
7133  1056867
7134  1061271
7135   999177
7136   960620
7137  1060949
7138  1107165
7139  1038465
7140   999696
7141  1044378
7142  1128859
7143  1120042
7144  1026372
7145  1050648
7146  1134869
7147  1163882
7148  1098851
7149  1052323
7150  1126059
7151  1203473
7152  1146572
7153  1090417
7154  1117778
7155  1208360
7156  1227290
7157  1133491
7158  1125267
7159  1210638
7160  1252655
7161  1212354
7162  1138185
7163  1194718
7164  1292868
7165  1265153
7166  1194265
7167  1195098
7168  1274595
7169  1324691
7170  1240672
7171  1209685
7172  1274923
7173  1343322
7174  1322794
7175  1241718
7176  1265430
7177  1367771
7178  1366575
7179  1297836
7180  1275210
7181  1345039
7182  1416697
7183  1349420
7184  1295024
7185  1348469
7186  1420314
7187  1424227
7188  1337144
7189  1338228
7190  1434375
7191  1462093
7192  1396091
7193  1360248
7194  1405056
7195  1494040
7196  1454869
7197  1387763
7198  1416811
7199  1487290
7200  1521089
7201  1441246
7202  1400775
7203  1494049
7204  1543939
7205  1496594
7206  1441815
7207  1474236
7208  1565320
7209  1557311
7210  1472093
7211  1486570
7212  1554066
7213  1598250
7214  1541154
7215  1481450
7216  1553898
7217  1623594
7218  1590098
7219  1535142
7220  1534369
7221  1633268
7222  1645277
7223  1565666
7224  1554510
7225  1613027
7226  1671230
7227  1638413
7228  1563028
7229  1621664
7230  1689004
7231  1680764
7232  1612557
7233  1598270
7234  1687494
7235  1730570
7236  1653445
7237  1621062
7238  1676559
7239  1746425
7240  1733663
7241  1637061
7242  1670856
7243  1753849
7244  1761789
7245  1702242
7246  1659621
7247  1739450
7248  1800689
7249  1746100
7250  1695518
7251  1732356
7252  1801140
7253  1810048
7254  1723979
7255  1728016
7256  1806263
7257  1829950
7258  1790381
7259  1739200
7260  1797937
7261  1871426
7262  1826037
7263  1773352
7264  1783302
7265  1850686
7266  1884777
7267  1801338
7268  1780408
7269  1865860
7270  1904052
7271  1870638
7272  1799934
7273  1838199
7274  1927000
7275  1909482
7276  1833817
7277  1840823
7278  1908806
7279  1965527
7280  1892061
7281  1839800
7282  1907659
7283  1967871
7284  1949263
7285  1872440
7286  1881141
7287  1975175
7288  1982460
7289  1920169
7290  1891107
7291  1954439
7292  2021602
7293  1972274
7294  1898860
7295  1947258
7296  2018912
7297  2021294
7298  1939776
7299  1922880
7300  2022998
7301  2055894
7302  1989135
7303  1950621
7304  1985332
7305  2076591
7306  2045184
7307  1963126
7308  1984953
7309  2059964
7310  2084621
7311  2019872
7312  1969988
7313  2054561
7314  2111655
7315  2061159
7316  2002586
7317  2017814
7318  2113015
7319  2116135
7320  2020658
7321  2028118
7322  2098690
7323  2139701
7324  2092978
7325  2023090
7326  2079985
7327  2150827
7328  2120240
7329  2062101
7330  2048644
7331  2149325
7332  2174493
7333  2098555
7334  2071285
7335  2120654
7336  2179644
7337  2153621
7338  2072007
7339  2109079
7340  2189840
7341  2180165
7342  2120000
7343  2103388
7344  2167703
7345  2232099
7346  2157579
7347  2112667
7348  2156742
7349  2220816
7350  2212330
7351  2129691
7352  2140184
7353  2222772
7354  2232006
7355  2186729
7356  2132394
7357  2196921
7358  2268912
7359  2210941
7360  2153141
7361  2179908
7362  2246551
7363  2269395
7364  2186203
7365  2164477
7366  2246190
7367  2282623
7368  2233986
7369  2177863
7370  2209279
7371  2297923
7372  2264364
7373  2199309
7374  2204357
7375  2269182
7376  2314375
7377  2238768
7378  2194352
7379  2267430
7380  2313242
7381  2285986
7382  2216892
7383  2233327
7384  2322717
7385  2321723
7386  2248594
7387  2235434
7388  2294545
7389  2346119
7390  2285842
7391  2223456
7392  2281859
7393  2336686
7394  2324347
7395  2254276
7396  2248078
7397  2337256
7398  2356294
7399  2286181
7400  2252495
7401  2304236
7402  2365509
7403  2328929
7404  2249678
7405  2290875
7406  2360208
7407  2369342
7408  2298481
7409  2265876
7410  2344937
7411  2389156
7412  2317675
7413  2282726
7414  2311506
7415  2383963
7416  2381404
7417  2289622
7418  2300622
7419  2373486
7420  2396311
7421  2332148
7422  2278061
7423  2350649
7424  2405528
7425  2362557
7426  2307346
7427  2320122
7428  2396553
7429  2411083
7430  2319464
7431  2313492
7432  2376746
7433  2414256
7434  2373201
7435  2297466
7436  2346625
7437  2429622
7438  2396372
7439  2339899
7440  2320766
7441  2397225
7442  2435822
7443  2355464
7444  2314286
7445  2371324
7446  2427371
7447  2412192
7448  2323295
7449  2345518
7450  2428319
7451  2425402
7452  2363462
7453  2328846
7454  2384294
7455  2452282
7456  2382887
7457  2330332
7458  2374582
7459  2429915
7460  2431683
7461  2349893
7462  2338668
7463  2422749
7464  2439431
7465  2390926
7466  2330423
7467  2378602
7468  2457830
7469  2413144
7470  2340662
7471  2356938
7472  2427611
7473  2448111
7474  2366509
7475  2332803
7476  2407768
7477  2450561
7478  2406307
7479  2346729
7480  2363574
7481  2451233
7482  2431727
7483  2353771
7484  2352955
7485  2413177
7486  2453911
7487  2395970
7488  2325676
7489  2391928
7490  2450980
7491  2428618
7492  2358210
7493  2352606
7494  2434578
7495  2444463
7496  2364851
7497  2348947
7498  2387575
7499  2447535
7500  2410734
7501  2335496
7502  2375323
7503  2433197
7504  2430184
7505  2368056
7506  2336190
7507  2416870
7508  2447742
7509  2375990
7510  2344281
7511  2380373
7512  2442894
7513  2422044
7514  2335970
7515  2357503
7516  2417169
7517  2426105
7518  2367616
7519  2327115
7520  2392304
7521  2440987
7522  2385192
7523  2335830
7524  2352616
7525  2422741
7526  2425623
7527  2335859
7528  2326503
7529  2396114
7530  2419987
7531  2383513
7532  2313564
7533  2365244
7534  2431842
7535  2391318
7536  2327419
7537  2333332
7538  2396909
7539  2417458
7540  2340968
7541  2310723
7542  2376379
7543  2412039
7544  2381649
7545  2306695
7546  2330551
7547  2405504
7548  2378831
7549  2325500
7550  2303689
7551  2369995
7552  2409960
7553  2338654
7554  2286573
7555  2342405
7556  2396904
7557  2372623
7558  2289247
7559  2296453
7560  2369745
7561  2381050
7562  2317983
7563  2285453
7564  2329868
7565  2397978
7566  2336358
7567  2270454
7568  2301255
7569  2358231
7570  2355374
7571  2287256
7572  2254325
7573  2337877
7574  2372146
7575  2312416
7576  2258248
7577  2290533
7578  2362167
7579  2333115
7580  2250419
7581  2258058
7582  2320717
7583  2345269
7584  2280506
7585  2230018
7586  2298920
7587  2337606
7588  2295477
7589  2234160
7590  2244501
7591  2327418
7592  2311584
7593  2235772
7594  2227638
7595  2285537
7596  2323470
7597  2268030
7598  2196304
7599  2253182
7600  2308616
7601  2279710
7602  2210968
7603  2196992
7604  2278544
7605  2306339
7606  2222147
7607  2184263
7608  2235627
7609  2284655
7610  2252379
7611  2171941
7612  2193925
7613  2270595
7614  2257013
7615  2196872
7616  2158304
7617  2227270
7618  2270926
7619  2198450
7620  2151103
7621  2180325
7622  2242403
7623  2235170
7624  2144692
7625  2148855
7626  2219618
7627  2230012
7628  2171930
7629  2123097
7630  2167515
7631  2232313
7632  2175757
7633  2121025
7634  2131966
7635  2191262
7636  2204980
7637  2126371
7638  2098151
7639  2162611
7640  2193878
7641  2149405
7642  2083508
7643  2111748
7644  2186889
7645  2156344
7646  2091963
7647  2081849
7648  2139092
7649  2173874
7650  2100717
7651  2049380
7652  2098709
7653  2144546
7654  2118078
7655  2047681
7656  2054659
7657  2123653
7658  2122371
7659  2060257
7660  2030252
7661  2077289
7662  2128065
7663  2071206
7664  2003048
7665  2047029
7666  2090571
7667  2088106
7668  2012697
7669  1996939
7670  2069843
7671  2078163
7672  2018675
7673  1980984
7674  2009179
7675  2071924
7676  2032579
7677  1963811
7678  1985384
7679  2039347
7680  2040641
7681  1975761
7682  1937548
7683  2007893
7684  2035727
7685  1982602
7686  1928980
7687  1944513
7688  2016547
7689  2004479
7690  1913053
7691  1921482
7692  1979519
7693  1994019
7694  1938075
7695  1879310
7696  1931900
7697  1985410
7698  1938932
7699  1888070
7700  1885503
7701  1957300
7702  1956292
7703  1883228
7704  1855125
7705  1906876
7706  1943343
7707  1899869
7708  1822783
7709  1860303
7710  1922799
7711  1904735
7712  1833027
7713  1821205
7714  1878927
7715  1907776
7716  1828271
7717  1794077
7718  1833525
7719  1886867
7720  1857766
7721  1777444
7722  1784988
7723  1863118
7724  1849340
7725  1790976
7726  1745118
7727  1809058
7728  1850967
7729  1793864
7730  1732084
7731  1763766
7732  1816118
7733  1815245
7734  1725915
7735  1712858
7736  1783951
7737  1792456
7738  1739509
7739  1688674
7740  1721530
7741  1789676
7742  1747209
7743  1683303
7744  1687987
7745  1742037
7746  1754743
7747  1676762
7748  1635176
7749  1706936
7750  1733121
7751  1691901
7752  1628988
7753  1644510
7754  1716449
7755  1700389
7756  1621301
7757  1608617
7758  1658002
7759  1698630
7760  1631084
7761  1571421
7762  1621698
7763  1669061
7764  1643424
7765  1576903
7766  1559571
7767  1640813
7768  1648422
7769  1573527
7770  1536496
7771  1575401
7772  1628252
7773  1587827
7774  1511349
7775  1541711
7776  1589089
7777  1588269
7778  1518793
7779  1485524
7780  1554381
7781  1584213
7782  1515779
7783  1481587
7784  1490421
7785  1553299
7786  1532396
7787  1452961
7788  1458693
7789  1516859
7790  1522062
7791  1464930
7792  1410148
7793  1470570
7794  1512417
7795  1461855
7796  1403762
7797  1413026
7798  1471241
7799  1471350
7800  1387861
7801  1378606
7802  1425611
7803  1455269
7804  1404977
7805  1346034
7806  1377549
7807  1437797
7808  1399023
7809  1342842
7810  1326443
7811  1387678
7812  1412761
7813  1329510
7814  1296961
7815  1347641
7816  1380019
7817  1346803
7818  1269894
7819  1292490
7820  1353790
7821  1338142
7822  1280027
7823  1252388
7824  1296743
7825  1337161
7826  1270526
7827  1222732
7828  1258913
7829  1302760
7830  1281267
7831  1207444
7832  1197945
7833  1273951
7834  1269152
7835  1215266
7836  1170307
7837  1213009
7838  1266923
7839  1215069
7840  1141952
7841  1173899
7842  1214202
7843  1217780
7844  1140415
7845  1114215
7846  1185265
7847  1201205
7848  1138718
7849  1095041
7850  1115733
7851  1184016
7852  1147402
7853  1073950
7854  1072405
7855  1126313
7856  1147592
7857  1082392
7858  1028548
7859  1090097
7860  1128009
7861  1083992
7862  1018706
7863  1020201
7864  1095578
7865  1088314
7866  1003372
7867   996241
7868  1033299
7869  1077709
7870  1016533
7871   950412
7872   991732
7873  1038907
7874  1011815
7875   953497
7876   932850
7877  1003970
7878  1020869
7879   948033
7880   907339
7881   942569
7882   992606
7883   960158
7884   873712
7885   897324
7886   949658
7887   947619
7888   884600
7889   851167
7890   906299
7891   940549
7892   875823
7893   832892
7894   845983
7895   901997
7896   889007
7897   811970
7898   801244
7899   868203
7900   871975
7901   824205
7902   763875
7903   809010
7904   859193
7905   806471
7906   747597
7907   752132
7908   808677
7909   820316
7910   736977
7911   714977
7912   770410
7913   793432
7914   750121
7915   682570
7916   698233
7917   769836
7918   737744
7919   680729
7920   664867
7921   715896
7922   743757
7923   678354
7924   626791
7925   673380
7926   704751
7927   679915
7928   608935
7929   609391
7930   675411
7931   674291
7932   609364
7933   579890
7934   613434
7935   664218
7936   607298
7937   545716
7938   573076
7939   617074
7940   610218
7941   546222
7942   517527
7943   586875
7944   592683
7945   543529
7946   492330
7947   521206
7948   571639
7949   536144
7950   464917
7951   483988
7952   527055
7953   541142
7954   472679
7955   434247
7956   486408
7957   518027
7958   463709
7959   411235
7960   420071
7961   486355
7962   469087
7963   396602
7964   391685
7965   439000
7966   454128
7967   402391
7968   341282
7969   386435
7970   422838
7971   397197
7972   338339
7973   333962
7974   391260
7975   401246
7976   322705
7977   304040
7978   333924
7979   374563
7980   331053
7981   265753
7982   294746
7983   350800
7984   317574
7985   268697
7986   242561
7987   297786
7988   314698
7989   250622
7990   210147
7991   245818
7992   282928
7993   269215
7994   185406
7995   201759
7996   259197
7997   256771
7998   189907
7999   150091
8000   197969
8001   244185
8002   188597
8003   131943
8004   148797
8005   201657
8006   193844
8007   117857
8008   102003
8009   164746
8010   171028
8011   127310
8012    66303
8013   100560
8014   158897
8015   121219
8016    56021
8017    60193
8018   110422
8019   128521
8020    47752
8021    14292
8022    61602
8023   102196
8024    52849
8025    -1246
8026    -1544
8027    75993
8028    47688
8029   -13267
8030   -32040
8031    15811
8032    43377
8033   -12801
8034   -75444
8035   -24278
8036    11012
8037    -9621
8038   -76125
8039   -81353
8040   -23853
8041   -12618
8042   -93610
8043  -116913
8044   -86533
8045   -28193
8046   -76769
8047  -138167
8048  -131375
8049   -73084
8050   -82323
8051  -144097
8052  -185093
8053  -118577
8054   -93335
8055  -145862
8056  -198730
8057  -176436
8058  -124154
8059  -139453
8060  -223350
8061  -214853
8062  -169915
8063  -154300
8064  -215280
8065  -258685
8066  -212510
8067  -167692
8068  -219355
8069  -262999
8070  -269508
8071  -213168
8072  -216416
8073  -283894
8074  -303633
8075  -256354
8076  -238367
8077  -269246
8078  -338167
8079  -294606
8080  -254663
8081  -273668
8082  -343126
8083  -348665
8084  -305879
8085  -278511
8086  -354857
8087  -379783
8088  -345838
8089  -303763
8090  -343367
8091  -404547
8092  -402742
8093  -333632
8094  -355482
8095  -405560
8096  -440755
8097  -382827
8098  -360217
8099  -407065
8100  -459528
8101  -424373
8102  -397169
8103  -396029
8104  -481227
8105  -473942
8106  -427586
8107  -410687
8108  -479883
8109  -502403
8110  -487066
8111  -417295
8112  -484755
8113  -520094
8114  -524358
8115  -462532
8116  -477959
8117  -526599
8118  -582787
8119  -481663
8120  -522677
8121  -452603
##END NTUPLES=NMR FID
##END=
