# Supplementary material for: An untargeted multi-technique metabolomics approach to studying intracellular metabolites of HepG2 cells exposed to 2,3,7,8-tetrachlorodibenzo-p-dioxin
Source: BMC Genomics. 2011 May 20;12:251. doi: 10.1186/1471-2164-12-251 (PMC3141663; doi:10.1186/1471-2164-12-251)
Supplement: Additional file 2 — Metadata and NMR raw data: ZIP file containing: -All NMR raw data (in JCAMP-DX format ".dx") -The metadata on NMR (polars & apolars), LC-MS and GC-MS data sets (as Tab delimited files ".txt"). [file 1471-2164-12-251-S2.ZIP › TE/Ainhoa/SAFETY COPY D Disk/TRABAJO/ARTICLES/ARTICLE Metabolomics TCDD_ACCEPTED/JCAMP_DX_NMR_data_and_all_metadata/NMR_polar_TCDD_p11a.2D.dx]

##TITLE=NMR_polar_TCDD_p11a.2D
##JCAMPDX= 6.0         $$ Bruker NMR JCAMP-DX V2.0
##DATA TYPE= NMR FID
##DATA CLASS= NTUPLES
##ORIGIN= Bruker BioSpin GmbH
##OWNER= bruker
$$ 1.72 TOPSPIN		Version 2.1
$$ 2011-04-15 14:52:49.033 +0200  WUR\bruker@RIK1030
$$ Compression mode = fixed
##.OBSERVE FREQUENCY= 400.13188529
##.OBSERVE NUCLEUS= ^1H
##.DELAY= (6, 6)
##.ACQUISITION MODE= SIMULTANEOUS (DQD)
##.ACQUISITION SCHEME= undefined
##.AVERAGES= 1024
##.DIGITISER RES= 18
##SPECTROMETER/DATA SYSTEM= avance400
##.PULSE SEQUENCE= zgpr
##.SOLVENT NAME= D2O
##.SHIFT REFERENCE= INTERNAL, D2O, 1, 12.29218
##AUDIT TRAIL= $$ (NUMBER, WHEN, WHO, WHERE, PROCESS, VERSION, WHAT)
$$ ##TITLE= Audit trail, TOPSPIN		Version 1.3
$$ ##JCAMPDX= 5.01
$$ ##ORIGIN= Bruker BioSpin GmbH
$$ ##OWNER= bruker
$$ $$ P:\NMR-data/data/WUR-bruker/nmr/AR220608.2D/1/audita.txt
$$ ##AUDIT TRAIL=  $$ (NUMBER, WHEN, WHO, WHERE, VERSION, WHAT)
(   1,<2008-07-29 07:01:33.330 +0200>,<WUR\bruker>,<RIK1030>,<TOPSPIN 1.3>,
      <created by zg, POWCHK disabled, PULCHK disabled
       configuration hash MD5:
       D1 93 94 B6 6B D6 3B BD 35 EA 0D 0D AE B0 63 FA
       data hash MD5: 16K
       08 37 D9 3C 63 D8 CB AB 75 C8 9B A8 09 CA A1 D8>)
(   2,<2008-07-29 07:01:39.751 +0200>,<WUR\bruker>,<RIK1030>,<TOPSPIN 1.3>,
      <user comment:
       ICON-NMR User ID: WUR\bruker
       data hash MD5: 16K
       08 37 D9 3C 63 D8 CB AB 75 C8 9B A8 09 CA A1 D8>)
(   3,<2008-07-29 07:01:39.939 +0200>,<WUR\bruker>,<RIK1030>,<TOPSPIN 1.3>,
      <wrpa from 1 1 "AR220608.2D" "WUR-bruker" "D:\NMRautomation"
       data hash MD5: 16K
       08 37 D9 3C 63 D8 CB AB 75 C8 9B A8 09 CA A1 D8>)
(   4,<2011-04-15 14:52:47.251 +0200>,<WUR\bruker>,<RIK1030>,<proc1d>,<TOPSPIN 2.1>,
      <convdta from       1 "NMR_polar_TCDD_p11a.2D" "Ainhoa_raw_data" "P:\NMR-data"
       data hash MD5: 16244
       A9 CB 36 8E 0C 7F 3A CD DD BC 0C F1 78 51 4B 9C>)
$$ ##END=
$$ 
$$ $$ hash MD5
$$ $$ 35 81 59 7E 09 5D 13 A0 8B E0 C7 5F D8 CB 5F 88
##$RELAX= 
##$BRUKER FILE EXP=format.temp
$$ EDIT_PAR COMMAND FILE
$$ 
$$ DI_MODE         LONG
$$ ED_ENTRY        ACQU
$$ ORDER           FILE
$$ 
$$ 
$$ HEADER		"F2 - Acquisition Parameters"
$$ T_NAME		Date_
$$ 		TYPE	R64
$$ 		CLASS	ACQU
$$ 		SUBRANGE 0.0 50000000
$$ 		REL	"Date_=itodate(DATE)"
$$ 		INV_REL	"DATE=datetoi(Date_,DATE)"
$$ 		FORMAT	"%14.0f"
$$ 		TEXT	" "
$$ END
$$ T_NAME		Time
$$ 		TYPE	R32
$$ 		CLASS	ACQU
$$ 		SUBRANGE 0.0 1000000
$$ 		REL	"Time=itotime(DATE)"
$$ 		INV_REL	"DATE=timetoi(Time,DATE)"
$$ 		FORMAT	"%14.2f"
$$ 		TEXT	" "
$$ END
$$ NAME		INSTRUM
$$ 		TEXT	" "
$$ END
$$ NAME		PROBHD
$$ 		FORMAT	"%14.14s"
$$ 		TEXT	" "
$$ END
$$ NAME		PULPROG
$$ 		TEXT	" "
$$ END
$$ NAME		TD
$$ 		TEXT	" "
$$ END
$$ NAME		SOLVENT
$$ 		TEXT	" "
$$ END
$$ NAME		NS
$$ 		TEXT	" "
$$ END
$$ NAME		DS
$$ 		TEXT	" "
$$ END
$$ T_NAME		SWH
$$ 		TYPE	R32
$$ 		CLASS	ACQU
$$ 		SUBRANGE 0.0 1e8
$$ 		REL	"SWH=SW*SFO1"
$$ 		INV_REL "SW=SWH/SFO1"
$$ 		UNIT	"Hz"
$$ 		FORMAT	"%14.3f Hz"
$$ 		TEXT	" "
$$ END
$$ T_NAME          FIDRES
$$                 TYPE    R32
$$                 CLASS   ACQU
$$                 SUBRANGE 0.0 100000
$$                 REL     "FIDRES=SW*SFO1/TD"
$$                 INV_REL "TD = nextpow(SW*SFO1/FIDRES)"
$$ 		UNIT	"Hz"
$$ 		FORMAT	"%14.6f Hz"
$$ 		TEXT	" "
$$ END
$$ T_NAME          AQ
$$ 		TYPE	R32
$$ 		CLASS	ACQU
$$ 		SUBRANGE 0.0 1000
$$ 		REL	"AQ=aqcalc(SW,SFO1,TD,DIGTYP)"
$$ 		INV_REL	"TD=tdcalc(SW,SFO1,1.0e6*AQ,DIGTYP)"
$$ 		UNIT	"sec"
$$ 		FORMAT	"%14.7f sec"
$$ 		TEXT	" "
$$ END
$$ NAME		RG
$$ 		TEXT	" "
$$ END
$$ T_NAME          DW
$$ 		TYPE	R32
$$ 		CLASS	ACQU
$$ 		SUBRANGE 0.0 1000000
$$ 		REL	"DW=1/(2*SW*SFO1)"
$$ 		INV_REL	"SW=1000000/(2*(0.005+DW)*SFO1)"
$$ 		UNIT	"usec"
$$ 		FORMAT	"%14.3lf usec"
$$ 		TEXT	" "
$$ END
$$ NAME		DE
$$ 		FORMAT	"%14.2f usec"
$$ 		TEXT	" "
$$ END
$$ NAME		TE
$$ 		FORMAT	"%14.1f K"
$$ 		TEXT	" "
$$ END
$$ T_NAME		D1
$$ 		TYPE	R32
$$ 		CLASS	ACQU
$$ 		SUBRANGE 0.0 1e38
$$ 		REL	"D1=D[1]"
$$ 		INV_REL	"D[1]=D1"
$$ 		UNIT	"sec"
$$ 		FORMAT	"%14.8f sec"
$$ 		TEXT	" "
$$ END
$$ T_NAME		d12
$$ 		TYPE	R32
$$ 		SUBRANGE 0.0 1e8
$$ 		CLASS	ACQU
$$ 		REL	"d12=20u"
$$ 		INV_REL	"D[0]=d12"
$$ 		UNIT	"sec"
$$ 		TEXT	" "
$$ 		FORMAT	"%14.8f sec"
$$ 		NONEDIT
$$ END
$$ NAME		TD0
$$ 		TEXT	" "
$$ END
$$ HEADER		"======== CHANNEL f1 ========"
$$ NAME		NUC1
$$ 		NONEDIT
$$ 		TEXT	" "
$$ END
$$ T_NAME		P1
$$ 		TYPE	R32
$$ 		CLASS	ACQU
$$ 		SUBRANGE 0.0 1.0e10
$$ 		REL	"P1=P[1]"
$$ 		INV_REL	"P[1]=P1"
$$ 		UNIT	"usec"
$$ 		FORMAT	"%14.2f usec"
$$ 		TEXT	" "
$$ END
$$ T_NAME		PL1
$$ 		TYPE	R32
$$ 		CLASS	ACQU
$$ 		SUBRANGE -6.0 1e38
$$ 		REL	"PL1=PL[1]"
$$ 		INV_REL	"PL[1]=PL1"
$$ 		UNIT	"dB"
$$ 		FORMAT	"%14.2f dB"
$$ 		TEXT	" "
$$ END
$$ T_NAME		PL9
$$ 		TYPE	R32
$$ 		CLASS	ACQU
$$ 		SUBRANGE -6.0 1e38
$$ 		REL	"PL9=PL[9]"
$$ 		INV_REL	"PL[9]=PL9"
$$ 		UNIT	"dB"
$$ 		FORMAT	"%14.2f dB"
$$ 		TEXT	" "
$$ END
$$ NAME		SFO1
$$ 		FORMAT	"%14.7f MHz"
$$ 		TEXT	" "
$$ END
##$RELAX= 
##$BRUKER FILE EXP=scon
$$ ##TITLE= Parameter file, TOPSPIN		Version 1.3
$$ ##JCAMPDX= 5.0
$$ ##DATATYPE= Parameter Values
$$ ##ORIGIN= Bruker BioSpin GmbH
$$ ##OWNER= bruker
$$ $$ 2008-07-29 05:58:28.550 +0200  WUR\bruker@RIK1030
$$ $$ D:\NMRautomation/data/WUR-bruker/nmr/AR220608.2D/1/scon
$$ ##$BLKPA= (0..15)
3 3 3 3 3 3 3 3 3 3 3 3 3 3 3 3 
$$ ##$BLKTR= (0..15)
3 3 3 3 3 3 3 3 3 3 3 3 3 3 3 3 
$$ ##$DE1= 2
$$ ##$DE2= 2
$$ ##$DEADC= 4
$$ ##$DEPA= 2
$$ ##$DERX= 3
$$ ##$PHASP4= (0..15)
0.5 0.5 0.5 0.5 0.5 0.5 0.5 0.5 0.5 0.5 0.5 0.5 0.5 0.5 0.5 0.5 
$$ ##$PHASPR= (0..15)
3 3 3 3 3 3 3 3 3 3 3 3 3 3 3 3 
$$ ##$SHAPPR= (0..15)
1.6 1.6 1.6 1.6 1.6 1.6 1.6 1.6 1.6 1.6 1.6 1.6 1.6 1.6 1.6 1.6 
$$ ##END=
##$RELAX= 
##$BRUKER FILE EXP=prosol_History
$$ #*******************************************************************
$$ #
$$ # $Source: /sc/CvsTree/sc/gen/src/prg/scripts/tix/prosol/lib/lists/default,v $
$$ #
$$ # Copyright (c) 1999
$$ # BRUKER ANALYTIK GMBH
$$ # D-76287 Rheinstetten, Germany
$$ #
$$ # All Rights Reserved
$$ #
$$ #
$$ # $Id: default,v 1.11.6.4 2006/06/09 10:27:10 ber Exp $
$$ #
$$ #*******************************************************************
$$ #../conf/instr/spect/prosol/relations/default
$$ #avance-version (05/10/24)
$$ #
$$ #pulses
$$ #
$$ P[0]=P90[F1];				#  90 deg pulse F1
$$ P[1]=P90[F1];				#  90 deg pulse F1
$$ P[2]=P90[F1]*2;				# 180 deg pulse F1
$$ P[3]=P90[F2];				#  90 deg pulse F2
$$ P[4]=P90[F2]*2;				# 180 deg pulse F2
$$ P[5]=PTOC[F1]*0.66;			#  60 deg pulse F1, TOCSY 
$$ P[6]=PTOC[F1];				#  90 deg pulse F1, TOCSY
$$ P[7]=PTOC[F1]*2;			# 180 deg pulse F1, TOCSY
$$ P[8]=PSH3[F1];                          #  90 deg selective F1, WET
$$ P[9]=PTOC[F2];				#  90 deg pulse F2, TOCSY
$$ P[10]=PTOC[F2]*2;			# 180 deg pulse F2, TOCSY
$$ P[11]=PSH1[F1];				#  90 deg selective F1
$$ P[12]=PSH2[F1];				# 180 deg selective F1
$$ #
$$ P[14]=PSH3[F2];				# 180 deg inversion, adiabatic
$$ P[15]=TROE[F1];				# cw pulse F1, ROESY
$$ P[18]=PSH7[F1];				# off-resonance presat F1
$$ P[21]=P90[F3];				#  90 deg pulse F3
$$ P[22]=P90[F3]*2;			# 180 deg pulse F3
$$ P[23]=P90[F4];				#  90 deg pulse F4
$$ P[24]=PSH2[F2];				# 180 deg refocussing, adiabatic
$$ P[25]=PROE[F1]*2;			# 180 deg pulse, Shaka ROESY
$$ P[27]=P90[F1];				#  90 deg pulse F1, WATERGATE
$$ #
$$ P[29]=PSH8[F1];                         # flip back pulse
$$ P[31]=PSH15[F2];                        # 180 deg adiabatic, F2, 13C x-filter
$$ P[32]=PSH16[F1];                        # 180 deg adiabatic, F1, z-spoil
$$ #P[33]=PSH[F1];                         #  90 deg, F1, hadamard
$$ #P[34]=PSH[F1];                         # 180 deg, F1, hadamard
$$ #P[35]=PSH[F2];                         #  90 deg, F2, hadamard
$$ #P[36]=PSH[F2];                         # 180 deg, F2, hadamard
$$ #P[37]=PSH[F3];                         #  90 deg, F3, hadamard
$$ #P[38]=PSH[F3];                         # 180 deg, F3, hadamard
$$ #
$$ P[63]=PSH11[F2];                        # 180 deg adiabatic decoupling, F2, 13C
$$ #
$$ #decoupling pulses
$$ #
$$ PCPD[1]=PCPDP[F1];			# 90 deg pulse F1, dec.
$$ PCPD[2]=PCPDP[F2];			# 90 deg pulse F2, dec.
$$ PCPD[3]=PCPDP[F3];			# 90 deg pulse F3, dec.
$$ #
$$ #power levels
$$ #
$$ PL[1]=PL90[F1];				# high power, F1
$$ PL[2]=PL90[F2];				# high power, F2
$$ PL[3]=PL90[F3];				# high power, F3
$$ PL[4]=PL90[F4];				# high power, F4
$$ PL[9]=PLCW[F1];				# presat power, F1
$$ PL[10]=PLTOC[F1];			# TOCSY power, F1
$$ PL[11]=PLROE[F1];			# ROESY power, F1
$$ PL[12]=PLCPDP[F2];			# dec. power, F2
$$ PL[13]=PLCPD2[F2];			# dec. power 2, F2
$$ PL[14]=PLNOE[F2];			# low power cw, F2
$$ PL[15]=PLTOC[F2];			# TOCSY power, F2
$$ PL[16]=PLCPDP[F3];			# dec. power, F3
$$ PL[18]=PL90[F1];			# WATERGATE power, F1
$$ PL[19]=PLCPDP[F1];			# dec. power, F1
$$ PL[21]=PLCW[F2];			# 
$$ PL[23]=PLTOC[F3];			# TOCSY power, F3
$$ PL[24]=PLHD[F2];			# HD decoupling, F2
$$ PL[25]=PLSH8U[F2];			# Eretic, F2
$$ PL[27]=PLROE[F1];			# Shaka Spinlock
$$ PL[30]=PLCPDP[F2];			# dec. power, F2, 13C (=pl12)
$$ PL[31]=PLUSER2[F2];			# dec. power, F2, 13C, cw bilev
$$ #
$$ #shapes
$$ #
$$ SP[1]=PLSH1[F1];			#  90 deg selective F1
$$ SP[2]=PLSH2[F1];			# 180 deg selective F1
$$ SP[3]=PLSH3[F2];			# adiabatic 180 deg, F2, inversion
$$ SP[6]=PLSH7[F1];			# off-resonance presat F1
$$ SP[7]=PLSH2[F2];			# adiabatic 180 deg, F2, refocussing
$$ SP[11]=PLSH8[F1];                       # flip-back pulse, F1, H
$$ SP[14]=PLSH12[F2];			# adiab. bilev dec., F2, 13C
$$ SP[18]=PLSH15[F2];                      # adiabatic 180 deg, F2, 13C, x-filter
$$ SP[19]=PLSH3[F1] +0.87;                 #  90 deg, F1, wet
$$ SP[20]=PLSH3[F1] -1.04;                 #  90 deg, F1, wet
$$ SP[21]=PLSH3[F1] +2.27;                 #  90 deg, F1, wet
$$ SP[22]=PLSH3[F1] -5.05;                 #  90 deg, F1, wet
$$ #SP[23]=PLSH[F1];                       #  90 deg, F1, hadamard
$$ #SP[24]=PLSH[F1];                       # 180 deg, F1, hadamard
$$ #SP[25]=PLSH[F2];                       #  90 deg, F2, hadamard
$$ #SP[26]=PLSH[F2];                       # 180 deg, F2, hadamard
$$ #SP[27]=PLSH[F3];                       #  90 deg, F3, hadamard
$$ #SP[28]=PLSH[F3];                       # 180 deg, F3, hadamard
$$ SP[29]=PLSH16[F1];                      # adiabatic 180 deg, F1, z-spoil
$$ SP[31]=PLSH11[F2];			# adiab. dec., F2, 13C
$$ #
$$ SPNAM1=PNSH1[F1];			#
$$ SPNAM2=PNSH2[F1];			#
$$ SPNAM3=PNSH3[F2];			#
$$ SPNAM6=PNSH7[F1];			#
$$ SPNAM7=PNSH2[F2];			#
$$ SPNAM11=PNSH8[F1];                      #
$$ SPNAM14=PNSH12[F2];			#
$$ SPNAM15=PNSH8U[F2];			# Eretic, F2
$$ SPNAM18=PNSH15[F2];			#
$$ SPNAM19=PNSH3[F1];			#
$$ SPNAM20=PNSH3[F1];			#
$$ SPNAM21=PNSH3[F1];			#
$$ SPNAM22=PNSH3[F1];			#
$$ #SPNAM23=PNSH[];                        #
$$ #SPNAM24=PNSH[];                        #
$$ #SPNAM25=PNSH[];                        #
$$ #SPNAM26=PNSH[];                        #
$$ #SPNAM27=PNSH[];                        #
$$ #SPNAM28=PNSH[];                        #
$$ SPNAM29=PNSH16[F1];                     #
$$ SPNAM31=PNSH11[F2];			#
$$ #
$$ SPOAL[1]=PASH1[F1];			#
$$ SPOAL[2]=PASH2[F1];			#
$$ SPOAL[3]=PASH3[F2];			#
$$ SPOAL[6]=PASH7[F1];			#
$$ SPOAL[7]=PASH2[F2];			#
$$ SPOAL[11]=PASH8[F1];
$$ SPOAL[14]=PASH12[F2];			#
$$ SPOAL[18]=PASH15[F2];			#
$$ SPOAL[19]=PASH3[F1];			#
$$ SPOAL[20]=PASH3[F1];			#
$$ SPOAL[21]=PASH3[F1];			#
$$ SPOAL[22]=PASH3[F1];			#
$$ #SPOAL[23]=PASH[];			#
$$ #SPOAL[24]=PASH[];			#
$$ #SPOAL[25]=PASH[];			#
$$ #SPOAL[26]=PASH[];			#
$$ #SPOAL[27]=PASH[];			#
$$ #SPOAL[28]=PASH[];			#
$$ SPOAL[29]=PASH16[F1];                   #
$$ SPOAL[31]=PASH11[F2];			#
$$ #
$$ #global
$$ #
$$ D[9]=TTOC[F1];				#
$$ D[16]=D_grad;				#
$$ P[16]=P_grad1;				#
$$ P[17]=P_mlev;				#
$$ P[19]=P_grad2;				#
$$ P[20]=P_mlev;				#
$$ P[28]=P_hsqc;				#
$$ #
##$RELAX= 
##$BRUKER FILE EXP=pulseprogram
$$ # 1 "C:/Bruker/TOPSPIN/exp/stan/nmr/lists/pp/zgpr"
$$ ;zgpr
$$ ;avance-version (06/11/09)
$$ ;1D sequence with f1 presaturation
$$ ;
$$ ;$CLASS=HighRes
$$ ;$DIM=1D
$$ ;$TYPE=
$$ ;$SUBTYPE=
$$ ;$COMMENT=
$$ 
$$ 
$$ # 1 "C:/Bruker/TOPSPIN/exp/stan/nmr/lists/pp/Avance.incl" 1
$$ ;Avance2.incl
$$ ;   for 1
$$ ;
$$ ;avance-version (07/01/22)
$$ ;
$$ ;$CLASS=HighRes Incl
$$ ;$COMMENT=
$$ 
$$ 
$$ 
$$ 
$$ 
$$ 
$$ 
$$ 
$$ 
$$ 
$$ 
$$ 
$$ 
$$ 
$$ 
$$ 
$$ 
$$ 
$$ 
$$ 
$$ 
$$ 
$$ 
$$ 
$$ 
$$ 
$$ 
$$ 
$$ 
$$ 
$$ 
$$ 
$$ 
$$ 
$$ 
$$ 
$$ 
$$ 
$$ 
$$ 
$$ 
$$ 
$$ 
$$ 
$$ 
$$ 
$$ 
$$ 
$$ 
$$ 
$$ 
$$ 
$$ 
$$ 
$$ 
$$ 
$$ 
$$ 
$$ 
$$ 
$$ 
$$ 
$$ 
$$ 
$$ 
$$ 
$$ 
$$ 
$$ 
$$ 
$$ 
$$ 
$$ 
$$ 
$$ 
$$ 
$$ 
$$ 
$$ 
$$ 
$$ 
$$ 
$$ 
$$ 
$$ 
$$ 
$$ 
$$ 
$$ 
$$ 
$$ 
$$ 
$$ 
$$ 
$$ 
$$ 
$$ 
$$ 
$$ 
$$ 
$$ 
$$ 
$$ 
$$ 
$$ 
$$ 
$$ 
$$ 
$$ 
$$ 
$$ 
$$ 
$$ 
$$ 
$$ 
$$ 
$$ 
$$ 
$$ 
$$ 
$$ 
$$ 
$$ 
$$ 
$$ 
$$ 
$$ 
$$ 
$$ 
$$ 
$$ 
$$ 
$$ 
$$ ;$Id: Avance2.incl,v 1.10.6.7 2007/01/22 13:54:46 ber Exp $
$$ # 12 "C:/Bruker/TOPSPIN/exp/stan/nmr/lists/pp/zgpr" 2
$$ 
$$ 
$$ 
$$ "d12=20u"
$$ 
$$ 
$$ "acqt0=-p1*2/3.1416"
$$ 
$$ 
$$ # 1 "mc_line 21 file C:/Bruker/TOPSPIN/exp/stan/nmr/lists/pp/zgpr expanding definition part of mc command before ze"
$$ define delay MCWRK
$$ define delay MCREST
$$ "MCWRK = 0.500000*30m"
$$ "MCREST = 30m - 30m"
$$ # 21 "C:/Bruker/TOPSPIN/exp/stan/nmr/lists/pp/zgpr"
$$ 1 ze
$$ # 1 "mc_line 21 file C:/Bruker/TOPSPIN/exp/stan/nmr/lists/pp/zgpr expanding definition of mc command after ze"
$$ # 22 "C:/Bruker/TOPSPIN/exp/stan/nmr/lists/pp/zgpr"
$$ # 1 "mc_line 22 file C:/Bruker/TOPSPIN/exp/stan/nmr/lists/pp/zgpr expanding start label for mc command"
$$ 2 MCWRK  * 2
$$ LBLF0, MCREST
$$ # 23 "C:/Bruker/TOPSPIN/exp/stan/nmr/lists/pp/zgpr"
$$   d12 pl9:f1
$$   d1 cw:f1 ph29
$$   4u do:f1
$$   d12 pl1:f1
$$   p1 ph1
$$   go=2 ph31
$$ # 1 "mc_line 29 file C:/Bruker/TOPSPIN/exp/stan/nmr/lists/pp/zgpr expanding mc command in line"
$$   MCWRK wr #0
$$   MCWRK zd 
$$   lo to LBLF0 times td0
$$ 
$$ # 30 "C:/Bruker/TOPSPIN/exp/stan/nmr/lists/pp/zgpr"
$$ exit
$$ 
$$ 
$$ ph1=0 2 2 0 1 3 3 1
$$ ph29=0
$$ ph31=0 2 2 0 1 3 3 1
$$ 
$$ 
$$ ;pl1 : f1 channel - power level for pulse (default)
$$ ;pl9 : f1 channel - power level for presaturation
$$ ;p1 : f1 channel -  90 degree high power pulse
$$ ;d1 : relaxation delay; 1-5 * T1
$$ ;d12: delay for power switching                      [20 usec]
$$ ;NS: 1 * n, total number of scans: NS * TD0
$$ 
$$ 
$$ 
$$ ;$Id: zgpr,v 1.7.10.2 2006/11/10 11:04:15 ber Exp $
##$RELAX= 
##$BRUKER FILE EXP=uxnmr.par
$$ ##TITLE= Parameter file, TOPSPIN		Version 1.3
$$ ##JCAMPDX= 5.0
$$ ##DATATYPE= Parameter Values
$$ ##ORIGIN= Bruker BioSpin GmbH
$$ ##OWNER= Administrator
$$ $$ 2008-03-03 09:42:28.895 +0100  WUR\bruker@RIK1030
$$ $$ C:/Bruker/TOPSPIN/conf/instr/avance400/uxnmr.par
$$ ##$ACB= 0
$$ ##$ACBTAT= (0..15)
0 88 72 0 0 0 0 0 0 0 0 0 0 0 0 0 
$$ ##$ACBTBA= (0..15)
0 0 0 0 0 0 0 0 0 0 0 0 0 0 0 0 
$$ ##$ACBTCTL= (0..15)
0 0 0 0 0 0 0 0 0 0 0 0 0 0 0 0 
$$ ##$ACBTDI= (0..15)
0 102 102 0 0 0 0 0 0 0 0 0 0 0 0 0 
$$ ##$ACBTDM= (0..15)
0 10 10 0 0 0 0 0 0 0 0 0 0 0 0 0 
$$ ##$ACBTFHI= (0..15)
0 400 400 0 0 0 0 0 0 0 0 0 0 0 0 0 
$$ ##$ACBTFL= (0..15)
0 73 74 0 0 0 0 0 0 0 0 0 0 0 0 0 
$$ ##$ACBTFLO= (0..15)
0 14 14 0 0 0 0 0 0 0 0 0 0 0 0 0 
$$ ##$ACBTOUT= (0..15)
0 1 2 0 0 0 0 0 0 0 0 0 0 0 0 0 
$$ ##$ACBTPO= (0..15)
0 150000 60000 0 0 0 0 0 0 0 0 0 0 0 0 0 
$$ ##$ACBTPW= (0..15)
0 10 10 0 0 0 0 0 0 0 0 0 0 0 0 0 
$$ ##$ACBTSB= (0..15)
0 0 0 0 0 0 0 0 0 0 0 0 0 0 0 0 
$$ ##$ACBTY= <no>
$$ ##$AQSBDHW= (0..31)
255 255 1 4 4 255 255 255 0 0 255 255 255 255 255 255 255 255 255 0 255 
255 255 255 255 255 255 255 255 255 255 255 
$$ ##$AQSBDID= (0..31)
255 255 88 83 83 255 255 255 65 67 255 255 255 255 255 255 255 255 255 
66 255 255 255 255 255 255 255 255 255 255 255 255 
$$ ##$AQSBDNO= (0..31)
255 255 1 1 2 255 255 255 1 1 255 255 255 255 255 255 255 255 255 1 255 
255 255 255 255 255 255 255 255 255 255 255 
$$ ##$AQSBDTY= (0..31)
255 255 3 16 16 255 255 255 5 9 255 255 255 255 255 255 255 255 255 7 
255 255 255 255 255 255 255 255 255 255 255 255 
$$ ##$AQSBUAD= (0..31)
255 255 52 36 37 255 255 255 54 26 255 255 255 255 255 255 255 255 255 
32 255 255 255 255 255 255 255 255 255 255 255 255 
$$ ##$AQSECL= (0..31)
255 255 2 3 3 255 255 255 5 2 255 255 255 255 255 255 255 255 255 255 
255 255 255 255 255 255 255 255 255 255 255 255 
$$ ##$AQSECLS= (0..31)
255 255 3 2 2 255 255 255 0 0 255 255 255 255 255 255 255 255 255 255 
255 255 255 255 255 255 255 255 255 255 255 255 
$$ ##$ATT19F= (0..1)
0 0 
$$ ##$ATT1H= (0..1)
0 0 
$$ ##$ATT3H= (0..1)
0 0 
$$ ##$ATTX= (0..1)
0 0 
$$ ##$ATTY= (0..1)
0 0 
$$ ##$ATTZ= (0..1)
0 0 
$$ ##$BACSAIR= no
$$ ##$BACSCAP= 60
$$ ##$BACSDEL= 10
$$ ##$BACSFCM= no
$$ ##$BACSOPT= <>
$$ ##$BACSTY= <tty08>
$$ ##$BARPTY= <no>
$$ ##$BFREQ= 400.13
$$ ##$BIRDS= yes
$$ ##$BMPC= 0
$$ ##$BMPCTY= <no>
$$ ##$BPSUTY= <no>
$$ ##$BSMS= 1
$$ ##$BSMSTY= <tty02>
$$ ##$CFASMOD= (0..7)
1 1 1 1 1 1 1 1 
$$ ##$CFASMUL= (0..7)
1 1 1 1 1 1 1 1 
$$ ##$CNFTXDR= (0..7)
6 6 0 0 0 0 0 0 
$$ ##$COMDIG2= 0
$$ ##$CPDBTY= <no>
$$ ##$CRCOTY= <no>
$$ ##$DATSTAT= no
$$ ##$DIGI140= (0..7)
0 0 0 0 0 0 0 0 
$$ ##$DIGIB12= (0..7)
0 0 0 0 0 0 0 0 
$$ ##$DIGIB16= (0..7)
0 0 0 0 0 0 0 0 
$$ ##$DIGIFA= (0..7)
0 0 0 0 0 0 0 0 
$$ ##$DIGIHA= (0..7)
0 0 0 0 0 0 0 0 
$$ ##$DIGIHAF= (0..7)
0 0 0 0 0 0 0 0 
$$ ##$DIGIHRD= (0..7)
0 0 0 0 0 0 0 0 
$$ ##$DIGIIA= (0..7)
0 0 0 0 0 0 0 0 
$$ ##$DIGIO16= (0..7)
0 0 0 0 0 0 0 0 
$$ ##$DIGISA= (0..7)
1 0 0 0 0 0 0 0 
$$ ##$DIGISAF= (0..7)
0 0 0 0 0 0 0 0 
$$ ##$DIGISL= (0..7)
0 0 0 0 0 0 0 0 
$$ ##$DIGITYI= (0..7)
0 0 0 0 0 0 0 0 
$$ ##$DIGITYP= (0..7)
0 0 0 0 0 0 0 0 
$$ ##$DIGITZ= 0
$$ ##$DRU= no
$$ ##$FCUMEM= (0..7)
2093056 2093056 0 0 0 0 0 0 
$$ ##$FCUPAL= (0..7)
260 260 0 0 0 0 0 0 
$$ ##$FQMIX= 0
$$ ##$FUNCMOD= <>
$$ ##$GCUTYPE= 2
$$ ##$GTUTY= <no>
$$ ##$HFAC= 3
$$ ##$HPCU= 0
$$ ##$HPCUTY= <no>
$$ ##$HPTXLP= (0..3)
-1 -1 -1 -1 
$$ ##$HPTXPI= (0..3)
0 0 0 0 
$$ ##$HPTXPO= (0..3)
0 0 0 0 
$$ ##$HPTXTY= (0..3)
0 0 0 0 
$$ ##$IF451= 0
$$ ##$IFREQ= 1
$$ ##$INTFPR= 0
$$ ##$IPSO= no
$$ ##$LOCKTY= <tty03>
$$ ##$LOCSWID= 0
$$ ##$M2FAC= 0
$$ ##$MASTY= <no>
$$ ##$MEMPRM= 0
$$ ##$MHFAC= 0
$$ ##$MXFAC= 0
$$ ##$NAMPD1= <2H>
$$ ##$NAMPD10= <>
$$ ##$NAMPD11= <>
$$ ##$NAMPD12= <>
$$ ##$NAMPD13= <>
$$ ##$NAMPD14= <>
$$ ##$NAMPD15= <>
$$ ##$NAMPD16= <>
$$ ##$NAMPD2= <X-BB19F_2HS>
$$ ##$NAMPD3= <1H>
$$ ##$NAMPD4= <>
$$ ##$NAMPD5= <>
$$ ##$NAMPD6= <>
$$ ##$NAMPD7= <>
$$ ##$NAMPD8= <>
$$ ##$NAMPD9= <>
$$ ##$NFCU= 2
$$ ##$NMRCH= 0
$$ ##$NMRMEM= 0
$$ ##$NRCU= 1
$$ ##$NROUT= 1
$$ ##$PAMPF1= (0..15)
75 99 67 27 0 0 0 12 117 46 8 118 1 0 0 0 
$$ ##$PAMPF2= (0..15)
0 0 0 0 0 0 0 0 0 0 0 0 0 0 0 0 
$$ ##$PAMPF3= (0..15)
0 0 0 0 0 0 0 0 0 0 0 0 0 0 0 0 
$$ ##$PAMPF4= (0..15)
0 0 0 0 0 0 0 0 0 0 0 0 0 0 0 0 
$$ ##$PAMPF5= (0..15)
0 0 0 0 0 0 0 0 0 0 0 0 0 0 0 0 
$$ ##$PAMPF6= (0..15)
0 0 0 0 0 0 0 0 0 0 0 0 0 0 0 0 
$$ ##$PAMPF7= (0..15)
0 0 0 0 0 0 0 0 0 0 0 0 0 0 0 0 
$$ ##$PAMPF8= (0..15)
0 0 0 0 0 0 0 0 0 0 0 0 0 0 0 0 
$$ ##$PH4= 0
$$ ##$PHF4TY= <no>
$$ ##$POWCHK= no
$$ ##$PRAMD1= (0..7)
0 1048576 0 0 0 1048576 0 0 
$$ ##$PRAMD10= (0..7)
0 0 0 0 0 0 0 0 
$$ ##$PRAMD11= (0..7)
0 0 0 0 0 0 0 0 
$$ ##$PRAMD12= (0..7)
0 0 0 0 0 0 0 0 
$$ ##$PRAMD13= (0..7)
0 0 0 0 0 0 0 0 
$$ ##$PRAMD14= (0..7)
0 0 0 0 0 0 0 0 
$$ ##$PRAMD15= (0..7)
0 0 0 0 0 0 0 0 
$$ ##$PRAMD16= (0..7)
0 0 0 0 0 0 0 0 
$$ ##$PRAMD17= (0..7)
0 0 0 0 0 0 0 0 
$$ ##$PRAMD18= (0..7)
0 0 0 0 0 0 0 0 
$$ ##$PRAMD19= (0..7)
0 0 0 0 0 0 0 0 
$$ ##$PRAMD2= (0..7)
2147483644 2146435071 2147483647 134217727 2147483644 2146435071 2147483647 
134217727 
$$ ##$PRAMD20= (0..7)
0 0 0 0 0 0 0 0 
$$ ##$PRAMD21= (0..7)
0 0 0 0 0 0 0 0 
$$ ##$PRAMD3= (0..7)
2 0 0 0 2 0 0 0 
$$ ##$PRAMD4= (0..7)
2147483644 2146435071 2147483647 134217727 2147483644 2146435071 2147483647 
134217727 
$$ ##$PRAMD5= (0..7)
0 0 0 0 0 0 0 0 
$$ ##$PRAMD6= (0..7)
0 0 0 0 0 0 0 0 
$$ ##$PRAMD7= (0..7)
0 0 0 0 0 0 0 0 
$$ ##$PRAMD8= (0..7)
0 0 0 0 0 0 0 0 
$$ ##$PRAMD9= (0..7)
0 0 0 0 0 0 0 0 
$$ ##$PRAMLED= (0..1)
15 15 
$$ ##$PRAMP1= <tty01>
$$ ##$PRAMP2= <no>
$$ ##$PRAMP3= <no>
$$ ##$PRAMP4= <no>
$$ ##$PRAMP5= <no>
$$ ##$PRAMP6= <no>
$$ ##$PRAMP7= <no>
$$ ##$PRAMP8= <no>
$$ ##$PRAMPTP= 0
$$ ##$PREPTY= <no>
$$ ##$PRESHLD= 0
$$ ##$PTS160= -1
$$ ##$PTSA2X= (0..7)
0 0 0 0 0 0 0 0 
$$ ##$PTSF2X= (0..7)
0 0 0 0 0 0 0 0 
$$ ##$PTSFMX= (0..7)
429.9 429.9 0 0 0 0 0 0 
$$ ##$PULCHK= no
$$ ##$RCUCDS= (0..7)
8388608 0 0 0 0 0 0 0 
$$ ##$RCUCFS= (0..7)
4096 0 0 0 0 0 0 0 
$$ ##$RCUCSS= (0..7)
1048576 0 0 0 0 0 0 0 
$$ ##$RCUI2C1= (0..7)
78 0 0 0 0 0 0 0 
$$ ##$RCUI2C2= (0..7)
0 0 0 0 0 0 0 0 
$$ ##$RCUI2C3= (0..7)
0 0 0 0 0 0 0 0 
$$ ##$RCUI2C4= (0..7)
0 0 0 0 0 0 0 0 
$$ ##$RCUI2C5= (0..7)
0 0 0 0 0 0 0 0 
$$ ##$RCUI2C6= (0..7)
0 0 0 0 0 0 0 0 
$$ ##$RCUI2C7= (0..7)
0 0 0 0 0 0 0 0 
$$ ##$RCUI2C8= (0..7)
0 0 0 0 0 0 0 0 
$$ ##$RDCU= 0
$$ ##$RGTYPE= (0..7)
5 0 0 0 0 0 0 0 
$$ ##$RG_max= (0..7)
46341 0 0 0 0 0 0 0 
$$ ##$RG_min= (0..7)
1 0 0 0 0 0 0 0 
$$ ##$RG_tab1= (0..255)
1 1.1 1.3 1.4 1.6 1.8 2 2.2 2.5 2.8 3.2 3.6 4 4.5 5 5.7 6.3 7.1 8 9 10.1 
11.3 12.7 14.3 16 18 20.2 22.6 25.4 28.5 32 35.9 40.3 45.3 50.8 57 64 
71.8 80.6 90.5 101.6 114 128 143.7 161.3 181 203.2 228.1 256 287.4 322.5 
362 406.4 456.1 512 574.7 645.1 724.1 812.7 912.3 1024 1149.4 1290.2 1448.2 
1625.5 1824.6 2048 2298.8 2580.3 2896.3 3251 3649.1 4096 4597.6 5160.6 
5792.6 6502 7298.2 8192 9195.2 10321.3 11585.2 13004 14596.5 16384 18390.4 
20642.5 23170.5 26008 29193 32768 36780.8 41285.1 46341 -1 -1 -1 -1 -1 
-1 -1 -1 -1 -1 -1 -1 -1 -1 -1 -1 -1 -1 -1 -1 -1 -1 -1 -1 -1 -1 -1 -1 -1 
-1 -1 -1 -1 -1 -1 -1 -1 -1 -1 -1 -1 -1 -1 -1 -1 -1 -1 -1 -1 -1 -1 -1 -1 
-1 -1 -1 -1 -1 -1 -1 -1 -1 -1 -1 -1 -1 -1 -1 -1 -1 -1 -1 -1 -1 -1 -1 -1 
-1 -1 -1 -1 -1 -1 -1 -1 -1 -1 -1 -1 -1 -1 -1 -1 -1 -1 -1 -1 -1 -1 -1 -1 
-1 -1 -1 -1 -1 -1 -1 -1 -1 -1 -1 -1 -1 -1 -1 -1 -1 -1 -1 -1 -1 -1 -1 -1 
-1 -1 -1 -1 -1 -1 -1 -1 -1 -1 -1 -1 -1 -1 -1 -1 -1 -1 -1 -1 -1 -1 -1 -1 
-1 -1 -1 -1 -1 -1 -1 -1 -1 -1 -1 -1 -1 
$$ ##$RG_tab2= (0..255)
-1 -1 -1 -1 -1 -1 -1 -1 -1 -1 -1 -1 -1 -1 -1 -1 -1 -1 -1 -1 -1 -1 -1 -1 
-1 -1 -1 -1 -1 -1 -1 -1 -1 -1 -1 -1 -1 -1 -1 -1 -1 -1 -1 -1 -1 -1 -1 -1 
-1 -1 -1 -1 -1 -1 -1 -1 -1 -1 -1 -1 -1 -1 -1 -1 -1 -1 -1 -1 -1 -1 -1 -1 
-1 -1 -1 -1 -1 -1 -1 -1 -1 -1 -1 -1 -1 -1 -1 -1 -1 -1 -1 -1 -1 -1 -1 -1 
-1 -1 -1 -1 -1 -1 -1 -1 -1 -1 -1 -1 -1 -1 -1 -1 -1 -1 -1 -1 -1 -1 -1 -1 
-1 -1 -1 -1 -1 -1 -1 -1 -1 -1 -1 -1 -1 -1 -1 -1 -1 -1 -1 -1 -1 -1 -1 -1 
-1 -1 -1 -1 -1 -1 -1 -1 -1 -1 -1 -1 -1 -1 -1 -1 -1 -1 -1 -1 -1 -1 -1 -1 
-1 -1 -1 -1 -1 -1 -1 -1 -1 -1 -1 -1 -1 -1 -1 -1 -1 -1 -1 -1 -1 -1 -1 -1 
-1 -1 -1 -1 -1 -1 -1 -1 -1 -1 -1 -1 -1 -1 -1 -1 -1 -1 -1 -1 -1 -1 -1 -1 
-1 -1 -1 -1 -1 -1 -1 -1 -1 -1 -1 -1 -1 -1 -1 -1 -1 -1 -1 -1 -1 -1 -1 -1 
-1 -1 -1 -1 -1 -1 -1 -1 -1 -1 -1 -1 -1 -1 -1 -1 
$$ ##$RG_tab3= (0..255)
-1 -1 -1 -1 -1 -1 -1 -1 -1 -1 -1 -1 -1 -1 -1 -1 -1 -1 -1 -1 -1 -1 -1 -1 
-1 -1 -1 -1 -1 -1 -1 -1 -1 -1 -1 -1 -1 -1 -1 -1 -1 -1 -1 -1 -1 -1 -1 -1 
-1 -1 -1 -1 -1 -1 -1 -1 -1 -1 -1 -1 -1 -1 -1 -1 -1 -1 -1 -1 -1 -1 -1 -1 
-1 -1 -1 -1 -1 -1 -1 -1 -1 -1 -1 -1 -1 -1 -1 -1 -1 -1 -1 -1 -1 -1 -1 -1 
-1 -1 -1 -1 -1 -1 -1 -1 -1 -1 -1 -1 -1 -1 -1 -1 -1 -1 -1 -1 -1 -1 -1 -1 
-1 -1 -1 -1 -1 -1 -1 -1 -1 -1 -1 -1 -1 -1 -1 -1 -1 -1 -1 -1 -1 -1 -1 -1 
-1 -1 -1 -1 -1 -1 -1 -1 -1 -1 -1 -1 -1 -1 -1 -1 -1 -1 -1 -1 -1 -1 -1 -1 
-1 -1 -1 -1 -1 -1 -1 -1 -1 -1 -1 -1 -1 -1 -1 -1 -1 -1 -1 -1 -1 -1 -1 -1 
-1 -1 -1 -1 -1 -1 -1 -1 -1 -1 -1 -1 -1 -1 -1 -1 -1 -1 -1 -1 -1 -1 -1 -1 
-1 -1 -1 -1 -1 -1 -1 -1 -1 -1 -1 -1 -1 -1 -1 -1 -1 -1 -1 -1 -1 -1 -1 -1 
-1 -1 -1 -1 -1 -1 -1 -1 -1 -1 -1 -1 -1 -1 -1 -1 
$$ ##$RG_tab4= (0..255)
-1 -1 -1 -1 -1 -1 -1 -1 -1 -1 -1 -1 -1 -1 -1 -1 -1 -1 -1 -1 -1 -1 -1 -1 
-1 -1 -1 -1 -1 -1 -1 -1 -1 -1 -1 -1 -1 -1 -1 -1 -1 -1 -1 -1 -1 -1 -1 -1 
-1 -1 -1 -1 -1 -1 -1 -1 -1 -1 -1 -1 -1 -1 -1 -1 -1 -1 -1 -1 -1 -1 -1 -1 
-1 -1 -1 -1 -1 -1 -1 -1 -1 -1 -1 -1 -1 -1 -1 -1 -1 -1 -1 -1 -1 -1 -1 -1 
-1 -1 -1 -1 -1 -1 -1 -1 -1 -1 -1 -1 -1 -1 -1 -1 -1 -1 -1 -1 -1 -1 -1 -1 
-1 -1 -1 -1 -1 -1 -1 -1 -1 -1 -1 -1 -1 -1 -1 -1 -1 -1 -1 -1 -1 -1 -1 -1 
-1 -1 -1 -1 -1 -1 -1 -1 -1 -1 -1 -1 -1 -1 -1 -1 -1 -1 -1 -1 -1 -1 -1 -1 
-1 -1 -1 -1 -1 -1 -1 -1 -1 -1 -1 -1 -1 -1 -1 -1 -1 -1 -1 -1 -1 -1 -1 -1 
-1 -1 -1 -1 -1 -1 -1 -1 -1 -1 -1 -1 -1 -1 -1 -1 -1 -1 -1 -1 -1 -1 -1 -1 
-1 -1 -1 -1 -1 -1 -1 -1 -1 -1 -1 -1 -1 -1 -1 -1 -1 -1 -1 -1 -1 -1 -1 -1 
-1 -1 -1 -1 -1 -1 -1 -1 -1 -1 -1 -1 -1 -1 -1 -1 
$$ ##$RG_tab5= (0..255)
-1 -1 -1 -1 -1 -1 -1 -1 -1 -1 -1 -1 -1 -1 -1 -1 -1 -1 -1 -1 -1 -1 -1 -1 
-1 -1 -1 -1 -1 -1 -1 -1 -1 -1 -1 -1 -1 -1 -1 -1 -1 -1 -1 -1 -1 -1 -1 -1 
-1 -1 -1 -1 -1 -1 -1 -1 -1 -1 -1 -1 -1 -1 -1 -1 -1 -1 -1 -1 -1 -1 -1 -1 
-1 -1 -1 -1 -1 -1 -1 -1 -1 -1 -1 -1 -1 -1 -1 -1 -1 -1 -1 -1 -1 -1 -1 -1 
-1 -1 -1 -1 -1 -1 -1 -1 -1 -1 -1 -1 -1 -1 -1 -1 -1 -1 -1 -1 -1 -1 -1 -1 
-1 -1 -1 -1 -1 -1 -1 -1 -1 -1 -1 -1 -1 -1 -1 -1 -1 -1 -1 -1 -1 -1 -1 -1 
-1 -1 -1 -1 -1 -1 -1 -1 -1 -1 -1 -1 -1 -1 -1 -1 -1 -1 -1 -1 -1 -1 -1 -1 
-1 -1 -1 -1 -1 -1 -1 -1 -1 -1 -1 -1 -1 -1 -1 -1 -1 -1 -1 -1 -1 -1 -1 -1 
-1 -1 -1 -1 -1 -1 -1 -1 -1 -1 -1 -1 -1 -1 -1 -1 -1 -1 -1 -1 -1 -1 -1 -1 
-1 -1 -1 -1 -1 -1 -1 -1 -1 -1 -1 -1 -1 -1 -1 -1 -1 -1 -1 -1 -1 -1 -1 -1 
-1 -1 -1 -1 -1 -1 -1 -1 -1 -1 -1 -1 -1 -1 -1 -1 
$$ ##$RG_tab6= (0..255)
-1 -1 -1 -1 -1 -1 -1 -1 -1 -1 -1 -1 -1 -1 -1 -1 -1 -1 -1 -1 -1 -1 -1 -1 
-1 -1 -1 -1 -1 -1 -1 -1 -1 -1 -1 -1 -1 -1 -1 -1 -1 -1 -1 -1 -1 -1 -1 -1 
-1 -1 -1 -1 -1 -1 -1 -1 -1 -1 -1 -1 -1 -1 -1 -1 -1 -1 -1 -1 -1 -1 -1 -1 
-1 -1 -1 -1 -1 -1 -1 -1 -1 -1 -1 -1 -1 -1 -1 -1 -1 -1 -1 -1 -1 -1 -1 -1 
-1 -1 -1 -1 -1 -1 -1 -1 -1 -1 -1 -1 -1 -1 -1 -1 -1 -1 -1 -1 -1 -1 -1 -1 
-1 -1 -1 -1 -1 -1 -1 -1 -1 -1 -1 -1 -1 -1 -1 -1 -1 -1 -1 -1 -1 -1 -1 -1 
-1 -1 -1 -1 -1 -1 -1 -1 -1 -1 -1 -1 -1 -1 -1 -1 -1 -1 -1 -1 -1 -1 -1 -1 
-1 -1 -1 -1 -1 -1 -1 -1 -1 -1 -1 -1 -1 -1 -1 -1 -1 -1 -1 -1 -1 -1 -1 -1 
-1 -1 -1 -1 -1 -1 -1 -1 -1 -1 -1 -1 -1 -1 -1 -1 -1 -1 -1 -1 -1 -1 -1 -1 
-1 -1 -1 -1 -1 -1 -1 -1 -1 -1 -1 -1 -1 -1 -1 -1 -1 -1 -1 -1 -1 -1 -1 -1 
-1 -1 -1 -1 -1 -1 -1 -1 -1 -1 -1 -1 -1 -1 -1 -1 
$$ ##$RG_tab7= (0..255)
-1 -1 -1 -1 -1 -1 -1 -1 -1 -1 -1 -1 -1 -1 -1 -1 -1 -1 -1 -1 -1 -1 -1 -1 
-1 -1 -1 -1 -1 -1 -1 -1 -1 -1 -1 -1 -1 -1 -1 -1 -1 -1 -1 -1 -1 -1 -1 -1 
-1 -1 -1 -1 -1 -1 -1 -1 -1 -1 -1 -1 -1 -1 -1 -1 -1 -1 -1 -1 -1 -1 -1 -1 
-1 -1 -1 -1 -1 -1 -1 -1 -1 -1 -1 -1 -1 -1 -1 -1 -1 -1 -1 -1 -1 -1 -1 -1 
-1 -1 -1 -1 -1 -1 -1 -1 -1 -1 -1 -1 -1 -1 -1 -1 -1 -1 -1 -1 -1 -1 -1 -1 
-1 -1 -1 -1 -1 -1 -1 -1 -1 -1 -1 -1 -1 -1 -1 -1 -1 -1 -1 -1 -1 -1 -1 -1 
-1 -1 -1 -1 -1 -1 -1 -1 -1 -1 -1 -1 -1 -1 -1 -1 -1 -1 -1 -1 -1 -1 -1 -1 
-1 -1 -1 -1 -1 -1 -1 -1 -1 -1 -1 -1 -1 -1 -1 -1 -1 -1 -1 -1 -1 -1 -1 -1 
-1 -1 -1 -1 -1 -1 -1 -1 -1 -1 -1 -1 -1 -1 -1 -1 -1 -1 -1 -1 -1 -1 -1 -1 
-1 -1 -1 -1 -1 -1 -1 -1 -1 -1 -1 -1 -1 -1 -1 -1 -1 -1 -1 -1 -1 -1 -1 -1 
-1 -1 -1 -1 -1 -1 -1 -1 -1 -1 -1 -1 -1 -1 -1 -1 
$$ ##$RG_tab8= (0..255)
-1 -1 -1 -1 -1 -1 -1 -1 -1 -1 -1 -1 -1 -1 -1 -1 -1 -1 -1 -1 -1 -1 -1 -1 
-1 -1 -1 -1 -1 -1 -1 -1 -1 -1 -1 -1 -1 -1 -1 -1 -1 -1 -1 -1 -1 -1 -1 -1 
-1 -1 -1 -1 -1 -1 -1 -1 -1 -1 -1 -1 -1 -1 -1 -1 -1 -1 -1 -1 -1 -1 -1 -1 
-1 -1 -1 -1 -1 -1 -1 -1 -1 -1 -1 -1 -1 -1 -1 -1 -1 -1 -1 -1 -1 -1 -1 -1 
-1 -1 -1 -1 -1 -1 -1 -1 -1 -1 -1 -1 -1 -1 -1 -1 -1 -1 -1 -1 -1 -1 -1 -1 
-1 -1 -1 -1 -1 -1 -1 -1 -1 -1 -1 -1 -1 -1 -1 -1 -1 -1 -1 -1 -1 -1 -1 -1 
-1 -1 -1 -1 -1 -1 -1 -1 -1 -1 -1 -1 -1 -1 -1 -1 -1 -1 -1 -1 -1 -1 -1 -1 
-1 -1 -1 -1 -1 -1 -1 -1 -1 -1 -1 -1 -1 -1 -1 -1 -1 -1 -1 -1 -1 -1 -1 -1 
-1 -1 -1 -1 -1 -1 -1 -1 -1 -1 -1 -1 -1 -1 -1 -1 -1 -1 -1 -1 -1 -1 -1 -1 
-1 -1 -1 -1 -1 -1 -1 -1 -1 -1 -1 -1 -1 -1 -1 -1 -1 -1 -1 -1 -1 -1 -1 -1 
-1 -1 -1 -1 -1 -1 -1 -1 -1 -1 -1 -1 -1 -1 -1 -1 
$$ ##$ROUTER= 3
$$ ##$RX22TY= <tty10>
$$ ##$SCMTY= <no>
$$ ##$SPECTR= 5
$$ ##$SY2FLAG= 0
$$ ##$TFXNUM= 0
$$ ##$TRIPLO2= 0
$$ ##$VTUTY= <tty05>
$$ ##$WBREFAM= (0..15)
100 100 100 100 100 100 100 100 100 100 100 100 100 100 100 100 
$$ ##$WBREFPH= (0..15)
0 0 0 0 0 0 0 0 0 0 0 0 0 0 0 0 
$$ ##$XFAC= 2
$$ ##END=
##$RELAX= 
$$ Bruker specific parameters
$$ --------------------------
##$DU= <P:\NMR-data>
##$EXPNO= 1
##$NAME= <NMR_polar_TCDD_p11a.2D>
##$PROCNO= 1
##$TYPE= <nmr>
##$USER= <Ainhoa_raw_data>
##$ACQT0= -4.83829889523336
##$AMP= (0..31)
100 100 100 100 100 100 100 100 100 100 100 100 100 100 100 100 100 100
100 100 100 100 100 100 100 100 100 100 100 100 100 100
##$ANAVPT= -1
##$AQSEQ= 0
##$AQ_mod= 3
##$AUNM= <au_zg>
##$AUTOPOS= <7 >
##$BF1= 400.13
##$BF2= 100.612769
##$BF3= 400.13
##$BF4= 400.13
##$BF5= 500.13
##$BF6= 500.13
##$BF7= 500.13
##$BF8= 500.13
##$BYTORDA= 0
##$CFDGTYP= 0
##$CFRGTYP= 5
##$CHEMSTR= <none>
##$CNST= (0..63)
1 1 145 1 1 1 1 1 1 1 1 1 1 1 1 1 1 1 1 1 1 1 1 1 1 1 1 1 1 1 1 1 1 1 1
1 1 1 1 1 1 1 1 1 1 1 1 1 1 1 1 1 1 1 1 1 1 1 1 1 1 1 1 1
##$CPDPRG= <>
##$CPDPRG1= <>
##$CPDPRG2= <>
##$CPDPRG3= <>
##$CPDPRG4= <mlev>
##$CPDPRG5= <mlev>
##$CPDPRG6= <mlev>
##$CPDPRG7= <mlev>
##$CPDPRG8= <mlev>
##$CPDPRGB= <>
##$CPDPRGT= <>
##$D= (0..63)
0 2 0 0 0 0 0 0 0 0.06 0 0 2e-005 0 0 0 0.0002 0 0 0 0 0 0 0 0 0 0 0 0
0 0 0 0 0 0 0 0 0 0 0 0 0 0 0 0 0 0 0 0 0 0 0 0 0 0 0 0 0 0 0 0 0 0 0
##$DATE= 1217307691
##$DBL= (0..7)
120 120 120 120 120 120 120 120
##$DBP= (0..7)
150 150 150 150 150 150 150 150
##$DBP07= 0
##$DBPNAM0= <>
##$DBPNAM1= <>
##$DBPNAM2= <>
##$DBPNAM3= <>
##$DBPNAM4= <>
##$DBPNAM5= <>
##$DBPNAM6= <>
##$DBPNAM7= <>
##$DBPOAL= (0..7)
0.5 0.5 0.5 0.5 0.5 0.5 0.5 0.5
##$DBPOFFS= (0..7)
0 0 0 0 0 0 0 0
##$DE= 6
##$DECBNUC= <off>
##$DECIM= 24
##$DECNUC= <off>
##$DECSTAT= 4
##$DIGMOD= 0
##$DIGTYP= 7
##$DL= (0..7)
0 120 120 120 120 120 120 120
##$DP= (0..7)
150 150 150 150 150 150 150 150
##$DP07= 0
##$DPNAME0= <>
##$DPNAME1= <>
##$DPNAME2= <>
##$DPNAME3= <>
##$DPNAME4= <>
##$DPNAME5= <>
##$DPNAME6= <>
##$DPNAME7= <>
##$DPOAL= (0..7)
0.5 0.5 0.5 0.5 0.5 0.5 0.5 0.5
##$DPOFFS= (0..7)
0 0 0 0 0 0 0 0
##$DQDMODE= 0
##$DR= 18
##$DS= 4
##$DSLIST= <SSSSSSSSSSSSSSS>
##$DSPFIRM= 0
##$DSPFVS= -1
##$DTYPA= 0
##$EXP= <AID_d2o>
##$F1LIST= <111111111111111>
##$F2LIST= <222222222222222>
##$F3LIST= <333333333333333>
##$FCUCHAN= (0..9)
0 2 1 0 0 0 0 0 0 0
##$FL1= 90
##$FL2= 90
##$FL3= 90
##$FL4= 90
##$FOV= 20
##$FQ1LIST= <freqlist>
##$FQ2LIST= <freqlist>
##$FQ3LIST= <freqlist>
##$FQ4LIST= <freqlist>
##$FQ5LIST= <freqlist>
##$FQ6LIST= <freqlist>
##$FQ7LIST= <freqlist>
##$FQ8LIST= <freqlist>
##$FRQLO3= 1882485.02994012
##$FRQLO3N= 0
##$FS= (0..7)
83 83 83 83 83 83 83 83
##$FTLPGN= 0
##$FW= 90000
##$FnMODE= 0
##$FnTYPE= 0
##$GP031= 0
##$GPNAM0= <sine.100>
##$GPNAM1= <sine.100>
##$GPNAM10= <sine.100>
##$GPNAM11= <sine.100>
##$GPNAM12= <sine.100>
##$GPNAM13= <sine.100>
##$GPNAM14= <sine.100>
##$GPNAM15= <sine.100>
##$GPNAM16= <sine.100>
##$GPNAM17= <sine.100>
##$GPNAM18= <sine.100>
##$GPNAM19= <sine.100>
##$GPNAM2= <sine.100>
##$GPNAM20= <sine.100>
##$GPNAM21= <sine.100>
##$GPNAM22= <sine.100>
##$GPNAM23= <sine.100>
##$GPNAM24= <sine.100>
##$GPNAM25= <sine.100>
##$GPNAM26= <sine.100>
##$GPNAM27= <sine.100>
##$GPNAM28= <sine.100>
##$GPNAM29= <sine.100>
##$GPNAM3= <sine.100>
##$GPNAM30= <sine.100>
##$GPNAM31= <sine.100>
##$GPNAM4= <sine.100>
##$GPNAM5= <sine.100>
##$GPNAM6= <sine.100>
##$GPNAM7= <sine.100>
##$GPNAM8= <sine.100>
##$GPNAM9= <sine.100>
##$GPX= (0..31)
0 0 0 0 0 0 0 0 0 0 0 0 0 0 0 0 0 0 0 0 0 0 0 0 0 0 0 0 0 0 0 0
##$GPY= (0..31)
0 0 0 0 0 0 0 0 0 0 0 0 0 0 0 0 0 0 0 0 0 0 0 0 0 0 0 0 0 0 0 0
##$GPZ= (0..31)
0 0 0 0 0 0 0 0 0 0 0 0 0 0 0 0 0 0 0 0 0 0 0 0 0 0 0 0 0 0 0 0
##$GRDPROG= <>
##$GRPDLY= -1
##$HDDUTY= 20
##$HDRATE= 20
##$HGAIN= (0..3)
0 0 0 0
##$HL1= 1
##$HL2= 35
##$HL3= 16
##$HL4= 17
##$HOLDER= 0
##$HPMOD= (0..7)
0 0 0 0 0 0 0 0
##$HPPRGN= 0
##$IN= (0..63)
0.001 0.001 0.001 0.001 0.001 0.001 0.001 0.001 0.001 0.001 0.001 0.001
0.001 0.001 0.001 0.001 0.001 0.001 0.001 0.001 0.001 0.001 0.001 0.001
0.001 0.001 0.001 0.001 0.001 0.001 0.001 0.001 0.001 0.001 0.001 0.001
0.001 0.001 0.001 0.001 0.001 0.001 0.001 0.001 0.001 0.001 0.001 0.001
0.001 0.001 0.001 0.001 0.001 0.001 0.001 0.001 0.001 0.001 0.001 0.001
0.001 0.001 0.001 0.001
##$INF= (0..7)
0 0 0 0 0 0 0 0
##$INP= (0..63)
0 0 0 0 0 0 0 0 0 0 0 0 0 0 0 0 0 0 0 0 0 0 0 0 0 0 0 0 0 0 0 0 0 0 0 0
0 0 0 0 0 0 0 0 0 0 0 0 0 0 0 0 0 0 0 0 0 0 0 0 0 0 0 0
##$INSTRUM= <avance400>
##$L= (0..31)
1 1 1 1 1 1 1 1 1 1 1 1 1 1 1 1 1 1 1 1 1 1 1 1 1 1 1 1 1 1 1 1
##$LFILTER= 200
##$LGAIN= -5
##$LINPSTP= 10
##$LOCKED= yes
##$LOCKFLD= 3186
##$LOCKGN= 97.3000030517578
##$LOCKPOW= -25
##$LOCKPPM= 4.69999980926514
##$LOCNUC= <2H>
##$LOCPHAS= 356
##$LOCSHFT= yes
##$LOCSW= 0
##$LTIME= 0.200000002980232
##$MASR= 4200
##$MASRLST= <masrlst>
##$NBL= 1
##$NC= -2
##$NLOGCH= 1
##$NS= 1024
##$NUC1= <1H>
##$NUC2= <13C>
##$NUC3= <off>
##$NUC4= <off>
##$NUC5= <off>
##$NUC6= <off>
##$NUC7= <off>
##$NUC8= <off>
##$NUCLEI= 0
##$NUCLEUS= <off>
##$O1= 1885.29
##$O2= 4979.85804243228
##$O3= 1900.52349393
##$O4= 1900.52349393
##$O5= 0
##$O6= 0
##$O7= 0
##$O8= 0
##$OBSCHAN= (0..9)
0 0 0 0 0 0 0 0 0 0
##$OVERFLW= 0
##$P= (0..63)
7.6 7.6 15.2 14.9 29.8 16.5 25 50 0 0 0 0 0 0 0 200000 1000 2500 0 600
2500 0 0 0 0 200 0 7.6 1000 0 0 0 0 0 0 0 0 0 0 0 0 0 0 0 0 0 0 0 0 0 0
0 0 0 0 0 0 0 0 0 0 0 0 0
##$PACOIL= (0..15)
0 0 0 0 0 0 0 0 0 0 0 0 0 0 0 0
##$PAPS= 2
##$PARMODE= 0
##$PCPD= (0..9)
100 100 70 100 100 100 100 100 100 100
##$PHCOR= (0..31)
0 0 0 0 0 0 0 0 0 0 0 0 0 0 0 0 0 0 0 0 0 0 0 0 0 0 0 0 0 0 0 0
##$PHLIST= <>
##$PHP= 1
##$PH_ref= 0
##$PL= (0..63)
120 0 -4 120 120 120 120 120 120 80 10.34 22.38 9 120 120 120 120 120 0
120 120 120 120 120 120 120 120 22.38 120 120 9 120 120 120 120 120 120
120 120 120 120 120 120 120 120 120 120 120 120 120 120 120 120 120 120
120 120 120 120 120 120 120 120 120
##$PLSTEP= 0.1
##$PLSTRT= -6
##$POWMOD= 0
##$PQPHASE= 0
##$PQSCALE= 0
##$PR= 1
##$PRECHAN= (0..15)
-1 1 2 -1 -1 -1 -1 -1 -1 -1 -1 -1 -1 -1 -1 -1
##$PRGAIN= 0
##$PROBHD= <5 mm PABBI 1H-BB Z-GRD Z811201/0006
>
##$PROSOL= no
##$PULPROG= <zgpr>
##$PW= 0
##$PYNM= <acqu.py>
##$QNP= 1
##$RD= 0
##$RECCHAN= (0..15)
-1 -1 -1 -1 -1 -1 -1 -1 -1 -1 -1 -1 -1 -1 -1 -1
##$RECPH= 0
##$RECPRE= (0..15)
-1 -1 -1 -1 -1 -1 -1 -1 -1 -1 -1 -1 -1 -1 -1 -1
##$RECPRFX= (0..15)
-1 -1 -1 -1 -1 -1 -1 -1 -1 -1 -1 -1 -1 -1 -1 -1
##$RECSEL= (0..15)
0 0 0 0 0 0 0 0 0 0 0 0 0 0 0 0
##$RG= 406.4
##$RO= 0
##$ROUTWD1= (0..23)
0 0 0 0 0 0 0 0 0 0 0 0 0 0 0 0 0 0 0 0 1 1 0 0
##$ROUTWD2= (0..23)
0 0 0 0 0 1 0 0 0 0 0 0 0 0 0 0 0 0 1 0 1 1 0 0
##$RSEL= (0..9)
0 1 2 0 0 0 0 0 0 0
##$S= (0..7)
83 4 83 83 83 83 83 83
##$SEOUT= 0
##$SFO1= 400.13188529
##$SFO2= 100.617748858042
##$SFO3= 400.131900523494
##$SFO4= 400.131900523494
##$SFO5= 500.13
##$SFO6= 500.13
##$SFO7= 500.13
##$SFO8= 500.13
##$SOLVENT= <D2O>
##$SP= (0..31)
1 120 120 120 0 0 120 120 0 0 0 120 0 0 120 0 150 150 120 120.87 118.96
122.27 114.95 150 150 150 150 150 150 120 120 120
##$SP07= 0
##$SPECTR= 0
##$SPNAM0= <gauss>
##$SPNAM1= <Gaus1.1000>
##$SPNAM10= <gauss>
##$SPNAM11= <Gaus1.1000>
##$SPNAM12= <gauss>
##$SPNAM13= <gauss>
##$SPNAM14= <Gaus1.1000>
##$SPNAM15= <Gaus1.1000>
##$SPNAM16= <gauss>
##$SPNAM17= <gauss>
##$SPNAM18= <Gaus1.1000>
##$SPNAM19= <Gaus1.1000>
##$SPNAM2= <Gaus1.1000>
##$SPNAM20= <Gaus1.1000>
##$SPNAM21= <Gaus1.1000>
##$SPNAM22= <Gaus1.1000>
##$SPNAM23= <gauss>
##$SPNAM24= <gauss>
##$SPNAM25= <gauss>
##$SPNAM26= <gauss>
##$SPNAM27= <gauss>
##$SPNAM28= <gauss>
##$SPNAM29= <Gaus1.1000>
##$SPNAM3= <Gaus1.1000>
##$SPNAM30= <Gaus1.1000>
##$SPNAM31= <Gaus1.1000>
##$SPNAM4= <gauss>
##$SPNAM5= <gauss>
##$SPNAM6= <Gaus1.1000>
##$SPNAM7= <Gaus1.1000>
##$SPNAM8= <gauss>
##$SPNAM9= <gauss>
##$SPOAL= (0..31)
0.5 0.5 0.5 0.5 0.5 0.5 0.5 0.5 0.5 0.5 0.5 0.5 0.5 0.5 0.5 0.5 0.5 0.5
0.5 0.5 0.5 0.5 0.5 0.5 0.5 0.5 0.5 0.5 0.5 0.5 0.5 0.5
##$SPOFFS= (0..31)
0 0 0 0 0 0 0 0 0 0 0 0 0 0 0 0 0 0 0 0 0 0 0 0 0 0 0 0 0 0 0 0
##$SUBNAM0= <"">
##$SUBNAM1= <"">
##$SUBNAM2= <"">
##$SUBNAM3= <"">
##$SUBNAM4= <"">
##$SUBNAM5= <"">
##$SUBNAM6= <"">
##$SUBNAM7= <"">
##$SUBNAM8= <"">
##$SUBNAM9= <"">
##$SW= 12.4709380669908
##$SWIBOX= (0..15)
0 1 2 0 0 0 0 0 0 0 0 0 0 0 0 0
##$SW_h= 4990.01996007984
##$SWfinal= 0
##$TD= 16244
##$TD0= 1
##$TE= 300
##$TE2= 300
##$TE3= 300
##$TEG= 300
##$TL= (0..7)
0 120 120 120 120 120 120 120
##$TP= (0..7)
150 150 150 150 150 150 150 150
##$TP07= 0
##$TPNAME0= <>
##$TPNAME1= <>
##$TPNAME2= <>
##$TPNAME3= <>
##$TPNAME4= <>
##$TPNAME5= <>
##$TPNAME6= <>
##$TPNAME7= <>
##$TPOAL= (0..7)
0.5 0.5 0.5 0.5 0.5 0.5 0.5 0.5
##$TPOFFS= (0..7)
0 0 0 0 0 0 0 0
##$TUNHIN= 0
##$TUNHOUT= 0
##$TUNXOUT= 0
##$USERA1= <user>
##$USERA2= <user>
##$USERA3= <user>
##$USERA4= <user>
##$USERA5= <user>
##$V9= 5
##$VALIST= <valist>
##$VCLIST= <CCCCCCCCCCCCCCC>
##$VD= 0
##$VDLIST= <DDDDDDDDDDDDDDD>
##$VPLIST= <PPPPPPPPPPPPPPP>
##$VTLIST= <TTTTTTTTTTTTTTT>
##$WBST= 1024
##$WBSW= 15.53612
##$XGAIN= (0..3)
0 0 0 0
##$XL= 0
##$YL= 0
##$YMAX_a= 29255906
##$YMIN_a= -27163421
##$ZGOPTNS= <>
##$ZL1= 120
##$ZL2= 120
##$ZL3= 120
##$ZL4= 120
##$ABSF1= 10
##$ABSF2= 0
##$ABSG= 5
##$ABSL= 3
##$ALPHA= 0
##$AQORDER= 0
##$ASSFAC= 0
##$ASSFACI= 0
##$ASSFACX= 0
##$ASSWID= 0
##$AUNMP= <proc_1H_AID>
##$AXLEFT= 0
##$AXNAME= <>
##$AXNUC= <off>
##$AXRIGHT= 0
##$AXTYPE= 0
##$AXUNIT= <>
##$AZFE= 0.1
##$AZFW= 0.1
##$BCFW= 1
##$BC_mod= 2
##$BYTORDP= 0
##$COROFFS= 0
##$CY= 12.5
##$DATMOD= 1
##$DC= 2
##$DFILT= <>
##$DTYPP= 0
##$F1P= 9.9967504570787
##$F2P= -9.53364507338961e-007
##$FCOR= 1
##$FTSIZE= 65536
##$FT_mod= 4
##$GAMMA= 1
##$GB= 0
##$INTBC= 1
##$INTSCL= 1
##$ISEN= 128
##$LB= 1
##$LEV0= 0
##$LPBIN= 0
##$MAXI= 10000
##$MC2= 0
##$MEAN= 0
##$ME_mod= 0
##$MI= 0.02
##$NCOEF= 0
##$NC_proc= 0
##$NLEV= 6
##$NOISF1= 8.174992
##$NOISF2= 6.675002
##$NSP= 1
##$NTH_PI= 0
##$NZP= 0
##$OFFSET= 12.29218
##$PC= 1
##$PHC0= -16.86239
##$PHC1= -12.02236
##$PH_mod= 0
##$PKNL= yes
##$PPARMOD= 0
##$PPDIAG= 0
##$PPIPTYP= 0
##$PPMPNUM= 100
##$PPRESOL= 1
##$PSCAL= 0
##$PSIGN= 0
##$PYNMP= <proc.py>
##$REVERSE= no
##$SF= 400.129461838569
##$SI= 131072
##$SIGF1= 5.6
##$SIGF2= 5.2
##$SINO= 400
##$SIOLD= 131072
##$SPECTYP= <>
##$SREGLST= <1H.D2O>
##$SSB= 2
##$STSI= 0
##$STSR= 0
##$SW_p= 4990.01996007986
##$SYMM= 0
##$S_DEV= 0
##$TDeff= 16244
##$TDoff= 0
##$TI= <>
##$TILT= no
##$TM1= 0
##$TM2= 0
##$TOPLEV= 0
##$USERP1= <user>
##$USERP2= <user>
##$USERP3= <user>
##$USERP4= <user>
##$USERP5= <user>
##$WDW= 4
##$XDIM= 8192
##$YMAX_p= 0
##$YMIN_p= 0
##$CURPLOT= <\\rik006s\net8_hp>
##$CURPRIN= <$\\rik006s\net8_hp>
##$DFORMAT= <normdp>
##$LAYOUT= <+/1d_h.xwp>
##$LFORMAT= <normlp>
##$PFORMAT= <normpl>
##$SURQMSG= 1
$$ End of Bruker specific parameters
$$ ---------------------------------
##NTUPLES= NMR FID
##VAR_NAME=  TIME,          FID/REAL,        FID/IMAG
##SYMBOL=    X,             R,               I
##VAR_TYPE=  INDEPENDENT,   DEPENDENT,       DEPENDENT
##VAR_FORM=  AFFN,          ASDF,            ASDF
##VAR_DIM=   8122,          8122,            8122
##UNITS=     SECONDS,       ARBITRARY UNITS, ARBITRARY UNITS
##FACTOR=    0.0002004,     1,               1
##FIRST=     0,             20076039,        -9042345
##LAST=      1.6274484,     2813477,         592082
##MIN=       0,             -27163421,       -27163421
##MAX=       1.6274484,     27855762,        27855762
$$ Real data points
##PAGE= N=1
##DATA TABLE= (X++(R..R)), XYDATA
0 20076039
1 27625378
2 21322894
3 24670604
4 26549327
5 26312197
6 22189203
7 23670297
8 26840299
9 27225358
10 24986370
11 23442733
12 24941943
13 27855762
14 25253804
15 23610531
16 24272832
17 26254538
18 26112368
19 22921574
20 22291351
21 25910077
22 26502206
23 25135703
24 22872763
25 24345811
26 26834805
27 24862109
28 22453276
29 23511572
30 25050538
31 26057527
32 23299636
33 22419418
34 24842456
35 25693674
36 24282014
37 22242550
38 22573709
39 25856193
40 24728175
41 22454162
42 22690644
43 24231570
44 25079556
45 22736647
46 21217002
47 24047084
48 25106392
49 24022852
50 21838234
51 21960632
52 25037721
53 24488073
54 21398864
55 21271955
56 23031279
57 25261868
58 23023414
59 20075588
60 22095860
61 24614539
62 24203250
63 21759229
64 20349346
65 23596905
66 24139275
67 21716150
68 20575635
69 21445692
70 23253799
71 22471844
72 20061939
73 21674247
74 23421017
75 23078763
76 21115638
77 19613318
78 22291973
79 23632765
80 20889092
81 19491031
82 20385139
83 23099977
84 22667306
85 18963464
86 19426906
87 22006469
88 22406856
89 20678554
90 18692350
91 21160049
92 23066406
93 20578946
94 18709455
95 18996807
96 21425611
97 22176558
98 18879875
99 18421152
100 20608459
101 21737993
102 20722459
103 18137026
104 19428845
105 21982913
106 20158321
107 17970401
108 17758941
109 20113658
110 21286124
111 17946819
112 16945064
113 19736424
114 21461278
115 20515465
116 17066694
117 17339010
118 20533328
119 19950110
120 17637841
121 16551591
122 18434574
123 21005716
124 18671714
125 16532277
126 17897468
127 19527827
128 19541695
129 16735158
130 16364732
131 19517567
132 19227589
133 16867157
134 15524721
135 17060332
136 20009403
137 18310748
138 15674087
139 16799347
140 18717597
141 19210531
142 16000174
143 14225930
144 17513730
145 18913078
146 16997600
147 14819260
148 15282068
149 18637917
150 17750209
151 14604805
152 15178825
153 17377858
154 18592133
155 16053554
156 13398676
157 15809190
158 17594127
159 16466600
160 14380833
161 13822152
162 16953021
163 17469140
164 14434989
165 13834945
166 15373205
167 17336891
168 15754445
169 12470176
170 14153781
171 16587401
172 15792875
173 13461078
174 12236901
175 15364776
176 16879059
177 14091661
178 12852210
179 13844618
180 15856312
181 15395425
182 12134687
183 12634340
184 14738467
185 14743002
186 13300908
187 11760582
188 13959837
189 15868178
190 13347946
191 11651263
192 12307802
193 14538814
194 14822385
195 11531901
196 11408262
197 13902838
198 14306945
199 12755041
200 10449908
201 11987405
202 14603927
203 12883017
204 10968118
205 11113658
206 13069151
207 14120682
208 11035295
209  9944909
210 12195607
211 13237036
212 12285068
213  9749146
214 10333522
215 13227006
216 12140020
217 10143228
218  9979125
219 11630181
220 13117080
221 10573008
222  8949692
223 10830589
224 11860657
225 11229124
226  8788451
227  8878690
228 12208844
229 11921126
230  9438510
231  8598010
232 10106143
233 12280738
234  9926910
235  7357729
236  9116523
237 10942361
238 10857939
239  8332889
240  7410581
241 10545689
242 11011087
243  8835755
244  7631448
245  8455109
246 10909345
247  9571499
248  6537024
249  7489905
250  9481671
251 10125642
252  7850557
253  6028777
254  8926667
255 10370770
256  8247262
257  6366573
258  6637244
259  9547179
260  9299833
261  6200661
262  6431414
263  8199188
264  9017516
265  7183740
266  4778582
267  7060111
268  9165781
269  7760462
270  5811597
271  5369110
272  8072407
273  8665946
274  5325067
275  4646828
276  6489274
277  8196081
278  7096619
279  4046294
280  5350620
281  7890091
282  6988390
283  4959643
284  3928619
285  6429609
286  8004042
287  4955227
288  3379353
289  4791468
290  6930298
291  6788288
292  3465013
293  3685320
294  6515868
295  6499991
296  4549772
297  2651915
298  4340800
299  6743037
300  4544685
301  2643636
302  3538724
303  5587194
304  6069207
305  2862960
306  2135246
307  4854008
308  5422378
309  3898771
310  1703551
311  2742260
312  5792883
313  4412435
314  1846002
315  1888985
316  3771200
317  5116394
318  2427896
319   930627
320  3391350
321  4527693
322  3425047
323  1035522
324  1126617
325  4270819
326  3753689
327  1161665
328   650351
329  2187570
330  4086568
331  2039185
332  -200318
333  1747407
334  3394572
335  3064026
336   776082
337  -216285
338  2430640
339  2669604
340   370693
341  -381251
342   786906
343  3041765
344  1717133
345  -949497
346   345174
347  2038095
348  1976034
349   -39831
350 -1483332
351  1045602
352  1995599
353  -138294
354 -1302853
355  -630559
356  1760630
357  1258753
358 -1711775
359 -1116648
360   721814
361  1072418
362  -719802
363 -2677161
364  -401373
365  1360015
366  -554620
367 -2191684
368 -2051963
369   379817
370   701029
371 -2378355
372 -2636167
373  -805680
374   105995
375 -1059357
376 -3466023
377 -1948766
378   263996
379 -1187785
380 -3050340
381 -3391274
382 -1159647
383   -94330
384 -2954697
385 -3727690
386 -1898305
387  -675721
388 -1600273
389 -4499800
390 -3751647
391  -962745
392 -1685672
393 -3652703
394 -4503336
395 -2500706
396  -706349
397 -3326238
398 -4960326
399 -3421227
400 -1791081
401 -2045812
402 -5071010
403 -5249012
404 -2366164
405 -2376034
406 -4230997
407 -5575588
408 -4080027
409 -1480094
410 -3363091
411 -5772195
412 -5083206
413 -3370312
414 -2787758
415 -5507302
416 -6536662
417 -3677824
418 -2955275
419 -4574955
420 -6351603
421 -5627288
422 -2876926
423 -4045645
424 -6630669
425 -6212651
426 -4410719
427 -3234094
428 -5683154
429 -7725900
430 -5372739
431 -3901372
432 -5008761
433 -7081559
434 -7257753
435 -4234404
436 -4300672
437 -7024090
438 -7396711
439 -5851002
440 -4134162
441 -5917486
442 -8604702
443 -6823003
444 -4904887
445 -5581427
446 -7732614
447 -8643707
448 -5724871
449 -4683098
450 -7206009
451 -8316879
452 -7363262
453 -5336537
454 -6261341
455 -9327150
456 -8388064
457 -6072558
458 -5976671
459 -7830593
460 -9522561
461 -7223474
462 -5544236
463 -7717306
464 -9280576
465 -8793488
466 -6613992
467 -6510744
468 -9561800
469 -9600047
470 -7483852
471 -6809238
472 -8077578
473 -10135395
474 -8573919
475 -6494491
476 -8348111
477 -10201145
478 -9978812
479 -7736060
480 -7012968
481 -9987161
482 -10614125
483 -8523659
484 -7582990
485 -8571911
486 -11021179
487 -10219294
488 -7584654
489 -8406142
490 -10303595
491 -10975374
492 -9361694
493 -7767167
494 -10097772
495 -11500819
496 -10008194
497 -8832740
498 -9113899
499 -11356459
500 -11184974
501 -8503850
502 -8978416
503 -10925424
504 -11738205
505 -10416043
506 -8680281
507 -10768563
508 -12507664
509 -10945677
510 -9501634
511 -9552191
512 -11888845
513 -12432779
514 -9685796
515 -9441658
516 -11356006
517 -12668081
518 -11816808
519 -9407312
520 -10753713
521 -13232816
522 -12377043
523 -10552297
524 -9806162
525 -11961971
526 -13536657
527 -11164318
528 -10224626
529 -11794790
530 -13286387
531 -12910083
532 -10361853
533 -10914792
534 -13567710
535 -13245493
536 -11577092
537 -10619866
538 -12504717
539 -14573459
540 -12344948
541 -10627545
542 -11980234
543 -13898037
544 -14168603
545 -11472717
546 -11072481
547 -13790962
548 -14251517
549 -12853290
550 -11445257
551 -12535215
552 -15018829
553 -13677512
554 -11676801
555 -12315408
556 -14048101
557 -14969626
558 -12701104
559 -11667835
560 -14358169
561 -15321106
562 -13781249
563 -11834271
564 -12557610
565 -15566866
566 -14799521
567 -12336282
568 -12680382
569 -14654933
570 -16163934
571 -14094247
572 -12065680
573 -14143042
574 -15761735
575 -15036473
576 -13003123
577 -12577256
578 -15547473
579 -16081223
580 -13832745
581 -13177364
582 -14450045
583 -16580169
584 -15528763
585 -12971791
586 -14265829
587 -16112539
588 -15831738
589 -13982063
590 -13171300
591 -15946588
592 -16898784
593 -14610691
594 -13777365
595 -14908561
596 -17069755
597 -16393363
598 -13466905
599 -14275741
600 -16760273
601 -17305939
602 -15435739
603 -13296975
604 -15373775
605 -17550130
606 -16046673
607 -14484416
608 -14705937
609 -17086432
610 -17715041
611 -14886900
612 -14598840
613 -16613784
614 -17542754
615 -16457157
616 -14299026
617 -15571936
618 -17871094
619 -16811253
620 -15280336
621 -15147469
622 -17256168
623 -18500452
624 -15910905
625 -14900422
626 -16704902
627 -17965130
628 -17341048
629 -15023323
630 -15632441
631 -18162609
632 -17720169
633 -16230591
634 -15665513
635 -17242720
636 -19050831
637 -17118748
638 -15529129
639 -16620775
640 -17902131
641 -18054674
642 -16112492
643 -16093521
644 -18572977
645 -18478161
646 -16936078
647 -16149256
648 -17412264
649 -19327829
650 -17586493
651 -15872541
652 -17281630
653 -18754871
654 -18785284
655 -16587494
656 -16085765
657 -18771248
658 -19314471
659 -17811631
660 -16550510
661 -17209645
662 -19722246
663 -18966743
664 -16681217
665 -17091576
666 -18688223
667 -19657561
668 -17775813
669 -16212292
670 -18504941
671 -19695253
672 -18444102
673 -17058410
674 -17507499
675 -20169093
676 -19831227
677 -17248873
678 -17325459
679 -18831812
680 -19957520
681 -18405256
682 -16443629
683 -18509568
684 -20458218
685 -19601312
686 -17754441
687 -17174605
688 -19788782
689 -20549356
690 -18045441
691 -17356965
692 -18704748
693 -20460159
694 -19694867
695 -17130654
696 -18204027
697 -20374926
698 -20209454
699 -18627265
700 -17544065
701 -19660142
702 -21000659
703 -18801948
704 -17694902
705 -18730830
706 -20623455
707 -20353143
708 -17596712
709 -18175910
710 -20751766
711 -20929676
712 -19172682
713 -17507121
714 -19380349
715 -21525281
716 -19752220
717 -18086333
718 -18629305
719 -20730409
720 -21460495
721 -18693126
722 -17920163
723 -20071784
724 -21179679
725 -20366206
726 -18312657
727 -19037337
728 -21503770
729 -20619132
730 -18802220
731 -18616648
732 -20351084
733 -21715501
734 -19449032
735 -18235550
736 -20238401
737 -21490221
738 -20878599
739 -18823682
740 -19115297
741 -21613277
742 -21045412
743 -19157427
744 -18715720
745 -20107179
746 -21987136
747 -20375438
748 -18597744
749 -20004857
750 -21541230
751 -21546972
752 -19384496
753 -18688018
754 -21286234
755 -21668672
756 -19826018
757 -18834431
758 -19913282
759 -22229360
760 -21152903
761 -18886526
762 -19844311
763 -21453419
764 -21719498
765 -19770145
766 -18621760
767 -21158718
768 -22294251
769 -20616809
770 -19115154
771 -19456412
772 -21986907
773 -21860548
774 -19371024
775 -19509978
776 -21163068
777 -22225541
778 -20835583
779 -18866329
780 -20538832
781 -22129889
782 -21184118
783 -19822596
784 -19501547
785 -21554878
786 -22054767
787 -19877884
788 -19717655
789 -21115031
790 -22223891
791 -21275500
792 -19175829
793 -20437280
794 -22262656
795 -21428099
796 -19994488
797 -19566066
798 -21640426
799 -22587118
800 -20294381
801 -19605058
802 -20935654
803 -22271140
804 -21736973
805 -19360701
806 -19955202
807 -22063789
808 -21845796
809 -20501999
810 -19506048
811 -21164295
812 -22893453
813 -21044440
814 -19698709
815 -20552334
816 -22081055
817 -22133259
818 -19657337
819 -19628689
820 -21982053
821 -22150421
822 -20824692
823 -19590439
824 -20908693
825 -22911147
826 -21310950
827 -19636713
828 -20257294
829 -21850740
830 -22524012
831 -20224153
832 -19419726
833 -21645412
834 -22438808
835 -21318385
836 -19503982
837 -20091460
838 -22667966
839 -21902166
840 -19874364
841 -19952420
842 -21608782
843 -22917152
844 -20813548
845 -19134793
846 -21056319
847 -22377603
848 -21641666
849 -19661845
850 -19632722
851 -22390075
852 -22407894
853 -20276325
854 -19816646
855 -21114160
856 -22870242
857 -21383688
858 -19133606
859 -20445189
860 -22135352
861 -22045849
862 -20185083
863 -19339647
864 -21889548
865 -22706083
866 -20708285
867 -19608261
868 -20371771
869 -22468135
870 -21883020
871 -19445341
872 -20134199
873 -21929043
874 -22302976
875 -20674506
876 -19167191
877 -21216119
878 -22618227
879 -20972500
880 -19632561
881 -19956254
882 -22069054
883 -22119792
884 -19570872
885 -19663194
886 -21504068
887 -22306955
888 -21034736
889 -19034003
890 -20508246
891 -22444661
892 -21375074
893 -19839444
894 -19492350
895 -21415276
896 -22410879
897 -20133857
898 -19383738
899 -20798137
900 -21992305
901 -21355649
902 -19097640
903 -19804138
904 -22025997
905 -21507852
906 -20053368
907 -19389344
908 -20950090
909 -22284032
910 -20225174
911 -19054348
912 -20252662
913 -21591639
914 -21531672
915 -19367959
916 -19433565
917 -21633341
918 -21532493
919 -20145463
920 -19114989
921 -20256701
922 -22108288
923 -20542488
924 -18902694
925 -19709479
926 -21194260
927 -21661439
928 -19550148
929 -18909599
930 -21092802
931 -21503986
932 -20264759
933 -18976753
934 -19661903
935 -21796108
936 -20837595
937 -18998821
938 -19458152
939 -20752739
940 -21439542
941 -19586784
942 -18457266
943 -20448981
944 -21261822
945 -20254232
946 -18905048
947 -19164003
948 -21470724
949 -21061042
950 -18948518
951 -18926272
952 -20196922
953 -21275544
954 -19741281
955 -18091118
956 -19857897
957 -21152657
958 -20359413
959 -18778452
960 -18452271
961 -20774787
962 -21064963
963 -18868235
964 -18363825
965 -19551828
966 -21095962
967 -20039577
968 -17816411
969 -19026678
970 -20774353
971 -20474532
972 -18879167
973 -17857023
974 -19871875
975 -20880051
976 -18965714
977 -18063489
978 -18937574
979 -20720067
980 -20337449
981 -17811809
982 -18213582
983 -20060833
984 -20259302
985 -18890091
986 -17404777
987 -19089577
988 -20766001
989 -19165814
990 -17798105
991 -18184552
992 -20063322
993 -20383935
994 -17836986
995 -17587840
996 -19479599
997 -20106187
998 -18974645
999 -17054538
1000 -18208849
1001 -20387420
1002 -19291537
1003 -17602925
1004 -17449073
1005 -19194452
1006 -20239195
1007 -17921118
1008 -16929865
1009 -18618642
1010 -19805464
1011 -19239753
1012 -17053661
1013 -17351273
1014 -19718507
1015 -19222906
1016 -17450810
1017 -16800698
1018 -18251343
1019 -19957233
1020 -18223270
1021 -16690393
1022 -17882765
1023 -19161878
1024 -19071615
1025 -16908550
1026 -16460020
1027 -18821867
1028 -19065641
1029 -17531852
1030 -16542961
1031 -17469021
1032 -19463002
1033 -18290242
1034 -16383876
1035 -17096678
1036 -18404149
1037 -18767835
1038 -16914695
1039 -15883833
1040 -18036426
1041 -18757567
1042 -17410605
1043 -16190684
1044 -16656921
1045 -18825332
1046 -18271521
1047 -16052724
1048 -16220810
1049 -17551702
1050 -18466946
1051 -17052352
1052 -15445981
1053 -17144737
1054 -18395869
1055 -17443036
1056 -16037543
1057 -15779030
1058 -17813217
1059 -18020509
1060 -15953827
1061 -15745103
1062 -16890017
1063 -17991220
1064 -16970277
1065 -14992886
1066 -16197317
1067 -17680721
1068 -17067379
1069 -15810587
1070 -15259504
1071 -17083618
1072 -17756640
1073 -15755194
1074 -15188579
1075 -16185003
1076 -17436354
1077 -16799938
1078 -14524210
1079 -15216933
1080 -17050869
1081 -16811734
1082 -15489388
1083 -14498539
1084 -16180983
1085 -17505782
1086 -15718671
1087 -14640448
1088 -15321254
1089 -16685481
1090 -16591566
1091 -14277120
1092 -14365322
1093 -16293981
1094 -16548671
1095 -15451289
1096 -14075531
1097 -15256858
1098 -16982605
1099 -15449985
1100 -13975488
1101 -14413549
1102 -15927479
1103 -16432222
1104 -14232768
1105 -13704885
1106 -15501737
1107 -15988495
1108 -15090924
1109 -13536080
1110 -14237551
1111 -16334686
1112 -15378399
1113 -13639492
1114 -13603303
1115 -15027175
1116 -16086760
1117 -14098037
1118 -12897660
1119 -14553587
1120 -15517400
1121 -14869987
1122 -13051761
1123 -13124947
1124 -15505072
1125 -15246471
1126 -13409510
1127 -12944262
1128 -14082787
1129 -15512728
1130 -13947299
1131 -12251126
1132 -13578942
1133 -14871988
1134 -14686919
1135 -12858668
1136 -12207274
1137 -14532648
1138 -15022316
1139 -13222495
1140 -12201984
1141 -12941295
1142 -14843603
1143 -13960255
1144 -11798503
1145 -12529520
1146 -14048449
1147 -14426390
1148 -12805096
1149 -11452746
1150 -13357244
1151 -14364803
1152 -12884035
1153 -11673511
1154 -11997019
1155 -13988859
1156 -13805308
1157 -11523528
1158 -11708240
1159 -13188361
1160 -13896094
1161 -12564806
1162 -10726179
1163 -12197968
1164 -13737136
1165 -12646732
1166 -11242131
1167 -11043427
1168 -13055209
1169 -13642183
1170 -11340913
1171 -10744831
1172 -12016845
1173 -13186790
1174 -12462930
1175 -10273905
1176 -11102201
1177 -12983523
1178 -12449054
1179 -11059054
1180 -10299034
1181 -11821721
1182 -12917228
1183 -11045094
1184 -10195789
1185 -11152481
1186 -12297519
1187 -12082317
1188 -10016744
1189 -10314472
1190 -12205864
1191 -11949131
1192 -10642544
1193 -9606580
1194 -10795486
1195 -12341596
1196 -10793485
1197 -9473326
1198 -10177887
1199 -11561982
1200 -11878358
1201 -9714542
1202 -9233256
1203 -11133987
1204 -11409499
1205 -10270313
1206 -8952584
1207 -9705131
1208 -11633112
1209 -10605194
1210 -9029242
1211 -9356660
1212 -10596531
1213 -11255035
1214 -9335246
1215 -8313719
1216 -10023262
1217 -10706819
1218 -9959039
1219 -8601614
1220 -8758273
1221 -10742900
1222 -10311735
1223 -8583054
1224 -8437325
1225 -9491587
1226 -10592158
1227 -9062676
1228 -7538186
1229 -9048420
1230 -10138578
1231 -9561604
1232 -8051347
1233 -7747219
1234 -9843337
1235 -9938089
1236 -8108008
1237 -7580619
1238 -8424326
1239 -9842382
1240 -8900911
1241 -7116615
1242 -8157438
1243 -9287542
1244 -8940734
1245 -7553759
1246 -6873808
1247 -8787242
1248 -9352186
1249 -7646410
1250 -6951230
1251 -7652023
1252 -9215579
1253 -8611615
1254 -6387608
1255 -6939868
1256 -8467283
1257 -8619718
1258 -7246172
1259 -5902062
1260 -7564748
1261 -8823792
1262 -7409641
1263 -6352983
1264 -6665188
1265 -8270830
1266 -8205132
1267 -5891094
1268 -5977560
1269 -7572034
1270 -7987935
1271 -6843017
1272 -5245770
1273 -6572079
1274 -8229685
1275 -7004879
1276 -5579997
1277 -5498215
1278 -7173943
1279 -7852799
1280 -5608082
1281 -4970372
1282 -6507260
1283 -7513963
1284 -6807119
1285 -4649121
1286 -5159179
1287 -7282204
1288 -6763635
1289 -5128878
1290 -4400904
1291 -5903915
1292 -7447612
1293 -5658408
1294 -4271851
1295 -5257503
1296 -6468022
1297 -6415937
1298 -4401436
1299 -4158978
1300 -6146672
1301 -6179439
1302 -4885960
1303 -3917748
1304 -4769689
1305 -6490287
1306 -5291296
1307 -3707559
1308 -4302686
1309 -5460442
1310 -5831134
1311 -3987222
1312 -3171593
1313 -5093016
1314 -5648707
1315 -4572401
1316 -3410023
1317 -3798491
1318 -5629824
1319 -4827095
1320 -2975726
1321 -3284410
1322 -4520144
1323 -5276348
1324 -3698052
1325 -2420227
1326 -4159136
1327 -5051264
1328 -4039360
1329 -2673098
1330 -2676361
1331 -4672985
1332 -4521297
1333 -2600939
1334 -2443395
1335 -3469931
1336 -4601630
1337 -3516384
1338 -1732996
1339 -2872548
1340 -4080379
1341 -3569489
1342 -2267742
1343 -1743814
1344 -3635569
1345 -4112346
1346 -2239492
1347 -1640060
1348 -2473367
1349 -3818651
1350 -3153001
1351 -1039262
1352 -1750418
1353 -3236805
1354 -3069879
1355 -1890485
1356 -1001702
1357 -2539914
1358 -3454665
1359 -1866166
1360 -1033145
1361 -1454148
1362 -2678240
1363 -2592787
1364  -634033
1365  -913546
1366 -2454136
1367 -2567758
1368 -1435219
1369   -79664
1370 -1321167
1371 -2860024
1372 -1554252
1373  -281007
1374  -439151
1375 -1838034
1376 -2255282
1377  -199277
1378   144328
1379 -1435857
1380 -1951400
1381 -1117283
1382   447057
1383  -210094
1384 -1910724
1385 -1029554
1386   267462
1387   350085
1388  -877759
1389 -1776935
1390    -7141
1391   884715
1392  -426202
1393 -1106755
1394  -563742
1395  1077978
1396   861135
1397 -1075982
1398  -677437
1399   724645
1400  1110558
1401    59237
1402 -1166922
1403   463066
1404  1887324
1405   674518
1406  -485241
1407  -307259
1408  1454929
1409  1825163
1410  -196922
1411  -267457
1412  1253308
1413  2030457
1414  1244407
1415  -374808
1416   672428
1417  2379633
1418  1583867
1419   414647
1420   228145
1421  1782735
1422  2699277
1423   909922
1424   328846
1425  1653499
1426  2719450
1427  2348246
1428   442354
1429   860362
1430  2883789
1431  2602138
1432  1269274
1433   643234
1434  2085216
1435  3660723
1436  2119528
1437   925385
1438  1942308
1439  3233832
1440  3288175
1441  1358463
1442  1182218
1443  3278839
1444  3569147
1445  2425906
1446  1419100
1447  2258338
1448  4129015
1449  3247306
1450  1745204
1451  2208111
1452  3483254
1453  4205416
1454  2571275
1455  1675233
1456  3549017
1457  4389141
1458  3479859
1459  2208866
1460  2544451
1461  4598669
1462  4214282
1463  2539229
1464  2668887
1465  3892660
1466  4963536
1467  3708343
1468  2310962
1469  3748006
1470  4891594
1471  4408501
1472  3173120
1473  2948469
1474  4887068
1475  5123747
1476  3554341
1477  3345689
1478  4293740
1479  5504958
1480  4669253
1481  3004906
1482  4042284
1483  5357783
1484  5147250
1485  4036408
1486  3477868
1487  5322907
1488  6079768
1489  4537163
1490  3881394
1491  4553155
1492  5998405
1493  5694069
1494  3768688
1495  4272316
1496  5779702
1497  5987574
1498  5048980
1499  4135195
1500  5627134
1501  6728085
1502  5384830
1503  4568612
1504  4948226
1505  6273673
1506  6478032
1507  4786337
1508  4902128
1509  6266099
1510  6632556
1511  5917539
1512  4686501
1513  5741932
1514  7250033
1515  6275099
1516  5251353
1517  5431793
1518  6838003
1519  7421816
1520  5582141
1521  5237469
1522  6713540
1523  7348963
1524  6706691
1525  5245729
1526  5943370
1527  7798120
1528  7228026
1529  6071398
1530  5917426
1531  7100685
1532  8138874
1533  6592868
1534  5689357
1535  6894475
1536  7849141
1537  7681876
1538  6155132
1539  6280221
1540  8252421
1541  8125505
1542  6822801
1543  6311701
1544  7294556
1545  8693525
1546  7467846
1547  6201193
1548  7250991
1549  8437996
1550  8567200
1551  7017129
1552  6572033
1553  8515974
1554  8868201
1555  7611305
1556  6818480
1557  7534180
1558  9245435
1559  8463782
1560  6821804
1561  7500867
1562  8819318
1563  9321958
1564  7928671
1565  6928825
1566  8687207
1567  9556519
1568  8476438
1569  7387018
1570  7652866
1571  9586359
1572  9517648
1573  7738555
1574  7825498
1575  9018580
1576  9886293
1577  8810920
1578  7304795
1579  8690708
1580 10083943
1581  9450257
1582  8220963
1583  7977219
1584  9815281
1585 10278257
1586  8464720
1587  8101232
1588  9156579
1589 10338136
1590  9815215
1591  8137153
1592  8940713
1593 10429533
1594 10207369
1595  9096049
1596  8307615
1597  9780430
1598 10848332
1599  9391787
1600  8630995
1601  9403223
1602 10775495
1603 10724197
1604  8841774
1605  9083713
1606 10714947
1607 10817350
1608  9786085
1609  8724180
1610  9924286
1611 11423442
1612 10298915
1613  9258473
1614  9649653
1615 10968634
1616 11453130
1617  9702596
1618  9280806
1619 10725849
1620 11264405
1621 10664745
1622  9424697
1623 10068441
1624 11794602
1625 11109330
1626  9900766
1627  9947688
1628 11063027
1629 11877363
1630 10420159
1631  9732915
1632 11074816
1633 11760721
1634 11323536
1635 10061852
1636 10273103
1637 12047637
1638 11723361
1639 10466250
1640 10313243
1641 11307437
1642 12393654
1643 11154577
1644 10044410
1645 11254464
1646 12234598
1647 12035837
1648 10671323
1649 10395158
1650 12184537
1651 12329586
1652 11096737
1653 10709673
1654 11484492
1655 12835693
1656 12035268
1657 10618667
1658 11392469
1659 12421057
1660 12521420
1661 11305194
1662 10593244
1663 12291711
1664 12955208
1665 11840237
1666 11186351
1667 11684596
1668 13168085
1669 12726920
1670 11065216
1671 11511437
1672 12646737
1673 12994335
1674 11986480
1675 11004140
1676 12457506
1677 13442873
1678 12450605
1679 11578382
1680 11728308
1681 13282722
1682 13413620
1683 11655624
1684 11613832
1685 12809756
1686 13540197
1687 12748008
1688 11322542
1689 12428871
1690 13845476
1691 13116400
1692 12003703
1693 11781586
1694 13296139
1695 13983449
1696 12370733
1697 11956349
1698 13005844
1699 13905333
1700 13431761
1701 11753655
1702 12297024
1703 13953162
1704 13703376
1705 12630630
1706 12038889
1707 13350550
1708 14532450
1709 13082607
1710 12137099
1711 12955522
1712 14075888
1713 14030732
1714 12300603
1715 12343800
1716 14084758
1717 14221040
1718 13258143
1719 12407187
1720 13290439
1721 14758313
1722 13677906
1723 12427930
1724 12923826
1725 14143712
1726 14598914
1727 12972723
1728 12413157
1729 14107566
1730 14700349
1731 13874257
1732 12709965
1733 13192371
1734 14950937
1735 14356855
1736 12863257
1737 12959064
1738 14102974
1739 15033563
1740 13751200
1741 12660574
1742 13932279
1743 14828980
1744 14416986
1745 13217908
1746 13120320
1747 14891833
1748 14949178
1749 13541025
1750 13247563
1751 14072798
1752 15182099
1753 14292630
1754 12951383
1755 13932417
1756 14951187
1757 14780068
1758 13666968
1759 13211095
1760 14880390
1761 15391371
1762 14051118
1763 13429877
1764 14000602
1765 15316212
1766 14826395
1767 13211866
1768 13805311
1769 15063383
1770 15274739
1771 14286036
1772 13352249
1773 14681688
1774 15577319
1775 14486750
1776 13708711
1777 13958070
1778 15264537
1779 15327936
1780 13769073
1781 13933720
1782 15068376
1783 15450786
1784 14683070
1785 13531287
1786 14533111
1787 15705657
1788 14868217
1789 14008363
1790 14086640
1791 15357284
1792 15742806
1793 14163068
1794 13915562
1795 15062483
1796 15631498
1797 15054848
1798 13724832
1799 14405931
1800 15829792
1801 15252086
1802 14293019
1803 14147441
1804 15265501
1805 16007671
1806 14572358
1807 13975617
1808 14978700
1809 15729226
1810 15436110
1811 14021176
1812 14300937
1813 15933202
1814 15682460
1815 14555185
1816 14053240
1817 15024839
1818 16200257
1819 15020607
1820 14001130
1821 14834221
1822 15840866
1823 15916394
1824 14454501
1825 14152444
1826 15737057
1827 15905554
1828 14893127
1829 14150318
1830 14786850
1831 16212908
1832 15477126
1833 14243563
1834 14748563
1835 15774543
1836 16151708
1837 14807300
1838 14046173
1839 15504462
1840 16044227
1841 15191702
1842 14309093
1843 14664087
1844 16282300
1845 15941412
1846 14424026
1847 14523633
1848 15574901
1849 16334492
1850 15193520
1851 13975935
1852 15259529
1853 16296114
1854 15693829
1855 14560158
1856 14408117
1857 16047764
1858 16254759
1859 14740245
1860 14411765
1861 15251940
1862 16290732
1863 15632164
1864 14190518
1865 15014573
1866 16198982
1867 15914249
1868 14834947
1869 14282040
1870 15742581
1871 16437183
1872 15033058
1873 14366072
1874 15029892
1875 16273603
1876 16030620
1877 14345539
1878 14690834
1879 16043526
1880 16105983
1881 15105205
1882 14163214
1883 15310502
1884 16455096
1885 15435544
1886 14575958
1887 14889220
1888 16040294
1889 16214237
1890 14555714
1891 14392130
1892 15677551
1893 16124089
1894 15440404
1895 14302255
1896 15015030
1897 16394953
1898 15694403
1899 14673008
1900 14648971
1901 15695565
1902 16300626
1903 14869578
1904 14274878
1905 15392438
1906 16082864
1907 15712772
1908 14456623
1909 14715522
1910 16208487
1911 15847938
1912 14738710
1913 14475268
1914 15372227
1915 16280122
1916 15138574
1917 14306741
1918 15221137
1919 15930513
1920 15755442
1921 14561192
1922 14439329
1923 15905373
1924 15893120
1925 14842512
1926 14386231
1927 15112606
1928 16329219
1929 15464641
1930 14220913
1931 14850526
1932 15782924
1933 15895194
1934 14627977
1935 14051736
1936 15559278
1937 16036122
1938 15071993
1939 14355386
1940 14749056
1941 16054445
1942 15588380
1943 14255691
1944 14595878
1945 15446537
1946 15785913
1947 14826613
1948 13985090
1949 15212064
1950 15927167
1951 15140260
1952 14325406
1953 14416138
1954 15725724
1955 15656506
1956 14206172
1957 14265107
1958 15216490
1959 15833103
1960 15037999
1961 13831954
1962 14774030
1963 15767125
1964 15138461
1965 14208103
1966 14072217
1967 15403457
1968 15747614
1969 14325466
1970 14040499
1971 14888527
1972 15654582
1973 15123150
1974 13714773
1975 14316730
1976 15556664
1977 15207262
1978 14214125
1979 13768662
1980 15002585
1981 15797582
1982 14485997
1983 13803939
1984 14437627
1985 15363831
1986 15226785
1987 13692832
1988 13785651
1989 15193948
1990 15309850
1991 14412050
1992 13546356
1993 14466621
1994 15671212
1995 14625958
1996 13563831
1997 13925782
1998 14973352
1999 15249392
2000 13775729
2001 13473695
2002 14822156
2003 15202421
2004 14446660
2005 13400585
2006 13906785
2007 15290450
2008 14675492
2009 13531222
2010 13564575
2011 14539767
2012 15259969
2013 13976136
2014 13091103
2015 14177221
2016 14942695
2017 14542868
2018 13320083
2019 13341285
2020 14860204
2021 14724517
2022 13532275
2023 13281395
2024 14053141
2025 14944177
2026 13956639
2027 12880393
2028 13729109
2029 14531310
2030 14352034
2031 13321096
2032 13049352
2033 14444686
2034 14611657
2035 13464554
2036 12973614
2037 13532317
2038 14610156
2039 13969421
2040 12632028
2041 13226677
2042 14257230
2043 14339870
2044 13269439
2045 12573506
2046 13893430
2047 14509111
2048 13457844
2049 12674732
2050 12940691
2051 14178539
2052 14043619
2053 12604270
2054 12756653
2055 13771774
2056 14180478
2057 13338164
2058 12241627
2059 13193209
2060 14149517
2061 13394463
2062 12529819
2063 12517736
2064 13697255
2065 13967315
2066 12592910
2067 12402241
2068 13233570
2069 13763040
2070 13250770
2071 12037674
2072 12569087
2073 13708962
2074 13348843
2075 12499600
2076 12134214
2077 13109029
2078 13734094
2079 12471644
2080 11944480
2081 12705204
2082 13407595
2083 13146563
2084 11900312
2085 12186247
2086 13353547
2087 13017979
2088 12123752
2089 11728700
2090 12624694
2091 13459676
2092 12347455
2093 11600812
2094 12223489
2095 13015477
2096 13049251
2097 11747612
2098 11533871
2099 12759820
2100 12874492
2101 12022040
2102 11250963
2103 11889147
2104 13124361
2105 12368678
2106 11322395
2107 11710267
2108 12552395
2109 12774834
2110 11538975
2111 11067083
2112 12243486
2113 12533052
2114 11784709
2115 10990702
2116 11372566
2117 12695231
2118 12261521
2119 11078502
2120 11162041
2121 11981404
2122 12502903
2123 11392684
2124 10477534
2125 11593189
2126 12335088
2127 11783132
2128 10752499
2129 10721890
2130 12122109
2131 12109199
2132 10849111
2133 10616241
2134 11310576
2135 12130990
2136 11395966
2137 10188425
2138 10913032
2139 11857201
2140 11625269
2141 10582520
2142 10122911
2143 11431201
2144 11847610
2145 10656243
2146 10168998
2147 10744436
2148 11734428
2149 11274229
2150  9853260
2151 10241587
2152 11263103
2153 11292504
2154 10411994
2155  9660910
2156 10712214
2157 11528724
2158 10611369
2159  9857599
2160 10053814
2161 11105854
2162 11122447
2163  9609834
2164  9528072
2165 10631495
2166 10998449
2167 10220087
2168  9207464
2169 10063559
2170 11158806
2171 10394879
2172  9467886
2173  9458190
2174 10433849
2175 10782804
2176  9405448
2177  9007897
2178  9967091
2179 10572389
2180 10153959
2181  8961444
2182  9283330
2183 10530214
2184 10208659
2185  9218350
2186  8820996
2187  9689284
2188 10508354
2189  9372368
2190  8567642
2191  9305677
2192 10023146
2193  9851778
2194  8656571
2195  8641825
2196  9861834
2197  9779395
2198  8949270
2199  8503777
2200  9084779
2201  9994889
2202  9152694
2203  8177584
2204  8670761
2205  9411668
2206  9516647
2207  8409593
2208  8031961
2209  9261389
2210  9512753
2211  8681400
2212  8001701
2213  8366779
2214  9473972
2215  8948017
2216  7812771
2217  8024692
2218  8745162
2219  9117978
2220  8242150
2221  7567366
2222  8579595
2223  9066132
2224  8396226
2225  7583879
2226  7631567
2227  8782312
2228  8631107
2229  7447007
2230  7469460
2231  8229002
2232  8737442
2233  7971160
2234  7030921
2235  7900609
2236  8592013
2237  8022648
2238  7156112
2239  6984291
2240  8092391
2241  8287084
2242  7168956
2243  6966931
2244  7586042
2245  8286899
2246  7783331
2247  6514930
2248  7007442
2249  8001277
2250  7758757
2251  6830441
2252  6356280
2253  7470454
2254  8026225
2255  6870903
2256  6366438
2257  6897291
2258  7680082
2259  7416524
2260  6147829
2261  6380353
2262  7397285
2263  7407972
2264  6641363
2265  5910357
2266  6675820
2267  7493052
2268  6567081
2269  5809854
2270  6105597
2271  7044270
2272  7214537
2273  5890732
2274  5693578
2275  6742067
2276  6956728
2277  6255084
2278  5369993
2279  5966621
2280  7000950
2281  6286984
2282  5402077
2283  5527057
2284  6398790
2285  6837927
2286  5628845
2287  5058378
2288  5996550
2289  6490686
2290  5985108
2291  4872416
2292  5081398
2293  6402270
2294  6130613
2295  5097336
2296  4889904
2297  5660118
2298  6388141
2299  5360509
2300  4439348
2301  5177630
2302  5882523
2303  5700335
2304  4602847
2305  4389516
2306  5667292
2307  5818552
2308  4852820
2309  4311829
2310  4777838
2311  5778030
2312  5153771
2313  4003930
2314  4443606
2315  5264659
2316  5358570
2317  4326142
2318  3760211
2319  4911509
2320  5336179
2321  4467055
2322  3814717
2323  4086235
2324  5152712
2325  4876433
2326  3671568
2327  3798275
2328  4561419
2329  4895487
2330  4084429
2331  3160658
2332  4027452
2333  4776427
2334  4162808
2335  3368484
2336  3373759
2337  4518888
2338  4642630
2339  3362414
2340  3160903
2341  3832642
2342  4301215
2343  3731070
2344  2711309
2345  3331790
2346  4196758
2347  3817231
2348  3080400
2349  2777088
2350  3690495
2351  4115686
2352  3010243
2353  2577666
2354  3101529
2355  3725445
2356  3454793
2357  2335132
2358  2645960
2359  3627838
2360  3414266
2361  2655508
2362  2186145
2363  2959859
2364  3585640
2365  2609986
2366  2032770
2367  2505494
2368  3175516
2369  3136323
2370  1973226
2371  1914089
2372  2894288
2373  2950201
2374  2286309
2375  1624107
2376  2180297
2377  3094415
2378  2357004
2379  1554840
2380  1835572
2381  2551805
2382  2728886
2383  1583594
2384  1223254
2385  2214717
2386  2481375
2387  1933653
2388  1188053
2389  1489331
2390  2514231
2391  2034305
2392  1097964
2393  1130163
2394  1795469
2395  2266879
2396  1295797
2397   624558
2398  1515850
2399  2032826
2400  1590389
2401   711731
2402   764300
2403  1929556
2404  1727681
2405   652824
2406   476611
2407  1095871
2408  1764851
2409  1004350
2410   110315
2411   833060
2412  1496762
2413  1249591
2414   313538
2415     9714
2416  1148094
2417  1356932
2418   334797
2419   -96861
2420   403910
2421  1305332
2422   806115
2423  -394138
2424    30257
2425   874502
2426   863438
2427   -15607
2428  -638772
2429   366870
2430   915278
2431    78158
2432  -525620
2433  -317647
2434   606143
2435   461316
2436  -771232
2437  -687401
2438   159249
2439   423618
2440  -277889
2441 -1133851
2442  -336315
2443   485168
2444  -228052
2445 -1040704
2446 -1058932
2447   -69003
2448   160444
2449 -1105041
2450 -1375154
2451  -555070
2452   -35768
2453  -484697
2454 -1544289
2455 -1165789
2456  -194817
2457  -539965
2458 -1361039
2459 -1708010
2460  -900638
2461  -240853
2462 -1255705
2463 -1843297
2464 -1251622
2465  -635249
2466  -841081
2467 -1955839
2468 -1886694
2469  -841994
2470  -949936
2471 -1712365
2472 -2194645
2473 -1578861
2474  -752636
2475 -1530377
2476 -2298967
2477 -1902587
2478 -1281149
2479 -1224411
2480 -2281625
2481 -2570396
2482 -1527845
2483 -1321947
2484 -1964349
2485 -2623635
2486 -2293746
2487 -1326840
2488 -1859220
2489 -2780578
2490 -2569122
2491 -1910445
2492 -1624527
2493 -2528803
2494 -3083540
2495 -2185254
2496 -1820938
2497 -2344955
2498 -3062815
2499 -2958595
2500 -1941577
2501 -2189154
2502 -3167726
2503 -3148976
2504 -2519903
2505 -2020354
2506 -2753459
2507 -3579244
2508 -2884943
2509 -2357841
2510 -2713824
2511 -3423064
2512 -3580559
2513 -2609384
2514 -2547241
2515 -3466067
2516 -3622202
2517 -3139110
2518 -2572969
2519 -3088181
2520 -4030069
2521 -3496979
2522 -2847341
2523 -3100497
2524 -3827118
2525 -4138929
2526 -3160158
2527 -2836164
2528 -3814955
2529 -4210648
2530 -3792429
2531 -3075978
2532 -3396774
2533 -4509904
2534 -4199487
2535 -3330768
2536 -3343152
2537 -4071867
2538 -4701919
2539 -3910116
2540 -3255535
2541 -4042852
2542 -4654572
2543 -4477313
2544 -3700566
2545 -3618011
2546 -4733990
2547 -4790932
2548 -3953361
2549 -3750709
2550 -4333984
2551 -5152526
2552 -4595230
2553 -3737077
2554 -4364782
2555 -5072956
2556 -4990276
2557 -4183524
2558 -3892882
2559 -5025898
2560 -5400731
2561 -4599678
2562 -4196135
2563 -4617145
2564 -5560701
2565 -5274660
2566 -4223966
2567 -4535540
2568 -5335532
2569 -5541780
2570 -4886584
2571 -4290534
2572 -5236239
2573 -5900021
2574 -5253774
2575 -4681013
2576 -4870223
2577 -5863372
2578 -5880801
2579 -4734132
2580 -4776128
2581 -5653240
2582 -6088843
2583 -5555214
2584 -4705997
2585 -5402917
2586 -6308342
2587 -5877097
2588 -5201920
2589 -5108143
2590 -6037294
2591 -6447745
2592 -5428960
2593 -5148775
2594 -5860408
2595 -6459048
2596 -6229896
2597 -5264800
2598 -5578439
2599 -6554289
2600 -6394141
2601 -5751279
2602 -5462035
2603 -6234320
2604 -6928836
2605 -6103671
2606 -5582693
2607 -6113715
2608 -6765717
2609 -6720758
2610 -5732073
2611 -5782964
2612 -6861446
2613 -6954080
2614 -6321826
2615 -5835140
2616 -6418633
2617 -7336461
2618 -6722841
2619 -5977524
2620 -6293881
2621 -6971813
2622 -7234745
2623 -6371853
2624 -6085668
2625 -7044687
2626 -7365735
2627 -6924865
2628 -6328174
2629 -6579504
2630 -7546499
2631 -7224261
2632 -6446081
2633 -6607792
2634 -7260291
2635 -7700150
2636 -6945959
2637 -6389654
2638 -7248849
2639 -7740825
2640 -7384079
2641 -6722367
2642 -6782337
2643 -7836178
2644 -7771003
2645 -6922660
2646 -6911203
2647 -7503767
2648 -8084939
2649 -7502058
2650 -6753543
2651 -7422209
2652 -8022866
2653 -7825472
2654 -7217857
2655 -7062858
2656 -8052929
2657 -8276393
2658 -7453764
2659 -7229507
2660 -7662435
2661 -8380605
2662 -8055300
2663 -7138206
2664 -7573763
2665 -8309731
2666 -8294965
2667 -7709688
2668 -7363426
2669 -8259153
2670 -8683705
2671 -7882188
2672 -7499544
2673 -7842031
2674 -8603717
2675 -8512632
2676 -7579294
2677 -7815659
2678 -8607303
2679 -8729519
2680 -8206340
2681 -7609735
2682 -8300992
2683 -8985655
2684 -8382528
2685 -7876583
2686 -8055234
2687 -8840929
2688 -9001817
2689 -8014408
2690 -7981096
2691 -8816690
2692 -9116943
2693 -8644724
2694 -7861818
2695 -8390924
2696 -9338861
2697 -8912832
2698 -8234454
2699 -8212653
2700 -9014726
2701 -9479950
2702 -8517986
2703 -8120280
2704 -8846046
2705 -9378369
2706 -9166413
2707 -8291539
2708 -8480100
2709 -9511338
2710 -9375187
2711 -8702515
2712 -8449623
2713 -9073266
2714 -9758148
2715 -9001696
2716 -8380359
2717 -8951093
2718 -9576642
2719 -9605390
2720 -8752508
2721 -8620623
2722 -9649435
2723 -9761202
2724 -9083021
2725 -8635925
2726 -9121445
2727 -10050498
2728 -9532072
2729 -8697767
2730 -9092180
2731 -9794114
2732 -9990335
2733 -9169046
2734 -8741844
2735 -9690895
2736 -10047177
2737 -9523660
2738 -8990455
2739 -9185990
2740 -10170671
2741 -10021971
2742 -9158565
2743 -9248792
2744 -9826200
2745 -10227090
2746 -9608084
2747 -8932176
2748 -9704205
2749 -10308681
2750 -9947300
2751 -9324851
2752 -9304338
2753 -10296213
2754 -10399684
2755 -9461541
2756 -9366524
2757 -9920750
2758 -10458556
2759 -10050622
2760 -9232483
2761 -9759547
2762 -10455916
2763 -10271917
2764 -9695293
2765 -9416681
2766 -10266371
2767 -10662552
2768 -9857988
2769 -9556215
2770 -9977928
2771 -10644955
2772 -10481065
2773 -9542241
2774 -9799972
2775 -10596599
2776 -10566259
2777 -9988089
2778 -9523037
2779 -10257310
2780 -10918600
2781 -10248616
2782 -9783820
2783 -10050090
2784 -10739371
2785 -10837557
2786 -9888461
2787 -9838186
2788 -10609364
2789 -10787762
2790 -10362589
2791 -9759254
2792 -10264224
2793 -11082068
2794 -10605897
2795 -10058948
2796 -10155588
2797 -10740098
2798 -11001918
2799 -10163106
2800 -9964658
2801 -10702301
2802 -10992833
2803 -10695746
2804 -10058490
2805 -10319167
2806 -11195181
2807 -10887562
2808 -10233255
2809 -10202227
2810 -10795637
2811 -11273431
2812 -10474531
2813 -9997548
2814 -10729685
2815 -11209256
2816 -11003825
2817 -10265364
2818 -10295437
2819 -11224281
2820 -11115437
2821 -10454402
2822 -10319415
2823 -10795670
2824 -11428821
2825 -10845728
2826 -10178728
2827 -10686787
2828 -11214489
2829 -11205238
2830 -10519539
2831 -10285080
2832 -11210071
2833 -11387024
2834 -10731231
2835 -10400156
2836 -10774005
2837 -11574095
2838 -11166740
2839 -10269847
2840 -10606176
2841 -11244857
2842 -11385548
2843 -10750297
2844 -10324588
2845 -11203077
2846 -11620392
2847 -11014168
2848 -10529382
2849 -10678349
2850 -11532554
2851 -11453547
2852 -10505287
2853 -10569284
2854 -11217726
2855 -11574578
2856 -11088800
2857 -10397152
2858 -11074058
2859 -11738957
2860 -11280623
2861 -10643286
2862 -10553500
2863 -11441009
2864 -11695306
2865 -10783514
2866 -10613359
2867 -11193917
2868 -11694279
2869 -11370359
2870 -10495049
2871 -10869765
2872 -11689356
2873 -11499773
2874 -10892809
2875 -10583881
2876 -11325498
2877 -11840280
2878 -11047583
2879 -10667783
2880 -11115029
2881 -11656862
2882 -11537643
2883 -10646541
2884 -10786699
2885 -11635913
2886 -11630377
2887 -11099801
2888 -10652747
2889 -11209378
2890 -11919372
2891 -11286408
2892 -10697060
2893 -10973988
2894 -11592737
2895 -11757198
2896 -10864593
2897 -10675548
2898 -11531627
2899 -11754345
2900 -11301954
2901 -10701077
2902 -11024807
2903 -11874685
2904 -11448080
2905 -10794124
2906 -10923647
2907 -11478502
2908 -11843508
2909 -11121225
2910 -10711295
2911 -11388809
2912 -11709632
2913 -11417469
2914 -10783211
2915 -10851658
2916 -11752042
2917 -11626230
2918 -10927486
2919 -10873252
2920 -11387618
2921 -11919700
2922 -11298441
2923 -10647882
2924 -11219436
2925 -11683998
2926 -11506823
2927 -10889094
2928 -10771395
2929 -11659161
2930 -11740361
2931 -11061014
2932 -10858883
2933 -11224019
2934 -11832496
2935 -11430031
2936 -10644741
2937 -11042425
2938 -11635350
2939 -11642729
2940 -11048698
2941 -10675464
2942 -11464574
2943 -11790169
2944 -11145083
2945 -10789589
2946 -11027794
2947 -11736293
2948 -11600040
2949 -10751739
2950 -10934554
2951 -11500865
2952 -11639570
2953 -11161093
2954 -10629417
2955 -11249770
2956 -11741835
2957 -11215694
2958 -10792837
2959 -10889310
2960 -11594782
2961 -11662364
2962 -10792540
2963 -10796508
2964 -11391953
2965 -11594824
2966 -11177936
2967 -10545367
2968 -11048697
2969 -11710795
2970 -11299843
2971 -10794357
2972 -10763058
2973 -11419287
2974 -11703955
2975 -10850677
2976 -10609090
2977 -11158157
2978 -11520825
2979 -11269237
2980 -10506160
2981 -10790536
2982 -11628411
2983 -11420702
2984 -10824211
2985 -10588416
2986 -11158137
2987 -11662048
2988 -10901071
2989 -10461505
2990 -10963193
2991 -11434467
2992 -11335337
2993 -10551978
2994 -10560200
2995 -11404491
2996 -11392381
2997 -10844371
2998 -10467041
2999 -10874435
3000 -11571811
3001 -11021502
3002 -10380972
3003 -10714466
3004 -11292502
3005 -11423119
3006 -10603638
3007 -10289241
3008 -11124723
3009 -11361583
3010 -10856985
3011 -10343365
3012 -10606668
3013 -11452545
3014 -11134971
3015 -10351106
3016 -10462675
3017 -11008521
3018 -11338189
3019 -10658529
3020 -10098888
3021 -10791433
3022 -11265097
3023 -10928772
3024 -10313824
3025 -10297994
3026 -11190464
3027 -11176475
3028 -10359747
3029 -10222088
3030 -10685005
3031 -11198084
3032 -10755766
3033 -10032148
3034 -10522246
3035 -11059110
3036 -10886949
3037 -10301506
3038 -10055835
3039 -10836708
3040 -11068788
3041 -10343183
3042 -10071903
3043 -10412046
3044 -10999996
3045 -10779592
3046 -9958641
3047 -10223845
3048 -10822857
3049 -10793006
3050 -10256749
3051 -9833273
3052 -10499411
3053 -10949222
3054 -10335484
3055 -9957789
3056 -10160888
3057 -10751055
3058 -10725771
3059 -9881899
3060 -9912700
3061 -10516218
3062 -10649832
3063 -10257659
3064 -9693654
3065 -10160251
3066 -10777492
3067 -10306381
3068 -9824644
3069 -9875121
3070 -10435610
3071 -10626466
3072 -9822000
3073 -9654444
3074 -10246308
3075 -10476744
3076 -10187158
3077 -9575557
3078 -9851722
3079 -10542794
3080 -10211338
3081 -9682769
3082 -9605163
3083 -10098677
3084 -10478316
3085 -9776933
3086 -9422795
3087 -9958172
3088 -10307153
3089 -10112718
3090 -9416174
3091 -9478814
3092 -10240041
3093 -10098354
3094 -9540686
3095 -9350637
3096 -9785368
3097 -10317439
3098 -9737029
3099 -9192128
3100 -9609697
3101 -10033022
3102 -9976407
3103 -9274543
3104 -9116966
3105 -9913898
3106 -10013922
3107 -9489118
3108 -9152022
3109 -9417275
3110 -10063316
3111 -9664093
3112 -8973487
3113 -9236632
3114 -9713313
3115 -9809674
3116 -9195286
3117 -8852027
3118 -9584838
3119 -9827439
3120 -9330628
3121 -8923736
3122 -9060833
3123 -9747941
3124 -9534581
3125 -8766400
3126 -8889566
3127 -9393858
3128 -9650161
3129 -9128528
3130 -8572630
3131 -9177953
3132 -9616322
3133 -9191171
3134 -8664404
3135 -8658368
3136 -9422534
3137 -9475530
3138 -8649346
3139 -8545810
3140 -9032551
3141 -9429722
3142 -9045689
3143 -8294155
3144 -8706877
3145 -9311126
3146 -9069877
3147 -8524063
3148 -8289613
3149 -8987394
3150 -9330388
3151 -8591632
3152 -8264470
3153 -8604076
3154 -9091536
3155 -8921572
3156 -8100312
3157 -8265486
3158 -8957542
3159 -8930910
3160 -8416615
3161 -7997214
3162 -8533003
3163 -9073011
3164 -8460029
3165 -7974458
3166 -8179122
3167 -8714224
3168 -8781639
3169 -7975011
3170 -7887808
3171 -8572068
3172 -8706318
3173 -8283869
3174 -7725012
3175 -8049266
3176 -8725838
3177 -8296844
3178 -7734934
3179 -7811031
3180 -8349990
3181 -8608643
3182 -7850311
3183 -7510532
3184 -8115837
3185 -8392441
3186 -8100390
3187 -7481689
3188 -7591048
3189 -8344907
3190 -8143588
3191 -7557741
3192 -7468904
3193 -7905088
3194 -8333950
3195 -7718071
3196 -7185140
3197 -7644274
3198 -8026651
3199 -7896548
3200 -7283776
3201 -7198273
3202 -7960429
3203 -7951652
3204 -7341951
3205 -7127950
3206 -7455966
3207 -7959672
3208 -7522506
3209 -6904975
3210 -7253889
3211 -7678382
3212 -7670108
3213 -7108913
3214 -6823956
3215 -7501339
3216 -7695731
3217 -7146335
3218 -6788577
3219 -6958916
3220 -7568298
3221 -7377864
3222 -6669775
3223 -6836433
3224 -7289891
3225 -7401833
3226 -6913075
3227 -6450737
3228 -7010035
3229 -7353807
3230 -6905008
3231 -6527943
3232 -6584881
3233 -7165347
3234 -7152918
3235 -6434560
3236 -6453767
3237 -6869574
3238 -7047566
3239 -6673003
3240 -6111158
3241 -6549622
3242 -7031223
3243 -6680416
3244 -6244142
3245 -6188440
3246 -6764530
3247 -6905518
3248 -6150352
3249 -5991380
3250 -6426893
3251 -6733352
3252 -6459506
3253 -5801890
3254 -6089422
3255 -6708480
3256 -6463504
3257 -5954258
3258 -5747657
3259 -6280740
3260 -6634850
3261 -5926597
3262 -5580885
3263 -5964065
3264 -6384558
3265 -6268005
3266 -5532627
3267 -5595899
3268 -6278865
3269 -6194434
3270 -5693175
3271 -5335850
3272 -5747902
3273 -6295679
3274 -5766767
3275 -5261319
3276 -5517842
3277 -5972655
3278 -6038089
3279 -5282108
3280 -5077922
3281 -5747660
3282 -5897486
3283 -5468023
3284 -5000319
3285 -5252557
3286 -5927730
3287 -5584872
3288 -4957764
3289 -5053105
3290 -5498025
3291 -5710377
3292 -5042115
3293 -4660082
3294 -5267663
3295 -5559357
3296 -5243775
3297 -4706562
3298 -4755228
3299 -5469852
3300 -5350612
3301 -4670952
3302 -4569198
3303 -4971086
3304 -5388004
3305 -4905053
3306 -4300446
3307 -4735445
3308 -5163476
3309 -5001910
3310 -4438792
3311 -4251040
3312 -4943548
3313 -5048836
3314 -4414628
3315 -4176872
3316 -4496518
3317 -5000012
3318 -4691432
3319 -4002843
3320 -4268054
3321 -4718005
3322 -4655292
3323 -4149176
3324 -3813263
3325 -4427644
3326 -4733596
3327 -4177505
3328 -3820775
3329 -4000990
3330 -4573680
3331 -4470260
3332 -3676070
3333 -3728922
3334 -4248065
3335 -4355188
3336 -3917004
3337 -3403640
3338 -3883097
3339 -4374111
3340 -3963751
3341 -3517744
3342 -3513815
3343 -4041046
3344 -4142754
3345 -3414892
3346 -3283045
3347 -3760563
3348 -4000169
3349 -3698647
3350 -3101665
3351 -3365409
3352 -3930123
3353 -3643546
3354 -3189963
3355 -3075608
3356 -3514799
3357 -3785747
3358 -3176395
3359 -2916528
3360 -3304471
3361 -3563361
3362 -3400740
3363 -2793089
3364 -2873174
3365 -3454985
3366 -3321148
3367 -2873619
3368 -2676052
3369 -3056962
3370 -3453292
3371 -2903720
3372 -2487723
3373 -2827999
3374 -3153286
3375 -3074267
3376 -2455767
3377 -2401952
3378 -3036791
3379 -3022709
3380 -2557361
3381 -2275126
3382 -2552890
3383 -3061624
3384 -2646567
3385 -2102962
3386 -2303636
3387 -2674776
3388 -2768293
3389 -2200307
3390 -1926630
3391 -2534644
3392 -2713767
3393 -2300060
3394 -1884601
3395 -2008923
3396 -2613782
3397 -2375512
3398 -1744919
3399 -1828435
3400 -2239848
3401 -2451732
3402 -1949879
3403 -1506115
3404 -2018836
3405 -2312089
3406 -1978000
3407 -1529011
3408 -1518787
3409 -2140344
3410 -2106305
3411 -1444699
3412 -1385597
3413 -1765295
3414 -2087166
3415 -1690434
3416 -1074696
3417 -1456557
3418 -1911213
3419 -1697124
3420 -1212516
3421 -1044232
3422 -1668860
3423 -1843981
3424 -1184267
3425  -933816
3426 -1233450
3427 -1661549
3428 -1435438
3429  -727774
3430  -929101
3431 -1465665
3432 -1414004
3433  -955585
3434  -616296
3435 -1128987
3436 -1484719
3437  -913093
3438  -542050
3439  -728400
3440 -1198249
3441 -1168149
3442  -462551
3443  -463293
3444 -1001343
3445 -1078592
3446  -670517
3447  -195405
3448  -554116
3449 -1081573
3450  -675110
3451  -185642
3452  -240360
3453  -723514
3454  -918040
3455  -221558
3456     7762
3457  -489868
3458  -709899
3459  -398211
3460   181292
3461     1746
3462  -628058
3463  -417807
3464    87174
3465   179169
3466  -216516
3467  -538699
3468    27947
3469   419866
3470    51320
3471  -257475
3472  -144646
3473   427553
3474   477958
3475  -150037
3476  -130599
3477   360070
3478   590344
3479   314896
3480  -123413
3481   294730
3482   811125
3483   518607
3484   145226
3485   150942
3486   704442
3487   918664
3488   337784
3489   231976
3490   680696
3491   977890
3492   793239
3493   300028
3494   551668
3495  1122569
3496   962255
3497   587962
3498   494622
3499   964230
3500  1343437
3501   840713
3502   593729
3503   969146
3504  1322031
3505  1264761
3506   716605
3507   791517
3508  1409711
3509  1417200
3510  1066398
3511   869711
3512  1246688
3513  1729436
3514  1335035
3515   959897
3516  1245724
3517  1631238
3518  1681443
3519  1168770
3520  1107572
3521  1731782
3522  1851829
3523  1527414
3524  1261089
3525  1512662
3526  2048702
3527  1782310
3528  1331667
3529  1531069
3530  1935653
3531  2118393
3532  1661670
3533  1427500
3534  2017971
3535  2260415
3536  1974206
3537  1607810
3538  1729990
3539  2365462
3540  2283963
3541  1758026
3542  1817895
3543  2242192
3544  2553495
3545  2153884
3546  1735264
3547  2225811
3548  2612552
3549  2415967
3550  2034596
3551  2016681
3552  2638319
3553  2739485
3554  2221609
3555  2146943
3556  2487882
3557  2883795
3558  2634691
3559  2104991
3560  2433002
3561  2912895
3562  2858469
3563  2477992
3564  2316124
3565  2905520
3566  3162623
3567  2653055
3568  2448099
3569  2731720
3570  3211534
3571  3107679
3572  2487682
3573  2678512
3574  3229484
3575  3295466
3576  2925540
3577  2614675
3578  3102598
3579  3530895
3580  3109376
3581  2775591
3582  2953580
3583  3484844
3584  3592674
3585  2980453
3586  2941220
3587  3462406
3588  3648616
3589  3365205
3590  2937608
3591  3266592
3592  3836576
3593  3587340
3594  3198959
3595  3222721
3596  3710591
3597  3996945
3598  3445137
3599  3221672
3600  3685181
3601  3982615
3602  3809436
3603  3319851
3604  3490400
3605  4128608
3606  4033663
3607  3623106
3608  3516195
3609  3902954
3610  4303166
3611  3878036
3612  3540969
3613  3905646
3614  4268795
3615  4248840
3616  3763894
3617  3732154
3618  4347426
3619  4419658
3620  4026933
3621  3805164
3622  4092040
3623  4603022
3624  4326928
3625  3874799
3626  4128308
3627  4546824
3628  4644277
3629  4200295
3630  3986091
3631  4535413
3632  4742894
3633  4427416
3634  4160141
3635  4312248
3636  4861240
3637  4745855
3638  4260655
3639  4379641
3640  4757518
3641  4962281
3642  4607218
3643  4261244
3644  4715349
3645  5044590
3646  4813436
3647  4522287
3648  4571373
3649  5108153
3650  5116098
3651  4604061
3652  4618117
3653  4973448
3654  5241099
3655  4977266
3656  4558659
3657  4941438
3658  5376495
3659  5206401
3660  4863283
3661  4778918
3662  5303373
3663  5480652
3664  4972173
3665  4856940
3666  5179142
3667  5532035
3668  5390013
3669  4898225
3670  5130779
3671  5605745
3672  5540919
3673  5216742
3674  5026928
3675  5476235
3676  5789297
3677  5359927
3678  5144258
3679  5405030
3680  5774722
3681  5757698
3682  5229858
3683  5305058
3684  5814589
3685  5860916
3686  5550667
3687  5263081
3688  5648657
3689  6108260
3690  5758438
3691  5417211
3692  5596294
3693  5994851
3694  6092084
3695  5569683
3696  5472966
3697  5991053
3698  6164850
3699  5927341
3700  5559903
3701  5799208
3702  6345722
3703  6134963
3704  5713724
3705  5738980
3706  6145778
3707  6421405
3708  5956986
3709  5691866
3710  6144802
3711  6436607
3712  6278410
3713  5850851
3714  5917294
3715  6511931
3716  6460619
3717  6023960
3718  5948027
3719  6297702
3720  6688904
3721  6341184
3722  5953375
3723  6292159
3724  6656864
3725  6598081
3726  6157328
3727  6061114
3728  6643899
3729  6775412
3730  6361708
3731  6187801
3732  6447202
3733  6914679
3734  6689734
3735  6193389
3736  6407734
3737  6817810
3738  6893702
3739  6494698
3740  6230719
3741  6756323
3742  7047506
3743  6711759
3744  6431581
3745  6548312
3746  7065057
3747  7018548
3748  6465343
3749  6533177
3750  6956839
3751  7156125
3752  6857507
3753  6476332
3754  6861604
3755  7247755
3756  7003260
3757  6685049
3758  6679973
3759  7158932
3760  7285706
3761  6786591
3762  6720955
3763  7075180
3764  7345927
3765  7175544
3766  6728539
3767  6959952
3768  7401892
3769  7251413
3770  6934067
3771  6842954
3772  7280758
3773  7550359
3774  7095719
3775  6900937
3776  7198676
3777  7507533
3778  7423144
3779  6940863
3780  7037728
3781  7541077
3782  7529801
3783  7230950
3784  7023146
3785  7359274
3786  7752570
3787  7396348
3788  7085455
3789  7271822
3790  7616734
3791  7664500
3792  7199716
3793  7158431
3794  7659713
3795  7751945
3796  7488495
3797  7216986
3798  7434319
3799  7883699
3800  7640219
3801  7276813
3802  7405463
3803  7737694
3804  7892508
3805  7465743
3806  7286802
3807  7752800
3808  7938610
3809  7703726
3810  7373777
3811  7493251
3812  8011587
3813  7885272
3814  7469475
3815  7512997
3816  7846496
3817  8090695
3818  7720796
3819  7411138
3820  7795539
3821  8061754
3822  7908479
3823  7580024
3824  7578026
3825  8102317
3826  8123951
3827  7703221
3828  7628528
3829  7906695
3830  8230665
3831  7960561
3832  7534775
3833  7829722
3834  8183700
3835  8132476
3836  7799270
3837  7665909
3838  8158918
3839  8314711
3840  7896221
3841  7733858
3842  7933082
3843  8320732
3844  8188691
3845  7715242
3846  7890172
3847  8279628
3848  8311114
3849  7991527
3850  7746518
3851  8160484
3852  8456126
3853  8093703
3854  7836517
3855  7978833
3856  8407283
3857  8408672
3858  7885249
3859  7918288
3860  8335668
3861  8469362
3862  8191839
3863  7823091
3864  8136497
3865  8565865
3866  8326155
3867  7986381
3868  7998788
3869  8427223
3870  8612096
3871  8104323
3872  7942339
3873  8309981
3874  8554717
3875  8394858
3876  7954126
3877  8126157
3878  8625979
3879  8508906
3880  8159640
3881  8062260
3882  8404769
3883  8703389
3884  8285150
3885  8013701
3886  8312659
3887  8614535
3888  8574739
3889  8121019
3890  8131125
3891  8641385
3892  8650518
3893  8304803
3894  8091798
3895  8357305
3896  8774625
3897  8483048
3898  8116748
3899  8319379
3900  8653088
3901  8718231
3902  8281645
3903  8130217
3904  8604549
3905  8734585
3906  8448613
3907  8183503
3908  8334595
3909  8798235
3910  8643738
3911  8227417
3912  8316091
3913  8626746
3914  8798579
3915  8437344
3916  8144016
3917  8538633
3918  8782058
3919  8597091
3920  8303992
3921  8326030
3922  8781698
3923  8757378
3924  8332122
3925  8323692
3926  8586869
3927  8834462
3928  8568913
3929  8215819
3930  8524583
3931  8827760
3932  8692827
3933  8388420
3934  8296606
3935  8738695
3936  8835306
3937  8417213
3938  8310675
3939  8554662
3940  8858218
3941  8700117
3942  8280714
3943  8482279
3944  8817122
3945  8754598
3946  8465965
3947  8284624
3948  8665549
3949  8894333
3950  8533761
3951  8341307
3952  8504394
3953  8827734
3954  8800144
3955  8340316
3956  8401783
3957  8767544
3958  8782779
3959  8524118
3960  8279549
3961  8612523
3962  8940438
3963  8617018
3964  8360458
3965  8467412
3966  8795593
3967  8833612
3968  8372788
3969  8327451
3970  8708422
3971  8827570
3972  8612973
3973  8293982
3974  8506036
3975  8917834
3976  8694026
3977  8366272
3978  8387670
3979  8722043
3980  8894668
3981  8448413
3982  8262160
3983  8637219
3984  8840724
3985  8677656
3986  8286808
3987  8379082
3988  8850184
3989  8752302
3990  8394839
3991  8320177
3992  8609203
3993  8911979
3994  8549026
3995  8231112
3996  8511397
3997  8782468
3998  8729074
3999  8319963
4000  8254365
4001  8731955
4002  8777366
4003  8451226
4004  8291891
4005  8495233
4006  8861352
4007  8616965
4008  8215844
4009  8385143
4010  8682085
4011  8728989
4012  8363313
4013  8166845
4014  8617133
4015  8790418
4016  8488933
4017  8236468
4018  8347614
4019  8766153
4020  8649040
4021  8187266
4022  8256163
4023  8581267
4024  8724600
4025  8413203
4026  8101155
4027  8463584
4028  8728706
4029  8500121
4030  8202608
4031  8186945
4032  8605371
4033  8662602
4034  8218754
4035  8158768
4036  8437195
4037  8671668
4038  8448503
4039  8044413
4040  8278409
4041  8629673
4042  8490314
4043  8177380
4044  8075860
4045  8471306
4046  8640606
4047  8221254
4048  8049287
4049  8289970
4050  8562202
4051  8448332
4052  7990483
4053  8097537
4054  8485887
4055  8460563
4056  8189384
4057  7986997
4058  8289012
4059  8574638
4060  8236821
4061  7967149
4062  8089824
4063  8386863
4064  8426066
4065  7995896
4066  7953755
4067  8336670
4068  8399691
4069  8171293
4070  7892580
4071  8077310
4072  8427487
4073  8187970
4074  7900114
4075  7964658
4076  8233842
4077  8364686
4078  7978732
4079  7839149
4080  8173417
4081  8275619
4082  8094630
4083  7798698
4084  7899712
4085  8287913
4086  8137917
4087  7831590
4088  7834391
4089  8072442
4090  8258671
4091  7919644
4092  7692385
4093  7980942
4094  8150332
4095  8019218
4096  7707095
4097  7711643
4098  8135615
4099  8099816
4100  7739284
4101  7671277
4102  7888776
4103  8152902
4104  7860722
4105  7516599
4106  7769861
4107  8024422
4108  7958602
4109  7633754
4110  7522964
4111  7936099
4112  8007508
4113  7662535
4114  7511103
4115  7661013
4116  7982642
4117  7815446
4118  7422245
4119  7559667
4120  7844667
4121  7871404
4122  7571026
4123  7345524
4124  7700760
4125  7883016
4126  7568435
4127  7360158
4128  7458357
4129  7815629
4130  7752964
4131  7311318
4132  7352428
4133  7651948
4134  7726516
4135  7463301
4136  7152663
4137  7451063
4138  7739680
4139  7501266
4140  7232291
4141  7238750
4142  7606422
4143  7682333
4144  7214785
4145  7112486
4146  7389175
4147  7567830
4148  7397826
4149  7003488
4150  7179928
4151  7559341
4152  7427430
4153  7129529
4154  7014397
4155  7320082
4156  7522534
4157  7133444
4158  6923231
4159  7148333
4160  7378385
4161  7314706
4162  6890101
4163  6927543
4164  7328206
4165  7292234
4166  6998069
4167  6799394
4168  7033381
4169  7349268
4170  7041603
4171  6758073
4172  6902837
4173  7158672
4174  7193151
4175  6794494
4176  6681119
4177  7045080
4178  7120873
4179  6886974
4180  6630348
4181  6755934
4182  7144071
4183  6954881
4184  6598985
4185  6649459
4186  6899036
4187  7017759
4188  6658593
4189  6441075
4190  6783299
4191  6939148
4192  6749925
4193  6466545
4194  6502575
4195  6896929
4196  6814334
4197  6446250
4198  6396697
4199  6601210
4200  6817781
4201  6548294
4202  6246192
4203  6505845
4204  6724091
4205  6614293
4206  6321645
4207  6233292
4208  6595239
4209  6636714
4210  6272066
4211  6173299
4212  6347566
4213  6599897
4214  6415630
4215  6052241
4216  6238173
4217  6488450
4218  6423961
4219  6141524
4220  5974159
4221  6304967
4222  6448816
4223  6127920
4224  5958246
4225  6067827
4226  6348953
4227  6272033
4228  5860816
4229  5922763
4230  6198549
4231  6222502
4232  5989434
4233  5749900
4234  6003208
4235  6228767
4236  5966608
4237  5762045
4238  5805918
4239  6064748
4240  6085514
4241  5676870
4242  5648402
4243  5915474
4244  6001108
4245  5818609
4246  5526452
4247  5708986
4248  6002020
4249  5782560
4250  5521792
4251  5521724
4252  5782774
4253  5881827
4254  5493890
4255  5381179
4256  5660021
4257  5783054
4258  5630459
4259  5291684
4260  5376607
4261  5719426
4262  5594986
4263  5313064
4264  5227750
4265  5464237
4266  5695511
4267  5354977
4268  5112517
4269  5334940
4270  5521930
4271  5440617
4272  5058145
4273  5047208
4274  5430836
4275  5410317
4276  5118047
4277  4968274
4278  5154773
4279  5444922
4280  5179331
4281  4851640
4282  4999868
4283  5222406
4284  5233654
4285  4879962
4286  4740532
4287  5108570
4288  5187271
4289  4933900
4290  4707109
4291  4812107
4292  5153389
4293  4993148
4294  4615488
4295  4670513
4296  4921432
4297  5027657
4298  4713980
4299  4457708
4300  4763865
4301  4941695
4302  4728316
4303  4463477
4304  4453580
4305  4824819
4306  4811024
4307  4421345
4308  4372760
4309  4584783
4310  4771578
4311  4545974
4312  4188537
4313  4405418
4314  4647755
4315  4517339
4316  4246510
4317  4151979
4318  4486855
4319  4589071
4320  4231028
4321  4097868
4322  4236173
4323  4455173
4324  4338116
4325  3950344
4326  4050657
4327  4336026
4328  4298679
4329  4058188
4330  3863582
4331  4122698
4332  4323752
4333  4008465
4334  3810717
4335  3905179
4336  4142792
4337  4106376
4338  3712423
4339  3736383
4340  4031786
4341  4045274
4342  3823788
4343  3588026
4344  3766764
4345  4028215
4346  3785904
4347  3544911
4348  3577911
4349  3813318
4350  3891511
4351  3512434
4352  3399212
4353  3688399
4354  3773672
4355  3602850
4356  3306272
4357  3403055
4358  3727432
4359  3564333
4360  3284678
4361  3272881
4362  3479793
4363  3620471
4364  3293664
4365  3109421
4366  3331019
4367  3451234
4368  3353234
4369  3063440
4370  3081171
4371  3408432
4372  3334901
4373  3041300
4374  2954555
4375  3127706
4376  3344849
4377  3059974
4378  2789094
4379  2987823
4380  3169693
4381  3122030
4382  2821587
4383  2728866
4384  3059683
4385  3075251
4386  2801772
4387  2655345
4388  2755065
4389  3016921
4390  2848443
4391  2538921
4392  2648082
4393  2850646
4394  2861434
4395  2590668
4396  2398097
4397  2698893
4398  2801938
4399  2547358
4400  2362816
4401  2421341
4402  2712024
4403  2616087
4404  2262065
4405  2313925
4406  2512352
4407  2575747
4408  2341137
4409  2082175
4410  2327871
4411  2518589
4412  2317829
4413  2094965
4414  2077817
4415  2381235
4416  2385765
4417  2008890
4418  1955537
4419  2163879
4420  2288976
4421  2106403
4422  1779231
4423  1964518
4424  2220164
4425  2074990
4426  1818828
4427  1732645
4428  2013704
4429  2130250
4430  1771232
4431  1624487
4432  1802172
4433  1986204
4434  1894289
4435  1523817
4436  1581234
4437  1886656
4438  1836982
4439  1570616
4440  1389392
4441  1619963
4442  1848837
4443  1552378
4444  1337229
4445  1455521
4446  1658627
4447  1648933
4448  1279111
4449  1225307
4450  1511646
4451  1532822
4452  1327114
4453  1109588
4454  1256704
4455  1534196
4456  1329095
4457  1058397
4458  1102598
4459  1306761
4460  1379874
4461  1026564
4462   878037
4463  1167221
4464  1268307
4465  1102310
4466   827327
4467   886124
4468  1204843
4469  1089345
4470   786366
4471   748487
4472   930597
4473  1094100
4474   832324
4475   582730
4476   795204
4477   950060
4478   864538
4479   589213
4480   526441
4481   842062
4482   826415
4483   525340
4484   439418
4485   579063
4486   789462
4487   595097
4488   296457
4489   451534
4490   627876
4491   576738
4492   323513
4493   186751
4494   481349
4495   562405
4496   294626
4497   145269
4498   226454
4499   472146
4500   363368
4501    20749
4502    81575
4503   284012
4504   305994
4505    82460
4506  -128477
4507   131847
4508   280159
4509    48971
4510  -136740
4511  -111802
4512   120180
4513    94564
4514  -251355
4515  -251169
4516   -42333
4517    24060
4518  -150315
4519  -407075
4520  -234624
4521   -18852
4522  -206205
4523  -415855
4524  -446695
4525  -224316
4526  -163316
4527  -505280
4528  -574221
4529  -366016
4530  -267730
4531  -396786
4532  -699201
4533  -598016
4534  -345142
4535  -471406
4536  -683728
4537  -765944
4538  -568590
4539  -414548
4540  -715937
4541  -884152
4542  -714807
4543  -575910
4544  -653617
4545  -977205
4546  -954855
4547  -654005
4548  -710962
4549  -937905
4550 -1078176
4551  -907394
4552  -691118
4553  -941070
4554 -1179217
4555 -1072873
4556  -910528
4557  -902640
4558 -1200688
4559 -1283827
4560  -998887
4561  -964943
4562 -1169558
4563 -1362874
4564 -1276629
4565 -1003432
4566 -1169186
4567 -1461455
4568 -1400866
4569 -1211547
4570 -1138655
4571 -1419027
4572 -1599949
4573 -1332492
4574 -1238485
4575 -1420572
4576 -1646006
4577 -1618811
4578 -1324297
4579 -1389619
4580 -1707862
4581 -1716164
4582 -1534086
4583 -1397275
4584 -1636756
4585 -1909353
4586 -1700454
4587 -1519508
4588 -1642313
4589 -1889063
4590 -1955321
4591 -1647544
4592 -1614342
4593 -1926723
4594 -2023730
4595 -1884798
4596 -1692234
4597 -1851566
4598 -2167685
4599 -2048321
4600 -1824357
4601 -1871129
4602 -2094526
4603 -2244727
4604 -1992468
4605 -1868092
4606 -2151858
4607 -2306038
4608 -2226419
4609 -1996002
4610 -2062064
4611 -2402279
4612 -2361987
4613 -2128999
4614 -2118966
4615 -2322007
4616 -2527926
4617 -2344431
4618 -2149431
4619 -2368435
4620 -2563525
4621 -2530662
4622 -2310637
4623 -2276040
4624 -2602305
4625 -2663727
4626 -2453314
4627 -2382781
4628 -2529696
4629 -2800253
4630 -2683771
4631 -2423288
4632 -2567839
4633 -2783507
4634 -2821483
4635 -2628594
4636 -2519050
4637 -2810936
4638 -2951693
4639 -2771559
4640 -2665990
4641 -2749031
4642 -3014750
4643 -2984409
4644 -2720135
4645 -2790266
4646 -3008547
4647 -3087610
4648 -2942699
4649 -2774444
4650 -3023719
4651 -3217424
4652 -3064361
4653 -2924708
4654 -2957253
4655 -3231752
4656 -3277621
4657 -3000718
4658 -3018934
4659 -3236037
4660 -3362470
4661 -3254089
4662 -3040545
4663 -3217106
4664 -3459043
4665 -3345234
4666 -3192077
4667 -3183755
4668 -3441957
4669 -3562178
4670 -3307315
4671 -3247040
4672 -3450273
4673 -3601158
4674 -3543332
4675 -3294702
4676 -3398573
4677 -3676781
4678 -3633080
4679 -3474301
4680 -3419991
4681 -3637957
4682 -3830227
4683 -3602129
4684 -3475549
4685 -3636588
4686 -3821130
4687 -3819204
4688 -3570871
4689 -3590251
4690 -3886150
4691 -3909531
4692 -3751173
4693 -3652001
4694 -3815221
4695 -4059925
4696 -3881262
4697 -3696129
4698 -3837173
4699 -4032791
4700 -4092199
4701 -3845801
4702 -3789348
4703 -4088791
4704 -4164677
4705 -4024653
4706 -3866751
4707 -3970962
4708 -4270346
4709 -4183734
4710 -3949610
4711 -4014700
4712 -4221227
4713 -4353422
4714 -4145019
4715 -3982935
4716 -4238641
4717 -4393432
4718 -4298562
4719 -4107319
4720 -4139229
4721 -4459032
4722 -4455926
4723 -4217509
4724 -4220709
4725 -4397633
4726 -4571334
4727 -4408744
4728 -4200904
4729 -4399139
4730 -4595514
4731 -4544401
4732 -4367691
4733 -4323868
4734 -4626136
4735 -4717829
4736 -4480103
4737 -4402388
4738 -4543184
4739 -4770668
4740 -4688676
4741 -4414745
4742 -4542263
4743 -4789770
4744 -4810512
4745 -4626675
4746 -4503403
4747 -4758718
4748 -4927178
4749 -4725490
4750 -4592491
4751 -4695589
4752 -4942107
4753 -4952517
4754 -4669648
4755 -4712077
4756 -4945854
4757 -5017593
4758 -4873194
4759 -4695198
4760 -4884029
4761 -5119787
4762 -4979594
4763 -4825462
4764 -4857770
4765 -5093931
4766 -5175887
4767 -4922090
4768 -4864494
4769 -5079055
4770 -5201981
4771 -5114950
4772 -4901153
4773 -5019348
4774 -5289127
4775 -5211756
4776 -5052349
4777 -5028323
4778 -5226739
4779 -5373810
4780 -5140379
4781 -5039153
4782 -5217921
4783 -5368878
4784 -5328439
4785 -5116174
4786 -5167723
4787 -5447624
4788 -5423620
4789 -5258894
4790 -5184662
4791 -5339681
4792 -5539463
4793 -5371398
4794 -5213966
4795 -5355422
4796 -5527817
4797 -5553069
4798 -5341703
4799 -5296657
4800 -5562074
4801 -5605761
4802 -5453231
4803 -5351891
4804 -5467115
4805 -5704705
4806 -5599932
4807 -5397738
4808 -5495959
4809 -5664341
4810 -5721809
4811 -5527165
4812 -5432998
4813 -5683463
4814 -5777195
4815 -5639399
4816 -5526386
4817 -5600123
4818 -5849288
4819 -5793770
4820 -5561579
4821 -5613508
4822 -5789374
4823 -5892603
4824 -5722182
4825 -5560942
4826 -5781387
4827 -5950814
4828 -5843768
4829 -5688038
4830 -5687981
4831 -5958525
4832 -5985593
4833 -5740895
4834 -5724121
4835 -5888736
4836 -6037442
4837 -5920423
4838 -5717369
4839 -5885605
4840 -6080825
4841 -6011630
4842 -5852185
4843 -5796163
4844 -6034815
4845 -6140098
4846 -5915063
4847 -5852423
4848 -5993742
4849 -6173880
4850 -6117370
4851 -5864843
4852 -5954377
4853 -6189900
4854 -6179990
4855 -6017979
4856 -5907989
4857 -6116920
4858 -6289615
4859 -6106755
4860 -5974500
4861 -6072521
4862 -6271785
4863 -6284215
4864 -6015460
4865 -6026845
4866 -6272175
4867 -6318305
4868 -6181908
4869 -6031039
4870 -6181931
4871 -6416557
4872 -6273313
4873 -6099091
4874 -6137896
4875 -6340048
4876 -6435510
4877 -6187921
4878 -6106660
4879 -6333193
4880 -6447002
4881 -6356659
4882 -6152688
4883 -6224758
4884 -6487752
4885 -6424175
4886 -6231291
4887 -6210767
4888 -6389291
4889 -6549893
4890 -6352458
4891 -6208804
4892 -6392719
4893 -6531153
4894 -6481200
4895 -6277272
4896 -6277339
4897 -6546347
4898 -6553060
4899 -6366244
4900 -6306925
4901 -6446884
4902 -6639238
4903 -6497724
4904 -6304697
4905 -6426529
4906 -6595733
4907 -6607293
4908 -6409170
4909 -6327389
4910 -6577212
4911 -6666316
4912 -6504041
4913 -6392710
4914 -6478054
4915 -6703345
4916 -6627175
4917 -6401944
4918 -6464886
4919 -6637551
4920 -6697395
4921 -6542229
4922 -6411627
4923 -6614511
4924 -6744820
4925 -6610833
4926 -6487469
4927 -6514523
4928 -6725513
4929 -6730454
4930 -6506484
4931 -6517726
4932 -6678799
4933 -6774972
4934 -6659394
4935 -6481727
4936 -6637429
4937 -6798314
4938 -6699832
4939 -6558361
4940 -6550212
4941 -6766362
4942 -6832825
4943 -6604885
4944 -6564589
4945 -6702795
4946 -6820429
4947 -6740444
4948 -6536603
4949 -6636092
4950 -6837699
4951 -6791351
4952 -6652780
4953 -6588796
4954 -6776420
4955 -6902588
4956 -6697333
4957 -6600202
4958 -6715824
4959 -6852397
4960 -6826472
4961 -6604368
4962 -6641079
4963 -6866898
4964 -6866344
4965 -6728547
4966 -6626675
4967 -6770715
4968 -6938833
4969 -6777469
4970 -6639385
4971 -6718704
4972 -6871204
4973 -6896792
4974 -6672190
4975 -6645502
4976 -6875847
4977 -6919142
4978 -6781905
4979 -6639264
4980 -6750363
4981 -6964848
4982 -6848195
4983 -6666002
4984 -6713319
4985 -6884049
4986 -6955170
4987 -6738405
4988 -6639652
4989 -6844729
4990 -6940960
4991 -6838804
4992 -6676923
4993 -6715938
4994 -6962361
4995 -6920029
4996 -6722073
4997 -6709489
4998 -6847366
4999 -6979274
5000 -6809992
5001 -6643817
5002 -6805440
5003 -6948345
5004 -6889039
5005 -6708706
5006 -6698264
5007 -6941802
5008 -6958666
5009 -6750945
5010 -6692078
5011 -6810924
5012 -6978845
5013 -6863436
5014 -6659613
5015 -6769464
5016 -6935444
5017 -6932878
5018 -6763529
5019 -6663005
5020 -6877307
5021 -6967743
5022 -6788498
5023 -6680048
5024 -6758308
5025 -6952234
5026 -6910940
5027 -6676598
5028 -6722400
5029 -6902769
5030 -6938031
5031 -6785980
5032 -6638687
5033 -6808573
5034 -6960684
5035 -6824080
5036 -6684720
5037 -6706556
5038 -6911995
5039 -6941346
5040 -6697186
5041 -6660165
5042 -6831724
5043 -6923592
5044 -6811771
5045 -6623752
5046 -6736313
5047 -6928175
5048 -6839533
5049 -6690002
5050 -6668020
5051 -6833398
5052 -6914364
5053 -6707705
5054 -6628701
5055 -6766089
5056 -6873959
5057 -6822315
5058 -6619252
5059 -6669008
5060 -6876550
5061 -6833375
5062 -6673643
5063 -6598804
5064 -6755347
5065 -6898132
5066 -6713243
5067 -6583064
5068 -6694545
5069 -6833407
5070 -6813913
5071 -6601697
5072 -6578697
5073 -6791218
5074 -6801240
5075 -6664160
5076 -6558487
5077 -6657814
5078 -6840988
5079 -6722962
5080 -6556068
5081 -6621423
5082 -6743104
5083 -6771569
5084 -6591667
5085 -6509112
5086 -6702965
5087 -6762514
5088 -6645550
5089 -6523261
5090 -6582610
5091 -6766999
5092 -6688320
5093 -6510674
5094 -6527674
5095 -6658623
5096 -6724442
5097 -6559717
5098 -6435173
5099 -6602892
5100 -6699858
5101 -6618517
5102 -6471450
5103 -6473894
5104 -6671074
5105 -6647725
5106 -6455093
5107 -6436120
5108 -6560344
5109 -6668257
5110 -6542076
5111 -6369203
5112 -6496457
5113 -6624644
5114 -6563499
5115 -6404878
5116 -6360793
5117 -6559547
5118 -6602681
5119 -6409014
5120 -6348772
5121 -6447476
5122 -6585098
5123 -6503760
5124 -6292595
5125 -6365199
5126 -6524649
5127 -6496180
5128 -6342882
5129 -6253731
5130 -6436612
5131 -6542909
5132 -6365390
5133 -6264781
5134 -6326866
5135 -6473040
5136 -6441875
5137 -6218227
5138 -6235413
5139 -6409711
5140 -6427995
5141 -6288001
5142 -6160138
5143 -6296351
5144 -6451920
5145 -6307314
5146 -6163429
5147 -6186868
5148 -6344062
5149 -6380186
5150 -6148615
5151 -6096214
5152 -6280580
5153 -6344529
5154 -6242382
5155 -6055571
5156 -6141234
5157 -6326528
5158 -6234699
5159 -6073648
5160 -6046699
5161 -6200210
5162 -6291861
5163 -6099710
5164 -5988221
5165 -6124342
5166 -6223310
5167 -6159660
5168 -5966289
5169 -5977375
5170 -6178716
5171 -6145838
5172 -5990219
5173 -5927454
5174 -6042935
5175 -6174435
5176 -6025127
5177 -5868264
5178 -5962147
5179 -6082532
5180 -6063168
5181 -5880250
5182 -5827362
5183 -6024960
5184 -6060676
5185 -5901353
5186 -5798663
5187 -5872010
5188 -6041175
5189 -5942603
5190 -5748546
5191 -5788870
5192 -5926826
5193 -5965355
5194 -5792734
5195 -5681243
5196 -5850436
5197 -5932562
5198 -5803553
5199 -5674090
5200 -5694276
5201 -5868719
5202 -5833230
5203 -5639253
5204 -5645686
5205 -5761682
5206 -5827300
5207 -5701407
5208 -5544023
5209 -5669831
5210 -5783809
5211 -5686579
5212 -5555753
5213 -5527782
5214 -5703801
5215 -5726569
5216 -5526429
5217 -5483583
5218 -5591347
5219 -5684732
5220 -5578323
5221 -5389898
5222 -5478222
5223 -5621664
5224 -5561521
5225 -5433307
5226 -5369378
5227 -5523338
5228 -5591504
5229 -5403326
5230 -5329042
5231 -5407630
5232 -5505367
5233 -5456996
5234 -5259606
5235 -5294845
5236 -5451449
5237 -5428189
5238 -5299075
5239 -5199411
5240 -5326770
5241 -5430999
5242 -5277131
5243 -5159893
5244 -5218439
5245 -5336390
5246 -5328771
5247 -5133998
5248 -5111432
5249 -5266352
5250 -5287250
5251 -5162743
5252 -5034740
5253 -5113197
5254 -5261836
5255 -5147909
5256 -5003084
5257 -5031100
5258 -5146308
5259 -5181782
5260 -4999494
5261 -4918675
5262 -5071792
5263 -5119041
5264 -5013747
5265 -4864354
5266 -4913373
5267 -5083063
5268 -5013426
5269 -4844474
5270 -4826352
5271 -4947418
5272 -5022845
5273 -4852461
5274 -4720709
5275 -4841011
5276 -4942933
5277 -4877613
5278 -4712381
5279 -4700107
5280 -4883069
5281 -4866227
5282 -4692069
5283 -4629500
5284 -4720687
5285 -4837480
5286 -4707245
5287 -4544629
5288 -4634956
5289 -4743684
5290 -4722902
5291 -4559246
5292 -4483708
5293 -4656725
5294 -4693839
5295 -4530533
5296 -4436137
5297 -4499017
5298 -4647196
5299 -4569584
5300 -4374090
5301 -4413624
5302 -4536009
5303 -4546678
5304 -4392071
5305 -4269812
5306 -4423039
5307 -4516880
5308 -4377247
5309 -4257233
5310 -4274739
5311 -4431275
5312 -4411096
5313 -4201498
5314 -4184241
5315 -4305519
5316 -4357903
5317 -4240029
5318 -4076076
5319 -4183598
5320 -4315027
5321 -4221990
5322 -4078161
5323 -4044678
5324 -4196277
5325 -4230993
5326 -4026536
5327 -3965164
5328 -4072308
5329 -4159070
5330 -4079456
5331 -3895151
5332 -3941499
5333 -4096331
5334 -4037346
5335 -3895663
5336 -3822539
5337 -3945824
5338 -4034681
5339 -3866283
5340 -3761808
5341 -3837430
5342 -3942952
5343 -3906655
5344 -3715667
5345 -3701721
5346 -3857002
5347 -3841481
5348 -3713600
5349 -3612931
5350 -3702007
5351 -3828522
5352 -3695463
5353 -3568353
5354 -3601419
5355 -3699249
5356 -3708299
5357 -3527349
5358 -3468294
5359 -3612545
5360 -3640515
5361 -3529859
5362 -3412666
5363 -3455425
5364 -3610627
5365 -3507880
5366 -3349273
5367 -3365226
5368 -3453352
5369 -3500831
5370 -3339308
5371 -3244944
5372 -3371804
5373 -3428824
5374 -3338962
5375 -3209513
5376 -3207486
5377 -3358072
5378 -3313165
5379 -3148541
5380 -3131339
5381 -3216525
5382 -3290491
5383 -3149730
5384 -3018599
5385 -3129524
5386 -3207868
5387 -3134133
5388 -2990220
5389 -2953199
5390 -3119052
5391 -3116773
5392 -2951111
5393 -2894778
5394 -2965125
5395 -3067865
5396 -2973205
5397 -2801565
5398 -2857701
5399 -2960104
5400 -2936689
5401 -2799632
5402 -2720192
5403 -2857489
5404 -2905384
5405 -2761494
5406 -2668596
5407 -2715961
5408 -2818952
5409 -2768599
5410 -2580517
5411 -2604779
5412 -2711932
5413 -2719819
5414 -2601783
5415 -2486823
5416 -2604221
5417 -2691310
5418 -2548220
5419 -2433829
5420 -2450945
5421 -2573805
5422 -2570923
5423 -2375000
5424 -2348749
5425 -2471891
5426 -2508479
5427 -2398260
5428 -2250198
5429 -2321162
5430 -2451138
5431 -2349551
5432 -2212153
5433 -2192462
5434 -2314824
5435 -2361507
5436 -2179986
5437 -2104278
5438 -2211001
5439 -2271991
5440 -2196036
5441 -2028464
5442 -2049498
5443 -2199717
5444 -2154878
5445 -2008104
5446 -1948048
5447 -2043891
5448 -2141985
5449 -1985974
5450 -1852977
5451 -1934846
5452 -2021439
5453 -1991497
5454 -1810243
5455 -1782955
5456 -1942814
5457 -1932363
5458 -1794492
5459 -1712411
5460 -1770185
5461 -1895569
5462 -1767543
5463 -1625543
5464 -1668372
5465 -1757750
5466 -1770970
5467 -1613712
5468 -1534583
5469 -1674533
5470 -1707178
5471 -1594644
5472 -1468190
5473 -1496990
5474 -1637072
5475 -1579215
5476 -1404177
5477 -1397660
5478 -1501015
5479 -1542832
5480 -1406489
5481 -1277494
5482 -1395222
5483 -1467021
5484 -1378919
5485 -1250569
5486 -1227626
5487 -1368889
5488 -1360851
5489 -1198175
5490 -1155125
5491 -1225976
5492 -1298532
5493 -1197134
5494 -1045578
5495 -1118872
5496 -1209542
5497 -1155790
5498 -1033612
5499  -975454
5500 -1111016
5501 -1138923
5502  -974790
5503  -907583
5504  -957774
5505 -1053640
5506  -989994
5507  -813196
5508  -858409
5509  -968804
5510  -938666
5511  -816043
5512  -725609
5513  -831078
5514  -900139
5515  -760797
5516  -666503
5517  -699539
5518  -791681
5519  -775286
5520  -597352
5521  -596480
5522  -699989
5523  -700489
5524  -599083
5525  -483682
5526  -558525
5527  -657906
5528  -554226
5529  -437725
5530  -447753
5531  -543245
5532  -554651
5533  -379463
5534  -328151
5535  -434518
5536  -465355
5537  -377880
5538  -248017
5539  -299772
5540  -422992
5541  -337984
5542  -208693
5543  -188222
5544  -273778
5545  -324802
5546  -163218
5547   -76207
5548  -174062
5549  -226282
5550  -171833
5551   -21550
5552   -24689
5553  -166498
5554  -128883
5555    17887
5556    70860
5557    -5923
5558   -93676
5559    39248
5560   167991
5561    92331
5562     7782
5563    43513
5564   192409
5565   247159
5566   107284
5567    98296
5568   230887
5569   310502
5570   261799
5571   148999
5572   241155
5573   391308
5574   351799
5575   266495
5576   265911
5577   412274
5578   503581
5579   369825
5580   323647
5581   441398
5582   540561
5583   525106
5584   394592
5585   435313
5586   617689
5587   613026
5588   526169
5589   484331
5590   610640
5591   738806
5592   637556
5593   552744
5594   641040
5595   765395
5596   788968
5597   658271
5598   650207
5599   821015
5600   870844
5601   787999
5602   719589
5603   803229
5604   958543
5605   901722
5606   792293
5607   847495
5608   974228
5609  1037756
5610   916533
5611   867700
5612  1024010
5613  1096537
5614  1037706
5615   959485
5616  1004052
5617  1169199
5618  1162740
5619  1053568
5620  1065047
5621  1182462
5622  1271386
5623  1180154
5624  1091121
5625  1218148
5626  1322950
5627  1289658
5628  1207859
5629  1214155
5630  1387056
5631  1415911
5632  1300545
5633  1286221
5634  1375849
5635  1489261
5636  1433931
5637  1320236
5638  1418836
5639  1543022
5640  1544506
5641  1459323
5642  1424367
5643  1572843
5644  1646189
5645  1540355
5646  1506222
5647  1577746
5648  1700623
5649  1690642
5650  1560876
5651  1618249
5652  1749563
5653  1772102
5654  1700864
5655  1640182
5656  1764576
5657  1864199
5658  1780912
5659  1735572
5660  1787601
5661  1910516
5662  1931934
5663  1797924
5664  1820036
5665  1945843
5666  1989481
5667  1934980
5668  1859601
5669  1955223
5670  2090342
5671  2026977
5672  1956959
5673  1987013
5674  2104334
5675  2159716
5676  2039730
5677  2012462
5678  2134334
5679  2209110
5680  2172394
5681  2080813
5682  2143682
5683  2295769
5684  2260789
5685  2183247
5686  2176546
5687  2283467
5688  2376338
5689  2268165
5690  2217345
5691  2329292
5692  2415119
5693  2402969
5694  2298723
5695  2332419
5696  2483442
5697  2483503
5698  2395963
5699  2365507
5700  2470253
5701  2586776
5702  2507968
5703  2425652
5704  2516812
5705  2618260
5706  2631370
5707  2515182
5708  2501919
5709  2661202
5710  2703479
5711  2622674
5712  2575016
5713  2650795
5714  2788077
5715  2748496
5716  2631701
5717  2688470
5718  2796078
5719  2841091
5720  2746166
5721  2685599
5722  2829576
5723  2913160
5724  2851462
5725  2778830
5726  2812298
5727  2964950
5728  2964381
5729  2834950
5730  2858433
5731  2969405
5732  3044162
5733  2977399
5734  2879833
5735  2990770
5736  3108207
5737  3061319
5738  2985721
5739  2983393
5740  3126812
5741  3174723
5742  3050075
5743  3037928
5744  3137162
5745  3234986
5746  3196022
5747  3077238
5748  3154361
5749  3283062
5750  3273312
5751  3187612
5752  3147830
5753  3289951
5754  3376255
5755  3262992
5756  3220248
5757  3292668
5758  3407352
5759  3399203
5760  3272945
5761  3303444
5762  3432873
5763  3466014
5764  3398970
5765  3330259
5766  3433104
5767  3552270
5768  3475309
5769  3403123
5770  3446784
5771  3556500
5772  3591837
5773  3470394
5774  3466632
5775  3595921
5776  3646658
5777  3590078
5778  3511148
5779  3584828
5780  3719706
5781  3664235
5782  3585980
5783  3605028
5784  3715726
5785  3776213
5786  3672683
5787  3629122
5788  3742592
5789  3811927
5790  3778227
5791  3686946
5792  3716124
5793  3867197
5794  3853930
5795  3764879
5796  3762347
5797  3850898
5798  3943625
5799  3860294
5800  3789164
5801  3884364
5802  3962344
5803  3955021
5804  3866643
5805  3860240
5806  4007330
5807  4028934
5808  3942015
5809  3922004
5810  3987202
5811  4094874
5812  4045208
5813  3948233
5814  4013155
5815  4100043
5816  4120871
5817  4041071
5818  4009690
5819  4135744
5820  4191371
5821  4111325
5822  4071671
5823  4115958
5824  4236416
5825  4208495
5826  4098836
5827  4147535
5828  4247813
5829  4281880
5830  4208688
5831  4141178
5832  4259589
5833  4345449
5834  4273114
5835  4208401
5836  4236755
5837  4362867
5838  4378171
5839  4252413
5840  4269456
5841  4368378
5842  4428509
5843  4374341
5844  4275520
5845  4365732
5846  4474663
5847  4424527
5848  4360792
5849  4362550
5850  4483151
5851  4534936
5852  4414134
5853  4391442
5854  4481425
5855  4556132
5856  4522671
5857  4415857
5858  4474722
5859  4599431
5860  4577126
5861  4507411
5862  4482991
5863  4583665
5864  4663765
5865  4564271
5866  4504129
5867  4584822
5868  4673132
5869  4677632
5870  4558680
5871  4570815
5872  4707940
5873  4726983
5874  4646882
5875  4588687
5876  4670755
5877  4790429
5878  4712375
5879  4630149
5880  4676047
5881  4777638
5882  4814831
5883  4704305
5884  4671659
5885  4792737
5886  4838990
5887  4780120
5888  4707882
5889  4753407
5890  4891024
5891  4850788
5892  4763705
5893  4779462
5894  4863884
5895  4927008
5896  4832329
5897  4760168
5898  4876985
5899  4952823
5900  4911157
5901  4831690
5902  4843427
5903  4980887
5904  4979593
5905  4874767
5906  4863920
5907  4944207
5908  5026519
5909  4958908
5910  4870334
5911  4953532
5912  5042386
5913  5029698
5914  4946588
5915  4918285
5916  5050205
5917  5082673
5918  4989639
5919  4954437
5920  5014956
5921  5109120
5922  5080296
5923  4969326
5924  5025983
5925  5120898
5926  5129834
5927  5052444
5928  4996466
5929  5115789
5930  5174791
5931  5093952
5932  5049429
5933  5080752
5934  5186061
5935  5190816
5936  5071745
5937  5091198
5938  5182227
5939  5212436
5940  5152138
5941  5076320
5942  5168683
5943  5261492
5944  5194450
5945  5137270
5946  5152475
5947  5243156
5948  5277426
5949  5159337
5950  5149202
5951  5241297
5952  5283562
5953  5244633
5954  5158204
5955  5220030
5956  5327696
5957  5281073
5958  5202984
5959  5198452
5960  5298892
5961  5353081
5962  5243643
5963  5206726
5964  5287966
5965  5356106
5966  5331592
5967  5236995
5968  5254507
5969  5373672
5970  5358143
5971  5282172
5972  5256206
5973  5333002
5974  5414825
5975  5327742
5976  5267656
5977  5330910
5978  5405218
5979  5404025
5980  5295815
5981  5289146
5982  5409070
5983  5428627
5984  5346717
5985  5303252
5986  5366284
5987  5468144
5988  5401319
5989  5315356
5990  5359170
5991  5439392
5992  5460613
5993  5359887
5994  5320454
5995  5435931
5996  5482289
5997  5415721
5998  5349701
5999  5381829
6000  5501939
6001  5469318
6002  5362687
6003  5383544
6004  5460005
6005  5502515
6006  5427080
6007  5355542
6008  5453746
6009  5519914
6010  5472163
6011  5399977
6012  5398840
6013  5509361
6014  5522395
6015  5412674
6016  5401673
6017  5476630
6018  5545039
6019  5476505
6020  5379871
6021  5453408
6022  5543936
6023  5516487
6024  5436549
6025  5406274
6026  5513680
6027  5558237
6028  5467110
6029  5423544
6030  5479177
6031  5554676
6032  5530305
6033  5411860
6034  5445735
6035  5549169
6036  5544425
6037  5473644
6038  5419771
6039  5507231
6040  5591286
6041  5499038
6042  5432465
6043  5463506
6044  5558475
6045  5562718
6046  5441102
6047  5442593
6048  5540994
6049  5566154
6050  5509518
6051  5432183
6052  5491308
6053  5584869
6054  5524047
6055  5448369
6056  5453185
6057  5543511
6058  5577987
6059  5472117
6060  5439036
6061  5520755
6062  5565376
6063  5522379
6064  5433496
6065  5463167
6066  5570602
6067  5530848
6068  5454817
6069  5451740
6070  5524346
6071  5587164
6072  5482700
6073  5429220
6074  5499258
6075  5551169
6076  5533501
6077  5441485
6078  5441240
6079  5548945
6080  5545218
6081  5465287
6082  5433043
6083  5486764
6084  5563912
6085  5499266
6086  5412863
6087  5464822
6088  5529367
6089  5527401
6090  5442319
6091  5411115
6092  5522023
6093  5531352
6094  5463401
6095  5418240
6096  5451033
6097  5538574
6098  5493308
6099  5399267
6100  5433552
6101  5503824
6102  5514485
6103  5435833
6104  5378093
6105  5468433
6106  5515185
6107  5444147
6108  5388313
6109  5404833
6110  5500900
6111  5479681
6112  5382936
6113  5384412
6114  5455090
6115  5484447
6116  5415328
6117  5338591
6118  5413539
6119  5473935
6120  5428491
6121  5360657
6122  5349445
6123  5457059
6124  5465281
6125  5356963
6126  5331073
6127  5401584
6128  5447523
6129  5394268
6130  5292394
6131  5356923
6132  5434902
6133  5401329
6134  5328406
6135  5294867
6136  5384177
6137  5425040
6138  5325820
6139  5280515
6140  5333879
6141  5396259
6142  5369456
6143  5261383
6144  5284583
6145  5376126
6146  5364207
6147  5288903
6148  5230392
6149  5307605
6150  5379748
6151  5290858
6152  5225651
6153  5263537
6154  5333503
6155  5332345
6156  5220987
6157  5204296
6158  5300401
6159  5311284
6160  5249013
6161  5166965
6162  5222634
6163  5317470
6164  5260346
6165  5173898
6166  5181065
6167  5248708
6168  5281202
6169  5176222
6170  5124287
6171  5209569
6172  5247577
6173  5197830
6174  5118792
6175  5137055
6176  5235473
6177  5202910
6178  5113533
6179  5099215
6180  5158198
6181  5206808
6182  5119161
6183  5048520
6184  5120953
6185  5177159
6186  5145020
6187  5056601
6188  5043650
6189  5142113
6190  5144464
6191  5045913
6192  5008442
6193  5056837
6194  5130933
6195  5070591
6196  4972708
6197  5016502
6198  5078167
6199  5075298
6200  4991361
6201  4945681
6202  5034250
6203  5057771
6204  4986838
6205  4930063
6206  4958091
6207  5034831
6208  5002108
6209  4899636
6210  4909160
6211  4977522
6212  4988556
6213  4915750
6214  4849364
6215  4923104
6216  4968738
6217  4905617
6218  4848829
6219  4848865
6220  4924430
6221  4924420
6222  4807287
6223  4807050
6224  4866388
6225  4895334
6226  4839247
6227  4757750
6228  4806904
6229  4871361
6230  4819953
6231  4750325
6232  4736463
6233  4809843
6234  4826454
6235  4723563
6236  4698573
6237  4753601
6238  4791438
6239  4748186
6240  4661610
6241  4680406
6242  4758137
6243  4725438
6244  4656815
6245  4621227
6246  4682954
6247  4731100
6248  4639112
6249  4583172
6250  4631184
6251  4675122
6252  4657066
6253  4550439
6254  4556687
6255  4634277
6256  4617781
6257  4557671
6258  4510429
6259  4553267
6260  4617091
6261  4540265
6262  4470151
6263  4501652
6264  4547639
6265  4553033
6266  4448814
6267  4419126
6268  4508920
6269  4520481
6270  4454055
6271  4385371
6272  4411975
6273  4494891
6274  4437628
6275  4344042
6276  4361646
6277  4418434
6278  4447186
6279  4344553
6280  4293525
6281  4363528
6282  4390894
6283  4341232
6284  4261000
6285  4267062
6286  4353781
6287  4331544
6288  4232347
6289  4221091
6290  4274846
6291  4315096
6292  4236620
6293  4154835
6294  4211659
6295  4258351
6296  4222336
6297  4136968
6298  4120995
6299  4211424
6300  4208429
6301  4112463
6302  4081619
6303  4122145
6304  4181231
6305  4117970
6306  4021095
6307  4052327
6308  4116448
6309  4098001
6310  4017095
6311  3966211
6312  4053238
6313  4083469
6314  3989381
6315  3943125
6316  3959123
6317  4026986
6318  4000587
6319  3885346
6320  3894094
6321  3964091
6322  3966190
6323  3897077
6324  3818934
6325  3880100
6326  3936054
6327  3863931
6328  3795464
6329  3795922
6330  3863134
6331  3872947
6332  3761402
6333  3735176
6334  3798601
6335  3819750
6336  3767824
6337  3675417
6338  3710341
6339  3781776
6340  3733644
6341  3662251
6342  3648380
6343  3704389
6344  3730010
6345  3627531
6346  3580471
6347  3627720
6348  3666349
6349  3624888
6350  3533722
6351  3538929
6352  3618157
6353  3594519
6354  3512207
6355  3476987
6356  3530074
6357  3576941
6358  3488623
6359  3422469
6360  3453799
6361  3503494
6362  3483630
6363  3385164
6364  3370864
6365  3448421
6366  3441879
6367  3370899
6368  3320714
6369  3342767
6370  3406562
6371  3349190
6372  3261521
6373  3289297
6374  3329420
6375  3332535
6376  3243988
6377  3198511
6378  3270209
6379  3278077
6380  3212216
6381  3155601
6382  3168632
6383  3237361
6384  3197681
6385  3099695
6386  3112156
6387  3154051
6388  3168266
6389  3091934
6390  3024816
6391  3083513
6392  3119932
6393  3059321
6394  2991483
6395  2990717
6396  3058114
6397  3045290
6398  2941396
6399  2927109
6400  2970562
6401  2997985
6402  2933617
6403  2857850
6404  2899359
6405  2948670
6406  2898113
6407  2832973
6408  2803607
6409  2868747
6410  2879363
6411  2786698
6412  2747661
6413  2786611
6414  2823182
6415  2777786
6416  2687936
6417  2702237
6418  2765956
6419  2738757
6420  2659376
6421  2616881
6422  2678031
6423  2709599
6424  2622684
6425  2573175
6426  2596472
6427  2640874
6428  2620343
6429  2509938
6430  2510080
6431  2571631
6432  2569936
6433  2495954
6434  2437180
6435  2480547
6436  2543318
6437  2466208
6438  2394807
6439  2398556
6440  2455676
6441  2451404
6442  2350528
6443  2313438
6444  2378854
6445  2392232
6446  2342549
6447  2258320
6448  2279541
6449  2351427
6450  2305415
6451  2220171
6452  2202521
6453  2251683
6454  2275642
6455  2183581
6456  2129296
6457  2182618
6458  2213108
6459  2166252
6460  2080986
6461  2075948
6462  2157675
6463  2127371
6464  2039736
6465  2010179
6466  2055805
6467  2101416
6468  2024759
6469  1939007
6470  1982446
6471  2018291
6472  1997616
6473  1903871
6474  1873663
6475  1952573
6476  1953334
6477  1875194
6478  1823857
6479  1851952
6480  1903920
6481  1859310
6482  1760953
6483  1768465
6484  1819354
6485  1819178
6486  1734146
6487  1680145
6488  1743163
6489  1767230
6490  1701377
6491  1640009
6492  1640149
6493  1703913
6494  1675254
6495  1580021
6496  1572551
6497  1614011
6498  1633174
6499  1566199
6500  1489971
6501  1538302
6502  1577192
6503  1520929
6504  1448763
6505  1432988
6506  1502076
6507  1502537
6508  1403542
6509  1375881
6510  1419463
6511  1440264
6512  1387393
6513  1306349
6514  1335162
6515  1376872
6516  1342533
6517  1267787
6518  1237957
6519  1298518
6520  1316791
6521  1221144
6522  1179700
6523  1213290
6524  1243610
6525  1205854
6526  1119990
6527  1119577
6528  1186326
6529  1154518
6530  1086850
6531  1042957
6532  1089059
6533  1126844
6534  1045655
6535   988385
6536  1006516
6537  1042382
6538  1026760
6539   932767
6540   918346
6541   981519
6542   973786
6543   906287
6544   850775
6545   879867
6546   932385
6547   866056
6548   791968
6549   805147
6550   843444
6551   845504
6552   754376
6553   715229
6554   778051
6555   790469
6556   731557
6557   654019
6558   669527
6559   734053
6560   692962
6561   603243
6562   594619
6563   639416
6564   667255
6565   573951
6566   511947
6567   565843
6568   591426
6569   546996
6570   475087
6571   461562
6572   534494
6573   511085
6574   424595
6575   398787
6576   431081
6577   468655
6578   404458
6579   320105
6580   351021
6581   392863
6582   370039
6583   286973
6584   258204
6585   329149
6586   330080
6587   243040
6588   193359
6589   220618
6590   277231
6591   229662
6592   130098
6593   142956
6594   194289
6595   187061
6596   116606
6597    52210
6598   107710
6599   141250
6600    64232
6601     4208
6602    13678
6603    65061
6604    57657
6605   -44614
6606   -61960
6607    -6035
6608     1612
6609   -66379
6610  -139108
6611  -102720
6612   -58095
6613  -104011
6614  -171838
6615  -186541
6616  -130381
6617  -125479
6618  -223973
6619  -261269
6620  -214640
6621  -192528
6622  -240217
6623  -326934
6624  -305816
6625  -246376
6626  -280001
6627  -350654
6628  -386564
6629  -336662
6630  -311435
6631  -402356
6632  -452266
6633  -420057
6634  -386954
6635  -415566
6636  -495866
6637  -507178
6638  -442499
6639  -465902
6640  -527856
6641  -574010
6642  -546367
6643  -503213
6644  -566640
6645  -630085
6646  -621204
6647  -572653
6648  -581363
6649  -675376
6650  -710137
6651  -644339
6652  -646702
6653  -712884
6654  -761165
6655  -746122
6656  -690144
6657  -740958
6658  -813089
6659  -807907
6660  -774512
6661  -770216
6662  -852349
6663  -896268
6664  -841286
6665  -828348
6666  -879220
6667  -938074
6668  -939988
6669  -874235
6670  -903438
6671  -987730
6672 -1002659
6673  -967403
6674  -950353
6675 -1018037
6676 -1085256
6677 -1038135
6678  -999230
6679 -1048131
6680 -1112380
6681 -1130947
6682 -1071214
6683 -1079355
6684 -1162099
6685 -1189607
6686 -1160171
6687 -1128754
6688 -1176170
6689 -1260065
6690 -1225780
6691 -1190355
6692 -1217424
6693 -1294264
6694 -1321853
6695 -1263731
6696 -1249828
6697 -1330484
6698 -1367334
6699 -1351934
6700 -1305154
6701 -1345083
6702 -1437477
6703 -1431594
6704 -1372875
6705 -1394656
6706 -1457481
6707 -1503476
6708 -1448805
6709 -1420025
6710 -1489548
6711 -1547402
6712 -1536150
6713 -1489204
6714 -1501130
6715 -1596386
6716 -1615132
6717 -1557652
6718 -1551304
6719 -1606926
6720 -1673170
6721 -1640180
6722 -1588754
6723 -1647613
6724 -1714044
6725 -1720699
6726 -1675563
6727 -1662264
6728 -1753859
6729 -1793367
6730 -1740437
6731 -1719869
6732 -1758843
6733 -1842697
6734 -1832290
6735 -1766711
6736 -1803733
6737 -1871286
6738 -1902004
6739 -1851210
6740 -1823272
6741 -1898057
6742 -1959990
6743 -1922867
6744 -1881462
6745 -1917485
6746 -1998315
6747 -2012891
6748 -1944297
6749 -1957396
6750 -2026038
6751 -2060560
6752 -2027930
6753 -1986237
6754 -2045654
6755 -2119292
6756 -2101540
6757 -2055232
6758 -2070229
6759 -2151672
6760 -2179811
6761 -2115260
6762 -2104805
6763 -2162948
6764 -2220454
6765 -2211340
6766 -2147530
6767 -2189929
6768 -2275402
6769 -2272887
6770 -2229923
6771 -2217866
6772 -2283477
6773 -2341007
6774 -2290692
6775 -2263654
6776 -2313404
6777 -2370555
6778 -2375903
6779 -2313398
6780 -2334011
6781 -2412565
6782 -2421318
6783 -2391613
6784 -2366260
6785 -2419465
6786 -2490386
6787 -2454025
6788 -2419534
6789 -2453171
6790 -2518262
6791 -2544405
6792 -2478893
6793 -2474230
6794 -2552559
6795 -2578165
6796 -2550011
6797 -2518902
6798 -2557554
6799 -2640865
6800 -2620821
6801 -2571895
6802 -2590484
6803 -2655151
6804 -2686206
6805 -2638086
6806 -2614651
6807 -2689953
6808 -2731343
6809 -2709138
6810 -2673092
6811 -2690927
6812 -2771757
6813 -2765279
6814 -2716373
6815 -2730097
6816 -2778410
6817 -2831021
6818 -2794380
6819 -2753922
6820 -2813992
6821 -2869837
6822 -2857300
6823 -2816417
6824 -2815659
6825 -2897786
6826 -2919310
6827 -2867669
6828 -2854608
6829 -2911667
6830 -2966678
6831 -2944427
6832 -2886639
6833 -2938044
6834 -3001247
6835 -3001289
6836 -2955182
6837 -2941895
6838 -3020841
6839 -3058849
6840 -3008733
6841 -2989876
6842 -3028052
6843 -3096163
6844 -3093367
6845 -3021086
6846 -3045601
6847 -3120487
6848 -3135752
6849 -3100879
6850 -3066316
6851 -3138133
6852 -3193398
6853 -3151438
6854 -3118002
6855 -3141110
6856 -3208842
6857 -3227061
6858 -3158631
6859 -3167328
6860 -3229026
6861 -3258900
6862 -3232245
6863 -3189145
6864 -3236182
6865 -3309946
6866 -3288079
6867 -3237374
6868 -3254941
6869 -3310939
6870 -3356748
6871 -3291777
6872 -3279360
6873 -3337369
6874 -3381891
6875 -3368806
6876 -3306801
6877 -3334304
6878 -3413700
6879 -3412673
6880 -3360034
6881 -3361877
6882 -3419485
6883 -3475882
6884 -3418535
6885 -3379293
6886 -3430274
6887 -3488897
6888 -3488314
6889 -3430321
6890 -3428572
6891 -3519579
6892 -3527883
6893 -3483192
6894 -3464009
6895 -3509477
6896 -3583130
6897 -3547182
6898 -3495354
6899 -3522338
6900 -3586786
6901 -3608606
6902 -3547838
6903 -3530064
6904 -3603697
6905 -3641770
6906 -3603433
6907 -3566952
6908 -3597877
6909 -3676713
6910 -3662545
6911 -3597017
6912 -3614257
6913 -3684619
6914 -3709386
6915 -3667751
6916 -3620514
6917 -3692631
6918 -3736830
6919 -3711868
6920 -3675362
6921 -3682872
6922 -3755866
6923 -3767943
6924 -3705704
6925 -3710847
6926 -3758602
6927 -3801811
6928 -3770208
6929 -3720302
6930 -3764039
6931 -3817858
6932 -3816105
6933 -3772320
6934 -3763529
6935 -3836017
6936 -3861783
6937 -3808272
6938 -3796183
6939 -3829452
6940 -3885753
6941 -3865611
6942 -3805566
6943 -3837907
6944 -3900747
6945 -3905223
6946 -3867558
6947 -3847839
6948 -3900416
6949 -3943902
6950 -3894882
6951 -3877617
6952 -3905002
6953 -3952842
6954 -3958370
6955 -3896733
6956 -3908801
6957 -3976729
6958 -3982104
6959 -3954757
6960 -3914221
6961 -3963056
6962 -4019167
6963 -3987760
6964 -3948548
6965 -3970822
6966 -4030197
6967 -4046485
6968 -3978524
6969 -3968743
6970 -4032387
6971 -4062676
6972 -4036830
6973 -3985943
6974 -4021666
6975 -4094700
6976 -4068907
6977 -4027841
6978 -4032526
6979 -4083669
6980 -4121851
6981 -4060082
6982 -4030049
6983 -4085045
6984 -4123571
6985 -4108207
6986 -4059848
6987 -4073749
6988 -4149072
6989 -4146063
6990 -4091354
6991 -4083913
6992 -4131597
6993 -4175087
6994 -4130341
6995 -4093096
6996 -4134904
6997 -4187859
6998 -4179877
6999 -4124946
7000 -4115352
7001 -4195063
7002 -4208008
7003 -4156724
7004 -4126188
7005 -4166988
7006 -4232217
7007 -4206618
7008 -4145047
7009 -4179402
7010 -4230553
7011 -4239270
7012 -4186734
7013 -4161979
7014 -4226600
7015 -4263439
7016 -4213412
7017 -4185065
7018 -4205336
7019 -4274130
7020 -4263398
7021 -4196957
7022 -4213389
7023 -4265616
7024 -4297693
7025 -4250874
7026 -4201621
7027 -4252026
7028 -4307155
7029 -4273268
7030 -4230617
7031 -4238560
7032 -4301967
7033 -4318047
7034 -4246564
7035 -4234877
7036 -4286264
7037 -4327197
7038 -4297733
7039 -4240246
7040 -4283178
7041 -4341761
7042 -4321106
7043 -4275397
7044 -4260982
7045 -4321324
7046 -4353508
7047 -4298653
7048 -4270124
7049 -4311838
7050 -4354463
7051 -4345167
7052 -4277847
7053 -4291764
7054 -4357190
7055 -4362461
7056 -4313423
7057 -4282491
7058 -4330797
7059 -4390889
7060 -4337156
7061 -4297680
7062 -4326011
7063 -4372896
7064 -4380321
7065 -4307490
7066 -4304280
7067 -4369478
7068 -4380851
7069 -4347394
7070 -4304506
7071 -4335684
7072 -4396609
7073 -4370016
7074 -4317288
7075 -4336221
7076 -4380224
7077 -4400800
7078 -4333398
7079 -4312009
7080 -4369587
7081 -4403048
7082 -4374480
7083 -4326043
7084 -4337664
7085 -4410370
7086 -4391583
7087 -4336740
7088 -4336820
7089 -4381728
7090 -4412346
7091 -4362601
7092 -4325783
7093 -4369500
7094 -4406463
7095 -4390314
7096 -4340536
7097 -4334476
7098 -4403979
7099 -4399235
7100 -4345689
7101 -4343505
7102 -4371847
7103 -4418541
7104 -4378562
7105 -4322453
7106 -4359664
7107 -4405977
7108 -4391682
7109 -4348375
7110 -4328417
7111 -4395287
7112 -4413661
7113 -4359317
7114 -4335588
7115 -4368095
7116 -4412089
7117 -4384966
7118 -4324925
7119 -4348422
7120 -4392419
7121 -4396546
7122 -4352396
7123 -4320055
7124 -4375532
7125 -4412699
7126 -4361185
7127 -4328460
7128 -4335554
7129 -4389737
7130 -4392188
7131 -4318898
7132 -4321427
7133 -4378364
7134 -4389710
7135 -4350053
7136 -4303201
7137 -4345413
7138 -4395477
7139 -4357661
7140 -4314381
7141 -4309259
7142 -4366612
7143 -4385297
7144 -4314452
7145 -4304914
7146 -4344040
7147 -4380098
7148 -4343524
7149 -4285133
7150 -4307714
7151 -4374604
7152 -4343455
7153 -4295160
7154 -4285624
7155 -4335963
7156 -4369513
7157 -4299413
7158 -4262957
7159 -4306713
7160 -4347273
7161 -4329565
7162 -4266691
7163 -4270464
7164 -4337960
7165 -4332186
7166 -4279956
7167 -4250003
7168 -4287300
7169 -4341575
7170 -4292464
7171 -4238504
7172 -4258951
7173 -4312698
7174 -4308464
7175 -4245802
7176 -4225828
7177 -4288402
7178 -4301915
7179 -4259045
7180 -4215971
7181 -4237558
7182 -4291852
7183 -4265293
7184 -4204203
7185 -4215996
7186 -4261563
7187 -4278476
7188 -4220642
7189 -4180978
7190 -4232675
7191 -4262535
7192 -4222222
7193 -4178033
7194 -4180901
7195 -4251131
7196 -4235302
7197 -4173274
7198 -4167832
7199 -4202058
7200 -4229956
7201 -4192971
7202 -4131784
7203 -4174218
7204 -4211606
7205 -4192921
7206 -4143546
7207 -4120851
7208 -4188337
7209 -4195413
7210 -4132609
7211 -4110522
7212 -4137980
7213 -4183137
7214 -4149532
7215 -4089287
7216 -4113249
7217 -4160150
7218 -4148594
7219 -4098002
7220 -4069479
7221 -4128084
7222 -4143744
7223 -4094729
7224 -4054658
7225 -4067649
7226 -4118723
7227 -4109746
7228 -4034031
7229 -4045298
7230 -4089764
7231 -4091759
7232 -4045065
7233 -4005027
7234 -4046808
7235 -4083738
7236 -4040935
7237 -3997852
7238 -4003126
7239 -4053207
7240 -4054882
7241 -3984730
7242 -3969451
7243 -4018031
7244 -4031835
7245 -3993980
7246 -3938323
7247 -3967232
7248 -4019846
7249 -3983817
7250 -3937737
7251 -3925188
7252 -3966942
7253 -3990719
7254 -3919466
7255 -3895026
7256 -3936019
7257 -3961035
7258 -3932373
7259 -3876708
7260 -3887979
7261 -3943828
7262 -3917924
7263 -3864997
7264 -3851651
7265 -3882742
7266 -3915917
7267 -3859833
7268 -3813729
7269 -3853346
7270 -3877100
7271 -3863237
7272 -3805630
7273 -3796461
7274 -3852814
7275 -3850264
7276 -3791732
7277 -3769429
7278 -3796953
7279 -3839302
7280 -3793538
7281 -3738780
7282 -3762759
7283 -3793635
7284 -3791578
7285 -3737544
7286 -3707751
7287 -3758810
7288 -3774532
7289 -3722963
7290 -3686221
7291 -3700263
7292 -3754034
7293 -3725719
7294 -3650985
7295 -3663063
7296 -3700536
7297 -3708919
7298 -3655228
7299 -3608951
7300 -3658034
7301 -3687796
7302 -3647878
7303 -3602180
7304 -3601441
7305 -3652307
7306 -3647056
7307 -3571203
7308 -3563271
7309 -3598911
7310 -3617228
7311 -3578815
7312 -3511546
7313 -3555873
7314 -3594283
7315 -3568362
7316 -3508236
7317 -3494323
7318 -3548644
7319 -3556743
7320 -3486154
7321 -3463952
7322 -3488689
7323 -3525275
7324 -3496711
7325 -3426076
7326 -3437332
7327 -3494120
7328 -3472037
7329 -3420746
7330 -3376918
7331 -3428667
7332 -3466257
7333 -3404054
7334 -3362524
7335 -3377937
7336 -3415232
7337 -3407474
7338 -3333635
7339 -3326998
7340 -3374600
7341 -3373107
7342 -3330872
7343 -3284423
7344 -3316403
7345 -3363944
7346 -3311778
7347 -3260634
7348 -3259682
7349 -3301598
7350 -3310301
7351 -3236355
7352 -3216513
7353 -3257873
7354 -3268259
7355 -3234026
7356 -3175905
7357 -3191455
7358 -3242619
7359 -3209818
7360 -3154498
7361 -3147181
7362 -3178066
7363 -3202982
7364 -3132712
7365 -3101779
7366 -3136558
7367 -3160068
7368 -3130913
7369 -3072589
7370 -3064361
7371 -3121778
7372 -3102779
7373 -3052365
7374 -3029687
7375 -3051707
7376 -3088184
7377 -3037455
7378 -2986174
7379 -3008303
7380 -3037840
7381 -3022046
7382 -2961225
7383 -2945339
7384 -2993718
7385 -3000551
7386 -2940484
7387 -2914800
7388 -2925993
7389 -2971292
7390 -2928824
7391 -2863666
7392 -2878272
7393 -2911478
7394 -2904839
7395 -2856372
7396 -2821060
7397 -2870424
7398 -2886662
7399 -2829721
7400 -2792616
7401 -2791098
7402 -2840949
7403 -2820528
7404 -2742604
7405 -2750557
7406 -2784915
7407 -2792719
7408 -2744237
7409 -2691846
7410 -2726232
7411 -2758882
7412 -2710954
7413 -2670128
7414 -2656504
7415 -2705343
7416 -2700815
7417 -2627178
7418 -2618609
7419 -2650652
7420 -2663773
7421 -2621478
7422 -2561191
7423 -2585637
7424 -2631385
7425 -2590307
7426 -2541829
7427 -2530013
7428 -2568496
7429 -2582305
7430 -2508516
7431 -2484606
7432 -2508681
7433 -2539321
7434 -2505224
7435 -2438540
7436 -2440221
7437 -2493046
7438 -2469499
7439 -2422490
7440 -2389807
7441 -2425013
7442 -2453038
7443 -2392385
7444 -2344457
7445 -2362266
7446 -2401743
7447 -2387624
7448 -2310629
7449 -2301679
7450 -2350628
7451 -2348553
7452 -2295843
7453 -2252316
7454 -2269390
7455 -2319842
7456 -2268512
7457 -2216584
7458 -2213748
7459 -2249747
7460 -2256563
7461 -2194320
7462 -2149617
7463 -2206345
7464 -2210876
7465 -2171750
7466 -2118333
7467 -2123657
7468 -2173173
7469 -2145306
7470 -2080407
7471 -2076110
7472 -2104684
7473 -2125516
7474 -2066488
7475 -2012545
7476 -2045890
7477 -2068945
7478 -2042829
7479 -1983766
7480 -1976539
7481 -2028930
7482 -2015631
7483 -1954079
7484 -1932031
7485 -1948715
7486 -1983553
7487 -1942173
7488 -1876747
7489 -1897848
7490 -1928967
7491 -1921760
7492 -1856161
7493 -1830872
7494 -1873403
7495 -1882143
7496 -1818795
7497 -1789614
7498 -1793720
7499 -1838351
7500 -1810983
7501 -1743583
7502 -1744879
7503 -1775490
7504 -1769647
7505 -1727170
7506 -1678182
7507 -1720443
7508 -1738143
7509 -1688735
7510 -1644368
7511 -1651927
7512 -1685381
7513 -1673676
7514 -1600251
7515 -1596146
7516 -1623933
7517 -1626257
7518 -1577422
7519 -1533516
7520 -1555643
7521 -1595609
7522 -1548298
7523 -1505769
7524 -1488975
7525 -1534534
7526 -1533405
7527 -1467334
7528 -1440974
7529 -1472396
7530 -1485080
7531 -1454360
7532 -1393650
7533 -1402043
7534 -1450038
7535 -1421212
7536 -1362856
7537 -1339163
7538 -1366458
7539 -1392769
7540 -1324111
7541 -1289155
7542 -1315125
7543 -1336361
7544 -1315207
7545 -1255021
7546 -1243844
7547 -1288915
7548 -1274240
7549 -1225574
7550 -1191111
7551 -1214847
7552 -1245138
7553 -1195101
7554 -1141491
7555 -1162435
7556 -1187856
7557 -1173674
7558 -1108494
7559 -1081657
7560 -1130083
7561 -1132073
7562 -1080635
7563 -1043026
7564 -1055703
7565 -1104199
7566 -1051968
7567  -998361
7568  -999182
7569 -1032018
7570 -1032669
7571  -969938
7572  -925303
7573  -971892
7574  -989655
7575  -946550
7576  -897166
7577  -896695
7578  -935975
7579  -924522
7580  -852153
7581  -844221
7582  -861993
7583  -890661
7584  -834584
7585  -783080
7586  -809026
7587  -843657
7588  -805336
7589  -749794
7590  -733814
7591  -780679
7592  -779873
7593  -712324
7594  -689615
7595  -712880
7596  -737172
7597  -696731
7598  -632264
7599  -647576
7600  -683015
7601  -668323
7602  -610519
7603  -575298
7604  -619044
7605  -643444
7606  -572940
7607  -536407
7608  -546153
7609  -586201
7610  -560676
7611  -489523
7612  -483537
7613  -523744
7614  -519798
7615  -478284
7616  -427245
7617  -459933
7618  -494211
7619  -439696
7620  -386263
7621  -389121
7622  -418221
7623  -421713
7624  -347435
7625  -329424
7626  -371613
7627  -375040
7628  -338472
7629  -283257
7630  -296412
7631  -343553
7632  -295430
7633  -245189
7634  -227805
7635  -264290
7636  -277710
7637  -208910
7638  -173290
7639  -208757
7640  -222267
7641  -201224
7642  -132021
7643  -130293
7644  -177475
7645  -159516
7646  -103999
7647   -87888
7648  -107177
7649  -135216
7650   -75395
7651   -32583
7652   -49812
7653   -75555
7654   -51845
7655     6870
7656    23990
7657   -25137
7658   -18471
7659    34197
7660    64075
7661    48724
7662    19287
7663    60001
7664   113498
7665   101589
7666    80475
7667    83798
7668   143925
7669   168056
7670   135707
7671   118903
7672   175338
7673   206618
7674   203789
7675   171225
7676   197809
7677   262030
7678   253841
7679   227628
7680   226806
7681   274684
7682   328371
7683   283904
7684   269842
7685   306938
7686   354190
7687   359088
7688   321687
7689   329008
7690   403425
7691   404517
7692   381142
7693   365899
7694   411970
7695   464165
7696   448556
7697   409430
7698   448491
7699   491352
7700   512432
7701   466187
7702   466930
7703   529202
7704   556091
7705   531660
7706   513675
7707   539477
7708   607488
7709   594082
7710   555286
7711   576039
7712   626400
7713   651268
7714   625846
7715   601972
7716   666453
7717   700737
7718   688109
7719   653937
7720   676547
7721   736372
7722   744283
7723   702837
7724   714108
7725   758173
7726   805618
7727   778012
7728   739965
7729   783153
7730   839861
7731   831388
7732   803969
7733   800177
7734   871050
7735   893541
7736   848335
7737   844902
7738   880971
7739   935818
7740   930504
7741   880095
7742   913896
7743   960945
7744   971411
7745   944888
7746   935612
7747   990254
7748  1036509
7749   993909
7750   985003
7751  1005518
7752  1067721
7753  1062822
7754  1020513
7755  1036814
7756  1097564
7757  1113605
7758  1095374
7759  1064581
7760  1119059
7761  1168270
7762  1142788
7763  1113598
7764  1132893
7765  1186473
7766  1218775
7767  1162373
7768  1164324
7769  1215471
7770  1252537
7771  1233584
7772  1199509
7773  1227333
7774  1300340
7775  1282210
7776  1250810
7777  1254563
7778  1311752
7779  1344137
7780  1308217
7781  1292224
7782  1333358
7783  1375688
7784  1377018
7785  1323969
7786  1346080
7787  1408984
7788  1426693
7789  1385144
7790  1384223
7791  1422337
7792  1476872
7793  1437246
7794  1415228
7795  1448864
7796  1499507
7797  1496344
7798  1466153
7799  1465751
7800  1535051
7801  1548694
7802  1519093
7803  1505717
7804  1539128
7805  1593570
7806  1580224
7807  1539164
7808  1571175
7809  1611691
7810  1635839
7811  1595534
7812  1580800
7813  1641682
7814  1671490
7815  1645535
7816  1625659
7817  1646294
7818  1710714
7819  1703039
7820  1668669
7821  1679260
7822  1725754
7823  1746795
7824  1722631
7825  1695210
7826  1750582
7827  1782993
7828  1770293
7829  1749752
7830  1766965
7831  1820060
7832  1836725
7833  1788481
7834  1796897
7835  1831296
7836  1870036
7837  1849940
7838  1813550
7839  1853623
7840  1902451
7841  1895882
7842  1868675
7843  1860917
7844  1927213
7845  1953756
7846  1907314
7847  1891624
7848  1938463
7849  1977332
7850  1980913
7851  1924875
7852  1957994
7853  2009511
7854  2018634
7855  1981716
7856  1972906
7857  2016885
7858  2068470
7859  2029162
7860  2005113
7861  2035285
7862  2087439
7863  2087290
7864  2045370
7865  2048102
7866  2111232
7867  2125584
7868  2105216
7869  2069325
7870  2109766
7871  2162820
7872  2146412
7873  2109280
7874  2134447
7875  2179416
7876  2204098
7877  2152936
7878  2150047
7879  2198600
7880  2231800
7881  2212558
7882  2180547
7883  2195939
7884  2271611
7885  2255154
7886  2221268
7887  2222091
7888  2273518
7889  2302169
7890  2265656
7891  2237070
7892  2295361
7893  2323272
7894  2324615
7895  2282209
7896  2293727
7897  2354643
7898  2364755
7899  2313540
7900  2313081
7901  2351080
7902  2404898
7903  2373139
7904  2343361
7905  2372715
7906  2424362
7907  2419065
7908  2386688
7909  2373457
7910  2439281
7911  2455222
7912  2430610
7913  2403360
7914  2441424
7915  2482653
7916  2478873
7917  2433510
7918  2457387
7919  2496317
7920  2521966
7921  2486423
7922  2464727
7923  2507689
7924  2555905
7925  2519909
7926  2499559
7927  2507565
7928  2576477
7929  2570270
7930  2532150
7931  2526104
7932  2579619
7933  2606522
7934  2588025
7935  2546203
7936  2588084
7937  2631161
7938  2616132
7939  2582461
7940  2595104
7941  2641147
7942  2668463
7943  2609051
7944  2616320
7945  2646247
7946  2688848
7947  2669773
7948  2636186
7949  2656995
7950  2709439
7951  2698065
7952  2673976
7953  2657189
7954  2713069
7955  2735732
7956  2709189
7957  2682291
7958  2725197
7959  2753006
7960  2762610
7961  2707155
7962  2723320
7963  2770547
7964  2785238
7965  2746117
7966  2741263
7967  2770109
7968  2829816
7969  2785655
7970  2768037
7971  2780839
7972  2825155
7973  2834158
7974  2788981
7975  2781353
7976  2840719
7977  2853642
7978  2835316
7979  2803683
7980  2843474
7981  2881094
7982  2871307
7983  2823277
7984  2851801
7985  2878506
7986  2905807
7987  2861319
7988  2853089
7989  2892180
7990  2924976
7991  2902078
7992  2874158
7993  2876802
7994  2951703
7995  2931066
7996  2900658
7997  2893175
7998  2944600
7999  2966799
8000  2939981
8001  2895542
8002  2951909
8003  2975427
8004  2975988
8005  2930658
8006  2943227
8007  2987230
8008  3009837
8009  2955065
8010  2956309
8011  2983906
8012  3028564
8013  2990243
8014  2961313
8015  2984567
8016  3038601
8017  3032618
8018  3002149
8019  2980599
8020  3044294
8021  3057184
8022  3032643
8023  2994848
8024  3034066
8025  3067095
8026  3070907
8027  3009089
8028  3035601
8029  3075564
8030  3093008
8031  3053924
8032  3034882
8033  3067902
8034  3117269
8035  3077172
8036  3061968
8037  3055070
8038  3117921
8039  3117711
8040  3077521
8041  3060957
8042  3122435
8043  3127604
8044  3120388
8045  3065124
8046  3112894
8047  3144231
8048  3141334
8049  3096226
8050  3110496
8051  3133677
8052  3178370
8053  3116735
8054  3113654
8055  3136123
8056  3181345
8057  3159568
8058  3129023
8059  3122976
8060  3195049
8061  3173410
8062  3155124
8063  3123869
8064  3177041
8065  3204358
8066  3179197
8067  3124605
8068  3178459
8069  3194634
8070  3213291
8071  3150119
8072  3165794
8073  3203151
8074  3225712
8075  3177003
8076  3175497
8077  3182637
8078  3246941
8079  3205193
8080  3184465
8081  3182016
8082  3241175
8083  3229175
8084  3206824
8085  3166152
8086  3235771
8087  3231471
8088  3233385
8089  3175585
8090  3222046
8091  3251131
8092  3263525
8093  3185381
8094  3222501
8095  3233222
8096  3287965
8097  3216827
8098  3213818
8099  3228071
8100  3285275
8101  3228240
8102  3232952
8103  3203754
8104  3294077
8105  3254542
8106  3253346
8107  3204293
8108  3284226
8109  3261124
8110  3282337
8111  3189262
8112  3283963
8113  3254208
8114  3318823
8115  3199826
8116  3285436
8117  3225318
8118  3379137
8119  3144272
8120  3417305
8121  2813477
$$ Imaginary data points
##PAGE= N=2
##DATA TABLE= (X++(I..I)), XYDATA
0 -9042345
1 -17373447
2 -12375256
3 -9758510
4 -10434728
5 -13597943
6 -12673134
7 -8949776
8 -9550959
9 -12488662
10 -13451807
11 -11883511
12 -9337519
13 -11858132
14 -14275578
15 -12656176
16 -11169634
17 -11635732
18 -14170710
19 -14587455
20 -10717422
21 -10312578
22 -12817048
23 -14389541
24 -13340127
25 -10971859
26 -12870797
27 -15633994
28 -13873572
29 -12141510
30 -12020716
31 -14206996
32 -15397337
33 -12688151
34 -12046987
35 -14207712
36 -15504723
37 -14917921
38 -12140731
39 -12980189
40 -15946595
41 -15158855
42 -13548250
43 -13265163
44 -15076402
45 -16598799
46 -13792099
47 -12590784
48 -14782314
49 -16371499
50 -16103035
51 -13484456
52 -13811727
53 -17191376
54 -16769166
55 -14456688
56 -13352299
57 -15286404
58 -18197428
59 -15938449
60 -13252570
61 -14761351
62 -17161282
63 -17932388
64 -15156658
65 -14090610
66 -17291064
67 -17985624
68 -16508695
69 -15223302
70 -15775927
71 -18111676
72 -16752543
73 -14709357
74 -16034435
75 -17815821
76 -18643272
77 -16469779
78 -14961163
79 -18012028
80 -19255403
81 -17521431
82 -15554738
83 -15970236
84 -19483585
85 -19074560
86 -15797382
87 -16121264
88 -18105692
89 -19493261
90 -17606825
91 -15553454
92 -18334139
93 -20228372
94 -18772633
95 -16785033
96 -16386295
97 -19530898
98 -20121957
99 -17220013
100 -16777063
101 -18270197
102 -20182363
103 -19350440
104 -16695115
105 -18547581
106 -20952906
107 -20097230
108 -18006130
109 -17070116
110 -20001923
111 -21134912
112 -17793800
113 -16750257
114 -18649753
115 -21411492
116 -21165319
117 -17641514
118 -18206310
119 -21047957
120 -21148944
121 -19226884
122 -17174394
123 -19413471
124 -22043844
125 -20030936
126 -18411435
127 -19158791
128 -21288448
129 -21745421
130 -18676757
131 -18816498
132 -21664881
133 -21980557
134 -20183418
135 -17883609
136 -19508283
137 -22623581
138 -21113221
139 -19119482
140 -19574425
141 -22107256
142 -23480648
143 -20017257
144 -18422009
145 -21192492
146 -22788025
147 -21842356
148 -19079967
149 -19679361
150 -23127537
151 -22258408
152 -19761240
153 -19546025
154 -21838155
155 -24199790
156 -21584694
157 -19268644
158 -21300055
159 -23083703
160 -22899647
161 -20286030
162 -19669372
163 -23019184
164 -23403789
165 -21248262
166 -20204000
167 -21618628
168 -24526001
169 -22866423
170 -19880511
171 -21351227
172 -23564027
173 -23843094
174 -21090545
175 -19547628
176 -22826284
177 -24166989
178 -22340575
179 -20986729
180 -21511091
181 -24399086
182 -23962900
183 -21097671
184 -21527074
185 -23074870
186 -23891652
187 -22269162
188 -20367915
189 -23025790
190 -24873563
191 -23227511
192 -21426656
193 -21416630
194 -24374511
195 -24674973
196 -21547962
197 -21618853
198 -23602565
199 -24906989
200 -23559968
201 -20934655
202 -22699946
203 -25007414
204 -23965622
205 -22244249
206 -21634981
207 -24328712
208 -25569249
209 -22657343
210 -21827722
211 -23439615
212 -25132175
213 -24562992
214 -21666892
215 -22549179
216 -25035428
217 -24508532
218 -22945241
219 -21991556
220 -24183194
221 -26033606
222 -23561969
223 -22360059
224 -23636408
225 -25190275
226 -24961383
227 -21929094
228 -22242476
229 -25334016
230 -25489747
231 -23777096
232 -22181690
233 -24043201
234 -26643293
235 -24337686
236 -22202764
237 -23199553
238 -25244962
239 -25911213
240 -22943926
241 -22249532
242 -25100632
243 -25787724
244 -24467348
245 -22633570
246 -23683310
247 -26694333
248 -25288293
249 -22813072
250 -23064472
251 -24929318
252 -26372161
253 -23744910
254 -22070723
255 -24821851
256 -26347748
257 -25331770
258 -22928064
259 -22988770
260 -26289404
261 -25909543
262 -23449429
263 -23387894
264 -24984349
265 -26746984
266 -24618191
267 -22195003
268 -24300347
269 -26214995
270 -25814021
271 -23617140
272 -22923561
273 -26193394
274 -26744109
275 -24024438
276 -22999984
277 -24246983
278 -26768129
279 -25658340
280 -22665745
281 -23998892
282 -26214573
283 -26279973
284 -24132282
285 -22658527
286 -25639352
287 -27163421
288 -24760774
289 -23082990
290 -23656013
291 -26472079
292 -26456737
293 -23201791
294 -23521275
295 -25907229
296 -26814548
297 -25134941
298 -22742210
299 -24806703
300 -26973711
301 -25238188
302 -23457655
303 -23551868
304 -26224130
305 -27007641
306 -23796880
307 -23311518
308 -25452736
309 -26713421
310 -25580668
311 -22795478
312 -24103970
313 -26980430
314 -26081702
315 -24061202
316 -23222998
317 -25442669
318 -27110927
319 -24297911
320 -23082738
321 -24992625
322 -26651873
323 -26184697
324 -23234993
325 -23607270
326 -26603600
327 -26350440
328 -24483367
329 -23195941
330 -24795716
331 -27112576
332 -24914451
333 -22964891
334 -24223292
335 -26148184
336 -26733822
337 -24131846
338 -23469452
339 -26109261
340 -26258027
341 -24579797
342 -23099005
343 -24148686
344 -26831103
345 -25445859
346 -23274318
347 -24094191
348 -25790721
349 -26699958
350 -24330864
351 -22949247
352 -25487516
353 -26349825
354 -24924623
355 -23171569
356 -23621610
357 -26536107
358 -25868390
359 -23433543
360 -23778000
361 -25358788
362 -26583006
363 -24580345
364 -22524685
365 -24776544
366 -26366319
367 -25372793
368 -23386491
369 -23074333
370 -26055064
371 -26301244
372 -23677226
373 -23287951
374 -24602049
375 -26289454
376 -25014701
377 -22543087
378 -24204158
379 -26135016
380 -25528423
381 -23564309
382 -22595147
383 -25290740
384 -26228198
385 -23692250
386 -22892708
387 -24187233
388 -26287722
389 -25530460
390 -22404352
391 -23266567
392 -25589944
393 -25516448
394 -23674594
395 -22169276
396 -24582864
397 -26346274
398 -24068154
399 -22680585
400 -23444515
401 -25707911
402 -25860923
403 -22643022
404 -22554631
405 -24910083
406 -25458009
407 -23905778
408 -21716471
409 -23543876
410 -26243601
411 -24689337
412 -22793179
413 -22802203
414 -24816021
415 -25746643
416 -22738392
417 -21884527
418 -24168625
419 -25280817
420 -24285604
421 -21848607
422 -22760992
423 -25627212
424 -24567359
425 -22460190
426 -22108606
427 -24089068
428 -25883986
429 -23306690
430 -21497166
431 -23291181
432 -24850065
433 -24514700
434 -21862386
435 -21703666
436 -24759895
437 -24702455
438 -22635930
439 -21661526
440 -23136632
441 -25526756
442 -23623600
443 -21202460
444 -22500847
445 -24358711
446 -24568214
447 -21895954
448 -20751162
449 -23739545
450 -24671820
451 -22939778
452 -21476644
453 -22226328
454 -24891134
455 -23801385
456 -20941718
457 -21517058
458 -23414282
459 -24378132
460 -22336083
461 -20463476
462 -22862783
463 -24372750
464 -23010696
465 -21215705
466 -21133746
467 -23890498
468 -23914614
469 -21106925
470 -20904699
471 -22436252
472 -23801461
473 -22491952
474 -20264818
475 -22127007
476 -23973606
477 -22826664
478 -20868733
479 -20317537
480 -23027704
481 -23785334
482 -20977026
483 -20311114
484 -21796015
485 -23456219
486 -22614089
487 -19840605
488 -20812032
489 -23022326
490 -22784368
491 -21229366
492 -19863542
493 -21809129
494 -23408945
495 -21244143
496 -20013814
497 -20800785
498 -22403969
499 -22283870
500 -19620866
501 -20084022
502 -22447157
503 -22429637
504 -20987421
505 -19523341
506 -21129108
507 -22955116
508 -20838385
509 -19300737
510 -20071332
511 -21825055
512 -22236118
513 -19509262
514 -19126639
515 -21553636
516 -22170360
517 -20904526
518 -18873652
519 -19859526
520 -22460725
521 -21072053
522 -18882386
523 -18974471
524 -20796984
525 -22117048
526 -19724939
527 -18455707
528 -20506891
529 -21480734
530 -20604839
531 -18498001
532 -18786905
533 -21567455
534 -20915806
535 -18706244
536 -18471619
537 -20074378
538 -21659241
539 -19475203
540 -17514739
541 -19414393
542 -21002536
543 -20565989
544 -18212444
545 -17624293
546 -20516922
547 -20839606
548 -18679681
549 -17786636
550 -18849275
551 -20910649
552 -19583093
553 -17152104
554 -18306945
555 -20017736
556 -20182336
557 -18220747
558 -17007114
559 -19607754
560 -20428442
561 -18148665
562 -16812009
563 -17745277
564 -20323970
565 -19602397
566 -16683901
567 -17410658
568 -19477738
569 -19973629
570 -17990318
571 -15924948
572 -18069483
573 -19836177
574 -18278632
575 -16579468
576 -16533743
577 -19096900
578 -19672464
579 -16811054
580 -16302302
581 -17993407
582 -19305982
583 -18165246
584 -15532604
585 -16786413
586 -18952773
587 -17914610
588 -16236215
589 -15859264
590 -18138271
591 -19122854
592 -16385346
593 -15549881
594 -17150188
595 -18496700
596 -17691334
597 -14911203
598 -15679163
599 -18454852
600 -18063333
601 -15943027
602 -14452047
603 -16347927
604 -18643259
605 -16649799
606 -14832756
607 -15704239
608 -17493784
609 -17798006
610 -15008347
611 -14477767
612 -16922811
613 -17314737
614 -15850140
615 -14150384
616 -15186045
617 -17627521
618 -16290005
619 -14352334
620 -14868650
621 -16535924
622 -17278254
623 -14683672
624 -13449557
625 -15749528
626 -16633506
627 -15495999
628 -13699839
629 -14130608
630 -16736741
631 -16070325
632 -13999414
633 -13991999
634 -15287926
635 -16513114
636 -14592583
637 -12734785
638 -14371868
639 -15597992
640 -15211522
641 -13665334
642 -13345706
643 -15672189
644 -15509166
645 -13341905
646 -13043040
647 -14236967
648 -15657015
649 -14090545
650 -12073373
651 -13764565
652 -15193412
653 -14483624
654 -12699348
655 -12184857
656 -14766491
657 -15245660
658 -12919268
659 -12080090
660 -12998590
661 -14903310
662 -14118337
663 -11499507
664 -12244425
665 -14009061
666 -14142420
667 -12536733
668 -11070208
669 -13175227
670 -14523256
671 -12643352
672 -11495694
673 -12134685
674 -14105645
675 -13736872
676 -10770685
677 -10996564
678 -12986153
679 -13409109
680 -11965634
681 -10257142
682 -12196078
683 -14174685
684 -12427716
685 -10585090
686 -10555478
687 -12653278
688 -13394683
689 -10658962
690 -9958560
691 -11802984
692 -12950930
693 -12024887
694 -9577559
695 -10506080
696 -13015953
697 -12096449
698 -10232963
699 -9705881
700 -11412086
701 -12666880
702 -10282742
703 -9097792
704 -10712448
705 -12020947
706 -11522935
707 -9053843
708 -9388457
709 -12169669
710 -11714681
711 -9542198
712 -8525260
713 -10158259
714 -12204358
715 -10220034
716 -8248644
717 -9443942
718 -11148308
719 -11335577
720 -8715527
721 -7801980
722 -10416156
723 -11164190
724 -9687530
725 -8097824
726 -8618469
727 -10949555
728 -9994298
729 -7751324
730 -8165298
731 -9749104
732 -10614184
733 -8521702
734 -7069689
735 -9393255
736 -10401393
737 -8986431
738 -7381072
739 -7551592
740 -9825917
741 -9303331
742 -7011438
743 -7140929
744 -8620206
745 -9910191
746 -8385262
747 -6286536
748 -7913674
749 -9437068
750 -8569239
751 -6733420
752 -6156176
753 -8583012
754 -9064719
755 -6696166
756 -6119307
757 -7423633
758 -9100917
759 -8046909
760 -5479145
761 -6568591
762 -8385307
763 -7884833
764 -6181662
765 -5286091
766 -7595196
767 -8676241
768 -6322299
769 -5115107
770 -5977941
771 -7954271
772 -7812498
773 -5062459
774 -5241337
775 -7239030
776 -7530280
777 -6100986
778 -4322502
779 -5817197
780 -7684225
781 -6146453
782 -4710305
783 -4918593
784 -6538625
785 -7033533
786 -4705367
787 -4429929
788 -6190306
789 -6620306
790 -5529361
791 -3711142
792 -4715117
793 -6772048
794 -5482291
795 -3887740
796 -4051426
797 -5662297
798 -6428384
799 -4026510
800 -3191911
801 -5008708
802 -5780359
803 -4935799
804 -2917890
805 -3360628
806 -5765827
807 -5156238
808 -3406770
809 -3035586
810 -4375360
811 -5793105
812 -3831468
813 -2216737
814 -3582944
815 -4754531
816 -4457803
817 -2389236
818 -2131365
819 -4697426
820 -4682034
821 -2786105
822 -2068817
823 -3214756
824 -4911710
825 -3250500
826 -1261920
827 -2485300
828 -3911270
829 -3958435
830 -1982027
831 -1059461
832 -3449597
833 -4076519
834 -2301848
835 -1029754
836 -1662630
837 -3929796
838 -3192005
839  -735691
840 -1263498
841 -2923162
842 -3525964
843 -1600338
844   167751
845 -1960769
846 -3347479
847 -1871842
848  -329740
849  -520271
850 -2941434
851 -2950810
852  -329036
853  -142860
854 -1635270
855 -2683907
856 -1305953
857   997082
858  -495827
859 -2475710
860 -1629328
861    68324
862   604355
863 -1600231
864 -2382843
865   154315
866  1032626
867  -224167
868 -1735949
869 -1171140
870  1318798
871   649906
872 -1436343
873 -1073597
874   580942
875  1727379
876   -38148
877 -1573321
878   514019
879  1844663
880   928247
881  -697502
882  -659099
883  1892226
884  1870083
885  -374567
886  -488238
887   994059
888  2540377
889  1305720
890  -757807
891   714851
892  2470665
893  2149700
894   556095
895  -222213
896  2078706
897  3002030
898  1105182
899   387963
900  1351198
901  3148189
902  2637843
903   264445
904  1030199
905  2917456
906  3043114
907  1714200
908   627684
909  2640522
910  3986780
911  2197470
912  1154874
913  1737113
914  3495358
915  3631139
916  1399939
917  1659693
918  3527870
919  4003411
920  2945679
921  1385444
922  2836577
923  4737229
924  3400986
925  2002995
926  2188238
927  4010761
928  4781856
929  2549446
930  2159123
931  3982298
932  4770025
933  3999361
934  2228145
935  3125874
936  5314418
937  4517377
938  3149940
939  3061210
940  4587694
941  5729833
942  3687314
943  2749939
944  4410731
945  5442674
946  4979239
947  3136022
948  3543146
949  5988250
950  5679272
951  4140748
952  3689099
953  4974393
954  6544428
955  4876110
956  3407319
957  4867194
958  6259051
959  6191452
960  4241700
961  3912334
962  6415430
963  6729186
964  5107833
965  4213200
966  5224479
967  7312123
968  6184858
969  4172299
970  5124260
971  6770921
972  7301453
973  5540573
974  4446133
975  6617628
976  7487555
977  6111756
978  4955876
979  5503195
980  7883356
981  7546886
982  5303804
983  5603627
984  7133739
985  8060549
986  6619258
987  4921015
988  6791069
989  8328728
990  7336426
991  5892618
992  5838186
993  8229222
994  8591654
995  6272272
996  6052252
997  7547461
998  8865829
999  7878812
1000  5729547
1001  7013547
1002  8990796
1003  8497088
1004  6949488
1005  6228374
1006  8388261
1007  9542824
1008  7406871
1009  6520644
1010  7685041
1011  9397486
1012  9163142
1013  6787885
1014  7307937
1015  9455873
1016  9464530
1017  8009734
1018  6726773
1019  8422571
1020 10238545
1021  8628639
1022  7413508
1023  8144949
1024  9830175
1025 10175632
1026  7840690
1027  7565798
1028  9594967
1029 10131053
1030  9109910
1031  7560894
1032  8615012
1033 10814053
1034  9791031
1035  8293299
1036  8577075
1037 10107615
1038 10966399
1039  8879002
1040  8047175
1041  9940285
1042 10801135
1043 10069495
1044  8393198
1045  8891685
1046 11324490
1047 10885390
1048  9173577
1049  8883361
1050 10152347
1051 11604595
1052 10019720
1053  8593399
1054 10131818
1055 11404473
1056 11200285
1057  9499490
1058  9207659
1059 11470393
1060 11587043
1061 10020390
1062  9542542
1063 10526461
1064 12219021
1065 11157796
1066  9383350
1067 10418590
1068 11717624
1069 11818306
1070 10351225
1071  9633060
1072 11796102
1073 12409164
1074 10887424
1075 10158982
1076 10923808
1077 12833249
1078 12171786
1079 10019143
1080 10663357
1081 12150496
1082 12588530
1083 11229251
1084  9945766
1085 11872849
1086 13141673
1087 11900141
1088 10845498
1089 11136206
1090 13112104
1091 13069042
1092 10760842
1093 10877077
1094 12410875
1095 13211223
1096 12249033
1097 10671850
1098 12184381
1099 13783215
1100 12748443
1101 11461154
1102 11281656
1103 13188350
1104 13909945
1105 11779607
1106 11384686
1107 12776421
1108 13802638
1109 13126634
1110 11192265
1111 12183333
1112 14210186
1113 13632406
1114 12228233
1115 11636335
1116 13353535
1117 14673026
1118 12718353
1119 11736365
1120 12966864
1121 14293893
1122 14073668
1123 11886842
1124 12145993
1125 14393992
1126 14381443
1127 13100880
1128 12143519
1129 13441493
1130 15203851
1131 13637861
1132 12180231
1133 13036374
1134 14551172
1135 14942314
1136 12808290
1137 12296782
1138 14523777
1139 15168982
1140 14049242
1141 12611659
1142 13304080
1143 15536091
1144 14667103
1145 12822635
1146 13125513
1147 14665886
1148 15715111
1149 13910365
1150 12705887
1151 14593294
1152 15580728
1153 14740248
1154 13188993
1155 13341194
1156 15680432
1157 15459075
1158 13583248
1159 13491788
1160 14811038
1161 16234561
1162 14842426
1163 13065819
1164 14521058
1165 15904975
1166 15509861
1167 13878025
1168 13384426
1169 15747645
1170 16328616
1171 14478728
1172 13768221
1173 14664435
1174 16430544
1175 15732574
1176 13618815
1177 14464997
1178 16052511
1179 16218235
1180 14882989
1181 13787013
1182 15634324
1183 16647994
1184 15117834
1185 14267239
1186 14807348
1187 16497210
1188 16334210
1189 14242059
1190 14705700
1191 16306646
1192 16670903
1193 15576135
1194 14149969
1195 15610707
1196 17105630
1197 15853254
1198 14675064
1199 14819914
1200 16619992
1201 17182821
1202 15050142
1203 14786482
1204 16329450
1205 17067022
1206 16272958
1207 14518673
1208 15471202
1209 17337755
1210 16540004
1211 15294705
1212 15118474
1213 16685570
1214 17703321
1215 15753854
1216 14936259
1217 16229830
1218 17182579
1219 16869198
1220 15095511
1221 15457897
1222 17493438
1223 17184345
1224 15922166
1225 15353806
1226 16547697
1227 18000003
1228 16401471
1229 15129883
1230 16221891
1231 17435633
1232 17489348
1233 15621661
1234 15387933
1235 17550289
1236 17751983
1237 16474876
1238 15549218
1239 16337646
1240 18096774
1241 17057784
1242 15621671
1243 16434259
1244 17579522
1245 17868047
1246 16170964
1247 15466068
1248 17472830
1249 18005381
1250 16845133
1251 15815809
1252 16369718
1253 18437870
1254 17816454
1255 15884740
1256 16236939
1257 17581448
1258 18419209
1259 16911774
1260 15486633
1261 17191294
1262 18273863
1263 17429292
1264 16238083
1265 16320069
1266 18427758
1267 18351892
1268 16307298
1269 16292312
1270 17560080
1271 18606965
1272 17424906
1273 15681382
1274 17133458
1275 18626677
1276 18025076
1277 16628031
1278 16095041
1279 18143799
1280 18871505
1281 16851500
1282 16124798
1283 17213781
1284 18882742
1285 18371650
1286 16058532
1287 16712350
1288 18614050
1289 18606249
1290 17151496
1291 15897855
1292 17603944
1293 19159395
1294 17654219
1295 16517149
1296 16989771
1297 18582810
1298 18823130
1299 16689619
1300 16634084
1301 18300771
1302 18694786
1303 17747367
1304 16301687
1305 17352089
1306 19142613
1307 18120091
1308 16858701
1309 16976012
1310 18408039
1311 19122337
1312 17101091
1313 16431755
1314 18000496
1315 18784201
1316 18220885
1317 16651505
1318 17235571
1319 19244494
1320 18523409
1321 17014949
1322 16808954
1323 18127944
1324 19265013
1325 17533056
1326 16483164
1327 17957417
1328 18978944
1329 18612704
1330 16878254
1331 16863149
1332 18992300
1333 18871327
1334 17404663
1335 16826869
1336 17789283
1337 19390645
1338 18219824
1339 16700014
1340 17620589
1341 18735006
1342 18833903
1343 17227428
1344 16617882
1345 18688936
1346 19143982
1347 17766842
1348 16903695
1349 17552334
1350 19389121
1351 18662593
1352 16788524
1353 17319982
1354 18512152
1355 18960407
1356 17651341
1357 16602573
1358 18348366
1359 19210074
1360 18143709
1361 17209309
1362 17334420
1363 18995945
1364 18771982
1365 16908022
1366 17158622
1367 18418641
1368 19163755
1369 18056101
1370 16471138
1371 17877950
1372 19267981
1373 18455036
1374 17243745
1375 16957859
1376 18720426
1377 19159728
1378 17212801
1379 16893719
1380 18053314
1381 19118623
1382 18471641
1383 16661278
1384 17520335
1385 19021384
1386 18487070
1387 17349043
1388 16765216
1389 18292759
1390 19294793
1391 17623874
1392 16941395
1393 17831527
1394 18932834
1395 18642396
1396 16688810
1397 17042289
1398 18772374
1399 18634328
1400 17540675
1401 16689185
1402 17995724
1403 19416948
1404 17832935
1405 16607370
1406 17300923
1407 18682253
1408 18933318
1409 16928394
1410 16716524
1411 18572378
1412 18863113
1413 17788642
1414 16508413
1415 17346357
1416 19153563
1417 18084770
1418 16674887
1419 17047272
1420 18323248
1421 18984342
1422 17223659
1423 16475200
1424 18121471
1425 18770961
1426 17997575
1427 16472789
1428 16724733
1429 18846973
1430 18417418
1431 16711551
1432 16615159
1433 17947956
1434 19152909
1435 17545701
1436 16102316
1437 17512148
1438 18569056
1439 18122559
1440 16576740
1441 16305291
1442 18433351
1443 18629293
1444 16954603
1445 16350534
1446 17226079
1447 18788635
1448 17876244
1449 16074114
1450 16902986
1451 18169777
1452 18287428
1453 16899319
1454 15949280
1455 17794272
1456 18618235
1457 17148489
1458 16169381
1459 16654576
1460 18394123
1461 18063571
1462 16052245
1463 16429436
1464 17789267
1465 18234034
1466 17073755
1467 15668625
1468 17106269
1469 18382319
1470 17303253
1471 16205090
1472 16225050
1473 17835305
1474 18103828
1475 16197849
1476 16092480
1477 17281633
1478 17903912
1479 17117520
1480 15516313
1481 16490837
1482 18022573
1483 17304272
1484 16195313
1485 15933010
1486 17407393
1487 18133305
1488 16246417
1489 15581096
1490 16662681
1491 17615079
1492 17221196
1493 15398719
1494 15842521
1495 17645748
1496 17375582
1497 16261984
1498 15633393
1499 16750453
1500 17816970
1501 16235968
1502 15292727
1503 16159707
1504 17144858
1505 17194795
1506 15562046
1507 15492709
1508 17113800
1509 17073873
1510 16081592
1511 15259108
1512 16064608
1513 17540021
1514 16391175
1515 15130268
1516 15736119
1517 16810786
1518 17101152
1519 15386039
1520 14837542
1521 16609507
1522 16965457
1523 15944868
1524 14901522
1525 15461164
1526 17243254
1527 16501095
1528 14936576
1529 15182177
1530 16221738
1531 16884901
1532 15449887
1533 14383431
1534 15893812
1535 16688785
1536 16017668
1537 14824091
1538 14810457
1539 16628261
1540 16448949
1541 14720568
1542 14565288
1543 15577499
1544 16616748
1545 15473729
1546 14004917
1547 15311512
1548 16450382
1549 15921786
1550 14611027
1551 14173266
1552 15953318
1553 16300451
1554 14596935
1555 14101083
1556 14946179
1557 16256518
1558 15537926
1559 13696415
1560 14536497
1561 15977451
1562 15808459
1563 14483476
1564 13568848
1565 15194512
1566 16106324
1567 14562331
1568 13676793
1569 14241729
1570 15751971
1571 15653081
1572 13611493
1573 13748429
1574 15191058
1575 15483099
1576 14437377
1577 13107691
1578 14367874
1579 15856201
1580 14673963
1581 13421265
1582 13533473
1583 15019793
1584 15432840
1585 13456819
1586 13107774
1587 14543177
1588 15207987
1589 14516304
1590 12939290
1591 13538306
1592 15191295
1593 14512251
1594 13237606
1595 12904877
1596 14135895
1597 15147168
1598 13530203
1599 12646237
1600 13790012
1601 14711347
1602 14394847
1603 12652393
1604 12704126
1605 14540421
1606 14320895
1607 12994386
1608 12373909
1609 13405381
1610 14789585
1611 13505782
1612 12215653
1613 13043424
1614 14058928
1615 14153889
1616 12531724
1617 11947018
1618 13636140
1619 13988855
1620 12971364
1621 12105702
1622 12616943
1623 14182620
1624 13404392
1625 11857361
1626 12268936
1627 13274227
1628 13719001
1629 12407413
1630 11513304
1631 13023213
1632 13604205
1633 12653997
1634 11702076
1635 11877081
1636 13453571
1637 13121106
1638 11515700
1639 11683231
1640 12665591
1641 13320906
1642 12213936
1643 10938895
1644 12245581
1645 13214689
1646 12408544
1647 11276859
1648 11101955
1649 12726355
1650 12909284
1651 11292158
1652 11119716
1653 11988203
1654 12829651
1655 12070013
1656 10483229
1657 11326725
1658 12509893
1659 12072070
1660 10997545
1661 10479468
1662 11970382
1663 12659572
1664 11119116
1665 10539051
1666 11216237
1667 12212481
1668 11803211
1669 10033025
1670 10487774
1671 11887800
1672 11731346
1673 10728486
1674  9939801
1675 11180778
1676 12196920
1677 10800168
1678  9919443
1679 10415046
1680 11541724
1681 11583911
1682  9757172
1683  9684924
1684 11187585
1685 11425628
1686 10505134
1687  9330191
1688 10230115
1689 11694652
1690 10616997
1691  9376674
1692  9579147
1693 10798647
1694 11357144
1695  9643577
1696  9044517
1697 10406810
1698 10906652
1699 10166455
1700  8791218
1701  9223689
1702 10980103
1703 10448437
1704  9085404
1705  8917990
1706  9969275
1707 10911364
1708  9410849
1709  8277141
1710  9459075
1711 10336238
1712  9934983
1713  8468395
1714  8392399
1715 10224257
1716 10169700
1717  8771934
1718  8261478
1719  9051658
1720 10270705
1721  9178464
1722  7713624
1723  8593318
1724  9693047
1725  9676446
1726  8248787
1727  7621986
1728  9356210
1729  9820849
1730  8499675
1731  7631981
1732  8109790
1733  9609920
1734  9011440
1735  7255095
1736  7676094
1737  8901674
1738  9324782
1739  8120814
1740  6927164
1741  8268063
1742  9194528
1743  8251298
1744  7252545
1745  7282263
1746  8780956
1747  8815159
1748  7072647
1749  6945765
1750  7951366
1751  8613924
1752  7809883
1753  6403570
1754  7374194
1755  8558058
1756  7868347
1757  6820932
1758  6556327
1759  7963710
1760  8413053
1761  6719487
1762  6226331
1763  7096495
1764  7948938
1765  7505672
1766  5927719
1767  6455861
1768  7882463
1769  7611496
1770  6510365
1771  5777202
1772  6905306
1773  7862277
1774  6461643
1775  5647588
1776  6291515
1777  7234136
1778  7194858
1779  5642039
1780  5687953
1781  7042398
1782  6990246
1783  6078837
1784  5217995
1785  6014855
1786  7236037
1787  6174083
1788  5153314
1789  5592065
1790  6553441
1791  6774411
1792  5201533
1793  4815604
1794  6221542
1795  6469930
1796  5625042
1797  4623889
1798  5156743
1799  6601716
1800  5850316
1801  4651713
1802  4858066
1803  5738334
1804  6235032
1805  4857518
1806  4080377
1807  5367692
1808  5919438
1809  5270162
1810  4154881
1811  4324055
1812  5889865
1813  5499255
1814  4046761
1815  3945279
1816  4870403
1817  5774261
1818  4639858
1819  3424118
1820  4509293
1821  5391187
1822  4955937
1823  3699828
1824  3357099
1825  4930288
1826  5083231
1827  3701501
1828  3285514
1829  3984793
1830  5115405
1831  4397691
1832  2918280
1833  3619977
1834  4634579
1835  4487156
1836  3313588
1837  2590342
1838  4010668
1839  4596732
1840  3368160
1841  2706297
1842  3184778
1843  4470331
1844  4115066
1845  2355474
1846  2625164
1847  3849199
1848  4076205
1849  2991887
1850  1862232
1851  3100594
1852  4201799
1853  3135047
1854  2104546
1855  2201140
1856  3552461
1857  3752349
1858  1978062
1859  1750578
1860  2897890
1861  3478114
1862  2790703
1863  1433906
1864  2153511
1865  3437988
1866  2748337
1867  1648794
1868  1384470
1869  2600538
1870  3290938
1871  1701728
1872  1032323
1873  2061810
1874  2907575
1875  2482923
1876   890927
1877  1131070
1878  2657018
1879  2376025
1880  1229352
1881   649236
1882  1656599
1883  2793527
1884  1551105
1885   504934
1886  1179113
1887  2041774
1888  1987362
1889   483032
1890   268205
1891  1794931
1892  1966787
1893   998920
1894   165478
1895   731408
1896  2049198
1897  1222503
1898   -32860
1899   299920
1900  1204781
1901  1568571
1902   249560
1903  -463299
1904   900636
1905  1424909
1906   656238
1907  -327660
1908  -143662
1909  1262641
1910   829353
1911  -535406
1912  -451132
1913   404178
1914  1036070
1915     -708
1916 -1020295
1917    61704
1918   747060
1919   147734
1920  -839626
1921  -941995
1922   454029
1923   422873
1924  -933798
1925 -1075141
1926  -303882
1927   503168
1928  -302868
1929 -1688148
1930  -917363
1931    79035
1932  -243883
1933 -1318132
1934 -1793577
1935  -361084
1936   141026
1937 -1222689
1938 -1780026
1939 -1220788
1940  -260872
1941  -677333
1942 -2153842
1943 -1725766
1944  -683269
1945  -761877
1946 -1627949
1947 -2347449
1948 -1250427
1949  -477393
1950 -1629205
1951 -2360562
1952 -2018139
1953 -1005586
1954 -1048898
1955 -2580536
1956 -2493174
1957 -1303552
1958 -1141647
1959 -2000362
1960 -3030560
1961 -2182783
1962 -1083192
1963 -2006754
1964 -2908604
1965 -2733286
1966 -1688374
1967 -1380878
1968 -2901077
1969 -3242440
1970 -2103915
1971 -1695000
1972 -2368374
1973 -3560854
1974 -3040099
1975 -1675070
1976 -2296036
1977 -3390931
1978 -3464516
1979 -2447638
1980 -1772615
1981 -3179157
1982 -3977355
1983 -2995781
1984 -2314874
1985 -2662673
1986 -3974236
1987 -3925311
1988 -2390149
1989 -2506365
1990 -3663513
1991 -4185944
1992 -3401365
1993 -2320060
1994 -3410346
1995 -4619841
1996 -3893493
1997 -2938466
1998 -2944715
1999 -4252679
2000 -4648429
2001 -3174842
2002 -2951254
2003 -4047138
2004 -4769004
2005 -4270887
2006 -3005255
2007 -3647321
2008 -5000695
2009 -4615518
2010 -3675116
2011 -3335955
2012 -4481030
2013 -5418219
2014 -4184059
2015 -3425064
2016 -4223261
2017 -5226189
2018 -5135466
2019 -3717990
2020 -3853838
2021 -5338334
2022 -5327101
2023 -4446753
2024 -3913464
2025 -4793788
2026 -5899242
2027 -4933236
2028 -4053933
2029 -4619481
2030 -5501038
2031 -5687004
2032 -4458341
2033 -4268485
2034 -5685196
2035 -5976811
2036 -5208090
2037 -4464577
2038 -5030287
2039 -6356446
2040 -5709367
2041 -4539534
2042 -4881845
2043 -5916114
2044 -6435566
2045 -5248133
2046 -4592307
2047 -5937035
2048 -6599274
2049 -5984207
2050 -5043294
2051 -5186126
2052 -6641174
2053 -6493590
2054 -5277822
2055 -5255863
2056 -6165724
2057 -7033595
2058 -6172840
2059 -5114762
2060 -6111372
2061 -6980485
2062 -6635874
2063 -5703376
2064 -5509471
2065 -6889858
2066 -7163303
2067 -6060245
2068 -5803305
2069 -6452847
2070 -7420435
2071 -6938176
2072 -5705943
2073 -6283387
2074 -7268973
2075 -7282964
2076 -6499473
2077 -5951627
2078 -7157793
2079 -7784722
2080 -6741159
2081 -6217320
2082 -6707031
2083 -7755194
2084 -7561599
2085 -6307591
2086 -6753793
2087 -7801938
2088 -7802396
2089 -7015713
2090 -6352809
2091 -7413972
2092 -8276231
2093 -7378152
2094 -6693377
2095 -6986378
2096 -8100356
2097 -8347283
2098 -7012270
2099 -6943719
2100 -8038359
2101 -8428551
2102 -7762062
2103 -6715285
2104 -7457981
2105 -8679682
2106 -8072064
2107 -7248651
2108 -7355351
2109 -8405849
2110 -8889127
2111 -7632253
2112 -7302561
2113 -8315786
2114 -8803550
2115 -8333401
2116 -7235738
2117 -7673663
2118 -9057303
2119 -8746612
2120 -7841075
2121 -7682546
2122 -8620984
2123 -9436391
2124 -8286970
2125 -7492813
2126 -8392671
2127 -9246541
2128 -9106804
2129 -7875259
2130 -7848262
2131 -9318187
2132 -9405247
2133 -8469242
2134 -7994141
2135 -8689418
2136 -9805215
2137 -9040840
2138 -8001595
2139 -8586331
2140 -9515413
2141 -9723392
2142 -8585757
2143 -8094771
2144 -9466168
2145 -9886714
2146 -9036683
2147 -8370661
2148 -8861546
2149 -10189518
2150 -9770637
2151 -8526786
2152 -8799663
2153 -9712561
2154 -10161409
2155 -9227387
2156 -8385832
2157 -9506049
2158 -10291032
2159 -9748757
2160 -8958334
2161 -9012497
2162 -10383049
2163 -10446581
2164 -9093741
2165 -8949152
2166 -9833644
2167 -10585501
2168 -9838558
2169 -8707638
2170 -9646968
2171 -10707966
2172 -10323044
2173 -9462843
2174 -9250657
2175 -10485394
2176 -10868235
2177 -9642779
2178 -9242305
2179 -9896170
2180 -10826529
2181 -10558654
2182 -9290495
2183 -9705604
2184 -10879123
2185 -10881605
2186 -10038660
2187 -9387031
2188 -10440342
2189 -11321261
2190 -10321873
2191 -9650317
2192 -10097688
2193 -11050978
2194 -11068750
2195 -9806272
2196 -9895457
2197 -10975575
2198 -11119943
2199 -10519254
2200 -9819060
2201 -10570846
2202 -11607187
2203 -10875234
2204 -10077289
2205 -10263752
2206 -11170558
2207 -11514736
2208 -10288775
2209 -10025089
2210 -11139347
2211 -11568586
2212 -11064668
2213 -10170164
2214 -10620942
2215 -11839218
2216 -11393120
2217 -10498745
2218 -10453927
2219 -11206397
2220 -11830207
2221 -10873569
2222 -10329939
2223 -11266376
2224 -11872355
2225 -11597040
2226 -10607973
2227 -10652395
2228 -11929933
2229 -11786931
2230 -10828393
2231 -10647006
2232 -11381233
2233 -12203139
2234 -11372919
2235 -10570396
2236 -11402667
2237 -12123593
2238 -11981263
2239 -11020965
2240 -10746287
2241 -11946102
2242 -12145561
2243 -11270400
2244 -10877997
2245 -11430994
2246 -12516565
2247 -11997926
2248 -10854059
2249 -11335236
2250 -12230492
2251 -12368082
2252 -11404115
2253 -10813432
2254 -12036279
2255 -12567134
2256 -11721277
2257 -11145471
2258 -11491257
2259 -12605819
2260 -12375070
2261 -11164874
2262 -11386495
2263 -12269405
2264 -12668079
2265 -11968959
2266 -11135126
2267 -12044308
2268 -12824128
2269 -12167219
2270 -11390488
2271 -11404368
2272 -12584704
2273 -12827136
2274 -11613292
2275 -11493747
2276 -12345386
2277 -12904608
2278 -12332633
2279 -11288059
2280 -11997567
2281 -12996169
2282 -12517312
2283 -11701528
2284 -11531068
2285 -12615686
2286 -13183689
2287 -12041773
2288 -11606295
2289 -12330622
2290 -13104878
2291 -12820656
2292 -11523660
2293 -11788486
2294 -13027403
2295 -12951877
2296 -12120307
2297 -11624240
2298 -12549447
2299 -13472806
2300 -12508088
2301 -11745683
2302 -12219237
2303 -13074565
2304 -13175544
2305 -11930303
2306 -11758761
2307 -12952392
2308 -13253314
2309 -12602805
2310 -11827861
2311 -12347564
2312 -13519066
2313 -12922423
2314 -11959245
2315 -12178261
2316 -13047353
2317 -13461996
2318 -12326305
2319 -11830779
2320 -12922518
2321 -13386433
2322 -12869305
2323 -12028691
2324 -12260673
2325 -13487282
2326 -13256582
2327 -12288077
2328 -12225070
2329 -12963524
2330 -13677677
2331 -12802599
2332 -11902975
2333 -12735958
2334 -13441752
2335 -13156267
2336 -12220204
2337 -12111981
2338 -13424887
2339 -13584777
2340 -12618064
2341 -12334318
2342 -12884251
2343 -13679058
2344 -13070838
2345 -12057388
2346 -12656242
2347 -13425401
2348 -13379051
2349 -12609634
2350 -12203836
2351 -13267306
2352 -13701753
2353 -12866760
2354 -12396391
2355 -12722415
2356 -13641287
2357 -13372409
2358 -12241771
2359 -12580748
2360 -13437034
2361 -13566720
2362 -12861118
2363 -12255330
2364 -13184808
2365 -13777689
2366 -12998050
2367 -12441325
2368 -12653117
2369 -13597390
2370 -13661995
2371 -12511576
2372 -12525459
2373 -13329484
2374 -13653702
2375 -13111617
2376 -12253344
2377 -12925051
2378 -13817724
2379 -13250616
2380 -12556672
2381 -12580958
2382 -13529055
2383 -13860620
2384 -12690907
2385 -12421365
2386 -13201784
2387 -13657781
2388 -13304319
2389 -12369841
2390 -12784693
2391 -13817348
2392 -13490488
2393 -12744667
2394 -12496060
2395 -13277363
2396 -13919524
2397 -12902921
2398 -12343712
2399 -13041186
2400 -13682778
2401 -13503478
2402 -12442390
2403 -12570065
2404 -13765076
2405 -13683186
2406 -12864236
2407 -12416891
2408 -13058699
2409 -13915606
2410 -13103352
2411 -12331543
2412 -12877695
2413 -13622253
2414 -13709451
2415 -12647673
2416 -12354122
2417 -13504599
2418 -13745324
2419 -13001759
2420 -12338128
2421 -12790943
2422 -13926749
2423 -13419071
2424 -12384030
2425 -12652926
2426 -13455982
2427 -13809742
2428 -12846494
2429 -12184894
2430 -13180062
2431 -13709017
2432 -13197934
2433 -12475239
2434 -12581751
2435 -13724106
2436 -13576702
2437 -12491323
2438 -12440644
2439 -13148022
2440 -13748270
2441 -13001872
2442 -12104298
2443 -12948018
2444 -13742658
2445 -13368834
2446 -12500780
2447 -12309495
2448 -13466986
2449 -13691045
2450 -12595932
2451 -12249136
2452 -12817131
2453 -13649840
2454 -13296997
2455 -12179314
2456 -12605413
2457 -13494974
2458 -13447082
2459 -12655219
2460 -12074439
2461 -13021994
2462 -13657156
2463 -12791775
2464 -12261439
2465 -12607456
2466 -13460878
2467 -13385931
2468 -12211272
2469 -12326619
2470 -13234993
2471 -13363337
2472 -12712649
2473 -11988902
2474 -12710945
2475 -13540580
2476 -12875023
2477 -12241334
2478 -12377639
2479 -13191034
2480 -13418077
2481 -12273648
2482 -12046249
2483 -12898822
2484 -13278628
2485 -12842373
2486 -11979651
2487 -12405978
2488 -13384518
2489 -12936740
2490 -12180428
2491 -12109799
2492 -12846530
2493 -13340587
2494 -12352945
2495 -11894697
2496 -12650504
2497 -13122214
2498 -12849628
2499 -11949481
2500 -12076845
2501 -13109965
2502 -12899167
2503 -12117812
2504 -11870471
2505 -12497401
2506 -13251026
2507 -12483327
2508 -11784403
2509 -12344057
2510 -12893515
2511 -12810659
2512 -11930197
2513 -11762801
2514 -12771639
2515 -12797618
2516 -12113118
2517 -11778321
2518 -12211230
2519 -13020723
2520 -12457638
2521 -11617085
2522 -12048087
2523 -12653349
2524 -12709106
2525 -11848252
2526 -11460213
2527 -12505569
2528 -12817488
2529 -12089585
2530 -11557145
2531 -11846661
2532 -12798327
2533 -12439330
2534 -11397369
2535 -11625930
2536 -12356312
2537 -12681369
2538 -11938893
2539 -11199416
2540 -12030727
2541 -12638453
2542 -12115094
2543 -11445760
2544 -11411185
2545 -12390868
2546 -12438394
2547 -11388470
2548 -11328989
2549 -11985760
2550 -12477596
2551 -11939789
2552 -11009626
2553 -11627244
2554 -12396023
2555 -11980040
2556 -11248263
2557 -11068830
2558 -12082282
2559 -12430726
2560 -11368095
2561 -11028096
2562 -11592225
2563 -12218117
2564 -11901707
2565 -10816583
2566 -11116552
2567 -12046333
2568 -11939515
2569 -11248633
2570 -10785769
2571 -11600482
2572 -12250020
2573 -11341399
2574 -10761304
2575 -11148960
2576 -11855672
2577 -11815360
2578 -10685784
2579 -10691017
2580 -11731612
2581 -11863826
2582 -11191951
2583 -10468185
2584 -11066806
2585 -11995981
2586 -11332096
2587 -10538383
2588 -10707885
2589 -11443446
2590 -11733200
2591 -10697342
2592 -10337281
2593 -11227581
2594 -11592019
2595 -11149785
2596 -10317886
2597 -10532496
2598 -11549478
2599 -11231844
2600 -10432759
2601 -10367188
2602 -10996923
2603 -11537325
2604 -10661342
2605 -10012975
2606 -10734972
2607 -11240833
2608 -10960097
2609 -10112500
2610 -10106874
2611 -11201259
2612 -11141955
2613 -10261983
2614 -9998177
2615 -10507330
2616 -11237809
2617 -10606111
2618 -9699148
2619 -10200371
2620 -10851190
2621 -10837897
2622 -10060078
2623 -9704113
2624 -10677063
2625 -10919039
2626 -10170877
2627 -9724639
2628 -9983789
2629 -10785335
2630 -10470836
2631 -9527216
2632 -9822783
2633 -10472977
2634 -10601976
2635 -9908447
2636 -9309461
2637 -10159095
2638 -10640393
2639 -9968681
2640 -9415887
2641 -9552493
2642 -10421895
2643 -10352330
2644 -9307349
2645 -9384330
2646 -10052896
2647 -10300160
2648 -9735666
2649 -8979752
2650 -9619612
2651 -10273977
2652 -9787468
2653 -9214549
2654 -9149684
2655 -9950122
2656 -10159662
2657 -9139307
2658 -8932763
2659 -9527837
2660 -9947432
2661 -9586921
2662 -8689039
2663 -9073378
2664 -9906717
2665 -9604928
2666 -8983315
2667 -8738769
2668 -9442604
2669 -9853369
2670 -8879922
2671 -8486405
2672 -9051091
2673 -9569607
2674 -9396382
2675 -8473467
2676 -8628413
2677 -9498615
2678 -9343070
2679 -8702624
2680 -8274302
2681 -8832887
2682 -9517176
2683 -8778897
2684 -8184665
2685 -8577705
2686 -9159146
2687 -9174138
2688 -8213389
2689 -8087363
2690 -9031770
2691 -9085401
2692 -8439082
2693 -7861964
2694 -8300959
2695 -9214899
2696 -8648635
2697 -7810405
2698 -8019274
2699 -8679922
2700 -8954936
2701 -8011611
2702 -7519088
2703 -8412361
2704 -8791827
2705 -8313612
2706 -7590917
2707 -7721152
2708 -8708772
2709 -8476104
2710 -7569385
2711 -7531485
2712 -8088340
2713 -8578049
2714 -7857720
2715 -7123735
2716 -7826293
2717 -8392604
2718 -8114556
2719 -7355402
2720 -7183292
2721 -8158743
2722 -8219147
2723 -7286983
2724 -7041437
2725 -7548404
2726 -8242444
2727 -7733040
2728 -6758237
2729 -7245663
2730 -7957449
2731 -7818932
2732 -7055416
2733 -6638415
2734 -7545677
2735 -7916949
2736 -7106502
2737 -6686312
2738 -6977548
2739 -7733116
2740 -7568840
2741 -6529931
2742 -6656862
2743 -7324325
2744 -7422733
2745 -6833030
2746 -6212546
2747 -6931720
2748 -7569551
2749 -6915608
2750 -6335660
2751 -6422276
2752 -7194284
2753 -7270476
2754 -6194438
2755 -6098901
2756 -6823286
2757 -7083409
2758 -6614191
2759 -5851828
2760 -6321122
2761 -7074102
2762 -6623412
2763 -6012012
2764 -5901380
2765 -6566289
2766 -6945936
2767 -6017330
2768 -5656230
2769 -6259463
2770 -6672529
2771 -6389973
2772 -5501358
2773 -5686930
2774 -6561952
2775 -6318852
2776 -5658132
2777 -5397745
2778 -5996347
2779 -6613764
2780 -5824665
2781 -5221643
2782 -5687826
2783 -6186619
2784 -6105614
2785 -5211243
2786 -5091350
2787 -5976467
2788 -5989064
2789 -5402642
2790 -5005021
2791 -5392454
2792 -6137518
2793 -5579095
2794 -4841656
2795 -5121489
2796 -5605477
2797 -5699851
2798 -4937505
2799 -4641149
2800 -5477319
2801 -5647040
2802 -5104914
2803 -4630330
2804 -4813332
2805 -5598529
2806 -5240772
2807 -4415889
2808 -4569128
2809 -5108695
2810 -5367623
2811 -4646579
2812 -4094012
2813 -4900893
2814 -5312746
2815 -4794614
2816 -4184979
2817 -4187711
2818 -5046467
2819 -4939255
2820 -4061347
2821 -4078099
2822 -4575757
2823 -4941869
2824 -4394165
2825 -3652994
2826 -4226001
2827 -4762955
2828 -4465317
2829 -3872390
2830 -3666016
2831 -4475654
2832 -4665848
2833 -3777898
2834 -3542427
2835 -3989323
2836 -4534192
2837 -4124551
2838 -3168560
2839 -3565204
2840 -4311527
2841 -4148920
2842 -3544440
2843 -3182873
2844 -3925730
2845 -4331869
2846 -3479924
2847 -3037223
2848 -3343172
2849 -3974905
2850 -3887693
2851 -2883066
2852 -2959030
2853 -3747657
2854 -3837215
2855 -3271874
2856 -2669222
2857 -3229792
2858 -3901639
2859 -3214995
2860 -2574203
2861 -2721177
2862 -3422614
2863 -3632953
2864 -2654678
2865 -2416289
2866 -3155352
2867 -3414761
2868 -2964920
2869 -2194949
2870 -2507117
2871 -3380310
2872 -2996743
2873 -2278283
2874 -2194378
2875 -2794933
2876 -3238779
2877 -2400644
2878 -1914188
2879 -2531133
2880 -2902201
2881 -2623414
2882 -1852276
2883 -1921724
2884 -2836659
2885 -2673156
2886 -1960512
2887 -1731653
2888 -2181881
2889 -2775020
2890 -2114172
2891 -1412646
2892 -1881547
2893 -2404860
2894 -2363877
2895 -1559708
2896 -1307721
2897 -2222024
2898 -2348991
2899 -1648235
2900 -1231099
2901 -1529913
2902 -2265617
2903 -1854773
2904 -1048516
2905 -1343066
2906 -1871859
2907 -1976992
2908 -1310445
2909  -829749
2910 -1551553
2911 -1848746
2912 -1309490
2913  -848620
2914  -950461
2915 -1729985
2916 -1608310
2917  -734386
2918  -793346
2919 -1317536
2920 -1580847
2921 -1006246
2922  -299287
2923  -905408
2924 -1430247
2925  -997130
2926  -477986
2927  -426389
2928 -1190710
2929 -1270526
2930  -393536
2931  -269709
2932  -735615
2933 -1075586
2934  -698363
2935    88344
2936  -316603
2937  -971750
2938  -721229
2939  -152839
2940   132929
2941  -538424
2942  -896556
2943   -78068
2944   255081
2945  -153440
2946  -635352
2947  -458399
2948   417310
2949   265222
2950  -432146
2951  -320428
2952   185363
2953   589339
2954    87114
2955  -437504
2956   225445
2957   676964
2958   391411
2959  -110937
2960  -116489
2961   755035
2962   823897
2963    95958
2964    80678
2965   576701
2966  1056181
2967   635304
2968   -54883
2969   496282
2970  1104817
2971   923043
2972   422769
2973   257118
2974  1088313
2975  1377392
2976   674233
2977   457780
2978   839800
2979  1441487
2980  1235572
2981   395848
2982   731043
2983  1494167
2984  1518180
2985  1022475
2986   632604
2987  1351092
2988  1869198
2989  1221470
2990   843756
2991  1138275
2992  1783748
2993  1835137
2994   981212
2995  1050901
2996  1798558
2997  1987661
2998  1582826
2999  1031682
3000  1554546
3001  2292584
3002  1811891
3003  1280912
3004  1409627
3005  2123517
3006  2434884
3007  1595279
3008  1361156
3009  2084863
3010  2447320
3011  2140697
3012  1454507
3013  1777564
3014  2678342
3015  2447590
3016  1838908
3017  1766234
3018  2374833
3019  2913542
3020  2199997
3021  1715722
3022  2291972
3023  2815165
3024  2745076
3025  2005234
3026  2010152
3027  2963940
3028  3014073
3029  2413698
3030  2125649
3031  2564236
3032  3269506
3033  2798234
3034  2183144
3035  2609060
3036  3158786
3037  3251537
3038  2601306
3039  2350847
3040  3189577
3041  3435112
3042  2925555
3043  2549762
3044  2810772
3045  3607873
3046  3384151
3047  2679504
3048  2910400
3049  3473799
3050  3718449
3051  3149515
3052  2686423
3053  3411972
3054  3829907
3055  3437668
3056  3024981
3057  3128231
3058  3931425
3059  3931365
3060  3185513
3061  3210095
3062  3705280
3063  4089962
3064  3714375
3065  3099498
3066  3636874
3067  4210872
3068  3965875
3069  3517540
3070  3429393
3071  4177346
3072  4394575
3073  3671561
3074  3546761
3075  3986492
3076  4432603
3077  4218087
3078  3554024
3079  3925808
3080  4572162
3081  4434644
3082  3995475
3083  3753050
3084  4388300
3085  4803138
3086  4170889
3087  3896734
3088  4277546
3089  4809378
3090  4774414
3091  4012775
3092  4150488
3093  4876869
3094  4885913
3095  4436002
3096  4063549
3097  4614243
3098  5231618
3099  4693276
3100  4283363
3101  4557657
3102  5102143
3103  5230900
3104  4461197
3105  4360549
3106  5078673
3107  5289816
3108  4970473
3109  4491969
3110  4837124
3111  5586861
3112  5219849
3113  4689172
3114  4803288
3115  5330930
3116  5631352
3117  4952698
3118  4668791
3119  5366572
3120  5676881
3121  5424307
3122  4895382
3123  5069898
3124  5870668
3125  5686679
3126  5072370
3127  5048518
3128  5546002
3129  6034933
3130  5475156
3131  4988359
3132  5579941
3133  6045655
3134  5891583
3135  5267141
3136  5212451
3137  6089758
3138  6170708
3139  5523808
3140  5331678
3141  5759135
3142  6396073
3143  6011873
3144  5332048
3145  5732424
3146  6294732
3147  6322662
3148  5744310
3149  5424748
3150  6223088
3151  6572165
3152  6052781
3153  5710972
3154  5931428
3155  6651314
3156  6505143
3157  5711112
3158  5897158
3159  6497493
3160  6704595
3161  6241368
3162  5741963
3163  6385192
3164  6914789
3165  6501002
3166  6054747
3167  6102832
3168  6816476
3169  6940295
3170  6158988
3171  6120330
3172  6679725
3173  7050741
3174  6739344
3175  6094769
3176  6512791
3177  7167451
3178  6888089
3179  6392522
3180  6306819
3181  6992994
3182  7353043
3183  6631790
3184  6392491
3185  6862209
3186  7293323
3187  7167679
3188  6460870
3189  6641759
3190  7357383
3191  7284673
3192  6822089
3193  6561327
3194  7118004
3195  7674707
3196  7102468
3197  6678203
3198  7016074
3199  7483573
3200  7515689
3201  6827132
3202  6814327
3203  7547980
3204  7629686
3205  7241840
3206  6879451
3207  7254474
3208  7889473
3209  7472160
3210  6967877
3211  7192387
3212  7672212
3213  7874820
3214  7248906
3215  7015187
3216  7705702
3217  7959662
3218  7630871
3219  7168543
3220  7322748
3221  8055147
3222  7855451
3223  7298761
3224  7386341
3225  7837837
3226  8180758
3227  7669309
3228  7251399
3229  7818802
3230  8155111
3231  7933245
3232  7485877
3233  7499569
3234  8218806
3235  8200280
3236  7630912
3237  7615719
3238  7992945
3239  8409418
3240  8013520
3241  7466108
3242  7927973
3243  8382162
3244  8248891
3245  7794020
3246  7664393
3247  8392254
3248  8552208
3249  7945162
3250  7763645
3251  8093993
3252  8613150
3253  8364792
3254  7701249
3255  8028458
3256  8599046
3257  8590529
3258  8118346
3259  7807099
3260  8463998
3261  8837870
3262  8271762
3263  7938505
3264  8168015
3265  8775880
3266  8730481
3267  7989946
3268  8117444
3269  8734055
3270  8869145
3271  8451584
3272  7964991
3273  8481155
3274  9037739
3275  8611294
3276  8196965
3277  8278617
3278  8895066
3279  9088880
3280  8340694
3281  8201082
3282  8769136
3283  9061358
3284  8771417
3285  8170095
3286  8497710
3287  9197726
3288  8944502
3289  8466611
3290  8415938
3291  8969338
3292  9319574
3293  8636441
3294  8317621
3295  8821706
3296  9210410
3297  9087873
3298  8449342
3299  8545994
3300  9288105
3301  9251580
3302  8753151
3303  8497084
3304  8917352
3305  9496855
3306  9012609
3307  8504710
3308  8842182
3309  9321228
3310  9383233
3311  8748834
3312  8595444
3313  9310567
3314  9443160
3315  8995669
3316  8656257
3317  8936430
3318  9596366
3319  9318565
3320  8742301
3321  8947454
3322  9396317
3323  9574740
3324  9009290
3325  8663091
3326  9308322
3327  9607358
3328  9251063
3329  8828303
3330  8946849
3331  9685616
3332  9604330
3333  8948630
3334  8965846
3335  9396985
3336  9744934
3337  9304815
3338  8755234
3339  9256629
3340  9730167
3341  9527035
3342  9077467
3343  8992391
3344  9667811
3345  9784260
3346  9149053
3347  9024603
3348  9395325
3349  9826766
3350  9578964
3351  8959810
3352  9271665
3353  9783790
3354  9689989
3355  9285826
3356  9056549
3357  9614826
3358  9905583
3359  9370749
3360  9157770
3361  9415289
3362  9858240
3363  9780275
3364  9139485
3365  9284698
3366  9803203
3367  9813217
3368  9443330
3369  9118463
3370  9610945
3371 10042556
3372  9562310
3373  9240119
3374  9443560
3375  9905398
3376  9932843
3377  9267917
3378  9266797
3379  9841135
3380  9953469
3381  9618624
3382  9202994
3383  9560044
3384 10137501
3385  9781545
3386  9343982
3387  9399949
3388  9848888
3389 10073848
3390  9451496
3391  9243528
3392  9789729
3393 10063453
3394  9831770
3395  9311307
3396  9476490
3397 10142100
3398  9932383
3399  9428165
3400  9372965
3401  9808521
3402 10188921
3403  9663834
3404  9288730
3405  9747179
3406 10087710
3407  9953511
3408  9415068
3409  9407520
3410 10083343
3411 10064309
3412  9558212
3413  9388663
3414  9749996
3415 10261570
3416  9856413
3417  9303293
3418  9637174
3419 10070563
3420 10073408
3421  9524657
3422  9318466
3423 10010153
3424 10202873
3425  9721444
3426  9409987
3427  9634117
3428 10232261
3429 10017889
3430  9367116
3431  9531219
3432  9998133
3433 10156931
3434  9687743
3435  9302162
3436  9890319
3437 10241037
3438  9846404
3439  9451839
3440  9522669
3441 10128683
3442 10121703
3443  9466380
3444  9471558
3445  9923918
3446 10199020
3447  9849145
3448  9298813
3449  9710966
3450 10208406
3451  9954560
3452  9496527
3453  9390436
3454  9995681
3455 10235107
3456  9599224
3457  9411092
3458  9805044
3459 10190470
3460  9972938
3461  9316202
3462  9522430
3463 10094743
3464 10010379
3465  9601478
3466  9366946
3467  9852913
3468 10233260
3469  9721721
3470  9381703
3471  9632050
3472 10044355
3473 10044554
3474  9401961
3475  9395540
3476  9977645
3477 10047021
3478  9697882
3479  9339289
3480  9668462
3481 10180566
3482  9768071
3483  9348894
3484  9505180
3485  9933908
3486 10074153
3487  9477383
3488  9309482
3489  9846487
3490 10010582
3491  9718404
3492  9297687
3493  9492917
3494 10069819
3495  9824388
3496  9344022
3497  9400218
3498  9788812
3499 10063856
3500  9548495
3501  9215589
3502  9679530
3503  9943866
3504  9735583
3505  9271991
3506  9306138
3507  9939168
3508  9872219
3509  9375376
3510  9304060
3511  9624346
3512  9976805
3513  9579934
3514  9116757
3515  9489029
3516  9831133
3517  9727724
3518  9283311
3519  9183798
3520  9795352
3521  9866188
3522  9357739
3523  9185765
3524  9434939
3525  9841457
3526  9574254
3527  9058214
3528  9319669
3529  9716144
3530  9710537
3531  9293362
3532  9031260
3533  9583275
3534  9806114
3535  9329856
3536  9042536
3537  9216176
3538  9728405
3539  9628031
3540  9007137
3541  9111283
3542  9558794
3543  9663116
3544  9275105
3545  8861878
3546  9315684
3547  9717064
3548  9338537
3549  8978018
3550  9028060
3551  9534169
3552  9608959
3553  8985184
3554  8914648
3555  9324414
3556  9532499
3557  9256705
3558  8746399
3559  9056025
3560  9570649
3561  9328256
3562  8923222
3563  8843066
3564  9299209
3565  9541173
3566  8940185
3567  8706705
3568  9097231
3569  9420807
3570  9242036
3571  8652171
3572  8799952
3573  9405498
3574  9293292
3575  8847314
3576  8634714
3577  9028177
3578  9423691
3579  8925906
3580  8541415
3581  8847490
3582  9251543
3583  9239552
3584  8626440
3585  8532550
3586  9112007
3587  9178435
3588  8782540
3589  8459305
3590  8732166
3591  9261353
3592  8932513
3593  8450439
3594  8598370
3595  8996534
3596  9140642
3597  8586227
3598  8303223
3599  8830029
3600  9032919
3601  8725087
3602  8331643
3603  8459717
3604  9053633
3605  8894677
3606  8336150
3607  8339274
3608  8697110
3609  8963219
3610  8533142
3611  8130089
3612  8550096
3613  8857318
3614  8651291
3615  8233817
3616  8182688
3617  8746210
3618  8771800
3619  8236601
3620  8098360
3621  8387878
3622  8776709
3623  8493590
3624  7968172
3625  8244285
3626  8651258
3627  8559830
3628  8125136
3629  7903851
3630  8417581
3631  8616044
3632  8143026
3633  7924045
3634  8125961
3635  8534434
3636  8392229
3637  7827731
3638  7956617
3639  8364007
3640  8376848
3641  8016447
3642  7687282
3643  8091486
3644  8428171
3645  8047307
3646  7758388
3647  7862727
3648  8249993
3649  8237157
3650  7655713
3651  7655510
3652  8089292
3653  8188752
3654  7883150
3655  7502346
3656  7822856
3657  8250223
3658  7917458
3659  7540242
3660  7541666
3661  7945226
3662  8094378
3663  7529878
3664  7377592
3665  7790046
3666  7987706
3667  7772836
3668  7311624
3669  7476565
3670  7966408
3671  7762178
3672  7354917
3673  7281103
3674  7622323
3675  7890864
3676  7417128
3677  7138126
3678  7483306
3679  7740151
3680  7607073
3681  7108834
3682  7129556
3683  7666197
3684  7599802
3685  7186195
3686  7012072
3687  7310798
3688  7700524
3689  7294474
3690  6870710
3691  7131808
3692  7448976
3693  7414421
3694  6923319
3695  6789920
3696  7337423
3697  7426037
3698  7034030
3699  6766691
3700  6950930
3701  7416681
3702  7151917
3703  6631953
3704  6753391
3705  7126020
3706  7249837
3707  6801379
3708  6485493
3709  6963409
3710  7202010
3711  6865848
3712  6509489
3713  6568330
3714  7082360
3715  7002403
3716  6447005
3717  6446876
3718  6801986
3719  7029289
3720  6670066
3721  6209226
3722  6573314
3723  6918255
3724  6669236
3725  6280045
3726  6205699
3727  6733723
3728  6832004
3729  6281292
3730  6143209
3731  6434125
3732  6740912
3733  6492925
3734  5949504
3735  6168864
3736  6607991
3737  6491128
3738  6098602
3739  5888120
3740  6340655
3741  6611220
3742  6124215
3743  5841162
3744  6036191
3745  6402392
3746  6324857
3747  5743743
3748  5785520
3749  6267128
3750  6286560
3751  5937755
3752  5591929
3753  5911272
3754  6303962
3755  5930679
3756  5577631
3757  5664801
3758  6033183
3759  6115008
3760  5573693
3761  5459067
3762  5884039
3763  6004921
3764  5738167
3765  5334566
3766  5506039
3767  5952685
3768  5708285
3769  5328016
3770  5344563
3771  5677093
3772  5867990
3773  5372534
3774  5111941
3775  5493612
3776  5688300
3777  5501998
3778  5067216
3779  5120886
3780  5633672
3781  5524132
3782  5107363
3783  4999377
3784  5266004
3785  5576369
3786  5184237
3787  4795334
3788  5072691
3789  5346269
3790  5272608
3791  4858962
3792  4757767
3793  5260873
3794  5280897
3795  4868981
3796  4674303
3797  4863407
3798  5227097
3799  4963056
3800  4515494
3801  4708853
3802  5002428
3803  5008083
3804  4619277
3805  4398762
3806  4848796
3807  4991464
3808  4600605
3809  4350644
3810  4468664
3811  4887606
3812  4752407
3813  4234416
3814  4327154
3815  4659448
3816  4739323
3817  4379745
3818  4038796
3819  4419311
3820  4681076
3821  4368040
3822  4076027
3823  4111630
3824  4524327
3825  4520044
3826  3985737
3827  3935534
3828  4247340
3829  4418845
3830  4144713
3831  3707435
3832  3994797
3833  4370139
3834  4148835
3835  3805966
3836  3721520
3837  4113902
3838  4247859
3839  3734294
3840  3566817
3841  3841952
3842  4080605
3843  3927920
3844  3441712
3845  3583653
3846  4002237
3847  3880998
3848  3520538
3849  3342881
3850  3678353
3851  3951362
3852  3500113
3853  3218592
3854  3454544
3855  3761160
3856  3690635
3857  3161030
3858  3150690
3859  3616532
3860  3616998
3861  3267486
3862  2972223
3863  3233756
3864  3645558
3865  3306876
3866  2911994
3867  3025285
3868  3362449
3869  3448017
3870  2928557
3871  2726821
3872  3167479
3873  3313342
3874  3046765
3875  2677103
3876  2801462
3877  3275473
3878  3086897
3879  2630058
3880  2621400
3881  2920790
3882  3113972
3883  2693623
3884  2379264
3885  2746548
3886  2981203
3887  2804400
3888  2404345
3889  2365566
3890  2856102
3891  2824260
3892  2350230
3893  2228002
3894  2484333
3895  2806535
3896  2496329
3897  2060346
3898  2316664
3899  2620886
3900  2522348
3901  2126833
3902  1958765
3903  2412012
3904  2521945
3905  2104126
3906  1901848
3907  2068112
3908  2425143
3909  2261648
3910  1766604
3911  1892141
3912  2203790
3913  2217714
3914  1872108
3915  1582670
3916  1958132
3917  2214515
3918  1869946
3919  1598846
3920  1661708
3921  2017995
3922  1979923
3923  1483033
3924  1490319
3925  1803422
3926  1891238
3927  1628277
3928  1270516
3929  1541460
3930  1862989
3931  1589566
3932  1277585
3933  1252820
3934  1596076
3935  1689357
3936  1208836
3937  1102032
3938  1408741
3939  1572020
3940  1377904
3941   958840
3942  1111147
3943  1487591
3944  1303543
3945   978661
3946   877667
3947  1186635
3948  1395136
3949   963947
3950   739849
3951   988183
3952  1203321
3953  1108312
3954   665374
3955   676040
3956  1086029
3957  1015584
3958   693142
3959   538546
3960   794645
3961  1086420
3962   708695
3963   383621
3964   585809
3965   823880
3966   792552
3967   363748
3968   287715
3969   712521
3970   737040
3971   425286
3972   196017
3973   362609
3974   728715
3975   465661
3976    60938
3977   175339
3978   450191
3979   526256
3980   107737
3981  -115129
3982   312802
3983   451383
3984   153809
3985  -161134
3986   -83089
3987   358197
3988   222845
3989  -232615
3990  -225360
3991    61083
3992   231029
3993  -123100
3994  -481374
3995  -155144
3996    91962
3997   -99565
3998  -448210
3999  -504094
4000   -59626
4001   -22019
4002  -471230
4003  -575171
4004  -360843
4005  -112011
4006  -359677
4007  -809994
4008  -593043
4009  -278478
4010  -374398
4011  -699883
4012  -868722
4013  -467079
4014  -307400
4015  -729971
4016  -945201
4017  -790670
4018  -480181
4019  -600976
4020 -1096097
4021 -1000154
4022  -629972
4023  -633977
4024  -958426
4025 -1229693
4026  -917251
4027  -633817
4028  -980156
4029 -1273486
4030 -1201085
4031  -864107
4032  -833733
4033 -1321672
4034 -1384513
4035 -1042746
4036  -941732
4037 -1189676
4038 -1554931
4039 -1352826
4040  -978969
4041 -1217543
4042 -1556383
4043 -1569135
4044 -1250101
4045 -1108447
4046 -1576415
4047 -1757279
4048 -1437431
4049 -1267166
4050 -1443768
4051 -1846299
4052 -1766385
4053 -1339216
4054 -1455647
4055 -1795972
4056 -1914752
4057 -1674013
4058 -1420982
4059 -1786613
4060 -2090220
4061 -1864164
4062 -1632863
4063 -1671352
4064 -2063760
4065 -2139953
4066 -1730561
4067 -1727472
4068 -2055613
4069 -2242987
4070 -2088566
4071 -1771917
4072 -2012440
4073 -2363171
4074 -2212255
4075 -1976054
4076 -1949986
4077 -2299739
4078 -2483240
4079 -2117748
4080 -2046102
4081 -2334838
4082 -2542270
4083 -2454636
4084 -2100098
4085 -2246220
4086 -2634341
4087 -2561526
4088 -2338217
4089 -2253321
4090 -2554611
4091 -2818899
4092 -2503520
4093 -2337720
4094 -2582961
4095 -2821166
4096 -2801444
4097 -2427582
4098 -2479037
4099 -2911069
4100 -2924077
4101 -2684114
4102 -2541221
4103 -2801432
4104 -3157533
4105 -2875660
4106 -2604791
4107 -2796771
4108 -3089262
4109 -3163231
4110 -2803770
4111 -2730449
4112 -3154036
4113 -3262684
4114 -3053065
4115 -2839019
4116 -2994858
4117 -3400906
4118 -3258712
4119 -2932503
4120 -3032074
4121 -3327397
4122 -3501720
4123 -3196715
4124 -2991770
4125 -3367623
4126 -3572395
4127 -3382429
4128 -3132658
4129 -3212128
4130 -3666900
4131 -3626425
4132 -3266604
4133 -3290496
4134 -3585161
4135 -3817175
4136 -3544741
4137 -3233026
4138 -3559361
4139 -3846014
4140 -3736997
4141 -3461070
4142 -3425359
4143 -3888972
4144 -4008204
4145 -3630552
4146 -3531977
4147 -3757323
4148 -4071721
4149 -3924574
4150 -3531917
4151 -3726579
4152 -4082310
4153 -4097087
4154 -3841027
4155 -3669756
4156 -4059445
4157 -4294201
4158 -3979348
4159 -3796415
4160 -3948660
4161 -4299489
4162 -4286403
4163 -3867966
4164 -3950294
4165 -4312161
4166 -4399941
4167 -4177281
4168 -3922865
4169 -4218348
4170 -4547023
4171 -4313595
4172 -4086916
4173 -4153999
4174 -4501474
4175 -4615506
4176 -4222315
4177 -4166575
4178 -4489617
4179 -4653941
4180 -4514942
4181 -4197001
4182 -4374889
4183 -4778690
4184 -4661694
4185 -4396966
4186 -4377105
4187 -4687879
4188 -4907810
4189 -4541039
4190 -4380651
4191 -4678690
4192 -4893808
4193 -4826384
4194 -4496499
4195 -4573175
4196 -4999871
4197 -4967598
4198 -4708946
4199 -4603905
4200 -4836782
4201 -5124650
4202 -4872077
4203 -4627788
4204 -4849949
4205 -5109767
4206 -5145185
4207 -4824756
4208 -4763259
4209 -5172129
4210 -5230115
4211 -4981225
4212 -4837037
4213 -5011374
4214 -5354838
4215 -5182122
4216 -4883986
4217 -5049603
4218 -5317935
4219 -5406773
4220 -5116085
4221 -4950828
4222 -5327955
4223 -5477244
4224 -5271141
4225 -5082244
4226 -5171862
4227 -5557693
4228 -5504349
4229 -5162089
4230 -5223535
4231 -5473777
4232 -5635316
4233 -5406937
4234 -5169788
4235 -5477534
4236 -5689115
4237 -5552496
4238 -5351829
4239 -5360985
4240 -5731438
4241 -5763974
4242 -5428297
4243 -5402446
4244 -5634710
4245 -5843442
4246 -5692632
4247 -5388750
4248 -5629604
4249 -5911067
4250 -5811903
4251 -5584672
4252 -5526310
4253 -5874862
4254 -6006206
4255 -5670483
4256 -5589813
4257 -5803965
4258 -6056243
4259 -5968951
4260 -5624452
4261 -5752932
4262 -6078934
4263 -6048453
4264 -5825975
4265 -5666674
4266 -5980388
4267 -6246573
4268 -5961867
4269 -5780304
4270 -5940788
4271 -6235952
4272 -6238009
4273 -5834720
4274 -5860940
4275 -6230121
4276 -6280949
4277 -6076851
4278 -5860735
4279 -6103208
4280 -6448674
4281 -6227597
4282 -5984218
4283 -6065618
4284 -6349707
4285 -6464103
4286 -6100335
4287 -5997104
4288 -6342068
4289 -6487584
4290 -6342165
4291 -6057974
4292 -6191399
4293 -6599895
4294 -6478348
4295 -6182101
4296 -6179260
4297 -6457204
4298 -6667624
4299 -6355372
4300 -6151853
4301 -6447375
4302 -6659022
4303 -6580300
4304 -6273431
4305 -6273945
4306 -6690165
4307 -6705084
4308 -6410588
4309 -6318643
4310 -6532362
4311 -6837879
4312 -6627319
4313 -6323763
4314 -6528639
4315 -6782665
4316 -6786955
4317 -6495174
4318 -6379716
4319 -6770056
4320 -6893619
4321 -6649686
4322 -6507064
4323 -6627571
4324 -6950882
4325 -6849911
4326 -6505987
4327 -6605895
4328 -6861012
4329 -6957516
4330 -6729070
4331 -6519932
4332 -6853106
4333 -7053295
4334 -6846345
4335 -6657519
4336 -6712769
4337 -7041865
4338 -7031065
4339 -6671203
4340 -6711178
4341 -6966400
4342 -7108153
4343 -6932601
4344 -6671595
4345 -6905983
4346 -7164533
4347 -7027234
4348 -6811744
4349 -6782274
4350 -7105280
4351 -7216135
4352 -6879526
4353 -6805120
4354 -7035935
4355 -7230797
4356 -7126592
4357 -6803454
4358 -6956449
4359 -7267012
4360 -7178341
4361 -6972763
4362 -6886906
4363 -7165418
4364 -7366676
4365 -7063565
4366 -6928543
4367 -7098000
4368 -7306786
4369 -7274266
4370 -6948562
4371 -7014802
4372 -7346992
4373 -7338448
4374 -7133797
4375 -6984358
4376 -7206174
4377 -7479894
4378 -7216975
4379 -7008110
4380 -7141781
4381 -7381148
4382 -7431806
4383 -7103338
4384 -7061281
4385 -7393540
4386 -7460290
4387 -7288895
4388 -7089276
4389 -7214195
4390 -7529611
4391 -7378501
4392 -7129236
4393 -7194316
4394 -7423355
4395 -7556701
4396 -7268100
4397 -7120832
4398 -7419119
4399 -7546955
4400 -7406241
4401 -7181360
4402 -7241627
4403 -7592077
4404 -7516805
4405 -7240289
4406 -7254770
4407 -7467027
4408 -7649088
4409 -7399524
4410 -7169010
4411 -7417839
4412 -7610954
4413 -7530911
4414 -7288828
4415 -7256179
4416 -7631478
4417 -7666019
4418 -7356434
4419 -7282278
4420 -7471696
4421 -7714661
4422 -7535695
4423 -7224064
4424 -7428147
4425 -7676424
4426 -7641753
4427 -7395553
4428 -7281649
4429 -7619041
4430 -7749151
4431 -7467239
4432 -7324162
4433 -7444964
4434 -7739091
4435 -7680314
4436 -7316915
4437 -7399817
4438 -7690606
4439 -7737146
4440 -7512678
4441 -7285560
4442 -7562339
4443 -7799824
4444 -7579487
4445 -7388025
4446 -7450741
4447 -7744256
4448 -7782805
4449 -7431188
4450 -7408707
4451 -7657090
4452 -7767419
4453 -7607248
4454 -7336195
4455 -7522176
4456 -7820515
4457 -7680514
4458 -7459683
4459 -7437218
4460 -7712841
4461 -7848009
4462 -7502210
4463 -7375560
4464 -7620901
4465 -7794271
4466 -7710190
4467 -7397570
4468 -7489505
4469 -7825728
4470 -7759295
4471 -7534019
4472 -7422910
4473 -7627660
4474 -7870718
4475 -7604759
4476 -7410250
4477 -7570671
4478 -7775448
4479 -7786643
4480 -7474312
4481 -7450925
4482 -7769251
4483 -7788151
4484 -7575752
4485 -7425341
4486 -7577156
4487 -7858215
4488 -7674615
4489 -7441157
4490 -7549305
4491 -7751288
4492 -7806728
4493 -7520122
4494 -7395945
4495 -7706018
4496 -7800831
4497 -7627823
4498 -7444544
4499 -7517092
4500 -7839075
4501 -7744058
4502 -7451683
4503 -7496937
4504 -7683593
4505 -7803289
4506 -7569792
4507 -7371914
4508 -7642406
4509 -7793167
4510 -7662629
4511 -7466761
4512 -7467931
4513 -7772748
4514 -7756781
4515 -7461963
4516 -7439750
4517 -7610729
4518 -7786636
4519 -7611649
4520 -7360158
4521 -7552653
4522 -7762700
4523 -7675295
4524 -7471535
4525 -7398665
4526 -7694922
4527 -7755858
4528 -7465050
4529 -7386271
4530 -7552750
4531 -7747922
4532 -7639627
4533 -7341214
4534 -7471171
4535 -7695961
4536 -7660641
4537 -7466300
4538 -7328930
4539 -7585722
4540 -7746860
4541 -7498588
4542 -7355691
4543 -7457011
4544 -7688821
4545 -7650038
4546 -7308402
4547 -7349786
4548 -7615710
4549 -7638776
4550 -7458669
4551 -7261127
4552 -7471370
4553 -7712246
4554 -7506828
4555 -7315913
4556 -7351413
4557 -7569003
4558 -7627177
4559 -7315475
4560 -7254876
4561 -7508945
4562 -7606376
4563 -7463956
4564 -7217239
4565 -7338948
4566 -7626074
4567 -7487201
4568 -7255937
4569 -7244493
4570 -7464215
4571 -7598905
4572 -7301477
4573 -7161591
4574 -7406293
4575 -7538853
4576 -7440771
4577 -7161924
4578 -7197539
4579 -7514315
4580 -7461430
4581 -7215843
4582 -7142183
4583 -7328671
4584 -7554950
4585 -7311122
4586 -7069212
4587 -7243488
4588 -7432711
4589 -7414370
4590 -7122838
4591 -7047573
4592 -7377223
4593 -7423763
4594 -7186541
4595 -7054918
4596 -7169861
4597 -7435543
4598 -7287675
4599 -6995904
4600 -7085785
4601 -7293553
4602 -7342633
4603 -7099676
4604 -6940105
4605 -7224104
4606 -7352248
4607 -7147996
4608 -6960786
4609 -7010396
4610 -7298651
4611 -7229254
4612 -6928942
4613 -6951265
4614 -7152812
4615 -7257490
4616 -7061472
4617 -6836243
4618 -7046006
4619 -7221446
4620 -7080203
4621 -6875699
4622 -6851387
4623 -7125354
4624 -7172929
4625 -6878159
4626 -6819244
4627 -6981886
4628 -7150343
4629 -7014053
4630 -6715402
4631 -6847015
4632 -7091403
4633 -7002005
4634 -6806911
4635 -6707340
4636 -6956655
4637 -7075890
4638 -6816302
4639 -6700042
4640 -6812280
4641 -6980159
4642 -6924747
4643 -6635510
4644 -6684839
4645 -6918890
4646 -6904817
4647 -6734462
4648 -6587011
4649 -6770955
4650 -6953305
4651 -6721233
4652 -6554701
4653 -6635338
4654 -6823325
4655 -6839831
4656 -6539574
4657 -6515798
4658 -6762566
4659 -6789449
4660 -6629902
4661 -6434302
4662 -6564485
4663 -6802945
4664 -6627045
4665 -6430343
4666 -6474338
4667 -6650301
4668 -6730319
4669 -6442382
4670 -6342115
4671 -6571772
4672 -6647702
4673 -6516372
4674 -6289323
4675 -6351086
4676 -6634915
4677 -6533260
4678 -6308752
4679 -6294984
4680 -6463679
4681 -6584019
4682 -6341307
4683 -6158344
4684 -6355680
4685 -6481705
4686 -6402657
4687 -6169700
4688 -6162018
4689 -6444773
4690 -6423039
4691 -6170657
4692 -6112959
4693 -6246320
4694 -6414512
4695 -6224816
4696 -5989706
4697 -6152843
4698 -6320613
4699 -6274282
4700 -6042426
4701 -5962608
4702 -6232817
4703 -6281213
4704 -6031501
4705 -5913477
4706 -6011812
4707 -6246405
4708 -6139485
4709 -5838352
4710 -5926317
4711 -6118624
4712 -6140197
4713 -5927480
4714 -5743322
4715 -5974918
4716 -6122969
4717 -5919966
4718 -5748319
4719 -5789630
4720 -6038075
4721 -6014041
4722 -5710609
4723 -5704766
4724 -5890281
4725 -5955246
4726 -5786240
4727 -5564016
4728 -5736357
4729 -5937525
4730 -5785521
4731 -5594642
4732 -5572902
4733 -5805216
4734 -5872744
4735 -5550800
4736 -5474643
4737 -5639774
4738 -5774554
4739 -5662734
4740 -5386587
4741 -5485814
4742 -5735071
4743 -5654725
4744 -5434098
4745 -5333830
4746 -5540636
4747 -5679214
4748 -5414693
4749 -5264377
4750 -5405525
4751 -5566676
4752 -5528185
4753 -5229329
4754 -5236291
4755 -5482967
4756 -5463940
4757 -5271648
4758 -5121637
4759 -5272028
4760 -5480836
4761 -5275780
4762 -5077424
4763 -5159480
4764 -5327717
4765 -5353398
4766 -5068691
4767 -4979429
4768 -5215525
4769 -5269361
4770 -5122834
4771 -4942415
4772 -5012286
4773 -5254590
4774 -5135742
4775 -4899356
4776 -4913539
4777 -5057220
4778 -5144903
4779 -4905283
4780 -4761811
4781 -4965305
4782 -5059110
4783 -4943915
4784 -4753748
4785 -4763702
4786 -5011643
4787 -4945492
4788 -4696674
4789 -4665119
4790 -4795394
4791 -4930880
4792 -4754173
4793 -4545603
4794 -4700056
4795 -4843150
4796 -4769483
4797 -4561090
4798 -4490514
4799 -4723817
4800 -4751035
4801 -4516681
4802 -4435495
4803 -4541811
4804 -4704019
4805 -4577573
4806 -4333630
4807 -4432142
4808 -4586561
4809 -4546973
4810 -4362933
4811 -4250912
4812 -4466472
4813 -4546299
4814 -4322225
4815 -4217190
4816 -4286482
4817 -4462856
4818 -4387291
4819 -4103689
4820 -4153373
4821 -4334487
4822 -4339115
4823 -4164546
4824 -4003265
4825 -4182017
4826 -4334153
4827 -4139895
4828 -3966707
4829 -3998994
4830 -4196621
4831 -4200285
4832 -3906814
4833 -3880460
4834 -4069338
4835 -4126520
4836 -3980800
4837 -3770683
4838 -3889807
4839 -4085160
4840 -3934639
4841 -3742629
4842 -3720487
4843 -3904276
4844 -3984774
4845 -3722607
4846 -3622242
4847 -3792495
4848 -3880295
4849 -3777318
4850 -3541191
4851 -3584854
4852 -3820661
4853 -3735908
4854 -3530273
4855 -3454951
4856 -3613684
4857 -3764710
4858 -3525545
4859 -3355650
4860 -3496496
4861 -3619119
4862 -3572216
4863 -3321356
4864 -3288641
4865 -3535196
4866 -3527223
4867 -3331434
4868 -3210916
4869 -3318442
4870 -3510013
4871 -3330775
4872 -3106319
4873 -3184476
4874 -3343801
4875 -3364106
4876 -3128206
4877 -3001139
4878 -3241419
4879 -3296458
4880 -3125035
4881 -2949920
4882 -2998772
4883 -3218868
4884 -3137918
4885 -2882755
4886 -2893901
4887 -3055165
4888 -3136350
4889 -2932622
4890 -2736256
4891 -2918453
4892 -3042201
4893 -2898740
4894 -2711114
4895 -2703508
4896 -2943496
4897 -2920763
4898 -2660211
4899 -2622235
4900 -2762113
4901 -2872841
4902 -2718438
4903 -2481273
4904 -2607406
4905 -2764388
4906 -2685657
4907 -2493519
4908 -2418295
4909 -2625819
4910 -2695725
4911 -2459039
4912 -2353669
4913 -2442249
4914 -2588890
4915 -2507078
4916 -2244689
4917 -2291078
4918 -2479573
4919 -2451986
4920 -2281038
4921 -2152522
4922 -2322365
4923 -2430610
4924 -2228536
4925 -2095038
4926 -2154529
4927 -2296577
4928 -2274498
4929 -2024905
4930 -2019154
4931 -2190723
4932 -2207075
4933 -2058078
4934 -1885299
4935 -1998009
4936 -2168648
4937 -2002179
4938 -1841702
4939 -1858612
4940 -2011066
4941 -2046304
4942 -1791642
4943 -1713590
4944 -1883369
4945 -1931384
4946 -1817347
4947 -1630568
4948 -1691838
4949 -1894752
4950 -1777900
4951 -1595509
4952 -1571792
4953 -1714462
4954 -1801142
4955 -1565516
4956 -1432659
4957 -1579462
4958 -1667832
4959 -1582028
4960 -1381100
4961 -1387004
4962 -1610233
4963 -1560899
4964 -1358553
4965 -1289327
4966 -1400722
4967 -1519098
4968 -1339018
4969 -1162383
4970 -1285150
4971 -1384966
4972 -1354509
4973 -1146212
4974 -1084468
4975 -1310477
4976 -1312150
4977 -1107339
4978  -998257
4979 -1090549
4980 -1261194
4981 -1122679
4982  -898112
4983  -980899
4984 -1125207
4985 -1115026
4986  -904156
4987  -778920
4988  -986009
4989 -1056916
4990  -882892
4991  -744944
4992  -786892
4993  -972585
4994  -913148
4995  -656062
4996  -664720
4997  -805086
4998  -863574
4999  -685834
5000  -506175
5001  -667945
5002  -805051
5003  -662989
5004  -494903
5005  -478149
5006  -680212
5007  -678212
5008  -422774
5009  -373923
5010  -504996
5011  -594349
5012  -477871
5013  -254298
5014  -353980
5015  -526116
5016  -437002
5017  -254921
5018  -169508
5019  -345346
5020  -432008
5021  -202914
5022   -92480
5023  -194387
5024  -323182
5025  -257240
5026    -9857
5027   -36492
5028  -230558
5029  -193364
5030   -24924
5031   105001
5032   -42378
5033  -176911
5034    11227
5035   169059
5036   100931
5037   -37378
5038   -30955
5039   226714
5040   274378
5041    85932
5042    50717
5043   194867
5044   359569
5045   279435
5046    92413
5047   228334
5048   416309
5049   399602
5050   272529
5051   224850
5052   442000
5053   546096
5054   387148
5055   314692
5056   427646
5057   601581
5058   573015
5059   379455
5060   454447
5061   668565
5062   691969
5063   566146
5064   463245
5065   648834
5066   814676
5067   678266
5068   575093
5069   656366
5070   841494
5071   884793
5072   675371
5073   692126
5074   884191
5075   954833
5076   864528
5077   733401
5078   854156
5079  1060495
5080   980700
5081   866587
5082   895735
5083  1068828
5084  1161444
5085   972944
5086   920823
5087  1097056
5088  1203877
5089  1150209
5090   999293
5091  1086711
5092  1310120
5093  1263539
5094  1140574
5095  1141542
5096  1296469
5097  1420292
5098  1263122
5099  1168803
5100  1324452
5101  1456413
5102  1443976
5103  1287079
5104  1309132
5105  1543839
5106  1551595
5107  1414970
5108  1367728
5109  1504367
5110  1678586
5111  1561592
5112  1427150
5113  1552698
5114  1704399
5115  1714913
5116  1557499
5117  1526832
5118  1752657
5119  1818833
5120  1687106
5121  1617963
5122  1716854
5123  1921730
5124  1860202
5125  1693828
5126  1766647
5127  1931767
5128  1986469
5129  1831207
5130  1738985
5131  1957962
5132  2081322
5133  1975263
5134  1873664
5135  1934973
5136  2148809
5137  2135233
5138  1942204
5139  1978736
5140  2144920
5141  2237171
5142  2122495
5143  1986213
5144  2162078
5145  2322644
5146  2251613
5147  2129474
5148  2131045
5149  2351928
5150  2410378
5151  2212610
5152  2184454
5153  2343495
5154  2484883
5155  2422143
5156  2238674
5157  2355224
5158  2553289
5159  2522151
5160  2388661
5161  2339920
5162  2527860
5163  2663206
5164  2509017
5165  2426839
5166  2538884
5167  2697055
5168  2694439
5169  2500208
5170  2538958
5171  2747005
5172  2767626
5173  2654173
5174  2562855
5175  2725050
5176  2899665
5177  2780353
5178  2657578
5179  2736880
5180  2902359
5181  2946872
5182  2754162
5183  2737372
5184  2934836
5185  3015328
5186  2932046
5187  2805675
5188  2897791
5189  3116861
5190  3044683
5191  2901419
5192  2920478
5193  3083018
5194  3194519
5195  3025916
5196  2940748
5197  3120796
5198  3232624
5199  3192712
5200  3047727
5201  3080865
5202  3293905
5203  3280620
5204  3139404
5205  3133178
5206  3265484
5207  3406883
5208  3289099
5209  3168191
5210  3304598
5211  3433197
5212  3417333
5213  3276380
5214  3267953
5215  3477466
5216  3519994
5217  3386665
5218  3342394
5219  3452707
5220  3612428
5221  3533206
5222  3376335
5223  3475685
5224  3617559
5225  3640398
5226  3518434
5227  3465725
5228  3654688
5229  3751246
5230  3626217
5231  3553407
5232  3622798
5233  3796700
5234  3765436
5235  3597510
5236  3655948
5237  3808127
5238  3861096
5239  3755118
5240  3654658
5241  3821294
5242  3944727
5243  3849121
5244  3751973
5245  3790751
5246  3966340
5247  3994881
5248  3824769
5249  3831977
5250  3984728
5251  4064527
5252  3989015
5253  3850126
5254  3962187
5255  4126386
5256  4062039
5257  3964020
5258  3960333
5259  4134091
5260  4209156
5261  4040253
5262  4005841
5263  4143278
5264  4248674
5265  4198916
5266  4036871
5267  4115977
5268  4307239
5269  4286102
5270  4168970
5271  4124147
5272  4281150
5273  4416576
5274  4264685
5275  4170033
5276  4276696
5277  4419372
5278  4416892
5279  4247364
5280  4263438
5281  4461188
5282  4487742
5283  4374436
5284  4298909
5285  4414987
5286  4578771
5287  4475698
5288  4348509
5289  4424688
5290  4563580
5291  4612870
5292  4456390
5293  4419584
5294  4600626
5295  4668752
5296  4575616
5297  4463423
5298  4537209
5299  4739582
5300  4681351
5301  4535050
5302  4570677
5303  4715336
5304  4799115
5305  4652051
5306  4549744
5307  4719065
5308  4833641
5309  4770891
5310  4642934
5311  4666165
5312  4881525
5313  4879336
5314  4719284
5315  4711212
5316  4830274
5317  4955310
5318  4854642
5319  4710875
5320  4833831
5321  4978695
5322  4958150
5323  4829319
5324  4792162
5325  4993130
5326  5045515
5327  4898099
5328  4849746
5329  4944146
5330  5093155
5331  5043770
5332  4876685
5333  4948080
5334  5101665
5335  5120870
5336  5005645
5337  4919719
5338  5081798
5339  5196489
5340  5075604
5341  4992084
5342  5049524
5343  5212540
5344  5218726
5345  5042134
5346  5062752
5347  5214082
5348  5260184
5349  5168952
5350  5059542
5351  5185794
5352  5325043
5353  5244994
5354  5145411
5355  5169295
5356  5312870
5357  5372872
5358  5202247
5359  5174572
5360  5315166
5361  5389103
5362  5332537
5363  5193733
5364  5270880
5365  5447406
5366  5400988
5367  5293381
5368  5273291
5369  5407063
5370  5492163
5371  5343391
5372  5290622
5373  5406240
5374  5505377
5375  5474788
5376  5335742
5377  5373262
5378  5542044
5379  5526501
5380  5420516
5381  5380673
5382  5489735
5383  5613078
5384  5495946
5385  5391228
5386  5495401
5387  5617356
5388  5612917
5389  5460872
5390  5445194
5391  5626416
5392  5652623
5393  5540949
5394  5477047
5395  5568166
5396  5718467
5397  5644235
5398  5510175
5399  5571502
5400  5686610
5401  5724984
5402  5591070
5403  5528063
5404  5685886
5405  5759719
5406  5676957
5407  5589831
5408  5628520
5409  5798924
5410  5760163
5411  5610609
5412  5636302
5413  5757416
5414  5823164
5415  5715502
5416  5613045
5417  5753044
5418  5865798
5419  5790356
5420  5679104
5421  5687536
5422  5859177
5423  5878091
5424  5716789
5425  5702898
5426  5814748
5427  5923328
5428  5840158
5429  5693746
5430  5799481
5431  5931455
5432  5891561
5433  5777255
5434  5738546
5435  5902188
5436  5974777
5437  5827414
5438  5768001
5439  5864419
5440  5987708
5441  5948711
5442  5781564
5443  5827756
5444  5982904
5445  5980150
5446  5875645
5447  5800305
5448  5929475
5449  6057236
5450  5933622
5451  5842652
5452  5889742
5453  6030797
5454  6037625
5455  5865406
5456  5857637
5457  6012162
5458  6054611
5459  5971062
5460  5862062
5461  5963873
5462  6105264
5463  6021741
5464  5903716
5465  5926966
5466  6048246
5467  6106759
5468  5952625
5469  5899949
5470  6039395
5471  6118898
5472  6050946
5473  5919827
5474  5962234
5475  6137057
5476  6104332
5477  5969775
5478  5948193
5479  6070608
5480  6169994
5481  6042303
5482  5939765
5483  6049554
5484  6141727
5485  6114425
5486  5980035
5487  5976764
5488  6137155
5489  6156628
5490  6041985
5491  5993802
5492  6071365
5493  6194573
5494  6102550
5495  5975911
5496  6054022
5497  6158186
5498  6166625
5499  6039551
5500  5988662
5501  6152365
5502  6197881
5503  6088177
5504  6021306
5505  6067916
5506  6211443
5507  6160136
5508  6010981
5509  6057153
5510  6165044
5511  6201982
5512  6092595
5513  6002813
5514  6136184
5515  6219472
5516  6129579
5517  6045301
5518  6057869
5519  6202056
5520  6196654
5521  6051926
5522  6055621
5523  6159729
5524  6215506
5525  6130312
5526  6012945
5527  6117525
5528  6215089
5529  6159493
5530  6065246
5531  6054777
5532  6190153
5533  6233085
5534  6075634
5535  6047573
5536  6138534
5537  6214095
5538  6158613
5539  6017937
5540  6084935
5541  6217972
5542  6176351
5543  6075944
5544  6043762
5545  6164095
5546  6231804
5547  6096594
5548  6030687
5549  6105469
5550  6203241
5551  6178142
5552  6027864
5553  6056489
5554  6199291
5555  6192433
5556  6093333
5557  6014548
5558  6112113
5559  6228574
5560  6108046
5561  6007704
5562  6062895
5563  6177880
5564  6195854
5565  6033147
5566  6005421
5567  6151289
5568  6179554
5569  6092062
5570  5991991
5571  6060825
5572  6198058
5573  6123824
5574  6001809
5575  6023240
5576  6127867
5577  6181438
5578  6040734
5579  5961890
5580  6092565
5581  6155727
5582  6086325
5583  5969864
5584  5992874
5585  6163282
5586  6132427
5587  5991307
5588  5973369
5589  6067109
5590  6153411
5591  6035959
5592  5914878
5593  6026168
5594  6115429
5595  6089046
5596  5950874
5597  5933530
5598  6084177
5599  6104588
5600  5970619
5601  5917272
5602  5987631
5603  6100572
5604  6027531
5605  5888129
5606  5951655
5607  6059425
5608  6051755
5609  5936379
5610  5870993
5611  6005292
5612  6060372
5613  5945552
5614  5869655
5615  5911835
5616  6038359
5617  6008144
5618  5853849
5619  5873771
5620  5978613
5621  5999655
5622  5896041
5623  5799750
5624  5910995
5625  6004488
5626  5913050
5627  5824135
5628  5830589
5629  5956929
5630  5973005
5631  5805922
5632  5785281
5633  5892831
5634  5943681
5635  5865280
5636  5742304
5637  5817315
5638  5934040
5639  5880188
5640  5774536
5641  5741318
5642  5850083
5643  5912372
5644  5759356
5645  5707402
5646  5789053
5647  5865780
5648  5832476
5649  5690217
5650  5711606
5651  5841909
5652  5809597
5653  5710558
5654  5663003
5655  5745994
5656  5828685
5657  5714243
5658  5632890
5659  5697769
5660  5770352
5661  5765030
5662  5620246
5663  5609763
5664  5733107
5665  5735678
5666  5643652
5667  5571669
5668  5641065
5669  5749033
5670  5653112
5671  5544681
5672  5586793
5673  5667718
5674  5683524
5675  5548161
5676  5494501
5677  5620393
5678  5658069
5679  5573574
5680  5487137
5681  5515920
5682  5636976
5683  5579648
5684  5455898
5685  5473569
5686  5542731
5687  5592089
5688  5470778
5689  5398635
5690  5501380
5691  5561128
5692  5485501
5693  5393384
5694  5395643
5695  5526702
5696  5493131
5697  5358370
5698  5348482
5699  5429852
5700  5492568
5701  5403351
5702  5276542
5703  5367059
5704  5450500
5705  5398209
5706  5285975
5707  5252509
5708  5388806
5709  5410389
5710  5274514
5711  5220184
5712  5292833
5713  5384113
5714  5315342
5715  5163357
5716  5215645
5717  5319172
5718  5300677
5719  5193662
5720  5121468
5721  5236920
5722  5302165
5723  5182036
5724  5104252
5725  5137763
5726  5235068
5727  5219700
5728  5055722
5729  5068548
5730  5177472
5731  5194704
5732  5101323
5733  4995217
5734  5080096
5735  5182972
5736  5081149
5737  4979968
5738  4981897
5739  5084894
5740  5104892
5741  4959857
5742  4921835
5743  5023270
5744  5066706
5745  4992870
5746  4872214
5747  4913981
5748  5031844
5749  4968080
5750  4854203
5751  4833968
5752  4934700
5753  4991947
5754  4848637
5755  4770642
5756  4860840
5757  4924261
5758  4877739
5759  4743489
5760  4742093
5761  4871500
5762  4856577
5763  4746348
5764  4687126
5765  4761175
5766  4843075
5767  4738862
5768  4631381
5769  4686472
5770  4752691
5771  4749837
5772  4619804
5773  4584472
5774  4701387
5775  4708732
5776  4610038
5777  4545785
5778  4584467
5779  4685849
5780  4607188
5781  4487980
5782  4517834
5783  4597003
5784  4610801
5785  4495117
5786  4426912
5787  4524937
5788  4565512
5789  4482930
5790  4392830
5791  4394060
5792  4517616
5793  4482261
5794  4351868
5795  4347316
5796  4417924
5797  4457725
5798  4357446
5799  4256042
5800  4331108
5801  4399725
5802  4336216
5803  4244890
5804  4231212
5805  4336638
5806  4341042
5807  4210958
5808  4174722
5809  4237620
5810  4286452
5811  4216241
5812  4089420
5813  4149358
5814  4230077
5815  4182099
5816  4093145
5817  4049325
5818  4147536
5819  4180411
5820  4053037
5821  4001108
5822  4043204
5823  4109642
5824  4066220
5825  3932079
5826  3961464
5827  4056425
5828  4029939
5829  3942984
5830  3867165
5831  3951799
5832  4013903
5833  3895174
5834  3817463
5835  3846689
5836  3931235
5837  3919709
5838  3770658
5839  3762006
5840  3859379
5841  3867597
5842  3774825
5843  3682125
5844  3739255
5845  3835692
5846  3750985
5847  3652113
5848  3661916
5849  3740814
5850  3753187
5851  3617928
5852  3560543
5853  3651415
5854  3687586
5855  3621354
5856  3506272
5857  3534911
5858  3649647
5859  3589526
5860  3463897
5861  3463194
5862  3530662
5863  3575509
5864  3455393
5865  3364686
5866  3450697
5867  3499878
5868  3462682
5869  3338457
5870  3322890
5871  3444396
5872  3419945
5873  3305730
5874  3250360
5875  3312740
5876  3393139
5877  3294359
5878  3181039
5879  3233147
5880  3303519
5881  3289685
5882  3166847
5883  3107332
5884  3213577
5885  3237823
5886  3132620
5887  3065159
5888  3090301
5889  3193915
5890  3141400
5891  3000966
5892  3012912
5893  3085100
5894  3095578
5895  2989927
5896  2902282
5897  3005640
5898  3054944
5899  2961738
5900  2875188
5901  2880722
5902  2978231
5903  2959535
5904  2813372
5905  2797649
5906  2866064
5907  2896988
5908  2821764
5909  2709606
5910  2773414
5911  2852840
5912  2780951
5913  2689220
5914  2660149
5915  2752684
5916  2773106
5917  2635154
5918  2590503
5919  2655079
5920  2702365
5921  2647910
5922  2520220
5923  2551295
5924  2637057
5925  2593720
5926  2496717
5927  2448597
5928  2525820
5929  2574343
5930  2453384
5931  2387943
5932  2431391
5933  2489410
5934  2460221
5935  2324634
5936  2322028
5937  2416105
5938  2402430
5939  2311769
5940  2243173
5941  2301291
5942  2372880
5943  2274008
5944  2190430
5945  2207734
5946  2261914
5947  2264181
5948  2137323
5949  2100404
5950  2193643
5951  2201364
5952  2119456
5953  2038678
5954  2069174
5955  2160364
5956  2081817
5957  1977083
5958  1982091
5959  2042576
5960  2065979
5961  1948641
5962  1875218
5963  1968404
5964  1998372
5965  1933502
5966  1831670
5967  1832502
5968  1930871
5969  1894054
5970  1783931
5971  1763968
5972  1814924
5973  1865213
5974  1767098
5975  1668717
5976  1727662
5977  1775945
5978  1732906
5979  1628218
5980  1602294
5981  1710603
5982  1698740
5983  1581176
5984  1541894
5985  1589153
5986  1653408
5987  1571536
5988  1446786
5989  1490804
5990  1557559
5991  1532818
5992  1430118
5993  1378778
5994  1475171
5995  1500426
5996  1385686
5997  1322334
5998  1343158
5999  1430224
6000  1375222
6001  1247303
6002  1257868
6003  1334298
6004  1336033
6005  1240674
6006  1156537
6007  1236554
6008  1287022
6009  1195054
6010  1110553
6011  1117751
6012  1191034
6013  1178564
6014  1050197
6015  1036678
6016  1103971
6017  1126609
6018  1046465
6019   941840
6020   986735
6021  1067909
6022   990854
6023   905814
6024   878345
6025   964014
6026   991656
6027   862107
6028   800042
6029   872161
6030   910384
6031   848569
6032   732214
6033   749051
6034   844260
6035   800912
6036   710182
6037   662116
6038   727568
6039   778282
6040   667135
6041   580277
6042   625244
6043   684451
6044   658856
6045   534146
6046   507917
6047   612889
6048   595829
6049   507044
6050   441810
6051   478518
6052   559797
6053   475945
6054   374001
6055   391983
6056   453686
6057   463047
6058   344433
6059   284043
6060   373984
6061   389695
6062   302734
6063   228138
6064   243911
6065   332423
6066   275387
6067   166282
6068   174173
6069   227108
6070   248587
6071   137983
6072    56566
6073   141331
6074   172984
6075   109583
6076    20111
6077    15624
6078   108146
6079    84066
6080   -33590
6081   -55238
6082   -15378
6083    35033
6084   -47528
6085  -146886
6086  -107199
6087   -48691
6088   -85624
6089  -174320
6090  -209852
6091  -128920
6092  -125472
6093  -233779
6094  -272754
6095  -241121
6096  -191254
6097  -241045
6098  -356657
6099  -324683
6100  -262716
6101  -295576
6102  -380456
6103  -435477
6104  -358371
6105  -325273
6106  -427887
6107  -483765
6108  -465186
6109  -399728
6110  -433084
6111  -557458
6112  -552922
6113  -484143
6114  -496683
6115  -571662
6116  -648924
6117  -591835
6118  -537994
6119  -613382
6120  -691721
6121  -691475
6122  -626346
6123  -624828
6124  -754832
6125  -783333
6126  -708591
6127  -697363
6128  -760906
6129  -858693
6130  -820177
6131  -736263
6132  -805969
6133  -894908
6134  -906305
6135  -849359
6136  -826892
6137  -942410
6138  -999479
6139  -934378
6140  -896300
6141  -945774
6142 -1054730
6143 -1049412
6144  -956425
6145  -995325
6146 -1092996
6147 -1127433
6148 -1071290
6149 -1019409
6150 -1122450
6151 -1204295
6152 -1151335
6153 -1101482
6154 -1137252
6155 -1245047
6156 -1280123
6157 -1175564
6158 -1182697
6159 -1275176
6160 -1333144
6161 -1294213
6162 -1221596
6163 -1296512
6164 -1411014
6165 -1377737
6166 -1327708
6167 -1331889
6168 -1423116
6169 -1484879
6170 -1396460
6171 -1376165
6172 -1460890
6173 -1524467
6174 -1517668
6175 -1436356
6176 -1474594
6177 -1597519
6178 -1591935
6179 -1537464
6180 -1514492
6181 -1606838
6182 -1686101
6183 -1617393
6184 -1570927
6185 -1635637
6186 -1719934
6187 -1727892
6188 -1649961
6189 -1659823
6190 -1774855
6191 -1793991
6192 -1743118
6193 -1707909
6194 -1767823
6195 -1872982
6196 -1836566
6197 -1766992
6198 -1814725
6199 -1894510
6200 -1942758
6201 -1859560
6202 -1833718
6203 -1939086
6204 -1990797
6205 -1954177
6206 -1906643
6207 -1942173
6208 -2058312
6209 -2046908
6210 -1972847
6211 -1993354
6212 -2070942
6213 -2127350
6214 -2064570
6215 -2015156
6216 -2116001
6217 -2177278
6218 -2158823
6219 -2109036
6220 -2114106
6221 -2229900
6222 -2247556
6223 -2168413
6224 -2171471
6225 -2232908
6226 -2315352
6227 -2271108
6228 -2209524
6229 -2279141
6230 -2361898
6231 -2352210
6232 -2297351
6233 -2289272
6234 -2392403
6235 -2432217
6236 -2365237
6237 -2345989
6238 -2411200
6239 -2488281
6240 -2465922
6241 -2392904
6242 -2448047
6243 -2524655
6244 -2539171
6245 -2491488
6246 -2460925
6247 -2551090
6248 -2609389
6249 -2557984
6250 -2524755
6251 -2565042
6252 -2658636
6253 -2661493
6254 -2572429
6255 -2599783
6256 -2690645
6257 -2713873
6258 -2681425
6259 -2629302
6260 -2699834
6261 -2786476
6262 -2749469
6263 -2697302
6264 -2725333
6265 -2814879
6266 -2846139
6267 -2757705
6268 -2759527
6269 -2844232
6270 -2891392
6271 -2859747
6272 -2800849
6273 -2852138
6274 -2958270
6275 -2922637
6276 -2874079
6277 -2875784
6278 -2963799
6279 -3017928
6280 -2945506
6281 -2917148
6282 -2993254
6283 -3065881
6284 -3045688
6285 -2968285
6286 -2995950
6287 -3105163
6288 -3101482
6289 -3045129
6290 -3034006
6291 -3101469
6292 -3188440
6293 -3122231
6294 -3075259
6295 -3132577
6296 -3210808
6297 -3217026
6298 -3133181
6299 -3130074
6300 -3240343
6301 -3268423
6302 -3213826
6303 -3188931
6304 -3243324
6305 -3334643
6306 -3298760
6307 -3225677
6308 -3268895
6309 -3342608
6310 -3378712
6311 -3308425
6312 -3273422
6313 -3380031
6314 -3429824
6315 -3387481
6316 -3341230
6317 -3367775
6318 -3475384
6319 -3459763
6320 -3384361
6321 -3398173
6322 -3480300
6323 -3534063
6324 -3475293
6325 -3415513
6326 -3497422
6327 -3572414
6328 -3546326
6329 -3488063
6330 -3491993
6331 -3599148
6332 -3622496
6333 -3539177
6334 -3538121
6335 -3604174
6336 -3667216
6337 -3635940
6338 -3561339
6339 -3613957
6340 -3700733
6341 -3692597
6342 -3643003
6343 -3623654
6344 -3716209
6345 -3768217
6346 -3697887
6347 -3676714
6348 -3718220
6349 -3796524
6350 -3787561
6351 -3700503
6352 -3733658
6353 -3824507
6354 -3837581
6355 -3786984
6356 -3749398
6357 -3826807
6358 -3902533
6359 -3837576
6360 -3799689
6361 -3829628
6362 -3912509
6363 -3923539
6364 -3841524
6365 -3843659
6366 -3934508
6367 -3958204
6368 -3932734
6369 -3881233
6370 -3921875
6371 -4008584
6372 -3978342
6373 -3922651
6374 -3937498
6375 -4015420
6376 -4052982
6377 -3976461
6378 -3965034
6379 -4040363
6380 -4082240
6381 -4046457
6382 -3991860
6383 -4031110
6384 -4128389
6385 -4100448
6386 -4051065
6387 -4056534
6388 -4121621
6389 -4170409
6390 -4108620
6391 -4068627
6392 -4136153
6393 -4190781
6394 -4176112
6395 -4110107
6396 -4123091
6397 -4223127
6398 -4229730
6399 -4164930
6400 -4149874
6401 -4204995
6402 -4278215
6403 -4229643
6404 -4169676
6405 -4224807
6406 -4290565
6407 -4295622
6408 -4235857
6409 -4220779
6410 -4308991
6411 -4340494
6412 -4274222
6413 -4250736
6414 -4290127
6415 -4374769
6416 -4343738
6417 -4269897
6418 -4309555
6419 -4378497
6420 -4400244
6421 -4340762
6422 -4304468
6423 -4388684
6424 -4437116
6425 -4383423
6426 -4344899
6427 -4372174
6428 -4457347
6429 -4456844
6430 -4375659
6431 -4386520
6432 -4456715
6433 -4492799
6434 -4446793
6435 -4380616
6436 -4457312
6437 -4524316
6438 -4493020
6439 -4439832
6440 -4441852
6441 -4534148
6442 -4554253
6443 -4468339
6444 -4457874
6445 -4518699
6446 -4571718
6447 -4544512
6448 -4468824
6449 -4512367
6450 -4604120
6451 -4586980
6452 -4531485
6453 -4507021
6454 -4588708
6455 -4639104
6456 -4563297
6457 -4525789
6458 -4582886
6459 -4646411
6460 -4638543
6461 -4558873
6462 -4578222
6463 -4664029
6464 -4664301
6465 -4610803
6466 -4574646
6467 -4637299
6468 -4710286
6469 -4653551
6470 -4602524
6471 -4638509
6472 -4706489
6473 -4717095
6474 -4634162
6475 -4619000
6476 -4711193
6477 -4732215
6478 -4694035
6479 -4635183
6480 -4678820
6481 -4770999
6482 -4730534
6483 -4670884
6484 -4689238
6485 -4744969
6486 -4786133
6487 -4710037
6488 -4676394
6489 -4754423
6490 -4793801
6491 -4765283
6492 -4705822
6493 -4725601
6494 -4816180
6495 -4797452
6496 -4730853
6497 -4730312
6498 -4786431
6499 -4835725
6500 -4778754
6501 -4721759
6502 -4785626
6503 -4841329
6504 -4829943
6505 -4766749
6506 -4755859
6507 -4844794
6508 -4856498
6509 -4786477
6510 -4773252
6511 -4814107
6512 -4879761
6513 -4844199
6514 -4778826
6515 -4816373
6516 -4875364
6517 -4875750
6518 -4815489
6519 -4793526
6520 -4862104
6521 -4905670
6522 -4842626
6523 -4813725
6524 -4841569
6525 -4911207
6526 -4893504
6527 -4811237
6528 -4836278
6529 -4900180
6530 -4915254
6531 -4859983
6532 -4813372
6533 -4883826
6534 -4939683
6535 -4882607
6536 -4843026
6537 -4854070
6538 -4924378
6539 -4933243
6540 -4849087
6541 -4849151
6542 -4913591
6543 -4938600
6544 -4899703
6545 -4844247
6546 -4896378
6547 -4965446
6548 -4921552
6549 -4865384
6550 -4869187
6551 -4936628
6552 -4966432
6553 -4883434
6554 -4867498
6555 -4924251
6556 -4965415
6557 -4930009
6558 -4864246
6559 -4886278
6560 -4967666
6561 -4957083
6562 -4887804
6563 -4873168
6564 -4935138
6565 -4983861
6566 -4916300
6567 -4869592
6568 -4916962
6569 -4969193
6570 -4954680
6571 -4875802
6572 -4885332
6573 -4965830
6574 -4967057
6575 -4912221
6576 -4878508
6577 -4925401
6578 -4993252
6579 -4939762
6580 -4877686
6581 -4906776
6582 -4963910
6583 -4969210
6584 -4893435
6585 -4870620
6586 -4958701
6587 -4979590
6588 -4923833
6589 -4874005
6590 -4902607
6591 -4982034
6592 -4947597
6593 -4874434
6594 -4885643
6595 -4950578
6596 -4983517
6597 -4912406
6598 -4858446
6599 -4927494
6600 -4969230
6601 -4931334
6602 -4868714
6603 -4875474
6604 -4961133
6605 -4955945
6606 -4877396
6607 -4871696
6608 -4919728
6609 -4964503
6610 -4910282
6611 -4843923
6612 -4897797
6613 -4954367
6614 -4930849
6615 -4867893
6616 -4851755
6617 -4932491
6618 -4949185
6619 -4872912
6620 -4847596
6621 -4883498
6622 -4944163
6623 -4906172
6624 -4827943
6625 -4854060
6626 -4921374
6627 -4915338
6628 -4861480
6629 -4822812
6630 -4891672
6631 -4930995
6632 -4860656
6633 -4821250
6634 -4848638
6635 -4903213
6636 -4894047
6637 -4816697
6638 -4821176
6639 -4883081
6640 -4892708
6641 -4840600
6642 -4787824
6643 -4838280
6644 -4895215
6645 -4843254
6646 -4793838
6647 -4803712
6648 -4868340
6649 -4871404
6650 -4790395
6651 -4769753
6652 -4836526
6653 -4860029
6654 -4813711
6655 -4755109
6656 -4785515
6657 -4849999
6658 -4813906
6659 -4758368
6660 -4752936
6661 -4799245
6662 -4836669
6663 -4762303
6664 -4724085
6665 -4773723
6666 -4807447
6667 -4780379
6668 -4716313
6669 -4720723
6670 -4804613
6671 -4781026
6672 -4718438
6673 -4702640
6674 -4737194
6675 -4786248
6676 -4721855
6677 -4666269
6678 -4707324
6679 -4754915
6680 -4742136
6681 -4668792
6682 -4659000
6683 -4735650
6684 -4737401
6685 -4676230
6686 -4638146
6687 -4670103
6688 -4729309
6689 -4681126
6690 -4618365
6691 -4647555
6692 -4692885
6693 -4693849
6694 -4625981
6695 -4587439
6696 -4666415
6697 -4679598
6698 -4622484
6699 -4582259
6700 -4602731
6701 -4661924
6702 -4636396
6703 -4555981
6704 -4566106
6705 -4616218
6706 -4632117
6707 -4575930
6708 -4516007
6709 -4576787
6710 -4618966
6711 -4570688
6712 -4512297
6713 -4520179
6714 -4588824
6715 -4579861
6716 -4491740
6717 -4487613
6718 -4529395
6719 -4559074
6720 -4510812
6721 -4439369
6722 -4488871
6723 -4538000
6724 -4505255
6725 -4449458
6726 -4432746
6727 -4495210
6728 -4515404
6729 -4424062
6730 -4399419
6731 -4434360
6732 -4484250
6733 -4454192
6734 -4374810
6735 -4386924
6736 -4453907
6737 -4433424
6738 -4379290
6739 -4338573
6740 -4390156
6741 -4430510
6742 -4368770
6743 -4320981
6744 -4344420
6745 -4391704
6746 -4380507
6747 -4294784
6748 -4285615
6749 -4353637
6750 -4358469
6751 -4301094
6752 -4250337
6753 -4287714
6754 -4350537
6755 -4292919
6756 -4228405
6757 -4237296
6758 -4288906
6759 -4295845
6760 -4212404
6761 -4185471
6762 -4251365
6763 -4264657
6764 -4226067
6765 -4165214
6766 -4175308
6767 -4244827
6768 -4216719
6769 -4141027
6770 -4133116
6771 -4175495
6772 -4207002
6773 -4134535
6774 -4084244
6775 -4132696
6776 -4163043
6777 -4138029
6778 -4067834
6779 -4062235
6780 -4128745
6781 -4113781
6782 -4051049
6783 -4025757
6784 -4060079
6785 -4099646
6786 -4050353
6787 -3983517
6788 -4014779
6789 -4057207
6790 -4035621
6791 -3973271
6792 -3948176
6793 -4010106
6794 -4018858
6795 -3956152
6796 -3917737
6797 -3944196
6798 -3990457
6799 -3950338
6800 -3872740
6801 -3888793
6802 -3933631
6803 -3932771
6804 -3874242
6805 -3828815
6806 -3882948
6807 -3907980
6808 -3853108
6809 -3806991
6810 -3811016
6811 -3863470
6812 -3851052
6813 -3769799
6814 -3766491
6815 -3811863
6816 -3820748
6817 -3773614
6818 -3712164
6819 -3751938
6820 -3793263
6821 -3742069
6822 -3696517
6823 -3679309
6824 -3744683
6825 -3741260
6826 -3661918
6827 -3637733
6828 -3681228
6829 -3699989
6830 -3665754
6831 -3588046
6832 -3619435
6833 -3664038
6834 -3632349
6835 -3574655
6836 -3552889
6837 -3607692
6838 -3631018
6839 -3542833
6840 -3508567
6841 -3539545
6842 -3576290
6843 -3545293
6844 -3459967
6845 -3474945
6846 -3530388
6847 -3510153
6848 -3462198
6849 -3419112
6850 -3457777
6851 -3495079
6852 -3429963
6853 -3373634
6854 -3398618
6855 -3435496
6856 -3426720
6857 -3349782
6858 -3331514
6859 -3392111
6860 -3392628
6861 -3334132
6862 -3284655
6863 -3310909
6864 -3365909
6865 -3310341
6866 -3249119
6867 -3249803
6868 -3294881
6869 -3297636
6870 -3223593
6871 -3186748
6872 -3244593
6873 -3260308
6874 -3206023
6875 -3147219
6876 -3157546
6877 -3222380
6878 -3189655
6879 -3114837
6880 -3109389
6881 -3146766
6882 -3167041
6883 -3102501
6884 -3037360
6885 -3087317
6886 -3113929
6887 -3079010
6888 -3010444
6889 -2999543
6890 -3059953
6891 -3055896
6892 -2984852
6893 -2948459
6894 -2987374
6895 -3023399
6896 -2975744
6897 -2892546
6898 -2923363
6899 -2968049
6900 -2950315
6901 -2879020
6902 -2848643
6903 -2908724
6904 -2919772
6905 -2841292
6906 -2810914
6907 -2827070
6908 -2873151
6909 -2843459
6910 -2762335
6911 -2763787
6912 -2819402
6913 -2808916
6914 -2747330
6915 -2690921
6916 -2734137
6917 -2773904
6918 -2708857
6919 -2656943
6920 -2660165
6921 -2713763
6922 -2705539
6923 -2615714
6924 -2603825
6925 -2646587
6926 -2651061
6927 -2606621
6928 -2539560
6929 -2562075
6930 -2612202
6931 -2575193
6932 -2512718
6933 -2499864
6934 -2543683
6935 -2557343
6936 -2478881
6937 -2442857
6938 -2476599
6939 -2490912
6940 -2463939
6941 -2392291
6942 -2399679
6943 -2458033
6944 -2430006
6945 -2364746
6946 -2344611
6947 -2374345
6948 -2399061
6949 -2333702
6950 -2281203
6951 -2311893
6952 -2337736
6953 -2315756
6954 -2243731
6955 -2235430
6956 -2293211
6957 -2274680
6958 -2213937
6959 -2175413
6960 -2203297
6961 -2244790
6962 -2189933
6963 -2124264
6964 -2145878
6965 -2172441
6966 -2167136
6967 -2081612
6968 -2062425
6969 -2113218
6970 -2118686
6971 -2064470
6972 -2021255
6973 -2027070
6974 -2081376
6975 -2034995
6976 -1964501
6977 -1966555
6978 -1998250
6979 -2003843
6980 -1939389
6981 -1891701
6982 -1939130
6983 -1957325
6984 -1911151
6985 -1852309
6986 -1852101
6987 -1909851
6988 -1885198
6989 -1803584
6990 -1793865
6991 -1827158
6992 -1843646
6993 -1793391
6994 -1726632
6995 -1765398
6996 -1798065
6997 -1757748
6998 -1695183
6999 -1676905
7000 -1733355
7001 -1723662
7002 -1648724
7003 -1624713
7004 -1656554
7005 -1681590
7006 -1637237
7007 -1558869
7008 -1579534
7009 -1623424
7010 -1599590
7011 -1535172
7012 -1498215
7013 -1544644
7014 -1573286
7015 -1495438
7016 -1451056
7017 -1471760
7018 -1505705
7019 -1487610
7020 -1398081
7021 -1395513
7022 -1443991
7023 -1435661
7024 -1376823
7025 -1324312
7026 -1364932
7027 -1407394
7028 -1342817
7029 -1289041
7030 -1294182
7031 -1337218
7032 -1328781
7033 -1238232
7034 -1216993
7035 -1268845
7036 -1274935
7037 -1225860
7038 -1162326
7039 -1183666
7040 -1234880
7041 -1181701
7042 -1120536
7043 -1107748
7044 -1149083
7045 -1164163
7046 -1090487
7047 -1044117
7048 -1083817
7049 -1105679
7050 -1067580
7051  -995452
7052  -991942
7053 -1049533
7054 -1020360
7055  -959168
7056  -937863
7057  -960695
7058  -996169
7059  -932507
7060  -872986
7061  -890915
7062  -926170
7063  -900060
7064  -833350
7065  -807415
7066  -869134
7067  -861599
7068  -801792
7069  -762719
7070  -782842
7071  -823153
7072  -771384
7073  -705281
7074  -720167
7075  -748697
7076  -737432
7077  -673948
7078  -641062
7079  -692370
7080  -703017
7081  -634918
7082  -589888
7083  -603201
7084  -647881
7085  -617041
7086  -537516
7087  -536873
7088  -565728
7089  -573626
7090  -518319
7091  -462279
7092  -501431
7093  -521567
7094  -477969
7095  -428925
7096  -419777
7097  -462015
7098  -458710
7099  -376878
7100  -362640
7101  -389990
7102  -405109
7103  -357410
7104  -293870
7105  -315500
7106  -353314
7107  -316020
7108  -260637
7109  -241665
7110  -286982
7111  -290427
7112  -212965
7113  -183889
7114  -207204
7115  -227801
7116  -196297
7117  -123436
7118  -140802
7119  -179812
7120  -156132
7121   -97768
7122   -67121
7123  -100568
7124  -130431
7125   -56553
7126    -7280
7127   -27394
7128   -61544
7129   -37946
7130    39293
7131    44941
7132    -5352
7133     4674
7134    63452
7135   106923
7136    75265
7137    43941
7138   101030
7139   161041
7140   147890
7141   118794
7142   118266
7143   195025
7144   222480
7145   173783
7146   173866
7147   227215
7148   277897
7149   266219
7150   213569
7151   252873
7152   322475
7153   326191
7154   290376
7155   279309
7156   352186
7157   399180
7158   351714
7159   340648
7160   374439
7161   434200
7162   443507
7163   381126
7164   402026
7165   476674
7166   502730
7167   473252
7168   443220
7169   499034
7170   565077
7171   537017
7172   504915
7173   528058
7174   593086
7175   618765
7176   561744
7177   559097
7178   627007
7179   668411
7180   652520
7181   605801
7182   640347
7183   722741
7184   710316
7185   675703
7186   678981
7187   738509
7188   791005
7189   740371
7190   721848
7191   775881
7192   828178
7193   829214
7194   772539
7195   795272
7196   869550
7197   883136
7198   843589
7199   840222
7200   887329
7201   950786
7202   915101
7203   884055
7204   927883
7205   978059
7206   989917
7207   950600
7208   945753
7209  1028385
7210  1050761
7211  1017687
7212   997295
7213  1040192
7214  1102726
7215  1094058
7216  1042987
7217  1073966
7218  1131008
7219  1157553
7220  1117447
7221  1098337
7222  1169297
7223  1212179
7224  1180385
7225  1160230
7226  1181233
7227  1252943
7228  1255474
7229  1203270
7230  1225217
7231  1285716
7232  1314325
7233  1284012
7234  1250151
7235  1314356
7236  1357832
7237  1341595
7238  1312304
7239  1326314
7240  1399115
7241  1420556
7242  1368922
7243  1374845
7244  1425328
7245  1472043
7246  1443501
7247  1405635
7248  1448942
7249  1507099
7250  1503238
7251  1472219
7252  1472050
7253  1540612
7254  1573284
7255  1530779
7256  1515980
7257  1560012
7258  1607818
7259  1610738
7260  1558972
7261  1588890
7262  1655586
7263  1660597
7264  1632362
7265  1619888
7266  1671003
7267  1724065
7268  1676636
7269  1662151
7270  1692009
7271  1751434
7272  1760704
7273  1709875
7274  1718461
7275  1789937
7276  1807173
7277  1778231
7278  1748868
7279  1802665
7280  1864325
7281  1834575
7282  1806146
7283  1833736
7284  1885317
7285  1914340
7286  1856426
7287  1845514
7288  1912880
7289  1952468
7290  1933490
7291  1899406
7292  1924606
7293  2006435
7294  1995419
7295  1947969
7296  1962826
7297  2013318
7298  2058910
7299  2010284
7300  1984345
7301  2040924
7302  2089912
7303  2081002
7304  2037861
7305  2055027
7306  2123605
7307  2136453
7308  2089737
7309  2083927
7310  2132575
7311  2185973
7312  2156679
7313  2115569
7314  2162862
7315  2223723
7316  2221338
7317  2177479
7318  2169687
7319  2243637
7320  2271859
7321  2234855
7322  2218432
7323  2250180
7324  2320009
7325  2306565
7326  2252245
7327  2283144
7328  2340284
7329  2356547
7330  2321244
7331  2288121
7332  2354973
7333  2404788
7334  2368838
7335  2353417
7336  2367814
7337  2435665
7338  2438519
7339  2392068
7340  2392418
7341  2454097
7342  2480289
7343  2455340
7344  2414985
7345  2465468
7346  2520602
7347  2504407
7348  2471413
7349  2480148
7350  2539272
7351  2566346
7352  2513545
7353  2512279
7354  2558427
7355  2600505
7356  2583976
7357  2536889
7358  2575554
7359  2645663
7360  2634183
7361  2601823
7362  2582542
7363  2646147
7364  2688397
7365  2640915
7366  2627133
7367  2665616
7368  2712569
7369  2713330
7370  2662251
7371  2674527
7372  2742782
7373  2751341
7374  2719728
7375  2701843
7376  2742042
7377  2805560
7378  2772028
7379  2736824
7380  2763093
7381  2812776
7382  2827809
7383  2777298
7384  2775580
7385  2846169
7386  2857663
7387  2834572
7388  2808887
7389  2841057
7390  2902469
7391  2880615
7392  2836355
7393  2859760
7394  2901717
7395  2942615
7396  2888731
7397  2870647
7398  2937867
7399  2971016
7400  2948206
7401  2913819
7402  2929470
7403  3001553
7404  2995235
7405  2950375
7406  2955434
7407  3003168
7408  3039047
7409  3003519
7410  2971811
7411  3024879
7412  3056750
7413  3045514
7414  3012989
7415  3019403
7416  3087941
7417  3100936
7418  3050010
7419  3051027
7420  3083680
7421  3134594
7422  3107588
7423  3066869
7424  3098890
7425  3155775
7426  3148284
7427  3109185
7428  3102877
7429  3169311
7430  3193030
7431  3151263
7432  3136760
7433  3166699
7434  3218661
7435  3211900
7436  3150089
7437  3181570
7438  3230770
7439  3248119
7440  3209364
7441  3180838
7442  3239476
7443  3287257
7444  3243059
7445  3221831
7446  3232322
7447  3302890
7448  3308693
7449  3246518
7450  3244704
7451  3308292
7452  3337133
7453  3307763
7454  3259272
7455  3306741
7456  3358060
7457  3339496
7458  3298217
7459  3302218
7460  3362100
7461  3391805
7462  3337510
7463  3321440
7464  3369627
7465  3408801
7466  3387611
7467  3341033
7468  3354397
7469  3433637
7470  3417986
7471  3387912
7472  3371563
7473  3422665
7474  3465989
7475  3423047
7476  3384155
7477  3431214
7478  3474399
7479  3469795
7480  3418633
7481  3420331
7482  3488214
7483  3502395
7484  3461003
7485  3438320
7486  3471042
7487  3530380
7488  3492507
7489  3456566
7490  3486386
7491  3530182
7492  3541586
7493  3497273
7494  3482004
7495  3540976
7496  3562198
7497  3533198
7498  3502384
7499  3519151
7500  3584828
7501  3573033
7502  3523443
7503  3535910
7504  3578025
7505  3611506
7506  3563696
7507  3535710
7508  3579863
7509  3619366
7510  3596245
7511  3563002
7512  3572505
7513  3632066
7514  3632759
7515  3590019
7516  3584568
7517  3626803
7518  3654964
7519  3626609
7520  3582730
7521  3623789
7522  3665341
7523  3652949
7524  3619441
7525  3611111
7526  3665493
7527  3696364
7528  3635903
7529  3623688
7530  3655831
7531  3697148
7532  3677091
7533  3627932
7534  3658597
7535  3711859
7536  3709220
7537  3668186
7538  3646611
7539  3697683
7540  3734434
7541  3691911
7542  3665027
7543  3691897
7544  3732186
7545  3734402
7546  3681682
7547  3688839
7548  3741333
7549  3745294
7550  3713296
7551  3686854
7552  3723495
7553  3775200
7554  3734273
7555  3702403
7556  3719912
7557  3765947
7558  3777255
7559  3722282
7560  3707849
7561  3764474
7562  3778039
7563  3761805
7564  3714131
7565  3746238
7566  3806372
7567  3784306
7568  3740149
7569  3745379
7570  3780185
7571  3813731
7572  3758207
7573  3734335
7574  3777597
7575  3812639
7576  3797872
7577  3746548
7578  3758168
7579  3819262
7580  3813582
7581  3768360
7582  3753036
7583  3795771
7584  3833197
7585  3794939
7586  3753259
7587  3792301
7588  3825980
7589  3823397
7590  3771191
7591  3764003
7592  3822825
7593  3838869
7594  3788914
7595  3774391
7596  3797846
7597  3856261
7598  3825391
7599  3773072
7600  3793129
7601  3836312
7602  3843200
7603  3795431
7604  3770045
7605  3829483
7606  3856280
7607  3818728
7608  3780395
7609  3799073
7610  3850705
7611  3851104
7612  3784648
7613  3793234
7614  3832738
7615  3860739
7616  3820751
7617  3773811
7618  3816916
7619  3865600
7620  3831985
7621  3794730
7622  3796929
7623  3847232
7624  3860814
7625  3801432
7626  3788817
7627  3833813
7628  3855151
7629  3832458
7630  3777909
7631  3812763
7632  3859563
7633  3843493
7634  3796736
7635  3792264
7636  3836184
7637  3861850
7638  3808717
7639  3782906
7640  3817475
7641  3855140
7642  3838827
7643  3783699
7644  3795502
7645  3847174
7646  3840623
7647  3806595
7648  3777824
7649  3816384
7650  3859748
7651  3817221
7652  3774926
7653  3799007
7654  3835489
7655  3843078
7656  3779782
7657  3769519
7658  3822929
7659  3834093
7660  3801474
7661  3772098
7662  3795914
7663  3845414
7664  3810452
7665  3770424
7666  3777264
7667  3817227
7668  3829218
7669  3779699
7670  3756594
7671  3804291
7672  3814484
7673  3795955
7674  3750923
7675  3759343
7676  3818272
7677  3795531
7678  3747371
7679  3749362
7680  3785463
7681  3816801
7682  3764331
7683  3728367
7684  3768233
7685  3797581
7686  3780608
7687  3736456
7688  3728301
7689  3790955
7690  3782617
7691  3736326
7692  3724294
7693  3753503
7694  3785916
7695  3748622
7696  3694600
7697  3732399
7698  3768932
7699  3757180
7700  3712150
7701  3692249
7702  3753102
7703  3761462
7704  3712572
7705  3690638
7706  3708429
7707  3752414
7708  3721827
7709  3670623
7710  3682407
7711  3730347
7712  3726275
7713  3688917
7714  3647869
7715  3704951
7716  3726019
7717  3680412
7718  3649274
7719  3663668
7720  3703862
7721  3713064
7722  3636601
7723  3643079
7724  3679806
7725  3689048
7726  3654280
7727  3608835
7728  3642079
7729  3690212
7730  3653031
7731  3612809
7732  3605734
7733  3656756
7734  3674105
7735  3609606
7736  3584585
7737  3629632
7738  3645896
7739  3630333
7740  3561086
7741  3583877
7742  3636176
7743  3611373
7744  3576105
7745  3560143
7746  3597954
7747  3628006
7748  3567925
7749  3536956
7750  3561840
7751  3596537
7752  3580664
7753  3523338
7754  3527220
7755  3580034
7756  3576381
7757  3532420
7758  3497618
7759  3535190
7760  3571961
7761  3530472
7762  3480036
7763  3503449
7764  3532274
7765  3538308
7766  3477973
7767  3461915
7768  3506954
7769  3521871
7770  3478848
7771  3440980
7772  3457494
7773  3517668
7774  3478414
7775  3430686
7776  3432904
7777  3470030
7778  3483400
7779  3432160
7780  3396912
7781  3443129
7782  3460379
7783  3429665
7784  3388415
7785  3391167
7786  3440694
7787  3427387
7788  3372367
7789  3367755
7790  3396010
7791  3423841
7792  3376477
7793  3326052
7794  3358822
7795  3386673
7796  3370826
7797  3323485
7798  3316565
7799  3373579
7800  3364402
7801  3310687
7802  3289768
7803  3317797
7804  3349872
7805  3317436
7806  3261416
7807  3289251
7808  3313984
7809  3313212
7810  3261743
7811  3241228
7812  3279038
7813  3304870
7814  3244144
7815  3219370
7816  3232610
7817  3267634
7818  3252123
7819  3201555
7820  3202590
7821  3237295
7822  3230953
7823  3196405
7824  3158341
7825  3190511
7826  3220017
7827  3183098
7828  3144021
7829  3153690
7830  3184293
7831  3186583
7832  3119167
7833  3115448
7834  3149176
7835  3156962
7836  3122576
7837  3081692
7838  3101680
7839  3141822
7840  3107008
7841  3062699
7842  3060255
7843  3098295
7844  3102133
7845  3046258
7846  3021156
7847  3058781
7848  3070210
7849  3053590
7850  2991562
7851  3009973
7852  3056916
7853  3032944
7854  2981836
7855  2969564
7856  2995339
7857  3022121
7858  2973693
7859  2938595
7860  2958955
7861  2993145
7862  2967231
7863  2914542
7864  2905442
7865  2960490
7866  2948464
7867  2904802
7868  2863128
7869  2899649
7870  2931974
7871  2890619
7872  2840784
7873  2859465
7874  2890603
7875  2882700
7876  2823070
7877  2805105
7878  2859815
7879  2863642
7880  2812146
7881  2777821
7882  2794704
7883  2841372
7884  2809236
7885  2754249
7886  2755245
7887  2786693
7888  2791688
7889  2746942
7890  2703496
7891  2745961
7892  2769635
7893  2738606
7894  2691981
7895  2685439
7896  2728291
7897  2721510
7898  2662757
7899  2652967
7900  2677461
7901  2707094
7902  2659140
7903  2609728
7904  2630870
7905  2663646
7906  2638842
7907  2597789
7908  2568805
7909  2624403
7910  2625652
7911  2574107
7912  2546981
7913  2572745
7914  2590805
7915  2573700
7916  2503428
7917  2515491
7918  2559491
7919  2543820
7920  2493828
7921  2468474
7922  2503548
7923  2529569
7924  2475271
7925  2444145
7926  2450171
7927  2483562
7928  2468642
7929  2408730
7930  2400671
7931  2442829
7932  2442733
7933  2402587
7934  2361543
7935  2383095
7936  2418491
7937  2381778
7938  2331818
7939  2340175
7940  2364697
7941  2370160
7942  2307195
7943  2290373
7944  2324893
7945  2337302
7946  2297999
7947  2257782
7948  2256419
7949  2308589
7950  2273193
7951  2228700
7952  2220084
7953  2252328
7954  2262120
7955  2208806
7956  2174239
7957  2209570
7958  2217841
7959  2198126
7960  2144606
7961  2142997
7962  2185183
7963  2170658
7964  2124432
7965  2105511
7966  2120550
7967  2158716
7968  2100708
7969  2061385
7970  2077207
7971  2100707
7972  2088944
7973  2039361
7974  2018586
7975  2069633
7976  2064723
7977  2020154
7978  1985383
7979  2000322
7980  2029656
7981  1997985
7982  1942179
7983  1955634
7984  1984202
7985  1980626
7986  1927070
7987  1904556
7988  1936745
7989  1950102
7990  1901052
7991  1873956
7992  1869219
7993  1916133
7994  1885518
7995  1837412
7996  1828889
7997  1859279
7998  1864534
7999  1822826
8000  1770206
8001  1810884
8002  1832929
8003  1797493
8004  1749736
8005  1751258
8006  1790774
8007  1790714
8008  1717102
8009  1704259
8010  1724269
8011  1749161
8012  1707171
8013  1657407
8014  1670265
8015  1712523
8016  1680707
8017  1645366
8018  1613514
8019  1656513
8020  1666949
8021  1606334
8022  1573163
8023  1599750
8024  1618717
8025  1604637
8026  1535018
8027  1548358
8028  1585125
8029  1567790
8030  1519515
8031  1487749
8032  1519209
8033  1551633
8034  1494625
8035  1456052
8036  1465513
8037  1493992
8038  1484939
8039  1431954
8040  1410846
8041  1452487
8042  1445412
8043  1412897
8044  1361808
8045  1388103
8046  1414406
8047  1384333
8048  1330502
8049  1336276
8050  1360978
8051  1363033
8052  1298105
8053  1276609
8054  1308603
8055  1325846
8056  1292223
8057  1251524
8058  1242608
8059  1291273
8060  1268026
8061  1214888
8062  1193369
8063  1226778
8064  1238073
8065  1196408
8066  1149057
8067  1176560
8068  1190152
8069  1177538
8070  1124685
8071  1121221
8072  1152767
8073  1154403
8074  1088337
8075  1072283
8076  1086795
8077  1116232
8078  1072617
8079  1026975
8080  1044476
8081  1072453
8082  1049576
8083  1006672
8084   978560
8085  1017662
8086  1017107
8087   976670
8088   940806
8089   955287
8090   981867
8091   965939
8092   898435
8093   909205
8094   934944
8095   931910
8096   880593
8097   857345
8098   874209
8099   905639
8100   851927
8101   818130
8102   816440
8103   852873
8104   841894
8105   778961
8106   769931
8107   797365
8108   796541
8109   767623
8110   720232
8111   739770
8112   773765
8113   737169
8114   693633
8115   679807
8116   715245
8117   707473
8118   674536
8119   618001
8120   692421
8121   592082
##END NTUPLES=NMR FID
##END=
