# Supplementary material for: An untargeted multi-technique metabolomics approach to studying intracellular metabolites of HepG2 cells exposed to 2,3,7,8-tetrachlorodibenzo-p-dioxin
Source: BMC Genomics. 2011 May 20;12:251. doi: 10.1186/1471-2164-12-251 (PMC3141663; doi:10.1186/1471-2164-12-251)
Supplement: Additional file 2 — Metadata and NMR raw data: ZIP file containing: -All NMR raw data (in JCAMP-DX format ".dx") -The metadata on NMR (polars & apolars), LC-MS and GC-MS data sets (as Tab delimited files ".txt"). [file 1471-2164-12-251-S2.ZIP › TE/Ainhoa/SAFETY COPY D Disk/TRABAJO/ARTICLES/ARTICLE Metabolomics TCDD_ACCEPTED/JCAMP_DX_NMR_data_and_all_metadata/NMR_polar_TCDD_p11a.3D.dx]

##TITLE=NMR_polar_TCDD_p11a.3D
##JCAMPDX= 6.0         $$ Bruker NMR JCAMP-DX V2.0
##DATA TYPE= NMR FID
##DATA CLASS= NTUPLES
##ORIGIN= Bruker BioSpin GmbH
##OWNER= bruker
$$ 1.72 TOPSPIN		Version 2.1
$$ 2011-04-15 14:52:58.236 +0200  WUR\bruker@RIK1030
$$ Compression mode = fixed
##.OBSERVE FREQUENCY= 400.13188529
##.OBSERVE NUCLEUS= ^1H
##.DELAY= (6, 6)
##.ACQUISITION MODE= SIMULTANEOUS (DQD)
##.ACQUISITION SCHEME= undefined
##.AVERAGES= 1024
##.DIGITISER RES= 18
##SPECTROMETER/DATA SYSTEM= avance400
##.PULSE SEQUENCE= zgpr
##.SOLVENT NAME= D2O
##.SHIFT REFERENCE= INTERNAL, D2O, 1, 12.29218
##AUDIT TRAIL= $$ (NUMBER, WHEN, WHO, WHERE, PROCESS, VERSION, WHAT)
$$ ##TITLE= Audit trail, TOPSPIN		Version 1.3
$$ ##JCAMPDX= 5.01
$$ ##ORIGIN= Bruker BioSpin GmbH
$$ ##OWNER= bruker
$$ $$ P:\NMR-data/data/WUR-bruker/nmr/AR220608.3D/1/audita.txt
$$ ##AUDIT TRAIL=  $$ (NUMBER, WHEN, WHO, WHERE, VERSION, WHAT)
(   1,<2008-07-29 08:55:37.887 +0200>,<WUR\bruker>,<RIK1030>,<TOPSPIN 1.3>,
      <created by zg, POWCHK disabled, PULCHK disabled
       configuration hash MD5:
       D1 93 94 B6 6B D6 3B BD 35 EA 0D 0D AE B0 63 FA
       data hash MD5: 16K
       9B C0 C4 77 29 7C 31 B2 2A 2C 81 F1 BF 93 E5 7B>)
(   2,<2008-07-29 08:55:44.433 +0200>,<WUR\bruker>,<RIK1030>,<TOPSPIN 1.3>,
      <user comment:
       ICON-NMR User ID: WUR\bruker
       data hash MD5: 16K
       9B C0 C4 77 29 7C 31 B2 2A 2C 81 F1 BF 93 E5 7B>)
(   3,<2008-07-29 08:55:44.730 +0200>,<WUR\bruker>,<RIK1030>,<TOPSPIN 1.3>,
      <wrpa from 1 1 "AR220608.3D" "WUR-bruker" "D:\NMRautomation"
       data hash MD5: 16K
       9B C0 C4 77 29 7C 31 B2 2A 2C 81 F1 BF 93 E5 7B>)
(   4,<2011-04-15 14:52:56.064 +0200>,<WUR\bruker>,<RIK1030>,<proc1d>,<TOPSPIN 2.1>,
      <convdta from       1 "NMR_polar_TCDD_p11a.3D" "Ainhoa_raw_data" "P:\NMR-data"
       data hash MD5: 16244
       D3 C7 08 C6 50 4B AA 51 2C FF 0B F5 6C 98 B2 B9>)
$$ ##END=
$$ 
$$ $$ hash MD5
$$ $$ 64 A5 E3 F6 E7 AF 2E 91 04 E2 3E A5 6A 82 36 2D
##$RELAX= 
##$BRUKER FILE EXP=format.temp
$$ EDIT_PAR COMMAND FILE
$$ 
$$ DI_MODE         LONG
$$ ED_ENTRY        ACQU
$$ ORDER           FILE
$$ 
$$ 
$$ HEADER		"F2 - Acquisition Parameters"
$$ T_NAME		Date_
$$ 		TYPE	R64
$$ 		CLASS	ACQU
$$ 		SUBRANGE 0.0 50000000
$$ 		REL	"Date_=itodate(DATE)"
$$ 		INV_REL	"DATE=datetoi(Date_,DATE)"
$$ 		FORMAT	"%14.0f"
$$ 		TEXT	" "
$$ END
$$ T_NAME		Time
$$ 		TYPE	R32
$$ 		CLASS	ACQU
$$ 		SUBRANGE 0.0 1000000
$$ 		REL	"Time=itotime(DATE)"
$$ 		INV_REL	"DATE=timetoi(Time,DATE)"
$$ 		FORMAT	"%14.2f"
$$ 		TEXT	" "
$$ END
$$ NAME		INSTRUM
$$ 		TEXT	" "
$$ END
$$ NAME		PROBHD
$$ 		FORMAT	"%14.14s"
$$ 		TEXT	" "
$$ END
$$ NAME		PULPROG
$$ 		TEXT	" "
$$ END
$$ NAME		TD
$$ 		TEXT	" "
$$ END
$$ NAME		SOLVENT
$$ 		TEXT	" "
$$ END
$$ NAME		NS
$$ 		TEXT	" "
$$ END
$$ NAME		DS
$$ 		TEXT	" "
$$ END
$$ T_NAME		SWH
$$ 		TYPE	R32
$$ 		CLASS	ACQU
$$ 		SUBRANGE 0.0 1e8
$$ 		REL	"SWH=SW*SFO1"
$$ 		INV_REL "SW=SWH/SFO1"
$$ 		UNIT	"Hz"
$$ 		FORMAT	"%14.3f Hz"
$$ 		TEXT	" "
$$ END
$$ T_NAME          FIDRES
$$                 TYPE    R32
$$                 CLASS   ACQU
$$                 SUBRANGE 0.0 100000
$$                 REL     "FIDRES=SW*SFO1/TD"
$$                 INV_REL "TD = nextpow(SW*SFO1/FIDRES)"
$$ 		UNIT	"Hz"
$$ 		FORMAT	"%14.6f Hz"
$$ 		TEXT	" "
$$ END
$$ T_NAME          AQ
$$ 		TYPE	R32
$$ 		CLASS	ACQU
$$ 		SUBRANGE 0.0 1000
$$ 		REL	"AQ=aqcalc(SW,SFO1,TD,DIGTYP)"
$$ 		INV_REL	"TD=tdcalc(SW,SFO1,1.0e6*AQ,DIGTYP)"
$$ 		UNIT	"sec"
$$ 		FORMAT	"%14.7f sec"
$$ 		TEXT	" "
$$ END
$$ NAME		RG
$$ 		TEXT	" "
$$ END
$$ T_NAME          DW
$$ 		TYPE	R32
$$ 		CLASS	ACQU
$$ 		SUBRANGE 0.0 1000000
$$ 		REL	"DW=1/(2*SW*SFO1)"
$$ 		INV_REL	"SW=1000000/(2*(0.005+DW)*SFO1)"
$$ 		UNIT	"usec"
$$ 		FORMAT	"%14.3lf usec"
$$ 		TEXT	" "
$$ END
$$ NAME		DE
$$ 		FORMAT	"%14.2f usec"
$$ 		TEXT	" "
$$ END
$$ NAME		TE
$$ 		FORMAT	"%14.1f K"
$$ 		TEXT	" "
$$ END
$$ T_NAME		D1
$$ 		TYPE	R32
$$ 		CLASS	ACQU
$$ 		SUBRANGE 0.0 1e38
$$ 		REL	"D1=D[1]"
$$ 		INV_REL	"D[1]=D1"
$$ 		UNIT	"sec"
$$ 		FORMAT	"%14.8f sec"
$$ 		TEXT	" "
$$ END
$$ T_NAME		d12
$$ 		TYPE	R32
$$ 		SUBRANGE 0.0 1e8
$$ 		CLASS	ACQU
$$ 		REL	"d12=20u"
$$ 		INV_REL	"D[0]=d12"
$$ 		UNIT	"sec"
$$ 		TEXT	" "
$$ 		FORMAT	"%14.8f sec"
$$ 		NONEDIT
$$ END
$$ NAME		TD0
$$ 		TEXT	" "
$$ END
$$ HEADER		"======== CHANNEL f1 ========"
$$ NAME		NUC1
$$ 		NONEDIT
$$ 		TEXT	" "
$$ END
$$ T_NAME		P1
$$ 		TYPE	R32
$$ 		CLASS	ACQU
$$ 		SUBRANGE 0.0 1.0e10
$$ 		REL	"P1=P[1]"
$$ 		INV_REL	"P[1]=P1"
$$ 		UNIT	"usec"
$$ 		FORMAT	"%14.2f usec"
$$ 		TEXT	" "
$$ END
$$ T_NAME		PL1
$$ 		TYPE	R32
$$ 		CLASS	ACQU
$$ 		SUBRANGE -6.0 1e38
$$ 		REL	"PL1=PL[1]"
$$ 		INV_REL	"PL[1]=PL1"
$$ 		UNIT	"dB"
$$ 		FORMAT	"%14.2f dB"
$$ 		TEXT	" "
$$ END
$$ T_NAME		PL9
$$ 		TYPE	R32
$$ 		CLASS	ACQU
$$ 		SUBRANGE -6.0 1e38
$$ 		REL	"PL9=PL[9]"
$$ 		INV_REL	"PL[9]=PL9"
$$ 		UNIT	"dB"
$$ 		FORMAT	"%14.2f dB"
$$ 		TEXT	" "
$$ END
$$ NAME		SFO1
$$ 		FORMAT	"%14.7f MHz"
$$ 		TEXT	" "
$$ END
##$RELAX= 
##$BRUKER FILE EXP=scon
$$ ##TITLE= Parameter file, TOPSPIN		Version 1.3
$$ ##JCAMPDX= 5.0
$$ ##DATATYPE= Parameter Values
$$ ##ORIGIN= Bruker BioSpin GmbH
$$ ##OWNER= bruker
$$ $$ 2008-07-29 07:52:33.025 +0200  WUR\bruker@RIK1030
$$ $$ D:\NMRautomation/data/WUR-bruker/nmr/AR220608.3D/1/scon
$$ ##$BLKPA= (0..15)
3 3 3 3 3 3 3 3 3 3 3 3 3 3 3 3 
$$ ##$BLKTR= (0..15)
3 3 3 3 3 3 3 3 3 3 3 3 3 3 3 3 
$$ ##$DE1= 2
$$ ##$DE2= 2
$$ ##$DEADC= 4
$$ ##$DEPA= 2
$$ ##$DERX= 3
$$ ##$PHASP4= (0..15)
0.5 0.5 0.5 0.5 0.5 0.5 0.5 0.5 0.5 0.5 0.5 0.5 0.5 0.5 0.5 0.5 
$$ ##$PHASPR= (0..15)
3 3 3 3 3 3 3 3 3 3 3 3 3 3 3 3 
$$ ##$SHAPPR= (0..15)
1.6 1.6 1.6 1.6 1.6 1.6 1.6 1.6 1.6 1.6 1.6 1.6 1.6 1.6 1.6 1.6 
$$ ##END=
##$RELAX= 
##$BRUKER FILE EXP=prosol_History
$$ #*******************************************************************
$$ #
$$ # $Source: /sc/CvsTree/sc/gen/src/prg/scripts/tix/prosol/lib/lists/default,v $
$$ #
$$ # Copyright (c) 1999
$$ # BRUKER ANALYTIK GMBH
$$ # D-76287 Rheinstetten, Germany
$$ #
$$ # All Rights Reserved
$$ #
$$ #
$$ # $Id: default,v 1.11.6.4 2006/06/09 10:27:10 ber Exp $
$$ #
$$ #*******************************************************************
$$ #../conf/instr/spect/prosol/relations/default
$$ #avance-version (05/10/24)
$$ #
$$ #pulses
$$ #
$$ P[0]=P90[F1];				#  90 deg pulse F1
$$ P[1]=P90[F1];				#  90 deg pulse F1
$$ P[2]=P90[F1]*2;				# 180 deg pulse F1
$$ P[3]=P90[F2];				#  90 deg pulse F2
$$ P[4]=P90[F2]*2;				# 180 deg pulse F2
$$ P[5]=PTOC[F1]*0.66;			#  60 deg pulse F1, TOCSY 
$$ P[6]=PTOC[F1];				#  90 deg pulse F1, TOCSY
$$ P[7]=PTOC[F1]*2;			# 180 deg pulse F1, TOCSY
$$ P[8]=PSH3[F1];                          #  90 deg selective F1, WET
$$ P[9]=PTOC[F2];				#  90 deg pulse F2, TOCSY
$$ P[10]=PTOC[F2]*2;			# 180 deg pulse F2, TOCSY
$$ P[11]=PSH1[F1];				#  90 deg selective F1
$$ P[12]=PSH2[F1];				# 180 deg selective F1
$$ #
$$ P[14]=PSH3[F2];				# 180 deg inversion, adiabatic
$$ P[15]=TROE[F1];				# cw pulse F1, ROESY
$$ P[18]=PSH7[F1];				# off-resonance presat F1
$$ P[21]=P90[F3];				#  90 deg pulse F3
$$ P[22]=P90[F3]*2;			# 180 deg pulse F3
$$ P[23]=P90[F4];				#  90 deg pulse F4
$$ P[24]=PSH2[F2];				# 180 deg refocussing, adiabatic
$$ P[25]=PROE[F1]*2;			# 180 deg pulse, Shaka ROESY
$$ P[27]=P90[F1];				#  90 deg pulse F1, WATERGATE
$$ #
$$ P[29]=PSH8[F1];                         # flip back pulse
$$ P[31]=PSH15[F2];                        # 180 deg adiabatic, F2, 13C x-filter
$$ P[32]=PSH16[F1];                        # 180 deg adiabatic, F1, z-spoil
$$ #P[33]=PSH[F1];                         #  90 deg, F1, hadamard
$$ #P[34]=PSH[F1];                         # 180 deg, F1, hadamard
$$ #P[35]=PSH[F2];                         #  90 deg, F2, hadamard
$$ #P[36]=PSH[F2];                         # 180 deg, F2, hadamard
$$ #P[37]=PSH[F3];                         #  90 deg, F3, hadamard
$$ #P[38]=PSH[F3];                         # 180 deg, F3, hadamard
$$ #
$$ P[63]=PSH11[F2];                        # 180 deg adiabatic decoupling, F2, 13C
$$ #
$$ #decoupling pulses
$$ #
$$ PCPD[1]=PCPDP[F1];			# 90 deg pulse F1, dec.
$$ PCPD[2]=PCPDP[F2];			# 90 deg pulse F2, dec.
$$ PCPD[3]=PCPDP[F3];			# 90 deg pulse F3, dec.
$$ #
$$ #power levels
$$ #
$$ PL[1]=PL90[F1];				# high power, F1
$$ PL[2]=PL90[F2];				# high power, F2
$$ PL[3]=PL90[F3];				# high power, F3
$$ PL[4]=PL90[F4];				# high power, F4
$$ PL[9]=PLCW[F1];				# presat power, F1
$$ PL[10]=PLTOC[F1];			# TOCSY power, F1
$$ PL[11]=PLROE[F1];			# ROESY power, F1
$$ PL[12]=PLCPDP[F2];			# dec. power, F2
$$ PL[13]=PLCPD2[F2];			# dec. power 2, F2
$$ PL[14]=PLNOE[F2];			# low power cw, F2
$$ PL[15]=PLTOC[F2];			# TOCSY power, F2
$$ PL[16]=PLCPDP[F3];			# dec. power, F3
$$ PL[18]=PL90[F1];			# WATERGATE power, F1
$$ PL[19]=PLCPDP[F1];			# dec. power, F1
$$ PL[21]=PLCW[F2];			# 
$$ PL[23]=PLTOC[F3];			# TOCSY power, F3
$$ PL[24]=PLHD[F2];			# HD decoupling, F2
$$ PL[25]=PLSH8U[F2];			# Eretic, F2
$$ PL[27]=PLROE[F1];			# Shaka Spinlock
$$ PL[30]=PLCPDP[F2];			# dec. power, F2, 13C (=pl12)
$$ PL[31]=PLUSER2[F2];			# dec. power, F2, 13C, cw bilev
$$ #
$$ #shapes
$$ #
$$ SP[1]=PLSH1[F1];			#  90 deg selective F1
$$ SP[2]=PLSH2[F1];			# 180 deg selective F1
$$ SP[3]=PLSH3[F2];			# adiabatic 180 deg, F2, inversion
$$ SP[6]=PLSH7[F1];			# off-resonance presat F1
$$ SP[7]=PLSH2[F2];			# adiabatic 180 deg, F2, refocussing
$$ SP[11]=PLSH8[F1];                       # flip-back pulse, F1, H
$$ SP[14]=PLSH12[F2];			# adiab. bilev dec., F2, 13C
$$ SP[18]=PLSH15[F2];                      # adiabatic 180 deg, F2, 13C, x-filter
$$ SP[19]=PLSH3[F1] +0.87;                 #  90 deg, F1, wet
$$ SP[20]=PLSH3[F1] -1.04;                 #  90 deg, F1, wet
$$ SP[21]=PLSH3[F1] +2.27;                 #  90 deg, F1, wet
$$ SP[22]=PLSH3[F1] -5.05;                 #  90 deg, F1, wet
$$ #SP[23]=PLSH[F1];                       #  90 deg, F1, hadamard
$$ #SP[24]=PLSH[F1];                       # 180 deg, F1, hadamard
$$ #SP[25]=PLSH[F2];                       #  90 deg, F2, hadamard
$$ #SP[26]=PLSH[F2];                       # 180 deg, F2, hadamard
$$ #SP[27]=PLSH[F3];                       #  90 deg, F3, hadamard
$$ #SP[28]=PLSH[F3];                       # 180 deg, F3, hadamard
$$ SP[29]=PLSH16[F1];                      # adiabatic 180 deg, F1, z-spoil
$$ SP[31]=PLSH11[F2];			# adiab. dec., F2, 13C
$$ #
$$ SPNAM1=PNSH1[F1];			#
$$ SPNAM2=PNSH2[F1];			#
$$ SPNAM3=PNSH3[F2];			#
$$ SPNAM6=PNSH7[F1];			#
$$ SPNAM7=PNSH2[F2];			#
$$ SPNAM11=PNSH8[F1];                      #
$$ SPNAM14=PNSH12[F2];			#
$$ SPNAM15=PNSH8U[F2];			# Eretic, F2
$$ SPNAM18=PNSH15[F2];			#
$$ SPNAM19=PNSH3[F1];			#
$$ SPNAM20=PNSH3[F1];			#
$$ SPNAM21=PNSH3[F1];			#
$$ SPNAM22=PNSH3[F1];			#
$$ #SPNAM23=PNSH[];                        #
$$ #SPNAM24=PNSH[];                        #
$$ #SPNAM25=PNSH[];                        #
$$ #SPNAM26=PNSH[];                        #
$$ #SPNAM27=PNSH[];                        #
$$ #SPNAM28=PNSH[];                        #
$$ SPNAM29=PNSH16[F1];                     #
$$ SPNAM31=PNSH11[F2];			#
$$ #
$$ SPOAL[1]=PASH1[F1];			#
$$ SPOAL[2]=PASH2[F1];			#
$$ SPOAL[3]=PASH3[F2];			#
$$ SPOAL[6]=PASH7[F1];			#
$$ SPOAL[7]=PASH2[F2];			#
$$ SPOAL[11]=PASH8[F1];
$$ SPOAL[14]=PASH12[F2];			#
$$ SPOAL[18]=PASH15[F2];			#
$$ SPOAL[19]=PASH3[F1];			#
$$ SPOAL[20]=PASH3[F1];			#
$$ SPOAL[21]=PASH3[F1];			#
$$ SPOAL[22]=PASH3[F1];			#
$$ #SPOAL[23]=PASH[];			#
$$ #SPOAL[24]=PASH[];			#
$$ #SPOAL[25]=PASH[];			#
$$ #SPOAL[26]=PASH[];			#
$$ #SPOAL[27]=PASH[];			#
$$ #SPOAL[28]=PASH[];			#
$$ SPOAL[29]=PASH16[F1];                   #
$$ SPOAL[31]=PASH11[F2];			#
$$ #
$$ #global
$$ #
$$ D[9]=TTOC[F1];				#
$$ D[16]=D_grad;				#
$$ P[16]=P_grad1;				#
$$ P[17]=P_mlev;				#
$$ P[19]=P_grad2;				#
$$ P[20]=P_mlev;				#
$$ P[28]=P_hsqc;				#
$$ #
##$RELAX= 
##$BRUKER FILE EXP=pulseprogram
$$ # 1 "C:/Bruker/TOPSPIN/exp/stan/nmr/lists/pp/zgpr"
$$ ;zgpr
$$ ;avance-version (06/11/09)
$$ ;1D sequence with f1 presaturation
$$ ;
$$ ;$CLASS=HighRes
$$ ;$DIM=1D
$$ ;$TYPE=
$$ ;$SUBTYPE=
$$ ;$COMMENT=
$$ 
$$ 
$$ # 1 "C:/Bruker/TOPSPIN/exp/stan/nmr/lists/pp/Avance.incl" 1
$$ ;Avance2.incl
$$ ;   for 1
$$ ;
$$ ;avance-version (07/01/22)
$$ ;
$$ ;$CLASS=HighRes Incl
$$ ;$COMMENT=
$$ 
$$ 
$$ 
$$ 
$$ 
$$ 
$$ 
$$ 
$$ 
$$ 
$$ 
$$ 
$$ 
$$ 
$$ 
$$ 
$$ 
$$ 
$$ 
$$ 
$$ 
$$ 
$$ 
$$ 
$$ 
$$ 
$$ 
$$ 
$$ 
$$ 
$$ 
$$ 
$$ 
$$ 
$$ 
$$ 
$$ 
$$ 
$$ 
$$ 
$$ 
$$ 
$$ 
$$ 
$$ 
$$ 
$$ 
$$ 
$$ 
$$ 
$$ 
$$ 
$$ 
$$ 
$$ 
$$ 
$$ 
$$ 
$$ 
$$ 
$$ 
$$ 
$$ 
$$ 
$$ 
$$ 
$$ 
$$ 
$$ 
$$ 
$$ 
$$ 
$$ 
$$ 
$$ 
$$ 
$$ 
$$ 
$$ 
$$ 
$$ 
$$ 
$$ 
$$ 
$$ 
$$ 
$$ 
$$ 
$$ 
$$ 
$$ 
$$ 
$$ 
$$ 
$$ 
$$ 
$$ 
$$ 
$$ 
$$ 
$$ 
$$ 
$$ 
$$ 
$$ 
$$ 
$$ 
$$ 
$$ 
$$ 
$$ 
$$ 
$$ 
$$ 
$$ 
$$ 
$$ 
$$ 
$$ 
$$ 
$$ 
$$ 
$$ 
$$ 
$$ 
$$ 
$$ 
$$ 
$$ 
$$ 
$$ 
$$ 
$$ 
$$ ;$Id: Avance2.incl,v 1.10.6.7 2007/01/22 13:54:46 ber Exp $
$$ # 12 "C:/Bruker/TOPSPIN/exp/stan/nmr/lists/pp/zgpr" 2
$$ 
$$ 
$$ 
$$ "d12=20u"
$$ 
$$ 
$$ "acqt0=-p1*2/3.1416"
$$ 
$$ 
$$ # 1 "mc_line 21 file C:/Bruker/TOPSPIN/exp/stan/nmr/lists/pp/zgpr expanding definition part of mc command before ze"
$$ define delay MCWRK
$$ define delay MCREST
$$ "MCWRK = 0.500000*30m"
$$ "MCREST = 30m - 30m"
$$ # 21 "C:/Bruker/TOPSPIN/exp/stan/nmr/lists/pp/zgpr"
$$ 1 ze
$$ # 1 "mc_line 21 file C:/Bruker/TOPSPIN/exp/stan/nmr/lists/pp/zgpr expanding definition of mc command after ze"
$$ # 22 "C:/Bruker/TOPSPIN/exp/stan/nmr/lists/pp/zgpr"
$$ # 1 "mc_line 22 file C:/Bruker/TOPSPIN/exp/stan/nmr/lists/pp/zgpr expanding start label for mc command"
$$ 2 MCWRK  * 2
$$ LBLF0, MCREST
$$ # 23 "C:/Bruker/TOPSPIN/exp/stan/nmr/lists/pp/zgpr"
$$   d12 pl9:f1
$$   d1 cw:f1 ph29
$$   4u do:f1
$$   d12 pl1:f1
$$   p1 ph1
$$   go=2 ph31
$$ # 1 "mc_line 29 file C:/Bruker/TOPSPIN/exp/stan/nmr/lists/pp/zgpr expanding mc command in line"
$$   MCWRK wr #0
$$   MCWRK zd 
$$   lo to LBLF0 times td0
$$ 
$$ # 30 "C:/Bruker/TOPSPIN/exp/stan/nmr/lists/pp/zgpr"
$$ exit
$$ 
$$ 
$$ ph1=0 2 2 0 1 3 3 1
$$ ph29=0
$$ ph31=0 2 2 0 1 3 3 1
$$ 
$$ 
$$ ;pl1 : f1 channel - power level for pulse (default)
$$ ;pl9 : f1 channel - power level for presaturation
$$ ;p1 : f1 channel -  90 degree high power pulse
$$ ;d1 : relaxation delay; 1-5 * T1
$$ ;d12: delay for power switching                      [20 usec]
$$ ;NS: 1 * n, total number of scans: NS * TD0
$$ 
$$ 
$$ 
$$ ;$Id: zgpr,v 1.7.10.2 2006/11/10 11:04:15 ber Exp $
##$RELAX= 
##$BRUKER FILE EXP=uxnmr.par
$$ ##TITLE= Parameter file, TOPSPIN		Version 1.3
$$ ##JCAMPDX= 5.0
$$ ##DATATYPE= Parameter Values
$$ ##ORIGIN= Bruker BioSpin GmbH
$$ ##OWNER= Administrator
$$ $$ 2008-03-03 09:42:28.895 +0100  WUR\bruker@RIK1030
$$ $$ C:/Bruker/TOPSPIN/conf/instr/avance400/uxnmr.par
$$ ##$ACB= 0
$$ ##$ACBTAT= (0..15)
0 88 72 0 0 0 0 0 0 0 0 0 0 0 0 0 
$$ ##$ACBTBA= (0..15)
0 0 0 0 0 0 0 0 0 0 0 0 0 0 0 0 
$$ ##$ACBTCTL= (0..15)
0 0 0 0 0 0 0 0 0 0 0 0 0 0 0 0 
$$ ##$ACBTDI= (0..15)
0 102 102 0 0 0 0 0 0 0 0 0 0 0 0 0 
$$ ##$ACBTDM= (0..15)
0 10 10 0 0 0 0 0 0 0 0 0 0 0 0 0 
$$ ##$ACBTFHI= (0..15)
0 400 400 0 0 0 0 0 0 0 0 0 0 0 0 0 
$$ ##$ACBTFL= (0..15)
0 73 74 0 0 0 0 0 0 0 0 0 0 0 0 0 
$$ ##$ACBTFLO= (0..15)
0 14 14 0 0 0 0 0 0 0 0 0 0 0 0 0 
$$ ##$ACBTOUT= (0..15)
0 1 2 0 0 0 0 0 0 0 0 0 0 0 0 0 
$$ ##$ACBTPO= (0..15)
0 150000 60000 0 0 0 0 0 0 0 0 0 0 0 0 0 
$$ ##$ACBTPW= (0..15)
0 10 10 0 0 0 0 0 0 0 0 0 0 0 0 0 
$$ ##$ACBTSB= (0..15)
0 0 0 0 0 0 0 0 0 0 0 0 0 0 0 0 
$$ ##$ACBTY= <no>
$$ ##$AQSBDHW= (0..31)
255 255 1 4 4 255 255 255 0 0 255 255 255 255 255 255 255 255 255 0 255 
255 255 255 255 255 255 255 255 255 255 255 
$$ ##$AQSBDID= (0..31)
255 255 88 83 83 255 255 255 65 67 255 255 255 255 255 255 255 255 255 
66 255 255 255 255 255 255 255 255 255 255 255 255 
$$ ##$AQSBDNO= (0..31)
255 255 1 1 2 255 255 255 1 1 255 255 255 255 255 255 255 255 255 1 255 
255 255 255 255 255 255 255 255 255 255 255 
$$ ##$AQSBDTY= (0..31)
255 255 3 16 16 255 255 255 5 9 255 255 255 255 255 255 255 255 255 7 
255 255 255 255 255 255 255 255 255 255 255 255 
$$ ##$AQSBUAD= (0..31)
255 255 52 36 37 255 255 255 54 26 255 255 255 255 255 255 255 255 255 
32 255 255 255 255 255 255 255 255 255 255 255 255 
$$ ##$AQSECL= (0..31)
255 255 2 3 3 255 255 255 5 2 255 255 255 255 255 255 255 255 255 255 
255 255 255 255 255 255 255 255 255 255 255 255 
$$ ##$AQSECLS= (0..31)
255 255 3 2 2 255 255 255 0 0 255 255 255 255 255 255 255 255 255 255 
255 255 255 255 255 255 255 255 255 255 255 255 
$$ ##$ATT19F= (0..1)
0 0 
$$ ##$ATT1H= (0..1)
0 0 
$$ ##$ATT3H= (0..1)
0 0 
$$ ##$ATTX= (0..1)
0 0 
$$ ##$ATTY= (0..1)
0 0 
$$ ##$ATTZ= (0..1)
0 0 
$$ ##$BACSAIR= no
$$ ##$BACSCAP= 60
$$ ##$BACSDEL= 10
$$ ##$BACSFCM= no
$$ ##$BACSOPT= <>
$$ ##$BACSTY= <tty08>
$$ ##$BARPTY= <no>
$$ ##$BFREQ= 400.13
$$ ##$BIRDS= yes
$$ ##$BMPC= 0
$$ ##$BMPCTY= <no>
$$ ##$BPSUTY= <no>
$$ ##$BSMS= 1
$$ ##$BSMSTY= <tty02>
$$ ##$CFASMOD= (0..7)
1 1 1 1 1 1 1 1 
$$ ##$CFASMUL= (0..7)
1 1 1 1 1 1 1 1 
$$ ##$CNFTXDR= (0..7)
6 6 0 0 0 0 0 0 
$$ ##$COMDIG2= 0
$$ ##$CPDBTY= <no>
$$ ##$CRCOTY= <no>
$$ ##$DATSTAT= no
$$ ##$DIGI140= (0..7)
0 0 0 0 0 0 0 0 
$$ ##$DIGIB12= (0..7)
0 0 0 0 0 0 0 0 
$$ ##$DIGIB16= (0..7)
0 0 0 0 0 0 0 0 
$$ ##$DIGIFA= (0..7)
0 0 0 0 0 0 0 0 
$$ ##$DIGIHA= (0..7)
0 0 0 0 0 0 0 0 
$$ ##$DIGIHAF= (0..7)
0 0 0 0 0 0 0 0 
$$ ##$DIGIHRD= (0..7)
0 0 0 0 0 0 0 0 
$$ ##$DIGIIA= (0..7)
0 0 0 0 0 0 0 0 
$$ ##$DIGIO16= (0..7)
0 0 0 0 0 0 0 0 
$$ ##$DIGISA= (0..7)
1 0 0 0 0 0 0 0 
$$ ##$DIGISAF= (0..7)
0 0 0 0 0 0 0 0 
$$ ##$DIGISL= (0..7)
0 0 0 0 0 0 0 0 
$$ ##$DIGITYI= (0..7)
0 0 0 0 0 0 0 0 
$$ ##$DIGITYP= (0..7)
0 0 0 0 0 0 0 0 
$$ ##$DIGITZ= 0
$$ ##$DRU= no
$$ ##$FCUMEM= (0..7)
2093056 2093056 0 0 0 0 0 0 
$$ ##$FCUPAL= (0..7)
260 260 0 0 0 0 0 0 
$$ ##$FQMIX= 0
$$ ##$FUNCMOD= <>
$$ ##$GCUTYPE= 2
$$ ##$GTUTY= <no>
$$ ##$HFAC= 3
$$ ##$HPCU= 0
$$ ##$HPCUTY= <no>
$$ ##$HPTXLP= (0..3)
-1 -1 -1 -1 
$$ ##$HPTXPI= (0..3)
0 0 0 0 
$$ ##$HPTXPO= (0..3)
0 0 0 0 
$$ ##$HPTXTY= (0..3)
0 0 0 0 
$$ ##$IF451= 0
$$ ##$IFREQ= 1
$$ ##$INTFPR= 0
$$ ##$IPSO= no
$$ ##$LOCKTY= <tty03>
$$ ##$LOCSWID= 0
$$ ##$M2FAC= 0
$$ ##$MASTY= <no>
$$ ##$MEMPRM= 0
$$ ##$MHFAC= 0
$$ ##$MXFAC= 0
$$ ##$NAMPD1= <2H>
$$ ##$NAMPD10= <>
$$ ##$NAMPD11= <>
$$ ##$NAMPD12= <>
$$ ##$NAMPD13= <>
$$ ##$NAMPD14= <>
$$ ##$NAMPD15= <>
$$ ##$NAMPD16= <>
$$ ##$NAMPD2= <X-BB19F_2HS>
$$ ##$NAMPD3= <1H>
$$ ##$NAMPD4= <>
$$ ##$NAMPD5= <>
$$ ##$NAMPD6= <>
$$ ##$NAMPD7= <>
$$ ##$NAMPD8= <>
$$ ##$NAMPD9= <>
$$ ##$NFCU= 2
$$ ##$NMRCH= 0
$$ ##$NMRMEM= 0
$$ ##$NRCU= 1
$$ ##$NROUT= 1
$$ ##$PAMPF1= (0..15)
75 99 67 27 0 0 0 12 117 46 8 118 1 0 0 0 
$$ ##$PAMPF2= (0..15)
0 0 0 0 0 0 0 0 0 0 0 0 0 0 0 0 
$$ ##$PAMPF3= (0..15)
0 0 0 0 0 0 0 0 0 0 0 0 0 0 0 0 
$$ ##$PAMPF4= (0..15)
0 0 0 0 0 0 0 0 0 0 0 0 0 0 0 0 
$$ ##$PAMPF5= (0..15)
0 0 0 0 0 0 0 0 0 0 0 0 0 0 0 0 
$$ ##$PAMPF6= (0..15)
0 0 0 0 0 0 0 0 0 0 0 0 0 0 0 0 
$$ ##$PAMPF7= (0..15)
0 0 0 0 0 0 0 0 0 0 0 0 0 0 0 0 
$$ ##$PAMPF8= (0..15)
0 0 0 0 0 0 0 0 0 0 0 0 0 0 0 0 
$$ ##$PH4= 0
$$ ##$PHF4TY= <no>
$$ ##$POWCHK= no
$$ ##$PRAMD1= (0..7)
0 1048576 0 0 0 1048576 0 0 
$$ ##$PRAMD10= (0..7)
0 0 0 0 0 0 0 0 
$$ ##$PRAMD11= (0..7)
0 0 0 0 0 0 0 0 
$$ ##$PRAMD12= (0..7)
0 0 0 0 0 0 0 0 
$$ ##$PRAMD13= (0..7)
0 0 0 0 0 0 0 0 
$$ ##$PRAMD14= (0..7)
0 0 0 0 0 0 0 0 
$$ ##$PRAMD15= (0..7)
0 0 0 0 0 0 0 0 
$$ ##$PRAMD16= (0..7)
0 0 0 0 0 0 0 0 
$$ ##$PRAMD17= (0..7)
0 0 0 0 0 0 0 0 
$$ ##$PRAMD18= (0..7)
0 0 0 0 0 0 0 0 
$$ ##$PRAMD19= (0..7)
0 0 0 0 0 0 0 0 
$$ ##$PRAMD2= (0..7)
2147483644 2146435071 2147483647 134217727 2147483644 2146435071 2147483647 
134217727 
$$ ##$PRAMD20= (0..7)
0 0 0 0 0 0 0 0 
$$ ##$PRAMD21= (0..7)
0 0 0 0 0 0 0 0 
$$ ##$PRAMD3= (0..7)
2 0 0 0 2 0 0 0 
$$ ##$PRAMD4= (0..7)
2147483644 2146435071 2147483647 134217727 2147483644 2146435071 2147483647 
134217727 
$$ ##$PRAMD5= (0..7)
0 0 0 0 0 0 0 0 
$$ ##$PRAMD6= (0..7)
0 0 0 0 0 0 0 0 
$$ ##$PRAMD7= (0..7)
0 0 0 0 0 0 0 0 
$$ ##$PRAMD8= (0..7)
0 0 0 0 0 0 0 0 
$$ ##$PRAMD9= (0..7)
0 0 0 0 0 0 0 0 
$$ ##$PRAMLED= (0..1)
15 15 
$$ ##$PRAMP1= <tty01>
$$ ##$PRAMP2= <no>
$$ ##$PRAMP3= <no>
$$ ##$PRAMP4= <no>
$$ ##$PRAMP5= <no>
$$ ##$PRAMP6= <no>
$$ ##$PRAMP7= <no>
$$ ##$PRAMP8= <no>
$$ ##$PRAMPTP= 0
$$ ##$PREPTY= <no>
$$ ##$PRESHLD= 0
$$ ##$PTS160= -1
$$ ##$PTSA2X= (0..7)
0 0 0 0 0 0 0 0 
$$ ##$PTSF2X= (0..7)
0 0 0 0 0 0 0 0 
$$ ##$PTSFMX= (0..7)
429.9 429.9 0 0 0 0 0 0 
$$ ##$PULCHK= no
$$ ##$RCUCDS= (0..7)
8388608 0 0 0 0 0 0 0 
$$ ##$RCUCFS= (0..7)
4096 0 0 0 0 0 0 0 
$$ ##$RCUCSS= (0..7)
1048576 0 0 0 0 0 0 0 
$$ ##$RCUI2C1= (0..7)
78 0 0 0 0 0 0 0 
$$ ##$RCUI2C2= (0..7)
0 0 0 0 0 0 0 0 
$$ ##$RCUI2C3= (0..7)
0 0 0 0 0 0 0 0 
$$ ##$RCUI2C4= (0..7)
0 0 0 0 0 0 0 0 
$$ ##$RCUI2C5= (0..7)
0 0 0 0 0 0 0 0 
$$ ##$RCUI2C6= (0..7)
0 0 0 0 0 0 0 0 
$$ ##$RCUI2C7= (0..7)
0 0 0 0 0 0 0 0 
$$ ##$RCUI2C8= (0..7)
0 0 0 0 0 0 0 0 
$$ ##$RDCU= 0
$$ ##$RGTYPE= (0..7)
5 0 0 0 0 0 0 0 
$$ ##$RG_max= (0..7)
46341 0 0 0 0 0 0 0 
$$ ##$RG_min= (0..7)
1 0 0 0 0 0 0 0 
$$ ##$RG_tab1= (0..255)
1 1.1 1.3 1.4 1.6 1.8 2 2.2 2.5 2.8 3.2 3.6 4 4.5 5 5.7 6.3 7.1 8 9 10.1 
11.3 12.7 14.3 16 18 20.2 22.6 25.4 28.5 32 35.9 40.3 45.3 50.8 57 64 
71.8 80.6 90.5 101.6 114 128 143.7 161.3 181 203.2 228.1 256 287.4 322.5 
362 406.4 456.1 512 574.7 645.1 724.1 812.7 912.3 1024 1149.4 1290.2 1448.2 
1625.5 1824.6 2048 2298.8 2580.3 2896.3 3251 3649.1 4096 4597.6 5160.6 
5792.6 6502 7298.2 8192 9195.2 10321.3 11585.2 13004 14596.5 16384 18390.4 
20642.5 23170.5 26008 29193 32768 36780.8 41285.1 46341 -1 -1 -1 -1 -1 
-1 -1 -1 -1 -1 -1 -1 -1 -1 -1 -1 -1 -1 -1 -1 -1 -1 -1 -1 -1 -1 -1 -1 -1 
-1 -1 -1 -1 -1 -1 -1 -1 -1 -1 -1 -1 -1 -1 -1 -1 -1 -1 -1 -1 -1 -1 -1 -1 
-1 -1 -1 -1 -1 -1 -1 -1 -1 -1 -1 -1 -1 -1 -1 -1 -1 -1 -1 -1 -1 -1 -1 -1 
-1 -1 -1 -1 -1 -1 -1 -1 -1 -1 -1 -1 -1 -1 -1 -1 -1 -1 -1 -1 -1 -1 -1 -1 
-1 -1 -1 -1 -1 -1 -1 -1 -1 -1 -1 -1 -1 -1 -1 -1 -1 -1 -1 -1 -1 -1 -1 -1 
-1 -1 -1 -1 -1 -1 -1 -1 -1 -1 -1 -1 -1 -1 -1 -1 -1 -1 -1 -1 -1 -1 -1 -1 
-1 -1 -1 -1 -1 -1 -1 -1 -1 -1 -1 -1 -1 
$$ ##$RG_tab2= (0..255)
-1 -1 -1 -1 -1 -1 -1 -1 -1 -1 -1 -1 -1 -1 -1 -1 -1 -1 -1 -1 -1 -1 -1 -1 
-1 -1 -1 -1 -1 -1 -1 -1 -1 -1 -1 -1 -1 -1 -1 -1 -1 -1 -1 -1 -1 -1 -1 -1 
-1 -1 -1 -1 -1 -1 -1 -1 -1 -1 -1 -1 -1 -1 -1 -1 -1 -1 -1 -1 -1 -1 -1 -1 
-1 -1 -1 -1 -1 -1 -1 -1 -1 -1 -1 -1 -1 -1 -1 -1 -1 -1 -1 -1 -1 -1 -1 -1 
-1 -1 -1 -1 -1 -1 -1 -1 -1 -1 -1 -1 -1 -1 -1 -1 -1 -1 -1 -1 -1 -1 -1 -1 
-1 -1 -1 -1 -1 -1 -1 -1 -1 -1 -1 -1 -1 -1 -1 -1 -1 -1 -1 -1 -1 -1 -1 -1 
-1 -1 -1 -1 -1 -1 -1 -1 -1 -1 -1 -1 -1 -1 -1 -1 -1 -1 -1 -1 -1 -1 -1 -1 
-1 -1 -1 -1 -1 -1 -1 -1 -1 -1 -1 -1 -1 -1 -1 -1 -1 -1 -1 -1 -1 -1 -1 -1 
-1 -1 -1 -1 -1 -1 -1 -1 -1 -1 -1 -1 -1 -1 -1 -1 -1 -1 -1 -1 -1 -1 -1 -1 
-1 -1 -1 -1 -1 -1 -1 -1 -1 -1 -1 -1 -1 -1 -1 -1 -1 -1 -1 -1 -1 -1 -1 -1 
-1 -1 -1 -1 -1 -1 -1 -1 -1 -1 -1 -1 -1 -1 -1 -1 
$$ ##$RG_tab3= (0..255)
-1 -1 -1 -1 -1 -1 -1 -1 -1 -1 -1 -1 -1 -1 -1 -1 -1 -1 -1 -1 -1 -1 -1 -1 
-1 -1 -1 -1 -1 -1 -1 -1 -1 -1 -1 -1 -1 -1 -1 -1 -1 -1 -1 -1 -1 -1 -1 -1 
-1 -1 -1 -1 -1 -1 -1 -1 -1 -1 -1 -1 -1 -1 -1 -1 -1 -1 -1 -1 -1 -1 -1 -1 
-1 -1 -1 -1 -1 -1 -1 -1 -1 -1 -1 -1 -1 -1 -1 -1 -1 -1 -1 -1 -1 -1 -1 -1 
-1 -1 -1 -1 -1 -1 -1 -1 -1 -1 -1 -1 -1 -1 -1 -1 -1 -1 -1 -1 -1 -1 -1 -1 
-1 -1 -1 -1 -1 -1 -1 -1 -1 -1 -1 -1 -1 -1 -1 -1 -1 -1 -1 -1 -1 -1 -1 -1 
-1 -1 -1 -1 -1 -1 -1 -1 -1 -1 -1 -1 -1 -1 -1 -1 -1 -1 -1 -1 -1 -1 -1 -1 
-1 -1 -1 -1 -1 -1 -1 -1 -1 -1 -1 -1 -1 -1 -1 -1 -1 -1 -1 -1 -1 -1 -1 -1 
-1 -1 -1 -1 -1 -1 -1 -1 -1 -1 -1 -1 -1 -1 -1 -1 -1 -1 -1 -1 -1 -1 -1 -1 
-1 -1 -1 -1 -1 -1 -1 -1 -1 -1 -1 -1 -1 -1 -1 -1 -1 -1 -1 -1 -1 -1 -1 -1 
-1 -1 -1 -1 -1 -1 -1 -1 -1 -1 -1 -1 -1 -1 -1 -1 
$$ ##$RG_tab4= (0..255)
-1 -1 -1 -1 -1 -1 -1 -1 -1 -1 -1 -1 -1 -1 -1 -1 -1 -1 -1 -1 -1 -1 -1 -1 
-1 -1 -1 -1 -1 -1 -1 -1 -1 -1 -1 -1 -1 -1 -1 -1 -1 -1 -1 -1 -1 -1 -1 -1 
-1 -1 -1 -1 -1 -1 -1 -1 -1 -1 -1 -1 -1 -1 -1 -1 -1 -1 -1 -1 -1 -1 -1 -1 
-1 -1 -1 -1 -1 -1 -1 -1 -1 -1 -1 -1 -1 -1 -1 -1 -1 -1 -1 -1 -1 -1 -1 -1 
-1 -1 -1 -1 -1 -1 -1 -1 -1 -1 -1 -1 -1 -1 -1 -1 -1 -1 -1 -1 -1 -1 -1 -1 
-1 -1 -1 -1 -1 -1 -1 -1 -1 -1 -1 -1 -1 -1 -1 -1 -1 -1 -1 -1 -1 -1 -1 -1 
-1 -1 -1 -1 -1 -1 -1 -1 -1 -1 -1 -1 -1 -1 -1 -1 -1 -1 -1 -1 -1 -1 -1 -1 
-1 -1 -1 -1 -1 -1 -1 -1 -1 -1 -1 -1 -1 -1 -1 -1 -1 -1 -1 -1 -1 -1 -1 -1 
-1 -1 -1 -1 -1 -1 -1 -1 -1 -1 -1 -1 -1 -1 -1 -1 -1 -1 -1 -1 -1 -1 -1 -1 
-1 -1 -1 -1 -1 -1 -1 -1 -1 -1 -1 -1 -1 -1 -1 -1 -1 -1 -1 -1 -1 -1 -1 -1 
-1 -1 -1 -1 -1 -1 -1 -1 -1 -1 -1 -1 -1 -1 -1 -1 
$$ ##$RG_tab5= (0..255)
-1 -1 -1 -1 -1 -1 -1 -1 -1 -1 -1 -1 -1 -1 -1 -1 -1 -1 -1 -1 -1 -1 -1 -1 
-1 -1 -1 -1 -1 -1 -1 -1 -1 -1 -1 -1 -1 -1 -1 -1 -1 -1 -1 -1 -1 -1 -1 -1 
-1 -1 -1 -1 -1 -1 -1 -1 -1 -1 -1 -1 -1 -1 -1 -1 -1 -1 -1 -1 -1 -1 -1 -1 
-1 -1 -1 -1 -1 -1 -1 -1 -1 -1 -1 -1 -1 -1 -1 -1 -1 -1 -1 -1 -1 -1 -1 -1 
-1 -1 -1 -1 -1 -1 -1 -1 -1 -1 -1 -1 -1 -1 -1 -1 -1 -1 -1 -1 -1 -1 -1 -1 
-1 -1 -1 -1 -1 -1 -1 -1 -1 -1 -1 -1 -1 -1 -1 -1 -1 -1 -1 -1 -1 -1 -1 -1 
-1 -1 -1 -1 -1 -1 -1 -1 -1 -1 -1 -1 -1 -1 -1 -1 -1 -1 -1 -1 -1 -1 -1 -1 
-1 -1 -1 -1 -1 -1 -1 -1 -1 -1 -1 -1 -1 -1 -1 -1 -1 -1 -1 -1 -1 -1 -1 -1 
-1 -1 -1 -1 -1 -1 -1 -1 -1 -1 -1 -1 -1 -1 -1 -1 -1 -1 -1 -1 -1 -1 -1 -1 
-1 -1 -1 -1 -1 -1 -1 -1 -1 -1 -1 -1 -1 -1 -1 -1 -1 -1 -1 -1 -1 -1 -1 -1 
-1 -1 -1 -1 -1 -1 -1 -1 -1 -1 -1 -1 -1 -1 -1 -1 
$$ ##$RG_tab6= (0..255)
-1 -1 -1 -1 -1 -1 -1 -1 -1 -1 -1 -1 -1 -1 -1 -1 -1 -1 -1 -1 -1 -1 -1 -1 
-1 -1 -1 -1 -1 -1 -1 -1 -1 -1 -1 -1 -1 -1 -1 -1 -1 -1 -1 -1 -1 -1 -1 -1 
-1 -1 -1 -1 -1 -1 -1 -1 -1 -1 -1 -1 -1 -1 -1 -1 -1 -1 -1 -1 -1 -1 -1 -1 
-1 -1 -1 -1 -1 -1 -1 -1 -1 -1 -1 -1 -1 -1 -1 -1 -1 -1 -1 -1 -1 -1 -1 -1 
-1 -1 -1 -1 -1 -1 -1 -1 -1 -1 -1 -1 -1 -1 -1 -1 -1 -1 -1 -1 -1 -1 -1 -1 
-1 -1 -1 -1 -1 -1 -1 -1 -1 -1 -1 -1 -1 -1 -1 -1 -1 -1 -1 -1 -1 -1 -1 -1 
-1 -1 -1 -1 -1 -1 -1 -1 -1 -1 -1 -1 -1 -1 -1 -1 -1 -1 -1 -1 -1 -1 -1 -1 
-1 -1 -1 -1 -1 -1 -1 -1 -1 -1 -1 -1 -1 -1 -1 -1 -1 -1 -1 -1 -1 -1 -1 -1 
-1 -1 -1 -1 -1 -1 -1 -1 -1 -1 -1 -1 -1 -1 -1 -1 -1 -1 -1 -1 -1 -1 -1 -1 
-1 -1 -1 -1 -1 -1 -1 -1 -1 -1 -1 -1 -1 -1 -1 -1 -1 -1 -1 -1 -1 -1 -1 -1 
-1 -1 -1 -1 -1 -1 -1 -1 -1 -1 -1 -1 -1 -1 -1 -1 
$$ ##$RG_tab7= (0..255)
-1 -1 -1 -1 -1 -1 -1 -1 -1 -1 -1 -1 -1 -1 -1 -1 -1 -1 -1 -1 -1 -1 -1 -1 
-1 -1 -1 -1 -1 -1 -1 -1 -1 -1 -1 -1 -1 -1 -1 -1 -1 -1 -1 -1 -1 -1 -1 -1 
-1 -1 -1 -1 -1 -1 -1 -1 -1 -1 -1 -1 -1 -1 -1 -1 -1 -1 -1 -1 -1 -1 -1 -1 
-1 -1 -1 -1 -1 -1 -1 -1 -1 -1 -1 -1 -1 -1 -1 -1 -1 -1 -1 -1 -1 -1 -1 -1 
-1 -1 -1 -1 -1 -1 -1 -1 -1 -1 -1 -1 -1 -1 -1 -1 -1 -1 -1 -1 -1 -1 -1 -1 
-1 -1 -1 -1 -1 -1 -1 -1 -1 -1 -1 -1 -1 -1 -1 -1 -1 -1 -1 -1 -1 -1 -1 -1 
-1 -1 -1 -1 -1 -1 -1 -1 -1 -1 -1 -1 -1 -1 -1 -1 -1 -1 -1 -1 -1 -1 -1 -1 
-1 -1 -1 -1 -1 -1 -1 -1 -1 -1 -1 -1 -1 -1 -1 -1 -1 -1 -1 -1 -1 -1 -1 -1 
-1 -1 -1 -1 -1 -1 -1 -1 -1 -1 -1 -1 -1 -1 -1 -1 -1 -1 -1 -1 -1 -1 -1 -1 
-1 -1 -1 -1 -1 -1 -1 -1 -1 -1 -1 -1 -1 -1 -1 -1 -1 -1 -1 -1 -1 -1 -1 -1 
-1 -1 -1 -1 -1 -1 -1 -1 -1 -1 -1 -1 -1 -1 -1 -1 
$$ ##$RG_tab8= (0..255)
-1 -1 -1 -1 -1 -1 -1 -1 -1 -1 -1 -1 -1 -1 -1 -1 -1 -1 -1 -1 -1 -1 -1 -1 
-1 -1 -1 -1 -1 -1 -1 -1 -1 -1 -1 -1 -1 -1 -1 -1 -1 -1 -1 -1 -1 -1 -1 -1 
-1 -1 -1 -1 -1 -1 -1 -1 -1 -1 -1 -1 -1 -1 -1 -1 -1 -1 -1 -1 -1 -1 -1 -1 
-1 -1 -1 -1 -1 -1 -1 -1 -1 -1 -1 -1 -1 -1 -1 -1 -1 -1 -1 -1 -1 -1 -1 -1 
-1 -1 -1 -1 -1 -1 -1 -1 -1 -1 -1 -1 -1 -1 -1 -1 -1 -1 -1 -1 -1 -1 -1 -1 
-1 -1 -1 -1 -1 -1 -1 -1 -1 -1 -1 -1 -1 -1 -1 -1 -1 -1 -1 -1 -1 -1 -1 -1 
-1 -1 -1 -1 -1 -1 -1 -1 -1 -1 -1 -1 -1 -1 -1 -1 -1 -1 -1 -1 -1 -1 -1 -1 
-1 -1 -1 -1 -1 -1 -1 -1 -1 -1 -1 -1 -1 -1 -1 -1 -1 -1 -1 -1 -1 -1 -1 -1 
-1 -1 -1 -1 -1 -1 -1 -1 -1 -1 -1 -1 -1 -1 -1 -1 -1 -1 -1 -1 -1 -1 -1 -1 
-1 -1 -1 -1 -1 -1 -1 -1 -1 -1 -1 -1 -1 -1 -1 -1 -1 -1 -1 -1 -1 -1 -1 -1 
-1 -1 -1 -1 -1 -1 -1 -1 -1 -1 -1 -1 -1 -1 -1 -1 
$$ ##$ROUTER= 3
$$ ##$RX22TY= <tty10>
$$ ##$SCMTY= <no>
$$ ##$SPECTR= 5
$$ ##$SY2FLAG= 0
$$ ##$TFXNUM= 0
$$ ##$TRIPLO2= 0
$$ ##$VTUTY= <tty05>
$$ ##$WBREFAM= (0..15)
100 100 100 100 100 100 100 100 100 100 100 100 100 100 100 100 
$$ ##$WBREFPH= (0..15)
0 0 0 0 0 0 0 0 0 0 0 0 0 0 0 0 
$$ ##$XFAC= 2
$$ ##END=
##$RELAX= 
$$ Bruker specific parameters
$$ --------------------------
##$DU= <P:\NMR-data>
##$EXPNO= 1
##$NAME= <NMR_polar_TCDD_p11a.3D>
##$PROCNO= 1
##$TYPE= <nmr>
##$USER= <Ainhoa_raw_data>
##$ACQT0= -4.83829889523336
##$AMP= (0..31)
100 100 100 100 100 100 100 100 100 100 100 100 100 100 100 100 100 100
100 100 100 100 100 100 100 100 100 100 100 100 100 100
##$ANAVPT= -1
##$AQSEQ= 0
##$AQ_mod= 3
##$AUNM= <au_zg>
##$AUTOPOS= <8 >
##$BF1= 400.13
##$BF2= 100.612769
##$BF3= 400.13
##$BF4= 400.13
##$BF5= 500.13
##$BF6= 500.13
##$BF7= 500.13
##$BF8= 500.13
##$BYTORDA= 0
##$CFDGTYP= 0
##$CFRGTYP= 5
##$CHEMSTR= <none>
##$CNST= (0..63)
1 1 145 1 1 1 1 1 1 1 1 1 1 1 1 1 1 1 1 1 1 1 1 1 1 1 1 1 1 1 1 1 1 1 1
1 1 1 1 1 1 1 1 1 1 1 1 1 1 1 1 1 1 1 1 1 1 1 1 1 1 1 1 1
##$CPDPRG= <>
##$CPDPRG1= <>
##$CPDPRG2= <>
##$CPDPRG3= <>
##$CPDPRG4= <mlev>
##$CPDPRG5= <mlev>
##$CPDPRG6= <mlev>
##$CPDPRG7= <mlev>
##$CPDPRG8= <mlev>
##$CPDPRGB= <>
##$CPDPRGT= <>
##$D= (0..63)
0 2 0 0 0 0 0 0 0 0.06 0 0 2e-005 0 0 0 0.0002 0 0 0 0 0 0 0 0 0 0 0 0
0 0 0 0 0 0 0 0 0 0 0 0 0 0 0 0 0 0 0 0 0 0 0 0 0 0 0 0 0 0 0 0 0 0 0
##$DATE= 1217314535
##$DBL= (0..7)
120 120 120 120 120 120 120 120
##$DBP= (0..7)
150 150 150 150 150 150 150 150
##$DBP07= 0
##$DBPNAM0= <>
##$DBPNAM1= <>
##$DBPNAM2= <>
##$DBPNAM3= <>
##$DBPNAM4= <>
##$DBPNAM5= <>
##$DBPNAM6= <>
##$DBPNAM7= <>
##$DBPOAL= (0..7)
0.5 0.5 0.5 0.5 0.5 0.5 0.5 0.5
##$DBPOFFS= (0..7)
0 0 0 0 0 0 0 0
##$DE= 6
##$DECBNUC= <off>
##$DECIM= 24
##$DECNUC= <off>
##$DECSTAT= 4
##$DIGMOD= 0
##$DIGTYP= 7
##$DL= (0..7)
0 120 120 120 120 120 120 120
##$DP= (0..7)
150 150 150 150 150 150 150 150
##$DP07= 0
##$DPNAME0= <>
##$DPNAME1= <>
##$DPNAME2= <>
##$DPNAME3= <>
##$DPNAME4= <>
##$DPNAME5= <>
##$DPNAME6= <>
##$DPNAME7= <>
##$DPOAL= (0..7)
0.5 0.5 0.5 0.5 0.5 0.5 0.5 0.5
##$DPOFFS= (0..7)
0 0 0 0 0 0 0 0
##$DQDMODE= 0
##$DR= 18
##$DS= 4
##$DSLIST= <SSSSSSSSSSSSSSS>
##$DSPFIRM= 0
##$DSPFVS= -1
##$DTYPA= 0
##$EXP= <AID_d2o>
##$F1LIST= <111111111111111>
##$F2LIST= <222222222222222>
##$F3LIST= <333333333333333>
##$FCUCHAN= (0..9)
0 2 1 0 0 0 0 0 0 0
##$FL1= 90
##$FL2= 90
##$FL3= 90
##$FL4= 90
##$FOV= 20
##$FQ1LIST= <freqlist>
##$FQ2LIST= <freqlist>
##$FQ3LIST= <freqlist>
##$FQ4LIST= <freqlist>
##$FQ5LIST= <freqlist>
##$FQ6LIST= <freqlist>
##$FQ7LIST= <freqlist>
##$FQ8LIST= <freqlist>
##$FRQLO3= 1882485.02994012
##$FRQLO3N= 0
##$FS= (0..7)
83 83 83 83 83 83 83 83
##$FTLPGN= 0
##$FW= 90000
##$FnMODE= 0
##$FnTYPE= 0
##$GP031= 0
##$GPNAM0= <sine.100>
##$GPNAM1= <sine.100>
##$GPNAM10= <sine.100>
##$GPNAM11= <sine.100>
##$GPNAM12= <sine.100>
##$GPNAM13= <sine.100>
##$GPNAM14= <sine.100>
##$GPNAM15= <sine.100>
##$GPNAM16= <sine.100>
##$GPNAM17= <sine.100>
##$GPNAM18= <sine.100>
##$GPNAM19= <sine.100>
##$GPNAM2= <sine.100>
##$GPNAM20= <sine.100>
##$GPNAM21= <sine.100>
##$GPNAM22= <sine.100>
##$GPNAM23= <sine.100>
##$GPNAM24= <sine.100>
##$GPNAM25= <sine.100>
##$GPNAM26= <sine.100>
##$GPNAM27= <sine.100>
##$GPNAM28= <sine.100>
##$GPNAM29= <sine.100>
##$GPNAM3= <sine.100>
##$GPNAM30= <sine.100>
##$GPNAM31= <sine.100>
##$GPNAM4= <sine.100>
##$GPNAM5= <sine.100>
##$GPNAM6= <sine.100>
##$GPNAM7= <sine.100>
##$GPNAM8= <sine.100>
##$GPNAM9= <sine.100>
##$GPX= (0..31)
0 0 0 0 0 0 0 0 0 0 0 0 0 0 0 0 0 0 0 0 0 0 0 0 0 0 0 0 0 0 0 0
##$GPY= (0..31)
0 0 0 0 0 0 0 0 0 0 0 0 0 0 0 0 0 0 0 0 0 0 0 0 0 0 0 0 0 0 0 0
##$GPZ= (0..31)
0 0 0 0 0 0 0 0 0 0 0 0 0 0 0 0 0 0 0 0 0 0 0 0 0 0 0 0 0 0 0 0
##$GRDPROG= <>
##$GRPDLY= -1
##$HDDUTY= 20
##$HDRATE= 20
##$HGAIN= (0..3)
0 0 0 0
##$HL1= 1
##$HL2= 35
##$HL3= 16
##$HL4= 17
##$HOLDER= 0
##$HPMOD= (0..7)
0 0 0 0 0 0 0 0
##$HPPRGN= 0
##$IN= (0..63)
0.001 0.001 0.001 0.001 0.001 0.001 0.001 0.001 0.001 0.001 0.001 0.001
0.001 0.001 0.001 0.001 0.001 0.001 0.001 0.001 0.001 0.001 0.001 0.001
0.001 0.001 0.001 0.001 0.001 0.001 0.001 0.001 0.001 0.001 0.001 0.001
0.001 0.001 0.001 0.001 0.001 0.001 0.001 0.001 0.001 0.001 0.001 0.001
0.001 0.001 0.001 0.001 0.001 0.001 0.001 0.001 0.001 0.001 0.001 0.001
0.001 0.001 0.001 0.001
##$INF= (0..7)
0 0 0 0 0 0 0 0
##$INP= (0..63)
0 0 0 0 0 0 0 0 0 0 0 0 0 0 0 0 0 0 0 0 0 0 0 0 0 0 0 0 0 0 0 0 0 0 0 0
0 0 0 0 0 0 0 0 0 0 0 0 0 0 0 0 0 0 0 0 0 0 0 0 0 0 0 0
##$INSTRUM= <avance400>
##$L= (0..31)
1 1 1 1 1 1 1 1 1 1 1 1 1 1 1 1 1 1 1 1 1 1 1 1 1 1 1 1 1 1 1 1
##$LFILTER= 200
##$LGAIN= -5
##$LINPSTP= 10
##$LOCKED= yes
##$LOCKFLD= 3186
##$LOCKGN= 97.4000015258789
##$LOCKPOW= -25
##$LOCKPPM= 4.69999980926514
##$LOCNUC= <2H>
##$LOCPHAS= 356
##$LOCSHFT= yes
##$LOCSW= 0
##$LTIME= 0.200000002980232
##$MASR= 4200
##$MASRLST= <masrlst>
##$NBL= 1
##$NC= -2
##$NLOGCH= 1
##$NS= 1024
##$NUC1= <1H>
##$NUC2= <13C>
##$NUC3= <off>
##$NUC4= <off>
##$NUC5= <off>
##$NUC6= <off>
##$NUC7= <off>
##$NUC8= <off>
##$NUCLEI= 0
##$NUCLEUS= <off>
##$O1= 1885.29
##$O2= 4979.85804243228
##$O3= 1900.52349393
##$O4= 1900.52349393
##$O5= 0
##$O6= 0
##$O7= 0
##$O8= 0
##$OBSCHAN= (0..9)
0 0 0 0 0 0 0 0 0 0
##$OVERFLW= 0
##$P= (0..63)
7.6 7.6 15.2 14.9 29.8 16.5 25 50 0 0 0 0 0 0 0 200000 1000 2500 0 600
2500 0 0 0 0 200 0 7.6 1000 0 0 0 0 0 0 0 0 0 0 0 0 0 0 0 0 0 0 0 0 0 0
0 0 0 0 0 0 0 0 0 0 0 0 0
##$PACOIL= (0..15)
0 0 0 0 0 0 0 0 0 0 0 0 0 0 0 0
##$PAPS= 2
##$PARMODE= 0
##$PCPD= (0..9)
100 100 70 100 100 100 100 100 100 100
##$PHCOR= (0..31)
0 0 0 0 0 0 0 0 0 0 0 0 0 0 0 0 0 0 0 0 0 0 0 0 0 0 0 0 0 0 0 0
##$PHLIST= <>
##$PHP= 1
##$PH_ref= 0
##$PL= (0..63)
120 0 -4 120 120 120 120 120 120 80 10.34 22.38 9 120 120 120 120 120 0
120 120 120 120 120 120 120 120 22.38 120 120 9 120 120 120 120 120 120
120 120 120 120 120 120 120 120 120 120 120 120 120 120 120 120 120 120
120 120 120 120 120 120 120 120 120
##$PLSTEP= 0.1
##$PLSTRT= -6
##$POWMOD= 0
##$PQPHASE= 0
##$PQSCALE= 0
##$PR= 1
##$PRECHAN= (0..15)
-1 1 2 -1 -1 -1 -1 -1 -1 -1 -1 -1 -1 -1 -1 -1
##$PRGAIN= 0
##$PROBHD= <5 mm PABBI 1H-BB Z-GRD Z811201/0006
>
##$PROSOL= no
##$PULPROG= <zgpr>
##$PW= 0
##$PYNM= <acqu.py>
##$QNP= 1
##$RD= 0
##$RECCHAN= (0..15)
-1 -1 -1 -1 -1 -1 -1 -1 -1 -1 -1 -1 -1 -1 -1 -1
##$RECPH= 0
##$RECPRE= (0..15)
-1 -1 -1 -1 -1 -1 -1 -1 -1 -1 -1 -1 -1 -1 -1 -1
##$RECPRFX= (0..15)
-1 -1 -1 -1 -1 -1 -1 -1 -1 -1 -1 -1 -1 -1 -1 -1
##$RECSEL= (0..15)
0 0 0 0 0 0 0 0 0 0 0 0 0 0 0 0
##$RG= 322.5
##$RO= 0
##$ROUTWD1= (0..23)
0 0 0 0 0 0 0 0 0 0 0 0 0 0 0 0 0 0 0 0 1 1 0 0
##$ROUTWD2= (0..23)
0 0 0 0 0 1 0 0 0 0 0 0 0 0 0 0 0 0 1 0 1 1 0 0
##$RSEL= (0..9)
0 1 2 0 0 0 0 0 0 0
##$S= (0..7)
83 4 83 83 83 83 83 83
##$SEOUT= 0
##$SFO1= 400.13188529
##$SFO2= 100.617748858042
##$SFO3= 400.131900523494
##$SFO4= 400.131900523494
##$SFO5= 500.13
##$SFO6= 500.13
##$SFO7= 500.13
##$SFO8= 500.13
##$SOLVENT= <D2O>
##$SP= (0..31)
1 120 120 120 0 0 120 120 0 0 0 120 0 0 120 0 150 150 120 120.87 118.96
122.27 114.95 150 150 150 150 150 150 120 120 120
##$SP07= 0
##$SPECTR= 0
##$SPNAM0= <gauss>
##$SPNAM1= <Gaus1.1000>
##$SPNAM10= <gauss>
##$SPNAM11= <Gaus1.1000>
##$SPNAM12= <gauss>
##$SPNAM13= <gauss>
##$SPNAM14= <Gaus1.1000>
##$SPNAM15= <Gaus1.1000>
##$SPNAM16= <gauss>
##$SPNAM17= <gauss>
##$SPNAM18= <Gaus1.1000>
##$SPNAM19= <Gaus1.1000>
##$SPNAM2= <Gaus1.1000>
##$SPNAM20= <Gaus1.1000>
##$SPNAM21= <Gaus1.1000>
##$SPNAM22= <Gaus1.1000>
##$SPNAM23= <gauss>
##$SPNAM24= <gauss>
##$SPNAM25= <gauss>
##$SPNAM26= <gauss>
##$SPNAM27= <gauss>
##$SPNAM28= <gauss>
##$SPNAM29= <Gaus1.1000>
##$SPNAM3= <Gaus1.1000>
##$SPNAM30= <Gaus1.1000>
##$SPNAM31= <Gaus1.1000>
##$SPNAM4= <gauss>
##$SPNAM5= <gauss>
##$SPNAM6= <Gaus1.1000>
##$SPNAM7= <Gaus1.1000>
##$SPNAM8= <gauss>
##$SPNAM9= <gauss>
##$SPOAL= (0..31)
0.5 0.5 0.5 0.5 0.5 0.5 0.5 0.5 0.5 0.5 0.5 0.5 0.5 0.5 0.5 0.5 0.5 0.5
0.5 0.5 0.5 0.5 0.5 0.5 0.5 0.5 0.5 0.5 0.5 0.5 0.5 0.5
##$SPOFFS= (0..31)
0 0 0 0 0 0 0 0 0 0 0 0 0 0 0 0 0 0 0 0 0 0 0 0 0 0 0 0 0 0 0 0
##$SUBNAM0= <"">
##$SUBNAM1= <"">
##$SUBNAM2= <"">
##$SUBNAM3= <"">
##$SUBNAM4= <"">
##$SUBNAM5= <"">
##$SUBNAM6= <"">
##$SUBNAM7= <"">
##$SUBNAM8= <"">
##$SUBNAM9= <"">
##$SW= 12.4709380669908
##$SWIBOX= (0..15)
0 1 2 0 0 0 0 0 0 0 0 0 0 0 0 0
##$SW_h= 4990.01996007984
##$SWfinal= 0
##$TD= 16244
##$TD0= 1
##$TE= 300
##$TE2= 300
##$TE3= 300
##$TEG= 300
##$TL= (0..7)
0 120 120 120 120 120 120 120
##$TP= (0..7)
150 150 150 150 150 150 150 150
##$TP07= 0
##$TPNAME0= <>
##$TPNAME1= <>
##$TPNAME2= <>
##$TPNAME3= <>
##$TPNAME4= <>
##$TPNAME5= <>
##$TPNAME6= <>
##$TPNAME7= <>
##$TPOAL= (0..7)
0.5 0.5 0.5 0.5 0.5 0.5 0.5 0.5
##$TPOFFS= (0..7)
0 0 0 0 0 0 0 0
##$TUNHIN= 0
##$TUNHOUT= 0
##$TUNXOUT= 0
##$USERA1= <user>
##$USERA2= <user>
##$USERA3= <user>
##$USERA4= <user>
##$USERA5= <user>
##$V9= 5
##$VALIST= <valist>
##$VCLIST= <CCCCCCCCCCCCCCC>
##$VD= 0
##$VDLIST= <DDDDDDDDDDDDDDD>
##$VPLIST= <PPPPPPPPPPPPPPP>
##$VTLIST= <TTTTTTTTTTTTTTT>
##$WBST= 1024
##$WBSW= 15.53612
##$XGAIN= (0..3)
0 0 0 0
##$XL= 0
##$YL= 0
##$YMAX_a= 32582006
##$YMIN_a= -24882047
##$ZGOPTNS= <>
##$ZL1= 120
##$ZL2= 120
##$ZL3= 120
##$ZL4= 120
##$ABSF1= 10
##$ABSF2= 0
##$ABSG= 5
##$ABSL= 3
##$ALPHA= 0
##$AQORDER= 0
##$ASSFAC= 0
##$ASSFACI= 0
##$ASSFACX= 0
##$ASSWID= 0
##$AUNMP= <proc_1H_AID>
##$AXLEFT= 0
##$AXNAME= <>
##$AXNUC= <off>
##$AXRIGHT= 0
##$AXTYPE= 0
##$AXUNIT= <>
##$AZFE= 0.1
##$AZFW= 0.1
##$BCFW= 1
##$BC_mod= 2
##$BYTORDP= 0
##$COROFFS= 0
##$CY= 12.5
##$DATMOD= 1
##$DC= 2
##$DFILT= <>
##$DTYPP= 0
##$F1P= 9.9967504570787
##$F2P= -9.53364507338961e-007
##$FCOR= 1
##$FTSIZE= 65536
##$FT_mod= 4
##$GAMMA= 1
##$GB= 0
##$INTBC= 1
##$INTSCL= 1
##$ISEN= 128
##$LB= 1
##$LEV0= 0
##$LPBIN= 0
##$MAXI= 10000
##$MC2= 0
##$MEAN= 0
##$ME_mod= 0
##$MI= 0.02
##$NCOEF= 0
##$NC_proc= 0
##$NLEV= 6
##$NOISF1= 8.174992
##$NOISF2= 6.675002
##$NSP= 1
##$NTH_PI= 0
##$NZP= 0
##$OFFSET= 12.29218
##$PC= 1
##$PHC0= 8.378262
##$PHC1= -16.49692
##$PH_mod= 0
##$PKNL= yes
##$PPARMOD= 0
##$PPDIAG= 0
##$PPIPTYP= 0
##$PPMPNUM= 100
##$PPRESOL= 1
##$PSCAL= 0
##$PSIGN= 0
##$PYNMP= <proc.py>
##$REVERSE= no
##$SF= 400.129461838569
##$SI= 131072
##$SIGF1= 5.6
##$SIGF2= 5.2
##$SINO= 400
##$SIOLD= 131072
##$SPECTYP= <>
##$SREGLST= <1H.D2O>
##$SSB= 2
##$STSI= 0
##$STSR= 0
##$SW_p= 4990.01996007986
##$SYMM= 0
##$S_DEV= 0
##$TDeff= 16244
##$TDoff= 0
##$TI= <>
##$TILT= no
##$TM1= 0
##$TM2= 0
##$TOPLEV= 0
##$USERP1= <user>
##$USERP2= <user>
##$USERP3= <user>
##$USERP4= <user>
##$USERP5= <user>
##$WDW= 4
##$XDIM= 8192
##$YMAX_p= 0
##$YMIN_p= 0
##$CURPLOT= <\\rik006s\net8_hp>
##$CURPRIN= <$\\rik006s\net8_hp>
##$DFORMAT= <normdp>
##$LAYOUT= <+/1d_h.xwp>
##$LFORMAT= <normlp>
##$PFORMAT= <normpl>
##$SURQMSG= 1
$$ End of Bruker specific parameters
$$ ---------------------------------
##NTUPLES= NMR FID
##VAR_NAME=  TIME,          FID/REAL,        FID/IMAG
##SYMBOL=    X,             R,               I
##VAR_TYPE=  INDEPENDENT,   DEPENDENT,       DEPENDENT
##VAR_FORM=  AFFN,          ASDF,            ASDF
##VAR_DIM=   8122,          8122,            8122
##UNITS=     SECONDS,       ARBITRARY UNITS, ARBITRARY UNITS
##FACTOR=    0.0002004,     1,               1
##FIRST=     0,             21417652,        -747464
##LAST=      1.6274484,     1169598,         -506205
##MIN=       0,             -24882047,       -24882047
##MAX=       1.6274484,     30823956,        30823956
$$ Real data points
##PAGE= N=1
##DATA TABLE= (X++(R..R)), XYDATA
0 21417652
1 30823956
2 22740977
3 25201795
4 27820785
5 28582528
6 23834322
7 23781394
8 27519648
9 29163985
10 26930544
11 24569132
12 25466635
13 29490235
14 27707421
15 25048616
16 25275915
17 27867291
18 28699192
19 25353588
20 23172048
21 26813222
22 28631609
23 27538775
24 24631315
25 25371415
26 28906394
27 28027211
28 24601754
29 24827036
30 26765384
31 28717246
32 26159868
33 23968435
34 26329245
35 28403591
36 27363891
37 24707308
38 24076974
39 27937603
40 28110110
41 25175778
42 24568555
43 26376096
44 28198610
45 26232669
46 23308205
47 25659740
48 28034216
49 27548457
50 24876992
51 23899922
52 27402486
53 28425156
54 24978255
55 23560862
56 25154768
57 28391421
58 27248586
59 23135587
60 24041324
61 27456899
62 28114068
63 25602577
64 23051108
65 26024173
66 28211524
67 25841014
68 23789076
69 24243678
70 26690539
71 26861734
72 23547935
73 24067111
74 26746619
75 27400300
76 25434602
77 22835352
78 25039323
79 27953545
80 25747889
81 23227779
82 23311009
83 26511126
84 27606847
85 23559415
86 22410602
87 25342001
88 26911401
89 25541699
90 22467153
91 24055045
92 27460925
93 25962782
94 23109561
95 22440208
96 25016635
97 27233488
98 24041378
99 22032973
100 24176210
101 26310328
102 25940385
103 22713113
104 22838987
105 26459398
106 25931845
107 23081880
108 21762034
109 23941447
110 26595775
111 23737823
112 20957559
113 23191746
114 26093516
115 26355072
116 22584817
117 21241953
118 24865448
119 25807520
120 23323426
121 21122083
122 22297026
123 26035032
124 24874666
125 21553799
126 22095018
127 24433691
128 25472491
129 22634555
130 20706801
131 23998740
132 25381046
133 23100024
134 20625929
135 21207124
136 25072398
137 24859419
138 21287178
139 21283520
140 23724808
141 25541498
142 22823927
143 19348692
144 21903446
145 24837675
146 23642280
147 20740790
148 19981613
149 23757558
150 24608370
151 20953786
152 20055934
153 22331698
154 24826262
155 23285371
156 19277018
157 20561836
158 23604103
159 23381636
160 20851887
161 19079133
162 22113062
163 24316056
164 21355734
165 19439396
166 20668478
167 23543544
168 23249685
169 19066958
170 19223315
171 22571878
172 23013822
173 20562058
174 17952999
175 20448199
176 23658404
177 21505069
178 19069244
179 19482709
180 22062207
181 22946715
182 19307455
183 18288986
184 20858378
185 21880293
186 20534472
187 18015431
188 19391037
189 22768482
190 21248198
191 18447721
192 18177515
193 20670278
194 22429503
195 19189492
196 17343048
197 19965687
198 21669067
199 20614694
200 17434986
201 17725996
202 21385318
203 20958540
204 18231183
205 17382146
206 19326722
207 21800272
208 19263669
209 16514754
210 18366855
211 20559582
212 20388066
213 17342413
214 16467583
215 19939667
216 20347733
217 17853445
218 16628530
219 18034774
220 20806510
221 19169682
222 16062892
223 17254288
224 19334655
225 19550653
226 16740686
227 15189846
228 18724138
229 20267725
230 17792334
231 15779582
232 16605174
233 19902494
234 18987747
235 15111899
236 15533816
237 18149141
238 19269015
239 16899034
240 14334508
241 17090810
242 19326137
243 17507184
244 15266988
245 15211285
246 18406730
247 18745641
248 14927953
249 14325868
250 16643627
251 18463025
252 16801881
253 13498398
254 15417181
255 18516957
256 17339054
257 14652890
258 13652161
259 16724962
260 18332368
261 15024109
262 13651252
263 15494553
264 17457794
265 16498776
266 12868979
267 13712368
268 17085791
269 16914921
270 14493055
271 12798686
272 15243925
273 17715294
274 14769230
275 12382473
276 13673084
277 16287400
278 16516894
279 12805822
280 12345676
281 15677823
282 16255160
283 14102119
284 11775641
285 13525861
286 16814666
287 14758119
288 11685569
289 12115433
290 14777496
291 16143185
292 12778338
293 11087799
294 14102991
295 15666419
296 14118403
297 11174281
298 11619606
299 15224397
300 14397280
301 11348498
302 11114706
303 13433945
304 15431574
305 12647876
306 10026153
307 12430088
308 14476534
309 13599838
310 10617309
311 10139642
312 13945220
313 14354856
314 11203327
315  9942355
316 11551240
317 14203108
318 12433148
319  9259009
320 10904131
321 13386001
322 13259910
323 10448796
324  8890197
325 12248484
326 13630448
327 10866086
328  9060658
329 10044082
330 12956686
331 12225519
332  8660684
333  9304901
334 11898681
335 12754373
336 10613234
337  8150070
338 10473717
339 12453779
340 10279829
341  8262716
342  8655638
343 11644008
344 11902820
345  8397541
346  8197210
347 10553696
348 11674955
349 10037164
350  7182649
351  8872470
352 11504101
353 10026218
354  7726497
355  7377794
356 10167293
357 11440163
358  8101973
359  7010046
360  9126126
361 10675620
362  9528474
363  6335308
364  7294098
365 10501603
366  9777735
367  7341194
368  6229239
369  8585097
370 10728463
371  7890434
372  5852224
373  7453025
374  9427077
375  9219965
376  5993952
377  5900170
378  9177847
379  9202113
380  6825179
381  5160921
382  6891484
383  9654621
384  7516596
385  4992250
386  6213775
387  8478763
388  8863151
389  5519866
390  4255811
391  7532076
392  8521683
393  6464871
394  4314436
395  5415899
396  8719913
397  7406185
398  4257524
399  4729999
400  7041477
401  8258140
402  5384889
403  3146216
404  5853523
405  7580541
406  6088041
407  3614074
408  3762694
409  7438571
410  7437584
411  4069351
412  3379736
413  5270187
414  7198654
415  5114529
416  2168244
417  4281271
418  6643423
419  5837970
420  3318084
421  2498969
422  5770472
423  6609299
424  3447215
425  2270708
426  3910644
427  6428315
428  5193741
429  1587002
430  2594039
431  5336967
432  5372236
433  2969779
434  1123662
435  3941131
436  5956543
437  3373254
438  1455787
439  2398749
440  5129198
441  4946542
442  1162966
443  1177676
444  3984464
445  4709549
446  2631910
447    45643
448  2109022
449  5087786
450  3352466
451   958867
452   985328
453  3599489
454  4439133
455   833175
456  -257727
457  2389354
458  3902067
459  2600543
460  -373727
461   633935
462  3881040
463  2932386
464   347297
465  -375857
466  1870676
467  3767510
468   879745
469 -1128020
470   813559
471  2699772
472  2249982
473  -674994
474  -625050
475  2663077
476  2336181
477  -331409
478 -1530798
479   388883
480  2931059
481   657409
482 -1947478
483  -439682
484  1715979
485  1834849
486 -1168949
487 -2246790
488   941825
489  1833719
490  -257312
491 -2068420
492 -1236020
493  1642189
494   549106
495 -2366715
496 -1858779
497    88089
498   914225
499 -1432099
500 -3114856
501  -291252
502  1104446
503  -743699
504 -2713727
505 -2344377
506   518400
507   -76508
508 -3240012
509 -3044175
510  -936474
511   353425
512 -1678128
513 -4117542
514 -1866939
515   259391
516 -1042013
517 -3344487
518 -3859256
519  -845419
520  -204765
521 -3482253
522 -4386054
523 -2488525
524  -393228
525 -1595854
526 -4732974
527 -3463922
528  -962708
529 -1613968
530 -3835828
531 -4948599
532 -2282803
533  -750197
534 -3616511
535 -5090187
536 -3629564
537 -1413990
538 -2075143
539 -5544849
540 -4989760
541 -1954762
542 -1893847
543 -4140211
544 -6054205
545 -3890879
546 -1404273
547 -3601903
548 -5768623
549 -5074634
550 -2795105
551 -2375838
552 -5640406
553 -6230737
554 -3466317
555 -2613233
556 -4239666
557 -6560424
558 -5260649
559 -2388806
560 -4090077
561 -6737550
562 -6376287
563 -3783114
564 -2584651
565 -5816883
566 -7320472
567 -4568972
568 -3129819
569 -4602355
570 -7490419
571 -7022256
572 -3606799
573 -4082051
574 -6804899
575 -7459346
576 -5443850
577 -3218495
578 -5512418
579 -8101504
580 -6421222
581 -4375058
582 -4656925
583 -7492396
584 -8342453
585 -5090928
586 -4545523
587 -7059056
588 -8188330
589 -6633676
590 -4161047
591 -5896438
592 -8829151
593 -7494514
594 -5313895
595 -5285534
596 -7950727
597 -9354963
598 -6152758
599 -4690202
600 -7183836
601 -9362560
602 -8634331
603 -5319100
604 -5530691
605 -8948681
606 -9003013
607 -6744400
608 -5556351
609 -7601272
610 -10176068
611 -8006084
612 -5804528
613 -7306585
614 -9424712
615 -9558584
616 -6740478
617 -6102347
618 -9185675
619 -9804048
620 -7844583
621 -6340022
622 -7807408
623 -10820746
624 -9416605
625 -6673863
626 -7546524
627 -9742627
628 -10472232
629 -7930579
630 -6492827
631 -9267094
632 -10603612
633 -9115095
634 -7380285
635 -7989698
636 -11096883
637 -10758508
638 -7961802
639 -7906443
640 -9627606
641 -10932453
642 -9225128
643 -7349499
644 -9632624
645 -11395840
646 -10231547
647 -8358589
648 -8419570
649 -11363066
650 -11458054
651 -8571174
652 -8440761
653 -10423854
654 -11958730
655 -10317882
656 -7785097
657 -9652995
658 -12082267
659 -11455295
660 -9373339
661 -8510289
662 -11354230
663 -12727271
664 -10114847
665 -8904604
666 -10308204
667 -12508445
668 -11879805
669 -8828153
670 -9648845
671 -12267473
672 -12194616
673 -10255962
674 -9021375
675 -11633156
676 -13697475
677 -11320925
678 -9595101
679 -10588437
680 -12864305
681 -12801197
682 -9530565
683 -9607262
684 -12683618
685 -13518856
686 -11755439
687 -9552043
688 -11260470
689 -14068859
690 -12533566
691 -10269719
692 -10491168
693 -12897271
694 -14083830
695 -11101158
696 -9924365
697 -12519681
698 -13993219
699 -12879982
700 -10474694
701 -11332949
702 -14404952
703 -13562185
704 -11136362
705 -10867569
706 -13024927
707 -14745008
708 -12116999
709 -10269018
710 -12715102
711 -14753782
712 -13992664
713 -11155128
714 -11124653
715 -14512116
716 -14682082
717 -12171043
718 -11128519
719 -12909497
720 -15584051
721 -13905513
722 -11083932
723 -12253289
724 -14538321
725 -15018127
726 -12668262
727 -11446828
728 -14314948
729 -15444930
730 -13478385
731 -11880456
732 -12770917
733 -15606749
734 -14829623
735 -11855764
736 -12573825
737 -14920601
738 -15729154
739 -13657114
740 -11993471
741 -14504655
742 -16054937
743 -14321752
744 -12502267
745 -12732473
746 -15599843
747 -15886424
748 -12992637
749 -12776186
750 -14907417
751 -16432464
752 -14911810
753 -12319169
754 -14071648
755 -16432856
756 -15379193
757 -13264392
758 -12811421
759 -15649779
760 -16826310
761 -14003284
762 -13107773
763 -14941244
764 -16704884
765 -15668719
766 -12756632
767 -13892962
768 -16805851
769 -16479880
770 -14300200
771 -12985862
772 -15297112
773 -17411495
774 -15147312
775 -13427572
776 -14604715
777 -16802693
778 -16953988
779 -13989493
780 -13789913
781 -16469700
782 -16977776
783 -15405063
784 -13726729
785 -15155240
786 -17527079
787 -15928664
788 -14070760
789 -14835502
790 -16856857
791 -17512309
792 -14833935
793 -14047380
794 -16646209
795 -17479024
796 -16003195
797 -14119772
798 -15228295
799 -18044173
800 -16945741
801 -14647202
802 -14941159
803 -16927082
804 -18175369
805 -15766799
806 -14119377
807 -16329133
808 -17814676
809 -16913243
810 -14781714
811 -14971860
812 -18026265
813 -17951675
814 -15562577
815 -15089498
816 -16740801
817 -18556046
818 -16694870
819 -14403633
820 -16191498
821 -18113664
822 -17647863
823 -15465715
824 -15039454
825 -18066216
826 -18596161
827 -16118573
828 -15171352
829 -16524388
830 -18795243
831 -17671632
832 -14898905
833 -16006863
834 -18299949
835 -18522277
836 -16346533
837 -14850585
838 -17518908
839 -19095227
840 -16996532
841 -15392650
842 -16238944
843 -18980341
844 -18776467
845 -15576483
846 -15756147
847 -18163683
848 -18986786
849 -17092955
850 -14937068
851 -17073306
852 -19398412
853 -17892912
854 -15987589
855 -16128443
856 -18778496
857 -19528937
858 -16438267
859 -15615380
860 -17746689
861 -19244244
862 -18074103
863 -15434348
864 -16723883
865 -19586839
866 -18829838
867 -16652246
868 -15934253
869 -18181996
870 -19816847
871 -17274924
872 -15835883
873 -17576785
874 -19448638
875 -19023775
876 -16214175
877 -16451817
878 -19376803
879 -19359064
880 -17309754
881 -16061515
882 -17834784
883 -20084075
884 -18068671
885 -16012046
886 -17276051
887 -19358728
888 -19633678
889 -16881492
890 -16177928
891 -18979820
892 -19799722
893 -18141848
894 -16331811
895 -17270845
896 -20048466
897 -19067217
898 -16667799
899 -17057580
900 -18985501
901 -20016445
902 -17699993
903 -16118544
904 -18470829
905 -19865438
906 -18719831
907 -16832930
908 -17150471
909 -19997338
910 -19631912
911 -17011700
912 -16848069
913 -18569149
914 -20085459
915 -18392280
916 -16362716
917 -18226096
918 -19977173
919 -19269012
920 -17306232
921 -16835544
922 -19582294
923 -20112265
924 -17574113
925 -16751466
926 -18195538
927 -20204037
928 -19145727
929 -16574239
930 -17781820
931 -19887955
932 -19667211
933 -17744949
934 -16665036
935 -19126312
936 -20412802
937 -18249608
938 -17116153
939 -18109946
940 -20106342
941 -19633179
942 -16858289
943 -17379782
944 -19614417
945 -19865225
946 -18189202
947 -16644377
948 -18747929
949 -20721360
950 -18859944
951 -17187822
952 -17752563
953 -19882798
954 -20112621
955 -17262362
956 -17056767
957 -19395924
958 -20216749
959 -18802912
960 -16695158
961 -18105706
962 -20642342
963 -19366558
964 -17296477
965 -17282938
966 -19464047
967 -20560819
968 -17852536
969 -16738225
970 -18871866
971 -20309244
972 -19479098
973 -17007716
974 -17473832
975 -20228498
976 -19719848
977 -17603095
978 -17049107
979 -18960447
980 -20833275
981 -18655974
982 -16761402
983 -18310257
984 -20032405
985 -19782420
986 -17258639
987 -16896728
988 -19815881
989 -20189046
990 -18126341
991 -16906769
992 -18318730
993 -20743454
994 -19220162
995 -16772441
996 -17814824
997 -19809807
998 -20174072
999 -17743439
1000 -16539700
1001 -19257082
1002 -20402751
1003 -18644446
1004 -16931720
1005 -17596987
1006 -20353338
1007 -19730721
1008 -16941415
1009 -17189107
1010 -19245306
1011 -20410103
1012 -18473267
1013 -16445237
1014 -18583414
1015 -20333707
1016 -19047962
1017 -17033422
1018 -16929453
1019 -19717340
1020 -20141352
1021 -17467029
1022 -17017324
1023 -18735294
1024 -20278973
1025 -18907808
1026 -16366301
1027 -17739247
1028 -19912211
1029 -19311438
1030 -17419036
1031 -16633744
1032 -19077246
1033 -20315694
1034 -17939588
1035 -16843643
1036 -18098971
1037 -19904689
1038 -19262366
1039 -16506546
1040 -17165999
1041 -19537323
1042 -19464672
1043 -17688836
1044 -16396949
1045 -18411203
1046 -20329862
1047 -18337002
1048 -16635691
1049 -17325503
1050 -19308689
1051 -19568708
1052 -16852349
1053 -16596506
1054 -18971085
1055 -19609300
1056 -18216102
1057 -16354358
1058 -17563919
1059 -19867665
1060 -18545529
1061 -16688699
1062 -16992807
1063 -18849518
1064 -19681032
1065 -17202797
1066 -16226150
1067 -18277565
1068 -19251416
1069 -18290462
1070 -16352203
1071 -16967605
1072 -19522131
1073 -18787312
1074 -16733148
1075 -16592991
1076 -18351334
1077 -19724021
1078 -17473659
1079 -15771143
1080 -17599134
1081 -19035147
1082 -18429933
1083 -16277857
1084 -16201296
1085 -18957838
1086 -19032086
1087 -16950870
1088 -16217838
1089 -17567949
1090 -19432496
1091 -17765802
1092 -15487607
1093 -16814562
1094 -18630848
1095 -18603076
1096 -16558294
1097 -15790796
1098 -18405220
1099 -19044196
1100 -16978445
1101 -15800095
1102 -16733632
1103 -18964657
1104 -18126525
1105 -15606019
1106 -16295773
1107 -18140596
1108 -18553764
1109 -16665394
1110 -15201298
1111 -17523590
1112 -18962063
1113 -17212529
1114 -15605493
1115 -16009293
1116 -18437660
1117 -18379977
1118 -15617505
1119 -15582721
1120 -17504336
1121 -18466641
1122 -16904977
1123 -14761882
1124 -16499157
1125 -18588913
1126 -17417533
1127 -15612702
1128 -15421000
1129 -17702765
1130 -18398311
1131 -15731318
1132 -14980106
1133 -16694970
1134 -18156638
1135 -17217524
1136 -14647453
1137 -15583067
1138 -18116959
1139 -17631913
1140 -15682591
1141 -14730660
1142 -16718754
1143 -18311697
1144 -16042447
1145 -14532851
1146 -15809175
1147 -17662855
1148 -17529106
1149 -14813404
1150 -14800867
1151 -17325436
1152 -17458925
1153 -15675281
1154 -14266143
1155 -15767073
1156 -17934023
1157 -16266900
1158 -14358323
1159 -15155602
1160 -17055191
1161 -17516110
1162 -14892882
1163 -14014321
1164 -16432847
1165 -17235381
1166 -15783172
1167 -13931235
1168 -14785141
1169 -17470033
1170 -16602895
1171 -14271136
1172 -14287416
1173 -16062048
1174 -17282171
1175 -15104352
1176 -13474232
1177 -15475008
1178 -16845729
1179 -16000092
1180 -14036732
1181 -13993198
1182 -16537469
1183 -16399173
1184 -14194431
1185 -13806508
1186 -15221446
1187 -16765256
1188 -15193535
1189 -13197940
1190 -14767880
1191 -16372362
1192 -15876998
1193 -13938226
1194 -13287196
1195 -15733208
1196 -16314266
1197 -14151082
1198 -13220788
1199 -14333100
1200 -16365996
1201 -15482642
1202 -12973356
1203 -13793955
1204 -15658786
1205 -15714750
1206 -13903292
1207 -12583507
1208 -14736776
1209 -16051529
1210 -14241274
1211 -12961586
1212 -13604470
1213 -15661465
1214 -15448493
1215 -12795459
1216 -12890610
1217 -14719578
1218 -15301612
1219 -13939893
1220 -12187240
1221 -13794357
1222 -15648775
1223 -14294462
1224 -12694055
1225 -12766137
1226 -14760861
1227 -15244973
1228 -12659177
1229 -12134247
1230 -13954673
1231 -14958541
1232 -13932053
1233 -11777172
1234 -12792072
1235 -15095885
1236 -14255268
1237 -12432149
1238 -11952129
1239 -13735742
1240 -14941287
1241 -12745851
1242 -11710146
1243 -13221351
1244 -14378990
1245 -13748739
1246 -11502836
1247 -11872597
1248 -14289903
1249 -13941875
1250 -12158412
1251 -11385373
1252 -12978092
1253 -14730861
1254 -12776579
1255 -10995630
1256 -12186884
1257 -13813936
1258 -13796556
1259 -11367530
1260 -10848293
1261 -13320698
1262 -13729821
1263 -12105293
1264 -10896839
1265 -11995772
1266 -14143953
1267 -12762780
1268 -10590234
1269 -11354142
1270 -13050227
1271 -13462668
1272 -11229082
1273 -10131602
1274 -12527845
1275 -13508927
1276 -12013456
1277 -10345775
1278 -10819070
1279 -13323186
1280 -12808795
1281 -10279239
1282 -10276728
1283 -12080367
1284 -13382478
1285 -11546338
1286 -9430916
1287 -11240956
1288 -13002528
1289 -12063807
1290 -10002906
1291 -9602579
1292 -12216371
1293 -12797431
1294 -10418583
1295 -9644416
1296 -10935624
1297 -12592104
1298 -11585067
1299 -9194755
1300 -10198722
1301 -12065053
1302 -11768475
1303 -10033179
1304 -9015684
1305 -11118629
1306 -12317196
1307 -10316737
1308 -9176461
1309 -10033188
1310 -11797399
1311 -11414148
1312 -8825341
1313 -9126191
1314 -11154404
1315 -11410275
1316 -9960912
1317 -8515789
1318 -10197848
1319 -11888037
1320 -10139602
1321 -8530639
1322 -9012373
1323 -10921562
1324 -11180662
1325 -8611583
1326 -8351946
1327 -10417640
1328 -11057582
1329 -9775959
1330 -7909153
1331 -9004172
1332 -11163836
1333 -10025270
1334 -8225838
1335 -8170987
1336 -9929755
1337 -10946905
1338 -8692392
1339 -7608275
1340 -9276949
1341 -10324686
1342 -9582156
1343 -7507849
1344 -7904538
1345 -10342544
1346 -9892018
1347 -7968361
1348 -7433854
1349 -8976827
1350 -10521183
1351 -8579897
1352 -6896292
1353 -8227789
1354 -9568135
1355 -9316914
1356 -7320765
1357 -7021683
1358 -9382538
1359 -9562509
1360 -7855751
1361 -6930646
1362 -7867030
1363 -9628016
1364 -8337148
1365 -6382646
1366 -7358936
1367 -8902902
1368 -9084444
1369 -7074077
1370 -6050118
1371 -8323660
1372 -9210839
1373 -7629334
1374 -6258066
1375 -6775891
1376 -8916359
1377 -8310219
1378 -5976133
1379 -6322977
1380 -7962619
1381 -8675432
1382 -7058319
1383 -5447658
1384 -7212112
1385 -8491778
1386 -7249207
1387 -5777834
1388 -5835801
1389 -7986123
1390 -8138621
1391 -5847683
1392 -5643393
1393 -7063902
1394 -8041592
1395 -6776821
1396 -4746829
1397 -6069612
1398 -7830783
1399 -7006597
1400 -5436792
1401 -5045151
1402 -7137171
1403 -7870268
1404 -5474102
1405 -4595432
1406 -5955291
1407 -7446062
1408 -6733425
1409 -4360074
1410 -5071854
1411 -7168836
1412 -6821942
1413 -5131286
1414 -4114239
1415 -5875613
1416 -7310987
1417 -5349539
1418 -4054350
1419 -5023555
1420 -6618720
1421 -6503649
1422 -4110211
1423 -4092423
1424 -6198264
1425 -6384892
1426 -4902423
1427 -3396346
1428 -4645202
1429 -6710913
1430 -5307734
1431 -3484098
1432 -3985189
1433 -5819400
1434 -6379504
1435 -3876272
1436 -3015067
1437 -5099174
1438 -5895912
1439 -4702501
1440 -2905776
1441 -3569390
1442 -5950768
1443 -5235037
1444 -3193920
1445 -3010595
1446 -4556337
1447 -5820268
1448 -3894030
1449 -2313788
1450 -3911435
1451 -5205209
1452 -4637611
1453 -2699094
1454 -2513112
1455 -4922076
1456 -4973254
1457 -2924753
1458 -2198375
1459 -3441453
1460 -5161042
1461 -3791362
1462 -1753667
1463 -2884162
1464 -4449621
1465 -4334325
1466 -2448322
1467 -1558342
1468 -3778235
1469 -4544897
1470 -2789142
1471 -1680125
1472 -2412566
1473 -4312286
1474 -3639360
1475 -1395082
1476 -1935155
1477 -3486215
1478 -3764023
1479 -2189687
1480  -856758
1481 -2689938
1482 -3957104
1483 -2547439
1484 -1256400
1485 -1558846
1486 -3503157
1487 -3437018
1488 -1004534
1489  -885184
1490 -2488183
1491 -3288545
1492 -2044624
1493  -183122
1494 -1552817
1495 -3361705
1496 -2411220
1497  -912624
1498  -692346
1499 -2443597
1500 -2957348
1501  -707279
1502  -138167
1503 -1518731
1504 -2559763
1505 -1888418
1506    51416
1507  -642097
1508 -2475382
1509 -1893841
1510  -443000
1511   159235
1512 -1386453
1513 -2545395
1514  -625561
1515   473649
1516  -678029
1517 -1946386
1518 -1581084
1519   617873
1520   457342
1521 -1687382
1522 -1575805
1523   -35285
1524   911857
1525  -431175
1526 -2110333
1527  -534215
1528  1066083
1529   326352
1530 -1064619
1531 -1266700
1532   827895
1533  1398069
1534  -670833
1535 -1185616
1536    69310
1537  1404877
1538   690165
1539 -1298498
1540  -325483
1541  1617335
1542  1312541
1543  -174675
1544  -899927
1545   998637
1546  2149175
1547   213560
1548  -763626
1549   352598
1550  1959904
1551  1738498
1552  -446900
1553   -99658
1554  1982187
1555  2143324
1556   744472
1557  -440272
1558  1096984
1559  2847018
1560  1302019
1561  -162945
1562   543998
1563  2333336
1564  2729662
1565   518287
1566   148222
1567  2220025
1568  2902547
1569  1744895
1570   115562
1571  1043094
1572  3277005
1573  2475775
1574   799218
1575   898715
1576  2538533
1577  3554712
1578  1544259
1579   397068
1580  2216728
1581  3475066
1582  2787078
1583   977335
1584  1277351
1585  3660009
1586  3409144
1587  1583983
1588  1173731
1589  2532661
1590  4066160
1591  2691917
1592  1114674
1593  2398732
1594  3878733
1595  3770911
1596  1982477
1597  1474894
1598  3690492
1599  4187679
1600  2552052
1601  1705495
1602  2690719
1603  4621146
1604  3793245
1605  1801618
1606  2599849
1607  4244572
1608  4533174
1609  2880604
1610  1801008
1611  3799520
1612  4886333
1613  3546658
1614  2392380
1615  2863442
1616  4902753
1617  4844585
1618  2768224
1619  2828278
1620  4296862
1621  5062887
1622  3892539
1623  2379354
1624  3887750
1625  5426082
1626  4504411
1627  3228481
1628  3214175
1629  5063956
1630  5491805
1631  3499040
1632  3206366
1633  4615257
1634  5617864
1635  4822410
1636  3091070
1637  4098414
1638  5855589
1639  5250168
1640  3920944
1641  3539274
1642  5264063
1643  6249100
1644  4353512
1645  3556781
1646  4844131
1647  6162427
1648  5764825
1649  3786664
1650  4184155
1651  6118411
1652  5964187
1653  4689371
1654  3948236
1655  5351859
1656  6857271
1657  5408245
1658  4199173
1659  5058355
1660  6434654
1661  6527145
1662  4527973
1663  4312181
1664  6297778
1665  6679593
1666  5533019
1667  4485592
1668  5511691
1669  7367094
1670  6321724
1671  4781501
1672  5267886
1673  6664834
1674  7193146
1675  5382260
1676  4643919
1677  6533105
1678  7330890
1679  6387883
1680  5047980
1681  5550966
1682  7669403
1683  7212059
1684  5418034
1685  5414747
1686  6816527
1687  7884954
1688  6346315
1689  4989235
1690  6610993
1691  7894642
1692  7267701
1693  5692016
1694  5567961
1695  7721730
1696  7930214
1697  6189311
1698  5808795
1699  7008736
1700  8441890
1701  7370399
1702  5517587
1703  6575445
1704  8120855
1705  7974904
1706  6448204
1707  5798766
1708  7873058
1709  8736506
1710  7061847
1711  6180110
1712  7034442
1713  8734704
1714  8227048
1715  6131085
1716  6627959
1717  8335091
1718  8652323
1719  7344902
1720  6213617
1721  7893575
1722  9258791
1723  7885018
1724  6642508
1725  7052533
1726  8861984
1727  9022089
1728  6859224
1729  6735283
1730  8457994
1731  9249074
1732  8215758
1733  6634438
1734  7824755
1735  9643823
1736  8756088
1737  7262383
1738  7121250
1739  8819069
1740  9709114
1741  7844058
1742  7082339
1743  8446793
1744  9541225
1745  9019054
1746  7224873
1747  7707966
1748  9713709
1749  9458638
1750  8079700
1751  7527787
1752  8865409
1753 10175642
1754  8653592
1755  7478179
1756  8532854
1757  9788222
1758  9671459
1759  7847597
1760  7789416
1761  9857816
1762 10094141
1763  8802581
1764  7908898
1765  8863702
1766 10513890
1767  9440775
1768  7861967
1769  8482005
1770  9899361
1771 10386214
1772  8741406
1773  7990435
1774  9821177
1775 10524269
1776  9470742
1777  8345144
1778  8822015
1779 10612440
1780 10113605
1781  8506880
1782  8771899
1783 10042557
1784 10789564
1785  9451565
1786  8272149
1787  9788694
1788 10817393
1789 10014657
1790  8780639
1791  8895642
1792 10812608
1793 10825106
1794  9075082
1795  8961435
1796 10172217
1797 11190573
1798 10125926
1799  8595035
1800  9757029
1801 11080204
1802 10569023
1803  9334706
1804  9039450
1805 10846202
1806 11392133
1807  9706576
1808  9165903
1809 10155355
1810 11412922
1811 10774684
1812  8975955
1813  9740283
1814 11380599
1815 11273733
1816  9936531
1817  9115311
1818 10713614
1819 11813933
1820 10316986
1821  9335657
1822 10071848
1823 11600573
1824 11554904
1825  9626338
1826  9736141
1827 11383090
1828 11694053
1829 10578064
1830  9365786
1831 10531988
1832 12058984
1833 10975307
1834  9758991
1835 10131851
1836 11636643
1837 12086688
1838 10231823
1839  9789812
1840 11329652
1841 11985012
1842 11116761
1843  9644582
1844 10394522
1845 12320498
1846 11700205
1847 10189727
1848 10089631
1849 11571172
1850 12557662
1851 10827965
1852  9765195
1853 11153269
1854 12283580
1855 11847096
1856 10163269
1857 10281044
1858 12324411
1859 12307304
1860 10804016
1861 10225296
1862 11310784
1863 12687970
1864 11493522
1865 10105648
1866 11079375
1867 12358743
1868 12366148
1869 10750858
1870 10266964
1871 12201923
1872 12698853
1873 11293411
1874 10353799
1875 11143928
1876 12890761
1877 12208682
1878 10463726
1879 10975584
1880 12370689
1881 12791608
1882 11327171
1883 10245447
1884 11862115
1885 12895594
1886 11879236
1887 10797538
1888 11122917
1889 12890888
1890 12755515
1891 10912402
1892 10870614
1893 12128337
1894 12937063
1895 11926896
1896 10512643
1897 11701309
1898 13044305
1899 12410656
1900 11202646
1901 11011813
1902 12670911
1903 13151122
1904 11415984
1905 10907280
1906 11971188
1907 13052220
1908 12461530
1909 10840244
1910 11564826
1911 13096672
1912 12796840
1913 11596904
1914 11013925
1915 12414658
1916 13338433
1917 11880314
1918 11092857
1919 11933679
1920 13111404
1921 12905103
1922 11181992
1923 11423063
1924 13010572
1925 13034043
1926 11914689
1927 11025948
1928 12192290
1929 13589139
1930 12455789
1931 11293908
1932 11793611
1933 13124313
1934 13354232
1935 11535065
1936 11159470
1937 12791533
1938 13317495
1939 12409985
1940 11261036
1941 11985681
1942 13591737
1943 12875337
1944 11577033
1945 11728062
1946 12883694
1947 13501879
1948 11992117
1949 11229247
1950 12640400
1951 13430257
1952 12791128
1953 11499844
1954 11779419
1955 13524376
1956 13199661
1957 11717043
1958 11557668
1959 12717588
1960 13751153
1961 12507449
1962 11291491
1963 12438308
1964 13472738
1965 13072343
1966 11706516
1967 11523789
1968 13307494
1969 13509353
1970 12064518
1971 11560958
1972 12487256
1973 13797004
1974 12919093
1975 11365914
1976 12151446
1977 13420071
1978 13354930
1979 11983302
1980 11331747
1981 13012094
1982 13767662
1983 12495612
1984 11630912
1985 12196096
1986 13689637
1987 13359207
1988 11552330
1989 11770219
1990 13144549
1991 13604571
1992 12447066
1993 11291329
1994 12666655
1995 13915787
1996 12909855
1997 11724138
1998 11851626
1999 13412574
2000 13628296
2001 11832839
2002 11611543
2003 12933191
2004 13701521
2005 12865366
2006 11398727
2007 12258753
2008 13737840
2009 13169775
2010 11931962
2011 11625697
2012 13064480
2013 13897056
2014 12325428
2015 11505373
2016 12510761
2017 13620896
2018 13246433
2019 11557460
2020 11858018
2021 13509108
2022 13382043
2023 12206016
2024 11605976
2025 12749801
2026 13863730
2027 12597290
2028 11546286
2029 12257325
2030 13323529
2031 13303661
2032 11763838
2033 11651825
2034 13275412
2035 13513938
2036 12436313
2037 11550233
2038 12360999
2039 13784708
2040 12860817
2041 11476505
2042 11897149
2043 13137508
2044 13545187
2045 12022333
2046 11348295
2047 12900616
2048 13595689
2049 12719791
2050 11544917
2051 11874162
2052 13494937
2053 13138969
2054 11651896
2055 11635638
2056 12775167
2057 13628980
2058 12420173
2059 11259312
2060 12433544
2061 13412980
2062 12860331
2063 11638673
2064 11537339
2065 13132656
2066 13289512
2067 11908033
2068 11557237
2069 12411004
2070 13463645
2071 12683451
2072 11231772
2073 11949053
2074 13107474
2075 13001853
2076 11879006
2077 11330202
2078 12769530
2079 13368053
2080 12057518
2081 11368524
2082 12006224
2083 13210433
2084 12796669
2085 11281773
2086 11776374
2087 12998467
2088 12961989
2089 11872011
2090 11115577
2091 12380425
2092 13289246
2093 12168293
2094 11257992
2095 11632968
2096 12944298
2097 13041428
2098 11418973
2099 11333625
2100 12609956
2101 13029370
2102 12081825
2103 10864279
2104 11771380
2105 13099988
2106 12315017
2107 11249912
2108 11355511
2109 12616679
2110 13030793
2111 11502220
2112 11072229
2113 12242011
2114 12829345
2115 12121059
2116 10785984
2117 11337340
2118 12869980
2119 12451099
2120 11270681
2121 11045411
2122 12195610
2123 13025286
2124 11604929
2125 10659403
2126 11665375
2127 12664983
2128 12355125
2129 10859807
2130 10861817
2131 12501045
2132 12545901
2133 11345427
2134 10727978
2135 11602935
2136 12810220
2137 11827539
2138 10567068
2139 11206922
2140 12312530
2141 12428283
2142 11004467
2143 10482038
2144 11993252
2145 12457255
2146 11372785
2147 10515556
2148 11117257
2149 12578316
2150 12003948
2151 10525599
2152 10775928
2153 11864632
2154 12309230
2155 11095244
2156 10136493
2157 11398356
2158 12272560
2159 11549492
2160 10495333
2161 10614456
2162 12153702
2163 12134601
2164 10543367
2165 10309997
2166 11347762
2167 12157146
2168 11178775
2169  9850583
2170 10868623
2171 12074450
2172 11587774
2173 10448662
2174 10217254
2175 11632460
2176 12010049
2177 10537967
2178  9980093
2179 10762952
2180 11806892
2181 11348280
2182  9843580
2183 10302094
2184 11635332
2185 11593125
2186 10474661
2187  9739067
2188 10953023
2189 11876853
2190 10672479
2191  9804177
2192 10326868
2193 11436874
2194 11334486
2195  9817970
2196  9858150
2197 11091993
2198 11277190
2199 10425772
2200  9560041
2201 10440245
2202 11581050
2203 10703553
2204  9661275
2205  9859436
2206 10935587
2207 11234285
2208  9763600
2209  9377221
2210 10624766
2211 11148286
2212 10452645
2213  9330954
2214  9843655
2215 11209811
2216 10691594
2217  9542629
2218  9427541
2219 10347270
2220 11003491
2221  9814417
2222  9094616
2223 10118995
2224 10861793
2225 10452882
2226  9215013
2227  9274118
2228 10704929
2229 10557779
2230  9346476
2231  9018921
2232  9885748
2233 10801285
2234  9790429
2235  8777710
2236  9630854
2237 10522052
2238 10321031
2239  9097290
2240  8750326
2241 10109687
2242 10356628
2243  9264430
2244  8672948
2245  9321456
2246 10542824
2247  9912316
2248  8527200
2249  8971079
2250 10030262
2251 10171222
2252  8980610
2253  8256047
2254  9556130
2255 10214219
2256  9223677
2257  8404941
2258  8767841
2259 10037133
2260  9769564
2261  8320839
2262  8429776
2263  9462549
2264  9927771
2265  9028361
2266  8004089
2267  8988752
2268  9914009
2269  9165116
2270  8137545
2271  8110662
2272  9438362
2273  9689902
2274  8265339
2275  7993239
2276  8945888
2277  9612928
2278  8904224
2279  7645691
2280  8340495
2281  9512270
2282  9019128
2283  7949120
2284  7657537
2285  8870940
2286  9516246
2287  8217891
2288  7562750
2289  8339128
2290  9266339
2291  8910718
2292  7394410
2293  7576656
2294  8947058
2295  8935080
2296  7883101
2297  7223841
2298  8228596
2299  9275090
2300  8212253
2301  7215014
2302  7674073
2303  8684348
2304  8761410
2305  7312375
2306  7002267
2307  8315562
2308  8710932
2309  7899038
2310  6928223
2311  7489497
2312  8792765
2313  8144987
2314  6946392
2315  7082382
2316  8101897
2317  8563793
2318  7254819
2319  6565686
2320  7720726
2321  8342413
2322  7709582
2323  6642857
2324  6853870
2325  8223132
2326  8004573
2327  6802886
2328  6614604
2329  7474169
2330  8270365
2331  7270448
2332  6171971
2333  7008592
2334  7880727
2335  7551443
2336  6385439
2337  6186851
2338  7611904
2339  7847213
2340  6697325
2341  6233984
2342  6863159
2343  7790188
2344  7102498
2345  5865178
2346  6408072
2347  7348773
2348  7305027
2349  6326518
2350  5782793
2351  6950501
2352  7499632
2353  6531373
2354  5849566
2355  6195785
2356  7245044
2357  6960131
2358  5606876
2359  5836808
2360  6844395
2361  7038275
2362  6162591
2363  5381460
2364  6353445
2365  7117625
2366  6260975
2367  5448476
2368  5617941
2369  6712869
2370  6819962
2371  5482107
2372  5316584
2373  6240262
2374  6686709
2375  6018298
2376  4960256
2377  5608524
2378  6659310
2379  6094946
2380  5169291
2381  5084246
2382  6151355
2383  6598783
2384  5283705
2385  4778253
2386  5624725
2387  6241352
2388  5809589
2389  4662182
2390  4994881
2391  6184929
2392  5932141
2393  4978187
2394  4573983
2395  5440454
2396  6218532
2397  5129057
2398  4306638
2399  4991408
2400  5803630
2401  5630906
2402  4367767
2403  4342270
2404  5657839
2405  5731854
2406  4752360
2407  4104214
2408  4762961
2409  5784542
2410  4960544
2411  3930767
2412  4385277
2413  5305635
2414  5449923
2415  4234681
2416  3752374
2417  4965711
2418  5377687
2419  4537321
2420  3659029
2421  4061246
2422  5339481
2423  4902282
2424  3652006
2425  3779566
2426  4708997
2427  5173170
2428  4103786
2429  3228056
2430  4210263
2431  4927575
2432  4383730
2433  3443330
2434  3466595
2435  4735666
2436  4713068
2437  3453131
2438  3199043
2439  3988477
2440  4726171
2441  3933612
2442  2805070
2443  3579954
2444  4561069
2445  4233355
2446  3183690
2447  2839876
2448  4066884
2449  4468559
2450  3267917
2451  2691872
2452  3265361
2453  4237680
2454  3894521
2455  2591497
2456  2879099
2457  3927444
2458  3976554
2459  3052850
2460  2298973
2461  3259201
2462  4053551
2463  3161536
2464  2397592
2465  2696153
2466  3686021
2467  3691094
2468  2351927
2469  2279896
2470  3302328
2471  3579709
2472  2825522
2473  1905854
2474  2583272
2475  3594382
2476  2958070
2477  2094904
2478  2151469
2479  3082340
2480  3422109
2481  2157276
2482  1691814
2483  2616256
2484  3155455
2485  2676834
2486  1622942
2487  1958217
2488  3111888
2489  2761510
2490  1802655
2491  1588052
2492  2398734
2493  3032491
2494  1990199
2495  1294200
2496  2051535
2497  2697021
2498  2439098
2499  1359837
2500  1354313
2501  2516019
2502  2453222
2503  1518114
2504  1080801
2505  1730781
2506  2639293
2507  1893856
2508   955309
2509  1453968
2510  2177962
2511  2151419
2512  1121821
2513   786540
2514  1874402
2515  2095474
2516  1286358
2517   746140
2518  1167002
2519  2138136
2520  1651237
2521   593960
2522   885799
2523  1663546
2524  1825004
2525   866947
2526   249795
2527  1298033
2528  1845106
2529  1106880
2530   347246
2531   555376
2532  1652365
2533  1450073
2534   219775
2535   232309
2536  1065835
2537  1552644
2538   775703
2539  -183270
2540   583871
2541  1407848
2542   949448
2543    82577
2544   -79680
2545   981359
2546  1219853
2547    63164
2548  -244892
2549   454187
2550  1127153
2551   622421
2552  -506600
2553   -37492
2554   931007
2555   644656
2556  -266183
2557  -624407
2558   418981
2559  1002489
2560   -81137
2561  -687701
2562  -147755
2563   651195
2564   440093
2565  -811915
2566  -722769
2567   349048
2568   416894
2569  -376852
2570 -1034958
2571  -254170
2572   615256
2573  -227367
2574 -1054929
2575  -756501
2576    93029
2577   203282
2578 -1040756
2579 -1288246
2580  -202298
2581   165490
2582  -526763
2583 -1437213
2584  -957352
2585   163169
2586  -360896
2587 -1349487
2588 -1331806
2589  -512068
2590   -57326
2591 -1115681
2592 -1729480
2593  -844654
2594  -268473
2595  -675041
2596 -1668539
2597 -1597745
2598  -451904
2599  -594279
2600 -1545669
2601 -1785884
2602 -1106812
2603  -398722
2604 -1214119
2605 -2103773
2606 -1464437
2607  -759140
2608  -948327
2609 -1926824
2610 -2133789
2611  -968806
2612  -788153
2613 -1735722
2614 -2220389
2615 -1720989
2616  -805961
2617 -1334845
2618 -2444696
2619 -2097219
2620 -1290654
2621 -1170578
2622 -2028301
2623 -2581121
2624 -1602646
2625 -1116236
2626 -1870300
2627 -2512089
2628 -2325495
2629 -1384207
2630 -1542596
2631 -2638825
2632 -2547843
2633 -1770131
2634 -1476767
2635 -2198467
2636 -2991760
2637 -2211120
2638 -1478354
2639 -2085457
2640 -2840415
2641 -2821504
2642 -1848046
2643 -1704707
2644 -2839817
2645 -3015663
2646 -2273805
2647 -1825563
2648 -2363889
2649 -3310354
2650 -2811956
2651 -1940234
2652 -2303665
2653 -3039097
2654 -3240647
2655 -2380679
2656 -1941972
2657 -2974501
2658 -3445158
2659 -2844643
2660 -2240821
2661 -2516356
2662 -3561630
2663 -3374032
2664 -2385138
2665 -2488131
2666 -3217925
2667 -3634928
2668 -2925731
2669 -2276105
2670 -3187296
2671 -3846861
2672 -3360023
2673 -2656704
2674 -2703455
2675 -3731925
2676 -3806931
2677 -2813964
2678 -2727603
2679 -3429042
2680 -4044318
2681 -3564301
2682 -2663237
2683 -3257674
2684 -4086262
2685 -3820760
2686 -3103718
2687 -2899309
2688 -3897272
2689 -4290240
2690 -3327493
2691 -2979304
2692 -3602884
2693 -4378071
2694 -4087703
2695 -2998755
2696 -3319206
2697 -4335928
2698 -4328805
2699 -3588564
2700 -3096248
2701 -3981341
2702 -4740503
2703 -3940482
2704 -3294475
2705 -3664181
2706 -4532607
2707 -4595652
2708 -3507162
2709 -3456040
2710 -4450974
2711 -4713293
2712 -4134295
2713 -3454023
2714 -4058197
2715 -5015462
2716 -4470997
2717 -3683871
2718 -3802413
2719 -4637374
2720 -5011682
2721 -4018561
2722 -3663419
2723 -4595061
2724 -5093622
2725 -4645024
2726 -3772709
2727 -4080379
2728 -5211255
2729 -4956188
2730 -4078968
2731 -3996672
2732 -4784037
2733 -5413821
2734 -4583706
2735 -3931219
2736 -4651279
2737 -5288564
2738 -5107403
2739 -4222328
2740 -4158915
2741 -5261403
2742 -5377160
2743 -4621432
2744 -4324811
2745 -4874620
2746 -5671553
2747 -5103035
2748 -4232655
2749 -4711208
2750 -5463194
2751 -5510837
2752 -4669831
2753 -4346856
2754 -5404256
2755 -5779959
2756 -5055387
2757 -4564835
2758 -4946408
2759 -5852031
2760 -5571186
2761 -4628480
2762 -4860436
2763 -5597595
2764 -5860987
2765 -5179853
2766 -4580542
2767 -5420355
2768 -6029499
2769 -5482495
2770 -4868023
2771 -5007833
2772 -5972851
2773 -6017567
2774 -5026190
2775 -5006979
2776 -5732982
2777 -6185217
2778 -5648205
2779 -4809648
2780 -5416194
2781 -6238939
2782 -5886156
2783 -5221948
2784 -5115735
2785 -6037672
2786 -6407351
2787 -5490782
2788 -5199661
2789 -5785774
2790 -6354522
2791 -6064651
2792 -5143798
2793 -5458727
2794 -6367006
2795 -6258089
2796 -5649995
2797 -5363296
2798 -6106105
2799 -6641526
2800 -5849335
2801 -5385945
2802 -5854871
2803 -6471382
2804 -6423223
2805 -5516642
2806 -5595112
2807 -6532296
2808 -6601095
2809 -5992908
2810 -5522137
2811 -6135433
2812 -6925762
2813 -6257770
2814 -5567799
2815 -5908309
2816 -6641317
2817 -6815315
2818 -5914773
2819 -5705798
2820 -6607670
2821 -6856300
2822 -6336228
2823 -5759064
2824 -6137308
2825 -7053859
2826 -6686902
2827 -5927450
2828 -6034954
2829 -6692622
2830 -7083913
2831 -6293906
2832 -5800277
2833 -6596643
2834 -7088141
2835 -6696665
2836 -5980461
2837 -6143295
2838 -7204798
2839 -7097871
2840 -6223157
2841 -6118080
2842 -6729174
2843 -7291316
2844 -6633733
2845 -5920509
2846 -6587098
2847 -7260563
2848 -7091795
2849 -6343888
2850 -6165602
2851 -7181121
2852 -7410842
2853 -6578518
2854 -6219107
2855 -6678357
2856 -7441397
2857 -7064335
2858 -6156762
2859 -6570746
2860 -7376593
2861 -7430842
2862 -6694950
2863 -6208728
2864 -7082608
2865 -7610242
2866 -6911485
2867 -6390793
2868 -6684789
2869 -7560680
2870 -7487592
2871 -6489461
2872 -6564093
2873 -7336317
2874 -7620435
2875 -7052370
2876 -6372420
2877 -7021808
2878 -7749819
2879 -7247384
2880 -6650593
2881 -6742027
2882 -7565670
2883 -7748177
2884 -6779728
2885 -6610398
2886 -7319773
2887 -7742507
2888 -7356135
2889 -6562944
2890 -6976540
2891 -7858574
2892 -7591818
2893 -6914830
2894 -6735240
2895 -7486992
2896 -7990597
2897 -7128160
2898 -6679735
2899 -7268346
2900 -7854733
2901 -7692441
2902 -6829321
2903 -6946045
2904 -7858762
2905 -7804852
2906 -7157710
2907 -6822837
2908 -7397799
2909 -8076388
2910 -7469051
2911 -6888309
2912 -7295614
2913 -7882602
2914 -7934495
2915 -7097612
2916 -6903248
2917 -7778370
2918 -7977431
2919 -7411099
2920 -6921266
2921 -7322031
2922 -8193376
2923 -7798345
2924 -7044050
2925 -7260993
2926 -7876373
2927 -8101851
2928 -7331920
2929 -6922422
2930 -7724125
2931 -8103127
2932 -7665936
2933 -7118004
2934 -7295877
2935 -8182096
2936 -8039330
2937 -7217876
2938 -7203233
2939 -7778826
2940 -8235996
2941 -7647981
2942 -7001262
2943 -7642698
2944 -8210313
2945 -7908767
2946 -7273216
2947 -7203006
2948 -8088371
2949 -8218330
2950 -7439249
2951 -7252456
2952 -7731091
2953 -8284867
2954 -7904192
2955 -7147202
2956 -7577574
2957 -8214362
2958 -8069043
2959 -7460086
2960 -7201671
2961 -8004542
2962 -8352533
2963 -7624624
2964 -7304814
2965 -7710354
2966 -8344318
2967 -8107641
2968 -7227362
2969 -7457333
2970 -8188142
2971 -8213054
2972 -7652302
2973 -7223724
2974 -7899250
2975 -8475511
2976 -7872060
2977 -7374650
2978 -7599699
2979 -8273143
2980 -8304591
2981 -7367112
2982 -7325825
2983 -8102693
2984 -8362397
2985 -7893670
2986 -7273012
2987 -7755403
2988 -8505704
2989 -8048078
2990 -7430752
2991 -7488820
2992 -8163655
2993 -8446954
2994 -7603608
2995 -7303069
2996 -7984371
2997 -8391356
2998 -8070798
2999 -7347485
3000 -7583997
3001 -8444855
3002 -8230314
3003 -7530151
3004 -7385211
3005 -8018909
3006 -8585203
3007 -7857535
3008 -7282860
3009 -7831704
3010 -8382134
3011 -8234784
3012 -7430765
3013 -7393483
3014 -8330993
3015 -8396443
3016 -7729148
3017 -7390246
3018 -7847832
3019 -8566321
3020 -8071485
3021 -7315541
3022 -7638597
3023 -8269189
3024 -8372037
3025 -7616150
3026 -7271456
3027 -8129903
3028 -8485816
3029 -7921660
3030 -7411583
3031 -7633512
3032 -8435336
3033 -8218815
3034 -7411140
3035 -7537202
3036 -8140084
3037 -8425136
3038 -7823941
3039 -7275797
3040 -7939238
3041 -8433917
3042 -8023520
3043 -7450980
3044 -7478965
3045 -8277690
3046 -8337800
3047 -7532378
3048 -7445265
3049 -7998488
3050 -8409346
3051 -7969127
3052 -7253770
3053 -7719126
3054 -8333812
3055 -8085265
3056 -7526895
3057 -7379060
3058 -8120170
3059 -8410503
3060 -7672331
3061 -7386192
3062 -7790292
3063 -8293567
3064 -8086205
3065 -7295758
3066 -7523011
3067 -8211771
3068 -8157561
3069 -7630200
3070 -7295452
3071 -7905614
3072 -8390775
3073 -7748584
3074 -7321610
3075 -7618087
3076 -8158320
3077 -8133318
3078 -7346279
3079 -7371211
3080 -8090167
3081 -8173346
3082 -7704927
3083 -7243896
3084 -7676767
3085 -8303109
3086 -7827246
3087 -7280296
3088 -7446756
3089 -8034392
3090 -8220789
3091 -7441200
3092 -7214603
3093 -7901233
3094 -8154120
3095 -7747211
3096 -7159517
3097 -7445548
3098 -8200284
3099 -7912663
3100 -7288093
3101 -7304924
3102 -7851243
3103 -8203862
3104 -7512218
3105 -7046586
3106 -7619448
3107 -8039202
3108 -7815775
3109 -7189769
3110 -7239016
3111 -8041277
3112 -7982410
3113 -7318005
3114 -7166500
3115 -7611008
3116 -8103829
3117 -7567593
3118 -6965153
3119 -7426603
3120 -7936201
3121 -7824248
3122 -7197742
3123 -7051737
3124 -7833030
3125 -7967531
3126 -7325227
3127 -7003579
3128 -7354050
3129 -7978770
3130 -7643352
3131 -6913134
3132 -7198189
3133 -7787693
3134 -7841500
3135 -7209630
3136 -6820915
3137 -7546979
3138 -7929338
3139 -7362443
3140 -6899426
3141 -7099671
3142 -7814743
3143 -7733184
3144 -6910349
3145 -6956966
3146 -7536044
3147 -7770757
3148 -7268298
3149 -6668818
3150 -7201895
3151 -7792234
3152 -7424032
3153 -6898812
3154 -6877375
3155 -7567832
3156 -7722449
3157 -6921754
3158 -6720423
3159 -7253646
3160 -7637767
3161 -7321105
3162 -6613364
3163 -6923520
3164 -7629056
3165 -7439193
3166 -6863331
3167 -6652141
3168 -7252134
3169 -7644308
3170 -6953495
3171 -6555293
3172 -6971383
3173 -7472047
3174 -7353319
3175 -6598429
3176 -6661413
3177 -7379937
3178 -7365973
3179 -6813874
3180 -6453641
3181 -6939497
3182 -7524776
3183 -7003187
3184 -6467600
3185 -6717199
3186 -7236925
3187 -7311079
3188 -6583683
3189 -6394713
3190 -7076135
3191 -7255645
3192 -6808896
3193 -6327227
3194 -6630151
3195 -7334682
3196 -7015552
3197 -6395547
3198 -6475828
3199 -6956226
3200 -7192179
3201 -6548943
3202 -6177963
3203 -6781370
3204 -7115338
3205 -6791338
3206 -6266487
3207 -6371893
3208 -7079056
3209 -6942620
3210 -6290650
3211 -6238148
3212 -6677262
3213 -7047660
3214 -6556783
3215 -6017372
3216 -6484406
3217 -6941033
3218 -6759037
3219 -6192796
3220 -6062716
3221 -6750854
3222 -6848872
3223 -6230607
3224 -6036063
3225 -6383222
3226 -6871504
3227 -6546962
3228 -5902465
3229 -6195085
3230 -6684944
3231 -6622403
3232 -6113822
3233 -5843231
3234 -6454979
3235 -6720541
3236 -6169262
3237 -5873771
3238 -6116007
3239 -6639251
3240 -6480573
3241 -5758674
3242 -5890317
3243 -6426488
3244 -6495011
3245 -6032247
3246 -5626868
3247 -6155172
3248 -6604089
3249 -6115870
3250 -5677835
3251 -5808148
3252 -6366797
3253 -6391271
3254 -5638126
3255 -5588125
3256 -6145654
3257 -6367931
3258 -5981733
3259 -5424834
3260 -5808589
3261 -6397765
3262 -6059669
3263 -5523875
3264 -5482279
3265 -6039839
3266 -6284097
3267 -5582171
3268 -5326309
3269 -5844459
3270 -6185442
3271 -5912474
3272 -5276595
3273 -5436451
3274 -6105934
3275 -5956441
3276 -5411615
3277 -5220288
3278 -5714299
3279 -6156928
3280 -5574176
3281 -5105832
3282 -5474386
3283 -5913127
3284 -5825095
3285 -5144454
3286 -5091969
3287 -5783634
3288 -5837356
3289 -5329255
3290 -5009356
3291 -5376147
3292 -5931833
3293 -5498880
3294 -4898288
3295 -5132437
3296 -5621400
3297 -5694793
3298 -5073389
3299 -4797079
3300 -5438289
3301 -5691135
3302 -5268961
3303 -4809020
3304 -4963328
3305 -5621691
3306 -5445930
3307 -4777209
3308 -4809740
3309 -5281760
3310 -5536149
3311 -5026056
3312 -4560898
3313 -5069731
3314 -5451369
3315 -5137428
3316 -4633632
3317 -4624397
3318 -5279973
3319 -5316028
3320 -4675398
3321 -4572061
3322 -4974228
3323 -5319169
3324 -4937391
3325 -4339565
3326 -4694475
3327 -5178464
3328 -5009604
3329 -4487503
3330 -4311973
3331 -4943617
3332 -5195784
3333 -4584653
3334 -4285225
3335 -4596868
3336 -5062458
3337 -4863102
3338 -4160151
3339 -4295532
3340 -4851891
3341 -4867083
3342 -4407819
3343 -4075712
3344 -4561730
3345 -4962149
3346 -4466250
3347 -4056545
3348 -4237126
3349 -4728103
3350 -4724408
3351 -4046681
3352 -4009339
3353 -4534771
3354 -4660297
3355 -4294231
3356 -3851539
3357 -4183866
3358 -4670957
3359 -4322165
3360 -3882458
3361 -3940059
3362 -4386760
3363 -4546969
3364 -3933312
3365 -3727508
3366 -4202351
3367 -4410284
3368 -4130007
3369 -3629984
3370 -3825762
3371 -4403881
3372 -4176710
3373 -3689673
3374 -3645107
3375 -4066139
3376 -4348971
3377 -3775678
3378 -3427960
3379 -3856337
3380 -4166729
3381 -3978656
3382 -3441906
3383 -3475317
3384 -4092488
3385 -4046907
3386 -3544653
3387 -3353223
3388 -3684753
3389 -4090301
3390 -3663201
3391 -3166840
3392 -3480022
3393 -3890563
3394 -3852610
3395 -3299903
3396 -3132059
3397 -3738301
3398 -3871516
3399 -3374027
3400 -3067763
3401 -3299485
3402 -3821778
3403 -3558458
3404 -2973129
3405 -3143493
3406 -3580562
3407 -3659674
3408 -3156268
3409 -2822497
3410 -3355250
3411 -3637974
3412 -3226898
3413 -2829743
3414 -2947021
3415 -3529704
3416 -3450529
3417 -2793188
3418 -2781276
3419 -3216416
3420 -3437010
3421 -3020096
3422 -2526624
3423 -2952012
3424 -3397957
3425 -3106803
3426 -2645610
3427 -2596837
3428 -3164234
3429 -3292379
3430 -2650600
3431 -2461468
3432 -2833401
3433 -3172991
3434 -2898079
3435 -2318093
3436 -2575181
3437 -3103615
3438 -2950248
3439 -2478187
3440 -2284489
3441 -2769366
3442 -3057242
3443 -2502050
3444 -2189671
3445 -2485871
3446 -2896073
3447 -2786404
3448 -2151466
3449 -2193082
3450 -2749251
3451 -2772209
3452 -2320841
3453 -1972533
3454 -2349383
3455 -2813839
3456 -2399809
3457 -1961775
3458 -2131616
3459 -2582200
3460 -2636896
3461 -2004189
3462 -1833004
3463 -2358578
3464 -2522828
3465 -2182860
3466 -1766142
3467 -1985030
3468 -2519886
3469 -2273363
3470 -1776774
3471 -1788359
3472 -2180014
3473 -2404499
3474 -1881264
3475 -1545921
3476 -1976710
3477 -2264836
3478 -2049693
3479 -1577417
3480 -1622045
3481 -2193363
3482 -2100667
3483 -1578682
3484 -1475849
3485 -1823982
3486 -2162743
3487 -1750399
3488 -1302919
3489 -1636447
3490 -1987987
3491 -1858702
3492 -1388247
3493 -1281899
3494 -1825596
3495 -1894722
3496 -1409813
3497 -1202439
3498 -1463193
3499 -1874517
3500 -1618329
3501 -1084972
3502 -1287211
3503 -1677214
3504 -1657224
3505 -1206169
3506  -946536
3507 -1458638
3508 -1686256
3509 -1264808
3510  -972394
3511 -1123363
3512 -1581731
3513 -1458258
3514  -881488
3515  -932479
3516 -1338822
3517 -1426758
3518 -1049280
3519  -698166
3520 -1113256
3521 -1459493
3522 -1105322
3523  -753464
3524  -796538
3525 -1225157
3526 -1257566
3527  -690341
3528  -621872
3529 -1004233
3530 -1211386
3531  -918766
3532  -459004
3533  -750997
3534 -1190238
3535  -939722
3536  -512248
3537  -440237
3538  -891330
3539 -1088845
3540  -551006
3541  -323866
3542  -667360
3543  -965710
3544  -771088
3545  -230363
3546  -350010
3547  -865903
3548  -774853
3549  -351523
3550  -163028
3551  -534492
3552  -872596
3553  -422523
3554   -71763
3555  -324691
3556  -658100
3557  -603567
3558   -64436
3559    -6482
3560  -523625
3561  -586427
3562  -209796
3563    86418
3564  -188778
3565  -625704
3566  -291022
3567   176332
3568    30510
3569  -357504
3570  -425605
3571    95451
3572   308462
3573  -199749
3574  -394272
3575   -59549
3576   324979
3577   187516
3578  -329213
3579  -146764
3580   374023
3581   351973
3582   -27698
3583  -260564
3584   176134
3585   569856
3586   180341
3587  -126670
3588    99768
3589   529461
3590   540500
3591    10482
3592    -6926
3593   494104
3594   621369
3595   310764
3596   -16610
3597   295667
3598   789403
3599   538668
3600   156952
3601   259452
3602   687621
3603   842591
3604   333972
3605   163439
3606   634273
3607   879561
3608   662446
3609   280907
3610   444524
3611   970741
3612   861452
3613   456083
3614   432490
3615   802782
3616  1092229
3617   702038
3618   395299
3619   769203
3620  1107629
3621   998185
3622   582116
3623   579355
3624  1125890
3625  1161536
3626   753677
3627   609225
3628   923875
3629  1321943
3630  1063200
3631   657899
3632   915314
3633  1280660
3634  1285326
3635   890846
3636   752413
3637  1249905
3638  1421200
3639  1073597
3640   864156
3641  1071131
3642  1507244
3643  1387457
3644   933996
3645  1055251
3646  1425999
3647  1520311
3648  1193521
3649   956724
3650  1398464
3651  1683218
3652  1382362
3653  1116075
3654  1225907
3655  1673945
3656  1659943
3657  1179500
3658  1192542
3659  1587060
3660  1787725
3661  1518158
3662  1170599
3663  1507372
3664  1896893
3665  1682652
3666  1363470
3667  1367662
3668  1801273
3669  1938141
3670  1481404
3671  1380894
3672  1726308
3673  1991268
3674  1823524
3675  1419085
3676  1616366
3677  2058170
3678  1950722
3679  1618356
3680  1527969
3681  1935419
3682  2191766
3683  1788469
3684  1571982
3685  1866893
3686  2192707
3687  2102482
3688  1650651
3689  1714685
3690  2205556
3691  2228643
3692  1908154
3693  1719088
3694  2050280
3695  2427196
3696  2099444
3697  1776742
3698  1971032
3699  2320670
3700  2372089
3701  1925564
3702  1842375
3703  2328973
3704  2488449
3705  2212953
3706  1908999
3707  2122827
3708  2585746
3709  2395457
3710  2007572
3711  2090325
3712  2452369
3713  2632671
3714  2241953
3715  2008133
3716  2429471
3717  2678387
3718  2472923
3719  2125150
3720  2204636
3721  2712417
3722  2671983
3723  2255493
3724  2229921
3725  2567278
3726  2852997
3727  2544185
3728  2178765
3729  2496415
3730  2835241
3731  2731576
3732  2366128
3733  2321421
3734  2829842
3735  2941932
3736  2525756
3737  2385752
3738  2656726
3739  3021509
3740  2827997
3741  2386213
3742  2575799
3743  2964342
3744  2977095
3745  2645590
3746  2460900
3747  2896219
3748  3148014
3749  2799480
3750  2557356
3751  2721287
3752  3125945
3753  3082471
3754  2626133
3755  2684899
3756  3069005
3757  3185951
3758  2923912
3759  2627286
3760  2954235
3761  3294234
3762  3044348
3763  2762613
3764  2825147
3765  3212083
3766  3311902
3767  2883990
3768  2820259
3769  3182613
3770  3358417
3771  3153024
3772  2800360
3773  3013368
3774  3429888
3775  3289077
3776  2973237
3777  2952738
3778  3316270
3779  3519886
3780  3121584
3781  2933029
3782  3233170
3783  3487011
3784  3388987
3785  3006486
3786  3081255
3787  3533022
3788  3519331
3789  3213138
3790  3078550
3791  3369947
3792  3667896
3793  3351881
3794  3079436
3795  3310052
3796  3600010
3797  3595634
3798  3223748
3799  3190852
3800  3619469
3801  3694003
3802  3409541
3803  3219479
3804  3434643
3805  3802471
3806  3584206
3807  3236868
3808  3390735
3809  3715237
3810  3794401
3811  3433523
3812  3272002
3813  3685003
3814  3855869
3815  3602514
3816  3349431
3817  3483877
3818  3908692
3819  3816706
3820  3430684
3821  3484215
3822  3783557
3823  3946646
3824  3644843
3825  3379232
3826  3713085
3827  3981488
3828  3814290
3829  3525967
3830  3549346
3831  3984760
3832  4012164
3833  3614772
3834  3554582
3835  3828257
3836  4069501
3837  3848363
3838  3512930
3839  3762034
3840  4095126
3841  3999364
3842  3705724
3843  3619750
3844  4010794
3845  4164030
3846  3793937
3847  3654021
3848  3879842
3849  4177455
3850  4065769
3851  3661457
3852  3796108
3853  4173059
3854  4167149
3855  3874147
3856  3686473
3857  4041800
3858  4308358
3859  3987109
3860  3753619
3861  3914888
3862  4261824
3863  4263773
3864  3831970
3865  3821514
3866  4203812
3867  4304432
3868  4061053
3869  3772926
3870  4027051
3871  4411078
3872  4204920
3873  3894417
3874  3945988
3875  4282530
3876  4412168
3877  3999864
3878  3854656
3879  4216102
3880  4407383
3881  4240246
3882  3914331
3883  4050206
3884  4467670
3885  4364299
3886  4034590
3887  3987708
3888  4279257
3889  4516934
3890  4182670
3891  3940517
3892  4221641
3893  4493472
3894  4415961
3895  4056169
3896  4050924
3897  4474686
3898  4500825
3899  4185101
3900  4047810
3901  4278103
3902  4602723
3903  4369091
3904  4042470
3905  4233863
3906  4521745
3907  4534263
3908  4205053
3909  4081736
3910  4464952
3911  4596844
3912  4333545
3913  4139186
3914  4283844
3915  4646044
3916  4532854
3917  4162253
3918  4242800
3919  4522811
3920  4621663
3921  4350291
3922  4138623
3923  4463262
3924  4670255
3925  4469947
3926  4238162
3927  4294761
3928  4651230
3929  4640586
3930  4264136
3931  4262462
3932  4532796
3933  4706814
3934  4492703
3935  4201337
3936  4447220
3937  4729817
3938  4586693
3939  4324308
3940  4281724
3941  4634892
3942  4738762
3943  4390955
3944  4294936
3945  4535931
3946  4755579
3947  4620988
3948  4279607
3949  4417023
3950  4744220
3951  4683178
3952  4422035
3953  4307692
3954  4607557
3955  4817427
3956  4519799
3957  4337567
3958  4521908
3959  4774816
3960  4709654
3961  4337969
3962  4388098
3963  4743056
3964  4763623
3965  4515931
3966  4344986
3967  4598480
3968  4872439
3969  4616682
3970  4369179
3971  4496222
3972  4765975
3973  4800108
3974  4434919
3975  4372749
3976  4723716
3977  4824591
3978  4612230
3979  4370734
3980  4543096
3981  4893016
3982  4725689
3983  4411075
3984  4464541
3985  4747145
3986  4882720
3987  4543655
3988  4363107
3989  4679159
3990  4862105
3991  4702292
3992  4411974
3993  4481615
3994  4871750
3995  4823474
3996  4497588
3997  4447190
3998  4691557
3999  4918491
4000  4662757
4001  4383130
4002  4608399
4003  4841540
4004  4768934
4005  4472026
4006  4431136
4007  4817625
4008  4878457
4009  4580975
4010  4447694
4011  4636822
4012  4910300
4013  4738957
4014  4391957
4015  4540496
4016  4819858
4017  4839460
4018  4558630
4019  4403837
4020  4748436
4021  4913423
4022  4641287
4023  4440812
4024  4558919
4025  4879204
4026  4813139
4027  4449565
4028  4491415
4029  4777568
4030  4869418
4031  4637976
4032  4393266
4033  4650107
4034  4900860
4035  4711833
4036  4466203
4037  4496734
4038  4814912
4039  4869668
4040  4505770
4041  4441403
4042  4708181
4043  4867271
4044  4690992
4045  4385214
4046  4561783
4047  4878544
4048  4753665
4049  4493765
4050  4442873
4051  4741211
4052  4894947
4053  4566930
4054  4407380
4055  4616803
4056  4824382
4057  4738770
4058  4407668
4059  4466606
4060  4811192
4061  4792511
4062  4551186
4063  4406649
4064  4620718
4065  4864532
4066  4612988
4067  4383387
4068  4528515
4069  4767657
4070  4770772
4071  4455518
4072  4411349
4073  4727358
4074  4776705
4075  4562263
4076  4372266
4077  4529492
4078  4804926
4079  4635606
4080  4381872
4081  4473992
4082  4698029
4083  4768283
4084  4484254
4085  4348188
4086  4625683
4087  4741457
4088  4567997
4089  4357978
4090  4442953
4091  4749871
4092  4659960
4093  4374505
4094  4399523
4095  4617163
4096  4745271
4097  4489192
4098  4273363
4099  4518539
4100  4704640
4101  4580107
4102  4334633
4103  4343679
4104  4684837
4105  4681843
4106  4365979
4107  4306796
4108  4513248
4109  4706442
4110  4513425
4111  4228080
4112  4412682
4113  4649280
4114  4580863
4115  4335267
4116  4245186
4117  4556102
4118  4654531
4119  4363092
4120  4233884
4121  4387336
4122  4630550
4123  4524959
4124  4208390
4125  4303613
4126  4565674
4127  4557502
4128  4310135
4129  4153805
4130  4434660
4131  4616567
4132  4362837
4133  4181867
4134  4290830
4135  4561328
4136  4522668
4137  4173318
4138  4174431
4139  4439699
4140  4517950
4141  4305730
4142  4075605
4143  4288953
4144  4561825
4145  4379671
4146  4143915
4147  4159776
4148  4427276
4149  4505083
4150  4166174
4151  4059954
4152  4302490
4153  4451206
4154  4315898
4155  4041556
4156  4146449
4157  4451055
4158  4353844
4159  4105581
4160  4039226
4161  4272723
4162  4452352
4163  4156896
4164  3967399
4165  4171238
4166  4369041
4167  4305709
4168  3999798
4169  4000896
4170  4316894
4171  4314013
4172  4071016
4173  3941334
4174  4117634
4175  4363699
4176  4160286
4177  3913476
4178  4032379
4179  4245647
4180  4261669
4181  3973361
4182  3859249
4183  4158313
4184  4255459
4185  4045719
4186  3861013
4187  3982167
4188  4258595
4189  4130471
4190  3835232
4191  3890974
4192  4106045
4193  4180312
4194  3932302
4195  3754131
4196  4017889
4197  4172365
4198  4012415
4199  3803301
4200  3826631
4201  4107300
4202  4078950
4203  3770844
4204  3756870
4205  3955880
4206  4097170
4207  3912679
4208  3670579
4209  3861543
4210  4062406
4211  3949150
4212  3734418
4213  3682710
4214  3958431
4215  4009343
4216  3721001
4217  3644655
4218  3811207
4219  3995821
4220  3864657
4221  3577489
4222  3695287
4223  3930513
4224  3880677
4225  3664554
4226  3551285
4227  3788613
4228  3941694
4229  3689548
4230  3542217
4231  3656641
4232  3854237
4233  3808640
4234  3506216
4235  3535879
4236  3776067
4237  3781650
4238  3602308
4239  3445799
4240  3634043
4241  3828403
4242  3624105
4243  3437606
4244  3494828
4245  3695114
4246  3725314
4247  3428998
4248  3383527
4249  3638041
4250  3699106
4251  3530806
4252  3325076
4253  3457358
4254  3701537
4255  3546242
4256  3322388
4257  3347493
4258  3551768
4259  3651183
4260  3370878
4261  3246972
4262  3464889
4263  3588764
4264  3461709
4265  3210150
4266  3256704
4267  3546730
4268  3487771
4269  3235512
4270  3196030
4271  3389879
4272  3551709
4273  3314804
4274  3097390
4275  3282789
4276  3446126
4277  3380725
4278  3113358
4279  3090734
4280  3384787
4281  3402752
4282  3166514
4283  3061080
4284  3196543
4285  3413136
4286  3246589
4287  2978301
4288  3092032
4289  3287651
4290  3296898
4291  3044857
4292  2926014
4293  3202075
4294  3305766
4295  3088887
4296  2915583
4297  3004682
4298  3258504
4299  3173852
4300  2877850
4301  2910627
4302  3123919
4303  3197308
4304  2981606
4305  2774496
4306  2991231
4307  3168368
4308  3006345
4309  2808691
4310  2810022
4311  3066574
4312  3101980
4313  2800055
4314  2755325
4315  2937241
4316  3061494
4317  2903790
4318  2647582
4319  2788241
4320  3007271
4321  2913479
4322  2720393
4323  2657582
4324  2883874
4325  2984007
4326  2715945
4327  2595878
4328  2734403
4329  2894680
4330  2819693
4331  2539730
4332  2597694
4333  2841314
4334  2810417
4335  2609813
4336  2500389
4337  2685494
4338  2844861
4339  2611725
4340  2446159
4341  2551203
4342  2733711
4343  2718515
4344  2439269
4345  2418694
4346  2662792
4347  2688767
4348  2510525
4349  2345008
4350  2471934
4351  2694531
4352  2533698
4353  2314243
4354  2363417
4355  2549848
4356  2600192
4357  2345128
4358  2243923
4359  2465936
4360  2543693
4361  2395578
4362  2208952
4363  2278402
4364  2518711
4365  2432319
4366  2205939
4367  2206844
4368  2358857
4369  2457204
4370  2238186
4371  2075174
4372  2264072
4373  2398635
4374  2299980
4375  2083105
4376  2083585
4377  2351755
4378  2320918
4379  2081596
4380  2017625
4381  2162559
4382  2318327
4383  2149546
4384  1932186
4385  2064712
4386  2232830
4387  2190803
4388  1980832
4389  1896456
4390  2138907
4391  2189538
4392  1968276
4393  1860666
4394  1966214
4395  2155805
4396  2051949
4397  1798685
4398  1875396
4399  2058171
4400  2050571
4401  1855731
4402  1728724
4403  1934761
4404  2047625
4405  1852830
4406  1724245
4407  1777759
4408  1981357
4409  1945252
4410  1669604
4411  1675640
4412  1859276
4413  1918133
4414  1747344
4415  1557810
4416  1728761
4417  1915479
4418  1760487
4419  1563525
4420  1584254
4421  1795415
4422  1822634
4423  1542427
4424  1486372
4425  1671064
4426  1773510
4427  1641013
4428  1413272
4429  1517520
4430  1734690
4431  1642800
4432  1439873
4433  1383341
4434  1573287
4435  1698437
4436  1450263
4437  1313622
4438  1467507
4439  1615003
4440  1544357
4441  1287291
4442  1297048
4443  1537576
4444  1513423
4445  1319300
4446  1216764
4447  1367091
4448  1546873
4449  1360219
4450  1175317
4451  1268017
4452  1422240
4453  1413774
4454  1158750
4455  1100486
4456  1341198
4457  1384546
4458  1210756
4459  1058962
4460  1156216
4461  1385717
4462  1249286
4463  1017871
4464  1059281
4465  1226717
4466  1283504
4467  1062402
4468   929934
4469  1134750
4470  1238404
4471  1106935
4472   923824
4473   944675
4474  1172766
4475  1137144
4476   897457
4477   875489
4478  1018201
4479  1136900
4480   965885
4481   773952
4482   933140
4483  1070142
4484   980218
4485   789103
4486   754230
4487   976757
4488  1003600
4489   774370
4490   709173
4491   835886
4492   968711
4493   855338
4494   621593
4495   716531
4496   883457
4497   850415
4498   665703
4499   572731
4500   782497
4501   878777
4502   670044
4503   544425
4504   628485
4505   795762
4506   735388
4507   482349
4508   523210
4509   702734
4510   705403
4511   554589
4512   416684
4513   576254
4514   720691
4515   549507
4516   394568
4517   438682
4518   609905
4519   608727
4520   366969
4521   333182
4522   517002
4523   565010
4524   439106
4525   262202
4526   377768
4527   554783
4528   426210
4529   244963
4530   253742
4531   420018
4532   481079
4533   250240
4534   167223
4535   328872
4536   410919
4537   314329
4538   113495
4539   161446
4540   380707
4541   307664
4542   124167
4543    78965
4544   234720
4545   346957
4546   140723
4547    -8137
4548   129920
4549   250968
4550   194384
4551   -20827
4552   -29955
4553   197396
4554   194569
4555    11366
4556   -76285
4557    31058
4558   186209
4559    35772
4560  -154128
4561   -67786
4562    80006
4563    82200
4564  -125292
4565  -208168
4566     6408
4567    61174
4568  -115054
4569  -238609
4570  -172093
4571    24317
4572   -72310
4573  -288113
4574  -241573
4575   -86286
4576   -45087
4577  -231000
4578  -379213
4579  -191474
4580   -88531
4581  -219334
4582  -386649
4583  -360211
4584  -148961
4585  -161615
4586  -407147
4587  -428622
4588  -277594
4589  -183261
4590  -332937
4591  -534253
4592  -395015
4593  -236793
4594  -328031
4595  -502072
4596  -537264
4597  -333041
4598  -278817
4599  -509470
4600  -591619
4601  -476143
4602  -347320
4603  -434686
4604  -658485
4605  -583711
4606  -397906
4607  -438842
4608  -603866
4609  -696208
4610  -530434
4611  -417471
4612  -617583
4613  -737553
4614  -658031
4615  -506782
4616  -531966
4617  -760767
4618  -752925
4619  -571123
4620  -565629
4621  -712325
4622  -850694
4623  -730319
4624  -565461
4625  -708124
4626  -864722
4627  -831013
4628  -669081
4629  -637008
4630  -864753
4631  -931478
4632  -756109
4633  -700407
4634  -810514
4635  -980551
4636  -912794
4637  -721029
4638  -805151
4639  -971459
4640  -982482
4641  -853265
4642  -776134
4643  -966075
4644 -1082227
4645  -931508
4646  -839940
4647  -918920
4648 -1082544
4649 -1073078
4650  -873896
4651  -912029
4652 -1091038
4653 -1143605
4654 -1026139
4655  -899409
4656 -1059772
4657 -1216622
4658 -1096637
4659  -974811
4660 -1023397
4661 -1200209
4662 -1234712
4663 -1045964
4664 -1024626
4665 -1196539
4666 -1277562
4667 -1189795
4668 -1034182
4669 -1143769
4670 -1333025
4671 -1258125
4672 -1121008
4673 -1127005
4674 -1300251
4675 -1395283
4676 -1213070
4677 -1140475
4678 -1290088
4679 -1394650
4680 -1346143
4681 -1173175
4682 -1229587
4683 -1449528
4684 -1423936
4685 -1277031
4686 -1237730
4687 -1387716
4688 -1527538
4689 -1375578
4690 -1255509
4691 -1372476
4692 -1510552
4693 -1501900
4694 -1323931
4695 -1324682
4696 -1540446
4697 -1572478
4698 -1428892
4699 -1353229
4700 -1468625
4701 -1639032
4702 -1537086
4703 -1372352
4704 -1468250
4705 -1622783
4706 -1654192
4707 -1489073
4708 -1412714
4709 -1618142
4710 -1701360
4711 -1588888
4712 -1470085
4713 -1536630
4714 -1743167
4715 -1701744
4716 -1515711
4717 -1550121
4718 -1706654
4719 -1786346
4720 -1644988
4721 -1518791
4722 -1690467
4723 -1813999
4724 -1730316
4725 -1602434
4726 -1629053
4727 -1831752
4728 -1847211
4729 -1658215
4730 -1639888
4731 -1779043
4732 -1895997
4733 -1790002
4734 -1629954
4735 -1753919
4736 -1923715
4737 -1878427
4738 -1744011
4739 -1701564
4740 -1899895
4741 -1988848
4742 -1798232
4743 -1725663
4744 -1844607
4745 -1991365
4746 -1946035
4747 -1756142
4748 -1830437
4749 -2010874
4750 -2013019
4751 -1876647
4752 -1789635
4753 -1951749
4754 -2093072
4755 -1946696
4756 -1841673
4757 -1920049
4758 -2083976
4759 -2086966
4760 -1892223
4761 -1895230
4762 -2069097
4763 -2126623
4764 -2013808
4765 -1891383
4766 -2010914
4767 -2185900
4768 -2091227
4769 -1960419
4770 -1988100
4771 -2146511
4772 -2208742
4773 -2029246
4774 -1968350
4775 -2132827
4776 -2217156
4777 -2144901
4778 -2008458
4779 -2071518
4780 -2264935
4781 -2219827
4782 -2076841
4783 -2068109
4784 -2202923
4785 -2302304
4786 -2153804
4787 -2056046
4788 -2191187
4789 -2309920
4790 -2270569
4791 -2125351
4792 -2132071
4793 -2327961
4794 -2330024
4795 -2192249
4796 -2144115
4797 -2256346
4798 -2389236
4799 -2290312
4800 -2156665
4801 -2253251
4802 -2381231
4803 -2373994
4804 -2231698
4805 -2192751
4806 -2378363
4807 -2425697
4808 -2298904
4809 -2224039
4810 -2313144
4811 -2472402
4812 -2405668
4813 -2242013
4814 -2303399
4815 -2446203
4816 -2466345
4817 -2329973
4818 -2254991
4819 -2431074
4820 -2522273
4821 -2411005
4822 -2311144
4823 -2361246
4824 -2535827
4825 -2514330
4826 -2329614
4827 -2347066
4828 -2494690
4829 -2564191
4830 -2447790
4831 -2321245
4832 -2469309
4833 -2602755
4834 -2515253
4835 -2388522
4836 -2406064
4837 -2578393
4838 -2610334
4839 -2427614
4840 -2403804
4841 -2542908
4842 -2637637
4843 -2563873
4844 -2408599
4845 -2497214
4846 -2658080
4847 -2607167
4848 -2477418
4849 -2447158
4850 -2610879
4851 -2698576
4852 -2536658
4853 -2460352
4854 -2574793
4855 -2697163
4856 -2663274
4857 -2482659
4858 -2521065
4859 -2701121
4860 -2695306
4861 -2571229
4862 -2500826
4863 -2636270
4864 -2773938
4865 -2640659
4866 -2524931
4867 -2596559
4868 -2732677
4869 -2747490
4870 -2568080
4871 -2549019
4872 -2728544
4873 -2780402
4874 -2672499
4875 -2555694
4876 -2649977
4877 -2819286
4878 -2729216
4879 -2592007
4880 -2617533
4881 -2761319
4882 -2825489
4883 -2662546
4884 -2590194
4885 -2748025
4886 -2834224
4887 -2760619
4888 -2619359
4889 -2654929
4890 -2844907
4891 -2813894
4892 -2663295
4893 -2655276
4894 -2788166
4895 -2884500
4896 -2754175
4897 -2631804
4898 -2755217
4899 -2870821
4900 -2821085
4901 -2682880
4902 -2677981
4903 -2869015
4904 -2885220
4905 -2735827
4906 -2695881
4907 -2790631
4908 -2925354
4909 -2840202
4910 -2675919
4911 -2757702
4912 -2895006
4913 -2892888
4914 -2761020
4915 -2700018
4916 -2869564
4917 -2948227
4918 -2813349
4919 -2733560
4920 -2793732
4921 -2940684
4922 -2901531
4923 -2736033
4924 -2772952
4925 -2908816
4926 -2938272
4927 -2831048
4928 -2736439
4929 -2864787
4930 -2974865
4931 -2872884
4932 -2767885
4933 -2799700
4934 -2955097
4935 -2955957
4936 -2794604
4937 -2791007
4938 -2919715
4939 -2974885
4940 -2885604
4941 -2762909
4942 -2852717
4943 -2998648
4944 -2925255
4945 -2817755
4946 -2813708
4947 -2955847
4948 -3013492
4949 -2847598
4950 -2797158
4951 -2911160
4952 -2999627
4953 -2936864
4954 -2790174
4955 -2846583
4956 -3013721
4957 -2975336
4958 -2859573
4959 -2826331
4960 -2947425
4961 -3042695
4962 -2897097
4963 -2804700
4964 -2896860
4965 -3006333
4966 -2984404
4967 -2833362
4968 -2844233
4969 -3011602
4970 -3014464
4971 -2896443
4972 -2830729
4973 -2927055
4974 -3053740
4975 -2944057
4976 -2822584
4977 -2900032
4978 -3013485
4979 -3028953
4980 -2869541
4981 -2829713
4982 -2994903
4983 -3037509
4984 -2925251
4985 -2828773
4986 -2902760
4987 -3064720
4988 -2994131
4989 -2844469
4990 -2881586
4991 -3003643
4992 -3046250
4993 -2908276
4994 -2818302
4995 -2956458
4996 -3046246
4997 -2975491
4998 -2853124
4999 -2879997
5000 -3045489
5001 -3031319
5002 -2874144
5003 -2860051
5004 -2971299
5005 -3054508
5006 -2946421
5007 -2812428
5008 -2929558
5009 -3047826
5010 -2997625
5011 -2870563
5012 -2851658
5013 -3016546
5014 -3049383
5015 -2893418
5016 -2845778
5017 -2933408
5018 -3045045
5019 -2980179
5020 -2824024
5021 -2894212
5022 -3031470
5023 -3021215
5024 -2890881
5025 -2819357
5026 -2964826
5027 -3055306
5028 -2923040
5029 -2832384
5030 -2898441
5031 -3026598
5032 -3002585
5033 -2836986
5034 -2859911
5035 -2992280
5036 -3018474
5037 -2911448
5038 -2803152
5039 -2917267
5040 -3051794
5041 -2950758
5042 -2835284
5043 -2855712
5044 -2986074
5045 -3012925
5046 -2853669
5047 -2815789
5048 -2949426
5049 -3004822
5050 -2927397
5051 -2807729
5052 -2876661
5053 -3019430
5054 -2957405
5055 -2834002
5056 -2824354
5057 -2944739
5058 -3008274
5059 -2853540
5060 -2786699
5061 -2904498
5062 -2993727
5063 -2933080
5064 -2791965
5065 -2817749
5066 -2973437
5067 -2954003
5068 -2826910
5069 -2788116
5070 -2895146
5071 -2995344
5072 -2872182
5073 -2766071
5074 -2845666
5075 -2950420
5076 -2930079
5077 -2791114
5078 -2764093
5079 -2913326
5080 -2938039
5081 -2828997
5082 -2760808
5083 -2833283
5084 -2956163
5085 -2876455
5086 -2743530
5087 -2793262
5088 -2896538
5089 -2912627
5090 -2781261
5091 -2722662
5092 -2860861
5093 -2915548
5094 -2820748
5095 -2733721
5096 -2776725
5097 -2911015
5098 -2869621
5099 -2716123
5100 -2733134
5101 -2840818
5102 -2886527
5103 -2772731
5104 -2680806
5105 -2800531
5106 -2888807
5107 -2809460
5108 -2698759
5109 -2703893
5110 -2852512
5111 -2850266
5112 -2699833
5113 -2680046
5114 -2787853
5115 -2860930
5116 -2765367
5117 -2635918
5118 -2720988
5119 -2833607
5120 -2782166
5121 -2672681
5122 -2640073
5123 -2779230
5124 -2830914
5125 -2680000
5126 -2620785
5127 -2714805
5128 -2809913
5129 -2749954
5130 -2590193
5131 -2644148
5132 -2779033
5133 -2761963
5134 -2641359
5135 -2589605
5136 -2712740
5137 -2792865
5138 -2665895
5139 -2572162
5140 -2637693
5141 -2744514
5142 -2719239
5143 -2562432
5144 -2565696
5145 -2703280
5146 -2729315
5147 -2620576
5148 -2524194
5149 -2615629
5150 -2742883
5151 -2644664
5152 -2520996
5153 -2549583
5154 -2668432
5155 -2690113
5156 -2542985
5157 -2494713
5158 -2625599
5159 -2682378
5160 -2594755
5161 -2475424
5162 -2515500
5163 -2663497
5164 -2613136
5165 -2485577
5166 -2475714
5167 -2579036
5168 -2649390
5169 -2525310
5170 -2426337
5171 -2532787
5172 -2612185
5173 -2557477
5174 -2426687
5175 -2432495
5176 -2588417
5177 -2576929
5178 -2446422
5179 -2408344
5180 -2494385
5181 -2591494
5182 -2485729
5183 -2359216
5184 -2433335
5185 -2541500
5186 -2520187
5187 -2390906
5188 -2347729
5189 -2496419
5190 -2538662
5191 -2408243
5192 -2333154
5193 -2390576
5194 -2513071
5195 -2456604
5196 -2305054
5197 -2342372
5198 -2450953
5199 -2471022
5200 -2356213
5201 -2270881
5202 -2395098
5203 -2461755
5204 -2355755
5205 -2272784
5206 -2296962
5207 -2423036
5208 -2412848
5209 -2263992
5210 -2257872
5211 -2361899
5212 -2406591
5213 -2304298
5214 -2191890
5215 -2287951
5216 -2382505
5217 -2312179
5218 -2207049
5219 -2203183
5220 -2330898
5221 -2349520
5222 -2204588
5223 -2166682
5224 -2258602
5225 -2321036
5226 -2253595
5227 -2121274
5228 -2187695
5229 -2303286
5230 -2261707
5231 -2150416
5232 -2114260
5233 -2228343
5234 -2286675
5235 -2147247
5236 -2081590
5237 -2157518
5238 -2244251
5239 -2206430
5240 -2061962
5241 -2076478
5242 -2214817
5243 -2196016
5244 -2088221
5245 -2024743
5246 -2114607
5247 -2207265
5248 -2091924
5249 -2000845
5250 -2055196
5251 -2146322
5252 -2140001
5253 -1993313
5254 -1972951
5255 -2097890
5256 -2125647
5257 -2017567
5258 -1935294
5259 -2003872
5260 -2124305
5261 -2037919
5262 -1925140
5263 -1953312
5264 -2045446
5265 -2072436
5266 -1939414
5267 -1870154
5268 -1988695
5269 -2045057
5270 -1960327
5271 -1857536
5272 -1889023
5273 -2026772
5274 -1990873
5275 -1846510
5276 -1836283
5277 -1931854
5278 -1991748
5279 -1875700
5280 -1770752
5281 -1877789
5282 -1955257
5283 -1897969
5284 -1779441
5285 -1769755
5286 -1915867
5287 -1917446
5288 -1772751
5289 -1737222
5290 -1811305
5291 -1899020
5292 -1821298
5293 -1692906
5294 -1755853
5295 -1858079
5296 -1828743
5297 -1710126
5298 -1654210
5299 -1790292
5300 -1833933
5301 -1713665
5302 -1640285
5303 -1694936
5304 -1809040
5305 -1762371
5306 -1599361
5307 -1631474
5308 -1746293
5309 -1748231
5310 -1634415
5311 -1557108
5312 -1660812
5313 -1745555
5314 -1645338
5315 -1550807
5316 -1570931
5317 -1693666
5318 -1688268
5319 -1532580
5320 -1507122
5321 -1615336
5322 -1663137
5323 -1577000
5324 -1459127
5325 -1538038
5326 -1644469
5327 -1577149
5328 -1464135
5329 -1452999
5330 -1565514
5331 -1602419
5332 -1461185
5333 -1399627
5334 -1495431
5335 -1563222
5336 -1507148
5337 -1378654
5338 -1404074
5339 -1528328
5340 -1494657
5341 -1381977
5342 -1337361
5343 -1437049
5344 -1517303
5345 -1392576
5346 -1297903
5347 -1369334
5348 -1454722
5349 -1425900
5350 -1290163
5351 -1275770
5352 -1405864
5353 -1407018
5354 -1309716
5355 -1237034
5356 -1303732
5357 -1410961
5358 -1313413
5359 -1199552
5360 -1244061
5361 -1335036
5362 -1336584
5363 -1204263
5364 -1163564
5365 -1281460
5366 -1312621
5367 -1222869
5368 -1141211
5369 -1179977
5370 -1294651
5371 -1234531
5372 -1104737
5373 -1125739
5374 -1214546
5375 -1243172
5376 -1131258
5377 -1051552
5378 -1157643
5379 -1218701
5380 -1139371
5381 -1045246
5382 -1053645
5383 -1170066
5384 -1152714
5385 -1011092
5386 -1008230
5387 -1096031
5388 -1148063
5389 -1048051
5390  -935743
5391 -1023534
5392 -1108793
5393 -1048431
5394  -943205
5395  -923200
5396 -1046706
5397 -1070225
5398  -937360
5399  -896685
5400  -960615
5401 -1040288
5402  -969247
5403  -844206
5404  -891599
5405  -978474
5406  -965803
5407  -863994
5408  -807170
5409  -921019
5410  -977037
5411  -854414
5412  -781059
5413  -823291
5414  -919057
5415  -890350
5416  -745342
5417  -758480
5418  -875906
5419  -878359
5420  -777011
5421  -692968
5422  -778720
5423  -871376
5424  -763510
5425  -669536
5426  -691107
5427  -800013
5428  -806363
5429  -659525
5430  -634362
5431  -735502
5432  -774672
5433  -691783
5434  -583423
5435  -637268
5436  -750789
5437  -689235
5438  -572397
5439  -568141
5440  -672103
5441  -717059
5442  -576215
5443  -506144
5444  -608080
5445  -667514
5446  -606504
5447  -477362
5448  -501402
5449  -633330
5450  -613741
5451  -483366
5452  -446434
5453  -531475
5454  -610973
5455  -504682
5456  -390963
5457  -468028
5458  -549027
5459  -515797
5460  -396504
5461  -373803
5462  -500488
5463  -513378
5464  -398223
5465  -334843
5466  -396325
5467  -497387
5468  -422308
5469  -293753
5470  -336536
5471  -426010
5472  -434174
5473  -309443
5474  -242242
5475  -362794
5476  -415796
5477  -318011
5478  -225138
5479  -260572
5480  -372340
5481  -346607
5482  -201683
5483  -207389
5484  -298012
5485  -329284
5486  -234377
5487  -132536
5488  -221533
5489  -296333
5490  -231193
5491  -136988
5492  -127352
5493  -247312
5494  -251731
5495  -111546
5496   -86949
5497  -163265
5498  -220850
5499  -142254
5500   -25425
5501   -86856
5502  -192116
5503  -140975
5504   -40774
5505    -6312
5506  -119468
5507  -158021
5508   -26559
5509    30588
5510   -31667
5511  -109067
5512   -66151
5513    61847
5514    38682
5515   -67558
5516   -50964
5517    44653
5518   109382
5519    26058
5520   -43611
5521    54726
5522   136400
5523    91152
5524     1899
5525    19318
5526   158045
5527   161626
5528    56008
5529    52010
5530   137555
5531   218410
5532   154064
5533    53470
5534   134115
5535   237876
5536   211527
5537   130629
5538   115962
5539   247458
5540   286948
5541   185186
5542   148097
5543   223285
5544   322011
5545   275496
5546   162587
5547   215226
5548   336544
5549   338214
5550   256909
5551   209568
5552   324430
5553   405191
5554   311572
5555   249337
5556   297746
5557   408046
5558   413652
5559   281570
5560   300490
5561   422722
5562   456874
5563   383634
5564   305358
5565   391690
5566   499970
5567   437709
5568   355243
5569   385821
5570   499199
5571   532003
5572   410729
5573   385700
5574   502735
5575   561834
5576   508949
5577   405695
5578   469734
5579   597626
5580   569191
5581   475061
5582   473672
5583   586139
5584   654985
5585   539107
5586   476894
5587   574620
5588   660783
5589   632503
5590   525754
5591   547294
5592   688111
5593   691029
5594   597497
5595   559331
5596   648784
5597   750199
5598   671492
5599   578312
5600   652848
5601   748892
5602   755866
5603   646818
5604   624829
5605   768836
5606   797969
5607   712150
5608   653480
5609   719375
5610   843102
5611   798380
5612   687364
5613   734080
5614   827860
5615   867595
5616   766555
5617   704653
5618   829435
5619   898343
5620   835759
5621   760540
5622   792685
5623   928328
5624   921491
5625   802695
5626   806889
5627   908472
5628   961429
5629   886924
5630   805760
5631   896954
5632   995633
5633   953822
5634   869608
5635   874300
5636   997318
5637  1029886
5638   917035
5639   894199
5640   968043
5641  1053772
5642  1020690
5643   902462
5644   968075
5645  1079200
5646  1065195
5647   983372
5648   949459
5649  1066889
5650  1124972
5651  1024796
5652   983300
5653  1043424
5654  1138175
5655  1130019
5656  1012595
5657  1036175
5658  1151691
5659  1160242
5660  1085563
5661  1036784
5662  1126877
5663  1222096
5664  1141549
5665  1069143
5666  1114109
5667  1216861
5668  1230118
5669  1109038
5670  1107616
5671  1223656
5672  1256992
5673  1195275
5674  1121096
5675  1191668
5676  1308955
5677  1249876
5678  1164337
5679  1183248
5680  1279833
5681  1324228
5682  1216880
5683  1177248
5684  1288813
5685  1348660
5686  1305523
5687  1215045
5688  1251690
5689  1374827
5690  1351558
5691  1259919
5692  1259910
5693  1349166
5694  1412540
5695  1320956
5696  1252092
5697  1352194
5698  1430059
5699  1404312
5700  1308510
5701  1304649
5702  1446741
5703  1450428
5704  1351922
5705  1328507
5706  1403103
5707  1503611
5708  1436961
5709  1335980
5710  1401744
5711  1501058
5712  1500307
5713  1390890
5714  1366022
5715  1498331
5716  1544387
5717  1456839
5718  1403103
5719  1453501
5720  1572937
5721  1534200
5722  1421731
5723  1449102
5724  1554855
5725  1588993
5726  1502810
5727  1430349
5728  1546271
5729  1627958
5730  1557627
5731  1482116
5732  1505345
5733  1624341
5734  1634028
5735  1511991
5736  1507505
5737  1603052
5738  1666614
5739  1604519
5740  1507295
5741  1589610
5742  1699710
5743  1644778
5744  1559079
5745  1556771
5746  1679531
5747  1716243
5748  1612006
5749  1569114
5750  1657144
5751  1734551
5752  1703483
5753  1584518
5754  1625052
5755  1749521
5756  1731394
5757  1650770
5758  1617825
5759  1713162
5760  1801102
5761  1706911
5762  1638304
5763  1692641
5764  1789723
5765  1785826
5766  1667117
5767  1671062
5768  1790911
5769  1815798
5770  1739366
5771  1683207
5772  1756538
5773  1854356
5774  1783102
5775  1701309
5776  1735355
5777  1831783
5778  1857535
5779  1750966
5780  1722381
5781  1838711
5782  1882489
5783  1821809
5784  1739373
5785  1785370
5786  1904940
5787  1869413
5788  1768728
5789  1784068
5790  1873582
5791  1933615
5792  1839629
5793  1769547
5794  1869183
5795  1936373
5796  1895695
5797  1810587
5798  1822607
5799  1943195
5800  1945396
5801  1849686
5802  1835459
5803  1910460
5804  1988108
5805  1910891
5806  1823143
5807  1897293
5808  1979714
5809  1965512
5810  1880144
5811  1854820
5812  1980048
5813  2012263
5814  1916884
5815  1880474
5816  1944735
5817  2030548
5818  1988826
5819  1877471
5820  1926872
5821  2027565
5822  2026828
5823  1944780
5824  1899610
5825  2011118
5826  2070844
5827  1976729
5828  1924619
5829  1968768
5830  2068829
5831  2058564
5832  1935550
5833  1960383
5834  2061037
5835  2085902
5836  2011102
5837  1933543
5838  2034995
5839  2114189
5840  2045701
5841  1971530
5842  1994250
5843  2099418
5844  2120442
5845  1995840
5846  1985080
5847  2084849
5848  2130592
5849  2070494
5850  1979197
5851  2041661
5852  2153854
5853  2107518
5854  2028421
5855  2018972
5856  2120788
5857  2171702
5858  2053621
5859  2013458
5860  2101350
5861  2164645
5862  2126654
5863  2025101
5864  2061877
5865  2176389
5866  2170920
5867  2074674
5868  2037813
5869  2126904
5870  2214754
5871  2123524
5872  2037129
5873  2105787
5874  2193356
5875  2194991
5876  2081461
5877  2061443
5878  2191394
5879  2213407
5880  2134984
5881  2069709
5882  2128210
5883  2239167
5884  2183753
5885  2082099
5886  2124144
5887  2204949
5888  2240971
5889  2140099
5890  2079741
5891  2190815
5892  2246943
5893  2184856
5894  2105767
5895  2139338
5896  2256457
5897  2237736
5898  2121308
5899  2128626
5900  2211909
5901  2268128
5902  2178477
5903  2100263
5904  2193433
5905  2271127
5906  2230368
5907  2142854
5908  2139741
5909  2258356
5910  2271791
5911  2159778
5912  2140119
5913  2211905
5914  2290000
5915  2232414
5916  2131781
5917  2187677
5918  2284932
5919  2266349
5920  2181909
5921  2148920
5922  2258643
5923  2306175
5924  2198177
5925  2157784
5926  2211630
5927  2298690
5928  2264086
5929  2160919
5930  2183516
5931  2287824
5932  2293972
5933  2213428
5934  2156296
5935  2241337
5936  2322948
5937  2239968
5938  2177086
5939  2212052
5940  2296970
5941  2298284
5942  2185538
5943  2185329
5944  2279566
5945  2301158
5946  2245464
5947  2171952
5948  2236654
5949  2333086
5950  2275990
5951  2194643
5952  2202016
5953  2292205
5954  2321127
5955  2209357
5956  2177463
5957  2268776
5958  2320778
5959  2271048
5960  2183816
5961  2217932
5962  2330456
5963  2296347
5964  2205635
5965  2196340
5966  2275046
5967  2339600
5968  2239700
5969  2182404
5970  2256611
5971  2325364
5972  2290744
5973  2191636
5974  2201471
5975  2314113
5976  2313575
5977  2226007
5978  2194909
5979  2259596
5980  2345823
5981  2273453
5982  2181145
5983  2240701
5984  2319670
5985  2306741
5986  2203264
5987  2183434
5988  2304309
5989  2329602
5990  2243873
5991  2182480
5992  2235326
5993  2332846
5994  2292986
5995  2177765
5996  2209983
5997  2289883
5998  2313518
5999  2230843
6000  2166714
6001  2273310
6002  2327420
6003  2254880
6004  2186069
6005  2204842
6006  2315067
6007  2302131
6008  2188393
6009  2189977
6010  2267417
6011  2318719
6012  2243821
6013  2157788
6014  2234231
6015  2313693
6016  2267836
6017  2177297
6018  2174731
6019  2291196
6020  2313004
6021  2195031
6022  2164415
6023  2240615
6024  2307799
6025  2256159
6026  2148191
6027  2190176
6028  2292891
6029  2272183
6030  2187100
6031  2146400
6032  2248419
6033  2309911
6034  2214056
6035  2141235
6036  2196803
6037  2285053
6038  2256393
6039  2140877
6040  2149641
6041  2265714
6042  2267877
6043  2196616
6044  2125162
6045  2204513
6046  2291026
6047  2210811
6048  2130504
6049  2156578
6050  2243533
6051  2255932
6052  2142087
6053  2114968
6054  2219624
6055  2257146
6056  2195692
6057  2111927
6058  2148734
6059  2253187
6060  2208578
6061  2113856
6062  2122320
6063  2206414
6064  2242685
6065  2146131
6066  2086089
6067  2175284
6068  2230829
6069  2179889
6070  2091696
6071  2103149
6072  2222883
6073  2198201
6074  2106379
6075  2089577
6076  2151699
6077  2219289
6078  2139297
6079  2054716
6080  2118910
6081  2187481
6082  2169951
6083  2081252
6084  2060170
6085  2172569
6086  2183003
6087  2089397
6088  2051958
6089  2102228
6090  2177605
6091  2129086
6092  2033441
6093  2074660
6094  2155395
6095  2149079
6096  2062555
6097  2019274
6098  2124264
6099  2155553
6100  2069149
6101  2015535
6102  2052234
6103  2138550
6104  2118819
6105  2002870
6106  2020053
6107  2110815
6108  2124035
6109  2040449
6110  1977352
6111  2049537
6112  2120081
6113  2056111
6114  1986652
6115  1992636
6116  2092103
6117  2096864
6118  1983608
6119  1969275
6120  2040164
6121  2085272
6122  2023448
6123  1926883
6124  1987739
6125  2075169
6126  2037616
6127  1955134
6128  1940874
6129  2037722
6130  2072218
6131  1955690
6132  1909643
6133  1981734
6134  2036922
6135  2001784
6136  1900019
6137  1926256
6138  2028111
6139  2014093
6140  1926342
6141  1877526
6142  1965015
6143  2024861
6144  1935923
6145  1856949
6146  1916318
6147  1991708
6148  1981074
6149  1862234
6150  1857519
6151  1968852
6152  1976186
6153  1889119
6154  1831559
6155  1884218
6156  1983972
6157  1907846
6158  1819257
6159  1856600
6160  1924188
6161  1945976
6162  1837267
6163  1789320
6164  1887515
6165  1928907
6166  1861100
6167  1787051
6168  1815785
6169  1921494
6170  1889318
6171  1782985
6172  1776717
6173  1862090
6174  1902603
6175  1807274
6176  1732486
6177  1813143
6178  1877057
6179  1833561
6180  1744785
6181  1746496
6182  1852002
6183  1843959
6184  1733601
6185  1713107
6186  1779810
6187  1842920
6188  1778236
6189  1678822
6190  1732738
6191  1813108
6192  1789950
6193  1702182
6194  1663987
6195  1771516
6196  1800468
6197  1697591
6198  1656021
6199  1695386
6200  1781504
6201  1750239
6202  1635608
6203  1649145
6204  1744639
6205  1748138
6206  1660516
6207  1595717
6208  1680170
6209  1744180
6210  1668087
6211  1594623
6212  1626109
6213  1711927
6214  1698884
6215  1584844
6216  1580826
6217  1660432
6218  1685050
6219  1616918
6220  1537612
6221  1597868
6222  1678005
6223  1623079
6224  1541040
6225  1541528
6226  1618664
6227  1645834
6228  1535247
6229  1505793
6230  1580292
6231  1626807
6232  1571889
6233  1481489
6234  1511872
6235  1610789
6236  1576872
6237  1482037
6238  1463293
6239  1545012
6240  1589425
6241  1489897
6242  1434445
6243  1499176
6244  1557678
6245  1526385
6246  1424122
6247  1422427
6248  1526155
6249  1508882
6250  1424099
6251  1386636
6252  1452266
6253  1526231
6254  1445600
6255  1364778
6256  1415054
6257  1475570
6258  1466719
6259  1365089
6260  1338000
6261  1440873
6262  1451356
6263  1375159
6264  1320408
6265  1362466
6266  1449982
6267  1394559
6268  1286356
6269  1318638
6270  1390715
6271  1405363
6272  1316126
6273  1256410
6274  1349214
6275  1395231
6276  1324623
6277  1244624
6278  1267599
6279  1367302
6280  1345624
6281  1230039
6282  1228160
6283  1301635
6284  1346240
6285  1276129
6286  1177428
6287  1245938
6288  1315417
6289  1270606
6290  1185006
6291  1175354
6292  1271811
6293  1289686
6294  1173473
6295  1142055
6296  1211474
6297  1270718
6298  1208632
6299  1096014
6300  1146889
6301  1234607
6302  1208383
6303  1120957
6304  1087496
6305  1181917
6306  1221347
6307  1119679
6308  1059994
6309  1109699
6310  1187063
6311  1157875
6312  1033463
6313  1048365
6314  1142847
6315  1141858
6316  1062459
6317   994670
6318  1074661
6319  1144770
6320  1063855
6321   984816
6322  1008894
6323  1085805
6324  1096621
6325   982200
6326   957662
6327  1042090
6328  1071982
6329  1009608
6330   919734
6331   961483
6332  1058834
6333  1011677
6334   917674
6335   916846
6336   994625
6337  1028896
6338   921636
6339   863612
6340   943988
6341   987644
6342   942515
6343   850103
6344   863358
6345   966831
6346   943801
6347   852471
6348   830152
6349   888934
6350   950373
6351   859464
6352   782283
6353   838314
6354   904812
6355   875072
6356   781186
6357   765440
6358   866359
6359   873702
6360   784928
6361   736502
6362   782615
6363   857459
6364   803697
6365   703730
6366   739061
6367   811598
6368   811235
6369   724138
6370   674154
6371   758885
6372   793529
6373   714588
6374   651935
6375   683996
6376   764525
6377   737965
6378   633900
6379   643212
6380   716551
6381   730480
6382   650008
6383   581957
6384   655712
6385   712398
6386   647512
6387   579830
6388   587908
6389   674225
6390   665261
6391   556971
6392   540784
6393   612532
6394   648858
6395   585663
6396   497683
6397   551590
6398   627233
6399   585956
6400   503581
6401   485460
6402   565110
6403   597537
6404   488954
6405   451141
6406   510141
6407   559374
6408   519512
6409   418416
6410   448114
6411   535112
6412   510596
6413   429376
6414   388137
6415   460311
6416   513702
6417   417996
6418   360025
6419   402980
6420   477349
6421   455648
6422   340796
6423   333697
6424   428042
6425   435316
6426   355382
6427   292691
6428   350195
6429   430810
6430   365981
6431   275947
6432   299040
6433   374151
6434   387823
6435   272664
6436   232135
6437   321353
6438   355578
6439   287824
6440   209946
6441   245069
6442   346200
6443   298566
6444   201455
6445   193110
6446   267281
6447   303448
6448   214196
6449   141300
6450   219299
6451   269753
6452   228710
6453   137350
6454   139010
6455   236063
6456   227108
6457   131550
6458   100606
6459   158706
6460   219523
6461   146374
6462    57330
6463   108677
6464   180889
6465   155904
6466    58684
6467    30754
6468   133877
6469   154414
6470    58730
6471    10982
6472    51818
6473   133699
6474    87912
6475   -26534
6476     -184
6477    77856
6478    83368
6479    -5028
6480   -62468
6481    13207
6482    71144
6483    -2072
6484   -67401
6485   -46949
6486    30330
6487    20450
6488   -90925
6489   -97221
6490   -25910
6491    -4101
6492   -67282
6493  -144059
6494   -85763
6495   -15717
6496   -68698
6497  -147966
6498  -148787
6499   -74159
6500   -57971
6501  -160678
6502  -196416
6503  -127320
6504   -87767
6505  -132153
6506  -224312
6507  -191221
6508  -110585
6509  -146475
6510  -223399
6511  -248353
6512  -178710
6513  -132551
6514  -221976
6515  -277938
6516  -224873
6517  -176512
6518  -197226
6519  -299539
6520  -293268
6521  -200912
6522  -215735
6523  -294111
6524  -340322
6525  -280629
6526  -213882
6527  -290132
6528  -364425
6529  -328453
6530  -265569
6531  -271243
6532  -368412
6533  -400226
6534  -301981
6535  -288485
6536  -358589
6537  -418038
6538  -383424
6539  -301897
6540  -353424
6541  -443827
6542  -429496
6543  -364533
6544  -346313
6545  -439439
6546  -485443
6547  -402790
6548  -364547
6549  -430126
6550  -496551
6551  -483668
6552  -395225
6553  -418517
6554  -520326
6555  -520602
6556  -451909
6557  -417220
6558  -489881
6559  -574012
6560  -505588
6561  -454195
6562  -496023
6563  -573438
6564  -586895
6565  -488982
6566  -475544
6567  -582159
6568  -613403
6569  -561038
6570  -498164
6571  -556827
6572  -645082
6573  -607785
6574  -537749
6575  -560323
6576  -642904
6577  -677312
6578  -585663
6579  -546733
6580  -636505
6581  -700114
6582  -651220
6583  -582200
6584  -618860
6585  -724415
6586  -709462
6587  -621000
6588  -617669
6589  -697875
6590  -757535
6591  -688455
6592  -624714
6593  -698697
6594  -770579
6595  -756182
6596  -673473
6597  -672056
6598  -780072
6599  -800709
6600  -717651
6601  -688863
6602  -750824
6603  -839043
6604  -791314
6605  -710457
6606  -757227
6607  -841724
6608  -844459
6609  -766037
6610  -732472
6611  -835661
6612  -884406
6613  -815663
6614  -771962
6615  -816074
6616  -907577
6617  -887493
6618  -791772
6619  -815989
6620  -894945
6621  -924740
6622  -864383
6623  -807829
6624  -889326
6625  -963794
6626  -913246
6627  -851660
6628  -874855
6629  -959803
6630  -977436
6631  -879277
6632  -876348
6633  -955555
6634 -1003485
6635  -956617
6636  -888957
6637  -947951
6638 -1031624
6639 -1000409
6640  -930271
6641  -928962
6642 -1020021
6643 -1054605
6644  -973957
6645  -942869
6646 -1008631
6647 -1074557
6648 -1045802
6649  -966027
6650  -996328
6651 -1090780
6652 -1079087
6653 -1016643
6654  -996965
6655 -1068870
6656 -1134771
6657 -1063544
6658 -1018380
6659 -1061710
6660 -1132569
6661 -1127115
6662 -1046981
6663 -1045083
6664 -1142634
6665 -1159154
6666 -1098096
6667 -1063102
6668 -1117796
6669 -1201668
6670 -1149181
6671 -1080890
6672 -1114872
6673 -1190806
6674 -1207845
6675 -1121873
6676 -1102100
6677 -1197384
6678 -1237904
6679 -1190155
6680 -1129918
6681 -1166123
6682 -1255042
6683 -1230861
6684 -1152142
6685 -1164564
6686 -1241785
6687 -1283050
6688 -1214119
6689 -1160959
6690 -1241271
6691 -1299987
6692 -1261858
6693 -1197022
6694 -1214415
6695 -1312769
6696 -1306894
6697 -1228863
6698 -1223039
6699 -1291579
6700 -1350682
6701 -1293593
6702 -1218589
6703 -1281443
6704 -1357704
6705 -1339296
6706 -1267920
6707 -1259443
6708 -1359307
6709 -1390805
6710 -1304724
6711 -1281664
6712 -1329357
6713 -1407060
6714 -1368810
6715 -1283205
6716 -1320523
6717 -1411242
6718 -1413105
6719 -1343207
6720 -1305416
6721 -1401397
6722 -1453301
6723 -1382047
6724 -1331234
6725 -1368698
6726 -1451869
6727 -1450792
6728 -1351283
6729 -1362782
6730 -1449039
6731 -1485884
6732 -1419010
6733 -1354149
6734 -1425706
6735 -1508874
6736 -1458141
6737 -1393548
6738 -1410913
6739 -1496141
6740 -1517450
6741 -1426602
6742 -1408711
6743 -1490672
6744 -1536055
6745 -1492823
6746 -1412143
6747 -1453723
6748 -1551432
6749 -1530209
6750 -1456203
6751 -1451862
6752 -1530435
6753 -1585491
6754 -1499281
6755 -1451091
6756 -1516099
6757 -1576607
6758 -1557436
6759 -1474427
6760 -1491810
6761 -1593069
6762 -1591886
6763 -1522510
6764 -1493839
6765 -1556171
6766 -1633704
6767 -1570716
6768 -1503910
6769 -1546645
6770 -1622337
6771 -1625061
6772 -1541928
6773 -1522951
6774 -1619658
6775 -1651504
6776 -1587852
6777 -1539361
6778 -1582356
6779 -1666898
6780 -1633100
6781 -1557579
6782 -1578733
6783 -1651015
6784 -1673263
6785 -1609345
6786 -1562727
6787 -1648795
6788 -1688508
6789 -1645386
6790 -1590439
6791 -1607683
6792 -1700351
6793 -1694569
6794 -1606249
6795 -1619018
6796 -1679783
6797 -1720873
6798 -1661983
6799 -1596021
6800 -1664710
6801 -1733079
6802 -1699024
6803 -1645860
6804 -1635772
6805 -1728539
6806 -1746522
6807 -1663095
6808 -1647784
6809 -1699591
6810 -1763895
6811 -1722475
6812 -1642515
6813 -1689569
6814 -1766401
6815 -1751021
6816 -1687332
6817 -1667748
6818 -1746284
6819 -1790536
6820 -1714948
6821 -1675535
6822 -1729913
6823 -1793082
6824 -1770668
6825 -1693142
6826 -1705744
6827 -1789153
6828 -1795666
6829 -1735183
6830 -1695018
6831 -1765296
6832 -1832350
6833 -1770910
6834 -1706893
6835 -1743472
6836 -1820280
6837 -1827533
6838 -1730921
6839 -1724229
6840 -1806969
6841 -1836925
6842 -1783753
6843 -1725151
6844 -1775997
6845 -1866336
6846 -1820610
6847 -1754798
6848 -1761305
6849 -1834299
6850 -1865178
6851 -1779247
6852 -1741263
6853 -1822717
6854 -1863315
6855 -1830492
6856 -1759577
6857 -1785909
6858 -1880589
6859 -1861167
6860 -1784730
6861 -1775143
6862 -1840903
6863 -1895065
6864 -1822586
6865 -1764309
6866 -1831447
6867 -1892698
6868 -1864170
6869 -1791825
6870 -1785399
6871 -1885805
6872 -1893750
6873 -1821334
6874 -1791276
6875 -1849493
6876 -1921997
6877 -1872749
6878 -1791940
6879 -1838013
6880 -1903680
6881 -1906356
6882 -1826988
6883 -1799176
6884 -1889981
6885 -1927669
6886 -1858787
6887 -1817431
6888 -1845920
6889 -1933449
6890 -1912479
6891 -1817125
6892 -1842781
6893 -1907550
6894 -1925155
6895 -1867609
6896 -1806115
6897 -1891801
6898 -1946891
6899 -1899562
6900 -1834128
6901 -1844149
6902 -1931849
6903 -1939429
6904 -1849080
6905 -1838222
6906 -1905438
6907 -1957000
6908 -1906122
6909 -1830029
6910 -1882351
6911 -1955363
6912 -1932726
6913 -1859407
6914 -1839976
6915 -1922850
6916 -1964474
6917 -1887271
6918 -1846960
6919 -1908638
6920 -1965299
6921 -1933939
6922 -1846895
6923 -1875577
6924 -1947153
6925 -1947368
6926 -1879701
6927 -1853833
6928 -1916405
6929 -1980777
6930 -1907902
6931 -1854637
6932 -1901035
6933 -1959621
6934 -1951056
6935 -1869326
6936 -1863035
6937 -1949574
6938 -1961222
6939 -1911716
6940 -1856488
6941 -1910497
6942 -1984159
6943 -1935186
6944 -1866879
6945 -1887285
6946 -1952012
6947 -1974164
6948 -1886330
6949 -1864769
6950 -1940812
6951 -1973405
6952 -1924271
6953 -1869773
6954 -1900439
6955 -1979086
6956 -1950202
6957 -1878922
6958 -1882628
6959 -1949973
6960 -1982968
6961 -1911342
6962 -1854268
6963 -1927774
6964 -1974576
6965 -1942322
6966 -1877482
6967 -1878019
6968 -1969408
6969 -1968835
6970 -1888770
6971 -1873424
6972 -1931682
6973 -1981706
6974 -1927297
6975 -1852755
6976 -1909858
6977 -1972156
6978 -1951048
6979 -1878972
6980 -1861705
6981 -1956115
6982 -1969588
6983 -1906174
6984 -1862180
6985 -1911984
6986 -1974777
6987 -1933165
6988 -1854442
6989 -1876850
6990 -1948337
6991 -1963777
6992 -1889963
6993 -1850971
6994 -1928676
6995 -1979989
6996 -1905796
6997 -1860930
6998 -1881880
6999 -1959910
7000 -1946285
7001 -1859778
7002 -1860576
7003 -1938549
7004 -1956448
7005 -1901647
7006 -1833511
7007 -1895004
7008 -1962675
7009 -1914611
7010 -1849090
7011 -1858030
7012 -1932430
7013 -1955492
7014 -1861062
7015 -1841342
7016 -1909043
7017 -1945468
7018 -1900302
7019 -1825832
7020 -1862302
7021 -1946286
7022 -1917836
7023 -1849999
7024 -1838920
7025 -1904009
7026 -1949426
7027 -1865051
7028 -1817292
7029 -1871290
7030 -1925072
7031 -1909157
7032 -1820204
7033 -1833007
7034 -1918847
7035 -1924173
7036 -1846362
7037 -1817189
7038 -1867216
7039 -1931404
7040 -1870068
7041 -1801644
7042 -1832324
7043 -1901299
7044 -1907713
7045 -1818987
7046 -1800786
7047 -1881389
7048 -1902307
7049 -1844885
7050 -1787305
7051 -1823833
7052 -1902661
7053 -1866363
7054 -1789958
7055 -1806411
7056 -1869129
7057 -1897302
7058 -1812219
7059 -1768448
7060 -1838525
7061 -1883298
7062 -1835830
7063 -1775128
7064 -1787834
7065 -1875339
7066 -1859688
7067 -1779606
7068 -1773241
7069 -1832433
7070 -1870644
7071 -1810039
7072 -1744442
7073 -1797217
7074 -1855923
7075 -1825591
7076 -1760157
7077 -1747644
7078 -1838722
7079 -1847927
7080 -1766425
7081 -1733848
7082 -1782531
7083 -1832272
7084 -1797774
7085 -1719899
7086 -1755136
7087 -1818484
7088 -1805879
7089 -1746709
7090 -1707286
7091 -1781481
7092 -1820034
7093 -1754990
7094 -1710166
7095 -1745327
7096 -1803387
7097 -1784574
7098 -1695849
7099 -1713077
7100 -1779956
7101 -1779890
7102 -1720963
7103 -1681327
7104 -1735533
7105 -1791744
7106 -1732238
7107 -1679103
7108 -1699110
7109 -1764923
7110 -1763634
7111 -1674408
7112 -1669113
7113 -1729907
7114 -1749949
7115 -1704423
7116 -1647189
7117 -1687510
7118 -1755856
7119 -1715673
7120 -1649041
7121 -1647057
7122 -1715385
7123 -1737530
7124 -1652822
7125 -1620658
7126 -1680177
7127 -1717190
7128 -1683211
7129 -1612327
7130 -1629240
7131 -1714715
7132 -1688238
7133 -1624700
7134 -1600594
7135 -1654939
7136 -1697723
7137 -1636003
7138 -1578039
7139 -1626721
7140 -1677362
7141 -1659326
7142 -1583421
7143 -1576284
7144 -1662975
7145 -1661781
7146 -1593064
7147 -1556964
7148 -1601389
7149 -1667492
7150 -1613420
7151 -1542803
7152 -1572096
7153 -1631957
7154 -1630857
7155 -1551309
7156 -1520064
7157 -1602828
7158 -1626228
7159 -1571572
7160 -1515195
7161 -1543990
7162 -1616304
7163 -1588082
7164 -1500917
7165 -1509776
7166 -1573053
7167 -1598241
7168 -1526133
7169 -1475696
7170 -1532103
7171 -1584805
7172 -1537991
7173 -1476023
7174 -1475914
7175 -1553665
7176 -1554347
7177 -1471248
7178 -1452036
7179 -1506807
7180 -1548638
7181 -1503023
7182 -1426175
7183 -1473053
7184 -1533668
7185 -1508079
7186 -1433370
7187 -1423583
7188 -1496677
7189 -1524363
7190 -1436893
7191 -1400895
7192 -1443289
7193 -1501766
7194 -1470437
7195 -1384238
7196 -1398180
7197 -1470581
7198 -1468676
7199 -1398604
7200 -1363441
7201 -1419292
7202 -1470785
7203 -1406859
7204 -1353912
7205 -1380824
7206 -1437352
7207 -1434949
7208 -1345466
7209 -1334124
7210 -1401972
7211 -1423393
7212 -1365069
7213 -1311664
7214 -1354185
7215 -1414436
7216 -1369186
7217 -1309437
7218 -1313717
7219 -1370554
7220 -1384880
7221 -1303040
7222 -1275439
7223 -1347467
7224 -1370809
7225 -1329847
7226 -1263244
7227 -1282910
7228 -1350877
7229 -1325503
7230 -1250801
7231 -1248612
7232 -1299616
7233 -1340874
7234 -1260225
7235 -1212498
7236 -1272260
7237 -1309088
7238 -1279854
7239 -1210342
7240 -1210541
7241 -1289054
7242 -1281111
7243 -1216963
7244 -1192952
7245 -1236317
7246 -1279740
7247 -1228898
7248 -1155836
7249 -1200025
7250 -1244417
7251 -1237514
7252 -1163631
7253 -1143369
7254 -1223293
7255 -1233126
7256 -1166258
7257 -1133122
7258 -1161609
7259 -1221063
7260 -1177667
7261 -1107656
7262 -1123584
7263 -1186733
7264 -1183364
7265 -1115295
7266 -1079743
7267 -1148177
7268 -1173770
7269 -1117594
7270 -1070942
7271 -1084628
7272 -1155202
7273 -1138496
7274 -1054595
7275 -1059872
7276 -1110595
7277 -1130336
7278 -1074454
7279 -1016220
7280 -1065833
7281 -1120209
7282 -1068785
7283 -1012150
7284 -1007422
7285 -1077353
7286 -1093522
7287 -1004379
7288  -984110
7289 -1033882
7290 -1069078
7291 -1028661
7292  -945869
7293  -985504
7294 -1050737
7295 -1028532
7296  -963254
7297  -943685
7298  -997996
7299 -1035144
7300  -953670
7301  -917961
7302  -952430
7303  -999295
7304  -976833
7305  -896804
7306  -904177
7307  -983407
7308  -971120
7309  -907499
7310  -868941
7311  -919931
7312  -966830
7313  -910369
7314  -847923
7315  -871958
7316  -926167
7317  -929238
7318  -845944
7319  -824876
7320  -901843
7321  -913631
7322  -860251
7323  -797534
7324  -830115
7325  -900450
7326  -865771
7327  -796372
7328  -794515
7329  -853569
7330  -874810
7331  -798498
7332  -752402
7333  -817656
7334  -840616
7335  -806514
7336  -739349
7337  -751045
7338  -822622
7339  -808371
7340  -739031
7341  -727502
7342  -768954
7343  -805936
7344  -746359
7345  -683848
7346  -726552
7347  -778841
7348  -755502
7349  -689424
7350  -674047
7351  -751358
7352  -748331
7353  -680536
7354  -650757
7355  -684061
7356  -734276
7357  -701004
7358  -615622
7359  -653170
7360  -703061
7361  -702085
7362  -631368
7363  -596842
7364  -660067
7365  -696290
7366  -625847
7367  -581108
7368  -602775
7369  -662534
7370  -642868
7371  -561917
7372  -563907
7373  -626512
7374  -636825
7375  -576227
7376  -518712
7377  -574429
7378  -619419
7379  -564305
7380  -515674
7381  -526760
7382  -579972
7383  -587445
7384  -504500
7385  -491405
7386  -543285
7387  -560874
7388  -513976
7389  -455379
7390  -490672
7391  -551857
7392  -513432
7393  -455692
7394  -446429
7395  -501140
7396  -522107
7397  -443431
7398  -407771
7399  -462196
7400  -496822
7401  -465468
7402  -388501
7403  -408017
7404  -474499
7405  -453775
7406  -389064
7407  -364378
7408  -414853
7409  -458572
7410  -390429
7411  -345831
7412  -379026
7413  -417555
7414  -407949
7415  -331650
7416  -322866
7417  -390244
7418  -386396
7419  -335055
7420  -289557
7421  -336042
7422  -393230
7423  -341418
7424  -269467
7425  -293895
7426  -345037
7427  -346840
7428  -274894
7429  -246251
7430  -303814
7431  -332051
7432  -277170
7433  -225264
7434  -243939
7435  -314210
7436  -279682
7437  -205698
7438  -206689
7439  -257959
7440  -278053
7441  -221860
7442  -163120
7443  -222690
7444  -264486
7445  -221002
7446  -156307
7447  -158979
7448  -229527
7449  -226849
7450  -143676
7451  -133220
7452  -174167
7453  -219536
7454  -169387
7455   -98212
7456  -132650
7457  -193787
7458  -159034
7459   -96794
7460   -71632
7461  -144214
7462  -163779
7463   -87845
7464   -54915
7465   -92464
7466  -144426
7467  -114080
7468   -29612
7469   -48212
7470  -112570
7471  -100922
7472   -40503
7473      872
7474   -57687
7475  -104152
7476   -36358
7477     8911
7478    -5664
7479   -65348
7480   -55186
7481    31817
7482    36659
7483   -25003
7484   -34735
7485     6239
7486    70869
7487    28696
7488   -28909
7489    15742
7490    80405
7491    77555
7492    20635
7493     2679
7494    78551
7495   109360
7496    54995
7497    29453
7498    67918
7499   133734
7500   116340
7501    50684
7502    74588
7503   137215
7504   149597
7505   106641
7506    72862
7507   134624
7508   183585
7509   140678
7510   106840
7511   126035
7512   195374
7513   199514
7514   126027
7515   130172
7516   192913
7517   220713
7518   183640
7519   128798
7520   194121
7521   248186
7522   223481
7523   179631
7524   189186
7525   246953
7526   274355
7527   207985
7528   191863
7529   247796
7530   289055
7531   267695
7532   205114
7533   242593
7534   317298
7535   299030
7536   250534
7537   247006
7538   307297
7539   343442
7540   285669
7541   259832
7542   313617
7543   356459
7544   350169
7545   285041
7546   296491
7547   369609
7548   376754
7549   323266
7550   309331
7551   357020
7552   418925
7553   369557
7554   330094
7555   361415
7556   424053
7557   420679
7558   360126
7559   344801
7560   427523
7561   451572
7562   403565
7563   369634
7564   412512
7565   481183
7566   451707
7567   392019
7568   422096
7569   471729
7570   497639
7571   437567
7572   410455
7573   477263
7574   522544
7575   485910
7576   436865
7577   459900
7578   537237
7579   524253
7580   468389
7581   469436
7582   523877
7583   567364
7584   521289
7585   464351
7586   531933
7587   574602
7588   560445
7589   508346
7590   509254
7591   584598
7592   604380
7593   537742
7594   523775
7595   579355
7596   633180
7597   596392
7598   534107
7599   567944
7600   641581
7601   634392
7602   580864
7603   559405
7604   632863
7605   673848
7606   617232
7607   584744
7608   620874
7609   679361
7610   675800
7611   600884
7612   617479
7613   688649
7614   706507
7615   656590
7616   619860
7617   677300
7618   742916
7619   692427
7620   651450
7621   664547
7622   734621
7623   747651
7624   677305
7625   668255
7626   737310
7627   763309
7628   736798
7629   678995
7630   717603
7631   787351
7632   763340
7633   710718
7634   717590
7635   776140
7636   812501
7637   749530
7638   726644
7639   780715
7640   823916
7641   800678
7642   749109
7643   755083
7644   836588
7645   828359
7646   785649
7647   771149
7648   823434
7649   871407
7650   821870
7651   782656
7652   822031
7653   865178
7654   867144
7655   806202
7656   806025
7657   877247
7658   895364
7659   850177
7660   828158
7661   862239
7662   922176
7663   884252
7664   835632
7665   864444
7666   918652
7667   924891
7668   880596
7669   852763
7670   922587
7671   949303
7672   911926
7673   875758
7674   904370
7675   968290
7676   960224
7677   890376
7678   909650
7679   963464
7680   986604
7681   943045
7682   903398
7683   961117
7684  1006272
7685   974258
7686   936992
7687   941340
7688  1013929
7689  1023443
7690   951798
7691   945779
7692  1007766
7693  1039573
7694  1011371
7695   949858
7696  1000048
7697  1055207
7698  1037302
7699   985183
7700   986131
7701  1050866
7702  1082707
7703  1013796
7704   999045
7705  1033114
7706  1088427
7707  1066296
7708  1005987
7709  1034991
7710  1096253
7711  1095336
7712  1046387
7713  1021570
7714  1090312
7715  1130831
7716  1076195
7717  1039506
7718  1074289
7719  1126111
7720  1127553
7721  1060707
7722  1064672
7723  1129152
7724  1152432
7725  1105764
7726  1067779
7727  1106700
7728  1174269
7729  1132727
7730  1089912
7731  1107221
7732  1165710
7733  1184024
7734  1119641
7735  1098510
7736  1165749
7737  1188977
7738  1166344
7739  1109733
7740  1142566
7741  1210915
7742  1201065
7743  1144064
7744  1143992
7745  1193497
7746  1234288
7747  1174516
7748  1133317
7749  1188339
7750  1239895
7751  1213336
7752  1161479
7753  1167620
7754  1243214
7755  1240394
7756  1186173
7757  1171744
7758  1218744
7759  1273649
7760  1228319
7761  1173302
7762  1213888
7763  1266867
7764  1271278
7765  1206876
7766  1195227
7767  1265718
7768  1294758
7769  1234077
7770  1215543
7771  1239672
7772  1303238
7773  1287734
7774  1220855
7775  1238182
7776  1298200
7777  1306454
7778  1263330
7779  1223389
7780  1287464
7781  1323139
7782  1291512
7783  1246570
7784  1265044
7785  1328674
7786  1331458
7787  1263195
7788  1267033
7789  1317024
7790  1349997
7791  1307010
7792  1265701
7793  1308981
7794  1360356
7795  1332357
7796  1292697
7797  1290290
7798  1352114
7799  1366423
7800  1306776
7801  1289147
7802  1340798
7803  1366752
7804  1352706
7805  1294403
7806  1332339
7807  1386446
7808  1375070
7809  1326526
7810  1318093
7811  1368263
7812  1411605
7813  1345177
7814  1321149
7815  1359870
7816  1409513
7817  1391520
7818  1340022
7819  1339065
7820  1407193
7821  1406287
7822  1366943
7823  1334370
7824  1385277
7825  1435279
7826  1392051
7827  1347436
7828  1380702
7829  1424045
7830  1426512
7831  1366791
7832  1360605
7833  1421957
7834  1444313
7835  1399267
7836  1368430
7837  1393696
7838  1471124
7839  1427803
7840  1378412
7841  1390373
7842  1444730
7843  1459222
7844  1407386
7845  1373360
7846  1434582
7847  1469163
7848  1438965
7849  1387738
7850  1407460
7851  1473406
7852  1470785
7853  1405819
7854  1406361
7855  1448814
7856  1498311
7857  1441120
7858  1395511
7859  1441191
7860  1491937
7861  1472231
7862  1421318
7863  1409377
7864  1486908
7865  1491821
7866  1439012
7867  1418691
7868  1460598
7869  1510892
7870  1479161
7871  1414808
7872  1449565
7873  1496619
7874  1502018
7875  1439470
7876  1424068
7877  1485247
7878  1525078
7879  1458855
7880  1438287
7881  1465763
7882  1524800
7883  1504682
7884  1436692
7885  1444814
7886  1511299
7887  1519704
7888  1481720
7889  1439877
7890  1492888
7891  1532819
7892  1501529
7893  1448815
7894  1465441
7895  1519826
7896  1534371
7897  1458120
7898  1462758
7899  1510048
7900  1542288
7901  1500957
7902  1453514
7903  1482991
7904  1545361
7905  1516267
7906  1469715
7907  1466825
7908  1527436
7909  1550294
7910  1499495
7911  1460570
7912  1513764
7913  1543001
7914  1527165
7915  1462888
7916  1480690
7917  1546122
7918  1541196
7919  1487608
7920  1478940
7921  1512414
7922  1567877
7923  1508341
7924  1473676
7925  1503369
7926  1555917
7927  1543505
7928  1490102
7929  1472910
7930  1548348
7931  1549304
7932  1512873
7933  1478392
7934  1515223
7935  1564917
7936  1533368
7937  1472180
7938  1501696
7939  1543837
7940  1563307
7941  1496958
7942  1481311
7943  1535552
7944  1567060
7945  1520537
7946  1487088
7947  1500951
7948  1565215
7949  1538283
7950  1493387
7951  1492512
7952  1544117
7953  1561587
7954  1521178
7955  1476277
7956  1527818
7957  1558763
7958  1533446
7959  1483783
7960  1498674
7961  1554291
7962  1562215
7963  1493639
7964  1505738
7965  1526329
7966  1573198
7967  1526478
7968  1481356
7969  1509415
7970  1563187
7971  1543011
7972  1504033
7973  1485171
7974  1553041
7975  1562609
7976  1510291
7977  1483662
7978  1523293
7979  1559249
7980  1541054
7981  1477567
7982  1502963
7983  1550744
7984  1554655
7985  1497143
7986  1484837
7987  1525937
7988  1570101
7989  1509781
7990  1485000
7991  1499028
7992  1555843
7993  1545964
7994  1490221
7995  1481287
7996  1552404
7997  1548434
7998  1509748
7999  1463842
8000  1515456
8001  1556791
8002  1524036
8003  1472638
8004  1491783
8005  1536816
8006  1561560
8007  1484597
8008  1472003
8009  1514325
8010  1546367
8011  1509992
8012  1470045
8013  1482819
8014  1555410
8015  1525135
8016  1481026
8017  1466538
8018  1526090
8019  1540964
8020  1494978
8021  1449445
8022  1505269
8023  1532725
8024  1520798
8025  1458284
8026  1464751
8027  1530995
8028  1529915
8029  1468560
8030  1462432
8031  1487199
8032  1545758
8033  1484686
8034  1448842
8035  1465008
8036  1522762
8037  1512185
8038  1463148
8039  1441734
8040  1505899
8041  1513963
8042  1482777
8043  1433012
8044  1468674
8045  1509192
8046  1501669
8047  1431547
8048  1457176
8049  1493704
8050  1510840
8051  1446269
8052  1428829
8053  1466695
8054  1510317
8055  1464576
8056  1431049
8057  1430420
8058  1502203
8059  1484938
8060  1430422
8061  1417636
8062  1471989
8063  1488545
8064  1456352
8065  1399472
8066  1452386
8067  1482586
8068  1475100
8069  1415183
8070  1416503
8071  1460919
8072  1482724
8073  1405617
8074  1408257
8075  1434205
8076  1483397
8077  1433587
8078  1391700
8079  1405516
8080  1470305
8081  1442684
8082  1411781
8083  1376253
8084  1442133
8085  1457293
8086  1414895
8087  1371181
8088  1413557
8089  1437053
8090  1441408
8091  1363467
8092  1389239
8093  1422463
8094  1439023
8095  1380541
8096  1369819
8097  1387014
8098  1448866
8099  1382320
8100  1365981
8101  1364101
8102  1429931
8103  1409295
8104  1366054
8105  1331732
8106  1412606
8107  1402410
8108  1387425
8109  1324834
8110  1378886
8111  1397219
8112  1405777
8113  1313120
8114  1360147
8115  1361861
8116  1427655
8117  1313715
8118  1355162
8119  1314288
8120  1467968
8121  1169598
$$ Imaginary data points
##PAGE= N=2
##DATA TABLE= (X++(I..I)), XYDATA
0  -747464
1 -5691032
2 -3020014
3  1209144
4  1002260
5 -2641067
6 -3237713
7  1341017
8  2080622
9 -1061288
10 -3046866
11 -1674739
12  1605100
13   -22145
14 -3664928
15 -2564113
16  -366610
17  -129527
18 -3078897
19 -4754889
20  -916601
21  1053153
22 -1472231
23 -3821184
24 -3329659
25  -127703
26 -1126115
27 -4945042
28 -4208639
29 -1684262
30  -824979
31 -2985279
32 -5396046
33 -2818050
34  -865742
35 -2855453
36 -5089179
37 -5155191
38 -1907907
39 -1477696
40 -5138398
41 -5439198
42 -3324037
43 -2216125
44 -3984324
45 -6706095
46 -4389072
47 -1702493
48 -3428854
49 -5897417
50 -6445993
51 -3455695
52 -2404757
53 -6234742
54 -7328012
55 -4853022
56 -2698746
57 -3953975
58 -7929331
59 -6895775
60 -3074982
61 -3507159
62 -6368387
63 -8229245
64 -5648499
65 -3189138
66 -6222160
67 -8388682
68 -7001604
69 -5018497
70 -4947587
71 -7978486
72 -7732368
73 -4664387
74 -4964336
75 -7266079
76 -9114062
77 -7278710
78 -4403620
79 -6931949
80 -9685357
81 -8520117
82 -5793851
83 -5102908
84 -8990949
85 -10271258
86 -6616454
87 -5530424
88 -7579860
89 -10003455
90 -8821004
91 -5415881
92 -7246196
93 -10533686
94 -10031753
95 -7543494
96 -6001967
97 -9048417
98 -11253099
99 -8411775
100 -6644956
101 -7832609
102 -10508425
103 -10664318
104 -7163553
105 -7741131
106 -11207567
107 -11529290
108 -9216785
109 -7083554
110 -9624812
111 -12484983
112 -9640476
113 -7006106
114 -8088796
115 -11526293
116 -12778810
117 -8954359
118 -7897838
119 -11191070
120 -12602643
121 -10924074
122 -7820590
123 -9015891
124 -12870076
125 -11886568
126 -9291038
127 -9212735
128 -11641283
129 -13447879
130 -10383419
131 -8797799
132 -11804582
133 -13573692
134 -12280509
135 -9040635
136 -9342755
137 -13405800
138 -13235060
139 -10405870
140 -9765953
141 -12306896
142 -15241443
143 -12533505
144 -9251549
145 -11346771
146 -14125436
147 -14129001
148 -10887178
149 -9906687
150 -13873543
151 -14708817
152 -11763678
153 -10241102
154 -12115875
155 -15775306
156 -14358601
157 -10709188
158 -11804060
159 -14458342
160 -15273137
161 -12629762
162 -10491061
163 -13727489
164 -15753726
165 -13708413
166 -11608526
167 -12260873
168 -16044953
169 -15930690
170 -11991370
171 -12131882
172 -14962886
173 -16485668
174 -14112054
175 -10987613
176 -13553728
177 -16454205
178 -15172014
179 -12958715
180 -12601038
181 -15928280
182 -17072210
183 -13774685
184 -12947464
185 -14787942
186 -16531064
187 -15409981
188 -12268458
189 -13964683
190 -17250930
191 -16519938
192 -14065006
193 -12940870
194 -15924974
195 -17910425
196 -14760725
197 -13298685
198 -15199202
199 -17540331
200 -17184005
201 -13620310
202 -14013206
203 -17380834
204 -17465014
205 -15324559
206 -13635521
207 -15972597
208 -18849388
209 -16450242
210 -14169588
211 -15293090
212 -17761144
213 -18393828
214 -15024943
215 -14331283
216 -17520601
217 -18271567
218 -16502293
219 -14477330
220 -16032976
221 -19330895
222 -17723986
223 -15217443
224 -15879827
225 -18111232
226 -19164646
227 -15942216
228 -14376998
229 -17630360
230 -19327941
231 -17897271
232 -15274557
233 -16043966
234 -19960744
235 -19162542
236 -15893787
237 -15733081
238 -18073839
239 -20123861
240 -17543458
241 -15028376
242 -17581614
243 -19733837
244 -18977006
245 -16404630
246 -16132204
247 -19939183
248 -20310260
249 -17197046
250 -16150077
251 -17892360
252 -20627874
253 -18928403
254 -15567887
255 -17395270
256 -20273074
257 -20296808
258 -17519634
259 -16002048
260 -19447604
261 -20930116
262 -18270808
263 -16910208
264 -18181737
265 -21098718
266 -20271776
267 -16531008
268 -17285315
269 -20150799
270 -20906920
271 -18724120
272 -16491155
273 -19399132
274 -21922485
275 -19636753
276 -17318834
277 -17686268
278 -20931290
279 -21483182
280 -17735907
281 -17427861
282 -20242110
283 -21610339
284 -19873064
285 -16933177
286 -18968179
287 -22277005
288 -20864636
289 -18164805
290 -17559684
291 -20575986
292 -22376196
293 -18989489
294 -17516754
295 -19940488
296 -22114027
297 -21338798
298 -17945940
299 -18610791
300 -22079787
301 -21582920
302 -19059953
303 -17919808
304 -20434716
305 -23025985
306 -20259943
307 -18012690
308 -19809665
309 -22181155
310 -22167654
311 -18704380
312 -18215580
313 -21889082
314 -22617249
315 -20390664
316 -18379255
317 -19952813
318 -23161674
319 -21268372
320 -18442065
321 -19580332
322 -22089543
323 -22948339
324 -19844660
325 -18348893
326 -21608053
327 -23057051
328 -21341402
329 -18998144
330 -19623225
331 -23154564
332 -22339345
333 -19119297
334 -19244855
335 -21568928
336 -23434249
337 -21262040
338 -18969932
339 -21440750
340 -23206888
341 -21920682
342 -19538165
343 -19333304
344 -22808016
345 -23087403
346 -20048598
347 -19603019
348 -21521805
349 -23676094
350 -22058864
351 -19111154
352 -20960643
353 -23318375
354 -22642390
355 -20261197
356 -19284316
357 -22495757
358 -23721321
359 -20905232
360 -19829088
361 -21318999
362 -23742214
363 -22861996
364 -19387017
365 -20387844
366 -23276284
367 -23388169
368 -21121206
369 -19320948
370 -22075908
371 -24273738
372 -21861726
373 -20066578
374 -20868867
375 -23429932
376 -23571309
377 -20144487
378 -20212724
379 -23111984
380 -23851666
381 -21940844
382 -19545531
383 -21527473
384 -24302310
385 -22406999
386 -20197676
387 -20638327
388 -23427274
389 -24451282
390 -20923164
391 -19851305
392 -22602888
393 -23996891
394 -22578975
395 -19752011
396 -20950146
397 -24347620
398 -23304628
399 -20749901
400 -20354086
401 -22852481
402 -24882047
403 -21890529
404 -19836914
405 -22095697
406 -24029136
407 -23268600
408 -20110807
409 -20212822
410 -23979039
411 -24143882
412 -21686488
413 -20452387
414 -22185454
415 -24834219
416 -22618114
417 -19842117
418 -21461510
419 -23786450
420 -23918904
421 -20979430
422 -20057489
423 -23527067
424 -24355291
425 -21966061
426 -20254003
427 -21508239
428 -24798736
429 -23655938
430 -20327152
431 -20967821
432 -23384049
433 -24395443
434 -21822417
435 -19704046
436 -22602128
437 -24466863
438 -22699336
439 -20545968
440 -20915255
441 -24360100
442 -24301457
443 -20795689
444 -20598742
445 -22969576
446 -24628846
447 -22545358
448 -19553886
449 -21663278
450 -24312929
451 -23362592
452 -21090816
453 -20533907
454 -23724418
455 -24736817
456 -21382960
457 -20218224
458 -22084467
459 -24318702
460 -23322194
461 -19993543
462 -21090885
463 -24081398
464 -23867736
465 -21583607
466 -20096550
467 -22734622
468 -24781054
469 -22134132
470 -20319382
471 -21427913
472 -23729733
473 -23703383
474 -20469096
475 -20737456
476 -23815838
477 -24119119
478 -21908138
479 -19828125
480 -21955024
481 -24697792
482 -22529698
483 -20263502
484 -21018047
485 -23464830
486 -24226666
487 -20985669
488 -20014562
489 -22727717
490 -23945627
491 -22681400
492 -20201958
493 -21076952
494 -24205737
495 -23168149
496 -20756270
497 -20653767
498 -22591288
499 -23988180
500 -21288311
501 -19733332
502 -22230204
503 -23789803
504 -22855299
505 -20400614
506 -20722378
507 -23930303
508 -23320409
509 -20626526
510 -20168875
511 -22042613
512 -24077292
513 -21858672
514 -19467651
515 -21449477
516 -23565543
517 -23240969
518 -20569997
519 -19846283
520 -23194325
521 -23777948
522 -21076615
523 -19692328
524 -21020226
525 -23758370
526 -22592761
527 -19643457
528 -20754466
529 -22987167
530 -23241510
531 -20822950
532 -19280269
533 -22241701
534 -23650041
535 -21352973
536 -19701569
537 -20590434
538 -23458852
539 -22911367
540 -19485731
541 -19827711
542 -22375949
543 -23395516
544 -21265472
545 -18797948
546 -21140144
547 -23506860
548 -21860700
549 -19780301
550 -19792562
551 -22584507
552 -23118964
553 -19884266
554 -19309793
555 -21463587
556 -22993733
557 -21682326
558 -18884022
559 -20447826
560 -23222862
561 -21977835
562 -19458655
563 -18876022
564 -21792469
565 -23304247
566 -20120601
567 -18792870
568 -20898516
569 -22949084
570 -22140548
571 -18739727
572 -19164327
573 -22326891
574 -22209871
575 -19940731
576 -18383792
577 -20503491
578 -23129278
579 -20920807
580 -18668364
581 -19736358
582 -22012130
583 -22399975
584 -19193948
585 -18442479
586 -21377088
587 -21963512
588 -20063997
589 -18237567
590 -19763301
591 -22705120
592 -21011283
593 -18408411
594 -19125267
595 -21372566
596 -22204751
597 -19135883
598 -17606584
599 -20647013
600 -22281203
601 -20689974
602 -17884707
603 -18132758
604 -21685100
605 -21493463
606 -18627123
607 -18150456
608 -20116739
609 -22119096
610 -19985448
611 -17392033
612 -19334741
613 -21347785
614 -20644623
615 -18147081
616 -17563566
617 -20728109
618 -21274553
619 -18628655
620 -17764345
621 -19342484
622 -21612243
623 -20130254
624 -17057776
625 -18301028
626 -20615567
627 -20543516
628 -18242134
629 -16919112
630 -19741485
631 -21133997
632 -18853385
633 -17471575
634 -18368628
635 -20782312
636 -20324780
637 -17136967
638 -17332711
639 -19463157
640 -20112850
641 -18575351
642 -16770629
643 -18878824
644 -20745949
645 -18778606
646 -17061072
647 -17550750
648 -19924895
649 -20013007
650 -16838642
651 -16801014
652 -19241243
653 -19961121
654 -18242226
655 -16002663
656 -17846196
657 -20430041
658 -18911212
659 -16750879
660 -16571724
661 -18915922
662 -20125761
663 -17214969
664 -15962893
665 -17900710
666 -19428488
667 -18614036
668 -15797460
669 -16411609
670 -19395001
671 -18821319
672 -16637800
673 -15999457
674 -18182490
675 -19963374
676 -17166198
677 -15204473
678 -16949961
679 -18727092
680 -18267541
681 -15452691
682 -15523909
683 -18850043
684 -19020848
685 -16638996
686 -15048689
687 -16545661
688 -19240227
689 -17483931
690 -14793252
691 -15772556
692 -18009884
693 -18545353
694 -15719363
695 -14478955
696 -17447408
697 -18531811
698 -16685471
699 -14818852
700 -15551735
701 -18372156
702 -17417930
703 -14536587
704 -14900254
705 -17030045
706 -18117007
707 -15692354
708 -13754887
709 -16485311
710 -18284739
711 -16599033
712 -14181511
713 -14297199
714 -17540324
715 -17600543
716 -14466409
717 -13982441
718 -16011659
719 -17892644
720 -16133523
721 -13137837
722 -14700894
723 -17178953
724 -16769576
725 -14558900
726 -13449604
727 -16086047
728 -17266912
729 -14624823
730 -13339661
731 -14657552
732 -16860408
733 -16079678
734 -12993545
735 -13885827
736 -16455588
737 -16359424
738 -14297639
739 -12781529
740 -15009116
741 -16687368
742 -14312272
743 -12652817
744 -13584917
745 -15953256
746 -16089492
747 -12950263
748 -12800155
749 -15314807
750 -15952120
751 -14233893
752 -11978813
753 -13508069
754 -16068627
755 -14454239
756 -12262363
757 -12528432
758 -14947377
759 -15897479
760 -12844924
761 -11803622
762 -14154191
763 -15242072
764 -13890930
765 -11455163
766 -12447278
767 -15461918
768 -14530143
769 -12003819
770 -11451275
771 -13542399
772 -15428148
773 -12982287
774 -10989077
775 -12789507
776 -14584219
777 -14124950
778 -11403128
779 -11095749
780 -14069828
781 -14210926
782 -12044569
783 -10976353
784 -12278650
785 -14417471
786 -12809617
787 -10621436
788 -11907693
789 -13662578
790 -13645993
791 -11204642
792 -10284592
793 -13075036
794 -13700512
795 -11589795
796 -10310186
797 -11409396
798 -13856598
799 -12695742
800 -9952330
801 -10720749
802 -12697299
803 -13175067
804 -10929928
805 -9261995
806 -11731863
807 -13167827
808 -11513405
809 -9846856
810 -10187010
811 -12827738
812 -12693502
813 -9760426
814 -9596376
815 -11438278
816 -12568316
817 -10816392
818 -8475128
819 -10468119
820 -12576748
821 -11259850
822 -9313242
823 -9206266
824 -11786365
825 -12227582
826 -9247446
827 -8591247
828 -10368129
829 -11915641
830 -10784266
831 -8029115
832 -9197818
833 -11725329
834 -11087683
835 -8913305
836 -7868349
837 -10258290
838 -11884264
839 -9290922
840 -7780482
841 -9202569
842 -11261186
843 -10796597
844 -7563060
845 -7738091
846 -10554195
847 -10667555
848 -8631040
849 -7028560
850 -8990126
851 -11378647
852 -9359817
853 -7223962
854 -7992947
855 -10125274
856 -10493313
857 -7367680
858 -6557462
859 -9265927
860 -10213106
861 -8659927
862 -6536056
863 -7623522
864 -10461434
865 -9245353
866 -6688142
867 -6671028
868 -8716805
869 -10030109
870 -7502249
871 -5856399
872 -8110249
873 -9567668
874 -8489542
875 -6062244
876 -6220732
877 -9221831
878 -8901193
879 -6332616
880 -5753005
881 -7472778
882 -9304558
883 -7319100
884 -5035710
885 -6802033
886 -8704746
887 -8220912
888 -5757299
889 -5028100
890 -7949845
891 -8577714
892 -6195899
893 -4960531
894 -6069125
895 -8409669
896 -7422715
897 -4664442
898 -5421357
899 -7408361
900 -7714459
901 -5606321
902 -4043064
903 -6517251
904 -7974652
905 -6027559
906 -4465560
907 -5032862
908 -7364104
909 -6971645
910 -4050598
911 -4256439
912 -6305574
913 -7121421
914 -5526488
915 -3481672
916 -5296545
917 -7186209
918 -5678354
919 -3862888
920 -3835957
921 -6180684
922 -6690028
923 -3817706
924 -3236238
925 -5151187
926 -6463748
927 -5321388
928 -2803073
929 -3947614
930 -6329469
931 -5390359
932 -3446292
933 -2891791
934 -4998168
935 -6256764
936 -3721628
937 -2510601
938 -4031607
939 -5471682
940 -4827219
941 -2217558
942 -2700686
943 -5311285
944 -4936424
945 -3034611
946 -2091491
947 -3861135
948 -5688850
949 -3523435
950 -1678320
951 -2822604
952 -4536897
953 -4502153
954 -1826529
955 -1514245
956 -4262945
957 -4562323
958 -2678559
959 -1169554
960 -2437110
961 -4843131
962 -3305401
963  -954989
964 -1622146
965 -3557610
966 -4220313
967 -1658310
968  -403503
969 -2973792
970 -4070274
971 -2529988
972  -540475
973  -997912
974 -3712864
975 -3100223
976  -601569
977  -649584
978 -2483152
979 -3762393
980 -1623728
981   485102
982 -1488026
983 -3150995
984 -2197454
985  -102684
986   134134
987 -2685339
988 -2949696
989  -317956
990   383440
991 -1171191
992 -3011985
993 -1540288
994  1111619
995  -263449
996 -2347256
997 -1911488
998   256330
999  1285767
1000 -1366656
1001 -2539344
1002  -111161
1003  1245337
1004   164490
1005 -2051145
1006 -1414684
1007  1581661
1008  1050143
1009 -1294401
1010 -1650264
1011   264449
1012  2101062
1013    56106
1014 -1841523
1015   102537
1016  1939270
1017  1441957
1018  -937557
1019 -1248450
1020  1674083
1021  2023572
1022   -88475
1023  -891374
1024   548122
1025  2819214
1026  1511041
1027  -952304
1028   209282
1029  2214309
1030  2380653
1031   240622
1032  -851979
1033  1828099
1034  2981412
1035  1175521
1036   -45132
1037   817169
1038  3225734
1039  2667862
1040     6640
1041   536492
1042  2581248
1043  3255852
1044  1481759
1045  -233987
1046  2000191
1047  3870966
1048  2482835
1049   819982
1050   946455
1051  3387101
1052  3758342
1053  1098661
1054   846871
1055  2762038
1056  4022025
1057  2910820
1058   734343
1059  2134107
1060  4278168
1061  3413115
1062  1755051
1063  1415147
1064  3678221
1065  4785837
1066  2374413
1067  1514876
1068  3080680
1069  4519485
1070  3884624
1071  1552928
1072  2364857
1073  4792055
1074  4390807
1075  2708543
1076  1957966
1077  3975735
1078  5720578
1079  3589475
1080  2101844
1081  3364872
1082  5119577
1083  5035067
1084  2460814
1085  2443495
1086  5085407
1087  5393752
1088  3838043
1089  2605156
1090  4119545
1091  6363276
1092  4740921
1093  2778567
1094  3527797
1095  5338453
1096  5951528
1097  3629465
1098  2901326
1099  5465836
1100  6364543
1101  4954171
1102  3225204
1103  4080933
1104  6722774
1105  5849000
1106  3691459
1107  4023356
1108  5781915
1109  6854436
1110  4787578
1111  3304961
1112  5535979
1113  7013930
1114  6049041
1115  4103688
1116  4251433
1117  7080431
1118  7017782
1119  4649522
1120  4356360
1121  5998033
1122  7668351
1123  6087759
1124  3881834
1125  5515852
1126  7447183
1127  7049982
1128  5115378
1129  4562754
1130  7253934
1131  7989883
1132  5705305
1133  4800831
1134  6059994
1135  8153049
1136  7333927
1137  4679967
1138  5546642
1139  7816036
1140  8125091
1141  6278459
1142  4869435
1143  7188554
1144  8809585
1145  6896828
1146  5397824
1147  6085710
1148  8415055
1149  8506949
1150  5815080
1151  5909315
1152  8086877
1153  8829609
1154  7353309
1155  5437604
1156  7123303
1157  9281564
1158  7929430
1159  6197874
1160  6365512
1161  8672390
1162  9538416
1163  6905183
1164  6188327
1165  8189471
1166  9449561
1167  8459658
1168  6091126
1169  7015510
1170  9689202
1171  9143189
1172  7244362
1173  6638200
1174  8592481
1175 10243152
1176  8054338
1177  6609135
1178  8152782
1179  9776005
1180  9533793
1181  7218408
1182  7295911
1183  9840874
1184  9829181
1185  8143381
1186  7230156
1187  8646063
1188 10609898
1189  8973996
1190  7210830
1191  8399840
1192 10113350
1193 10378695
1194  8169777
1195  7510635
1196 10009200
1197 10675132
1198  9088234
1199  7658054
1200  8564340
1201 11069562
1202 10210009
1203  8004593
1204  8577535
1205 10345627
1206 11156061
1207  9193692
1208  7784548
1209  9943581
1210 11170707
1211  9999593
1212  8450890
1213  8801350
1214 11377441
1215 11226902
1216  8896135
1217  8843102
1218 10355530
1219 11559377
1220 10160574
1221  8288041
1222  9938918
1223 11630856
1224 10971943
1225  9341958
1226  8987354
1227 11449707
1228 12036911
1229  9680321
1230  9045735
1231 10458753
1232 12102401
1233 11156472
1234  8820215
1235  9934839
1236 12020756
1237 11826923
1238 10183469
1239  9208231
1240 11280303
1241 12525370
1242 10557798
1243  9618327
1244 10705529
1245 12422628
1246 12034325
1247  9581510
1248 10076064
1249 12206858
1250 12336378
1251 10822271
1252  9474971
1253 11323810
1254 13254523
1255 11571199
1256 10001797
1257 10624768
1258 12639950
1259 13049633
1260 10458850
1261 10054344
1262 12176948
1263 12890870
1264 11705798
1265  9989348
1266 11274892
1267 13629081
1268 12429124
1269 10603142
1270 10800397
1271 12694250
1272 13636239
1273 11224563
1274 10213279
1275 12289478
1276 13558099
1277 12736663
1278 10593793
1279 11052603
1280 13774281
1281 13364871
1282 11217034
1283 10672952
1284 12452479
1285 14342306
1286 12463036
1287 10555535
1288 12082733
1289 13885215
1290 13734311
1291 11378850
1292 10774507
1293 13451729
1294 14076079
1295 12286268
1296 11179423
1297 12230727
1298 14440337
1299 13425317
1300 11227547
1301 12045692
1302 13763170
1303 14196425
1304 12328694
1305 11116676
1306 13345645
1307 14485512
1308 13068421
1309 11736738
1310 12235806
1311 14568302
1312 14241485
1313 11804368
1314 11975326
1315 13665089
1316 14558888
1317 13089056
1318 11456791
1319 13366828
1320 14985621
1321 13813099
1322 12194224
1323 12161868
1324 14475844
1325 14835343
1326 12383158
1327 12082193
1328 13755977
1329 15055766
1330 13958290
1331 11820602
1332 13082393
1333 15077871
1334 14451699
1335 12832829
1336 12191441
1337 14250092
1338 15453622
1339 13363753
1340 12418939
1341 13624362
1342 15154503
1343 14687173
1344 12298436
1345 12838400
1346 15081728
1347 15017398
1348 13474303
1349 12372115
1350 14111609
1351 15912275
1352 14144625
1353 12676307
1354 13483665
1355 15116657
1356 15257882
1357 12954927
1358 12814068
1359 14983498
1360 15413660
1361 14253508
1362 12892089
1363 13934278
1364 15929249
1365 14679702
1366 12971335
1367 13421276
1368 15148423
1369 15920706
1370 13689655
1371 12715364
1372 14801492
1373 15831840
1374 14886046
1375 13125370
1376 13626798
1377 16033203
1378 15446339
1379 13450004
1380 13354898
1381 14901653
1382 16219055
1383 14490272
1384 13006858
1385 14666718
1386 15921641
1387 15342388
1388 13539638
1389 13377627
1390 15786174
1391 15916754
1392 14047913
1393 13588532
1394 14852017
1395 16462416
1396 15156353
1397 13164012
1398 14362794
1399 15924827
1400 15765809
1401 14015857
1402 13333808
1403 15755131
1404 16545531
1405 14591815
1406 13504093
1407 14430775
1408 16470358
1409 15795960
1410 13443032
1411 14148150
1412 16011679
1413 16334390
1414 14688031
1415 13320280
1416 15307150
1417 16673144
1418 15107804
1419 13809563
1420 14248220
1421 16296331
1422 16364320
1423 13994422
1424 13998264
1425 15797013
1426 16635651
1427 15341216
1428 13374969
1429 14818160
1430 16798576
1431 15693118
1432 14015597
1433 13954789
1434 16119532
1435 16972738
1436 14590773
1437 13826424
1438 15441149
1439 16710069
1440 15902472
1441 13625626
1442 14382713
1443 16732806
1444 16302728
1445 14600977
1446 13878902
1447 15583691
1448 17113821
1449 15256258
1450 13885296
1451 14974721
1452 16509926
1453 16483220
1454 14191116
1455 14061403
1456 16454083
1457 16718186
1458 15120761
1459 13888314
1460 15131122
1461 17138977
1462 15772535
1463 13991323
1464 14699822
1465 16333161
1466 16857039
1467 14737970
1468 13853607
1469 15988919
1470 16798928
1471 15600740
1472 14129000
1473 14719051
1474 16934836
1475 16281061
1476 14370538
1477 14579098
1478 16032384
1479 16942274
1480 15178229
1481 13753780
1482 15542746
1483 16737514
1484 15902371
1485 14373695
1486 14470519
1487 16799264
1488 16765421
1489 14678978
1490 14318842
1491 15602726
1492 16986853
1493 15690851
1494 13725867
1495 15026776
1496 16633677
1497 16294375
1498 14768603
1499 14283478
1500 16408483
1501 16926039
1502 14969838
1503 14264735
1504 15192873
1505 16710782
1506 16083063
1507 14088733
1508 14842667
1509 16434500
1510 16416963
1511 15029197
1512 14000849
1513 15811460
1514 16989573
1515 15322286
1516 14243507
1517 14930629
1518 16675115
1519 16482662
1520 14167083
1521 14402442
1522 16222887
1523 16561775
1524 15229954
1525 13781926
1526 15281719
1527 17024447
1528 15739930
1529 14351629
1530 14579047
1531 16274176
1532 16748525
1533 14515281
1534 14014473
1535 15690670
1536 16550822
1537 15699896
1538 13921109
1539 14782499
1540 16878027
1541 16060395
1542 14386507
1543 14166014
1544 15768367
1545 16792975
1546 14777464
1547 13768794
1548 15346073
1549 16548184
1550 16025479
1551 14032008
1552 14231409
1553 16514393
1554 16276830
1555 14530770
1556 13869097
1557 15262801
1558 16831910
1559 15183835
1560 13581871
1561 14807692
1562 16310861
1563 16264782
1564 14227014
1565 13738705
1566 16005588
1567 16425333
1568 14772048
1569 13633033
1570 14586413
1571 16650797
1572 15721153
1573 13709842
1574 14272380
1575 15810828
1576 16310300
1577 14461443
1578 13260548
1579 15311633
1580 16443855
1581 15167449
1582 13699830
1583 14045081
1584 16242006
1585 15940375
1586 13721027
1587 13731564
1588 15238931
1589 16263580
1590 14926600
1591 13234312
1592 14714150
1593 16179026
1594 15394935
1595 13841915
1596 13476240
1597 15513835
1598 16040207
1599 14001023
1600 13438049
1601 14696546
1602 16113285
1603 15263938
1604 13138309
1605 14042116
1606 15814948
1607 15439278
1608 13866562
1609 13057335
1610 14927163
1611 16073370
1612 14290385
1613 13258975
1614 14101169
1615 15665191
1616 15492685
1617 13243862
1618 13338921
1619 15122826
1620 15372854
1621 14161541
1622 12923874
1623 14262794
1624 15872937
1625 14496328
1626 13139422
1627 13564811
1628 15065949
1629 15376036
1630 13319910
1631 12994480
1632 14734853
1633 15242698
1634 14241715
1635 12776391
1636 13615247
1637 15478272
1638 14543642
1639 13003665
1640 13114100
1641 14570986
1642 15332041
1643 13392888
1644 12515529
1645 14187869
1646 15107797
1647 14336483
1648 12627660
1649 12902648
1650 14970367
1651 14597864
1652 12989258
1653 12717588
1654 13981654
1655 15202652
1656 13672588
1657 12272373
1658 13493451
1659 14618272
1660 14269256
1661 12574006
1662 12286263
1663 14402723
1664 14663534
1665 13073817
1666 12395935
1667 13380070
1668 14919689
1669 13783268
1670 11951407
1671 12817102
1672 14157261
1673 14184324
1674 12615038
1675 11870538
1676 13813609
1677 14530518
1678 13064944
1679 12040420
1680 12626929
1681 14416010
1682 13909148
1683 11813769
1684 12130156
1685 13633171
1686 14172435
1687 12756834
1688 11382994
1689 13038060
1690 14334646
1691 13111078
1692 11726938
1693 11868085
1694 13773611
1695 13960595
1696 11879362
1697 11692214
1698 13090502
1699 13926895
1700 12827617
1701 11013583
1702 12126272
1703 13841629
1704 13136828
1705 11681390
1706 11325836
1707 13137078
1708 13958448
1709 11923555
1710 11082790
1711 12286862
1712 13499569
1713 12880949
1714 10839974
1715 11375800
1716 13329358
1717 13107985
1718 11677835
1719 10882282
1720 12310803
1721 13607312
1722 11932985
1723 10636248
1724 11501422
1725 12953665
1726 12934453
1727 10822664
1728 10662803
1729 12686626
1730 13018212
1731 11680148
1732 10434682
1733 11460909
1734 13237294
1735 12038750
1736 10358013
1737 10749074
1738 12260694
1739 12862966
1740 10977193
1741 10100180
1742 11789760
1743 12581509
1744 11685423
1745 10217052
1746 10601492
1747 12597719
1748 12130997
1749 10380609
1750 10242680
1751 11490186
1752 12474784
1753 10964573
1754  9653703
1755 11037607
1756 12103468
1757 11519473
1758 10025776
1759  9920917
1760 11933110
1761 12041021
1762 10285555
1763  9709410
1764 10694958
1765 12046931
1766 10955454
1767  9190466
1768 10179499
1769 11615659
1770 11517187
1771 10018705
1772  9281535
1773 11050608
1774 11694670
1775 10166121
1776  9298099
1777  9914924
1778 11415659
1779 10967116
1780  9115674
1781  9577615
1782 10956768
1783 11135620
1784  9854658
1785  8738261
1786 10215483
1787 11289411
1788 10017479
1789  8970697
1790  9333049
1791 10887499
1792 10867085
1793  8884034
1794  8863238
1795 10288178
1796 10779816
1797  9694789
1798  8255113
1799  9384681
1800 10854794
1801  9882701
1802  8647185
1803  8682439
1804 10174672
1805 10636573
1806  8741569
1807  8227291
1808  9538175
1809 10324258
1810  9577769
1811  7927215
1812  8603702
1813 10382673
1814  9790839
1815  8325877
1816  7903770
1817  9293349
1818 10333070
1819  8648587
1820  7623941
1821  8749843
1822  9899712
1823  9582057
1824  7736060
1825  7749711
1826  9593400
1827  9527079
1828  8133777
1829  7350250
1830  8402770
1831  9853302
1832  8635694
1833  7259919
1834  8005837
1835  9247169
1836  9353578
1837  7552280
1838  6966487
1839  8756760
1840  9180172
1841  7958258
1842  6907186
1843  7643184
1844  9400638
1845  8614927
1846  6848240
1847  7135286
1848  8477611
1849  9073251
1850  7433638
1851  6279829
1852  7928904
1853  8940326
1854  7972548
1855  6569611
1856  6730073
1857  8638196
1858  8480607
1859  6634843
1860  6392524
1861  7555885
1862  8583716
1863  7439668
1864  5895642
1865  7058739
1866  8334921
1867  7760349
1868  6325497
1869  5973127
1870  7786149
1871  8227517
1872  6441218
1873  5776682
1874  6761061
1875  8102439
1876  7392427
1877  5494107
1878  6133743
1879  7668047
1880  7521140
1881  6111977
1882  5236585
1883  6798389
1884  7841555
1885  6417766
1886  5432937
1887  5999365
1888  7375635
1889  7184464
1890  5208350
1891  5255095
1892  6796678
1893  7138614
1894  6045918
1895  4819411
1896  5927774
1897  7342546
1898  6275491
1899  5034788
1900  5194627
1901  6535141
1902  6905525
1903  5074278
1904  4578252
1905  5978890
1906  6683494
1907  5928059
1908  4465804
1909  5059422
1910  6696675
1911  6038702
1912  4660155
1913  4470161
1914  5699127
1915  6503551
1916  4947669
1917  4093203
1918  5276594
1919  6100466
1920  5621716
1921  4112598
1922  4237347
1923  5937766
1924  5725072
1925  4361515
1926  3877963
1927  4937093
1928  6164293
1929  4896183
1930  3537133
1931  4398616
1932  5518184
1933  5395260
1934  3759699
1935  3347391
1936  5142932
1937  5503569
1938  4212472
1939  3367442
1940  4074606
1941  5521265
1942  4699989
1943  3142925
1944  3634719
1945  4725860
1946  4952883
1947  3608939
1948  2796645
1949  4333488
1950  5031232
1951  3947357
1952  2922616
1953  3260313
1954  4788908
1955  4435251
1956  2728503
1957  2871877
1958  4080313
1959  4674915
1960  3493032
1961  2199381
1962  3429779
1963  4508458
1964  3639163
1965  2453240
1966  2461143
1967  4069795
1968  4231118
1969  2503158
1970  2219264
1971  3311507
1972  4160249
1973  3290244
1974  1708394
1975  2551730
1976  3940193
1977  3410144
1978  2124987
1979  1725713
1980  3271890
1981  3994862
1982  2368422
1983  1599738
1984  2440604
1985  3540578
1986  3126584
1987  1335168
1988  1614047
1989  3217908
1990  3236519
1991  2008182
1992  1112219
1993  2349662
1994  3587560
1995  2237224
1996  1014806
1997  1542654
1998  2824621
1999  2920732
2000  1133918
2001   910788
2002  2492082
2003  2871549
2004  1821663
2005   611064
2006  1384505
2007  2907755
2008  2064539
2009   688978
2010   809182
2011  2061285
2012  2690627
2013  1067871
2014   181137
2015  1512555
2016  2351988
2017  1681348
2018   232341
2019   472966
2020  2199616
2021  1887090
2022   442750
2023   200628
2024  1236404
2025  2143156
2026   844031
2027  -331875
2028   714855
2029  1667178
2030  1316683
2031      872
2032  -147205
2033  1494961
2034  1572171
2035   157348
2036  -405634
2037   411034
2038  1604273
2039   670691
2040  -838578
2041   -81283
2042  1144112
2043  1116587
2044  -261066
2045  -915930
2046   665048
2047  1276828
2048   -18370
2049  -945338
2050  -472615
2051   955066
2052   586683
2053 -1078462
2054  -840381
2055   407788
2056   798976
2057  -357120
2058 -1505577
2059  -309602
2060   730537
2061  -220193
2062 -1297540
2063 -1190625
2064   244717
2065   387698
2066 -1241788
2067 -1449290
2068  -384533
2069   229555
2070  -567084
2071 -1927850
2072 -1186362
2073   120820
2074  -376105
2075 -1491396
2076 -1814419
2077  -553567
2078    30094
2079 -1494906
2080 -2113087
2081 -1149928
2082  -290907
2083  -757938
2084 -2214498
2085 -1805206
2086  -442166
2087  -816106
2088 -1960280
2089 -2413734
2090 -1260857
2091  -369830
2092 -1707919
2093 -2601749
2094 -1840035
2095  -826915
2096  -937610
2097 -2496733
2098 -2638276
2099 -1194802
2100 -1065746
2101 -2152530
2102 -3039688
2103 -2179219
2104  -813242
2105 -1762246
2106 -2993291
2107 -2520219
2108 -1450573
2109 -1269777
2110 -2767814
2111 -3251001
2112 -1870036
2113 -1495340
2114 -2437101
2115 -3410243
2116 -2863914
2117 -1357588
2118 -1915222
2119 -3311025
2120 -3213042
2121 -2152851
2122 -1595442
2123 -2959599
2124 -3953260
2125 -2660327
2126 -1774846
2127 -2468130
2128 -3713853
2129 -3655526
2130 -2039777
2131 -2086041
2132 -3564162
2133 -3867792
2134 -2954293
2135 -2015849
2136 -2963730
2137 -4314046
2138 -3455790
2139 -2330471
2140 -2636607
2141 -3914825
2142 -4353515
2143 -2823539
2144 -2378532
2145 -3758830
2146 -4361454
2147 -3615424
2148 -2468479
2149 -3066508
2150 -4672999
2151 -4217962
2152 -2985820
2153 -2946632
2154 -4074913
2155 -4882556
2156 -3615965
2157 -2703530
2158 -3781401
2159 -4711139
2160 -4390917
2161 -3118567
2162 -3173660
2163 -4901399
2164 -4982836
2165 -3678286
2166 -3243359
2167 -4214179
2168 -5353511
2169 -4335288
2170 -3075617
2171 -3932996
2172 -5063038
2173 -5035319
2174 -3819785
2175 -3469403
2176 -5055079
2177 -5529201
2178 -4379927
2179 -3635626
2180 -4223462
2181 -5583486
2182 -5129386
2183 -3693878
2184 -4059946
2185 -5258787
2186 -5670619
2187 -4590502
2188 -3697611
2189 -5002514
2190 -5933965
2191 -5060438
2192 -4141361
2193 -4419736
2194 -5818906
2195 -5781740
2196 -4360302
2197 -4389333
2198 -5429578
2199 -5965095
2200 -5187919
2201 -4140103
2202 -5117323
2203 -6255076
2204 -5690514
2205 -4721362
2206 -4641924
2207 -5966913
2208 -6365501
2209 -4935396
2210 -4577790
2211 -5565138
2212 -6392177
2213 -5887911
2214 -4590721
2215 -5176361
2216 -6518517
2217 -6288691
2218 -5344579
2219 -4927011
2220 -5990986
2221 -6754222
2222 -5586503
2223 -4928104
2224 -5698443
2225 -6691136
2226 -6567062
2227 -5206181
2228 -5368281
2229 -6737338
2230 -6774567
2231 -5821574
2232 -5177949
2233 -6097703
2234 -7179243
2235 -6199319
2236 -5287921
2237 -5892449
2238 -6968952
2239 -7139020
2240 -5809705
2241 -5545290
2242 -6840073
2243 -7169557
2244 -6363730
2245 -5486091
2246 -6096080
2247 -7522980
2248 -6995071
2249 -5789116
2250 -5987378
2251 -7109908
2252 -7648853
2253 -6353543
2254 -5656906
2255 -6914343
2256 -7590559
2257 -6964870
2258 -5979427
2259 -6254788
2260 -7706667
2261 -7500058
2262 -6266052
2263 -6160260
2264 -7090443
2265 -7932991
2266 -7013775
2267 -6018119
2268 -6996595
2269 -7950751
2270 -7618993
2271 -6466738
2272 -6257082
2273 -7739198
2274 -8009674
2275 -6801263
2276 -6413582
2277 -7231737
2278 -8267941
2279 -7589745
2280 -6341455
2281 -7051763
2282 -8140058
2283 -8038590
2284 -6962682
2285 -6413014
2286 -7754167
2287 -8446296
2288 -7384501
2289 -6679053
2290 -7238551
2291 -8530237
2292 -8299116
2293 -6787309
2294 -6975310
2295 -8166375
2296 -8466339
2297 -7529670
2298 -6630462
2299 -7732790
2300 -8816970
2301 -8027660
2302 -7093474
2303 -7269887
2304 -8539332
2305 -8786443
2306 -7329275
2307 -7034279
2308 -8123603
2309 -8796947
2310 -8199996
2311 -7029493
2312 -7667759
2313 -8985639
2314 -8553320
2315 -7514491
2316 -7337497
2317 -8509564
2318 -9173846
2319 -7876238
2320 -7271627
2321 -8207712
2322 -9024537
2323 -8683622
2324 -7421395
2325 -7647176
2326 -9020413
2327 -8952220
2328 -7987064
2329 -7512467
2330 -8437481
2331 -9482751
2332 -8525406
2333 -7567466
2334 -8197802
2335 -9159846
2336 -9163960
2337 -7826094
2338 -7590928
2339 -8983613
2340 -9298860
2341 -8465819
2342 -7822340
2343 -8455361
2344 -9616224
2345 -8977522
2346 -7889169
2347 -8212599
2348 -9127339
2349 -9465018
2350 -8379584
2351 -7805661
2352 -8985993
2353 -9575980
2354 -8941175
2355 -8117764
2356 -8395124
2357 -9659640
2358 -9380506
2359 -8193863
2360 -8276083
2361 -9179665
2362 -9741139
2363 -8835524
2364 -8011690
2365 -9031475
2366 -9793695
2367 -9271737
2368 -8374330
2369 -8345001
2370 -9644979
2371 -9789856
2372 -8645199
2373 -8405192
2374 -9163901
2375 -9965896
2376 -9336801
2377 -8213789
2378 -8902800
2379 -9890022
2380 -9625408
2381 -8693098
2382 -8395455
2383 -9634191
2384 -10141953
2385 -9030206
2386 -8533636
2387 -9122822
2388 -10033559
2389 -9715477
2390 -8469970
2391 -8836339
2392 -9938146
2393 -9983637
2394 -9147838
2395 -8510895
2396 -9529836
2397 -10365406
2398 -9415774
2399 -8660109
2400 -9066034
2401 -10104148
2402 -10095382
2403 -8733890
2404 -8750755
2405 -9943487
2406 -10276631
2407 -9527327
2408 -8658677
2409 -9394658
2410 -10478013
2411 -9764781
2412 -8848134
2413 -8996015
2414 -10055188
2415 -10463761
2416 -9193023
2417 -8763182
2418 -9842958
2419 -10441538
2420 -9876764
2421 -8767219
2422 -9178108
2423 -10519181
2424 -10191741
2425 -9132394
2426 -8983945
2427 -9956716
2428 -10705175
2429 -9632270
2430 -8835895
2431 -9653224
2432 -10434420
2433 -10208309
2434 -9093527
2435 -9096655
2436 -10449425
2437 -10509324
2438 -9495355
2439 -9032925
2440 -9768185
2441 -10763864
2442 -9961499
2443 -8891521
2444 -9497743
2445 -10481371
2446 -10554847
2447 -9404350
2448 -8989414
2449 -10307012
2450 -10764149
2451 -9851166
2452 -9109552
2453 -9517239
2454 -10712300
2455 -10382519
2456 -9189051
2457 -9379164
2458 -10325204
2459 -10770146
2460 -9856515
2461 -8998611
2462 -9992589
2463 -10764908
2464 -10134375
2465 -9299062
2466 -9412783
2467 -10632491
2468 -10671226
2469 -9455206
2470 -9355848
2471 -10205759
2472 -10811922
2473 -10138334
2474 -9087252
2475 -9791376
2476 -10732863
2477 -10362273
2478 -9524446
2479 -9336256
2480 -10473355
2481 -10899074
2482 -9745406
2483 -9300884
2484 -9965459
2485 -10756178
2486 -10411703
2487 -9241474
2488 -9637363
2489 -10716520
2490 -10591863
2491 -9755722
2492 -9288740
2493 -10224752
2494 -10937960
2495 -9982951
2496 -9355225
2497 -9844187
2498 -10693295
2499 -10635399
2500 -9449582
2501 -9495948
2502 -10599864
2503 -10714492
2504 -9949873
2505 -9245935
2506 -9954462
2507 -10923292
2508 -10234207
2509 -9459169
2510 -9722805
2511 -10557621
2512 -10793046
2513 -9690051
2514 -9398827
2515 -10386201
2516 -10709122
2517 -10129140
2518 -9336712
2519 -9770783
2520 -10870891
2521 -10414935
2522 -9517068
2523 -9613511
2524 -10433501
2525 -10878755
2526 -9823472
2527 -9217234
2528 -10174753
2529 -10764822
2530 -10335521
2531 -9411617
2532 -9567443
2533 -10807256
2534 -10649088
2535 -9600251
2536 -9386330
2537 -10136591
2538 -10916676
2539 -10122196
2540 -9195634
2541 -9881260
2542 -10666624
2543 -10544684
2544 -9605022
2545 -9325924
2546 -10489609
2547 -10730476
2548 -9777665
2549 -9318843
2550 -9873391
2551 -10831696
2552 -10340070
2553 -9235196
2554 -9691316
2555 -10565793
2556 -10592486
2557 -9641793
2558 -9096286
2559 -10209624
2560 -10806881
2561 -9967068
2562 -9295961
2563 -9631616
2564 -10695606
2565 -10542783
2566 -9301316
2567 -9374229
2568 -10270037
2569 -10606413
2570 -9872204
2571 -9033691
2572 -9877929
2573 -10748364
2574 -10149950
2575 -9339296
2576 -9380267
2577 -10447822
2578 -10635447
2579 -9369522
2580 -9126776
2581 -10008126
2582 -10603324
2583 -10073330
2584 -9009597
2585 -9519041
2586 -10594014
2587 -10281956
2588 -9411931
2589 -9128409
2590 -10064449
2591 -10644427
2592 -9585915
2593 -9019673
2594 -9685202
2595 -10434285
2596 -10240420
2597 -9115386
2598 -9214905
2599 -10294384
2600 -10273747
2601 -9485656
2602 -8986673
2603 -9715476
2604 -10578048
2605 -9779540
2606 -8997667
2607 -9413592
2608 -10194895
2609 -10246987
2610 -9117712
2611 -8905251
2612 -10017081
2613 -10292845
2614 -9598010
2615 -8880599
2616 -9364929
2617 -10431410
2618 -9917815
2619 -8944143
2620 -9078008
2621 -9841649
2622 -10218064
2623 -9281581
2624 -8720749
2625 -9647832
2626 -10164600
2627 -9703170
2628 -8911509
2629 -9015791
2630 -10085549
2631 -9904700
2632 -8932883
2633 -8877890
2634 -9569467
2635 -10146602
2636 -9380713
2637 -8565451
2638 -9304337
2639 -9994739
2640 -9677323
2641 -8824961
2642 -8694438
2643 -9793117
2644 -9932266
2645 -8952951
2646 -8672047
2647 -9257781
2648 -9989803
2649 -9455122
2650 -8472953
2651 -8960234
2652 -9718855
2653 -9601073
2654 -8841059
2655 -8453855
2656 -9438502
2657 -9884960
2658 -9025111
2659 -8522020
2660 -8887785
2661 -9727520
2662 -9511601
2663 -8397028
2664 -8587876
2665 -9430393
2666 -9548061
2667 -8870764
2668 -8279390
2669 -9104858
2670 -9764548
2671 -8989858
2672 -8333468
2673 -8541242
2674 -9390136
2675 -9450966
2676 -8358603
2677 -8310927
2678 -9165613
2679 -9472498
2680 -8903620
2681 -8086382
2682 -8611541
2683 -9490275
2684 -8984779
2685 -8242446
2686 -8225306
2687 -9068372
2688 -9414236
2689 -8349352
2690 -7999099
2691 -8816861
2692 -9311624
2693 -8875644
2694 -7886865
2695 -8167411
2696 -9253356
2697 -9021923
2698 -8173440
2699 -7902783
2700 -8667095
2701 -9342428
2702 -8418506
2703 -7704420
2704 -8313870
2705 -8999846
2706 -8890461
2707 -7869266
2708 -7777331
2709 -8862061
2710 -8957803
2711 -8170685
2712 -7686118
2713 -8214777
2714 -9081977
2715 -8433995
2716 -7531586
2717 -7903263
2718 -8650799
2719 -8807994
2720 -7880566
2721 -7461703
2722 -8455005
2723 -8828047
2724 -8118822
2725 -7430677
2726 -7739917
2727 -8783080
2728 -8467542
2729 -7417384
2730 -7541488
2731 -8313584
2732 -8685878
2733 -7863235
2734 -7145274
2735 -7961392
2736 -8557194
2737 -8073927
2738 -7336304
2739 -7324116
2740 -8354159
2741 -8430210
2742 -7448061
2743 -7266993
2744 -7855691
2745 -8404496
2746 -7837965
2747 -6911678
2748 -7470466
2749 -8263319
2750 -8000934
2751 -7236057
2752 -6987497
2753 -7957130
2754 -8302522
2755 -7326077
2756 -6931943
2757 -7425053
2758 -8106413
2759 -7802328
2760 -6777199
2761 -7061624
2762 -7894587
2763 -7851977
2764 -7169250
2765 -6667889
2766 -7426601
2767 -8039013
2768 -7270977
2769 -6692077
2770 -6992234
2771 -7752685
2772 -7749750
2773 -6687152
2774 -6648057
2775 -7512111
2776 -7681311
2777 -7049918
2778 -6350212
2779 -6906355
2780 -7763326
2781 -7220601
2782 -6502103
2783 -6597144
2784 -7346526
2785 -7626206
2786 -6635735
2787 -6267010
2788 -7023753
2789 -7389306
2790 -6966094
2791 -6173407
2792 -6458534
2793 -7414795
2794 -7121292
2795 -6379006
2796 -6277284
2797 -6870196
2798 -7316669
2799 -6487889
2800 -5948260
2801 -6615150
2802 -7101039
2803 -6858318
2804 -6054012
2805 -6075704
2806 -7039145
2807 -6958583
2808 -6165769
2809 -5896656
2810 -6440107
2811 -7096648
2812 -6405655
2813 -5615634
2814 -6150742
2815 -6817053
2816 -6745069
2817 -5900090
2818 -5638272
2819 -6576085
2820 -6746788
2821 -6002351
2822 -5603334
2823 -5972071
2824 -6752573
2825 -6351033
2826 -5440285
2827 -5707301
2828 -6357000
2829 -6492400
2830 -5764614
2831 -5247028
2832 -6076163
2833 -6523769
2834 -5890421
2835 -5316528
2836 -5511392
2837 -6420126
2838 -6272525
2839 -5216532
2840 -5230585
2841 -5919085
2842 -6229668
2843 -5613487
2844 -4911616
2845 -5598865
2846 -6281038
2847 -5800925
2848 -5103062
2849 -5036459
2850 -5907199
2851 -6099741
2852 -5101500
2853 -4819663
2854 -5421126
2855 -5957601
2856 -5572512
2857 -4664553
2858 -5064475
2859 -5922850
2860 -5670898
2861 -4897886
2862 -4563001
2863 -5361385
2864 -5869271
2865 -5004912
2866 -4519344
2867 -4986638
2868 -5627456
2869 -5479577
2870 -4467985
2871 -4509094
2872 -5413460
2873 -5455500
2874 -4793463
2875 -4250056
2876 -4838034
2877 -5563520
2878 -4905475
2879 -4253579
2880 -4542212
2881 -5182130
2882 -5251142
2883 -4295732
2884 -4089729
2885 -4938902
2886 -5181413
2887 -4646322
2888 -3992341
2889 -4342732
2890 -5222630
2891 -4803623
2892 -4003059
2893 -4048862
2894 -4693053
2895 -5049263
2896 -4203718
2897 -3676903
2898 -4422603
2899 -4884191
2900 -4514286
2901 -3760210
2902 -3834802
2903 -4754132
2904 -4593678
2905 -3786194
2906 -3661408
2907 -4200318
2908 -4729898
2909 -4110445
2910 -3430907
2911 -3956114
2912 -4473471
2913 -4282517
2914 -3541860
2915 -3346252
2916 -4246346
2917 -4390678
2918 -3629289
2919 -3308959
2920 -3737669
2921 -4425866
2922 -4003060
2923 -3120096
2924 -3440499
2925 -4057445
2926 -4041600
2927 -3350827
2928 -2955493
2929 -3761952
2930 -4142630
2931 -3471340
2932 -3023976
2933 -3262256
2934 -3986900
2935 -3808789
2936 -2865150
2937 -2951708
2938 -3629206
2939 -3817259
2940 -3241516
2941 -2620106
2942 -3240847
2943 -3833362
2944 -3292374
2945 -2710701
2946 -2760540
2947 -3513178
2948 -3631351
2949 -2715023
2950 -2569515
2951 -3167512
2952 -3491810
2953 -3081974
2954 -2348692
2955 -2746060
2956 -3438412
2957 -3083945
2958 -2463684
2959 -2352462
2960 -3043282
2961 -3371274
2962 -2524621
2963 -2192521
2964 -2744595
2965 -3152581
2966 -2851445
2967 -2029516
2968 -2225997
2969 -3049471
2970 -2882953
2971 -2249466
2972 -1976834
2973 -2569187
2974 -3103204
2975 -2374690
2976 -1817039
2977 -2229955
2978 -2744043
2979 -2658827
2980 -1807260
2981 -1743588
2982 -2617649
2983 -2711005
2984 -2095954
2985 -1613279
2986 -2030069
2987 -2753520
2988 -2200321
2989 -1479185
2990 -1752894
2991 -2339060
2992 -2455830
2993 -1661317
2994 -1327922
2995 -2113879
2996 -2398303
2997 -1893049
2998 -1313965
2999 -1514853
3000 -2343395
3001 -2062759
3002 -1237038
3003 -1283092
3004 -1897711
3005 -2259852
3006 -1552026
3007  -923035
3008 -1583445
3009 -2078550
3010 -1711427
3011 -1034869
3012 -1020661
3013 -1915197
3014 -1935863
3015 -1073266
3016  -882246
3017 -1389271
3018 -1915663
3019 -1419818
3020  -601170
3021 -1038952
3022 -1690842
3023 -1549561
3024  -869468
3025  -569433
3026 -1394425
3027 -1720736
3028  -948721
3029  -529254
3030  -852435
3031 -1501830
3032 -1285391
3033  -408786
3034  -596005
3035 -1268493
3036 -1303171
3037  -709173
3038  -220732
3039  -848949
3040 -1366343
3041  -753374
3042  -239552
3043  -412502
3044 -1072505
3045 -1112581
3046  -229902
3047  -166530
3048  -821841
3049 -1018008
3050  -528987
3051   110651
3052  -335219
3053 -1011823
3054  -585175
3055    -9972
3056   -26294
3057  -634145
3058  -878360
3059   -60900
3060   237494
3061  -327687
3062  -664626
3063  -367788
3064   334236
3065   135472
3066  -619091
3067  -405353
3068   200715
3069   360859
3070  -159478
3071  -592953
3072    97455
3073   581470
3074   109251
3075  -315347
3076  -162418
3077   539075
3078   546798
3079  -226427
3080  -181406
3081   419854
3082   716819
3083   323877
3084  -256777
3085   254432
3086   872598
3087   531610
3088    17091
3089    16406
3090   730535
3091   988764
3092   235856
3093    63013
3094   622012
3095  1038894
3096   767595
3097    66077
3098   381182
3099  1123960
3100   955264
3101   422344
3102   261803
3103   914953
3104  1382910
3105   722594
3106   322547
3107   745193
3108  1248283
3109  1182573
3110   457286
3111   541307
3112  1330888
3113  1376010
3114   871979
3115   555460
3116  1053134
3117  1666007
3118  1134236
3119   620741
3120   943827
3121  1501568
3122  1580238
3123   881654
3124   751802
3125  1539430
3126  1749172
3127  1292615
3128   835463
3129  1166621
3130  1912633
3131  1596531
3132   949036
3133  1120427
3134  1716338
3135  1999987
3136  1332758
3137   938255
3138  1650101
3139  2065053
3140  1706598
3141  1154615
3142  1284047
3143  2122970
3144  2058019
3145  1358162
3146  1320882
3147  1854500
3148  2319548
3149  1818499
3150  1210060
3151  1718346
3152  2273047
3153  2124461
3154  1563148
3155  1457265
3156  2272909
3157  2466009
3158  1794195
3159  1542594
3160  1958344
3161  2555160
3162  2257563
3163  1528787
3164  1848407
3165  2498911
3166  2523614
3167  1992580
3168  1664820
3169  2362054
3170  2772510
3171  2208519
3172  1812321
3173  2076886
3174  2735223
3175  2697333
3176  1931405
3177  2028854
3178  2677992
3179  2857797
3180  2383937
3181  1879571
3182  2422730
3183  3037422
3184  2627149
3185  2141067
3186  2241472
3187  2892890
3188  3069978
3189  2340857
3190  2209921
3191  2793198
3192  3106695
3193  2793923
3194  2188104
3195  2510949
3196  3229382
3197  3032253
3198  2515860
3199  2447733
3200  3020912
3201  3377825
3202  2723170
3203  2402900
3204  2906721
3205  3322319
3206  3161112
3207  2548123
3208  2680174
3209  3410415
3210  3358094
3211  2855715
3212  2646550
3213  3106212
3214  3627906
3215  3121862
3216  2639284
3217  3022782
3218  3523337
3219  3552553
3220  2936842
3221  2813770
3222  3517446
3223  3653298
3224  3192450
3225  2874285
3226  3192709
3227  3825388
3228  3526843
3229  2963619
3230  3197673
3231  3674251
3232  3819934
3233  3278771
3234  2988040
3235  3630486
3236  3897359
3237  3522942
3238  3150603
3239  3342783
3240  4014804
3241  3881302
3242  3242703
3243  3324400
3244  3814513
3245  4078833
3246  3605684
3247  3162577
3248  3734395
3249  4176427
3250  3883024
3251  3428851
3252  3453495
3253  4153746
3254  4211764
3255  3534097
3256  3444138
3257  3913447
3258  4326865
3259  3980280
3260  3376414
3261  3799395
3262  4384297
3263  4226084
3264  3722086
3265  3559999
3266  4225689
3267  4487912
3268  3865600
3269  3618543
3270  4008513
3271  4525724
3272  4357876
3273  3665479
3274  3868188
3275  4496629
3276  4495207
3277  4020917
3278  3691753
3279  4254866
3280  4756600
3281  4261509
3282  3847982
3283  4085528
3284  4645456
3285  4679851
3286  3956814
3287  3924954
3288  4567234
3289  4734957
3290  4343855
3291  3903184
3292  4325858
3293  4947377
3294  4591463
3295  4079373
3296  4164448
3297  4707364
3298  4941622
3299  4290356
3300  4040301
3301  4619669
3302  4959279
3303  4708827
3304  4148348
3305  4320410
3306  5026667
3307  4902531
3308  4359625
3309  4269490
3310  4741509
3311  5165097
3312  4640181
3313  4213325
3314  4679012
3315  5110826
3316  4979404
3317  4404692
3318  4375451
3319  5066232
3320  5115489
3321  4623250
3322  4428426
3323  4803087
3324  5333516
3325  4973661
3326  4407441
3327  4721280
3328  5205117
3329  5235634
3330  4667283
3331  4432884
3332  5112684
3333  5378688
3334  4924548
3335  4590397
3336  4829203
3337  5444993
3338  5283893
3339  4638850
3340  4739298
3341  5228609
3342  5425938
3343  4982701
3344  4593838
3345  5135540
3346  5540967
3347  5199320
3348  4790008
3349  4851018
3350  5462973
3351  5505635
3352  4882062
3353  4847042
3354  5287365
3355  5580820
3356  5271277
3357  4776868
3358  5147569
3359  5623041
3360  5402192
3361  4999741
3362  4932580
3363  5487803
3364  5704587
3365  5135737
3366  4959726
3367  5346942
3368  5691074
3369  5484104
3370  4923885
3371  5157173
3372  5721626
3373  5610019
3374  5191220
3375  5022239
3376  5531192
3377  5874957
3378  5351243
3379  5045958
3380  5360130
3381  5781151
3382  5710454
3383  5108388
3384  5163996
3385  5757184
3386  5814368
3387  5440084
3388  5127626
3389  5512322
3390  5999566
3391  5597070
3392  5155713
3393  5344766
3394  5818375
3395  5932735
3396  5330239
3397  5191812
3398  5787372
3399  5986271
3400  5637292
3401  5226939
3402  5459625
3403  6056160
3404  5818147
3405  5317590
3406  5392726
3407  5845874
3408  6089866
3409  5562335
3410  5243389
3411  5761452
3412  6078485
3413  5823270
3414  5347408
3415  5429409
3416  6090783
3417  6053811
3418  5503073
3419  5418321
3420  5822082
3421  6205527
3422  5782245
3423  5302661
3424  5690552
3425  6134903
3426  6028248
3427  5527089
3428  5418704
3429  6068590
3430  6213958
3431  5693845
3432  5465720
3433  5770627
3434  6242001
3435  5988772
3436  5414981
3437  5658070
3438  6151160
3439  6178279
3440  5726196
3441  5454502
3442  6008540
3443  6309050
3444  5862772
3445  5528881
3446  5716817
3447  6258964
3448  6202706
3449  5576033
3450  5623364
3451  6127407
3452  6307483
3453  5919942
3454  5470767
3455  5890407
3456  6359657
3457  6041581
3458  5625140
3459  5680686
3460  6229957
3461  6376498
3462  5758863
3463  5623301
3464  6050520
3465  6325623
3466  6081234
3467  5570756
3468  5820335
3469  6353329
3470  6212796
3471  5793467
3472  5676916
3473  6135923
3474  6445853
3475  5930987
3476  5633828
3477  5967673
3478  6326740
3479  6229320
3480  5695467
3481  5763853
3482  6340105
3483  6319351
3484  5904895
3485  5676482
3486  6038655
3487  6471592
3488  6067739
3489  5686159
3490  5929925
3491  6326927
3492  6342826
3493  5816839
3494  5723829
3495  6264398
3496  6375981
3497  6019015
3498  5700851
3499  5954014
3500  6459578
3501  6209941
3502  5748481
3503  5884994
3504  6274248
3505  6419028
3506  5933786
3507  5675525
3508  6157796
3509  6401960
3510  6126412
3511  5764090
3512  5873443
3513  6432311
3514  6327083
3515  5822259
3516  5827199
3517  6193454
3518  6428277
3519  6031590
3520  5662796
3521  6071612
3522  6413345
3523  6227078
3524  5835623
3525  5826791
3526  6357078
3527  6382049
3528  5879861
3529  5779681
3530  6099721
3531  6432092
3532  6150917
3533  5686423
3534  5979468
3535  6395625
3536  6300859
3537  5887127
3538  5708442
3539  6220765
3540  6448147
3541  5975978
3542  5738446
3543  5995978
3544  6416872
3545  6279667
3546  5712023
3547  5837559
3548  6309671
3549  6337101
3550  5960222
3551  5669720
3552  6089010
3553  6449476
3554  6072466
3555  5752571
3556  5883971
3557  6324351
3558  6343654
3559  5772643
3560  5723348
3561  6186637
3562  6337070
3563  6034801
3564  5649015
3565  5957928
3566  6426739
3567  6153160
3568  5739150
3569  5768430
3570  6220851
3571  6381804
3572  5829804
3573  5626378
3574  6060993
3575  6330690
3576  6119669
3577  5647799
3578  5797751
3579  6332802
3580  6204092
3581  5756000
3582  5643463
3583  6046880
3584  6378780
3585  5942956
3586  5597828
3587  5917813
3588  6259781
3589  6164353
3590  5666945
3591  5623120
3592  6170473
3593  6217036
3594  5815501
3595  5591248
3596  5881244
3597  6327536
3598  6018579
3599  5565162
3600  5762517
3601  6141151
3602  6172166
3603  5695351
3604  5504218
3605  6025697
3606  6217196
3607  5869621
3608  5560241
3609  5717332
3610  6195113
3611  6047690
3612  5549858
3613  5614780
3614  5982501
3615  6150475
3616  5762739
3617  5433003
3618  5845087
3619  6148443
3620  5897918
3621  5530732
3622  5540337
3623  6039370
3624  6058273
3625  5550171
3626  5483482
3627  5825126
3628  6094100
3629  5817695
3630  5379276
3631  5652889
3632  6028429
3633  5878664
3634  5518284
3635  5407939
3636  5861332
3637  6026579
3638  5572254
3639  5396148
3640  5660957
3641  5980948
3642  5823014
3643  5334032
3644  5473938
3645  5878124
3646  5836562
3647  5512500
3648  5314346
3649  5703253
3650  5968712
3651  5571936
3652  5293573
3653  5491089
3654  5834735
3655  5782839
3656  5276819
3657  5300146
3658  5755673
3659  5820729
3660  5503842
3661  5204868
3662  5493928
3663  5870078
3664  5562384
3665  5213341
3666  5309079
3667  5670846
3668  5753641
3669  5276997
3670  5153541
3671  5579419
3672  5720131
3673  5470900
3674  5118981
3675  5291688
3676  5722883
3677  5533851
3678  5149528
3679  5163346
3680  5498577
3681  5698202
3682  5266847
3683  5011628
3684  5370535
3685  5618803
3686  5432841
3687  5021517
3688  5073066
3689  5570466
3690  5522327
3691  5103555
3692  5013809
3693  5307155
3694  5600475
3695  5256175
3696  4876597
3697  5142229
3698  5460611
3699  5389970
3700  4984473
3701  4889455
3702  5378482
3703  5477446
3704  5073335
3705  4854212
3706  5062425
3707  5451232
3708  5243813
3709  4778670
3710  4933860
3711  5298149
3712  5336632
3713  4951427
3714  4714295
3715  5136684
3716  5359708
3717  5023517
3718  4729404
3719  4841650
3720  5276594
3721  5214368
3722  4713542
3723  4737267
3724  5101065
3725  5244338
3726  4909782
3727  4548013
3728  4878185
3729  5217543
3730  4972305
3731  4640669
3732  4641130
3733  5076205
3734  5153719
3735  4666776
3736  4538047
3737  4860886
3738  5101773
3739  4868918
3740  4431330
3741  4623567
3742  5048495
3743  4928225
3744  4568972
3745  4442706
3746  4821132
3747  5048452
3748  4613417
3749  4365582
3750  4617905
3751  4916361
3752  4821541
3753  4364357
3754  4408145
3755  4838411
3756  4824655
3757  4501961
3758  4278702
3759  4556680
3760  4874482
3761  4562861
3762  4243865
3763  4397880
3764  4710943
3765  4746339
3766  4302344
3767  4208659
3768  4609788
3769  4687279
3770  4406703
3771  4119878
3772  4309989
3773  4713204
3774  4502187
3775  4133288
3776  4186969
3777  4497966
3778  4614288
3779  4212574
3780  3981518
3781  4346240
3782  4540065
3783  4341782
3784  4009531
3785  4073863
3786  4501039
3787  4427512
3788  4028090
3789  3977351
3790  4237489
3791  4452143
3792  4134366
3793  3819978
3794  4104922
3795  4362219
3796  4241706
3797  3901087
3798  3847381
3799  4268862
3800  4296928
3801  3912595
3802  3783441
3803  4007241
3804  4278188
3805  4058540
3806  3668909
3807  3864386
3808  4176213
3809  4123444
3810  3783029
3811  3626192
3812  4016569
3813  4167045
3814  3806820
3815  3603546
3816  3766856
3817  4097273
3818  3979037
3819  3541634
3820  3617282
3821  3941088
3822  3973557
3823  3669579
3824  3422169
3825  3747707
3826  4010996
3827  3722084
3828  3451520
3829  3525342
3830  3869617
3831  3868439
3832  3404903
3833  3369847
3834  3692268
3835  3819232
3836  3575876
3837  3252090
3838  3485265
3839  3823332
3840  3618925
3841  3302121
3842  3281246
3843  3604473
3844  3729723
3845  3308174
3846  3157607
3847  3449237
3848  3641809
3849  3483837
3850  3094800
3851  3207320
3852  3602534
3853  3497520
3854  3151423
3855  3042378
3856  3344916
3857  3582308
3858  3214419
3859  2953245
3860  3191954
3861  3446458
3862  3375356
3863  2952610
3864  2923864
3865  3339546
3866  3370854
3867  3043326
3868  2832458
3869  3064992
3870  3407432
3871  3144539
3872  2785215
3873  2905998
3874  3194092
3875  3235803
3876  2841312
3877  2684535
3878  3069806
3879  3212473
3880  2944617
3881  2675807
3882  2791538
3883  3169484
3884  3025526
3885  2621221
3886  2651384
3887  2935558
3888  3072809
3889  2753651
3890  2482395
3891  2795516
3892  3026384
3893  2830109
3894  2505528
3895  2501258
3896  2905260
3897  2904549
3898  2496408
3899  2424306
3900  2673921
3901  2899023
3902  2652423
3903  2298454
3904  2505068
3905  2792860
3906  2684858
3907  2371893
3908  2265074
3909  2628702
3910  2742068
3911  2383009
3912  2222887
3913  2403502
3914  2671546
3915  2541538
3916  2136524
3917  2232009
3918  2529854
3919  2521998
3920  2248320
3921  2061446
3922  2355261
3923  2558600
3924  2262954
3925  2040041
3926  2148254
3927  2424165
3928  2391005
3929  1988648
3930  1987653
3931  2300361
3932  2363221
3933  2122220
3934  1862084
3935  2070191
3936  2359892
3937  2127273
3938  1842690
3939  1885520
3940  2165343
3941  2245660
3942  1859951
3943  1762965
3944  2046026
3945  2169392
3946  1983490
3947  1674925
3948  1785256
3949  2130424
3950  1996297
3951  1695087
3952  1643785
3953  1914179
3954  2081693
3955  1744252
3956  1536217
3957  1778500
3958  1950375
3959  1828300
3960  1499219
3961  1526912
3962  1896330
3963  1852428
3964  1539377
3965  1438781
3966  1654865
3967  1884516
3968  1601538
3969  1318358
3970  1506522
3971  1733790
3972  1680989
3973  1349763
3974  1273631
3975  1642693
3976  1700862
3977  1399226
3978  1219422
3979  1379089
3980  1678699
3981  1484259
3982  1123666
3983  1238283
3984  1504068
3985  1542773
3986  1214326
3987  1028559
3988  1358555
3989  1516780
3990  1264120
3991  1021380
3992  1096931
3993  1438071
3994  1375084
3995   982543
3996   981992
3997  1244514
3998  1371319
3999  1104722
4000   815279
4001  1057410
4002  1292724
4003  1127082
4004   869771
4005   850859
4006  1181515
4007  1234030
4008   848496
4009   760115
4010   976324
4011  1157324
4012   970456
4013   618317
4014   786965
4015  1090888
4016   999891
4017   723130
4018   601863
4019   907098
4020  1062081
4021   712620
4022   531345
4023   708800
4024   947807
4025   858442
4026   480170
4027   525552
4028   850236
4029   843886
4030   580004
4031   379018
4032   607599
4033   861247
4034   602994
4035   347563
4036   448036
4037   703030
4038   726635
4039   346950
4040   276638
4041   588661
4042   669876
4043   439341
4044   184934
4045   342040
4046   659471
4047   479997
4048   182322
4049   206179
4050   462177
4051   562618
4052   217282
4053    42278
4054   310473
4055   470886
4056   316433
4057    38173
4058    83543
4059   422368
4060   357868
4061    48827
4062   -26340
4063   173052
4064   365263
4065   109793
4066  -140228
4067    58291
4068   265621
4069   195587
4070   -97699
4071  -159763
4072   163106
4073   184670
4074  -102199
4075  -221859
4076   -74082
4077   162004
4078   -11799
4079  -304280
4080  -168192
4081    46289
4082    17092
4083  -248957
4084  -385808
4085   -91049
4086     6469
4087  -239603
4088  -398172
4089  -297485
4090   -43233
4091  -140500
4092  -466921
4093  -411726
4094  -183934
4095  -142483
4096  -386215
4097  -592806
4098  -334326
4099  -147679
4100  -369482
4101  -577423
4102  -532565
4103  -254455
4104  -268055
4105  -626428
4106  -652454
4107  -416034
4108  -309555
4109  -506045
4110  -769886
4111  -586691
4112  -336440
4113  -498008
4114  -740897
4115  -769473
4116  -505934
4117  -415333
4118  -741495
4119  -856256
4120  -657294
4121  -486047
4122  -609337
4123  -928472
4124  -835782
4125  -547544
4126  -635961
4127  -892776
4128  -984055
4129  -736995
4130  -560368
4131  -852901
4132 -1043839
4133  -868557
4134  -676276
4135  -741751
4136 -1089524
4137 -1085018
4138  -768389
4139  -762343
4140 -1011210
4141 -1173602
4142  -977832
4143  -717051
4144  -948007
4145 -1211386
4146 -1126321
4147  -904466
4148  -866775
4149 -1194167
4150 -1309009
4151 -1004589
4152  -903290
4153 -1095439
4154 -1321093
4155 -1230939
4156  -926438
4157 -1050498
4158 -1353467
4159 -1338701
4160 -1123350
4161 -1008684
4162 -1288616
4163 -1483683
4164 -1234098
4165 -1064047
4166 -1210784
4167 -1465745
4168 -1465683
4169 -1150330
4170 -1173272
4171 -1467742
4172 -1537254
4173 -1350210
4174 -1157248
4175 -1366909
4176 -1634353
4177 -1472290
4178 -1264059
4179 -1338599
4180 -1584617
4181 -1673151
4182 -1372726
4183 -1286348
4184 -1564665
4185 -1698827
4186 -1565343
4187 -1344932
4188 -1464761
4189 -1786991
4190 -1689353
4191 -1453562
4192 -1454266
4193 -1687478
4194 -1847685
4195 -1583780
4196 -1426290
4197 -1667450
4198 -1851333
4199 -1785380
4200 -1546580
4201 -1577384
4202 -1891423
4203 -1890170
4204 -1645329
4205 -1582894
4206 -1771767
4207 -1995500
4208 -1817756
4209 -1588582
4210 -1776744
4211 -1986811
4212 -1973384
4213 -1733220
4214 -1683653
4215 -1992206
4216 -2053814
4217 -1834487
4218 -1725438
4219 -1871451
4220 -2130978
4221 -2022713
4222 -1762964
4223 -1864594
4224 -2100361
4225 -2146429
4226 -1931134
4227 -1794227
4228 -2069470
4229 -2218367
4230 -2047263
4231 -1900345
4232 -1968921
4233 -2231664
4234 -2215460
4235 -1945265
4236 -1976683
4237 -2189937
4238 -2283843
4239 -2122697
4240 -1935797
4241 -2157905
4242 -2366464
4243 -2229954
4244 -2059609
4245 -2071285
4246 -2338995
4247 -2381803
4248 -2112622
4249 -2080033
4250 -2296414
4251 -2436635
4252 -2310606
4253 -2079815
4254 -2240078
4255 -2485471
4256 -2392617
4257 -2202722
4258 -2168039
4259 -2414721
4260 -2552312
4261 -2303985
4262 -2193343
4263 -2383472
4264 -2567171
4265 -2502628
4266 -2227013
4267 -2296778
4268 -2582019
4269 -2571137
4270 -2373325
4271 -2268748
4272 -2491775
4273 -2706596
4274 -2488506
4275 -2313902
4276 -2447336
4277 -2665446
4278 -2670548
4279 -2383723
4280 -2362427
4281 -2653756
4282 -2718130
4283 -2546951
4284 -2392227
4285 -2548427
4286 -2812157
4287 -2671989
4288 -2449344
4289 -2509221
4290 -2738160
4291 -2820392
4292 -2559930
4293 -2448951
4294 -2724515
4295 -2860326
4296 -2717774
4297 -2516290
4298 -2599347
4299 -2901564
4300 -2833553
4301 -2586174
4302 -2585008
4303 -2797604
4304 -2958334
4305 -2757699
4306 -2559297
4307 -2762881
4308 -2954325
4309 -2878340
4310 -2660987
4311 -2645382
4312 -2950179
4313 -2985865
4314 -2748838
4315 -2685699
4316 -2851093
4317 -3055257
4318 -2916274
4319 -2671494
4320 -2811128
4321 -3017112
4322 -3016031
4323 -2818031
4324 -2729081
4325 -3000743
4326 -3117636
4327 -2907542
4328 -2789494
4329 -2885634
4330 -3115357
4331 -3066183
4332 -2798271
4333 -2860561
4334 -3083408
4335 -3133145
4336 -2962031
4337 -2821084
4338 -3042603
4339 -3214320
4340 -3043121
4341 -2885823
4342 -2943666
4343 -3169815
4344 -3195422
4345 -2933543
4346 -2925631
4347 -3141545
4348 -3244278
4349 -3110417
4350 -2906713
4351 -3058789
4352 -3295499
4353 -3169481
4354 -2995938
4355 -2992037
4356 -3223560
4357 -3314970
4358 -3067812
4359 -2990702
4360 -3188366
4361 -3319527
4362 -3228981
4363 -3002155
4364 -3090677
4365 -3343220
4366 -3289350
4367 -3114219
4368 -3067978
4369 -3253750
4370 -3408553
4371 -3189500
4372 -3055401
4373 -3214665
4374 -3381398
4375 -3346111
4376 -3105300
4377 -3124478
4378 -3399008
4379 -3406873
4380 -3221155
4381 -3122633
4382 -3268511
4383 -3475142
4384 -3317744
4385 -3127167
4386 -3237037
4387 -3416008
4388 -3456510
4389 -3228022
4390 -3164543
4391 -3407205
4392 -3485684
4393 -3330373
4394 -3185492
4395 -3281532
4396 -3523004
4397 -3432838
4398 -3215639
4399 -3274355
4400 -3460336
4401 -3533009
4402 -3335727
4403 -3206899
4404 -3426993
4405 -3544572
4406 -3420632
4407 -3264007
4408 -3305431
4409 -3562382
4410 -3543761
4411 -3311924
4412 -3304264
4413 -3476155
4414 -3597834
4415 -3435964
4416 -3242793
4417 -3417403
4418 -3608820
4419 -3530454
4420 -3339766
4421 -3315412
4422 -3583372
4423 -3635156
4424 -3385373
4425 -3326414
4426 -3477601
4427 -3653692
4428 -3544847
4429 -3302104
4430 -3422013
4431 -3635265
4432 -3616466
4433 -3432454
4434 -3331910
4435 -3561940
4436 -3696312
4437 -3489681
4438 -3359403
4439 -3468594
4440 -3676603
4441 -3648820
4442 -3387894
4443 -3416608
4444 -3640647
4445 -3662225
4446 -3507244
4447 -3354698
4448 -3537095
4449 -3722435
4450 -3577725
4451 -3418298
4452 -3472858
4453 -3674319
4454 -3714339
4455 -3461247
4456 -3408505
4457 -3619952
4458 -3712977
4459 -3589839
4460 -3398787
4461 -3517963
4462 -3759671
4463 -3664043
4464 -3464410
4465 -3461363
4466 -3656386
4467 -3763323
4468 -3532291
4469 -3421662
4470 -3601174
4471 -3733320
4472 -3676024
4473 -3461250
4474 -3487939
4475 -3737386
4476 -3718547
4477 -3530936
4478 -3462440
4479 -3613589
4480 -3783020
4481 -3610312
4482 -3448771
4483 -3582027
4484 -3741999
4485 -3724885
4486 -3515102
4487 -3476033
4488 -3717658
4489 -3748159
4490 -3579832
4491 -3487987
4492 -3596143
4493 -3799255
4494 -3686183
4495 -3475338
4496 -3554986
4497 -3720189
4498 -3756137
4499 -3566028
4500 -3456092
4501 -3677043
4502 -3784121
4503 -3636204
4504 -3504982
4505 -3558340
4506 -3781991
4507 -3731396
4508 -3502985
4509 -3525966
4510 -3689647
4511 -3770656
4512 -3615938
4513 -3460546
4514 -3644339
4515 -3781883
4516 -3675498
4517 -3523080
4518 -3528600
4519 -3743546
4520 -3764807
4521 -3536706
4522 -3505735
4523 -3663562
4524 -3773162
4525 -3654823
4526 -3458564
4527 -3598992
4528 -3780483
4529 -3695855
4530 -3535650
4531 -3497296
4532 -3696947
4533 -3773438
4534 -3567085
4535 -3497129
4536 -3622606
4537 -3763493
4538 -3699445
4539 -3473295
4540 -3541259
4541 -3738284
4542 -3716291
4543 -3554423
4544 -3467397
4545 -3650146
4546 -3793113
4547 -3604304
4548 -3476923
4549 -3568080
4550 -3730565
4551 -3719379
4552 -3473844
4553 -3474580
4554 -3689007
4555 -3724951
4556 -3591329
4557 -3451946
4558 -3577446
4559 -3766329
4560 -3633012
4561 -3465000
4562 -3505847
4563 -3671025
4564 -3727841
4565 -3511595
4566 -3433946
4567 -3633401
4568 -3716600
4569 -3600227
4570 -3433847
4571 -3510663
4572 -3726181
4573 -3639541
4574 -3450788
4575 -3458459
4576 -3620077
4577 -3724567
4578 -3532069
4579 -3395113
4580 -3567233
4581 -3688845
4582 -3609643
4583 -3415118
4584 -3424796
4585 -3667795
4586 -3664228
4587 -3460808
4588 -3403966
4589 -3546399
4590 -3700349
4591 -3549705
4592 -3357959
4593 -3477295
4594 -3638788
4595 -3613443
4596 -3419078
4597 -3361631
4598 -3587423
4599 -3648758
4600 -3471801
4601 -3365742
4602 -3457168
4603 -3634654
4604 -3552395
4605 -3336295
4606 -3399663
4607 -3565927
4608 -3595829
4609 -3429885
4610 -3304582
4611 -3500044
4612 -3613115
4613 -3458860
4614 -3318982
4615 -3366261
4616 -3560349
4617 -3550175
4618 -3321945
4619 -3326741
4620 -3487504
4621 -3554805
4622 -3427067
4623 -3259346
4624 -3388576
4625 -3548555
4626 -3447440
4627 -3289880
4628 -3289557
4629 -3480484
4630 -3537247
4631 -3317060
4632 -3254262
4633 -3388123
4634 -3498593
4635 -3412477
4636 -3213335
4637 -3292992
4638 -3478142
4639 -3422787
4640 -3277187
4641 -3228142
4642 -3381927
4643 -3485140
4644 -3301208
4645 -3195221
4646 -3297874
4647 -3421228
4648 -3380380
4649 -3178663
4650 -3201568
4651 -3403671
4652 -3401413
4653 -3249267
4654 -3148210
4655 -3274811
4656 -3423657
4657 -3271428
4658 -3130055
4659 -3207180
4660 -3344837
4661 -3354729
4662 -3155997
4663 -3118692
4664 -3302095
4665 -3336406
4666 -3202600
4667 -3083138
4668 -3171929
4669 -3350693
4670 -3248889
4671 -3080467
4672 -3113484
4673 -3260654
4674 -3308376
4675 -3121273
4676 -3019408
4677 -3196790
4678 -3267496
4679 -3165277
4680 -3031252
4681 -3066997
4682 -3270010
4683 -3213735
4684 -3032172
4685 -3019548
4686 -3143937
4687 -3239105
4688 -3088280
4689 -2940796
4690 -3079191
4691 -3196505
4692 -3127136
4693 -2972249
4694 -2960820
4695 -3157674
4696 -3165967
4697 -2966369
4698 -2923774
4699 -3034212
4700 -3158700
4701 -3046756
4702 -2864289
4703 -2965233
4704 -3115393
4705 -3080604
4706 -2917259
4707 -2843381
4708 -3029760
4709 -3109313
4710 -2929637
4711 -2829978
4712 -2914585
4713 -3071580
4714 -3015962
4715 -2801754
4716 -2840536
4717 -2998458
4718 -3015014
4719 -2870650
4720 -2743461
4721 -2897238
4722 -3034034
4723 -2886828
4724 -2765423
4725 -2796835
4726 -2960760
4727 -2959673
4728 -2739989
4729 -2719857
4730 -2877945
4731 -2932385
4732 -2814117
4733 -2655834
4734 -2765830
4735 -2936139
4736 -2842605
4737 -2677514
4738 -2676281
4739 -2835906
4740 -2890385
4741 -2684760
4742 -2603986
4743 -2753356
4744 -2848487
4745 -2768863
4746 -2583210
4747 -2633308
4748 -2827086
4749 -2777925
4750 -2608286
4751 -2548390
4752 -2695369
4753 -2808194
4754 -2636520
4755 -2513443
4756 -2620413
4757 -2740042
4758 -2702512
4759 -2511845
4760 -2497346
4761 -2684480
4762 -2697920
4763 -2545819
4764 -2459248
4765 -2552258
4766 -2705760
4767 -2587093
4768 -2422772
4769 -2483911
4770 -2608467
4771 -2627972
4772 -2448268
4773 -2371782
4774 -2550627
4775 -2605120
4776 -2488703
4777 -2371724
4778 -2420957
4779 -2584344
4780 -2520297
4781 -2333056
4782 -2354215
4783 -2479479
4784 -2523839
4785 -2378280
4786 -2261553
4787 -2408820
4788 -2507766
4789 -2412033
4790 -2276531
4791 -2277354
4792 -2446645
4793 -2437631
4794 -2250472
4795 -2226742
4796 -2341910
4797 -2428577
4798 -2316474
4799 -2161664
4800 -2266344
4801 -2379807
4802 -2322078
4803 -2179500
4804 -2144634
4805 -2310139
4806 -2347368
4807 -2175163
4808 -2113877
4809 -2209298
4810 -2313952
4811 -2231295
4812 -2051937
4813 -2125922
4814 -2262294
4815 -2224270
4816 -2094275
4817 -2022865
4818 -2170173
4819 -2254005
4820 -2093700
4821 -1990163
4822 -2065681
4823 -2192269
4824 -2151747
4825 -1951961
4826 -1965408
4827 -2130386
4828 -2143880
4829 -2010829
4830 -1901760
4831 -2013872
4832 -2146994
4833 -2013467
4834 -1877779
4835 -1915452
4836 -2050158
4837 -2062997
4838 -1873233
4839 -1831725
4840 -1990780
4841 -2040303
4842 -1928356
4843 -1782211
4844 -1859327
4845 -2011006
4846 -1924536
4847 -1776819
4848 -1773427
4849 -1904735
4850 -1971114
4851 -1789880
4852 -1699394
4853 -1831290
4854 -1913467
4855 -1839287
4856 -1676796
4857 -1698522
4858 -1876713
4859 -1840137
4860 -1679041
4861 -1641095
4862 -1749718
4863 -1861346
4864 -1711176
4865 -1572448
4866 -1671426
4867 -1781999
4868 -1747144
4869 -1577078
4870 -1550512
4871 -1726059
4872 -1744466
4873 -1595629
4874 -1506154
4875 -1588145
4876 -1729896
4877 -1631937
4878 -1454074
4879 -1513922
4880 -1649219
4881 -1650304
4882 -1489793
4883 -1405823
4884 -1564841
4885 -1627181
4886 -1501516
4887 -1381847
4888 -1430797
4889 -1583259
4890 -1546816
4891 -1359389
4892 -1370665
4893 -1492173
4894 -1539674
4895 -1407018
4896 -1270339
4897 -1396425
4898 -1506873
4899 -1404364
4900 -1277158
4901 -1279323
4902 -1439426
4903 -1447791
4904 -1262103
4905 -1230561
4906 -1333951
4907 -1409819
4908 -1319976
4909 -1145806
4910 -1228002
4911 -1371423
4912 -1316309
4913 -1175526
4914 -1131668
4915 -1277524
4916 -1341653
4917 -1169770
4918 -1090791
4919 -1171069
4920 -1275837
4921 -1220419
4922 -1049952
4923 -1078249
4924 -1228268
4925 -1204511
4926 -1073570
4927 -1004063
4928 -1107487
4929 -1204058
4930 -1076205
4931  -967525
4932 -1022411
4933 -1125850
4934 -1126227
4935  -947619
4936  -929962
4937 -1075012
4938 -1088411
4939  -969736
4940  -862872
4941  -945058
4942 -1077309
4943  -987535
4944  -847440
4945  -873609
4946  -984573
4947 -1008843
4948  -844598
4949  -776517
4950  -915456
4951  -964872
4952  -866041
4953  -746383
4954  -789749
4955  -943332
4956  -882998
4957  -735015
4958  -726817
4959  -828299
4960  -888108
4961  -741679
4962  -629955
4963  -758044
4964  -838148
4965  -768077
4966  -637079
4967  -634370
4968  -795727
4969  -770704
4970  -622517
4971  -578412
4972  -671340
4973  -766640
4974  -645093
4975  -514713
4976  -597670
4977  -709687
4978  -666123
4979  -516564
4980  -475872
4981  -637590
4982  -667059
4983  -516183
4984  -444802
4985  -519956
4986  -641791
4987  -559564
4988  -387783
4989  -436577
4990  -559041
4991  -559599
4992  -419649
4993  -331898
4994  -472333
4995  -549465
4996  -426630
4997  -326854
4998  -357951
4999  -488122
5000  -463096
5001  -282534
5002  -284198
5003  -404670
5004  -444224
5005  -325451
5006  -202594
5007  -311244
5008  -427853
5009  -327738
5010  -199583
5011  -203344
5012  -336260
5013  -357576
5014  -178815
5015  -124310
5016  -243253
5017  -321720
5018  -239811
5019   -81141
5020  -146471
5021  -286403
5022  -228241
5023   -91063
5024   -47807
5025  -171287
5026  -249562
5027   -94746
5028     -920
5029   -86269
5030  -189450
5031  -146314
5032    24011
5033    15628
5034  -129563
5035  -120537
5036     3712
5037    86044
5038   -13242
5039  -131894
5040    -7816
5041   119024
5042    71650
5043   -39466
5044   -40200
5045   123596
5046   165758
5047    17950
5048   -13083
5049   101817
5050   199711
5051   141030
5052    11122
5053    92329
5054   229317
5055   213620
5056   108227
5057    75051
5058   215550
5059   295568
5060   174509
5061   101367
5062   196451
5063   325204
5064   296288
5065   148052
5066   186066
5067   344497
5068   352074
5069   248433
5070   183504
5071   304864
5072   424904
5073   325924
5074   237135
5075   298850
5076   423326
5077   448330
5078   297087
5079   282928
5080   426993
5081   474457
5082   400520
5083   307775
5084   389293
5085   546045
5086   479210
5087   372655
5088   402007
5089   521517
5090   572069
5091   440578
5092   388390
5093   527844
5094   597134
5095   538986
5096   442054
5097   495618
5098   650875
5099   626528
5100   503069
5101   500141
5102   606371
5103   696114
5104   593403
5105   502563
5106   616911
5107   723118
5108   686063
5109   576262
5110   573991
5111   741923
5112   752290
5113   633701
5114   608625
5115   704475
5116   818133
5117   741996
5118   624831
5119   714921
5120   827282
5121   823306
5122   702546
5123   673437
5124   828853
5125   885546
5126   771568
5127   720375
5128   795314
5129   937384
5130   884934
5131   742090
5132   789884
5133   912158
5134   947767
5135   847792
5136   774405
5137   912655
5138  1009699
5139   917893
5140   829447
5141   877606
5142  1019987
5143  1024506
5144   869592
5145   879380
5146  1007598
5147  1069733
5148   989759
5149   876601
5150   985770
5151  1125540
5152  1056593
5153   956138
5154   949788
5155  1105091
5156  1151111
5157  1011216
5158   972226
5159  1090186
5160  1186826
5161  1133710
5162   997233
5163  1055409
5164  1204894
5165  1187787
5166  1084948
5167  1047450
5168  1176042
5169  1271659
5170  1155392
5171  1076086
5172  1166636
5173  1279530
5174  1260946
5175  1120320
5176  1135131
5177  1288917
5178  1306975
5179  1206668
5180  1144973
5181  1248886
5182  1374269
5183  1286017
5184  1178046
5185  1238932
5186  1359366
5187  1387213
5188  1245904
5189  1217604
5190  1364318
5191  1424420
5192  1343834
5193  1245550
5194  1312058
5195  1464036
5196  1416225
5197  1289502
5198  1312379
5199  1430924
5200  1494257
5201  1381912
5202  1309464
5203  1434463
5204  1509347
5205  1458238
5206  1358987
5207  1381691
5208  1536457
5209  1525608
5210  1404924
5211  1406029
5212  1498912
5213  1587921
5214  1505665
5215  1402476
5216  1493161
5217  1602836
5218  1566441
5219  1462017
5220  1454751
5221  1611426
5222  1645590
5223  1528117
5224  1492139
5225  1570838
5226  1672700
5227  1619206
5228  1494278
5229  1562389
5230  1677873
5231  1677819
5232  1587395
5233  1535997
5234  1669499
5235  1744322
5236  1629179
5237  1566676
5238  1634626
5239  1749021
5240  1730678
5241  1600603
5242  1622369
5243  1751870
5244  1780756
5245  1695573
5246  1613400
5247  1726761
5248  1819876
5249  1748756
5250  1660580
5251  1688565
5252  1818782
5253  1839383
5254  1703695
5255  1692562
5256  1812271
5257  1868150
5258  1799332
5259  1693613
5260  1773150
5261  1903749
5262  1846807
5263  1747741
5264  1752458
5265  1882071
5266  1937446
5267  1800285
5268  1750281
5269  1861485
5270  1947881
5271  1902591
5272  1777000
5273  1817475
5274  1969729
5275  1958557
5276  1849069
5277  1812547
5278  1923961
5279  2020587
5280  1908182
5281  1819675
5282  1907088
5283  2017633
5284  2003734
5285  1875649
5286  1867026
5287  2025871
5288  2043520
5289  1944450
5290  1881090
5291  1965939
5292  2083927
5293  2015736
5294  1903870
5295  1961632
5296  2077759
5297  2084220
5298  1968739
5299  1921943
5300  2061811
5301  2119638
5302  2035218
5303  1942763
5304  2003981
5305  2151399
5306  2115690
5307  1983276
5308  1998148
5309  2113675
5310  2162250
5311  2057175
5312  1969321
5313  2094397
5314  2190428
5315  2123014
5316  2026898
5317  2041758
5318  2189340
5319  2200633
5320  2062423
5321  2050280
5322  2139283
5323  2223487
5324  2154757
5325  2039183
5326  2125243
5327  2237712
5328  2211255
5329  2111589
5330  2080259
5331  2216304
5332  2273694
5333  2149049
5334  2096422
5335  2173068
5336  2281611
5337  2249997
5338  2116576
5339  2153657
5340  2273979
5341  2288572
5342  2185524
5343  2117714
5344  2232253
5345  2328203
5346  2231158
5347  2156739
5348  2202381
5349  2314637
5350  2319589
5351  2186664
5352  2179679
5353  2302624
5354  2336082
5355  2258351
5356  2177199
5357  2259720
5358  2371231
5359  2312841
5360  2218327
5361  2233665
5362  2347029
5363  2379916
5364  2245690
5365  2214898
5366  2325597
5367  2385637
5368  2326814
5369  2232940
5370  2284718
5371  2414577
5372  2370498
5373  2268217
5374  2260785
5375  2367297
5376  2431200
5377  2316687
5378  2251381
5379  2352832
5380  2429407
5381  2391080
5382  2280846
5383  2297578
5384  2437038
5385  2429292
5386  2312759
5387  2293889
5388  2384365
5389  2478655
5390  2386267
5391  2288747
5392  2368991
5393  2464559
5394  2447569
5395  2331879
5396  2306634
5397  2450258
5398  2476640
5399  2381961
5400  2328743
5401  2391111
5402  2512434
5403  2454786
5404  2333488
5405  2371452
5406  2463315
5407  2491314
5408  2388064
5409  2333958
5410  2459012
5411  2520442
5412  2436162
5413  2362784
5414  2397913
5415  2521428
5416  2496490
5417  2363988
5418  2376471
5419  2489581
5420  2534337
5421  2444479
5422  2354802
5423  2457953
5424  2547714
5425  2485609
5426  2382955
5427  2393601
5428  2525749
5429  2551432
5430  2410249
5431  2385962
5432  2485721
5433  2562057
5434  2497756
5435  2374158
5436  2442665
5437  2558595
5438  2526903
5439  2428278
5440  2400706
5441  2520306
5442  2584333
5443  2464585
5444  2405509
5445  2481207
5446  2572698
5447  2536999
5448  2401356
5449  2428166
5450  2561682
5451  2561410
5452  2464530
5453  2404239
5454  2499317
5455  2605477
5456  2504759
5457  2417575
5458  2468020
5459  2566060
5460  2570867
5461  2440106
5462  2424355
5463  2553536
5464  2586986
5465  2513374
5466  2418526
5467  2483352
5468  2609244
5469  2544950
5470  2432413
5471  2453505
5472  2565238
5473  2599580
5474  2476553
5475  2416205
5476  2534476
5477  2593555
5478  2539955
5479  2434620
5480  2453500
5481  2596845
5482  2571294
5483  2463748
5484  2451871
5485  2539165
5486  2611519
5487  2516138
5488  2419967
5489  2503883
5490  2580120
5491  2557366
5492  2458603
5493  2445263
5494  2581470
5495  2590133
5496  2481566
5497  2440359
5498  2511310
5499  2613050
5500  2537487
5501  2420602
5502  2480755
5503  2576962
5504  2570401
5505  2476402
5506  2423297
5507  2551764
5508  2600754
5509  2499120
5510  2435272
5511  2481255
5512  2589211
5513  2554384
5514  2431792
5515  2459102
5516  2555279
5517  2581436
5518  2490781
5519  2417492
5520  2512028
5521  2588577
5522  2504821
5523  2427343
5524  2452931
5525  2565863
5526  2564520
5527  2437389
5528  2432942
5529  2528270
5530  2563819
5531  2495052
5532  2396179
5533  2474292
5534  2574844
5535  2515384
5536  2430167
5537  2434911
5538  2534725
5539  2570031
5540  2435023
5541  2399728
5542  2487993
5543  2554712
5544  2497495
5545  2390628
5546  2437047
5547  2551265
5548  2519336
5549  2422122
5550  2399013
5551  2492198
5552  2555946
5553  2446035
5554  2374471
5555  2446885
5556  2533196
5557  2509168
5558  2384518
5559  2393635
5560  2516841
5561  2521422
5562  2419418
5563  2357471
5564  2437690
5565  2539950
5566  2453583
5567  2361860
5568  2397835
5569  2490314
5570  2497710
5571  2378136
5572  2341545
5573  2466271
5574  2492928
5575  2413448
5576  2330954
5577  2383138
5578  2511737
5579  2457343
5580  2341698
5581  2352892
5582  2446633
5583  2482882
5584  2369936
5585  2300518
5586  2406983
5587  2475296
5588  2409130
5589  2309461
5590  2325975
5591  2455506
5592  2444128
5593  2323651
5594  2300886
5595  2388137
5596  2456715
5597  2375542
5598  2263251
5599  2345883
5600  2441296
5601  2404605
5602  2298068
5603  2275683
5604  2401056
5605  2423270
5606  2303414
5607  2259960
5608  2330398
5609  2419640
5610  2362830
5611  2236975
5612  2283133
5613  2390456
5614  2377063
5615  2281307
5616  2218401
5617  2331192
5618  2397915
5619  2293378
5620  2219694
5621  2265409
5622  2370633
5623  2348301
5624  2208168
5625  2219294
5626  2323549
5627  2345727
5628  2250936
5629  2169724
5630  2260895
5631  2353866
5632  2278072
5633  2189969
5634  2200026
5635  2300792
5636  2319354
5637  2183389
5638  2154826
5639  2254404
5640  2293775
5641  2239454
5642  2134737
5643  2184135
5644  2296143
5645  2243185
5646  2152037
5647  2133396
5648  2227507
5649  2274505
5650  2161269
5651  2105645
5652  2187370
5653  2243460
5654  2205606
5655  2098183
5656  2105655
5657  2223879
5658  2203725
5659  2109487
5660  2072323
5661  2150076
5662  2228666
5663  2140374
5664  2043552
5665  2110864
5666  2177609
5667  2169527
5668  2053522
5669  2036349
5670  2159954
5671  2168525
5672  2077915
5673  2022439
5674  2073437
5675  2174799
5676  2099305
5677  1994896
5678  2033225
5679  2115899
5680  2123482
5681  2014435
5682  1971444
5683  2076591
5684  2122446
5685  2033209
5686  1962753
5687  1997478
5688  2099854
5689  2060453
5690  1944286
5691  1955370
5692  2039455
5693  2074659
5694  1974376
5695  1902267
5696  2001390
5697  2064631
5698  1989320
5699  1900214
5700  1904285
5701  2024224
5702  2024189
5703  1890122
5704  1877764
5705  1957963
5706  2018657
5707  1944335
5708  1828775
5709  1898477
5710  1996480
5711  1944890
5712  1850443
5713  1825963
5714  1934856
5715  1978724
5716  1856914
5717  1809971
5718  1866341
5719  1947008
5720  1898524
5721  1771144
5722  1800624
5723  1911435
5724  1900754
5725  1811428
5726  1746609
5727  1843108
5728  1915781
5729  1813779
5730  1729274
5731  1768432
5732  1863152
5733  1853435
5734  1715492
5735  1712714
5736  1823790
5737  1843941
5738  1758306
5739  1673251
5740  1743500
5741  1836178
5742  1765144
5743  1667278
5744  1676518
5745  1771882
5746  1801926
5747  1668013
5748  1625083
5749  1726710
5750  1769593
5751  1713095
5752  1598940
5753  1635068
5754  1751888
5755  1713605
5756  1605160
5757  1586230
5758  1674033
5759  1734104
5760  1628691
5761  1544641
5762  1617621
5763  1683524
5764  1650812
5765  1545531
5766  1532516
5767  1659381
5768  1654627
5769  1550822
5770  1511027
5771  1568994
5772  1650074
5773  1567791
5774  1467384
5775  1524690
5776  1597666
5777  1590157
5778  1485954
5779  1446939
5780  1562552
5781  1586147
5782  1488153
5783  1421507
5784  1466093
5785  1563912
5786  1516484
5787  1395447
5788  1420765
5789  1506411
5790  1519337
5791  1423249
5792  1352197
5793  1448627
5794  1502800
5795  1426812
5796  1347140
5797  1361435
5798  1464933
5799  1456127
5800  1332812
5801  1327826
5802  1401288
5803  1438333
5804  1359296
5805  1267238
5806  1335203
5807  1419226
5808  1359771
5809  1278330
5810  1264477
5811  1367698
5812  1382301
5813  1264508
5814  1227268
5815  1304696
5816  1344635
5817  1299023
5818  1183097
5819  1231649
5820  1325689
5821  1293276
5822  1205856
5823  1166827
5824  1250752
5825  1302660
5826  1192557
5827  1128345
5828  1195082
5829  1261911
5830  1231752
5831  1115650
5832  1126781
5833  1230805
5834  1216572
5835  1124981
5836  1067330
5837  1141257
5838  1225496
5839  1126943
5840  1049009
5841  1090788
5842  1166911
5843  1165297
5844  1041805
5845  1011287
5846  1116879
5847  1136268
5848  1052434
5849   979189
5850  1030783
5851  1139240
5852  1071372
5853   964063
5854   973639
5855  1057395
5856  1084033
5857   969805
5858   907420
5859  1005980
5860  1052499
5861   992048
5862   893991
5863   918377
5864  1034763
5865  1000854
5866   880263
5867   865035
5868   946374
5869  1007927
5870   903826
5871   814632
5872   889824
5873   960542
5874   926448
5875   822623
5876   796265
5877   913590
5878   927755
5879   814446
5880   772146
5881   823170
5882   911863
5883   845181
5884   727110
5885   771944
5886   857671
5887   850524
5888   746020
5889   688719
5890   798667
5891   841413
5892   743351
5893   680203
5894   711926
5895   807787
5896   775314
5897   643941
5898   653243
5899   740917
5900   757310
5901   668504
5902   589576
5903   679644
5904   754125
5905   674833
5906   584395
5907   598896
5908   693075
5909   697757
5910   567945
5911   540942
5912   626482
5913   671888
5914   605822
5915   503606
5916   553457
5917   649020
5918   596505
5919   503244
5920   485181
5921   577501
5922   612769
5923   497615
5924   446246
5925   521470
5926   575220
5927   531898
5928   420747
5929   437050
5930   537920
5931   515276
5932   420715
5933   380102
5934   455511
5935   524249
5936   426949
5937   354891
5938   403557
5939   464395
5940   447598
5941   333847
5942   320359
5943   426942
5944   432869
5945   343485
5946   290506
5947   345935
5948   428444
5949   356255
5950   257317
5951   291906
5952   361155
5953   366877
5954   257317
5955   213364
5956   315387
5957   351048
5958   266003
5959   198162
5960   222962
5961   322900
5962   280717
5963   170534
5964   176281
5965   252207
5966   287623
5967   191181
5968   113418
5969   197505
5970   248467
5971   189753
5972   103946
5973   109327
5974   210983
5975   203762
5976    83788
5977    68413
5978   134751
5979   194965
5980   113752
5981    10968
5982    77591
5983   154475
5984   110988
5985    12600
5986    -8964
5987   109231
5988   125935
5989    10779
5990   -34986
5991    21567
5992    92474
5993    43154
5994   -85555
5995   -41126
5996    48878
5997    42434
5998   -54448
5999  -112156
6000   -17333
6001    37411
6002   -62553
6003  -130891
6004   -93491
6005   -11511
6006   -34718
6007  -153327
6008  -155441
6009   -61258
6010   -47962
6011  -125743
6012  -207864
6013  -135809
6014   -59727
6015  -139513
6016  -221480
6017  -209834
6018  -111790
6019  -105583
6020  -232763
6021  -263387
6022  -173720
6023  -138018
6024  -199547
6025  -302181
6026  -271453
6027  -160617
6028  -203046
6029  -298634
6030  -317359
6031  -233390
6032  -179067
6033  -298086
6034  -371037
6035  -295154
6036  -239166
6037  -271735
6038  -382496
6039  -377400
6040  -261185
6041  -275890
6042  -381726
6043  -419326
6044  -358249
6045  -283629
6046  -369834
6047  -459225
6048  -416221
6049  -334681
6050  -350786
6051  -450262
6052  -487229
6053  -376835
6054  -354291
6055  -441339
6056  -512057
6057  -480710
6058  -379412
6059  -428061
6060  -542171
6061  -514105
6062  -439665
6063  -423443
6064  -523377
6065  -587428
6066  -494926
6067  -449780
6068  -520086
6069  -597403
6070  -578782
6071  -473206
6072  -497620
6073  -617094
6074  -617416
6075  -548552
6076  -514035
6077  -591127
6078  -683715
6079  -608055
6080  -537217
6081  -588410
6082  -673653
6083  -682483
6084  -584116
6085  -574211
6086  -687593
6087  -716224
6088  -660641
6089  -605024
6090  -661434
6091  -757982
6092  -717994
6093  -628774
6094  -659674
6095  -742189
6096  -779693
6097  -699128
6098  -659353
6099  -764201
6100  -809908
6101  -759917
6102  -691192
6103  -725341
6104  -836993
6105  -826355
6106  -727894
6107  -739597
6108  -822243
6109  -873836
6110  -800339
6111  -734385
6112  -823434
6113  -892379
6114  -856608
6115  -783638
6116  -790011
6117  -905976
6118  -925979
6119  -828162
6120  -813504
6121  -888194
6122  -958678
6123  -908322
6124  -819629
6125  -877000
6126  -970611
6127  -956582
6128  -884691
6129  -859943
6130  -975001
6131 -1022475
6132  -929613
6133  -889007
6134  -939592
6135 -1027824
6136 -1013805
6137  -904301
6138  -945588
6139 -1043859
6140 -1059811
6141  -987406
6142  -934255
6143 -1026799
6144 -1109006
6145 -1032600
6146  -969384
6147 -1003637
6148 -1104677
6149 -1114957
6150 -1007627
6151 -1005037
6152 -1110698
6153 -1139620
6154 -1076889
6155 -1007919
6156 -1078719
6157 -1183622
6158 -1129988
6159 -1055885
6160 -1066659
6161 -1169973
6162 -1206389
6163 -1098535
6164 -1068856
6165 -1158615
6166 -1223252
6167 -1182591
6168 -1087632
6169 -1132530
6170 -1248893
6171 -1231187
6172 -1149901
6173 -1132248
6174 -1216657
6175 -1290004
6176 -1199494
6177 -1138411
6178 -1209284
6179 -1291593
6180 -1277080
6181 -1182333
6182 -1185518
6183 -1312896
6184 -1320651
6185 -1241084
6186 -1195411
6187 -1266530
6188 -1361052
6189 -1295497
6190 -1207668
6191 -1260709
6192 -1352953
6193 -1364670
6194 -1280488
6195 -1240127
6196 -1358130
6197 -1393170
6198 -1330037
6199 -1267250
6200 -1311933
6201 -1419619
6202 -1397958
6203 -1300364
6204 -1318616
6205 -1402964
6206 -1441772
6207 -1364296
6208 -1306785
6209 -1394589
6210 -1463241
6211 -1418297
6212 -1348550
6213 -1362923
6214 -1479024
6215 -1480906
6216 -1378392
6217 -1371172
6218 -1452078
6219 -1509277
6220 -1456685
6221 -1371425
6222 -1440091
6223 -1525714
6224 -1502304
6225 -1425638
6226 -1413750
6227 -1512726
6228 -1555380
6229 -1459291
6230 -1430010
6231 -1494636
6232 -1574145
6233 -1538017
6234 -1442385
6235 -1487607
6236 -1583587
6237 -1572131
6238 -1501258
6239 -1473223
6240 -1556916
6241 -1616397
6242 -1540613
6243 -1487450
6244 -1540947
6245 -1622706
6246 -1619384
6247 -1514820
6248 -1527580
6249 -1623740
6250 -1636622
6251 -1577371
6252 -1519547
6253 -1592438
6254 -1678890
6255 -1619990
6256 -1556683
6257 -1588097
6258 -1671982
6259 -1692868
6260 -1586822
6261 -1567200
6262 -1667586
6263 -1699793
6264 -1651529
6265 -1582118
6266 -1629432
6267 -1736841
6268 -1701714
6269 -1611540
6270 -1620295
6271 -1711383
6272 -1755020
6273 -1658977
6274 -1611184
6275 -1702972
6276 -1762360
6277 -1726073
6278 -1642540
6279 -1661469
6280 -1775095
6281 -1764644
6282 -1680640
6283 -1662799
6284 -1736580
6285 -1812417
6286 -1744253
6287 -1661144
6288 -1729563
6289 -1802538
6290 -1798055
6291 -1705343
6292 -1689598
6293 -1807480
6294 -1831733
6295 -1745643
6296 -1706423
6297 -1766171
6298 -1862379
6299 -1813937
6300 -1713860
6301 -1751824
6302 -1841767
6303 -1852678
6304 -1765006
6305 -1723334
6306 -1831291
6307 -1885727
6308 -1813747
6309 -1753098
6310 -1786418
6311 -1891923
6312 -1878370
6313 -1765787
6314 -1777086
6315 -1865030
6316 -1909462
6317 -1830649
6318 -1763065
6319 -1848209
6320 -1928885
6321 -1877414
6322 -1802310
6323 -1803914
6324 -1914682
6325 -1933301
6326 -1832134
6327 -1809738
6328 -1894136
6329 -1948610
6330 -1897455
6331 -1808297
6332 -1856750
6333 -1955852
6334 -1928994
6335 -1849396
6336 -1840670
6337 -1928682
6338 -1982664
6339 -1886496
6340 -1847906
6341 -1907527
6342 -1976729
6343 -1957901
6344 -1847398
6345 -1876634
6346 -1979685
6347 -1981822
6348 -1907191
6349 -1861944
6350 -1940697
6351 -2016823
6352 -1947609
6353 -1879029
6354 -1914926
6355 -1999802
6356 -2004919
6357 -1901590
6358 -1889826
6359 -1996996
6360 -2024600
6361 -1962157
6362 -1898683
6363 -1947954
6364 -2048370
6365 -1994055
6366 -1912391
6367 -1927343
6368 -2004562
6369 -2043751
6370 -1954678
6371 -1918408
6372 -2011860
6373 -2048393
6374 -2000047
6375 -1928720
6376 -1959038
6377 -2065390
6378 -2031469
6379 -1952149
6380 -1956190
6381 -2025495
6382 -2072198
6383 -1999314
6384 -1936851
6385 -2007696
6386 -2071344
6387 -2034407
6388 -1960298
6389 -1967140
6390 -2075976
6391 -2076398
6392 -1992354
6393 -1971887
6394 -2028615
6395 -2094176
6396 -2041718
6397 -1951244
6398 -2011037
6399 -2084889
6400 -2074116
6401 -1995891
6402 -1979908
6403 -2073588
6404 -2104740
6405 -2018387
6406 -1988853
6407 -2027066
6408 -2109255
6409 -2081339
6410 -1977284
6411 -2011758
6412 -2098677
6413 -2102116
6414 -2035385
6415 -1981421
6416 -2073779
6417 -2129493
6418 -2052991
6419 -1992874
6420 -2025791
6421 -2118213
6422 -2118318
6423 -2007670
6424 -2013425
6425 -2097206
6426 -2124274
6427 -2057335
6428 -1988234
6429 -2051022
6430 -2137712
6431 -2088760
6432 -2009796
6433 -2014452
6434 -2115406
6435 -2147705
6436 -2039845
6437 -2006871
6438 -2085431
6439 -2139943
6440 -2091587
6441 -1997721
6442 -2035278
6443 -2136408
6444 -2123289
6445 -2038551
6446 -2011750
6447 -2096981
6448 -2155977
6449 -2069447
6450 -2000302
6451 -2064068
6452 -2139052
6453 -2119960
6454 -2025652
6455 -2026203
6456 -2131138
6457 -2136040
6458 -2061057
6459 -2013238
6460 -2080935
6461 -2155949
6462 -2088493
6463 -2010895
6464 -2060548
6465 -2126358
6466 -2136207
6467 -2038657
6468 -2014790
6469 -2112354
6470 -2142463
6471 -2079336
6472 -2017356
6473 -2052232
6474 -2158721
6475 -2123339
6476 -2026644
6477 -2033418
6478 -2111567
6479 -2144923
6480 -2063848
6481 -1998649
6482 -2087171
6483 -2139798
6484 -2093193
6485 -2029754
6486 -2032458
6487 -2136480
6488 -2128052
6489 -2026356
6490 -2029636
6491 -2085842
6492 -2141330
6493 -2078838
6494 -2001056
6495 -2063404
6496 -2137335
6497 -2109437
6498 -2030274
6499 -2012062
6500 -2110164
6501 -2136360
6502 -2036790
6503 -2011757
6504 -2064342
6505 -2130322
6506 -2092718
6507 -1997832
6508 -2028735
6509 -2113666
6510 -2107620
6511 -2034078
6512 -1995236
6513 -2075103
6514 -2123507
6515 -2054394
6516 -2000578
6517 -2030811
6518 -2113376
6519 -2091509
6520 -1997720
6521 -2001528
6522 -2084581
6523 -2097776
6524 -2037365
6525 -1978838
6526 -2048471
6527 -2120133
6528 -2048980
6529 -1989192
6530 -2009298
6531 -2083018
6532 -2093249
6533 -1995084
6534 -1979924
6535 -2056735
6536 -2083147
6537 -2037329
6538 -1962511
6539 -2005446
6540 -2100065
6541 -2048229
6542 -1976663
6543 -1972009
6544 -2048826
6545 -2081873
6546 -1991615
6547 -1941946
6548 -2021859
6549 -2065997
6550 -2032323
6551 -1943500
6552 -1963661
6553 -2061826
6554 -2044041
6555 -1962590
6556 -1941952
6557 -2011290
6558 -2074377
6559 -1993442
6560 -1919917
6561 -1979739
6562 -2044518
6563 -2029014
6564 -1936584
6565 -1923253
6566 -2023226
6567 -2035031
6568 -1952134
6569 -1910766
6570 -1968305
6571 -2048240
6572 -1990109
6573 -1898831
6574 -1932346
6575 -1994997
6576 -2006996
6577 -1927311
6578 -1887004
6579 -1980031
6580 -2016217
6581 -1944118
6582 -1888582
6583 -1910226
6584 -2010502
6585 -1981035
6586 -1874055
6587 -1879383
6588 -1961401
6589 -1995012
6590 -1916595
6591 -1847485
6592 -1919759
6593 -1985306
6594 -1939814
6595 -1857362
6596 -1860439
6597 -1957790
6598 -1960728
6599 -1861737
6600 -1841117
6601 -1909634
6602 -1964485
6603 -1906084
6604 -1817567
6605 -1862523
6606 -1944226
6607 -1914466
6608 -1832873
6609 -1814732
6610 -1898531
6611 -1943367
6612 -1845005
6613 -1798316
6614 -1856489
6615 -1920799
6616 -1887894
6617 -1787922
6618 -1802611
6619 -1887673
6620 -1891151
6621 -1812797
6622 -1773711
6623 -1842558
6624 -1904161
6625 -1837034
6626 -1764885
6627 -1790372
6628 -1870135
6629 -1857584
6630 -1765753
6631 -1752570
6632 -1839410
6633 -1855247
6634 -1794308
6635 -1733844
6636 -1775361
6637 -1854084
6638 -1808341
6639 -1722290
6640 -1740946
6641 -1810688
6642 -1832127
6643 -1739746
6644 -1701319
6645 -1776924
6646 -1819824
6647 -1769972
6648 -1695061
6649 -1713019
6650 -1803643
6651 -1778217
6652 -1700980
6653 -1684255
6654 -1749720
6655 -1793213
6656 -1712090
6657 -1653747
6658 -1713589
6659 -1762284
6660 -1735081
6661 -1653951
6662 -1655852
6663 -1745450
6664 -1743571
6665 -1656981
6666 -1634627
6667 -1684703
6668 -1745895
6669 -1680962
6670 -1598750
6671 -1637933
6672 -1712571
6673 -1701273
6674 -1619330
6675 -1590236
6676 -1679785
6677 -1707647
6678 -1623495
6679 -1573917
6680 -1613501
6681 -1682869
6682 -1652025
6683 -1558497
6684 -1580280
6685 -1652997
6686 -1659964
6687 -1587433
6688 -1533271
6689 -1604304
6690 -1652927
6691 -1585897
6692 -1527542
6693 -1537255
6694 -1623518
6695 -1617264
6696 -1515689
6697 -1513886
6698 -1581770
6699 -1608338
6700 -1547904
6701 -1471975
6702 -1534366
6703 -1596567
6704 -1549507
6705 -1476730
6706 -1479214
6707 -1555732
6708 -1567306
6709 -1474934
6710 -1445232
6711 -1510196
6712 -1556930
6713 -1506198
6714 -1421193
6715 -1450618
6716 -1540741
6717 -1508845
6718 -1434293
6719 -1406875
6720 -1483387
6721 -1529318
6722 -1436086
6723 -1383263
6724 -1427447
6725 -1493173
6726 -1468342
6727 -1369454
6728 -1373263
6729 -1466607
6730 -1471049
6731 -1388963
6732 -1338680
6733 -1397262
6734 -1462884
6735 -1399712
6736 -1314570
6737 -1355731
6738 -1427818
6739 -1422106
6740 -1326328
6741 -1293094
6742 -1384830
6743 -1403734
6744 -1339978
6745 -1275815
6746 -1316131
6747 -1396469
6748 -1358747
6749 -1264368
6750 -1273386
6751 -1338575
6752 -1369783
6753 -1283560
6754 -1224917
6755 -1298903
6756 -1342292
6757 -1300145
6758 -1227091
6759 -1228630
6760 -1325722
6761 -1313255
6762 -1210259
6763 -1194660
6764 -1257786
6765 -1312475
6766 -1244746
6767 -1153167
6768 -1209544
6769 -1275867
6770 -1248356
6771 -1170501
6772 -1152647
6773 -1234894
6774 -1254882
6775 -1166160
6776 -1125810
6777 -1175460
6778 -1232685
6779 -1191037
6780 -1105322
6781 -1127225
6782 -1199672
6783 -1192020
6784 -1119678
6785 -1073791
6786 -1148696
6787 -1186454
6788 -1111721
6789 -1063234
6790 -1084860
6791 -1152591
6792 -1141185
6793 -1041667
6794 -1048032
6795 -1111407
6796 -1129436
6797 -1069262
6798  -998640
6799 -1059744
6800 -1124926
6801 -1059734
6802  -998603
6803 -1003369
6804 -1077474
6805 -1078984
6806  -979642
6807  -961295
6808 -1026381
6809 -1057231
6810 -1013651
6811  -933555
6812  -976748
6813 -1044543
6814 -1007181
6815  -933832
6816  -918065
6817  -988379
6818 -1019269
6819  -931775
6820  -887801
6821  -941586
6822  -986234
6823  -950744
6824  -864227
6825  -880360
6826  -964400
6827  -943561
6828  -867239
6829  -833735
6830  -898314
6831  -951156
6832  -873476
6833  -807703
6834  -853544
6835  -908462
6836  -901826
6837  -805144
6838  -785204
6839  -876937
6840  -884732
6841  -811137
6842  -765449
6843  -801232
6844  -883384
6845  -824118
6846  -738319
6847  -761019
6848  -820098
6849  -827882
6850  -746755
6851  -702075
6852  -788038
6853  -815754
6854  -755904
6855  -685612
6856  -712430
6857  -792058
6858  -759874
6859  -672675
6860  -671404
6861  -728496
6862  -763423
6863  -689258
6864  -622127
6865  -690420
6866  -738708
6867  -692112
6868  -622633
6869  -613543
6870  -706597
6871  -701571
6872  -610865
6873  -585815
6874  -642851
6875  -687906
6876  -628936
6877  -547841
6878  -592301
6879  -661017
6880  -631811
6881  -549732
6882  -528890
6883  -611772
6884  -639422
6885  -550002
6886  -506251
6887  -548584
6888  -607369
6889  -576343
6890  -481345
6891  -492697
6892  -566421
6893  -567348
6894  -490688
6895  -441188
6896  -512350
6897  -566987
6898  -492866
6899  -430656
6900  -445776
6901  -516386
6902  -517442
6903  -413223
6904  -400746
6905  -480925
6906  -497302
6907  -434845
6908  -368584
6909  -406854
6910  -482548
6911  -430494
6912  -354983
6913  -358561
6914  -425042
6915  -449245
6916  -357835
6917  -312732
6918  -381455
6919  -414474
6920  -375670
6921  -290855
6922  -311081
6923  -387926
6924  -368047
6925  -290220
6926  -274392
6927  -334386
6928  -370863
6929  -290933
6930  -235880
6931  -282452
6932  -331726
6933  -309849
6934  -225467
6935  -218428
6936  -304307
6937  -298513
6938  -227010
6939  -193613
6940  -235979
6941  -293460
6942  -228870
6943  -153582
6944  -187985
6945  -243891
6946  -238237
6947  -164098
6948  -135259
6949  -210576
6950  -228375
6951  -156523
6952  -111960
6953  -139815
6954  -207483
6955  -169148
6956   -82810
6957   -96526
6958  -157902
6959  -170289
6960  -101563
6961   -46212
6962  -108879
6963  -154669
6964   -98080
6965   -38221
6966   -48313
6967  -119313
6968  -113624
6969   -16079
6970   -10945
6971   -69339
6972   -96034
6973   -33452
6974    32610
6975    -9390
6976   -74358
6977   -30476
6978    31898
6979    42616
6980   -29392
6981   -42695
6982    47636
6983    77505
6984    25999
6985   -13388
6986    27711
6987   107973
6988    79139
6989     8382
6990    31923
6991   103625
6992   129737
6993    63347
6994    30821
6995   105911
6996   158357
6997   122654
6998    60695
6999    80825
7000   181174
7001   173465
7002    92376
7003    94904
7004   165173
7005   221195
7006   165112
7007   101219
7008   174190
7009   233393
7010   207554
7011   153655
7012   139131
7013   233473
7014   264498
7015   190669
7016   169350
7017   228621
7018   290089
7019   264216
7020   185525
7021   226941
7022   302368
7023   300994
7024   239841
7025   209551
7026   296995
7027   350956
7028   285875
7029   246189
7030   286208
7031   367814
7032   351541
7033   270507
7034   282838
7035   373398
7036   386846
7037   338074
7038   285985
7039   349049
7040   423464
7041   383310
7042   323424
7043   343869
7044   416429
7045   445897
7046   358961
7047   350481
7048   431198
7049   468105
7050   432659
7051   364808
7052   405308
7053   496572
7054   465442
7055   410236
7056   408835
7057   483734
7058   529304
7059   459896
7060   415529
7061   486752
7062   531939
7063   520926
7064   446125
7065   462310
7066   554165
7067   552821
7068   491291
7069   474631
7070   538058
7071   603344
7072   548640
7073   483736
7074   538950
7075   600916
7076   602449
7077   533984
7078   521232
7079   619329
7080   643263
7081   581978
7082   544207
7083   591447
7084   663873
7085   637010
7086   567873
7087   595351
7088   662934
7089   683477
7090   623886
7091   591487
7092   666616
7093   713441
7094   667096
7095   620385
7096   646978
7097   729370
7098   715056
7099   646856
7100   657659
7101   729469
7102   752483
7103   708006
7104   653847
7105   725954
7106   779803
7107   749562
7108   693752
7109   704363
7110   790068
7111   807646
7112   725147
7113   721243
7114   782004
7115   828603
7116   787459
7117   726328
7118   772874
7119   845735
7120   827188
7121   773163
7122   765185
7123   847014
7124   875517
7125   808983
7126   774724
7127   829082
7128   889819
7129   873572
7130   795993
7131   821896
7132   910579
7133   908813
7134   855390
7135   822826
7136   887373
7137   948209
7138   888255
7139   844638
7140   882494
7141   951941
7142   952398
7143   872533
7144   873082
7145   958728
7146   978148
7147   928271
7148   880810
7149   933518
7150  1016221
7151   975799
7152   910266
7153   932766
7154   999925
7155  1027074
7156   950769
7157   922679
7158  1002810
7159  1043762
7160  1005813
7161   942692
7162   977832
7163  1072334
7164  1049733
7165   985702
7166   980099
7167  1046815
7168  1096942
7169  1032784
7170   980199
7171  1046994
7172  1104116
7173  1088948
7174  1020014
7175  1025793
7176  1108860
7177  1119647
7178  1053843
7179  1030735
7180  1082118
7181  1154258
7182  1111452
7183  1040818
7184  1083642
7185  1153855
7186  1157914
7187  1088444
7188  1062591
7189  1153179
7190  1183732
7191  1127563
7192  1092716
7193  1129543
7194  1202989
7195  1187131
7196  1111913
7197  1136851
7198  1199902
7199  1217665
7200  1165535
7201  1115458
7202  1189160
7203  1242112
7204  1200990
7205  1154997
7206  1166672
7207  1248940
7208  1247077
7209  1176357
7210  1175761
7211  1243826
7212  1274114
7213  1229479
7214  1177809
7215  1226142
7216  1291989
7217  1264251
7218  1213501
7219  1213006
7220  1280686
7221  1305971
7222  1232777
7223  1214331
7224  1272447
7225  1321931
7226  1301913
7227  1235176
7228  1262558
7229  1341136
7230  1327791
7231  1268064
7232  1252122
7233  1320090
7234  1367695
7235  1307987
7236  1270130
7237  1315741
7238  1369709
7239  1362314
7240  1284209
7241  1294562
7242  1377067
7243  1382965
7244  1330777
7245  1301056
7246  1349564
7247  1422500
7248  1373742
7249  1313687
7250  1345004
7251  1410963
7252  1415946
7253  1348061
7254  1326544
7255  1409181
7256  1438387
7257  1390750
7258  1351149
7259  1379589
7260  1450748
7261  1429460
7262  1366815
7263  1381179
7264  1441906
7265  1469902
7266  1402615
7267  1369290
7268  1440448
7269  1483283
7270  1446466
7271  1401447
7272  1404245
7273  1489106
7274  1478323
7275  1416364
7276  1412991
7277  1472632
7278  1514358
7279  1466327
7280  1402454
7281  1465013
7282  1516120
7283  1498100
7284  1441785
7285  1430581
7286  1512771
7287  1537844
7288  1467463
7289  1442598
7290  1489496
7291  1551248
7292  1521291
7293  1446221
7294  1478300
7295  1545326
7296  1544349
7297  1488413
7298  1461344
7299  1546840
7300  1577382
7301  1520366
7302  1480300
7303  1510806
7304  1578468
7305  1569601
7306  1485822
7307  1500522
7308  1569504
7309  1597895
7310  1543028
7311  1490317
7312  1552879
7313  1617345
7314  1568325
7315  1517290
7316  1527620
7317  1603245
7318  1619586
7319  1539870
7320  1522368
7321  1591550
7322  1628346
7323  1592287
7324  1521998
7325  1561064
7326  1645966
7327  1607494
7328  1553392
7329  1548994
7330  1620004
7331  1658478
7332  1589197
7333  1551800
7334  1602618
7335  1650528
7336  1633436
7337  1559451
7338  1575012
7339  1660957
7340  1650004
7341  1602725
7342  1576960
7343  1633093
7344  1684613
7345  1630998
7346  1571484
7347  1613139
7348  1669877
7349  1673195
7350  1597197
7351  1591323
7352  1674918
7353  1691707
7354  1638608
7355  1597966
7356  1635230
7357  1706200
7358  1664293
7359  1607775
7360  1627505
7361  1686599
7362  1705424
7363  1648567
7364  1605463
7365  1681568
7366  1712744
7367  1670742
7368  1624564
7369  1643664
7370  1717828
7371  1709043
7372  1631364
7373  1642415
7374  1695025
7375  1732095
7376  1677015
7377  1620740
7378  1680135
7379  1728780
7380  1700335
7381  1645272
7382  1655214
7383  1729012
7384  1733763
7385  1664146
7386  1651332
7387  1703229
7388  1737251
7389  1708370
7390  1646289
7391  1679879
7392  1743487
7393  1728097
7394  1673807
7395  1660507
7396  1726933
7397  1757565
7398  1692755
7399  1662479
7400  1704350
7401  1757855
7402  1740233
7403  1664581
7404  1684026
7405  1753261
7406  1756046
7407  1706662
7408  1663195
7409  1724950
7410  1772746
7411  1722762
7412  1675031
7413  1706053
7414  1763102
7415  1764077
7416  1684207
7417  1685996
7418  1755196
7419  1766321
7420  1718149
7421  1672222
7422  1718029
7423  1786176
7424  1743556
7425  1684918
7426  1699934
7427  1763352
7428  1779706
7429  1707950
7430  1678334
7431  1747111
7432  1777110
7433  1749525
7434  1678133
7435  1712396
7436  1784833
7437  1772897
7438  1702098
7439  1697447
7440  1748004
7441  1791531
7442  1728769
7443  1681743
7444  1731526
7445  1783764
7446  1765196
7447  1692293
7448  1695619
7449  1778627
7450  1780780
7451  1714206
7452  1697582
7453  1739218
7454  1795848
7455  1753751
7456  1688718
7457  1724709
7458  1778033
7459  1780146
7460  1719910
7461  1685635
7462  1767500
7463  1786508
7464  1729519
7465  1690802
7466  1724858
7467  1794190
7468  1767006
7469  1693732
7470  1706866
7471  1766264
7472  1783194
7473  1725906
7474  1676873
7475  1744196
7476  1789336
7477  1745510
7478  1696755
7479  1709708
7480  1780675
7481  1779420
7482  1698678
7483  1690269
7484  1744663
7485  1782843
7486  1735748
7487  1676744
7488  1721095
7489  1787742
7490  1752026
7491  1698645
7492  1687587
7493  1758117
7494  1782799
7495  1709121
7496  1686155
7497  1729726
7498  1771736
7499  1752806
7500  1678990
7501  1699665
7502  1764003
7503  1751254
7504  1701810
7505  1680929
7506  1732699
7507  1771469
7508  1713067
7509  1672912
7510  1709305
7511  1758903
7512  1748693
7513  1676340
7514  1676283
7515  1741435
7516  1750995
7517  1700276
7518  1664955
7519  1709283
7520  1769386
7521  1720698
7522  1663237
7523  1681632
7524  1734559
7525  1751591
7526  1670929
7527  1649953
7528  1719724
7529  1740193
7530  1697983
7531  1653113
7532  1680413
7533  1748604
7534  1714871
7535  1653042
7536  1660914
7537  1712047
7538  1736729
7539  1674087
7540  1631211
7541  1697329
7542  1721017
7543  1697955
7544  1640343
7545  1643751
7546  1718341
7547  1710703
7548  1642240
7549  1630354
7550  1686539
7551  1722136
7552  1670943
7553  1613539
7554  1657955
7555  1709064
7556  1693420
7557  1632899
7558  1612077
7559  1692033
7560  1700661
7561  1636074
7562  1612427
7563  1653967
7564  1700453
7565  1668079
7566  1597284
7567  1625273
7568  1673932
7569  1681967
7570  1612393
7571  1584841
7572  1651312
7573  1685751
7574  1628928
7575  1589876
7576  1604124
7577  1672187
7578  1657527
7579  1578071
7580  1578387
7581  1647107
7582  1657705
7583  1612321
7584  1558761
7585  1609463
7586  1658650
7587  1618221
7588  1564970
7589  1569757
7590  1632698
7591  1642552
7592  1563665
7593  1553284
7594  1608701
7595  1643252
7596  1595396
7597  1534424
7598  1562505
7599  1631271
7600  1599965
7601  1544251
7602  1530532
7603  1592399
7604  1628851
7605  1559173
7606  1515929
7607  1559686
7608  1602058
7609  1582805
7610  1509518
7611  1520345
7612  1590590
7613  1587842
7614  1529548
7615  1492251
7616  1546887
7617  1596832
7618  1543027
7619  1486650
7620  1516498
7621  1566914
7622  1562987
7623  1490829
7624  1479077
7625  1543391
7626  1559199
7627  1512288
7628  1468747
7629  1499862
7630  1555851
7631  1518865
7632  1454204
7633  1469340
7634  1519002
7635  1537739
7636  1473066
7637  1436298
7638  1492833
7639  1526344
7640  1488721
7641  1435600
7642  1445031
7643  1519499
7644  1494646
7645  1429913
7646  1430573
7647  1473027
7648  1503592
7649  1451768
7650  1398853
7651  1445375
7652  1483214
7653  1459860
7654  1403577
7655  1400776
7656  1467799
7657  1475593
7658  1403575
7659  1385452
7660  1420467
7661  1462562
7662  1427618
7663  1360027
7664  1391813
7665  1445241
7666  1430132
7667  1379471
7668  1351117
7669  1415679
7670  1431054
7671  1374413
7672  1344252
7673  1370974
7674  1420444
7675  1399957
7676  1326308
7677  1347929
7678  1394596
7679  1400658
7680  1345855
7681  1304184
7682  1356346
7683  1397279
7684  1343795
7685  1301439
7686  1315250
7687  1369265
7688  1367979
7689  1296839
7690  1284020
7691  1343789
7692  1362229
7693  1316079
7694  1258911
7695  1299013
7696  1348875
7697  1318243
7698  1264256
7699  1266471
7700  1314189
7701  1333292
7702  1257795
7703  1233777
7704  1285286
7705  1308588
7706  1282853
7707  1216780
7708  1243591
7709  1306382
7710  1281478
7711  1225048
7712  1209811
7713  1257794
7714  1286944
7715  1229278
7716  1180925
7717  1222588
7718  1263156
7719  1247974
7720  1181642
7721  1178230
7722  1242668
7723  1244171
7724  1186210
7725  1154924
7726  1189465
7727  1250116
7728  1195504
7729  1139053
7730  1163111
7731  1207675
7732  1203211
7733  1141652
7734  1118266
7735  1185991
7736  1198849
7737  1155570
7738  1106034
7739  1131003
7740  1198359
7741  1166450
7742  1095136
7743  1105314
7744  1149052
7745  1170780
7746  1106113
7747  1061468
7748  1116593
7749  1154140
7750  1111883
7751  1060389
7752  1063290
7753  1131799
7754  1120152
7755  1049792
7756  1044807
7757  1085470
7758  1119252
7759  1071986
7760  1012154
7761  1051660
7762  1096647
7763  1078722
7764  1019772
7765  1002962
7766  1063098
7767  1078957
7768  1007864
7769   986297
7770  1020066
7771  1067034
7772  1040309
7773   964038
7774   987863
7775  1039586
7776  1028380
7777   981894
7778   936582
7779   993232
7780  1024386
7781   979507
7782   937364
7783   957227
7784  1001959
7785   991767
7786   919250
7787   921812
7788   971545
7789   983276
7790   930118
7791   892297
7792   926741
7793   973104
7794   928178
7795   881824
7796   893011
7797   945503
7798   943965
7799   875547
7800   852650
7801   906151
7802   924875
7803   887553
7804   833359
7805   859359
7806   919545
7807   885318
7808   833265
7809   826879
7810   873971
7811   894287
7812   831711
7813   794367
7814   842053
7815   875841
7816   837534
7817   787518
7818   786911
7819   849375
7820   832436
7821   784811
7822   767080
7823   808559
7824   836885
7825   787327
7826   731232
7827   768157
7828   805350
7829   797229
7830   733797
7831   720468
7832   777666
7833   794798
7834   734954
7835   705929
7836   730667
7837   783144
7838   737837
7839   682081
7840   697756
7841   745695
7842   741297
7843   687765
7844   659317
7845   713904
7846   739185
7847   685141
7848   641144
7849   659840
7850   711342
7851   700339
7852   625347
7853   628166
7854   673122
7855   689863
7856   637848
7857   595980
7858   640132
7859   676990
7860   633067
7861   589416
7862   580886
7863   650104
7864   648778
7865   574839
7866   562504
7867   608590
7868   633742
7869   594835
7870   533242
7871   560639
7872   613802
7873   593733
7874   537148
7875   519372
7876   572049
7877   599022
7878   525990
7879   497341
7880   528625
7881   573890
7882   543780
7883   478937
7884   483968
7885   547942
7886   539804
7887   488470
7888   454929
7889   500130
7890   538729
7891   488435
7892   434095
7893   455696
7894   495276
7895   494247
7896   431119
7897   418031
7898   470775
7899   488276
7900   432727
7901   390727
7902   416171
7903   476352
7904   430360
7905   380328
7906   388348
7907   429964
7908   447538
7909   384897
7910   348839
7911   395222
7912   421615
7913   391755
7914   331079
7915   346974
7916   407982
7917   394799
7918   325862
7919   320502
7920   360594
7921   390252
7922   330721
7923   286982
7924   320544
7925   357291
7926   332526
7927   283797
7928   278267
7929   333169
7930   332090
7931   278341
7932   246800
7933   285781
7934   325941
7935   288646
7936   223086
7937   251008
7938   290943
7939   290836
7940   229342
7941   208507
7942   256191
7943   283813
7944   219018
7945   187510
7946   210524
7947   258584
7948   230620
7949   169676
7950   177555
7951   225413
7952   224986
7953   182952
7954   133731
7955   188206
7956   215418
7957   170007
7958   126884
7959   142041
7960   191157
7961   183489
7962   115386
7963   113740
7964   156104
7965   167767
7966   122316
7967    78134
7968   116058
7969   158704
7970   121330
7971    78942
7972    74617
7973   118647
7974   130847
7975    66417
7976    38038
7977    86120
7978   108128
7979    81192
7980    16655
7981    41672
7982    87736
7983    73865
7984    19071
7985     4951
7986    43042
7987    76423
7988    14583
7989   -21450
7990     8577
7991    48557
7992    27898
7993   -26260
7994   -34161
7995    30996
7996    17856
7997   -34438
7998   -63002
7999   -26340
8000    16147
8001   -22680
8002   -82592
8003   -56739
8004   -17387
8005   -15682
8006   -86433
8007  -103975
8008   -52959
8009   -29543
8010   -78755
8011  -121850
8012  -101750
8013   -41623
8014   -73894
8015  -132093
8016  -132073
8017   -85295
8018   -70821
8019  -133144
8020  -165449
8021  -116161
8022   -90957
8023  -127861
8024  -177586
8025  -165189
8026  -113874
8027  -115216
8028  -186885
8029  -195869
8030  -158691
8031  -123606
8032  -176143
8033  -226955
8034  -193929
8035  -148854
8036  -183527
8037  -221461
8038  -247744
8039  -177785
8040  -174640
8041  -223836
8042  -268390
8043  -225187
8044  -187479
8045  -215118
8046  -284638
8047  -257274
8048  -223833
8049  -227674
8050  -274433
8051  -302488
8052  -256461
8053  -219487
8054  -280071
8055  -310443
8056  -298646
8057  -250047
8058  -262429
8059  -328905
8060  -338134
8061  -276822
8062  -276351
8063  -320357
8064  -362498
8065  -321370
8066  -286062
8067  -319823
8068  -372724
8069  -358581
8070  -321772
8071  -310628
8072  -380291
8073  -390914
8074  -357600
8075  -324545
8076  -364466
8077  -406541
8078  -397910
8079  -342517
8080  -370520
8081  -417146
8082  -429346
8083  -379150
8084  -366752
8085  -412039
8086  -454771
8087  -411412
8088  -385894
8089  -395785
8090  -466501
8091  -457606
8092  -407674
8093  -408092
8094  -470344
8095  -476810
8096  -454542
8097  -410557
8098  -464592
8099  -500414
8100  -481095
8101  -437829
8102  -458322
8103  -500102
8104  -527395
8105  -463590
8106  -465651
8107  -499898
8108  -545964
8109  -503273
8110  -474807
8111  -492115
8112  -565141
8113  -534749
8114  -511381
8115  -487929
8116  -568170
8117  -561486
8118  -541843
8119  -480488
8120  -587010
8121  -506205
##END NTUPLES=NMR FID
##END=
