# Supplementary material for: An untargeted multi-technique metabolomics approach to studying intracellular metabolites of HepG2 cells exposed to 2,3,7,8-tetrachlorodibenzo-p-dioxin
Source: BMC Genomics. 2011 May 20;12:251. doi: 10.1186/1471-2164-12-251 (PMC3141663; doi:10.1186/1471-2164-12-251)
Supplement: Additional file 2 — Metadata and NMR raw data: ZIP file containing: -All NMR raw data (in JCAMP-DX format ".dx") -The metadata on NMR (polars & apolars), LC-MS and GC-MS data sets (as Tab delimited files ".txt"). [file 1471-2164-12-251-S2.ZIP › TE/Ainhoa/SAFETY COPY D Disk/TRABAJO/ARTICLES/ARTICLE Metabolomics TCDD_ACCEPTED/JCAMP_DX_NMR_data_and_all_metadata/NMR_polar_TCDD_p11a.4D.dx]

##TITLE=NMR_polar_TCDD_p11a.4D
##JCAMPDX= 6.0         $$ Bruker NMR JCAMP-DX V2.0
##DATA TYPE= NMR FID
##DATA CLASS= NTUPLES
##ORIGIN= Bruker BioSpin GmbH
##OWNER= bruker
$$ 1.72 TOPSPIN		Version 2.1
$$ 2011-04-15 14:53:07.282 +0200  WUR\bruker@RIK1030
$$ Compression mode = fixed
##.OBSERVE FREQUENCY= 400.13188529
##.OBSERVE NUCLEUS= ^1H
##.DELAY= (6, 6)
##.ACQUISITION MODE= SIMULTANEOUS (DQD)
##.ACQUISITION SCHEME= undefined
##.AVERAGES= 1024
##.DIGITISER RES= 18
##SPECTROMETER/DATA SYSTEM= avance400
##.PULSE SEQUENCE= zgpr
##.SOLVENT NAME= D2O
##.SHIFT REFERENCE= INTERNAL, D2O, 1, 12.29218
##AUDIT TRAIL= $$ (NUMBER, WHEN, WHO, WHERE, PROCESS, VERSION, WHAT)
$$ ##TITLE= Audit trail, TOPSPIN		Version 1.3
$$ ##JCAMPDX= 5.01
$$ ##ORIGIN= Bruker BioSpin GmbH
$$ ##OWNER= bruker
$$ $$ P:\NMR-data/data/WUR-bruker/nmr/AR220608.4D/1/audita.txt
$$ ##AUDIT TRAIL=  $$ (NUMBER, WHEN, WHO, WHERE, VERSION, WHAT)
(   1,<2008-07-29 10:49:21.412 +0200>,<WUR\bruker>,<RIK1030>,<TOPSPIN 1.3>,
      <created by zg, POWCHK disabled, PULCHK disabled
       configuration hash MD5:
       D1 93 94 B6 6B D6 3B BD 35 EA 0D 0D AE B0 63 FA
       data hash MD5: 16K
       14 42 33 0D C8 B9 D3 60 23 73 98 E1 72 B4 7A DB>)
(   2,<2008-07-29 10:49:35.193 +0200>,<WUR\bruker>,<RIK1030>,<TOPSPIN 1.3>,
      <user comment:
       ICON-NMR User ID: WUR\bruker
       data hash MD5: 16K
       14 42 33 0D C8 B9 D3 60 23 73 98 E1 72 B4 7A DB>)
(   3,<2008-07-29 10:49:35.646 +0200>,<WUR\bruker>,<RIK1030>,<TOPSPIN 1.3>,
      <wrpa from 1 1 "AR220608.4D" "WUR-bruker" "D:\NMRautomation"
       data hash MD5: 16K
       14 42 33 0D C8 B9 D3 60 23 73 98 E1 72 B4 7A DB>)
(   4,<2011-04-15 14:53:05.064 +0200>,<WUR\bruker>,<RIK1030>,<proc1d>,<TOPSPIN 2.1>,
      <convdta from       1 "NMR_polar_TCDD_p11a.4D" "Ainhoa_raw_data" "P:\NMR-data"
       data hash MD5: 16244
       41 76 21 32 10 48 7C 8E 03 59 E2 FB B2 2B BC 93>)
$$ ##END=
$$ 
$$ $$ hash MD5
$$ $$ FA 41 B3 9E 47 AD 8E 8F 98 C6 C3 AF D2 8A 1E 9C
##$RELAX= 
##$BRUKER FILE EXP=format.temp
$$ EDIT_PAR COMMAND FILE
$$ 
$$ DI_MODE         LONG
$$ ED_ENTRY        ACQU
$$ ORDER           FILE
$$ 
$$ 
$$ HEADER		"F2 - Acquisition Parameters"
$$ T_NAME		Date_
$$ 		TYPE	R64
$$ 		CLASS	ACQU
$$ 		SUBRANGE 0.0 50000000
$$ 		REL	"Date_=itodate(DATE)"
$$ 		INV_REL	"DATE=datetoi(Date_,DATE)"
$$ 		FORMAT	"%14.0f"
$$ 		TEXT	" "
$$ END
$$ T_NAME		Time
$$ 		TYPE	R32
$$ 		CLASS	ACQU
$$ 		SUBRANGE 0.0 1000000
$$ 		REL	"Time=itotime(DATE)"
$$ 		INV_REL	"DATE=timetoi(Time,DATE)"
$$ 		FORMAT	"%14.2f"
$$ 		TEXT	" "
$$ END
$$ NAME		INSTRUM
$$ 		TEXT	" "
$$ END
$$ NAME		PROBHD
$$ 		FORMAT	"%14.14s"
$$ 		TEXT	" "
$$ END
$$ NAME		PULPROG
$$ 		TEXT	" "
$$ END
$$ NAME		TD
$$ 		TEXT	" "
$$ END
$$ NAME		SOLVENT
$$ 		TEXT	" "
$$ END
$$ NAME		NS
$$ 		TEXT	" "
$$ END
$$ NAME		DS
$$ 		TEXT	" "
$$ END
$$ T_NAME		SWH
$$ 		TYPE	R32
$$ 		CLASS	ACQU
$$ 		SUBRANGE 0.0 1e8
$$ 		REL	"SWH=SW*SFO1"
$$ 		INV_REL "SW=SWH/SFO1"
$$ 		UNIT	"Hz"
$$ 		FORMAT	"%14.3f Hz"
$$ 		TEXT	" "
$$ END
$$ T_NAME          FIDRES
$$                 TYPE    R32
$$                 CLASS   ACQU
$$                 SUBRANGE 0.0 100000
$$                 REL     "FIDRES=SW*SFO1/TD"
$$                 INV_REL "TD = nextpow(SW*SFO1/FIDRES)"
$$ 		UNIT	"Hz"
$$ 		FORMAT	"%14.6f Hz"
$$ 		TEXT	" "
$$ END
$$ T_NAME          AQ
$$ 		TYPE	R32
$$ 		CLASS	ACQU
$$ 		SUBRANGE 0.0 1000
$$ 		REL	"AQ=aqcalc(SW,SFO1,TD,DIGTYP)"
$$ 		INV_REL	"TD=tdcalc(SW,SFO1,1.0e6*AQ,DIGTYP)"
$$ 		UNIT	"sec"
$$ 		FORMAT	"%14.7f sec"
$$ 		TEXT	" "
$$ END
$$ NAME		RG
$$ 		TEXT	" "
$$ END
$$ T_NAME          DW
$$ 		TYPE	R32
$$ 		CLASS	ACQU
$$ 		SUBRANGE 0.0 1000000
$$ 		REL	"DW=1/(2*SW*SFO1)"
$$ 		INV_REL	"SW=1000000/(2*(0.005+DW)*SFO1)"
$$ 		UNIT	"usec"
$$ 		FORMAT	"%14.3lf usec"
$$ 		TEXT	" "
$$ END
$$ NAME		DE
$$ 		FORMAT	"%14.2f usec"
$$ 		TEXT	" "
$$ END
$$ NAME		TE
$$ 		FORMAT	"%14.1f K"
$$ 		TEXT	" "
$$ END
$$ T_NAME		D1
$$ 		TYPE	R32
$$ 		CLASS	ACQU
$$ 		SUBRANGE 0.0 1e38
$$ 		REL	"D1=D[1]"
$$ 		INV_REL	"D[1]=D1"
$$ 		UNIT	"sec"
$$ 		FORMAT	"%14.8f sec"
$$ 		TEXT	" "
$$ END
$$ T_NAME		d12
$$ 		TYPE	R32
$$ 		SUBRANGE 0.0 1e8
$$ 		CLASS	ACQU
$$ 		REL	"d12=20u"
$$ 		INV_REL	"D[0]=d12"
$$ 		UNIT	"sec"
$$ 		TEXT	" "
$$ 		FORMAT	"%14.8f sec"
$$ 		NONEDIT
$$ END
$$ NAME		TD0
$$ 		TEXT	" "
$$ END
$$ HEADER		"======== CHANNEL f1 ========"
$$ NAME		NUC1
$$ 		NONEDIT
$$ 		TEXT	" "
$$ END
$$ T_NAME		P1
$$ 		TYPE	R32
$$ 		CLASS	ACQU
$$ 		SUBRANGE 0.0 1.0e10
$$ 		REL	"P1=P[1]"
$$ 		INV_REL	"P[1]=P1"
$$ 		UNIT	"usec"
$$ 		FORMAT	"%14.2f usec"
$$ 		TEXT	" "
$$ END
$$ T_NAME		PL1
$$ 		TYPE	R32
$$ 		CLASS	ACQU
$$ 		SUBRANGE -6.0 1e38
$$ 		REL	"PL1=PL[1]"
$$ 		INV_REL	"PL[1]=PL1"
$$ 		UNIT	"dB"
$$ 		FORMAT	"%14.2f dB"
$$ 		TEXT	" "
$$ END
$$ T_NAME		PL9
$$ 		TYPE	R32
$$ 		CLASS	ACQU
$$ 		SUBRANGE -6.0 1e38
$$ 		REL	"PL9=PL[9]"
$$ 		INV_REL	"PL[9]=PL9"
$$ 		UNIT	"dB"
$$ 		FORMAT	"%14.2f dB"
$$ 		TEXT	" "
$$ END
$$ NAME		SFO1
$$ 		FORMAT	"%14.7f MHz"
$$ 		TEXT	" "
$$ END
##$RELAX= 
##$BRUKER FILE EXP=scon
$$ ##TITLE= Parameter file, TOPSPIN		Version 1.3
$$ ##JCAMPDX= 5.0
$$ ##DATATYPE= Parameter Values
$$ ##ORIGIN= Bruker BioSpin GmbH
$$ ##OWNER= bruker
$$ $$ 2008-07-29 09:46:06.320 +0200  WUR\bruker@RIK1030
$$ $$ D:\NMRautomation/data/WUR-bruker/nmr/AR220608.4D/1/scon
$$ ##$BLKPA= (0..15)
3 3 3 3 3 3 3 3 3 3 3 3 3 3 3 3 
$$ ##$BLKTR= (0..15)
3 3 3 3 3 3 3 3 3 3 3 3 3 3 3 3 
$$ ##$DE1= 2
$$ ##$DE2= 2
$$ ##$DEADC= 4
$$ ##$DEPA= 2
$$ ##$DERX= 3
$$ ##$PHASP4= (0..15)
0.5 0.5 0.5 0.5 0.5 0.5 0.5 0.5 0.5 0.5 0.5 0.5 0.5 0.5 0.5 0.5 
$$ ##$PHASPR= (0..15)
3 3 3 3 3 3 3 3 3 3 3 3 3 3 3 3 
$$ ##$SHAPPR= (0..15)
1.6 1.6 1.6 1.6 1.6 1.6 1.6 1.6 1.6 1.6 1.6 1.6 1.6 1.6 1.6 1.6 
$$ ##END=
##$RELAX= 
##$BRUKER FILE EXP=prosol_History
$$ #*******************************************************************
$$ #
$$ # $Source: /sc/CvsTree/sc/gen/src/prg/scripts/tix/prosol/lib/lists/default,v $
$$ #
$$ # Copyright (c) 1999
$$ # BRUKER ANALYTIK GMBH
$$ # D-76287 Rheinstetten, Germany
$$ #
$$ # All Rights Reserved
$$ #
$$ #
$$ # $Id: default,v 1.11.6.4 2006/06/09 10:27:10 ber Exp $
$$ #
$$ #*******************************************************************
$$ #../conf/instr/spect/prosol/relations/default
$$ #avance-version (05/10/24)
$$ #
$$ #pulses
$$ #
$$ P[0]=P90[F1];				#  90 deg pulse F1
$$ P[1]=P90[F1];				#  90 deg pulse F1
$$ P[2]=P90[F1]*2;				# 180 deg pulse F1
$$ P[3]=P90[F2];				#  90 deg pulse F2
$$ P[4]=P90[F2]*2;				# 180 deg pulse F2
$$ P[5]=PTOC[F1]*0.66;			#  60 deg pulse F1, TOCSY 
$$ P[6]=PTOC[F1];				#  90 deg pulse F1, TOCSY
$$ P[7]=PTOC[F1]*2;			# 180 deg pulse F1, TOCSY
$$ P[8]=PSH3[F1];                          #  90 deg selective F1, WET
$$ P[9]=PTOC[F2];				#  90 deg pulse F2, TOCSY
$$ P[10]=PTOC[F2]*2;			# 180 deg pulse F2, TOCSY
$$ P[11]=PSH1[F1];				#  90 deg selective F1
$$ P[12]=PSH2[F1];				# 180 deg selective F1
$$ #
$$ P[14]=PSH3[F2];				# 180 deg inversion, adiabatic
$$ P[15]=TROE[F1];				# cw pulse F1, ROESY
$$ P[18]=PSH7[F1];				# off-resonance presat F1
$$ P[21]=P90[F3];				#  90 deg pulse F3
$$ P[22]=P90[F3]*2;			# 180 deg pulse F3
$$ P[23]=P90[F4];				#  90 deg pulse F4
$$ P[24]=PSH2[F2];				# 180 deg refocussing, adiabatic
$$ P[25]=PROE[F1]*2;			# 180 deg pulse, Shaka ROESY
$$ P[27]=P90[F1];				#  90 deg pulse F1, WATERGATE
$$ #
$$ P[29]=PSH8[F1];                         # flip back pulse
$$ P[31]=PSH15[F2];                        # 180 deg adiabatic, F2, 13C x-filter
$$ P[32]=PSH16[F1];                        # 180 deg adiabatic, F1, z-spoil
$$ #P[33]=PSH[F1];                         #  90 deg, F1, hadamard
$$ #P[34]=PSH[F1];                         # 180 deg, F1, hadamard
$$ #P[35]=PSH[F2];                         #  90 deg, F2, hadamard
$$ #P[36]=PSH[F2];                         # 180 deg, F2, hadamard
$$ #P[37]=PSH[F3];                         #  90 deg, F3, hadamard
$$ #P[38]=PSH[F3];                         # 180 deg, F3, hadamard
$$ #
$$ P[63]=PSH11[F2];                        # 180 deg adiabatic decoupling, F2, 13C
$$ #
$$ #decoupling pulses
$$ #
$$ PCPD[1]=PCPDP[F1];			# 90 deg pulse F1, dec.
$$ PCPD[2]=PCPDP[F2];			# 90 deg pulse F2, dec.
$$ PCPD[3]=PCPDP[F3];			# 90 deg pulse F3, dec.
$$ #
$$ #power levels
$$ #
$$ PL[1]=PL90[F1];				# high power, F1
$$ PL[2]=PL90[F2];				# high power, F2
$$ PL[3]=PL90[F3];				# high power, F3
$$ PL[4]=PL90[F4];				# high power, F4
$$ PL[9]=PLCW[F1];				# presat power, F1
$$ PL[10]=PLTOC[F1];			# TOCSY power, F1
$$ PL[11]=PLROE[F1];			# ROESY power, F1
$$ PL[12]=PLCPDP[F2];			# dec. power, F2
$$ PL[13]=PLCPD2[F2];			# dec. power 2, F2
$$ PL[14]=PLNOE[F2];			# low power cw, F2
$$ PL[15]=PLTOC[F2];			# TOCSY power, F2
$$ PL[16]=PLCPDP[F3];			# dec. power, F3
$$ PL[18]=PL90[F1];			# WATERGATE power, F1
$$ PL[19]=PLCPDP[F1];			# dec. power, F1
$$ PL[21]=PLCW[F2];			# 
$$ PL[23]=PLTOC[F3];			# TOCSY power, F3
$$ PL[24]=PLHD[F2];			# HD decoupling, F2
$$ PL[25]=PLSH8U[F2];			# Eretic, F2
$$ PL[27]=PLROE[F1];			# Shaka Spinlock
$$ PL[30]=PLCPDP[F2];			# dec. power, F2, 13C (=pl12)
$$ PL[31]=PLUSER2[F2];			# dec. power, F2, 13C, cw bilev
$$ #
$$ #shapes
$$ #
$$ SP[1]=PLSH1[F1];			#  90 deg selective F1
$$ SP[2]=PLSH2[F1];			# 180 deg selective F1
$$ SP[3]=PLSH3[F2];			# adiabatic 180 deg, F2, inversion
$$ SP[6]=PLSH7[F1];			# off-resonance presat F1
$$ SP[7]=PLSH2[F2];			# adiabatic 180 deg, F2, refocussing
$$ SP[11]=PLSH8[F1];                       # flip-back pulse, F1, H
$$ SP[14]=PLSH12[F2];			# adiab. bilev dec., F2, 13C
$$ SP[18]=PLSH15[F2];                      # adiabatic 180 deg, F2, 13C, x-filter
$$ SP[19]=PLSH3[F1] +0.87;                 #  90 deg, F1, wet
$$ SP[20]=PLSH3[F1] -1.04;                 #  90 deg, F1, wet
$$ SP[21]=PLSH3[F1] +2.27;                 #  90 deg, F1, wet
$$ SP[22]=PLSH3[F1] -5.05;                 #  90 deg, F1, wet
$$ #SP[23]=PLSH[F1];                       #  90 deg, F1, hadamard
$$ #SP[24]=PLSH[F1];                       # 180 deg, F1, hadamard
$$ #SP[25]=PLSH[F2];                       #  90 deg, F2, hadamard
$$ #SP[26]=PLSH[F2];                       # 180 deg, F2, hadamard
$$ #SP[27]=PLSH[F3];                       #  90 deg, F3, hadamard
$$ #SP[28]=PLSH[F3];                       # 180 deg, F3, hadamard
$$ SP[29]=PLSH16[F1];                      # adiabatic 180 deg, F1, z-spoil
$$ SP[31]=PLSH11[F2];			# adiab. dec., F2, 13C
$$ #
$$ SPNAM1=PNSH1[F1];			#
$$ SPNAM2=PNSH2[F1];			#
$$ SPNAM3=PNSH3[F2];			#
$$ SPNAM6=PNSH7[F1];			#
$$ SPNAM7=PNSH2[F2];			#
$$ SPNAM11=PNSH8[F1];                      #
$$ SPNAM14=PNSH12[F2];			#
$$ SPNAM15=PNSH8U[F2];			# Eretic, F2
$$ SPNAM18=PNSH15[F2];			#
$$ SPNAM19=PNSH3[F1];			#
$$ SPNAM20=PNSH3[F1];			#
$$ SPNAM21=PNSH3[F1];			#
$$ SPNAM22=PNSH3[F1];			#
$$ #SPNAM23=PNSH[];                        #
$$ #SPNAM24=PNSH[];                        #
$$ #SPNAM25=PNSH[];                        #
$$ #SPNAM26=PNSH[];                        #
$$ #SPNAM27=PNSH[];                        #
$$ #SPNAM28=PNSH[];                        #
$$ SPNAM29=PNSH16[F1];                     #
$$ SPNAM31=PNSH11[F2];			#
$$ #
$$ SPOAL[1]=PASH1[F1];			#
$$ SPOAL[2]=PASH2[F1];			#
$$ SPOAL[3]=PASH3[F2];			#
$$ SPOAL[6]=PASH7[F1];			#
$$ SPOAL[7]=PASH2[F2];			#
$$ SPOAL[11]=PASH8[F1];
$$ SPOAL[14]=PASH12[F2];			#
$$ SPOAL[18]=PASH15[F2];			#
$$ SPOAL[19]=PASH3[F1];			#
$$ SPOAL[20]=PASH3[F1];			#
$$ SPOAL[21]=PASH3[F1];			#
$$ SPOAL[22]=PASH3[F1];			#
$$ #SPOAL[23]=PASH[];			#
$$ #SPOAL[24]=PASH[];			#
$$ #SPOAL[25]=PASH[];			#
$$ #SPOAL[26]=PASH[];			#
$$ #SPOAL[27]=PASH[];			#
$$ #SPOAL[28]=PASH[];			#
$$ SPOAL[29]=PASH16[F1];                   #
$$ SPOAL[31]=PASH11[F2];			#
$$ #
$$ #global
$$ #
$$ D[9]=TTOC[F1];				#
$$ D[16]=D_grad;				#
$$ P[16]=P_grad1;				#
$$ P[17]=P_mlev;				#
$$ P[19]=P_grad2;				#
$$ P[20]=P_mlev;				#
$$ P[28]=P_hsqc;				#
$$ #
##$RELAX= 
##$BRUKER FILE EXP=pulseprogram
$$ # 1 "C:/Bruker/TOPSPIN/exp/stan/nmr/lists/pp/zgpr"
$$ ;zgpr
$$ ;avance-version (06/11/09)
$$ ;1D sequence with f1 presaturation
$$ ;
$$ ;$CLASS=HighRes
$$ ;$DIM=1D
$$ ;$TYPE=
$$ ;$SUBTYPE=
$$ ;$COMMENT=
$$ 
$$ 
$$ # 1 "C:/Bruker/TOPSPIN/exp/stan/nmr/lists/pp/Avance.incl" 1
$$ ;Avance2.incl
$$ ;   for 1
$$ ;
$$ ;avance-version (07/01/22)
$$ ;
$$ ;$CLASS=HighRes Incl
$$ ;$COMMENT=
$$ 
$$ 
$$ 
$$ 
$$ 
$$ 
$$ 
$$ 
$$ 
$$ 
$$ 
$$ 
$$ 
$$ 
$$ 
$$ 
$$ 
$$ 
$$ 
$$ 
$$ 
$$ 
$$ 
$$ 
$$ 
$$ 
$$ 
$$ 
$$ 
$$ 
$$ 
$$ 
$$ 
$$ 
$$ 
$$ 
$$ 
$$ 
$$ 
$$ 
$$ 
$$ 
$$ 
$$ 
$$ 
$$ 
$$ 
$$ 
$$ 
$$ 
$$ 
$$ 
$$ 
$$ 
$$ 
$$ 
$$ 
$$ 
$$ 
$$ 
$$ 
$$ 
$$ 
$$ 
$$ 
$$ 
$$ 
$$ 
$$ 
$$ 
$$ 
$$ 
$$ 
$$ 
$$ 
$$ 
$$ 
$$ 
$$ 
$$ 
$$ 
$$ 
$$ 
$$ 
$$ 
$$ 
$$ 
$$ 
$$ 
$$ 
$$ 
$$ 
$$ 
$$ 
$$ 
$$ 
$$ 
$$ 
$$ 
$$ 
$$ 
$$ 
$$ 
$$ 
$$ 
$$ 
$$ 
$$ 
$$ 
$$ 
$$ 
$$ 
$$ 
$$ 
$$ 
$$ 
$$ 
$$ 
$$ 
$$ 
$$ 
$$ 
$$ 
$$ 
$$ 
$$ 
$$ 
$$ 
$$ 
$$ 
$$ 
$$ 
$$ 
$$ ;$Id: Avance2.incl,v 1.10.6.7 2007/01/22 13:54:46 ber Exp $
$$ # 12 "C:/Bruker/TOPSPIN/exp/stan/nmr/lists/pp/zgpr" 2
$$ 
$$ 
$$ 
$$ "d12=20u"
$$ 
$$ 
$$ "acqt0=-p1*2/3.1416"
$$ 
$$ 
$$ # 1 "mc_line 21 file C:/Bruker/TOPSPIN/exp/stan/nmr/lists/pp/zgpr expanding definition part of mc command before ze"
$$ define delay MCWRK
$$ define delay MCREST
$$ "MCWRK = 0.500000*30m"
$$ "MCREST = 30m - 30m"
$$ # 21 "C:/Bruker/TOPSPIN/exp/stan/nmr/lists/pp/zgpr"
$$ 1 ze
$$ # 1 "mc_line 21 file C:/Bruker/TOPSPIN/exp/stan/nmr/lists/pp/zgpr expanding definition of mc command after ze"
$$ # 22 "C:/Bruker/TOPSPIN/exp/stan/nmr/lists/pp/zgpr"
$$ # 1 "mc_line 22 file C:/Bruker/TOPSPIN/exp/stan/nmr/lists/pp/zgpr expanding start label for mc command"
$$ 2 MCWRK  * 2
$$ LBLF0, MCREST
$$ # 23 "C:/Bruker/TOPSPIN/exp/stan/nmr/lists/pp/zgpr"
$$   d12 pl9:f1
$$   d1 cw:f1 ph29
$$   4u do:f1
$$   d12 pl1:f1
$$   p1 ph1
$$   go=2 ph31
$$ # 1 "mc_line 29 file C:/Bruker/TOPSPIN/exp/stan/nmr/lists/pp/zgpr expanding mc command in line"
$$   MCWRK wr #0
$$   MCWRK zd 
$$   lo to LBLF0 times td0
$$ 
$$ # 30 "C:/Bruker/TOPSPIN/exp/stan/nmr/lists/pp/zgpr"
$$ exit
$$ 
$$ 
$$ ph1=0 2 2 0 1 3 3 1
$$ ph29=0
$$ ph31=0 2 2 0 1 3 3 1
$$ 
$$ 
$$ ;pl1 : f1 channel - power level for pulse (default)
$$ ;pl9 : f1 channel - power level for presaturation
$$ ;p1 : f1 channel -  90 degree high power pulse
$$ ;d1 : relaxation delay; 1-5 * T1
$$ ;d12: delay for power switching                      [20 usec]
$$ ;NS: 1 * n, total number of scans: NS * TD0
$$ 
$$ 
$$ 
$$ ;$Id: zgpr,v 1.7.10.2 2006/11/10 11:04:15 ber Exp $
##$RELAX= 
##$BRUKER FILE EXP=uxnmr.par
$$ ##TITLE= Parameter file, TOPSPIN		Version 1.3
$$ ##JCAMPDX= 5.0
$$ ##DATATYPE= Parameter Values
$$ ##ORIGIN= Bruker BioSpin GmbH
$$ ##OWNER= Administrator
$$ $$ 2008-03-03 09:42:28.895 +0100  WUR\bruker@RIK1030
$$ $$ C:/Bruker/TOPSPIN/conf/instr/avance400/uxnmr.par
$$ ##$ACB= 0
$$ ##$ACBTAT= (0..15)
0 88 72 0 0 0 0 0 0 0 0 0 0 0 0 0 
$$ ##$ACBTBA= (0..15)
0 0 0 0 0 0 0 0 0 0 0 0 0 0 0 0 
$$ ##$ACBTCTL= (0..15)
0 0 0 0 0 0 0 0 0 0 0 0 0 0 0 0 
$$ ##$ACBTDI= (0..15)
0 102 102 0 0 0 0 0 0 0 0 0 0 0 0 0 
$$ ##$ACBTDM= (0..15)
0 10 10 0 0 0 0 0 0 0 0 0 0 0 0 0 
$$ ##$ACBTFHI= (0..15)
0 400 400 0 0 0 0 0 0 0 0 0 0 0 0 0 
$$ ##$ACBTFL= (0..15)
0 73 74 0 0 0 0 0 0 0 0 0 0 0 0 0 
$$ ##$ACBTFLO= (0..15)
0 14 14 0 0 0 0 0 0 0 0 0 0 0 0 0 
$$ ##$ACBTOUT= (0..15)
0 1 2 0 0 0 0 0 0 0 0 0 0 0 0 0 
$$ ##$ACBTPO= (0..15)
0 150000 60000 0 0 0 0 0 0 0 0 0 0 0 0 0 
$$ ##$ACBTPW= (0..15)
0 10 10 0 0 0 0 0 0 0 0 0 0 0 0 0 
$$ ##$ACBTSB= (0..15)
0 0 0 0 0 0 0 0 0 0 0 0 0 0 0 0 
$$ ##$ACBTY= <no>
$$ ##$AQSBDHW= (0..31)
255 255 1 4 4 255 255 255 0 0 255 255 255 255 255 255 255 255 255 0 255 
255 255 255 255 255 255 255 255 255 255 255 
$$ ##$AQSBDID= (0..31)
255 255 88 83 83 255 255 255 65 67 255 255 255 255 255 255 255 255 255 
66 255 255 255 255 255 255 255 255 255 255 255 255 
$$ ##$AQSBDNO= (0..31)
255 255 1 1 2 255 255 255 1 1 255 255 255 255 255 255 255 255 255 1 255 
255 255 255 255 255 255 255 255 255 255 255 
$$ ##$AQSBDTY= (0..31)
255 255 3 16 16 255 255 255 5 9 255 255 255 255 255 255 255 255 255 7 
255 255 255 255 255 255 255 255 255 255 255 255 
$$ ##$AQSBUAD= (0..31)
255 255 52 36 37 255 255 255 54 26 255 255 255 255 255 255 255 255 255 
32 255 255 255 255 255 255 255 255 255 255 255 255 
$$ ##$AQSECL= (0..31)
255 255 2 3 3 255 255 255 5 2 255 255 255 255 255 255 255 255 255 255 
255 255 255 255 255 255 255 255 255 255 255 255 
$$ ##$AQSECLS= (0..31)
255 255 3 2 2 255 255 255 0 0 255 255 255 255 255 255 255 255 255 255 
255 255 255 255 255 255 255 255 255 255 255 255 
$$ ##$ATT19F= (0..1)
0 0 
$$ ##$ATT1H= (0..1)
0 0 
$$ ##$ATT3H= (0..1)
0 0 
$$ ##$ATTX= (0..1)
0 0 
$$ ##$ATTY= (0..1)
0 0 
$$ ##$ATTZ= (0..1)
0 0 
$$ ##$BACSAIR= no
$$ ##$BACSCAP= 60
$$ ##$BACSDEL= 10
$$ ##$BACSFCM= no
$$ ##$BACSOPT= <>
$$ ##$BACSTY= <tty08>
$$ ##$BARPTY= <no>
$$ ##$BFREQ= 400.13
$$ ##$BIRDS= yes
$$ ##$BMPC= 0
$$ ##$BMPCTY= <no>
$$ ##$BPSUTY= <no>
$$ ##$BSMS= 1
$$ ##$BSMSTY= <tty02>
$$ ##$CFASMOD= (0..7)
1 1 1 1 1 1 1 1 
$$ ##$CFASMUL= (0..7)
1 1 1 1 1 1 1 1 
$$ ##$CNFTXDR= (0..7)
6 6 0 0 0 0 0 0 
$$ ##$COMDIG2= 0
$$ ##$CPDBTY= <no>
$$ ##$CRCOTY= <no>
$$ ##$DATSTAT= no
$$ ##$DIGI140= (0..7)
0 0 0 0 0 0 0 0 
$$ ##$DIGIB12= (0..7)
0 0 0 0 0 0 0 0 
$$ ##$DIGIB16= (0..7)
0 0 0 0 0 0 0 0 
$$ ##$DIGIFA= (0..7)
0 0 0 0 0 0 0 0 
$$ ##$DIGIHA= (0..7)
0 0 0 0 0 0 0 0 
$$ ##$DIGIHAF= (0..7)
0 0 0 0 0 0 0 0 
$$ ##$DIGIHRD= (0..7)
0 0 0 0 0 0 0 0 
$$ ##$DIGIIA= (0..7)
0 0 0 0 0 0 0 0 
$$ ##$DIGIO16= (0..7)
0 0 0 0 0 0 0 0 
$$ ##$DIGISA= (0..7)
1 0 0 0 0 0 0 0 
$$ ##$DIGISAF= (0..7)
0 0 0 0 0 0 0 0 
$$ ##$DIGISL= (0..7)
0 0 0 0 0 0 0 0 
$$ ##$DIGITYI= (0..7)
0 0 0 0 0 0 0 0 
$$ ##$DIGITYP= (0..7)
0 0 0 0 0 0 0 0 
$$ ##$DIGITZ= 0
$$ ##$DRU= no
$$ ##$FCUMEM= (0..7)
2093056 2093056 0 0 0 0 0 0 
$$ ##$FCUPAL= (0..7)
260 260 0 0 0 0 0 0 
$$ ##$FQMIX= 0
$$ ##$FUNCMOD= <>
$$ ##$GCUTYPE= 2
$$ ##$GTUTY= <no>
$$ ##$HFAC= 3
$$ ##$HPCU= 0
$$ ##$HPCUTY= <no>
$$ ##$HPTXLP= (0..3)
-1 -1 -1 -1 
$$ ##$HPTXPI= (0..3)
0 0 0 0 
$$ ##$HPTXPO= (0..3)
0 0 0 0 
$$ ##$HPTXTY= (0..3)
0 0 0 0 
$$ ##$IF451= 0
$$ ##$IFREQ= 1
$$ ##$INTFPR= 0
$$ ##$IPSO= no
$$ ##$LOCKTY= <tty03>
$$ ##$LOCSWID= 0
$$ ##$M2FAC= 0
$$ ##$MASTY= <no>
$$ ##$MEMPRM= 0
$$ ##$MHFAC= 0
$$ ##$MXFAC= 0
$$ ##$NAMPD1= <2H>
$$ ##$NAMPD10= <>
$$ ##$NAMPD11= <>
$$ ##$NAMPD12= <>
$$ ##$NAMPD13= <>
$$ ##$NAMPD14= <>
$$ ##$NAMPD15= <>
$$ ##$NAMPD16= <>
$$ ##$NAMPD2= <X-BB19F_2HS>
$$ ##$NAMPD3= <1H>
$$ ##$NAMPD4= <>
$$ ##$NAMPD5= <>
$$ ##$NAMPD6= <>
$$ ##$NAMPD7= <>
$$ ##$NAMPD8= <>
$$ ##$NAMPD9= <>
$$ ##$NFCU= 2
$$ ##$NMRCH= 0
$$ ##$NMRMEM= 0
$$ ##$NRCU= 1
$$ ##$NROUT= 1
$$ ##$PAMPF1= (0..15)
75 99 67 27 0 0 0 12 117 46 8 118 1 0 0 0 
$$ ##$PAMPF2= (0..15)
0 0 0 0 0 0 0 0 0 0 0 0 0 0 0 0 
$$ ##$PAMPF3= (0..15)
0 0 0 0 0 0 0 0 0 0 0 0 0 0 0 0 
$$ ##$PAMPF4= (0..15)
0 0 0 0 0 0 0 0 0 0 0 0 0 0 0 0 
$$ ##$PAMPF5= (0..15)
0 0 0 0 0 0 0 0 0 0 0 0 0 0 0 0 
$$ ##$PAMPF6= (0..15)
0 0 0 0 0 0 0 0 0 0 0 0 0 0 0 0 
$$ ##$PAMPF7= (0..15)
0 0 0 0 0 0 0 0 0 0 0 0 0 0 0 0 
$$ ##$PAMPF8= (0..15)
0 0 0 0 0 0 0 0 0 0 0 0 0 0 0 0 
$$ ##$PH4= 0
$$ ##$PHF4TY= <no>
$$ ##$POWCHK= no
$$ ##$PRAMD1= (0..7)
0 1048576 0 0 0 1048576 0 0 
$$ ##$PRAMD10= (0..7)
0 0 0 0 0 0 0 0 
$$ ##$PRAMD11= (0..7)
0 0 0 0 0 0 0 0 
$$ ##$PRAMD12= (0..7)
0 0 0 0 0 0 0 0 
$$ ##$PRAMD13= (0..7)
0 0 0 0 0 0 0 0 
$$ ##$PRAMD14= (0..7)
0 0 0 0 0 0 0 0 
$$ ##$PRAMD15= (0..7)
0 0 0 0 0 0 0 0 
$$ ##$PRAMD16= (0..7)
0 0 0 0 0 0 0 0 
$$ ##$PRAMD17= (0..7)
0 0 0 0 0 0 0 0 
$$ ##$PRAMD18= (0..7)
0 0 0 0 0 0 0 0 
$$ ##$PRAMD19= (0..7)
0 0 0 0 0 0 0 0 
$$ ##$PRAMD2= (0..7)
2147483644 2146435071 2147483647 134217727 2147483644 2146435071 2147483647 
134217727 
$$ ##$PRAMD20= (0..7)
0 0 0 0 0 0 0 0 
$$ ##$PRAMD21= (0..7)
0 0 0 0 0 0 0 0 
$$ ##$PRAMD3= (0..7)
2 0 0 0 2 0 0 0 
$$ ##$PRAMD4= (0..7)
2147483644 2146435071 2147483647 134217727 2147483644 2146435071 2147483647 
134217727 
$$ ##$PRAMD5= (0..7)
0 0 0 0 0 0 0 0 
$$ ##$PRAMD6= (0..7)
0 0 0 0 0 0 0 0 
$$ ##$PRAMD7= (0..7)
0 0 0 0 0 0 0 0 
$$ ##$PRAMD8= (0..7)
0 0 0 0 0 0 0 0 
$$ ##$PRAMD9= (0..7)
0 0 0 0 0 0 0 0 
$$ ##$PRAMLED= (0..1)
15 15 
$$ ##$PRAMP1= <tty01>
$$ ##$PRAMP2= <no>
$$ ##$PRAMP3= <no>
$$ ##$PRAMP4= <no>
$$ ##$PRAMP5= <no>
$$ ##$PRAMP6= <no>
$$ ##$PRAMP7= <no>
$$ ##$PRAMP8= <no>
$$ ##$PRAMPTP= 0
$$ ##$PREPTY= <no>
$$ ##$PRESHLD= 0
$$ ##$PTS160= -1
$$ ##$PTSA2X= (0..7)
0 0 0 0 0 0 0 0 
$$ ##$PTSF2X= (0..7)
0 0 0 0 0 0 0 0 
$$ ##$PTSFMX= (0..7)
429.9 429.9 0 0 0 0 0 0 
$$ ##$PULCHK= no
$$ ##$RCUCDS= (0..7)
8388608 0 0 0 0 0 0 0 
$$ ##$RCUCFS= (0..7)
4096 0 0 0 0 0 0 0 
$$ ##$RCUCSS= (0..7)
1048576 0 0 0 0 0 0 0 
$$ ##$RCUI2C1= (0..7)
78 0 0 0 0 0 0 0 
$$ ##$RCUI2C2= (0..7)
0 0 0 0 0 0 0 0 
$$ ##$RCUI2C3= (0..7)
0 0 0 0 0 0 0 0 
$$ ##$RCUI2C4= (0..7)
0 0 0 0 0 0 0 0 
$$ ##$RCUI2C5= (0..7)
0 0 0 0 0 0 0 0 
$$ ##$RCUI2C6= (0..7)
0 0 0 0 0 0 0 0 
$$ ##$RCUI2C7= (0..7)
0 0 0 0 0 0 0 0 
$$ ##$RCUI2C8= (0..7)
0 0 0 0 0 0 0 0 
$$ ##$RDCU= 0
$$ ##$RGTYPE= (0..7)
5 0 0 0 0 0 0 0 
$$ ##$RG_max= (0..7)
46341 0 0 0 0 0 0 0 
$$ ##$RG_min= (0..7)
1 0 0 0 0 0 0 0 
$$ ##$RG_tab1= (0..255)
1 1.1 1.3 1.4 1.6 1.8 2 2.2 2.5 2.8 3.2 3.6 4 4.5 5 5.7 6.3 7.1 8 9 10.1 
11.3 12.7 14.3 16 18 20.2 22.6 25.4 28.5 32 35.9 40.3 45.3 50.8 57 64 
71.8 80.6 90.5 101.6 114 128 143.7 161.3 181 203.2 228.1 256 287.4 322.5 
362 406.4 456.1 512 574.7 645.1 724.1 812.7 912.3 1024 1149.4 1290.2 1448.2 
1625.5 1824.6 2048 2298.8 2580.3 2896.3 3251 3649.1 4096 4597.6 5160.6 
5792.6 6502 7298.2 8192 9195.2 10321.3 11585.2 13004 14596.5 16384 18390.4 
20642.5 23170.5 26008 29193 32768 36780.8 41285.1 46341 -1 -1 -1 -1 -1 
-1 -1 -1 -1 -1 -1 -1 -1 -1 -1 -1 -1 -1 -1 -1 -1 -1 -1 -1 -1 -1 -1 -1 -1 
-1 -1 -1 -1 -1 -1 -1 -1 -1 -1 -1 -1 -1 -1 -1 -1 -1 -1 -1 -1 -1 -1 -1 -1 
-1 -1 -1 -1 -1 -1 -1 -1 -1 -1 -1 -1 -1 -1 -1 -1 -1 -1 -1 -1 -1 -1 -1 -1 
-1 -1 -1 -1 -1 -1 -1 -1 -1 -1 -1 -1 -1 -1 -1 -1 -1 -1 -1 -1 -1 -1 -1 -1 
-1 -1 -1 -1 -1 -1 -1 -1 -1 -1 -1 -1 -1 -1 -1 -1 -1 -1 -1 -1 -1 -1 -1 -1 
-1 -1 -1 -1 -1 -1 -1 -1 -1 -1 -1 -1 -1 -1 -1 -1 -1 -1 -1 -1 -1 -1 -1 -1 
-1 -1 -1 -1 -1 -1 -1 -1 -1 -1 -1 -1 -1 
$$ ##$RG_tab2= (0..255)
-1 -1 -1 -1 -1 -1 -1 -1 -1 -1 -1 -1 -1 -1 -1 -1 -1 -1 -1 -1 -1 -1 -1 -1 
-1 -1 -1 -1 -1 -1 -1 -1 -1 -1 -1 -1 -1 -1 -1 -1 -1 -1 -1 -1 -1 -1 -1 -1 
-1 -1 -1 -1 -1 -1 -1 -1 -1 -1 -1 -1 -1 -1 -1 -1 -1 -1 -1 -1 -1 -1 -1 -1 
-1 -1 -1 -1 -1 -1 -1 -1 -1 -1 -1 -1 -1 -1 -1 -1 -1 -1 -1 -1 -1 -1 -1 -1 
-1 -1 -1 -1 -1 -1 -1 -1 -1 -1 -1 -1 -1 -1 -1 -1 -1 -1 -1 -1 -1 -1 -1 -1 
-1 -1 -1 -1 -1 -1 -1 -1 -1 -1 -1 -1 -1 -1 -1 -1 -1 -1 -1 -1 -1 -1 -1 -1 
-1 -1 -1 -1 -1 -1 -1 -1 -1 -1 -1 -1 -1 -1 -1 -1 -1 -1 -1 -1 -1 -1 -1 -1 
-1 -1 -1 -1 -1 -1 -1 -1 -1 -1 -1 -1 -1 -1 -1 -1 -1 -1 -1 -1 -1 -1 -1 -1 
-1 -1 -1 -1 -1 -1 -1 -1 -1 -1 -1 -1 -1 -1 -1 -1 -1 -1 -1 -1 -1 -1 -1 -1 
-1 -1 -1 -1 -1 -1 -1 -1 -1 -1 -1 -1 -1 -1 -1 -1 -1 -1 -1 -1 -1 -1 -1 -1 
-1 -1 -1 -1 -1 -1 -1 -1 -1 -1 -1 -1 -1 -1 -1 -1 
$$ ##$RG_tab3= (0..255)
-1 -1 -1 -1 -1 -1 -1 -1 -1 -1 -1 -1 -1 -1 -1 -1 -1 -1 -1 -1 -1 -1 -1 -1 
-1 -1 -1 -1 -1 -1 -1 -1 -1 -1 -1 -1 -1 -1 -1 -1 -1 -1 -1 -1 -1 -1 -1 -1 
-1 -1 -1 -1 -1 -1 -1 -1 -1 -1 -1 -1 -1 -1 -1 -1 -1 -1 -1 -1 -1 -1 -1 -1 
-1 -1 -1 -1 -1 -1 -1 -1 -1 -1 -1 -1 -1 -1 -1 -1 -1 -1 -1 -1 -1 -1 -1 -1 
-1 -1 -1 -1 -1 -1 -1 -1 -1 -1 -1 -1 -1 -1 -1 -1 -1 -1 -1 -1 -1 -1 -1 -1 
-1 -1 -1 -1 -1 -1 -1 -1 -1 -1 -1 -1 -1 -1 -1 -1 -1 -1 -1 -1 -1 -1 -1 -1 
-1 -1 -1 -1 -1 -1 -1 -1 -1 -1 -1 -1 -1 -1 -1 -1 -1 -1 -1 -1 -1 -1 -1 -1 
-1 -1 -1 -1 -1 -1 -1 -1 -1 -1 -1 -1 -1 -1 -1 -1 -1 -1 -1 -1 -1 -1 -1 -1 
-1 -1 -1 -1 -1 -1 -1 -1 -1 -1 -1 -1 -1 -1 -1 -1 -1 -1 -1 -1 -1 -1 -1 -1 
-1 -1 -1 -1 -1 -1 -1 -1 -1 -1 -1 -1 -1 -1 -1 -1 -1 -1 -1 -1 -1 -1 -1 -1 
-1 -1 -1 -1 -1 -1 -1 -1 -1 -1 -1 -1 -1 -1 -1 -1 
$$ ##$RG_tab4= (0..255)
-1 -1 -1 -1 -1 -1 -1 -1 -1 -1 -1 -1 -1 -1 -1 -1 -1 -1 -1 -1 -1 -1 -1 -1 
-1 -1 -1 -1 -1 -1 -1 -1 -1 -1 -1 -1 -1 -1 -1 -1 -1 -1 -1 -1 -1 -1 -1 -1 
-1 -1 -1 -1 -1 -1 -1 -1 -1 -1 -1 -1 -1 -1 -1 -1 -1 -1 -1 -1 -1 -1 -1 -1 
-1 -1 -1 -1 -1 -1 -1 -1 -1 -1 -1 -1 -1 -1 -1 -1 -1 -1 -1 -1 -1 -1 -1 -1 
-1 -1 -1 -1 -1 -1 -1 -1 -1 -1 -1 -1 -1 -1 -1 -1 -1 -1 -1 -1 -1 -1 -1 -1 
-1 -1 -1 -1 -1 -1 -1 -1 -1 -1 -1 -1 -1 -1 -1 -1 -1 -1 -1 -1 -1 -1 -1 -1 
-1 -1 -1 -1 -1 -1 -1 -1 -1 -1 -1 -1 -1 -1 -1 -1 -1 -1 -1 -1 -1 -1 -1 -1 
-1 -1 -1 -1 -1 -1 -1 -1 -1 -1 -1 -1 -1 -1 -1 -1 -1 -1 -1 -1 -1 -1 -1 -1 
-1 -1 -1 -1 -1 -1 -1 -1 -1 -1 -1 -1 -1 -1 -1 -1 -1 -1 -1 -1 -1 -1 -1 -1 
-1 -1 -1 -1 -1 -1 -1 -1 -1 -1 -1 -1 -1 -1 -1 -1 -1 -1 -1 -1 -1 -1 -1 -1 
-1 -1 -1 -1 -1 -1 -1 -1 -1 -1 -1 -1 -1 -1 -1 -1 
$$ ##$RG_tab5= (0..255)
-1 -1 -1 -1 -1 -1 -1 -1 -1 -1 -1 -1 -1 -1 -1 -1 -1 -1 -1 -1 -1 -1 -1 -1 
-1 -1 -1 -1 -1 -1 -1 -1 -1 -1 -1 -1 -1 -1 -1 -1 -1 -1 -1 -1 -1 -1 -1 -1 
-1 -1 -1 -1 -1 -1 -1 -1 -1 -1 -1 -1 -1 -1 -1 -1 -1 -1 -1 -1 -1 -1 -1 -1 
-1 -1 -1 -1 -1 -1 -1 -1 -1 -1 -1 -1 -1 -1 -1 -1 -1 -1 -1 -1 -1 -1 -1 -1 
-1 -1 -1 -1 -1 -1 -1 -1 -1 -1 -1 -1 -1 -1 -1 -1 -1 -1 -1 -1 -1 -1 -1 -1 
-1 -1 -1 -1 -1 -1 -1 -1 -1 -1 -1 -1 -1 -1 -1 -1 -1 -1 -1 -1 -1 -1 -1 -1 
-1 -1 -1 -1 -1 -1 -1 -1 -1 -1 -1 -1 -1 -1 -1 -1 -1 -1 -1 -1 -1 -1 -1 -1 
-1 -1 -1 -1 -1 -1 -1 -1 -1 -1 -1 -1 -1 -1 -1 -1 -1 -1 -1 -1 -1 -1 -1 -1 
-1 -1 -1 -1 -1 -1 -1 -1 -1 -1 -1 -1 -1 -1 -1 -1 -1 -1 -1 -1 -1 -1 -1 -1 
-1 -1 -1 -1 -1 -1 -1 -1 -1 -1 -1 -1 -1 -1 -1 -1 -1 -1 -1 -1 -1 -1 -1 -1 
-1 -1 -1 -1 -1 -1 -1 -1 -1 -1 -1 -1 -1 -1 -1 -1 
$$ ##$RG_tab6= (0..255)
-1 -1 -1 -1 -1 -1 -1 -1 -1 -1 -1 -1 -1 -1 -1 -1 -1 -1 -1 -1 -1 -1 -1 -1 
-1 -1 -1 -1 -1 -1 -1 -1 -1 -1 -1 -1 -1 -1 -1 -1 -1 -1 -1 -1 -1 -1 -1 -1 
-1 -1 -1 -1 -1 -1 -1 -1 -1 -1 -1 -1 -1 -1 -1 -1 -1 -1 -1 -1 -1 -1 -1 -1 
-1 -1 -1 -1 -1 -1 -1 -1 -1 -1 -1 -1 -1 -1 -1 -1 -1 -1 -1 -1 -1 -1 -1 -1 
-1 -1 -1 -1 -1 -1 -1 -1 -1 -1 -1 -1 -1 -1 -1 -1 -1 -1 -1 -1 -1 -1 -1 -1 
-1 -1 -1 -1 -1 -1 -1 -1 -1 -1 -1 -1 -1 -1 -1 -1 -1 -1 -1 -1 -1 -1 -1 -1 
-1 -1 -1 -1 -1 -1 -1 -1 -1 -1 -1 -1 -1 -1 -1 -1 -1 -1 -1 -1 -1 -1 -1 -1 
-1 -1 -1 -1 -1 -1 -1 -1 -1 -1 -1 -1 -1 -1 -1 -1 -1 -1 -1 -1 -1 -1 -1 -1 
-1 -1 -1 -1 -1 -1 -1 -1 -1 -1 -1 -1 -1 -1 -1 -1 -1 -1 -1 -1 -1 -1 -1 -1 
-1 -1 -1 -1 -1 -1 -1 -1 -1 -1 -1 -1 -1 -1 -1 -1 -1 -1 -1 -1 -1 -1 -1 -1 
-1 -1 -1 -1 -1 -1 -1 -1 -1 -1 -1 -1 -1 -1 -1 -1 
$$ ##$RG_tab7= (0..255)
-1 -1 -1 -1 -1 -1 -1 -1 -1 -1 -1 -1 -1 -1 -1 -1 -1 -1 -1 -1 -1 -1 -1 -1 
-1 -1 -1 -1 -1 -1 -1 -1 -1 -1 -1 -1 -1 -1 -1 -1 -1 -1 -1 -1 -1 -1 -1 -1 
-1 -1 -1 -1 -1 -1 -1 -1 -1 -1 -1 -1 -1 -1 -1 -1 -1 -1 -1 -1 -1 -1 -1 -1 
-1 -1 -1 -1 -1 -1 -1 -1 -1 -1 -1 -1 -1 -1 -1 -1 -1 -1 -1 -1 -1 -1 -1 -1 
-1 -1 -1 -1 -1 -1 -1 -1 -1 -1 -1 -1 -1 -1 -1 -1 -1 -1 -1 -1 -1 -1 -1 -1 
-1 -1 -1 -1 -1 -1 -1 -1 -1 -1 -1 -1 -1 -1 -1 -1 -1 -1 -1 -1 -1 -1 -1 -1 
-1 -1 -1 -1 -1 -1 -1 -1 -1 -1 -1 -1 -1 -1 -1 -1 -1 -1 -1 -1 -1 -1 -1 -1 
-1 -1 -1 -1 -1 -1 -1 -1 -1 -1 -1 -1 -1 -1 -1 -1 -1 -1 -1 -1 -1 -1 -1 -1 
-1 -1 -1 -1 -1 -1 -1 -1 -1 -1 -1 -1 -1 -1 -1 -1 -1 -1 -1 -1 -1 -1 -1 -1 
-1 -1 -1 -1 -1 -1 -1 -1 -1 -1 -1 -1 -1 -1 -1 -1 -1 -1 -1 -1 -1 -1 -1 -1 
-1 -1 -1 -1 -1 -1 -1 -1 -1 -1 -1 -1 -1 -1 -1 -1 
$$ ##$RG_tab8= (0..255)
-1 -1 -1 -1 -1 -1 -1 -1 -1 -1 -1 -1 -1 -1 -1 -1 -1 -1 -1 -1 -1 -1 -1 -1 
-1 -1 -1 -1 -1 -1 -1 -1 -1 -1 -1 -1 -1 -1 -1 -1 -1 -1 -1 -1 -1 -1 -1 -1 
-1 -1 -1 -1 -1 -1 -1 -1 -1 -1 -1 -1 -1 -1 -1 -1 -1 -1 -1 -1 -1 -1 -1 -1 
-1 -1 -1 -1 -1 -1 -1 -1 -1 -1 -1 -1 -1 -1 -1 -1 -1 -1 -1 -1 -1 -1 -1 -1 
-1 -1 -1 -1 -1 -1 -1 -1 -1 -1 -1 -1 -1 -1 -1 -1 -1 -1 -1 -1 -1 -1 -1 -1 
-1 -1 -1 -1 -1 -1 -1 -1 -1 -1 -1 -1 -1 -1 -1 -1 -1 -1 -1 -1 -1 -1 -1 -1 
-1 -1 -1 -1 -1 -1 -1 -1 -1 -1 -1 -1 -1 -1 -1 -1 -1 -1 -1 -1 -1 -1 -1 -1 
-1 -1 -1 -1 -1 -1 -1 -1 -1 -1 -1 -1 -1 -1 -1 -1 -1 -1 -1 -1 -1 -1 -1 -1 
-1 -1 -1 -1 -1 -1 -1 -1 -1 -1 -1 -1 -1 -1 -1 -1 -1 -1 -1 -1 -1 -1 -1 -1 
-1 -1 -1 -1 -1 -1 -1 -1 -1 -1 -1 -1 -1 -1 -1 -1 -1 -1 -1 -1 -1 -1 -1 -1 
-1 -1 -1 -1 -1 -1 -1 -1 -1 -1 -1 -1 -1 -1 -1 -1 
$$ ##$ROUTER= 3
$$ ##$RX22TY= <tty10>
$$ ##$SCMTY= <no>
$$ ##$SPECTR= 5
$$ ##$SY2FLAG= 0
$$ ##$TFXNUM= 0
$$ ##$TRIPLO2= 0
$$ ##$VTUTY= <tty05>
$$ ##$WBREFAM= (0..15)
100 100 100 100 100 100 100 100 100 100 100 100 100 100 100 100 
$$ ##$WBREFPH= (0..15)
0 0 0 0 0 0 0 0 0 0 0 0 0 0 0 0 
$$ ##$XFAC= 2
$$ ##END=
##$RELAX= 
$$ Bruker specific parameters
$$ --------------------------
##$DU= <P:\NMR-data>
##$EXPNO= 1
##$NAME= <NMR_polar_TCDD_p11a.4D>
##$PROCNO= 1
##$TYPE= <nmr>
##$USER= <Ainhoa_raw_data>
##$ACQT0= -4.83829889523336
##$AMP= (0..31)
100 100 100 100 100 100 100 100 100 100 100 100 100 100 100 100 100 100
100 100 100 100 100 100 100 100 100 100 100 100 100 100
##$ANAVPT= -1
##$AQSEQ= 0
##$AQ_mod= 3
##$AUNM= <au_zg>
##$AUTOPOS= <9 >
##$BF1= 400.13
##$BF2= 100.612769
##$BF3= 400.13
##$BF4= 400.13
##$BF5= 500.13
##$BF6= 500.13
##$BF7= 500.13
##$BF8= 500.13
##$BYTORDA= 0
##$CFDGTYP= 0
##$CFRGTYP= 5
##$CHEMSTR= <none>
##$CNST= (0..63)
1 1 145 1 1 1 1 1 1 1 1 1 1 1 1 1 1 1 1 1 1 1 1 1 1 1 1 1 1 1 1 1 1 1 1
1 1 1 1 1 1 1 1 1 1 1 1 1 1 1 1 1 1 1 1 1 1 1 1 1 1 1 1 1
##$CPDPRG= <>
##$CPDPRG1= <>
##$CPDPRG2= <>
##$CPDPRG3= <>
##$CPDPRG4= <mlev>
##$CPDPRG5= <mlev>
##$CPDPRG6= <mlev>
##$CPDPRG7= <mlev>
##$CPDPRG8= <mlev>
##$CPDPRGB= <>
##$CPDPRGT= <>
##$D= (0..63)
0 2 0 0 0 0 0 0 0 0.06 0 0 2e-005 0 0 0 0.0002 0 0 0 0 0 0 0 0 0 0 0 0
0 0 0 0 0 0 0 0 0 0 0 0 0 0 0 0 0 0 0 0 0 0 0 0 0 0 0 0 0 0 0 0 0 0 0
##$DATE= 1217321348
##$DBL= (0..7)
120 120 120 120 120 120 120 120
##$DBP= (0..7)
150 150 150 150 150 150 150 150
##$DBP07= 0
##$DBPNAM0= <>
##$DBPNAM1= <>
##$DBPNAM2= <>
##$DBPNAM3= <>
##$DBPNAM4= <>
##$DBPNAM5= <>
##$DBPNAM6= <>
##$DBPNAM7= <>
##$DBPOAL= (0..7)
0.5 0.5 0.5 0.5 0.5 0.5 0.5 0.5
##$DBPOFFS= (0..7)
0 0 0 0 0 0 0 0
##$DE= 6
##$DECBNUC= <off>
##$DECIM= 24
##$DECNUC= <off>
##$DECSTAT= 4
##$DIGMOD= 0
##$DIGTYP= 7
##$DL= (0..7)
0 120 120 120 120 120 120 120
##$DP= (0..7)
150 150 150 150 150 150 150 150
##$DP07= 0
##$DPNAME0= <>
##$DPNAME1= <>
##$DPNAME2= <>
##$DPNAME3= <>
##$DPNAME4= <>
##$DPNAME5= <>
##$DPNAME6= <>
##$DPNAME7= <>
##$DPOAL= (0..7)
0.5 0.5 0.5 0.5 0.5 0.5 0.5 0.5
##$DPOFFS= (0..7)
0 0 0 0 0 0 0 0
##$DQDMODE= 0
##$DR= 18
##$DS= 4
##$DSLIST= <SSSSSSSSSSSSSSS>
##$DSPFIRM= 0
##$DSPFVS= -1
##$DTYPA= 0
##$EXP= <AID_d2o>
##$F1LIST= <111111111111111>
##$F2LIST= <222222222222222>
##$F3LIST= <333333333333333>
##$FCUCHAN= (0..9)
0 2 1 0 0 0 0 0 0 0
##$FL1= 90
##$FL2= 90
##$FL3= 90
##$FL4= 90
##$FOV= 20
##$FQ1LIST= <freqlist>
##$FQ2LIST= <freqlist>
##$FQ3LIST= <freqlist>
##$FQ4LIST= <freqlist>
##$FQ5LIST= <freqlist>
##$FQ6LIST= <freqlist>
##$FQ7LIST= <freqlist>
##$FQ8LIST= <freqlist>
##$FRQLO3= 1882485.02994012
##$FRQLO3N= 0
##$FS= (0..7)
83 83 83 83 83 83 83 83
##$FTLPGN= 0
##$FW= 90000
##$FnMODE= 0
##$FnTYPE= 0
##$GP031= 0
##$GPNAM0= <sine.100>
##$GPNAM1= <sine.100>
##$GPNAM10= <sine.100>
##$GPNAM11= <sine.100>
##$GPNAM12= <sine.100>
##$GPNAM13= <sine.100>
##$GPNAM14= <sine.100>
##$GPNAM15= <sine.100>
##$GPNAM16= <sine.100>
##$GPNAM17= <sine.100>
##$GPNAM18= <sine.100>
##$GPNAM19= <sine.100>
##$GPNAM2= <sine.100>
##$GPNAM20= <sine.100>
##$GPNAM21= <sine.100>
##$GPNAM22= <sine.100>
##$GPNAM23= <sine.100>
##$GPNAM24= <sine.100>
##$GPNAM25= <sine.100>
##$GPNAM26= <sine.100>
##$GPNAM27= <sine.100>
##$GPNAM28= <sine.100>
##$GPNAM29= <sine.100>
##$GPNAM3= <sine.100>
##$GPNAM30= <sine.100>
##$GPNAM31= <sine.100>
##$GPNAM4= <sine.100>
##$GPNAM5= <sine.100>
##$GPNAM6= <sine.100>
##$GPNAM7= <sine.100>
##$GPNAM8= <sine.100>
##$GPNAM9= <sine.100>
##$GPX= (0..31)
0 0 0 0 0 0 0 0 0 0 0 0 0 0 0 0 0 0 0 0 0 0 0 0 0 0 0 0 0 0 0 0
##$GPY= (0..31)
0 0 0 0 0 0 0 0 0 0 0 0 0 0 0 0 0 0 0 0 0 0 0 0 0 0 0 0 0 0 0 0
##$GPZ= (0..31)
0 0 0 0 0 0 0 0 0 0 0 0 0 0 0 0 0 0 0 0 0 0 0 0 0 0 0 0 0 0 0 0
##$GRDPROG= <>
##$GRPDLY= -1
##$HDDUTY= 20
##$HDRATE= 20
##$HGAIN= (0..3)
0 0 0 0
##$HL1= 1
##$HL2= 35
##$HL3= 16
##$HL4= 17
##$HOLDER= 0
##$HPMOD= (0..7)
0 0 0 0 0 0 0 0
##$HPPRGN= 0
##$IN= (0..63)
0.001 0.001 0.001 0.001 0.001 0.001 0.001 0.001 0.001 0.001 0.001 0.001
0.001 0.001 0.001 0.001 0.001 0.001 0.001 0.001 0.001 0.001 0.001 0.001
0.001 0.001 0.001 0.001 0.001 0.001 0.001 0.001 0.001 0.001 0.001 0.001
0.001 0.001 0.001 0.001 0.001 0.001 0.001 0.001 0.001 0.001 0.001 0.001
0.001 0.001 0.001 0.001 0.001 0.001 0.001 0.001 0.001 0.001 0.001 0.001
0.001 0.001 0.001 0.001
##$INF= (0..7)
0 0 0 0 0 0 0 0
##$INP= (0..63)
0 0 0 0 0 0 0 0 0 0 0 0 0 0 0 0 0 0 0 0 0 0 0 0 0 0 0 0 0 0 0 0 0 0 0 0
0 0 0 0 0 0 0 0 0 0 0 0 0 0 0 0 0 0 0 0 0 0 0 0 0 0 0 0
##$INSTRUM= <avance400>
##$L= (0..31)
1 1 1 1 1 1 1 1 1 1 1 1 1 1 1 1 1 1 1 1 1 1 1 1 1 1 1 1 1 1 1 1
##$LFILTER= 200
##$LGAIN= -5
##$LINPSTP= 10
##$LOCKED= yes
##$LOCKFLD= 3186
##$LOCKGN= 97.1999969482422
##$LOCKPOW= -25
##$LOCKPPM= 4.69999980926514
##$LOCNUC= <2H>
##$LOCPHAS= 356
##$LOCSHFT= yes
##$LOCSW= 0
##$LTIME= 0.200000002980232
##$MASR= 4200
##$MASRLST= <masrlst>
##$NBL= 1
##$NC= -2
##$NLOGCH= 1
##$NS= 1024
##$NUC1= <1H>
##$NUC2= <13C>
##$NUC3= <off>
##$NUC4= <off>
##$NUC5= <off>
##$NUC6= <off>
##$NUC7= <off>
##$NUC8= <off>
##$NUCLEI= 0
##$NUCLEUS= <off>
##$O1= 1885.29
##$O2= 4979.85804243228
##$O3= 1900.52349393
##$O4= 1900.52349393
##$O5= 0
##$O6= 0
##$O7= 0
##$O8= 0
##$OBSCHAN= (0..9)
0 0 0 0 0 0 0 0 0 0
##$OVERFLW= 0
##$P= (0..63)
7.6 7.6 15.2 14.9 29.8 16.5 25 50 0 0 0 0 0 0 0 200000 1000 2500 0 600
2500 0 0 0 0 200 0 7.6 1000 0 0 0 0 0 0 0 0 0 0 0 0 0 0 0 0 0 0 0 0 0 0
0 0 0 0 0 0 0 0 0 0 0 0 0
##$PACOIL= (0..15)
0 0 0 0 0 0 0 0 0 0 0 0 0 0 0 0
##$PAPS= 2
##$PARMODE= 0
##$PCPD= (0..9)
100 100 70 100 100 100 100 100 100 100
##$PHCOR= (0..31)
0 0 0 0 0 0 0 0 0 0 0 0 0 0 0 0 0 0 0 0 0 0 0 0 0 0 0 0 0 0 0 0
##$PHLIST= <>
##$PHP= 1
##$PH_ref= 0
##$PL= (0..63)
120 0 -4 120 120 120 120 120 120 80 10.34 22.38 9 120 120 120 120 120 0
120 120 120 120 120 120 120 120 22.38 120 120 9 120 120 120 120 120 120
120 120 120 120 120 120 120 120 120 120 120 120 120 120 120 120 120 120
120 120 120 120 120 120 120 120 120
##$PLSTEP= 0.1
##$PLSTRT= -6
##$POWMOD= 0
##$PQPHASE= 0
##$PQSCALE= 0
##$PR= 1
##$PRECHAN= (0..15)
-1 1 2 -1 -1 -1 -1 -1 -1 -1 -1 -1 -1 -1 -1 -1
##$PRGAIN= 0
##$PROBHD= <5 mm PABBI 1H-BB Z-GRD Z811201/0006
>
##$PROSOL= no
##$PULPROG= <zgpr>
##$PW= 0
##$PYNM= <acqu.py>
##$QNP= 1
##$RD= 0
##$RECCHAN= (0..15)
-1 -1 -1 -1 -1 -1 -1 -1 -1 -1 -1 -1 -1 -1 -1 -1
##$RECPH= 0
##$RECPRE= (0..15)
-1 -1 -1 -1 -1 -1 -1 -1 -1 -1 -1 -1 -1 -1 -1 -1
##$RECPRFX= (0..15)
-1 -1 -1 -1 -1 -1 -1 -1 -1 -1 -1 -1 -1 -1 -1 -1
##$RECSEL= (0..15)
0 0 0 0 0 0 0 0 0 0 0 0 0 0 0 0
##$RG= 362
##$RO= 0
##$ROUTWD1= (0..23)
0 0 0 0 0 0 0 0 0 0 0 0 0 0 0 0 0 0 0 0 1 1 0 0
##$ROUTWD2= (0..23)
0 0 0 0 0 1 0 0 0 0 0 0 0 0 0 0 0 0 1 0 1 1 0 0
##$RSEL= (0..9)
0 1 2 0 0 0 0 0 0 0
##$S= (0..7)
83 4 83 83 83 83 83 83
##$SEOUT= 0
##$SFO1= 400.13188529
##$SFO2= 100.617748858042
##$SFO3= 400.131900523494
##$SFO4= 400.131900523494
##$SFO5= 500.13
##$SFO6= 500.13
##$SFO7= 500.13
##$SFO8= 500.13
##$SOLVENT= <D2O>
##$SP= (0..31)
1 120 120 120 0 0 120 120 0 0 0 120 0 0 120 0 150 150 120 120.87 118.96
122.27 114.95 150 150 150 150 150 150 120 120 120
##$SP07= 0
##$SPECTR= 0
##$SPNAM0= <gauss>
##$SPNAM1= <Gaus1.1000>
##$SPNAM10= <gauss>
##$SPNAM11= <Gaus1.1000>
##$SPNAM12= <gauss>
##$SPNAM13= <gauss>
##$SPNAM14= <Gaus1.1000>
##$SPNAM15= <Gaus1.1000>
##$SPNAM16= <gauss>
##$SPNAM17= <gauss>
##$SPNAM18= <Gaus1.1000>
##$SPNAM19= <Gaus1.1000>
##$SPNAM2= <Gaus1.1000>
##$SPNAM20= <Gaus1.1000>
##$SPNAM21= <Gaus1.1000>
##$SPNAM22= <Gaus1.1000>
##$SPNAM23= <gauss>
##$SPNAM24= <gauss>
##$SPNAM25= <gauss>
##$SPNAM26= <gauss>
##$SPNAM27= <gauss>
##$SPNAM28= <gauss>
##$SPNAM29= <Gaus1.1000>
##$SPNAM3= <Gaus1.1000>
##$SPNAM30= <Gaus1.1000>
##$SPNAM31= <Gaus1.1000>
##$SPNAM4= <gauss>
##$SPNAM5= <gauss>
##$SPNAM6= <Gaus1.1000>
##$SPNAM7= <Gaus1.1000>
##$SPNAM8= <gauss>
##$SPNAM9= <gauss>
##$SPOAL= (0..31)
0.5 0.5 0.5 0.5 0.5 0.5 0.5 0.5 0.5 0.5 0.5 0.5 0.5 0.5 0.5 0.5 0.5 0.5
0.5 0.5 0.5 0.5 0.5 0.5 0.5 0.5 0.5 0.5 0.5 0.5 0.5 0.5
##$SPOFFS= (0..31)
0 0 0 0 0 0 0 0 0 0 0 0 0 0 0 0 0 0 0 0 0 0 0 0 0 0 0 0 0 0 0 0
##$SUBNAM0= <"">
##$SUBNAM1= <"">
##$SUBNAM2= <"">
##$SUBNAM3= <"">
##$SUBNAM4= <"">
##$SUBNAM5= <"">
##$SUBNAM6= <"">
##$SUBNAM7= <"">
##$SUBNAM8= <"">
##$SUBNAM9= <"">
##$SW= 12.4709380669908
##$SWIBOX= (0..15)
0 1 2 0 0 0 0 0 0 0 0 0 0 0 0 0
##$SW_h= 4990.01996007984
##$SWfinal= 0
##$TD= 16244
##$TD0= 1
##$TE= 301.7
##$TE2= 300
##$TE3= 300
##$TEG= 300
##$TL= (0..7)
0 120 120 120 120 120 120 120
##$TP= (0..7)
150 150 150 150 150 150 150 150
##$TP07= 0
##$TPNAME0= <>
##$TPNAME1= <>
##$TPNAME2= <>
##$TPNAME3= <>
##$TPNAME4= <>
##$TPNAME5= <>
##$TPNAME6= <>
##$TPNAME7= <>
##$TPOAL= (0..7)
0.5 0.5 0.5 0.5 0.5 0.5 0.5 0.5
##$TPOFFS= (0..7)
0 0 0 0 0 0 0 0
##$TUNHIN= 0
##$TUNHOUT= 0
##$TUNXOUT= 0
##$USERA1= <user>
##$USERA2= <user>
##$USERA3= <user>
##$USERA4= <user>
##$USERA5= <user>
##$V9= 5
##$VALIST= <valist>
##$VCLIST= <CCCCCCCCCCCCCCC>
##$VD= 0
##$VDLIST= <DDDDDDDDDDDDDDD>
##$VPLIST= <PPPPPPPPPPPPPPP>
##$VTLIST= <TTTTTTTTTTTTTTT>
##$WBST= 1024
##$WBSW= 15.53612
##$XGAIN= (0..3)
0 0 0 0
##$XL= 0
##$YL= 0
##$YMAX_a= 32963422
##$YMIN_a= -28260538
##$ZGOPTNS= <>
##$ZL1= 120
##$ZL2= 120
##$ZL3= 120
##$ZL4= 120
##$ABSF1= 10
##$ABSF2= 0
##$ABSG= 5
##$ABSL= 3
##$ALPHA= 0
##$AQORDER= 0
##$ASSFAC= 0
##$ASSFACI= 0
##$ASSFACX= 0
##$ASSWID= 0
##$AUNMP= <proc_1H_AID>
##$AXLEFT= 0
##$AXNAME= <>
##$AXNUC= <off>
##$AXRIGHT= 0
##$AXTYPE= 0
##$AXUNIT= <>
##$AZFE= 0.1
##$AZFW= 0.1
##$BCFW= 1
##$BC_mod= 2
##$BYTORDP= 0
##$COROFFS= 0
##$CY= 12.5
##$DATMOD= 1
##$DC= 2
##$DFILT= <>
##$DTYPP= 0
##$F1P= 9.9967504570787
##$F2P= -9.53364507338961e-007
##$FCOR= 1
##$FTSIZE= 65536
##$FT_mod= 4
##$GAMMA= 1
##$GB= 0
##$INTBC= 1
##$INTSCL= 1
##$ISEN= 128
##$LB= 1
##$LEV0= 0
##$LPBIN= 0
##$MAXI= 10000
##$MC2= 0
##$MEAN= 0
##$ME_mod= 0
##$MI= 0.02
##$NCOEF= 0
##$NC_proc= 0
##$NLEV= 6
##$NOISF1= 8.174992
##$NOISF2= 6.675002
##$NSP= 1
##$NTH_PI= 0
##$NZP= 0
##$OFFSET= 12.29218
##$PC= 1
##$PHC0= -8.025382
##$PHC1= -13.00774
##$PH_mod= 0
##$PKNL= yes
##$PPARMOD= 0
##$PPDIAG= 0
##$PPIPTYP= 0
##$PPMPNUM= 100
##$PPRESOL= 1
##$PSCAL= 0
##$PSIGN= 0
##$PYNMP= <proc.py>
##$REVERSE= no
##$SF= 400.129461838569
##$SI= 131072
##$SIGF1= 5.6
##$SIGF2= 5.2
##$SINO= 400
##$SIOLD= 131072
##$SPECTYP= <>
##$SREGLST= <1H.D2O>
##$SSB= 2
##$STSI= 0
##$STSR= 0
##$SW_p= 4990.01996007986
##$SYMM= 0
##$S_DEV= 0
##$TDeff= 16244
##$TDoff= 0
##$TI= <>
##$TILT= no
##$TM1= 0
##$TM2= 0
##$TOPLEV= 0
##$USERP1= <user>
##$USERP2= <user>
##$USERP3= <user>
##$USERP4= <user>
##$USERP5= <user>
##$WDW= 4
##$XDIM= 8192
##$YMAX_p= 0
##$YMIN_p= 0
##$CURPLOT= <\\rik006s\net8_hp>
##$CURPRIN= <$\\rik006s\net8_hp>
##$DFORMAT= <normdp>
##$LAYOUT= <+/1d_h.xwp>
##$LFORMAT= <normlp>
##$PFORMAT= <normpl>
##$SURQMSG= 1
$$ End of Bruker specific parameters
$$ ---------------------------------
##NTUPLES= NMR FID
##VAR_NAME=  TIME,          FID/REAL,        FID/IMAG
##SYMBOL=    X,             R,               I
##VAR_TYPE=  INDEPENDENT,   DEPENDENT,       DEPENDENT
##VAR_FORM=  AFFN,          ASDF,            ASDF
##VAR_DIM=   8122,          8122,            8122
##UNITS=     SECONDS,       ARBITRARY UNITS, ARBITRARY UNITS
##FACTOR=    0.0002004,     1,               1
##FIRST=     0,             22035642,        -6366918
##LAST=      1.6274484,     4455153,         -284437
##MIN=       0,             -28260538,       -28260538
##MAX=       1.6274484,     31171434,        31171434
$$ Real data points
##PAGE= N=1
##DATA TABLE= (X++(R..R)), XYDATA
0 22035642
1 31171434
2 23966417
3 27036778
4 29076053
5 29305455
6 24895437
7 25853513
8 29206707
9 30091506
10 27883085
11 26053446
12 27220646
13 30598940
14 28302813
15 26362323
16 26830559
17 28982595
18 29175640
19 25959534
20 24747700
21 28420706
22 29359656
23 28163935
24 25674234
25 26886592
26 29726754
27 28135293
28 25353244
29 26187536
30 27816956
31 29189772
32 26472787
33 25135977
34 27523933
35 28789904
36 27486485
37 25301336
38 25249812
39 28775259
40 28045934
41 25565059
42 25555392
43 27171889
44 28281057
45 26062719
46 24031222
47 26823842
48 28313058
49 27411300
50 25041114
51 24823582
52 28076306
53 28058803
54 24710270
55 24208891
56 25898726
57 28552278
58 26651971
59 23238547
60 24863642
61 27808039
62 27729244
63 25319267
64 23369386
65 26660759
66 27723756
67 25377188
68 23693214
69 24517236
70 26553894
71 26150087
72 23371722
73 24654339
74 26786412
75 26764652
76 24768684
77 22807436
78 25343256
79 27328665
80 24699934
81 22870790
82 23464702
83 26420097
84 26605850
85 22680675
86 22497708
87 25268962
88 26135426
89 24559596
90 22083968
91 24223664
92 26782636
93 24641456
94 22358873
95 22237362
96 24707289
97 26117778
98 22837286
99 21762785
100 23935185
101 25429824
102 24726078
103 21876481
104 22670924
105 25674160
106 24289802
107 21850575
108 21217453
109 23497939
110 25289897
111 22063311
112 20330693
113 22960603
114 25161095
115 24738454
116 21122439
117 20693065
118 24069146
119 24102108
120 21748988
121 20209602
122 21740805
123 24843795
124 23002647
125 20363092
126 21381191
127 23242016
128 23694535
129 20914920
130 19882422
131 23121647
132 23456732
133 21134049
134 19371537
135 20470706
136 23802601
137 22717019
138 19693621
139 20413494
140 22485945
141 23499332
142 20495079
143 17981734
144 21005078
145 23032419
146 21406087
147 18961325
148 18862029
149 22397925
150 22217100
151 18838923
152 18879855
153 21096552
154 22804541
155 20704691
156 17458979
157 19424390
158 21695193
159 20911621
160 18690371
161 17608350
162 20695768
163 21913617
164 18861819
165 17774723
166 19188431
167 21495727
168 20456468
169 16759435
170 17830694
171 20655790
172 20326252
173 17957302
174 16115080
175 18989819
176 21263870
177 18699819
178 16994104
179 17750484
180 19953028
181 20081944
182 16624480
183 16499768
184 18792380
185 19141763
186 17776653
187 15852277
188 17722025
189 20286442
190 18102082
191 15945022
192 16240584
193 18554588
194 19480367
195 16161929
196 15314575
197 17936351
198 18841489
199 17470149
200 14763602
201 15781353
202 18919944
203 17689796
204 15382450
205 15128946
206 17070766
207 18778173
208 15869020
209 14022631
210 16171156
211 17703448
212 17084124
213 14296581
214 14214278
215 17419270
216 16926323
217 14685337
218 14104397
219 15634852
220 17717030
221 15530058
222 13196413
223 14839828
224 16303854
225 16042855
226 13415147
227 12759997
228 16267169
229 16777994
230 14241506
231 12877568
232 14049763
233 16787899
234 15036795
235 11790830
236 12998084
237 15215445
238 15676636
239 13211401
240 11474440
241 14498735
242 15776759
243 13713016
244 12065163
245 12440119
246 15263258
247 14703161
248 11232017
249 11480546
250 13618215
251 14807504
252 12843965
253 10278573
254 12753908
255 14994589
256 13259297
257 11024948
258 10639705
259 13634909
260 14287457
261 11065092
262 10590235
263 12367407
264 13661214
265 12255879
266  9229542
267 10857440
268 13565759
269 12693738
270 10580312
271  9535362
272 12102612
273 13596244
274 10376579
275  8918659
276 10499687
277 12592407
278 12138526
279  8745407
280  9242561
281 12176133
282 11893977
283  9841862
284  8200240
285 10338711
286 12742814
287 10094631
288  7819621
289  8787275
290 11121213
291 11732218
292  8376119
293  7697025
294 10633350
295 11280080
296  9535058
297  7171797
298  8245775
299 11241136
300  9626456
301  7176568
302  7603445
303  9723545
304 10928497
305  7894128
306  6261889
307  8893383
308 10079417
309  8843991
310  6292605
311  6611187
312 10060533
313  9457692
314  6578490
315  6076671
316  7789434
317  9766187
318  7476124
319  5140495
320  7305852
321  9045230
322  8363386
323  5771754
324  5054207
325  8378816
326  8716844
327  5974643
328  4895304
329  6145638
330  8536977
331  7077512
332  4155150
333  5575283
334  7685265
335  7889122
336  5671526
337  3910899
338  6445552
339  7485802
340  5144133
341  3846733
342  4655648
343  7289346
344  6712164
345  3561801
346  4203103
347  6241654
348  6682149
349  4841236
350  2672332
351  4855655
352  6640378
353  4710502
354  3006985
355  3193601
356  5823787
357  6192129
358  2925778
359  2734165
360  4769575
361  5667768
362  4166395
363  1522867
364  3211143
365  5771651
366  4329983
367  2276714
368  1787144
369  4218157
370  5490616
371  2426638
372  1270263
373  3019932
374  4435014
375  3763405
376   882645
377  1625149
378  4447081
379  3654862
380  1505042
381   495249
382  2462313
383  4440993
384  1845968
385   188322
386  1778787
387  3499243
388  3246381
389    45883
390  -243607
391  2879736
392  2953381
393   919960
394  -583674
395   950689
396  3569647
397  1539285
398  -900182
399   166241
400  2115638
401  2624371
402  -388205
403 -1662996
404  1200396
405  2036178
406   345341
407 -1547953
408  -778000
409  2432067
410  1485482
411 -1473305
412 -1458955
413   307564
414  1581168
415  -836292
416 -2880936
417  -329064
418  1184930
419   -60026
420 -2191601
421 -2277162
422   780490
423   597770
424 -2344458
425 -2657837
426  -964768
427   890996
428  -963165
429 -3866749
430 -2129450
431   -31217
432  -618804
433 -2837315
434 -3891720
435  -916828
436    60600
437 -2684990
438 -3782955
439 -2539623
440  -303540
441 -1299388
442 -4626147
443 -3671608
444 -1291244
445 -1337541
446 -3450640
447 -5260339
448 -2717340
449  -650324
450 -2860788
451 -4594033
452 -4092287
453 -1780648
454 -1822983
455 -5288381
456 -5327987
457 -2780120
458 -2005274
459 -3578208
460 -5976646
461 -4296181
462 -1763485
463 -3430244
464 -5526030
465 -5621790
466 -3416123
467 -2375598
468 -5449031
469 -6472194
470 -4383037
471 -3138119
472 -3995715
473 -6525062
474 -5705553
475 -2932328
476 -4148659
477 -6480945
478 -6939034
479 -4820846
480 -3108603
481 -5856418
482 -7535493
483 -5630183
484 -4086748
485 -4520376
486 -7341093
487 -7521819
488 -4475034
489 -4466834
490 -6532831
491 -7792019
492 -6602487
493 -4268775
494 -6028894
495 -8275358
496 -7220990
497 -5678792
498 -5389391
499 -7741207
500 -8547406
501 -5647319
502 -5204571
503 -7189790
504 -8591604
505 -7753547
506 -5370506
507 -6793986
508 -9385801
509 -8413554
510 -6590773
511 -5957237
512 -8205888
513 -9815103
514 -7177084
515 -5921559
516 -7616928
517 -9489059
518 -9387682
519 -6554509
520 -6869626
521 -9921296
522 -9962084
523 -8045837
524 -6543078
525 -8221528
526 -10752216
527 -8884138
528 -7083299
529 -8249108
530 -10124727
531 -10570722
532 -7886131
533 -7311752
534 -10206872
535 -10819955
536 -9233131
537 -7596525
538 -8848604
539 -11788889
540 -10373102
541 -7864474
542 -8548646
543 -10663820
544 -11870121
545 -9403319
546 -7825014
547 -10369788
548 -11741059
549 -10717728
550 -8857411
551 -9100882
552 -12093215
553 -11758209
554 -9301649
555 -9214126
556 -10869077
557 -12565550
558 -10799976
559 -8727374
560 -11027790
561 -12904668
562 -11932049
563 -9614169
564 -9304345
565 -12555097
566 -12964873
567 -10223758
568 -9698373
569 -11472711
570 -13772888
571 -12546414
572 -9675486
573 -10985992
574 -13224009
575 -13192701
576 -11163933
577 -9709700
578 -12413372
579 -14103319
580 -12080382
581 -10732555
582 -11469292
583 -14015649
584 -14012182
585 -10990533
586 -11389060
587 -13640436
588 -14018848
589 -12310444
590 -10602455
591 -12959949
592 -15023758
593 -13066247
594 -11528542
595 -12122288
596 -14616819
597 -15069219
598 -11818301
599 -11463181
600 -14127379
601 -15550260
602 -14251374
603 -11347089
604 -12458511
605 -15446018
606 -14708539
607 -12738648
608 -12225629
609 -14482089
610 -16242635
611 -13644426
612 -12302460
613 -14159611
614 -15715586
615 -15305702
616 -12726059
617 -12974061
618 -15814184
619 -15563054
620 -13768601
621 -12930289
622 -14751775
623 -17056728
624 -14989306
625 -12971249
626 -14413638
627 -16193826
628 -16292526
629 -13747153
630 -13232605
631 -16067509
632 -16553621
633 -15001851
634 -13819729
635 -14903815
636 -17548814
637 -16400375
638 -14068101
639 -14603219
640 -16114214
641 -16903254
642 -15061229
643 -14022820
644 -16563501
645 -17467317
646 -16028049
647 -14637383
648 -15277997
649 -17893370
650 -17066047
651 -14566430
652 -15277450
653 -17109327
654 -17949586
655 -15959575
656 -14250141
657 -16677099
658 -18322290
659 -17208288
660 -15462445
661 -15265986
662 -18116139
663 -18549663
664 -15922053
665 -15479110
666 -17021930
667 -18724877
668 -17510629
669 -14980240
670 -16578314
671 -18634208
672 -17954367
673 -16236071
674 -15760347
675 -18556028
676 -19580814
677 -16922133
678 -16030586
679 -17325989
680 -19129498
681 -18363809
682 -15501389
683 -16573744
684 -19316143
685 -19360816
686 -17493764
687 -15938064
688 -18169411
689 -20183234
690 -18063155
691 -16454375
692 -17214547
693 -19390249
694 -19779108
695 -16837706
696 -16667983
697 -19202205
698 -19921801
699 -18607067
700 -16721727
701 -18181695
702 -20595112
703 -19012645
704 -17158197
705 -17532718
706 -19611481
707 -20479599
708 -17645459
709 -16872137
710 -19574303
711 -20775186
712 -19508728
713 -17099997
714 -17960352
715 -20962813
716 -20175897
717 -17958759
718 -17659787
719 -19616421
720 -21537834
721 -19275408
722 -17269386
723 -18993230
724 -20777147
725 -20708449
726 -18426279
727 -18028211
728 -20867660
729 -21048906
730 -19066021
731 -18138539
732 -19415258
733 -21699292
734 -20162426
735 -17872242
736 -19318849
737 -21218173
738 -21348904
739 -19229109
740 -18442077
741 -21126466
742 -21662860
743 -19702767
744 -18522660
745 -19314171
746 -21858789
747 -21252427
748 -18705360
749 -19340088
750 -21294742
751 -22145771
752 -20263650
753 -18410601
754 -20712250
755 -22228875
756 -20652155
757 -19012164
758 -19281021
759 -22069641
760 -22234130
761 -19450180
762 -19473164
763 -21319258
764 -22398486
765 -20855744
766 -18584133
767 -20537190
768 -22830832
769 -21773293
770 -19790939
771 -19164219
772 -21736701
773 -22937180
774 -20364156
775 -19459544
776 -20968010
777 -22733295
778 -22199144
779 -19494235
780 -20178619
781 -22517491
782 -22320625
783 -20798678
784 -19663160
785 -21447100
786 -23103940
787 -21078371
788 -19965556
789 -21116190
790 -22781080
791 -22725916
792 -20125687
793 -20282403
794 -22734480
795 -22761418
796 -21219337
797 -19933880
798 -21576418
799 -23721840
800 -21901161
801 -20211311
802 -21092036
803 -22864963
804 -23380259
805 -20805625
806 -20084134
807 -22436023
808 -23163155
809 -22007018
810 -20282084
811 -21161146
812 -23858782
813 -22907725
814 -20846312
815 -21012924
816 -22654390
817 -23767532
818 -21482165
819 -20092473
820 -22319171
821 -23509425
822 -22598332
823 -20748707
824 -21107029
825 -23903748
826 -23418698
827 -21114404
828 -20901304
829 -22426974
830 -24102403
831 -22344369
832 -20285203
833 -22062043
834 -23784092
835 -23368917
836 -21233731
837 -20567514
838 -23421486
839 -23998004
840 -21753602
841 -20890861
842 -22146375
843 -24410841
844 -23308479
845 -20549118
846 -21612363
847 -23652239
848 -23767508
849 -21746851
850 -20412873
851 -23009336
852 -24405688
853 -22461615
854 -21184740
855 -21858167
856 -24255080
857 -24034778
858 -21071080
859 -21226319
860 -23288765
861 -24083633
862 -22566023
863 -20569844
864 -22563544
865 -24674144
866 -23211039
867 -21460253
868 -21376518
869 -23665379
870 -24398359
871 -21701129
872 -21211143
873 -23111327
874 -24344169
875 -23355135
876 -20965916
877 -22091697
878 -24526461
879 -23642378
880 -21812667
881 -21241659
882 -23285484
883 -24672028
884 -22197082
885 -21050272
886 -22749115
887 -24320598
888 -23878366
889 -21262772
890 -21536313
891 -24187268
892 -24102216
893 -22394527
894 -21175031
895 -22615412
896 -24783056
897 -23069586
898 -21279653
899 -22254727
900 -23928717
901 -24250345
902 -21767573
903 -21133823
904 -23670202
905 -24202780
906 -22806357
907 -21403332
908 -22321296
909 -24698967
910 -23443808
911 -21270001
912 -21827425
913 -23468771
914 -24348543
915 -22278031
916 -21066026
917 -23327964
918 -24299902
919 -23164823
920 -21522760
921 -21756772
922 -24355890
923 -23897429
924 -21499940
925 -21439651
926 -23011606
927 -24468025
928 -22843461
929 -20923741
930 -22759065
931 -24221916
932 -23444625
933 -21689054
934 -21322551
935 -23882982
936 -24217878
937 -21961023
938 -21542046
939 -22750742
940 -24288997
941 -23121760
942 -20832437
943 -22138640
944 -23889734
945 -23515231
946 -21902839
947 -21051643
948 -23473392
949 -24514185
950 -22296736
951 -21303114
952 -22252096
953 -24035188
954 -23449645
955 -20864696
956 -21623213
957 -23720256
958 -23797326
959 -22195085
960 -20698957
961 -22684434
962 -24427569
963 -22537653
964 -21039895
965 -21597833
966 -23663317
967 -23873229
968 -21087985
969 -20973715
970 -23163699
971 -23875503
972 -22638534
973 -20593421
974 -21826436
975 -24038716
976 -22758667
977 -21041114
978 -21122652
979 -23123658
980 -24150272
981 -21581554
982 -20578705
983 -22438981
984 -23549222
985 -22776449
986 -20496986
987 -21040855
988 -23686936
989 -23109637
990 -21188652
991 -20662395
992 -22388534
993 -24074127
994 -21896440
995 -20245431
996 -21835640
997 -23312843
998 -23006172
999 -20596740
1000 -20361606
1001 -23141314
1002 -23294677
1003 -21390156
1004 -20280514
1005 -21457059
1006 -23695095
1007 -22205358
1008 -19973026
1009 -20985291
1010 -22784900
1011 -23249764
1012 -21029755
1013 -19867567
1014 -22357767
1015 -23175889
1016 -21494856
1017 -19976483
1018 -20557841
1019 -23114980
1020 -22560443
1021 -20142309
1022 -20505634
1023 -22135242
1024 -23029234
1025 -21172656
1026 -19340702
1027 -21347100
1028 -22779315
1029 -21629219
1030 -20055470
1031 -19993643
1032 -22455045
1033 -22660240
1034 -20221484
1035 -19952956
1036 -21365622
1037 -22610052
1038 -21341309
1039 -19085136
1040 -20574919
1041 -22403280
1042 -21621306
1043 -19976708
1044 -19384721
1045 -21710509
1046 -22660843
1047 -20277139
1048 -19315230
1049 -20397127
1050 -22035980
1051 -21539886
1052 -19033176
1053 -19724237
1054 -21853883
1055 -21727949
1056 -20201283
1057 -18897667
1058 -20614290
1059 -22198149
1060 -20302625
1061 -19061116
1062 -19828909
1063 -21482919
1064 -21538678
1065 -18992040
1066 -18976609
1067 -21028101
1068 -21266424
1069 -20056286
1070 -18581997
1071 -19854227
1072 -21836261
1073 -20334216
1074 -18756200
1075 -19202474
1076 -20896058
1077 -21464446
1078 -18873609
1079 -18098552
1080 -20218613
1081 -20969676
1082 -19960730
1083 -18115983
1084 -18841307
1085 -21297910
1086 -20451071
1087 -18578504
1088 -18485852
1089 -19965468
1090 -21139588
1091 -18924752
1092 -17455890
1093 -19283869
1094 -20536139
1095 -20006819
1096 -18052753
1097 -18087029
1098 -20649835
1099 -20294043
1100 -18224179
1101 -17713481
1102 -19005326
1103 -20690072
1104 -19103745
1105 -17196403
1106 -18546414
1107 -19910521
1108 -19740421
1109 -17814617
1110 -17169956
1111 -19706859
1112 -20154246
1113 -18147302
1114 -17138574
1115 -18041266
1116 -20129627
1117 -19165029
1118 -16764680
1119 -17574929
1120 -19240508
1121 -19517898
1122 -17665234
1123 -16258631
1124 -18562356
1125 -19798446
1126 -18121016
1127 -16795616
1128 -17187730
1129 -19321055
1130 -19037510
1131 -16447478
1132 -16637573
1133 -18361325
1134 -19188013
1135 -17746109
1136 -15721461
1137 -17448436
1138 -19344132
1139 -18117982
1140 -16415244
1141 -16129881
1142 -18281523
1143 -18929887
1144 -16376184
1145 -15788876
1146 -17345714
1147 -18685532
1148 -17882591
1149 -15437195
1150 -16329628
1151 -18458106
1152 -17759908
1153 -16075510
1154 -15323706
1155 -17218427
1156 -18555811
1157 -16320380
1158 -15215559
1159 -16476899
1160 -17992000
1161 -17682397
1162 -15065903
1163 -15203100
1164 -17543012
1165 -17457691
1166 -15853992
1167 -14577777
1168 -16070018
1169 -18147119
1170 -16432223
1171 -14628236
1172 -15282571
1173 -16934809
1174 -17409056
1175 -14938828
1176 -14250379
1177 -16494851
1178 -17077125
1179 -15868614
1180 -14270248
1181 -14916393
1182 -17117651
1183 -16072167
1184 -14228953
1185 -14505043
1186 -15925748
1187 -16801723
1188 -14772609
1189 -13624663
1190 -15654710
1191 -16511483
1192 -15512523
1193 -13780766
1194 -13897267
1195 -16283361
1196 -15867671
1197 -13762255
1198 -13569614
1199 -14952155
1200 -16433304
1201 -14801754
1202 -12870825
1203 -14399071
1204 -15746969
1205 -15171467
1206 -13369255
1207 -12832075
1208 -15234844
1209 -15588362
1210 -13557501
1211 -12924177
1212 -13953523
1213 -15626580
1214 -14561027
1215 -12234366
1216 -13179255
1217 -14719437
1218 -14687622
1219 -13173314
1220 -12056667
1221 -14109189
1222 -15140808
1223 -13339746
1224 -12242804
1225 -12798965
1226 -14641595
1227 -14241051
1228 -11714883
1229 -12123459
1230 -13890546
1231 -14233970
1232 -12855242
1233 -11236702
1234 -12930943
1235 -14556680
1236 -13052274
1237 -11599591
1238 -11665935
1239 -13506944
1240 -13891044
1241 -11525968
1242 -11379559
1243 -12970100
1244 -13494815
1245 -12418598
1246 -10560020
1247 -11732644
1248 -13665157
1249 -12546821
1250 -11039266
1251 -10878085
1252 -12671742
1253 -13596710
1254 -11159381
1255 -10227164
1256 -11800366
1257 -12903565
1258 -12270170
1259 -9970624
1260 -10387647
1261 -12701415
1262 -12237627
1263 -10661662
1264 -10046781
1265 -11509148
1266 -12941565
1267 -10850241
1268 -9417990
1269 -10761164
1270 -12053837
1271 -11785423
1272 -9506570
1273 -9387320
1274 -11852415
1275 -11841575
1276 -10132787
1277 -9018992
1278 -10122218
1279 -12166466
1280 -10699068
1281 -8648768
1282 -9448211
1283 -11123410
1284 -11682534
1285 -9399311
1286 -8153126
1287 -10457211
1288 -11387099
1289 -9928609
1290 -8200904
1291 -8580535
1292 -11134571
1293 -10685384
1294 -8385911
1295 -8381042
1296 -9784212
1297 -10874668
1298 -9256897
1299 -7482116
1300 -9156908
1301 -10388686
1302 -9519827
1303 -7946612
1304 -7636278
1305 -9878543
1306 -10111209
1307 -7972761
1308 -7558985
1309 -8660879
1310 -9987339
1311 -8856785
1312 -6675582
1313 -7851548
1314 -9486312
1315 -9075314
1316 -7594155
1317 -6802550
1318 -8823237
1319 -9559955
1320 -7394136
1321 -6520501
1322 -7471502
1323 -9083788
1324 -8499369
1325 -6091807
1326 -6818718
1327 -8692108
1328 -8545173
1329 -7033830
1330 -5753382
1331 -7483602
1332 -8905876
1333 -7109275
1334 -5841812
1335 -6332670
1336 -8038704
1337 -8223556
1338 -5776575
1339 -5626884
1340 -7383358
1341 -7747752
1342 -6626954
1343 -4964987
1344 -6169870
1345 -8126570
1346 -6806614
1347 -5190192
1348 -5286324
1349 -6976654
1350 -7740842
1351 -5312833
1352 -4502055
1353 -6192640
1354 -6959846
1355 -6211948
1356 -4416538
1357 -4978796
1358 -7109240
1359 -6377767
1360 -4783048
1361 -4415250
1362 -5617952
1363 -6781142
1364 -4875830
1365 -3647460
1366 -5178046
1367 -6282870
1368 -5833553
1369 -3764325
1370 -3618278
1371 -6021698
1372 -5967374
1373 -4204746
1374 -3373225
1375 -4379877
1376 -6098930
1377 -4643738
1378 -2809238
1379 -3890278
1380 -5253630
1381 -5358824
1382 -3472818
1383 -2619096
1384 -4728334
1385 -5156972
1386 -3619821
1387 -2612578
1388 -3214904
1389 -5170606
1390 -4413718
1391 -2345242
1392 -2893721
1393 -4187739
1394 -4573528
1395 -2921671
1396 -1568550
1397 -3477756
1398 -4492487
1399 -3182373
1400 -1953019
1401 -2180373
1402 -4262843
1403 -3980113
1404 -1532229
1405 -1548726
1406 -3061317
1407 -3990971
1408 -2676437
1409  -788929
1410 -2313531
1411 -3829427
1412 -2779310
1413 -1251892
1414  -905493
1415 -2904719
1416 -3422973
1417 -1167275
1418  -691821
1419 -1953602
1420 -3105563
1421 -2310966
1422  -158229
1423 -1055449
1424 -2832542
1425 -2220018
1426  -695101
1427   183288
1428 -1600383
1429 -2870663
1430  -844507
1431   265775
1432  -783482
1433 -2352946
1434 -2053769
1435   533087
1436   372277
1437 -1731124
1438 -1703138
1439  -244342
1440  1018605
1441  -388317
1442 -2190421
1443  -574601
1444   994028
1445   512707
1446 -1020254
1447 -1523819
1448   778557
1449  1456886
1450  -452558
1451 -1068165
1452   -54882
1453  1639304
1454  1004542
1455 -1185253
1456  -235535
1457  1635424
1458  1643080
1459   178577
1460  -893125
1461  1110159
1462  2381889
1463   678041
1464  -302594
1465   401974
1466  2234883
1467  2276686
1468   -29765
1469   174991
1470  2012642
1471  2498093
1472  1405687
1473   -42453
1474  1391879
1475  3115325
1476  1865192
1477   718381
1478  1054509
1479  2739100
1480  3302465
1481  1107896
1482   747979
1483  2459833
1484  3191176
1485  2419592
1486   772122
1487  1764086
1488  3942267
1489  3191325
1490  1721343
1491  1536014
1492  3106999
1493  4313580
1494  2328689
1495  1267509
1496  2772354
1497  3889290
1498  3586538
1499  1893813
1500  2277294
1501  4504487
1502  4190492
1503  2768606
1504  2260827
1505  3360475
1506  4869562
1507  3506847
1508  2250855
1509  3428761
1510  4603251
1511  4655823
1512  2950749
1513  2628570
1514  4831495
1515  5086796
1516  3703342
1517  2947383
1518  3893412
1519  5808976
1520  4747569
1521  2964730
1522  3869306
1523  5302291
1524  5639688
1525  3935028
1526  3017760
1527  5154642
1528  6019707
1529  4873323
1530  3828834
1531  4271402
1532  6327693
1533  5970371
1534  3951495
1535  4242751
1536  5607325
1537  6479306
1538  5229263
1539  3804533
1540  5548071
1541  6904799
1542  5991931
1543  4702942
1544  4642810
1545  6728498
1546  6972403
1547  4852439
1548  4719595
1549  6131481
1550  7337343
1551  6442488
1552  4594561
1553  5868164
1554  7576938
1555  6992976
1556  5614955
1557  5093424
1558  7067072
1559  8000494
1560  5973778
1561  5282609
1562  6485082
1563  8018898
1564  7644636
1565  5485119
1566  6114568
1567  8109627
1568  7997688
1569  6624037
1570  5564576
1571  7198346
1572  8840871
1573  7316612
1574  6156344
1575  6871247
1576  8453084
1577  8686615
1578  6427270
1579  6277343
1580  8365559
1581  8918348
1582  7824530
1583  6385649
1584  7502015
1585  9519170
1586  8358447
1587  6846714
1588  7149425
1589  8681110
1590  9551887
1591  7687798
1592  6944399
1593  8700315
1594  9610544
1595  8984086
1596  7306198
1597  7643057
1598  9851347
1599  9406218
1600  7799758
1601  7646743
1602  9032021
1603 10441669
1604  8868196
1605  7509931
1606  9000980
1607 10226165
1608  9884422
1609  8148159
1610  7933651
1611 10223141
1612 10416242
1613  8847873
1614  8271572
1615  9271168
1616 11040396
1617 10107012
1618  8309692
1619  9154028
1620 10477371
1621 10702257
1622  9242045
1623  8433074
1624 10476525
1625 11256493
1626  9903271
1627  9050410
1628  9581325
1629 11348485
1630 10919229
1631  9046714
1632  9603590
1633 11008024
1634 11459410
1635 10241254
1636  9044863
1637 10763602
1638 11907289
1639 10727945
1640  9698980
1641  9950045
1642 11790308
1643 11892155
1644  9834265
1645  9901781
1646 11409247
1647 12254980
1648 11274234
1649  9608644
1650 10854623
1651 12412999
1652 11571165
1653 10452928
1654 10310047
1655 12062965
1656 12818961
1657 10931283
1658 10446903
1659 11659098
1660 12702259
1661 12172233
1662 10264441
1663 10960446
1664 12845001
1665 12485360
1666 11321448
1667 10813843
1668 12343919
1669 13572400
1670 11848087
1671 10909431
1672 11917980
1673 13104932
1674 12985213
1675 11079294
1676 11288656
1677 13291229
1678 13328526
1679 12162587
1680 11236749
1681 12394594
1682 14116688
1683 12817216
1684 11421611
1685 12093591
1686 13493293
1687 13906351
1688 11988565
1689 11504766
1690 13531260
1691 14096083
1692 13023824
1693 11729876
1694 12374000
1695 14417054
1696 13722237
1697 12158195
1698 12485065
1699 13825901
1700 14675850
1701 12992241
1702 11819991
1703 13528588
1704 14547147
1705 13857118
1706 12437166
1707 12583519
1708 14801894
1709 14702686
1710 12897015
1711 12713933
1712 13920638
1713 15184800
1714 13901714
1715 12283936
1716 13623700
1717 14970832
1718 14669858
1719 13283234
1720 12858429
1721 14932689
1722 15401461
1723 13643829
1724 12997025
1725 13937132
1726 15537717
1727 14826253
1728 12848099
1729 13683507
1730 15311837
1731 15438740
1732 14092026
1733 13105197
1734 14949654
1735 16052661
1736 14515796
1737 13454384
1738 13940888
1739 15709482
1740 15756908
1741 13719356
1742 13836321
1743 15357252
1744 15907929
1745 14929024
1746 13490881
1747 14796205
1748 16384450
1749 15395773
1750 14224712
1751 14259976
1752 15829484
1753 16358592
1754 14430950
1755 14089656
1756 15493927
1757 16300602
1758 15623066
1759 13969537
1760 14818227
1761 16737225
1762 16141920
1763 14827100
1764 14483896
1765 15872227
1766 16908264
1767 15169388
1768 14258973
1769 15458563
1770 16622306
1771 16489591
1772 14716368
1773 14825066
1774 16777054
1775 16695749
1776 15446599
1777 14743713
1778 15781458
1779 17211818
1780 15962910
1781 14791311
1782 15673302
1783 16814133
1784 16986513
1785 15338886
1786 14936129
1787 16799309
1788 17089484
1789 15961351
1790 15097664
1791 15857911
1792 17595889
1793 16730202
1794 15190072
1795 15776770
1796 17008487
1797 17471607
1798 15923828
1799 15049782
1800 16789951
1801 17493243
1802 16527164
1803 15533939
1804 15897160
1805 17731791
1806 17371863
1807 15666946
1808 15836772
1809 17014592
1810 17820147
1811 16578124
1812 15263655
1813 16794546
1814 17973774
1815 17216753
1816 15913386
1817 15762092
1818 17666456
1819 17927176
1820 16133874
1821 15847078
1822 16976918
1823 18204747
1824 17411615
1825 15686758
1826 16643363
1827 18049365
1828 17693495
1829 16450105
1830 15811173
1831 17489220
1832 18323600
1833 16753778
1834 16100913
1835 16955078
1836 18328875
1837 17988563
1838 16071610
1839 16529334
1840 18059475
1841 18044625
1842 16898952
1843 15926377
1844 17384074
1845 18777928
1846 17404364
1847 16264280
1848 16779174
1849 18341446
1850 18538338
1851 16463646
1852 16305373
1853 18011175
1854 18542077
1855 17605293
1856 16191168
1857 17142415
1858 18924407
1859 18038914
1860 16669119
1861 16686880
1862 18050394
1863 18820703
1864 17080988
1865 16417866
1866 17888400
1867 18697342
1868 18127917
1869 16558182
1870 16919367
1871 18878227
1872 18481540
1873 16978509
1874 16629230
1875 17902336
1876 19171058
1877 17705534
1878 16477564
1879 17682213
1880 18797784
1881 18575102
1882 16904772
1883 16625665
1884 18587123
1885 18819237
1886 17517299
1887 16876870
1888 17742249
1889 19261330
1890 18237631
1891 16629870
1892 17354815
1893 18571399
1894 18824535
1895 17422215
1896 16650758
1897 18398449
1898 19077222
1899 17959721
1900 17037218
1901 17431996
1902 19102557
1903 18699922
1904 16927136
1905 17172927
1906 18394543
1907 19031692
1908 17903128
1909 16718887
1910 18177202
1911 19202424
1912 18278461
1913 17206438
1914 17217885
1915 18839968
1916 18958586
1917 17265260
1918 17204236
1919 18302612
1920 19098224
1921 18272305
1922 16791497
1923 17840373
1924 19135314
1925 18485753
1926 17334625
1927 17032781
1928 18666360
1929 19363326
1930 17689109
1931 17101541
1932 18052970
1933 19174261
1934 18686074
1935 16816555
1936 17344045
1937 19000902
1938 18842549
1939 17722218
1940 17007467
1941 18303538
1942 19399863
1943 18008170
1944 17148152
1945 17799641
1946 18885308
1947 18869209
1948 17131178
1949 17178703
1950 18784877
1951 18944748
1952 17978626
1953 16988865
1954 17925210
1955 19347592
1956 18231413
1957 17027830
1958 17478267
1959 18745053
1960 19164876
1961 17452114
1962 16959451
1963 18523257
1964 18977868
1965 18104810
1966 16911603
1967 17482981
1968 19187857
1969 18533095
1970 17153792
1971 17256207
1972 18430507
1973 19238456
1974 17716597
1975 16720735
1976 18121623
1977 18943627
1978 18305892
1979 16935784
1980 17052909
1981 18951536
1982 18837989
1983 17353988
1984 17034665
1985 17988501
1986 19159326
1987 18040149
1988 16540003
1989 17536867
1990 18739453
1991 18605225
1992 17200514
1993 16712367
1994 18553326
1995 19023301
1996 17539431
1997 16787834
1998 17468347
1999 18917162
2000 18263524
2001 16558812
2002 17182523
2003 18504412
2004 18677959
2005 17426786
2006 16456310
2007 17975954
2008 18886137
2009 17703225
2010 16730779
2011 17014944
2012 18586625
2013 18613231
2014 16759225
2015 16698411
2016 17962135
2017 18630078
2018 17685168
2019 16260889
2020 17366131
2021 18696267
2022 17854201
2023 16762999
2024 16721669
2025 18147835
2026 18536463
2027 16814958
2028 16451954
2029 17527230
2030 18242121
2031 17659187
2032 16219864
2033 16948559
2034 18449835
2035 17919859
2036 16750576
2037 16356156
2038 17619842
2039 18461551
2040 16854316
2041 16038858
2042 17046510
2043 18098050
2044 17839353
2045 16138623
2046 16328193
2047 18068556
2048 17990716
2049 16785475
2050 15965179
2051 16925986
2052 18250573
2053 17091063
2054 15896853
2055 16512442
2056 17682811
2057 17942873
2058 16290041
2059 15816190
2060 17420210
2061 17790348
2062 16791026
2063 15778696
2064 16342756
2065 17893137
2066 17204263
2067 15882267
2068 16130203
2069 17148624
2070 17744362
2071 16387754
2072 15421881
2073 16724367
2074 17476462
2075 16875445
2076 15757280
2077 15823715
2078 17429498
2079 17208668
2080 15731443
2081 15626500
2082 16579526
2083 17442005
2084 16375960
2085 15211471
2086 16388011
2087 17251097
2088 16627780
2089 15471803
2090 15329082
2091 16933295
2092 17069114
2093 15602845
2094 15220485
2095 16012719
2096 17163597
2097 16526742
2098 14955874
2099 15623641
2100 16806111
2101 16636834
2102 15378600
2103 14649812
2104 16162293
2105 16914715
2106 15588469
2107 14910097
2108 15517513
2109 16711558
2110 16384000
2111 14739901
2112 15081704
2113 16282116
2114 16300330
2115 15236302
2116 14289028
2117 15532971
2118 16654368
2119 15550759
2120 14600143
2121 14904727
2122 16195710
2123 16297678
2124 14478054
2125 14290521
2126 15649050
2127 16173271
2128 15322228
2129 13971347
2130 14766525
2131 16246876
2132 15519406
2133 14346365
2134 14232389
2135 15431814
2136 16093261
2137 14508868
2138 13828625
2139 14966716
2140 15761099
2141 15281160
2142 13779325
2143 14047453
2144 15653542
2145 15321772
2146 14087041
2147 13706823
2148 14794662
2149 15835116
2150 14485824
2151 13393934
2152 14268571
2153 15187673
2154 15049683
2155 13573780
2156 13315149
2157 14939295
2158 15138801
2159 14059861
2160 13310391
2161 14004200
2162 15383334
2163 14467489
2164 12973735
2165 13464395
2166 14562758
2167 14810397
2168 13359277
2169 12671809
2170 14287607
2171 14893622
2172 13867908
2173 12907389
2174 13259440
2175 14731491
2176 14230701
2177 12651329
2178 12777008
2179 13811006
2180 14468428
2181 13401277
2182 12227501
2183 13399428
2184 14396120
2185 13739654
2186 12562270
2187 12384536
2188 13952189
2189 14118691
2190 12522624
2191 12228657
2192 13133513
2193 13980764
2194 13210775
2195 11824205
2196 12633421
2197 13694350
2198 13285145
2199 12297613
2200 11901361
2201 13229053
2202 13757861
2203 12335627
2204 11724017
2205 12378688
2206 13372908
2207 12984954
2208 11394091
2209 11822855
2210 13145564
2211 13065043
2212 12040821
2213 11259608
2214 12392099
2215 13349438
2216 12137277
2217 11244823
2218 11597906
2219 12609155
2220 12694293
2221 11206716
2222 11180373
2223 12455867
2224 12677785
2225 11836452
2226 10747897
2227 11464856
2228 12701770
2229 11798437
2230 10720505
2231 10935131
2232 12018285
2233 12388343
2234 10883815
2235 10488964
2236 11760854
2237 12190367
2238 11470133
2239 10259396
2240 10600761
2241 11983696
2242 11499996
2243 10363781
2244 10254372
2245 11256737
2246 12089188
2247 10745761
2248  9741582
2249 10802650
2250 11605411
2251 11169774
2252  9796907
2253  9775089
2254 11364313
2255 11252898
2256  9998823
2257  9614461
2258 10414243
2259 11439052
2260 10426058
2261  9194889
2262  9959608
2263 10909053
2264 10849169
2265  9636680
2266  9132919
2267 10543118
2268 10832454
2269  9647575
2270  8913976
2271  9434656
2272 10760843
2273 10226734
2274  8767508
2275  9198291
2276 10214881
2277 10381469
2278  9208616
2279  8375684
2280  9691111
2281 10332271
2282  9277174
2283  8412033
2284  8687322
2285 10074066
2286  9954884
2287  8382456
2288  8385926
2289  9424410
2290  9930908
2291  8945573
2292  7630211
2293  8621213
2294  9771236
2295  9080571
2296  8015104
2297  7875592
2298  9250564
2299  9619236
2300  8025501
2301  7580308
2302  8467914
2303  9249219
2304  8688805
2305  7192042
2306  7698954
2307  9033767
2308  8768372
2309  7717131
2310  7123855
2311  8227148
2312  9085901
2313  7754631
2314  6913948
2315  7588977
2316  8553842
2317  8368131
2318  6780418
2319  6862315
2320  8260099
2321  8243831
2322  7254201
2323  6470632
2324  7304127
2325  8442284
2326  7453330
2327  6419117
2328  6767964
2329  7748656
2330  8013469
2331  6502730
2332  5992560
2333  7287301
2334  7694960
2335  6869339
2336  5800421
2337  6315397
2338  7788480
2339  7213967
2340  5989719
2341  6028923
2342  6878590
2343  7384642
2344  6101568
2345  5307756
2346  6417511
2347  7040757
2348  6515124
2349  5463783
2350  5500067
2351  6892150
2352  6713630
2353  5502948
2354  5245864
2355  5943884
2356  6755534
2357  5801741
2358  4678142
2359  5575757
2360  6410501
2361  6078760
2362  4980846
2363  4709942
2364  6069138
2365  6177827
2366  4944138
2367  4530415
2368  5121243
2369  6127945
2370  5525708
2371  4166556
2372  4670313
2373  5606874
2374  5571503
2375  4558251
2376  3864181
2377  5086967
2378  5659539
2379  4564579
2380  3883021
2381  4273947
2382  5416899
2383  5154090
2384  3615019
2385  3787885
2386  4793534
2387  5002780
2388  4143684
2389  3226234
2390  4208136
2391  5091465
2392  4202774
2393  3335564
2394  3379457
2395  4487482
2396  4667775
2397  3148295
2398  2947744
2399  3971297
2400  4447147
2401  3740720
2402  2556307
2403  3273397
2404  4474260
2405  3811796
2406  2768484
2407  2556488
2408  3587818
2409  4136143
2410  2744169
2411  2206650
2412  3138629
2413  3825834
2414  3403925
2415  2029266
2416  2263391
2417  3620438
2418  3359105
2419  2266600
2420  1752221
2421  2695691
2422  3668337
2423  2472962
2424  1502014
2425  2208731
2426  3087916
2427  2994132
2428  1570177
2429  1329604
2430  2688484
2431  2820992
2432  1909683
2433  1184597
2434  1761186
2435  2937215
2436  2116874
2437   918777
2438  1271823
2439  2184518
2440  2454161
2441  1160265
2442   531323
2443  1883506
2444  2390996
2445  1530265
2446   522003
2447   801257
2448  2181494
2449  1761255
2450   365686
2451   367494
2452  1252282
2453  1934484
2454   961917
2455  -105876
2456   845779
2457  1649397
2458  1146003
2459    50242
2460  -198594
2461  1177205
2462  1334528
2463    56584
2464  -267555
2465   421422
2466  1253765
2467   572228
2468  -730470
2469   -91244
2470   867420
2471   592456
2472  -419728
2473  -922187
2474   296853
2475   803966
2476  -358029
2477  -899421
2478  -433801
2479   506034
2480   180263
2481 -1284127
2482 -1036071
2483    34343
2484   112348
2485  -750550
2486 -1566327
2487  -603202
2488   227937
2489  -775775
2490 -1561679
2491 -1316430
2492  -332344
2493  -270614
2494 -1698823
2495 -1790716
2496  -740273
2497  -466687
2498 -1185346
2499 -2177574
2500 -1527115
2501  -478069
2502 -1227335
2503 -2157501
2504 -2144854
2505 -1179927
2506  -703249
2507 -1994196
2508 -2487812
2509 -1587167
2510 -1133811
2511 -1616505
2512 -2736045
2513 -2449237
2514 -1266892
2515 -1689280
2516 -2602022
2517 -2770217
2518 -1978429
2519 -1314221
2520 -2446570
2521 -3186927
2522 -2383967
2523 -1795186
2524 -2114833
2525 -3276805
2526 -3271614
2527 -1917439
2528 -2019676
2529 -3073712
2530 -3523971
2531 -2845876
2532 -1906574
2533 -2860621
2534 -3948294
2535 -3303929
2536 -2447156
2537 -2419467
2538 -3608766
2539 -4097213
2540 -2852946
2541 -2518352
2542 -3418706
2543 -4134306
2544 -3821428
2545 -2666041
2546 -3136353
2547 -4380190
2548 -4091133
2549 -3233848
2550 -2946494
2551 -3960511
2552 -4783136
2553 -3693711
2554 -3107920
2555 -3918212
2556 -4758649
2557 -4589030
2558 -3302736
2559 -3421095
2560 -4832912
2561 -4876340
2562 -4032821
2563 -3515166
2564 -4326852
2565 -5456505
2566 -4641851
2567 -3717807
2568 -4213437
2569 -5124176
2570 -5352561
2571 -4158081
2572 -3846908
2573 -5193703
2574 -5586622
2575 -4889587
2576 -4166326
2577 -4683380
2578 -5984611
2579 -5465481
2580 -4314293
2581 -4545820
2582 -5531230
2583 -6118162
2584 -5065665
2585 -4311865
2586 -5502696
2587 -6222575
2588 -5723451
2589 -4839515
2590 -4944239
2591 -6320001
2592 -6275810
2593 -5135242
2594 -5045069
2595 -5838683
2596 -6684832
2597 -5995750
2598 -4984658
2599 -5803615
2600 -6660796
2601 -6437142
2602 -5570155
2603 -5326936
2604 -6643572
2605 -7021922
2606 -5957825
2607 -5603837
2608 -6246989
2609 -7207589
2610 -6762246
2611 -5531891
2612 -6084490
2613 -7147936
2614 -7179657
2615 -6349445
2616 -5773641
2617 -6933758
2618 -7703990
2619 -6790391
2620 -6171823
2621 -6509202
2622 -7545191
2623 -7547483
2624 -6287725
2625 -6433660
2626 -7463722
2627 -7779401
2628 -7195442
2629 -6390034
2630 -7201149
2631 -8146772
2632 -7455912
2633 -6752645
2634 -6909280
2635 -7928109
2636 -8266814
2637 -7033793
2638 -6845256
2639 -7864450
2640 -8361873
2641 -7884617
2642 -6880835
2643 -7437047
2644 -8633174
2645 -8171520
2646 -7364534
2647 -7332908
2648 -8271544
2649 -8897993
2650 -7815482
2651 -7318820
2652 -8153617
2653 -8759848
2654 -8548488
2655 -7526537
2656 -7711471
2657 -9008633
2658 -8914605
2659 -8089527
2660 -7770176
2661 -8525567
2662 -9439887
2663 -8571008
2664 -7776625
2665 -8439052
2666 -9175689
2667 -9202571
2668 -8202622
2669 -8094713
2670 -9414901
2671 -9554417
2672 -8723331
2673 -8223486
2674 -8763596
2675 -9811022
2676 -9231944
2677 -8289188
2678 -8778044
2679 -9604952
2680 -9884220
2681 -8964487
2682 -8439244
2683 -9579622
2684 -10041176
2685 -9354119
2686 -8724269
2687 -9021607
2688 -10222107
2689 -9961490
2690 -8835518
2691 -9069561
2692 -9970202
2693 -10463070
2694 -9609178
2695 -8738847
2696 -9762278
2697 -10575034
2698 -10062036
2699 -9261008
2700 -9249380
2701 -10530798
2702 -10713806
2703 -9514348
2704 -9324108
2705 -10085010
2706 -10857851
2707 -10344695
2708 -9249960
2709 -9920829
2710 -10922709
2711 -10694821
2712 -9918442
2713 -9594116
2714 -10705517
2715 -11239802
2716 -10162628
2717 -9705629
2718 -10282324
2719 -11165395
2720 -11008685
2721 -9808085
2722 -10135376
2723 -11257344
2724 -11278650
2725 -10474613
2726 -9844882
2727 -10810310
2728 -11731782
2729 -10817175
2730 -10111220
2731 -10539376
2732 -11500242
2733 -11642837
2734 -10407796
2735 -10333460
2736 -11414178
2737 -11687590
2738 -11115171
2739 -10293594
2740 -10864232
2741 -11999472
2742 -11503840
2743 -10731200
2744 -10840519
2745 -11687701
2746 -12142166
2747 -11016644
2748 -10560872
2749 -11546583
2750 -12074027
2751 -11690558
2752 -10763907
2753 -11063063
2754 -12354659
2755 -12080456
2756 -11165748
2757 -11059138
2758 -11822128
2759 -12535344
2760 -11635941
2761 -10933887
2762 -11734005
2763 -12383525
2764 -12246322
2765 -11322631
2766 -11210898
2767 -12439896
2768 -12541577
2769 -11659161
2770 -11321661
2771 -11919499
2772 -12888048
2773 -12279463
2774 -11311940
2775 -11888732
2776 -12674675
2777 -12726928
2778 -11799533
2779 -11336220
2780 -12514753
2781 -12960820
2782 -12190508
2783 -11663246
2784 -12022222
2785 -13115581
2786 -12870807
2787 -11766775
2788 -12013403
2789 -12789135
2790 -13077622
2791 -12346628
2792 -11622809
2793 -12579770
2794 -13282012
2795 -12703736
2796 -12122080
2797 -12221184
2798 -13229626
2799 -13238365
2800 -12126812
2801 -12172326
2802 -12924511
2803 -13362891
2804 -12860195
2805 -11993929
2806 -12714382
2807 -13596320
2808 -13153377
2809 -12446034
2810 -12331139
2811 -13358864
2812 -13713502
2813 -12542478
2814 -12273101
2815 -13041120
2816 -13708796
2817 -13389933
2818 -12344765
2819 -12775179
2820 -13772399
2821 -13513293
2822 -12812113
2823 -12500155
2824 -13368005
2825 -14040442
2826 -13099853
2827 -12581279
2828 -13108963
2829 -13802737
2830 -13781800
2831 -12690701
2832 -12762191
2833 -13853653
2834 -13900410
2835 -13208689
2836 -12666736
2837 -13405738
2838 -14377485
2839 -13581884
2840 -12770158
2841 -13145679
2842 -13903313
2843 -14094103
2844 -13034037
2845 -12815158
2846 -13930642
2847 -14248792
2848 -13673080
2849 -12940644
2850 -13316178
2851 -14454064
2852 -14031313
2853 -13071380
2854 -13151727
2855 -13908104
2856 -14442165
2857 -13506478
2858 -12907284
2859 -13908823
2860 -14502357
2861 -14086695
2862 -13195567
2863 -13216248
2864 -14426229
2865 -14375513
2866 -13407998
2867 -13257127
2868 -13928620
2869 -14710580
2870 -14022024
2871 -13074633
2872 -13770043
2873 -14537467
2874 -14399377
2875 -13544440
2876 -13253043
2877 -14384443
2878 -14660921
2879 -13765353
2880 -13439778
2881 -13925252
2882 -14780839
2883 -14357379
2884 -13279939
2885 -13721045
2886 -14558023
2887 -14610510
2888 -13877482
2889 -13331869
2890 -14341635
2891 -14924205
2892 -14133107
2893 -13549887
2894 -13799718
2895 -14778708
2896 -14744960
2897 -13550459
2898 -13646901
2899 -14531926
2900 -14857175
2901 -14241801
2902 -13442821
2903 -14192216
2904 -14989434
2905 -14380535
2906 -13728454
2907 -13770316
2908 -14663627
2909 -14963408
2910 -13917840
2911 -13741060
2912 -14488932
2913 -14916877
2914 -14519009
2915 -13572119
2916 -13989383
2917 -14975607
2918 -14639984
2919 -13925467
2920 -13748776
2921 -14589152
2922 -15200676
2923 -14219832
2924 -13724224
2925 -14373164
2926 -14935415
2927 -14738036
2928 -13726560
2929 -13871111
2930 -14940589
2931 -14844593
2932 -14161056
2933 -13804462
2934 -14450326
2935 -15247544
2936 -14461154
2937 -13733419
2938 -14189159
2939 -14866566
2940 -14981101
2941 -14000161
2942 -13775500
2943 -14836644
2944 -15023800
2945 -14361779
2946 -13791675
2947 -14201600
2948 -15190028
2949 -14713518
2950 -13870056
2951 -14127997
2952 -14773741
2953 -15084140
2954 -14255666
2955 -13756281
2956 -14678565
2957 -15041223
2958 -14507060
2959 -13882675
2960 -14057764
2961 -15099664
2962 -14890847
2963 -13957434
2964 -14053805
2965 -14699008
2966 -15134796
2967 -14378993
2968 -13644873
2969 -14457097
2970 -15059444
2971 -14651065
2972 -13973278
2973 -13926261
2974 -14972706
2975 -15059183
2976 -14091329
2977 -13928890
2978 -14466627
2979 -15080720
2980 -14576877
2981 -13593325
2982 -14176962
2983 -15014811
2984 -14851281
2985 -14113482
2986 -13773513
2987 -14740974
2988 -15117104
2989 -14168376
2990 -13799637
2991 -14242500
2992 -14977106
2993 -14753500
2994 -13689251
2995 -13964837
2996 -14824044
2997 -14865069
2998 -14221019
2999 -13632693
3000 -14412409
3001 -15102433
3002 -14309627
3003 -13706188
3004 -13982522
3005 -14835844
3006 -14948214
3007 -13805308
3008 -13705728
3009 -14600174
3010 -14856837
3011 -14290061
3012 -13504040
3013 -14078722
3014 -15043703
3015 -14506709
3016 -13751402
3017 -13761403
3018 -14554119
3019 -14963817
3020 -13910159
3021 -13465268
3022 -14259192
3023 -14756128
3024 -14441943
3025 -13501724
3026 -13718225
3027 -14824530
3028 -14616578
3029 -13808443
3030 -13535306
3031 -14170546
3032 -14844104
3033 -14035688
3034 -13384302
3035 -14000491
3036 -14584741
3037 -14481283
3038 -13582467
3039 -13446229
3040 -14481609
3041 -14535678
3042 -13794628
3043 -13382100
3044 -13833134
3045 -14681880
3046 -14132700
3047 -13288928
3048 -13705730
3049 -14358055
3050 -14450081
3051 -13587442
3052 -13164485
3053 -14122304
3054 -14424557
3055 -13787667
3056 -13287370
3057 -13535418
3058 -14469296
3059 -14188296
3060 -13235662
3061 -13383795
3062 -13991469
3063 -14296983
3064 -13638014
3065 -12966018
3066 -13735831
3067 -14282410
3068 -13803630
3069 -13204607
3070 -13204023
3071 -14128597
3072 -14137964
3073 -13151556
3074 -13091683
3075 -13668143
3076 -14099144
3077 -13617896
3078 -12820974
3079 -13407925
3080 -14082885
3081 -13736082
3082 -13098102
3083 -12889560
3084 -13726521
3085 -14017753
3086 -13086368
3087 -12828402
3088 -13342496
3089 -13924298
3090 -13639219
3091 -12669221
3092 -12974624
3093 -13788998
3094 -13626993
3095 -12963119
3096 -12558725
3097 -13321830
3098 -13889142
3099 -13065946
3100 -12595074
3101 -12973543
3102 -13614008
3103 -13549771
3104 -12519014
3105 -12515199
3106 -13381051
3107 -13477451
3108 -12943899
3109 -12364178
3110 -12896268
3111 -13670999
3112 -13039212
3113 -12380799
3114 -12577203
3115 -13207604
3116 -13381170
3117 -12414566
3118 -12192144
3119 -13035533
3120 -13278221
3121 -12815405
3122 -12144959
3123 -12466101
3124 -13361743
3125 -12912747
3126 -12126312
3127 -12166794
3128 -12784875
3129 -13211950
3130 -12359456
3131 -11842449
3132 -12613051
3133 -13052699
3134 -12694119
3135 -11878224
3136 -11925644
3137 -12953527
3138 -12832580
3139 -11973886
3140 -11784375
3141 -12344769
3142 -12995707
3143 -12324174
3144 -11529780
3145 -12082232
3146 -12677088
3147 -12534596
3148 -11733239
3149 -11457082
3150 -12440721
3151 -12662462
3152 -11898361
3153 -11508940
3154 -11847011
3155 -12619816
3156 -12222043
3157 -11250945
3158 -11560430
3159 -12243408
3160 -12334252
3161 -11626828
3162 -11095511
3163 -11933376
3164 -12405538
3165 -11745601
3166 -11197969
3167 -11326356
3168 -12154624
3169 -12069321
3170 -11056421
3171 -11098253
3172 -11777200
3173 -12078629
3174 -11534622
3175 -10767235
3176 -11378734
3177 -12036063
3178 -11524426
3179 -10879966
3180 -10836420
3181 -11683768
3182 -11909911
3183 -10912344
3184 -10691250
3185 -11279122
3186 -11706326
3187 -11353141
3188 -10468419
3189 -10799265
3190 -11587391
3191 -11322353
3192 -10680388
3193 -10406892
3194 -11129769
3195 -11636064
3196 -10776888
3197 -10300559
3198 -10741790
3199 -11256116
3200 -11092722
3201 -10179834
3202 -10280291
3203 -11133232
3204 -11070580
3205 -10470647
3206 -10050667
3207 -10564622
3208 -11216345
3209 -10519342
3210 -9906920
3211 -10236020
3212 -10788513
3213 -10864787
3214 -9975327
3215 -9777598
3216 -10622290
3217 -10786218
3218 -10250689
3219 -9652018
3220 -9932994
3221 -10740650
3222 -10321096
3223 -9593249
3224 -9733596
3225 -10282326
3226 -10559350
3227 -9779330
3228 -9323980
3229 -10040912
3230 -10342870
3231 -9939472
3232 -9331166
3233 -9411748
3234 -10250738
3235 -10048877
3236 -9296706
3237 -9285696
3238 -9759744
3239 -10156592
3240 -9510840
3241 -8860101
3242 -9460887
3243 -9926951
3244 -9638481
3245 -8995760
3246 -8895892
3247 -9770988
3248 -9789592
3249 -8957795
3250 -8745843
3251 -9173639
3252 -9720930
3253 -9250020
3254 -8424948
3255 -8872826
3256 -9505610
3257 -9360348
3258 -8695956
3259 -8351207
3260 -9169352
3261 -9470853
3262 -8666614
3263 -8252953
3264 -8563405
3265 -9234485
3266 -9028148
3267 -8077612
3268 -8281324
3269 -8983786
3270 -9024573
3271 -8395507
3272 -7829187
3273 -8488020
3274 -9036180
3275 -8394294
3276 -7864293
3277 -7996692
3278 -8714530
3279 -8783290
3280 -7790561
3281 -7664671
3282 -8340236
3283 -8586263
3284 -8108311
3285 -7370763
3286 -7825277
3287 -8570764
3288 -8130096
3289 -7499535
3290 -7459493
3291 -8122414
3292 -8403648
3293 -7469617
3294 -7115249
3295 -7727937
3296 -8119524
3297 -7823454
3298 -7004293
3299 -7186507
3300 -8027207
3301 -7827930
3302 -7159406
3303 -6854491
3304 -7393112
3305 -7969048
3306 -7246559
3307 -6641927
3308 -7077416
3309 -7591509
3310 -7523517
3311 -6686775
3312 -6563976
3313 -7409284
3314 -7417931
3315 -6786148
3316 -6370709
3317 -6743098
3318 -7455105
3319 -6953887
3320 -6251437
3321 -6529065
3322 -7039885
3323 -7117362
3324 -6329402
3325 -5953245
3326 -6745905
3327 -6990973
3328 -6442663
3329 -5901058
3330 -6101262
3331 -6934327
3332 -6679493
3333 -5826212
3334 -5876688
3335 -6405404
3336 -6702598
3337 -6037267
3338 -5397197
3339 -6030026
3340 -6511157
3341 -6148190
3342 -5541671
3343 -5484550
3344 -6279970
3345 -6278567
3346 -5436520
3347 -5295154
3348 -5747677
3349 -6185106
3350 -5745136
3351 -4981026
3352 -5409384
3353 -5957218
3354 -5740030
3355 -5162059
3356 -4898064
3357 -5595880
3358 -5814349
3359 -5067397
3360 -4806280
3361 -5136939
3362 -5626353
3363 -5384481
3364 -4561575
3365 -4779055
3366 -5374512
3367 -5277139
3368 -4733129
3369 -4343966
3370 -4962963
3371 -5388877
3372 -4693910
3373 -4275209
3374 -4538803
3375 -5072646
3376 -4984574
3377 -4101008
3378 -4129404
3379 -4794923
3380 -4850950
3381 -4351745
3382 -3825363
3383 -4290742
3384 -4902761
3385 -4373950
3386 -3802805
3387 -3867868
3388 -4399426
3389 -4570432
3390 -3736111
3391 -3485385
3392 -4144231
3393 -4405279
3394 -4021776
3395 -3348855
3396 -3587169
3397 -4330674
3398 -3972396
3399 -3310410
3400 -3245736
3401 -3765607
3402 -4138584
3403 -3404108
3404 -2953775
3405 -3509501
3406 -3865768
3407 -3609270
3408 -2898751
3409 -2905305
3410 -3704637
3411 -3575449
3412 -2900311
3413 -2681649
3414 -3122108
3415 -3671012
3416 -3082715
3417 -2403221
3418 -2794072
3419 -3286380
3420 -3206899
3421 -2467762
3422 -2229298
3423 -3057873
3424 -3200557
3425 -2548785
3426 -2150550
3427 -2428666
3428 -3095203
3429 -2728990
3430 -1919164
3431 -2124126
3432 -2655471
3433 -2762432
3434 -2121800
3435 -1670900
3436 -2380626
3437 -2724540
3438 -2161157
3439 -1661340
3440 -1754572
3441 -2453090
3442 -2331398
3443 -1492310
3444 -1521537
3445 -2041229
3446 -2307412
3447 -1784059
3448 -1125367
3449 -1631035
3450 -2172213
3451 -1775577
3452 -1180896
3453 -1067084
3454 -1790712
3455 -1964811
3456 -1149460
3457  -923770
3458 -1399096
3459 -1803895
3460 -1438550
3461  -626897
3462  -903193
3463 -1544201
3464 -1357744
3465  -804438
3466  -525947
3467 -1111048
3468 -1495123
3469  -798958
3470  -391642
3471  -689641
3472 -1158977
3473 -1053665
3474  -237078
3475  -247609
3476  -914844
3477  -932017
3478  -438277
3479     -109
3480  -417970
3481  -965704
3482  -396292
3483   145750
3484   -54520
3485  -559486
3486  -634443
3487   150976
3488   329869
3489  -314334
3490  -442201
3491   -15493
3492   512345
3493   264090
3494  -395011
3495   -15288
3496   597790
3497   541253
3498    65427
3499  -190081
3500   510194
3501   898363
3502   341745
3503    66914
3504   400480
3505   997894
3506   934858
3507   202178
3508   352268
3509   998808
3510  1097944
3511   704771
3512   320816
3513   888721
3514  1454488
3515  1002066
3516   622716
3517   813343
3518  1397577
3519  1516178
3520   787972
3521   766046
3522  1424491
3523  1648954
3524  1347722
3525   887980
3526  1278249
3527  1939888
3528  1618460
3529  1157962
3530  1218260
3531  1782570
3532  2095502
3533  1435547
3534  1208935
3535  1831106
3536  2213243
3537  2002962
3538  1405072
3539  1587785
3540  2372718
3541  2258575
3542  1729341
3543  1641630
3544  2163667
3545  2680161
3546  2134068
3547  1693048
3548  2180516
3549  2657890
3550  2593044
3551  2000696
3552  1957533
3553  2747617
3554  2846679
3555  2361234
3556  2148068
3557  2525531
3558  3158858
3559  2804014
3560  2207946
3561  2533551
3562  3054127
3563  3163028
3564  2609838
3565  2381138
3566  3138537
3567  3435298
3568  2969392
3569  2613370
3570  2871980
3571  3600922
3572  3425637
3573  2735733
3574  2899937
3575  3467583
3576  3733094
3577  3265495
3578  2832171
3579  3478300
3580  3944413
3581  3580256
3582  3124285
3583  3177359
3584  3941900
3585  4048648
3586  3367801
3587  3328661
3588  3839425
3589  4239567
3590  3912077
3591  3306179
3592  3740530
3593  4342258
3594  4168965
3595  3701258
3596  3582643
3597  4277201
3598  4607432
3599  3992508
3600  3775719
3601  4192176
3602  4673052
3603  4504451
3604  3826338
3605  4050140
3606  4741670
3607  4740923
3608  4315273
3609  4038389
3610  4595261
3611  5086614
3612  4571746
3613  4223876
3614  4505295
3615  5036022
3616  5093670
3617  4420628
3618  4426892
3619  5096216
3620  5276112
3621  4919044
3622  4488554
3623  4867575
3624  5499199
3625  5163228
3626  4697578
3627  4841649
3628  5385371
3629  5649526
3630  5040687
3631  4825751
3632  5429068
3633  5711683
3634  5453634
3635  4981371
3636  5184148
3637  5880756
3638  5722006
3639  5236263
3640  5245780
3641  5712476
3642  6105877
3643  5612226
3644  5234952
3645  5731089
3646  6095039
3647  5963906
3648  5492898
3649  5536268
3650  6261534
3651  6268717
3652  5747175
3653  5643264
3654  6034840
3655  6513896
3656  6123193
3657  5612221
3658  6029685
3659  6518023
3660  6509758
3661  6026124
3662  5867976
3663  6562411
3664  6763020
3665  6270369
3666  6029168
3667  6313062
3668  6880875
3669  6689081
3670  6095785
3671  6358357
3672  6865701
3673  6971208
3674  6557635
3675  6245912
3676  6820016
3677  7177169
3678  6769276
3679  6458356
3680  6620761
3681  7247110
3682  7227692
3683  6584044
3684  6660903
3685  7190664
3686  7405374
3687  7040510
3688  6584942
3689  7066499
3690  7591981
3691  7293302
3692  6910498
3693  6946965
3694  7548382
3695  7725275
3696  7076074
3697  6963389
3698  7439875
3699  7782083
3700  7558449
3701  7003312
3702  7312020
3703  7956786
3704  7815795
3705  7373393
3706  7221379
3707  7762470
3708  8148867
3709  7590630
3710  7298000
3711  7700224
3712  8140055
3713  8069976
3714  7467584
3715  7551781
3716  8217612
3717  8242297
3718  7821657
3719  7538848
3720  7969810
3721  8511021
3722  8100577
3723  7683847
3724  7966251
3725  8445146
3726  8530985
3727  7928353
3728  7789554
3729  8436524
3730  8624738
3731  8270069
3732  7903354
3733  8190161
3734  8846964
3735  8593151
3736  8068634
3737  8201299
3738  8682428
3739  8933934
3740  8395024
3741  8058612
3742  8624195
3743  8976759
3744  8744615
3745  8306691
3746  8400018
3747  9091600
3748  9036611
3749  8472721
3750  8424944
3751  8852114
3752  9256308
3753  8883699
3754  8405112
3755  8839623
3756  9273639
3757  9162143
3758  8728027
3759  8627959
3760  9252296
3761  9401489
3762  8889163
3763  8745383
3764  9049745
3765  9523482
3766  9329051
3767  8785703
3768  9057156
3769  9530487
3770  9507764
3771  9090208
3772  8850283
3773  9435419
3774  9757332
3775  9309339
3776  9045595
3777  9268958
3778  9784632
3779  9722606
3780  9103392
3781  9202558
3782  9713350
3783  9850425
3784  9511471
3785  9132591
3786  9578695
3787 10049078
3788  9727463
3789  9381892
3790  9449535
3791  9941805
3792 10063392
3793  9462364
3794  9400313
3795  9894982
3796 10129796
3797  9894276
3798  9446170
3799  9739766
3800 10274614
3801 10051959
3802  9674193
3803  9651414
3804 10111525
3805 10373754
3806  9839801
3807  9626588
3808 10069561
3809 10393426
3810 10241879
3811  9727984
3812  9861562
3813 10469695
3814 10381962
3815  9960821
3816  9835753
3817 10250672
3818 10665556
3819 10215542
3820  9862538
3821 10201612
3822 10562252
3823 10538262
3824 10021213
3825  9982596
3826 10600887
3827 10684281
3828 10301400
3829 10065118
3830 10363545
3831 10878398
3832 10570729
3833 10084471
3834 10306259
3835 10711267
3836 10818917
3837 10345699
3838 10138731
3839 10724275
3840 10946346
3841 10608088
3842 10289570
3843 10445861
3844 11000544
3845 10862214
3846 10332891
3847 10436706
3848 10844860
3849 11069200
3850 10669800
3851 10310933
3852 10799625
3853 11144635
3854 10879502
3855 10486334
3856 10517841
3857 11121397
3858 11163730
3859 10597666
3860 10544311
3861 10941420
3862 11280988
3863 10989221
3864 10475034
3865 10806367
3866 11276349
3867 11150791
3868 10741268
3869 10595087
3870 11166641
3871 11423693
3872 10918477
3873 10687004
3874 10965123
3875 11390166
3876 11256879
3877 10677766
3878 10840991
3879 11364677
3880 11376359
3881 11007099
3882 10744839
3883 11205097
3884 11570695
3885 11151052
3886 10833443
3887 11007178
3888 11456025
3889 11495933
3890 10910753
3891 10901359
3892 11430748
3893 11575318
3894 11257452
3895 10857018
3896 11165242
3897 11678283
3898 11380766
3899 10988748
3900 11051694
3901 11493728
3902 11695842
3903 11156723
3904 10970117
3905 11430788
3906 11672373
3907 11467361
3908 11017697
3909 11163182
3910 11718120
3911 11587293
3912 11177839
3913 11125420
3914 11495415
3915 11836418
3916 11397985
3917 11050809
3918 11402683
3919 11710775
3920 11628248
3921 11193740
3922 11185191
3923 11739643
3924 11749670
3925 11351611
3926 11196227
3927 11466087
3928 11877157
3929 11563897
3930 11136781
3931 11410619
3932 11767276
3933 11793179
3934 11361976
3935 11197304
3936 11730593
3937 11872957
3938 11483947
3939 11238982
3940 11423265
3941 11902260
3942 11740653
3943 11244649
3944 11399466
3945 11773276
3946 11892940
3947 11519900
3948 11202577
3949 11649174
3950 11932260
3951 11637313
3952 11333334
3953 11385484
3954 11885863
3955 11884912
3956 11374129
3957 11389156
3958 11742134
3959 11925820
3960 11615580
3961 11216724
3962 11582745
3963 11972449
3964 11739369
3965 11417689
3966 11383628
3967 11863879
3968 11978952
3969 11448069
3970 11342020
3971 11668239
3972 11940056
3973 11749071
3974 11264064
3975 11494173
3976 11958040
3977 11840489
3978 11481142
3979 11316312
3980 11762706
3981 12041440
3982 11550172
3983 11300304
3984 11583611
3985 11943644
3986 11869958
3987 11329002
3988 11380878
3989 11881448
3990 11886594
3991 11541195
3992 11273122
3993 11614575
3994 12035503
3995 11678288
3996 11318783
3997 11481552
3998 11845326
3999 11931778
4000 11412344
4001 11279727
4002 11740916
4003 11871084
4004 11612033
4005 11270530
4006 11465878
4007 11981279
4008 11761810
4009 11336948
4010 11381331
4011 11728739
4012 11916574
4013 11459149
4014 11180193
4015 11601401
4016 11858974
4017 11675158
4018 11276854
4019 11325575
4020 11867269
4021 11795842
4022 11323492
4023 11252935
4024 11570647
4025 11887552
4026 11524320
4027 11125516
4028 11456775
4029 11782017
4030 11694288
4031 11287370
4032 11169100
4033 11679805
4034 11771970
4035 11354553
4036 11168333
4037 11388847
4038 11798700
4039 11577311
4040 11090208
4041 11276590
4042 11648030
4043 11666660
4044 11270916
4045 11030230
4046 11503939
4047 11731702
4048 11352510
4049 11084082
4050 11220912
4051 11652993
4052 11585614
4053 11046679
4054 11083739
4055 11456137
4056 11579617
4057 11286664
4058 10930051
4059 11273872
4060 11637481
4061 11371640
4062 11039454
4063 11022956
4064 11428075
4065 11524506
4066 11024570
4067 10933163
4068 11265190
4069 11475300
4070 11280647
4071 10864777
4072 11059770
4073 11453672
4074 11286060
4075 10959351
4076 10855179
4077 11202444
4078 11421026
4079 10988841
4080 10801640
4081 11085482
4082 11316581
4083 11209488
4084 10761664
4085 10830759
4086 11252886
4087 11180315
4088 10868843
4089 10704712
4090 10992798
4091 11298441
4092 10937153
4093 10652087
4094 10866620
4095 11130081
4096 11111571
4097 10646026
4098 10589843
4099 11042588
4100 11086829
4101 10776298
4102 10533364
4103 10759479
4104 11160097
4105 10871584
4106 10469708
4107 10596893
4108 10910160
4109 10994826
4110 10568378
4111 10378330
4112 10797590
4113 10948294
4114 10689348
4115 10372074
4116 10459500
4117 10906389
4118 10773093
4119 10340630
4120 10356594
4121 10653093
4122 10853447
4123 10502329
4124 10168170
4125 10522415
4126 10755930
4127 10541241
4128 10195958
4129 10182464
4130 10657364
4131 10654919
4132 10192648
4133 10130497
4134 10403613
4135 10664990
4136 10378273
4137  9938615
4138 10196090
4139 10529494
4140 10411706
4141 10055360
4142  9904657
4143 10364368
4144 10532131
4145 10103574
4146  9894446
4147 10070303
4148 10403260
4149 10271478
4150  9761018
4151  9859533
4152 10238415
4153 10255188
4154  9946861
4155  9676092
4156 10021966
4157 10304447
4158  9953647
4159  9664450
4160  9755680
4161 10107441
4162 10115914
4163  9611080
4164  9579709
4165  9945465
4166 10056418
4167  9796977
4168  9425997
4169  9664309
4170 10035421
4171  9782581
4172  9454875
4173  9445750
4174  9780320
4175  9928122
4176  9475227
4177  9303201
4178  9605226
4179  9783074
4180  9622179
4181  9207600
4182  9290547
4183  9733852
4184  9615662
4185  9270596
4186  9158239
4187  9441979
4188  9692573
4189  9292105
4190  9000453
4191  9259689
4192  9492678
4193  9409803
4194  8991806
4195  8969916
4196  9409001
4197  9403643
4198  9076902
4199  8877215
4200  9054569
4201  9374779
4202  9100008
4203  8734539
4204  8896249
4205  9168317
4206  9202401
4207  8813294
4208  8652818
4209  9047758
4210  9132838
4211  8835645
4212  8578487
4213  8691847
4214  9058597
4215  8888197
4216  8477085
4217  8564757
4218  8838323
4219  8941547
4220  8590717
4221  8311938
4222  8648762
4223  8843118
4224  8600249
4225  8317225
4226  8321535
4227  8713834
4228  8685735
4229  8254029
4230  8214721
4231  8439984
4232  8611648
4233  8375725
4234  8013624
4235  8247465
4236  8504797
4237  8348629
4238  8069998
4239  7978205
4240  8332593
4241  8409322
4242  7992924
4243  7864513
4244  8054735
4245  8282447
4246  8126356
4247  7714655
4248  7865838
4249  8178599
4250  8075633
4251  7778077
4252  7605709
4253  7927260
4254  8109026
4255  7717520
4256  7514730
4257  7686650
4258  7943936
4259  7882695
4260  7433002
4261  7455279
4262  7798804
4263  7783289
4264  7506260
4265  7233382
4266  7473419
4267  7793774
4268  7490733
4269  7190589
4270  7280645
4271  7575545
4272  7617050
4273  7141466
4274  7036843
4275  7377923
4276  7463491
4277  7219965
4278  6906274
4279  7060029
4280  7432009
4281  7226958
4282  6882339
4283  6878675
4284  7137366
4285  7285103
4286  6881507
4287  6646198
4288  6939128
4289  7115800
4290  6961140
4291  6586739
4292  6609114
4293  7040815
4294  6942550
4295  6563530
4296  6460386
4297  6689959
4298  6937434
4299  6618046
4300  6284021
4301  6506829
4302  6738860
4303  6672366
4304  6296173
4305  6161846
4306  6570718
4307  6621381
4308  6283685
4309  6085200
4310  6228743
4311  6550795
4312  6358480
4313  5949940
4314  6062305
4315  6313930
4316  6329669
4317  5995035
4318  5763313
4319  6105841
4320  6256271
4321  5987401
4322  5751135
4323  5798013
4324  6121482
4325  6046034
4326  5618038
4327  5619919
4328  5852925
4329  5960764
4330  5711309
4331  5389129
4332  5641851
4333  5888446
4334  5658465
4335  5390697
4336  5356508
4337  5675789
4338  5696539
4339  5270662
4340  5196790
4341  5421561
4342  5576766
4343  5400545
4344  5026516
4345  5183713
4346  5464823
4347  5323214
4348  5036321
4349  4913624
4350  5196996
4351  5345539
4352  4970668
4353  4782319
4354  4958863
4355  5163491
4356  5069471
4357  4665417
4358  4710274
4359  5030416
4360  4956547
4361  4687868
4362  4509844
4363  4735453
4364  4957523
4365  4652293
4366  4405955
4367  4515781
4368  4720365
4369  4702378
4370  4309969
4371  4246410
4372  4579654
4373  4599793
4374  4355599
4375  4113227
4376  4251651
4377  4563302
4378  4314748
4379  3991018
4380  4044606
4381  4265552
4382  4347343
4383  3979547
4384  3806246
4385  4110540
4386  4210007
4387  4015866
4388  3733241
4389  3763861
4390  4087267
4391  3970951
4392  3628716
4393  3602552
4394  3804938
4395  3960556
4396  3654106
4397  3384649
4398  3622949
4399  3787344
4400  3634648
4401  3337622
4402  3294617
4403  3645554
4404  3600658
4405  3261526
4406  3186637
4407  3344378
4408  3549472
4409  3318015
4410  2967909
4411  3129269
4412  3338715
4413  3274999
4414  2971448
4415  2820525
4416  3164165
4417  3262872
4418  2915490
4419  2731034
4420  2850623
4421  3113212
4422  2962583
4423  2557564
4424  2651565
4425  2905039
4426  2897562
4427  2615458
4428  2388616
4429  2656343
4430  2849057
4431  2566334
4432  2322162
4433  2353171
4434  2643214
4435  2627527
4436  2206564
4437  2169523
4438  2427041
4439  2517666
4440  2284265
4441  1956593
4442  2135154
4443  2404940
4444  2195527
4445  1929042
4446  1889520
4447  2164177
4448  2248064
4449  1862114
4450  1731701
4451  1944524
4452  2069540
4453  1913612
4454  1563069
4455  1637262
4456  1948431
4457  1845005
4458  1557117
4459  1445206
4460  1673024
4461  1861143
4462  1509161
4463  1274096
4464  1444299
4465  1620287
4466  1554630
4467  1193386
4468  1161399
4469  1489832
4470  1467376
4471  1207800
4472  1012546
4473  1148582
4474  1408844
4475  1170358
4476   875495
4477   961250
4478  1158833
4479  1184720
4480   852528
4481   708581
4482  1002212
4483  1060583
4484   818063
4485   593006
4486   661321
4487   952640
4488   806987
4489   485278
4490   516624
4491   695652
4492   789652
4493   483642
4494   256619
4495   498832
4496   632139
4497   456008
4498   213867
4499   188069
4500   495027
4501   458863
4502   105719
4503    45939
4504   210639
4505   363943
4506   127429
4507  -177593
4508    20096
4509   203376
4510    85713
4511  -163038
4512  -252132
4513    27872
4514    65423
4515  -264581
4516  -386252
4517  -266093
4518   -83418
4519  -222119
4520  -563564
4521  -464684
4522  -237863
4523  -296735
4524  -538211
4525  -696841
4526  -455625
4527  -330189
4528  -639717
4529  -815353
4530  -717691
4531  -507322
4532  -572525
4533  -930035
4534  -917158
4535  -688429
4536  -698395
4537  -913625
4538 -1139644
4539  -959775
4540  -746124
4541  -984113
4542 -1205929
4543 -1177720
4544  -951761
4545  -929586
4546 -1308180
4547 -1397444
4548 -1158108
4549 -1087784
4550 -1276021
4551 -1549343
4552 -1430704
4553 -1160931
4554 -1320129
4555 -1578951
4556 -1617060
4557 -1436362
4558 -1330021
4559 -1645934
4560 -1823757
4561 -1620401
4562 -1489788
4563 -1604021
4564 -1908987
4565 -1904975
4566 -1602576
4567 -1685898
4568 -1964824
4569 -2060297
4570 -1900623
4571 -1717853
4572 -1986178
4573 -2223064
4574 -2067681
4575 -1896718
4576 -1963101
4577 -2278786
4578 -2363328
4579 -2061586
4580 -2053180
4581 -2320042
4582 -2473141
4583 -2359289
4584 -2109438
4585 -2293605
4586 -2618227
4587 -2533749
4588 -2343361
4589 -2319306
4590 -2615101
4591 -2794878
4592 -2519726
4593 -2418877
4594 -2646457
4595 -2853654
4596 -2815329
4597 -2544553
4598 -2635710
4599 -2967975
4600 -2975862
4601 -2791819
4602 -2710969
4603 -2932722
4604 -3185011
4605 -2982237
4606 -2803720
4607 -2975095
4608 -3211343
4609 -3252492
4610 -2993929
4611 -2976628
4612 -3313542
4613 -3385031
4614 -3222989
4615 -3081578
4616 -3245209
4617 -3547693
4618 -3421881
4619 -3208338
4620 -3322035
4621 -3551951
4622 -3671080
4623 -3446226
4624 -3332624
4625 -3620992
4626 -3768987
4627 -3655828
4628 -3478631
4629 -3564764
4630 -3896911
4631 -3872777
4632 -3632195
4633 -3669701
4634 -3881906
4635 -4046959
4636 -3878843
4637 -3696432
4638 -3930392
4639 -4123761
4640 -4065482
4641 -3903016
4642 -3904308
4643 -4220687
4644 -4272582
4645 -4047976
4646 -4022757
4647 -4196039
4648 -4398578
4649 -4285567
4650 -4065420
4651 -4245979
4652 -4486981
4653 -4469041
4654 -4296208
4655 -4233568
4656 -4532927
4657 -4655920
4658 -4437358
4659 -4364208
4660 -4508805
4661 -4747640
4662 -4708804
4663 -4454390
4664 -4560022
4665 -4816448
4666 -4845709
4667 -4689679
4668 -4567047
4669 -4813327
4670 -5012031
4671 -4837532
4672 -4714069
4673 -4819177
4674 -5069832
4675 -5108350
4676 -4840418
4677 -4859877
4678 -5117998
4679 -5196820
4680 -5079455
4681 -4908967
4682 -5103530
4683 -5365288
4684 -5238172
4685 -5078412
4686 -5120504
4687 -5360650
4688 -5469042
4689 -5219512
4690 -5169579
4691 -5399959
4692 -5531882
4693 -5461004
4694 -5269976
4695 -5388434
4696 -5679160
4697 -5609858
4698 -5428086
4699 -5425939
4700 -5639061
4701 -5811472
4702 -5593301
4703 -5479561
4704 -5688314
4705 -5869875
4706 -5844071
4707 -5616312
4708 -5638579
4709 -5950084
4710 -5974379
4711 -5797240
4712 -5714881
4713 -5892127
4714 -6137726
4715 -5990469
4716 -5801906
4717 -5945056
4718 -6157139
4719 -6193734
4720 -5975027
4721 -5903988
4722 -6205212
4723 -6298869
4724 -6142458
4725 -6039184
4726 -6156019
4727 -6428741
4728 -6351816
4729 -6120243
4730 -6210621
4731 -6419817
4732 -6507766
4733 -6321505
4734 -6182350
4735 -6450566
4736 -6620987
4737 -6501731
4738 -6348927
4739 -6397598
4740 -6684711
4741 -6695406
4742 -6440303
4743 -6453817
4744 -6659761
4745 -6813979
4746 -6681397
4747 -6485324
4748 -6682750
4749 -6896133
4750 -6826678
4751 -6661111
4752 -6635826
4753 -6900081
4754 -7008854
4755 -6775970
4756 -6727401
4757 -6894916
4758 -7082564
4759 -7018957
4760 -6780483
4761 -6903379
4762 -7138855
4763 -7122305
4764 -6973518
4765 -6889445
4766 -7120257
4767 -7294176
4768 -7102259
4769 -7001752
4770 -7114123
4771 -7311701
4772 -7322067
4773 -7077149
4774 -7109595
4775 -7357104
4776 -7405893
4777 -7284599
4778 -7156726
4779 -7331633
4780 -7547039
4781 -7408909
4782 -7260620
4783 -7331080
4784 -7529067
4785 -7595136
4786 -7371724
4787 -7333680
4788 -7568690
4789 -7670944
4790 -7576297
4791 -7414097
4792 -7520864
4793 -7769551
4794 -7690730
4795 -7522154
4796 -7539596
4797 -7718649
4798 -7861228
4799 -7667326
4800 -7564033
4801 -7762748
4802 -7889429
4803 -7833056
4804 -7662131
4805 -7708660
4806 -7965938
4807 -7948663
4808 -7782530
4809 -7760046
4810 -7921564
4811 -8085823
4812 -7927288
4813 -7784212
4814 -7952882
4815 -8109460
4816 -8075918
4817 -7895732
4818 -7889692
4819 -8152596
4820 -8200824
4821 -8025024
4822 -7960034
4823 -8091884
4824 -8294774
4825 -8195936
4826 -7989693
4827 -8098842
4828 -8292098
4829 -8325179
4830 -8153440
4831 -8063880
4832 -8309752
4833 -8429599
4834 -8273124
4835 -8159186
4836 -8241554
4837 -8466307
4838 -8427690
4839 -8205163
4840 -8273484
4841 -8457229
4842 -8532703
4843 -8392689
4844 -8252680
4845 -8442648
4846 -8600596
4847 -8482121
4848 -8350323
4849 -8385336
4850 -8613447
4851 -8658949
4852 -8426684
4853 -8411248
4854 -8596990
4855 -8716591
4856 -8607781
4857 -8417858
4858 -8557911
4859 -8770168
4860 -8699012
4861 -8546440
4862 -8521526
4863 -8747723
4864 -8850134
4865 -8636203
4866 -8564467
4867 -8709999
4868 -8863159
4869 -8820250
4870 -8599167
4871 -8665882
4872 -8906387
4873 -8900009
4874 -8745512
4875 -8667063
4876 -8838373
4877 -9005360
4878 -8835699
4879 -8708709
4880 -8816986
4881 -8989529
4882 -9009445
4883 -8795868
4884 -8776654
4885 -9013933
4886 -9063090
4887 -8932238
4888 -8802180
4889 -8910635
4890 -9129055
4891 -9022430
4892 -8862567
4893 -8920668
4894 -9097436
4895 -9167293
4896 -8967811
4897 -8884072
4898 -9099047
4899 -9186671
4900 -9089652
4901 -8935846
4902 -9004894
4903 -9236831
4904 -9190412
4905 -9009785
4906 -9010503
4907 -9171733
4908 -9301399
4909 -9133803
4910 -8987944
4911 -9150678
4912 -9283715
4913 -9236164
4914 -9079363
4915 -9078987
4916 -9311051
4917 -9334090
4918 -9149695
4919 -9103029
4920 -9227437
4921 -9381559
4922 -9273636
4923 -9096398
4924 -9222781
4925 -9374937
4926 -9353319
4927 -9210544
4928 -9152489
4929 -9357778
4930 -9422973
4931 -9265580
4932 -9188759
4933 -9278952
4934 -9451556
4935 -9405853
4936 -9204748
4937 -9268907
4938 -9437039
4939 -9450943
4940 -9310416
4941 -9206567
4942 -9389546
4943 -9513336
4944 -9383635
4945 -9279734
4946 -9324322
4947 -9504285
4948 -9505761
4949 -9300551
4950 -9302141
4951 -9461526
4952 -9521324
4953 -9418294
4954 -9273085
4955 -9400625
4956 -9575090
4957 -9475985
4958 -9344973
4959 -9356850
4960 -9527131
4961 -9581799
4962 -9372473
4963 -9329124
4964 -9484044
4965 -9569689
4966 -9501543
4967 -9340273
4968 -9417475
4969 -9606958
4970 -9548278
4971 -9407799
4972 -9374414
4973 -9524774
4974 -9628285
4975 -9449348
4976 -9354392
4977 -9486134
4978 -9610764
4979 -9572750
4980 -9387537
4981 -9407971
4982 -9612955
4983 -9600120
4984 -9448324
4985 -9379785
4986 -9512439
4987 -9666742
4988 -9525771
4989 -9382909
4990 -9473091
4991 -9605468
4992 -9619041
4993 -9432327
4994 -9384475
4995 -9585497
4996 -9634352
4997 -9508375
4998 -9402869
4999 -9476554
5000 -9665139
5001 -9585306
5002 -9404272
5003 -9447151
5004 -9578708
5005 -9638266
5006 -9465999
5007 -9364595
5008 -9543369
5009 -9641308
5010 -9539710
5011 -9409209
5012 -9433355
5013 -9625970
5014 -9598448
5015 -9413116
5016 -9401126
5017 -9532237
5018 -9630185
5019 -9510534
5020 -9358912
5021 -9489386
5022 -9619224
5023 -9555133
5024 -9411936
5025 -9374107
5026 -9568036
5027 -9606619
5028 -9419485
5029 -9373683
5030 -9474767
5031 -9599861
5032 -9522612
5033 -9336237
5034 -9413437
5035 -9560913
5036 -9537988
5037 -9401584
5038 -9316585
5039 -9483026
5040 -9586185
5041 -9429610
5042 -9328295
5043 -9394002
5044 -9537368
5045 -9513070
5046 -9316587
5047 -9337907
5048 -9482274
5049 -9498516
5050 -9389369
5051 -9276707
5052 -9397471
5053 -9529155
5054 -9405435
5055 -9286862
5056 -9313034
5057 -9445289
5058 -9473013
5059 -9280634
5060 -9243038
5061 -9401622
5062 -9457605
5063 -9359431
5064 -9210482
5065 -9286949
5066 -9449756
5067 -9362075
5068 -9219760
5069 -9224113
5070 -9346515
5071 -9419277
5072 -9247807
5073 -9169157
5074 -9289661
5075 -9367723
5076 -9306870
5077 -9155075
5078 -9164047
5079 -9332938
5080 -9306934
5081 -9174797
5082 -9130414
5083 -9230991
5084 -9335330
5085 -9201831
5086 -9073735
5087 -9164186
5088 -9258492
5089 -9227774
5090 -9072131
5091 -9046164
5092 -9223245
5093 -9231376
5094 -9093203
5095 -9029586
5096 -9098848
5097 -9226864
5098 -9125058
5099 -8969245
5100 -9020199
5101 -9135778
5102 -9144962
5103 -9003221
5104 -8921210
5105 -9081335
5106 -9127656
5107 -9006154
5108 -8905587
5109 -8940244
5110 -9087983
5111 -9037359
5112 -8866653
5113 -8890083
5114 -9002634
5115 -9039189
5116 -8912325
5117 -8786139
5118 -8922086
5119 -9000354
5120 -8900599
5121 -8788371
5122 -8783822
5123 -8937107
5124 -8939719
5125 -8758798
5126 -8734741
5127 -8837424
5128 -8906263
5129 -8809226
5130 -8644904
5131 -8731114
5132 -8867019
5133 -8791323
5134 -8666140
5135 -8630408
5136 -8772009
5137 -8814276
5138 -8640231
5139 -8574427
5140 -8661923
5141 -8747445
5142 -8684749
5143 -8504296
5144 -8551095
5145 -8693775
5146 -8671957
5147 -8534008
5148 -8453167
5149 -8570234
5150 -8663367
5151 -8514295
5152 -8399983
5153 -8462414
5154 -8570122
5155 -8561149
5156 -8377321
5157 -8362669
5158 -8503107
5159 -8510452
5160 -8394035
5161 -8281465
5162 -8356967
5163 -8482797
5164 -8384523
5165 -8249181
5166 -8265378
5167 -8370203
5168 -8405737
5169 -8237198
5170 -8166111
5171 -8286267
5172 -8333965
5173 -8238039
5174 -8102906
5175 -8147997
5176 -8289961
5177 -8225448
5178 -8074636
5179 -8061755
5180 -8158152
5181 -8218564
5182 -8072060
5183 -7962952
5184 -8062804
5185 -8138721
5186 -8080687
5187 -7939647
5188 -7916414
5189 -8071490
5190 -8054361
5191 -7910940
5192 -7846925
5193 -7922554
5194 -8017496
5195 -7909499
5196 -7763978
5197 -7831237
5198 -7922030
5199 -7898986
5200 -7761805
5201 -7702554
5202 -7827967
5203 -7853998
5204 -7716019
5205 -7640165
5206 -7684866
5207 -7792157
5208 -7728992
5209 -7569297
5210 -7597667
5211 -7684806
5212 -7687045
5213 -7556530
5214 -7468140
5215 -7577291
5216 -7649332
5217 -7523741
5218 -7426324
5219 -7445677
5220 -7558081
5221 -7530567
5222 -7363546
5223 -7348913
5224 -7431937
5225 -7462669
5226 -7364264
5227 -7241511
5228 -7316402
5229 -7411880
5230 -7324562
5231 -7214164
5232 -7187248
5233 -7292266
5234 -7307654
5235 -7142784
5236 -7095470
5237 -7177654
5238 -7227662
5239 -7148846
5240 -7006940
5241 -7054106
5242 -7156326
5243 -7095592
5244 -6973294
5245 -6929008
5246 -7019027
5247 -7072183
5248 -6926058
5249 -6849552
5250 -6909909
5251 -6970535
5252 -6924977
5253 -6778818
5254 -6775796
5255 -6891532
5256 -6859166
5257 -6742413
5258 -6669346
5259 -6741786
5260 -6831143
5261 -6700413
5262 -6591845
5263 -6632465
5264 -6708516
5265 -6692724
5266 -6524442
5267 -6493191
5268 -6601413
5269 -6616305
5270 -6506612
5271 -6405254
5272 -6448233
5273 -6554937
5274 -6470171
5275 -6332402
5276 -6331031
5277 -6412638
5278 -6432374
5279 -6293248
5280 -6204914
5281 -6308064
5282 -6348481
5283 -6263136
5284 -6145453
5285 -6146077
5286 -6267295
5287 -6216498
5288 -6065270
5289 -6047317
5290 -6117329
5291 -6164567
5292 -6050104
5293 -5930619
5294 -6006373
5295 -6068168
5296 -5998156
5297 -5873839
5298 -5841963
5299 -5956602
5300 -5952181
5301 -5809110
5302 -5750364
5303 -5810589
5304 -5880978
5305 -5786378
5306 -5644332
5307 -5685441
5308 -5765893
5309 -5728988
5310 -5603579
5311 -5531051
5312 -5640378
5313 -5675960
5314 -5543636
5315 -5461264
5316 -5492804
5317 -5575705
5318 -5518299
5319 -5364746
5320 -5368423
5321 -5446382
5322 -5444392
5323 -5334819
5324 -5236655
5325 -5313090
5326 -5382108
5327 -5276050
5328 -5158344
5329 -5162724
5330 -5251071
5331 -5244354
5332 -5084567
5333 -5048936
5334 -5127152
5335 -5150101
5336 -5059635
5337 -4936270
5338 -4983664
5339 -5065698
5340 -4984926
5341 -4869289
5342 -4840901
5343 -4924779
5344 -4948487
5345 -4802833
5346 -4737060
5347 -4797117
5348 -4830240
5349 -4767779
5350 -4633975
5351 -4643112
5352 -4735388
5353 -4688747
5354 -4579421
5355 -4525440
5356 -4586381
5357 -4639719
5358 -4514553
5359 -4418634
5360 -4457977
5361 -4505028
5362 -4468330
5363 -4332906
5364 -4303638
5365 -4401069
5366 -4391023
5367 -4286043
5368 -4206639
5369 -4241352
5370 -4314338
5371 -4209954
5372 -4099703
5373 -4123924
5374 -4171520
5375 -4155888
5376 -4032398
5377 -3973668
5378 -4059593
5379 -4072355
5380 -3969714
5381 -3880655
5382 -3901235
5383 -3978370
5384 -3906501
5385 -3776166
5386 -3779685
5387 -3837429
5388 -3845846
5389 -3727906
5390 -3633068
5391 -3705368
5392 -3741293
5393 -3653452
5394 -3550634
5395 -3542511
5396 -3630535
5397 -3610196
5398 -3466165
5399 -3433910
5400 -3479011
5401 -3519573
5402 -3420303
5403 -3302946
5404 -3345060
5405 -3401625
5406 -3344671
5407 -3239814
5408 -3202988
5409 -3283926
5410 -3286746
5411 -3148588
5412 -3090253
5413 -3126334
5414 -3175567
5415 -3106670
5416 -2975893
5417 -2996037
5418 -3071138
5419 -3027426
5420 -2915772
5421 -2846980
5422 -2921334
5423 -2952361
5424 -2833115
5425 -2747406
5426 -2764539
5427 -2832502
5428 -2793410
5429 -2651666
5430 -2632841
5431 -2712224
5432 -2697646
5433 -2594170
5434 -2502952
5435 -2547552
5436 -2612795
5437 -2512730
5438 -2410839
5439 -2405614
5440 -2475216
5441 -2466151
5442 -2327935
5443 -2278618
5444 -2338856
5445 -2356323
5446 -2268272
5447 -2158444
5448 -2183678
5449 -2261660
5450 -2195782
5451 -2078882
5452 -2053748
5453 -2105490
5454 -2133752
5455 -2002853
5456 -1921765
5457 -1979304
5458 -2013378
5459 -1949019
5460 -1832718
5461 -1822710
5462 -1907864
5463 -1861534
5464 -1751693
5465 -1699454
5466 -1736139
5467 -1780469
5468 -1671835
5469 -1576499
5470 -1605642
5471 -1660640
5472 -1619558
5473 -1499461
5474 -1455958
5475 -1538588
5476 -1528412
5477 -1422992
5478 -1349118
5479 -1368858
5480 -1433633
5481 -1363665
5482 -1244804
5483 -1246426
5484 -1292501
5485 -1279262
5486 -1171213
5487 -1098763
5488 -1167061
5489 -1182179
5490 -1097089
5491 -1011348
5492 -1007631
5493 -1075239
5494 -1033180
5495  -899271
5496  -884338
5497  -925282
5498  -937362
5499  -845490
5500  -745723
5501  -794061
5502  -842568
5503  -760690
5504  -670774
5505  -647240
5506  -715049
5507  -695321
5508  -570213
5509  -525616
5510  -566498
5511  -589113
5512  -514562
5513  -405488
5514  -432776
5515  -485153
5516  -427458
5517  -334864
5518  -293260
5519  -344038
5520  -351880
5521  -241719
5522  -180899
5523  -204654
5524  -240263
5525  -189031
5526   -68761
5527   -66400
5528  -126240
5529   -94844
5530    -4799
5531    64469
5532    19016
5533   -10862
5534    84977
5535   159207
5536   155248
5537   114682
5538   148094
5539   260376
5540   298049
5541   227025
5542   237494
5543   334388
5544   404346
5545   372558
5546   331426
5547   416600
5548   507828
5549   508508
5550   472490
5551   477556
5552   590216
5553   647674
5554   588475
5555   578687
5556   651871
5557   746206
5558   743481
5559   673233
5560   734407
5561   841578
5562   863631
5563   826340
5564   808836
5565   908491
5566   986059
5567   945732
5568   918564
5569   978265
5570  1075642
5571  1096388
5572  1030676
5573  1060607
5574  1161698
5575  1211225
5576  1174465
5577  1138919
5578  1226447
5579  1326650
5580  1304701
5581  1261697
5582  1302589
5583  1403575
5584  1446173
5585  1381048
5586  1378983
5587  1479838
5588  1537547
5589  1530069
5590  1478279
5591  1540465
5592  1655337
5593  1653666
5594  1604835
5595  1626040
5596  1713875
5597  1786154
5598  1729706
5599  1703625
5600  1795925
5601  1876058
5602  1878317
5603  1824632
5604  1856018
5605  1968445
5606  1994234
5607  1943157
5608  1943640
5609  2020623
5610  2112625
5611  2078515
5612  2040664
5613  2111862
5614  2193216
5615  2207900
5616  2157367
5617  2162072
5618  2275693
5619  2324110
5620  2285091
5621  2267490
5622  2332697
5623  2432109
5624  2420028
5625  2368399
5626  2409169
5627  2505972
5628  2537116
5629  2493655
5630  2476680
5631  2581344
5632  2640581
5633  2616498
5634  2593967
5635  2632922
5636  2736832
5637  2744989
5638  2690679
5639  2716897
5640  2793123
5641  2857965
5642  2831113
5643  2794154
5644  2881438
5645  2949650
5646  2948471
5647  2912247
5648  2936186
5649  3026253
5650  3073433
5651  3010719
5652  3023376
5653  3101339
5654  3169065
5655  3154260
5656  3112589
5657  3168720
5658  3254394
5659  3259903
5660  3230237
5661  3229925
5662  3323483
5663  3386904
5664  3335838
5665  3331217
5666  3389239
5667  3466522
5668  3470650
5669  3412034
5670  3456462
5671  3553476
5672  3571838
5673  3539241
5674  3532637
5675  3611188
5676  3681419
5677  3649437
5678  3625730
5679  3666042
5680  3756269
5681  3773599
5682  3726244
5683  3740541
5684  3832323
5685  3869379
5686  3843918
5687  3820619
5688  3882409
5689  3969782
5690  3949941
5691  3916812
5692  3955046
5693  4035969
5694  4072359
5695  4019923
5696  4023105
5697  4108217
5698  4158929
5699  4143062
5700  4106431
5701  4150794
5702  4249356
5703  4251347
5704  4210144
5705  4224680
5706  4305604
5707  4359547
5708  4321781
5709  4291244
5710  4368757
5711  4437097
5712  4430696
5713  4390210
5714  4416216
5715  4508030
5716  4533394
5717  4487136
5718  4496744
5719  4557788
5720  4634212
5721  4603693
5722  4569482
5723  4624347
5724  4697826
5725  4718492
5726  4674909
5727  4677317
5728  4767861
5729  4809049
5730  4769896
5731  4760666
5732  4810155
5733  4888591
5734  4880577
5735  4831801
5736  4876871
5737  4948773
5738  4975909
5739  4948320
5740  4928621
5741  5007003
5742  5068814
5743  5042682
5744  5019259
5745  5049922
5746  5137230
5747  5150252
5748  5102704
5749  5122592
5750  5190561
5751  5238244
5752  5213838
5753  5173840
5754  5242098
5755  5317538
5756  5302487
5757  5270708
5758  5284662
5759  5369711
5760  5410157
5761  5352483
5762  5346585
5763  5418739
5764  5475542
5765  5464058
5766  5428262
5767  5464863
5768  5543265
5769  5553601
5770  5520146
5771  5521074
5772  5592630
5773  5640883
5774  5598580
5775  5588720
5776  5643586
5777  5697408
5778  5705717
5779  5662364
5780  5686432
5781  5766344
5782  5786948
5783  5753957
5784  5737133
5785  5804849
5786  5865646
5787  5836199
5788  5817835
5789  5847896
5790  5917295
5791  5935349
5792  5896880
5793  5895449
5794  5977573
5795  6007429
5796  5981230
5797  5954172
5798  6005386
5799  6081260
5800  6063657
5801  6034428
5802  6056867
5803  6116814
5804  6153828
5805  6114253
5806  6098197
5807  6167865
5808  6212285
5809  6198850
5810  6167729
5811  6198077
5812  6276141
5813  6277387
5814  6237122
5815  6249112
5816  6311332
5817  6350261
5818  6321158
5819  6299527
5820  6355517
5821  6414142
5822  6400061
5823  6369086
5824  6385341
5825  6456862
5826  6475050
5827  6436721
5828  6435823
5829  6491318
5830  6540644
5831  6522655
5832  6488003
5833  6533503
5834  6590845
5835  6588661
5836  6561638
5837  6560666
5838  6635332
5839  6659190
5840  6628072
5841  6613079
5842  6660355
5843  6722424
5844  6717557
5845  6666006
5846  6696160
5847  6754992
5848  6772423
5849  6746222
5850  6722880
5851  6788257
5852  6841593
5853  6810585
5854  6785532
5855  6815189
5856  6877496
5857  6887986
5858  6841100
5859  6847595
5860  6909349
5861  6930866
5862  6914968
5863  6884327
5864  6939055
5865  6998493
5866  6974485
5867  6946004
5868  6959480
5869  7021060
5870  7053638
5871  6996900
5872  6989742
5873  7057028
5874  7087079
5875  7076265
5876  7041629
5877  7064450
5878  7139471
5879  7135884
5880  7091322
5881  7092525
5882  7154119
5883  7195650
5884  7153083
5885  7133724
5886  7178339
5887  7227685
5888  7232177
5889  7177411
5890  7194451
5891  7258261
5892  7273015
5893  7237255
5894  7229181
5895  7269806
5896  7322692
5897  7295934
5898  7258247
5899  7293455
5900  7344008
5901  7354656
5902  7308316
5903  7310225
5904  7375476
5905  7397806
5906  7368718
5907  7346349
5908  7374790
5909  7434784
5910  7427397
5911  7383823
5912  7404905
5913  7451924
5914  7473688
5915  7435961
5916  7414499
5917  7473826
5918  7508010
5919  7486050
5920  7457476
5921  7475704
5922  7530700
5923  7537374
5924  7489729
5925  7492109
5926  7539772
5927  7569103
5928  7547590
5929  7513401
5930  7556169
5931  7600204
5932  7591104
5933  7559609
5934  7557353
5935  7615874
5936  7630330
5937  7594021
5938  7584984
5939  7621716
5940  7661609
5941  7636535
5942  7601452
5943  7635557
5944  7679790
5945  7675479
5946  7647974
5947  7640898
5948  7692740
5949  7714535
5950  7673119
5951  7659374
5952  7682522
5953  7732200
5954  7723614
5955  7679780
5956  7693810
5957  7747399
5958  7752909
5959  7727905
5960  7699689
5961  7745515
5962  7780609
5963  7745437
5964  7730555
5965  7745302
5966  7784583
5967  7800154
5968  7749067
5969  7750702
5970  7798612
5971  7812319
5972  7784585
5973  7751760
5974  7793211
5975  7837013
5976  7811387
5977  7781678
5978  7792723
5979  7831272
5980  7844847
5981  7803228
5982  7796873
5983  7836432
5984  7859701
5985  7834908
5986  7800860
5987  7826192
5988  7878550
5989  7864606
5990  7820921
5991  7822724
5992  7862667
5993  7889257
5994  7848031
5995  7822023
5996  7859519
5997  7887707
5998  7881419
5999  7838008
6000  7840466
6001  7896422
6002  7899576
6003  7855299
6004  7845018
6005  7872122
6006  7911722
6007  7874359
6008  7843775
6009  7872248
6010  7903832
6011  7907536
6012  7861458
6013  7853313
6014  7901554
6015  7906834
6016  7875837
6017  7850855
6018  7871640
6019  7926631
6020  7897419
6021  7852227
6022  7873274
6023  7902421
6024  7914142
6025  7872414
6026  7846442
6027  7899858
6028  7921660
6029  7886561
6030  7858778
6031  7871123
6032  7917123
6033  7903594
6034  7855947
6035  7856731
6036  7894620
6037  7912297
6038  7881098
6039  7843133
6040  7877058
6041  7907726
6042  7889145
6043  7850147
6044  7845308
6045  7892827
6046  7902646
6047  7843588
6048  7837885
6049  7868235
6050  7891977
6051  7864212
6052  7822292
6053  7838817
6054  7884394
6055  7866961
6056  7829807
6057  7816820
6058  7851096
6059  7874935
6060  7831921
6061  7805501
6062  7824979
6063  7861568
6064  7846069
6065  7798366
6066  7800487
6067  7836039
6068  7838308
6069  7802461
6070  7778823
6071  7805292
6072  7834977
6073  7794050
6074  7771053
6075  7780734
6076  7809898
6077  7801763
6078  7754887
6079  7746443
6080  7783661
6081  7790203
6082  7758956
6083  7724968
6084  7745392
6085  7777940
6086  7754342
6087  7715604
6088  7718936
6089  7748298
6090  7754283
6091  7706962
6092  7685201
6093  7717800
6094  7730991
6095  7705348
6096  7669716
6097  7679758
6098  7714378
6099  7691076
6100  7654806
6101  7652030
6102  7669364
6103  7688452
6104  7645369
6105  7610305
6106  7646605
6107  7660896
6108  7636534
6109  7591556
6110  7590524
6111  7629677
6112  7616815
6113  7577390
6114  7564857
6115  7584029
6116  7611055
6117  7568620
6118  7531553
6119  7551317
6120  7571685
6121  7557080
6122  7519627
6123  7498620
6124  7539995
6125  7539687
6126  7499451
6127  7467481
6128  7484972
6129  7521488
6130  7489052
6131  7437560
6132  7446256
6133  7469362
6134  7469381
6135  7422852
6136  7400817
6137  7429776
6138  7446656
6139  7403933
6140  7371769
6141  7377335
6142  7409188
6143  7390106
6144  7335873
6145  7334348
6146  7359949
6147  7358661
6148  7325347
6149  7281973
6150  7314325
6151  7331626
6152  7292686
6153  7258258
6154  7258132
6155  7287734
6156  7282718
6157  7222607
6158  7208969
6159  7233264
6160  7243945
6161  7215214
6162  7162299
6163  7174262
6164  7206180
6165  7179568
6166  7143726
6167  7122272
6168  7149581
6169  7158001
6170  7106279
6171  7082183
6172  7099060
6173  7105397
6174  7092254
6175  7037260
6176  7039701
6177  7068896
6178  7053554
6179  7013938
6180  6987803
6181  7008633
6182  7024740
6183  6973840
6184  6937677
6185  6951309
6186  6965536
6187  6954620
6188  6897348
6189  6885021
6190  6918327
6191  6910176
6192  6871057
6193  6833120
6194  6850645
6195  6872742
6196  6837180
6197  6789053
6198  6788146
6199  6812674
6200  6809553
6201  6761370
6202  6727590
6203  6753422
6204  6755992
6205  6724298
6206  6685636
6207  6682852
6208  6710608
6209  6686436
6210  6639804
6211  6624816
6212  6640357
6213  6645141
6214  6597148
6215  6566754
6216  6583070
6217  6592404
6218  6561164
6219  6520375
6220  6513676
6221  6534661
6222  6522770
6223  6469973
6224  6451935
6225  6459065
6226  6472843
6227  6433600
6228  6393837
6229  6402191
6230  6412067
6231  6387234
6232  6351876
6233  6321920
6234  6353769
6235  6348948
6236  6292533
6237  6274694
6238  6281683
6239  6292423
6240  6262002
6241  6207242
6242  6209687
6243  6228412
6244  6214904
6245  6163891
6246  6132321
6247  6155049
6248  6157678
6249  6113437
6250  6081710
6251  6079900
6252  6097702
6253  6078399
6254  6021680
6255  6017098
6256  6026960
6257  6020619
6258  5979076
6259  5937173
6260  5952641
6261  5964969
6262  5924039
6263  5885170
6264  5877552
6265  5897887
6266  5880841
6267  5822715
6268  5806234
6269  5823729
6270  5822426
6271  5778718
6272  5734035
6273  5737732
6274  5760300
6275  5727469
6276  5679267
6277  5662106
6278  5677608
6279  5676697
6280  5628392
6281  5590347
6282  5603273
6283  5608603
6284  5584567
6285  5527089
6286  5523880
6287  5548337
6288  5521422
6289  5470764
6290  5451037
6291  5451248
6292  5465327
6293  5413588
6294  5379775
6295  5378853
6296  5384639
6297  5363592
6298  5308482
6299  5291292
6300  5319782
6301  5301660
6302  5251980
6303  5228059
6304  5224891
6305  5246758
6306  5199208
6307  5146134
6308  5148737
6309  5157734
6310  5137873
6311  5092075
6312  5056049
6313  5084674
6314  5077466
6315  5034156
6316  4991195
6317  4987507
6318  5008426
6319  4971388
6320  4916705
6321  4907211
6322  4922370
6323  4917750
6324  4866585
6325  4822079
6326  4840121
6327  4839058
6328  4804588
6329  4753125
6330  4740944
6331  4761707
6332  4740527
6333  4685895
6334  4666247
6335  4675993
6336  4682259
6337  4634277
6338  4581684
6339  4587146
6340  4596004
6341  4564997
6342  4518279
6343  4497210
6344  4521156
6345  4505595
6346  4448438
6347  4416450
6348  4422524
6349  4424750
6350  4389995
6351  4329809
6352  4335471
6353  4347433
6354  4327126
6355  4273202
6356  4238999
6357  4257797
6358  4258530
6359  4205731
6360  4165056
6361  4164851
6362  4173507
6363  4148222
6364  4085974
6365  4070840
6366  4087493
6367  4077877
6368  4027369
6369  3982053
6370  3993986
6371  3999020
6372  3957411
6373  3900791
6374  3895459
6375  3909448
6376  3895827
6377  3832091
6378  3809128
6379  3824260
6380  3813830
6381  3768930
6382  3724759
6383  3720458
6384  3734645
6385  3697172
6386  3652205
6387  3637634
6388  3640830
6389  3635705
6390  3572682
6391  3538250
6392  3552704
6393  3542936
6394  3512572
6395  3460887
6396  3456909
6397  3469942
6398  3444217
6399  3387696
6400  3363440
6401  3369483
6402  3368565
6403  3311482
6404  3271152
6405  3276990
6406  3274427
6407  3251768
6408  3194487
6409  3179425
6410  3198830
6411  3171647
6412  3121939
6413  3087712
6414  3085356
6415  3097461
6416  3050771
6417  3001576
6418  2998931
6419  3004441
6420  2986546
6421  2930133
6422  2895775
6423  2915000
6424  2899687
6425  2851042
6426  2813527
6427  2807042
6428  2825930
6429  2785516
6430  2725890
6431  2715312
6432  2721946
6433  2707998
6434  2658792
6435  2615168
6436  2629764
6437  2626949
6438  2583396
6439  2538535
6440  2523232
6441  2535388
6442  2512510
6443  2447183
6444  2427463
6445  2441872
6446  2430726
6447  2384926
6448  2335643
6449  2338811
6450  2341172
6451  2309040
6452  2260399
6453  2228450
6454  2253818
6455  2242156
6456  2175575
6457  2143594
6458  2148934
6459  2141086
6460  2115617
6461  2051312
6462  2053566
6463  2057039
6464  2029687
6465  1976344
6466  1945830
6467  1958965
6468  1956125
6469  1894479
6470  1863231
6471  1853845
6472  1863691
6473  1835025
6474  1772487
6475  1753117
6476  1770335
6477  1746954
6478  1705287
6479  1662516
6480  1665814
6481  1676983
6482  1626287
6483  1576458
6484  1567347
6485  1569264
6486  1552113
6487  1490608
6488  1462389
6489  1473176
6490  1471979
6491  1428237
6492  1377839
6493  1368429
6494  1387069
6495  1342394
6496  1294046
6497  1273307
6498  1273240
6499  1266901
6500  1211524
6501  1173356
6502  1187273
6503  1180782
6504  1140285
6505  1090075
6506  1075754
6507  1092176
6508  1062190
6509  1005086
6510   987544
6511   988100
6512   989777
6513   935851
6514   887187
6515   890000
6516   895039
6517   861311
6518   808488
6519   776720
6520   799986
6521   775120
6522   726664
6523   696680
6524   695241
6525   706974
6526   654815
6527   594147
6528   599816
6529   600841
6530   574720
6531   522815
6532   491618
6533   505507
6534   496094
6535   444955
6536   409662
6537   396949
6538   402916
6539   374503
6540   310292
6541   305735
6542   310695
6543   293275
6544   248581
6545   203524
6546   212071
6547   210050
6548   164917
6549   118909
6550   106299
6551   120929
6552    94608
6553    27390
6554    18053
6555    22387
6556    11013
6557   -34319
6558   -90450
6559   -80745
6560   -65482
6561  -118036
6562  -163547
6563  -190759
6564  -172073
6565  -177955
6566  -243731
6567  -276849
6568  -271928
6569  -273470
6570  -315119
6571  -372151
6572  -371937
6573  -359901
6574  -388352
6575  -442152
6576  -473326
6577  -459233
6578  -458407
6579  -522126
6580  -558387
6581  -564983
6582  -560666
6583  -587458
6584  -648973
6585  -667029
6586  -643369
6587  -672589
6588  -721950
6589  -759247
6590  -753269
6591  -737758
6592  -795058
6593  -839984
6594  -847451
6595  -841109
6596  -855045
6597  -918992
6598  -955130
6599  -934667
6600  -940702
6601  -993795
6602 -1040658
6603 -1048251
6604 -1019429
6605 -1056692
6606 -1118631
6607 -1139108
6608 -1126469
6609 -1133929
6610 -1191632
6611 -1237997
6612 -1213660
6613 -1221602
6614 -1260879
6615 -1307982
6616 -1319786
6617 -1304964
6618 -1330408
6619 -1391655
6620 -1409993
6621 -1412727
6622 -1403575
6623 -1456586
6624 -1506721
6625 -1504007
6626 -1493274
6627 -1530381
6628 -1572849
6629 -1604088
6630 -1577556
6631 -1595003
6632 -1658619
6633 -1692831
6634 -1684132
6635 -1677380
6636 -1716613
6637 -1774723
6638 -1770416
6639 -1762486
6640 -1792265
6641 -1838675
6642 -1877022
6643 -1857814
6644 -1863969
6645 -1918418
6646 -1959186
6647 -1956751
6648 -1944966
6649 -1972624
6650 -2038492
6651 -2043806
6652 -2037483
6653 -2050396
6654 -2094846
6655 -2145705
6656 -2128416
6657 -2124205
6658 -2170035
6659 -2214086
6660 -2222760
6661 -2215817
6662 -2232069
6663 -2298698
6664 -2312467
6665 -2305342
6666 -2310662
6667 -2352224
6668 -2405353
6669 -2398161
6670 -2374544
6671 -2424420
6672 -2476229
6673 -2489426
6674 -2476917
6675 -2485281
6676 -2551264
6677 -2574472
6678 -2563951
6679 -2561447
6680 -2595220
6681 -2654689
6682 -2664751
6683 -2638179
6684 -2671206
6685 -2719971
6686 -2749956
6687 -2735252
6688 -2736299
6689 -2786522
6690 -2830822
6691 -2816044
6692 -2814040
6693 -2843078
6694 -2900315
6695 -2918542
6696 -2889118
6697 -2921139
6698 -2966627
6699 -2998687
6700 -2987746
6701 -2976363
6702 -3020785
6703 -3076464
6704 -3071168
6705 -3063932
6706 -3078952
6707 -3138083
6708 -3166854
6709 -3141874
6710 -3152447
6711 -3204574
6712 -3239456
6713 -3242823
6714 -3220064
6715 -3257810
6716 -3313129
6717 -3321208
6718 -3307595
6719 -3318681
6720 -3364646
6721 -3406701
6722 -3385806
6723 -3390593
6724 -3424484
6725 -3473770
6726 -3485052
6727 -3462347
6728 -3481605
6729 -3543975
6730 -3560690
6731 -3551552
6732 -3542382
6733 -3587172
6734 -3640055
6735 -3629558
6736 -3611664
6737 -3650494
6738 -3694489
6739 -3723345
6740 -3687357
6741 -3700254
6742 -3758666
6743 -3784680
6744 -3768932
6745 -3766689
6746 -3800111
6747 -3861575
6748 -3858239
6749 -3840418
6750 -3857293
6751 -3913351
6752 -3944262
6753 -3922561
6754 -3917203
6755 -3967646
6756 -4010163
6757 -4006738
6758 -3991645
6759 -4011349
6760 -4072434
6761 -4084544
6762 -4058410
6763 -4072932
6764 -4113418
6765 -4158878
6766 -4147948
6767 -4127274
6768 -4167233
6769 -4218621
6770 -4224764
6771 -4205392
6772 -4214627
6773 -4277115
6774 -4293257
6775 -4278385
6776 -4280641
6777 -4315855
6778 -4365766
6779 -4360493
6780 -4337347
6781 -4368475
6782 -4416480
6783 -4428850
6784 -4413932
6785 -4413079
6786 -4464019
6787 -4501529
6788 -4484831
6789 -4476237
6790 -4505691
6791 -4556899
6792 -4567579
6793 -4538574
6794 -4560282
6795 -4608550
6796 -4621216
6797 -4618027
6798 -4606146
6799 -4649624
6800 -4698193
6801 -4681955
6802 -4671204
6803 -4692870
6804 -4738917
6805 -4765369
6806 -4727003
6807 -4743864
6808 -4785354
6809 -4818411
6810 -4804139
6811 -4792966
6812 -4827238
6813 -4871875
6814 -4870698
6815 -4853016
6816 -4868006
6817 -4918606
6818 -4951338
6819 -4914737
6820 -4913707
6821 -4960956
6822 -4993022
6823 -4995227
6824 -4969766
6825 -4995160
6826 -5051392
6827 -5055811
6828 -5033863
6829 -5039611
6830 -5085674
6831 -5125374
6832 -5097053
6833 -5088936
6834 -5125970
6835 -5162960
6836 -5172433
6837 -5138326
6838 -5153246
6839 -5212660
6840 -5223839
6841 -5207776
6842 -5204691
6843 -5241943
6844 -5286792
6845 -5263956
6846 -5244895
6847 -5282995
6848 -5317678
6849 -5338636
6850 -5308002
6851 -5311272
6852 -5362689
6853 -5384093
6854 -5371269
6855 -5359118
6856 -5384595
6857 -5440638
6858 -5432218
6859 -5405561
6860 -5421170
6861 -5463199
6862 -5491532
6863 -5469378
6864 -5454869
6865 -5505422
6866 -5538484
6867 -5527449
6868 -5502910
6869 -5517555
6870 -5576727
6871 -5585420
6872 -5544401
6873 -5558531
6874 -5603636
6875 -5642699
6876 -5622145
6877 -5592269
6878 -5633981
6879 -5677376
6880 -5671880
6881 -5643451
6882 -5646862
6883 -5706641
6884 -5727280
6885 -5690701
6886 -5691592
6887 -5727924
6888 -5763394
6889 -5757869
6890 -5725426
6891 -5752076
6892 -5799933
6893 -5801319
6894 -5781500
6895 -5779092
6896 -5818093
6897 -5855541
6898 -5826104
6899 -5812099
6900 -5834621
6901 -5884804
6902 -5889057
6903 -5846720
6904 -5866654
6905 -5913350
6906 -5923177
6907 -5911578
6908 -5887007
6909 -5922091
6910 -5963209
6911 -5944806
6912 -5926170
6913 -5947210
6914 -5990489
6915 -6011008
6916 -5961275
6917 -5962732
6918 -6015696
6919 -6034982
6920 -6023329
6921 -5996189
6922 -6016146
6923 -6068931
6924 -6061395
6925 -6033261
6926 -6043777
6927 -6076036
6928 -6113827
6929 -6077490
6930 -6068565
6931 -6103791
6932 -6128011
6933 -6128161
6934 -6101587
6935 -6116630
6936 -6166164
6937 -6163657
6938 -6137108
6939 -6138815
6940 -6168223
6941 -6204167
6942 -6173061
6943 -6151362
6944 -6185099
6945 -6223247
6946 -6219213
6947 -6187369
6948 -6193473
6949 -6241481
6950 -6253932
6951 -6224554
6952 -6211665
6953 -6241893
6954 -6276504
6955 -6261052
6956 -6230304
6957 -6258824
6958 -6288362
6959 -6299837
6960 -6271719
6961 -6258374
6962 -6307460
6963 -6324093
6964 -6302587
6965 -6279126
6966 -6299462
6967 -6348138
6968 -6341976
6969 -6305904
6970 -6312538
6971 -6355263
6972 -6372681
6973 -6341592
6974 -6316806
6975 -6358198
6976 -6395581
6977 -6370417
6978 -6352735
6979 -6366531
6980 -6397460
6981 -6411556
6982 -6365694
6983 -6370894
6984 -6400984
6985 -6432380
6986 -6405558
6987 -6377561
6988 -6410584
6989 -6442929
6990 -6429307
6991 -6405655
6992 -6400582
6993 -6448227
6994 -6465957
6995 -6421751
6996 -6409567
6997 -6443771
6998 -6479413
6999 -6467411
7000 -6417680
7001 -6440367
7002 -6488873
7003 -6477709
7004 -6449650
7005 -6434428
7006 -6480975
7007 -6503763
7008 -6472312
7009 -6446358
7010 -6473203
7011 -6508916
7012 -6506690
7013 -6461213
7014 -6461702
7015 -6508580
7016 -6514302
7017 -6492414
7018 -6464281
7019 -6495194
7020 -6535924
7021 -6508782
7022 -6470934
7023 -6492539
7024 -6525106
7025 -6535415
7026 -6490651
7027 -6479278
7028 -6529174
7029 -6538221
7030 -6514188
7031 -6487342
7032 -6498464
7033 -6551404
7034 -6538016
7035 -6495542
7036 -6497168
7037 -6528498
7038 -6554981
7039 -6515195
7040 -6486627
7041 -6527026
7042 -6548758
7043 -6532577
7044 -6494112
7045 -6499791
7046 -6548094
7047 -6546741
7048 -6506675
7049 -6502501
7050 -6523510
7051 -6555531
7052 -6527466
7053 -6491103
7054 -6515284
7055 -6546670
7056 -6536353
7057 -6506099
7058 -6490005
7059 -6537366
7060 -6548389
7061 -6507247
7062 -6495416
7063 -6511604
7064 -6550644
7065 -6531338
7066 -6479275
7067 -6496507
7068 -6534977
7069 -6529062
7070 -6494682
7071 -6473228
7072 -6512067
7073 -6534986
7074 -6500011
7075 -6474249
7076 -6484985
7077 -6521358
7078 -6518384
7079 -6468765
7080 -6462957
7081 -6504509
7082 -6508293
7083 -6489292
7084 -6449768
7085 -6478024
7086 -6511720
7087 -6486124
7088 -6455322
7089 -6448121
7090 -6487606
7091 -6495050
7092 -6448084
7093 -6437204
7094 -6465578
7095 -6488786
7096 -6462611
7097 -6422800
7098 -6439999
7099 -6469012
7100 -6453856
7101 -6428121
7102 -6409951
7103 -6444672
7104 -6459516
7105 -6419450
7106 -6395211
7107 -6418183
7108 -6441530
7109 -6427081
7110 -6385866
7111 -6387049
7112 -6422117
7113 -6416903
7114 -6382321
7115 -6365045
7116 -6389324
7117 -6420172
7118 -6378550
7119 -6339703
7120 -6360180
7121 -6384890
7122 -6375363
7123 -6333547
7124 -6324054
7125 -6366393
7126 -6370543
7127 -6331111
7128 -6307149
7129 -6318362
7130 -6349198
7131 -6327022
7132 -6284106
7133 -6292133
7134 -6315543
7135 -6326503
7136 -6279437
7137 -6258758
7138 -6286407
7139 -6307966
7140 -6274575
7141 -6236517
7142 -6235901
7143 -6278319
7144 -6266087
7145 -6214294
7146 -6216695
7147 -6237690
7148 -6251118
7149 -6219071
7150 -6170811
7151 -6206043
7152 -6225648
7153 -6204678
7154 -6169009
7155 -6156409
7156 -6198949
7157 -6206154
7158 -6150671
7159 -6130108
7160 -6157379
7161 -6179605
7162 -6143811
7163 -6092120
7164 -6110133
7165 -6147703
7166 -6129964
7167 -6090768
7168 -6064267
7169 -6102070
7170 -6120275
7171 -6069738
7172 -6038748
7173 -6058004
7174 -6076653
7175 -6062688
7176 -6006745
7177 -6015634
7178 -6042676
7179 -6036867
7180 -5999659
7181 -5967335
7182 -5992891
7183 -6020540
7184 -5976059
7185 -5946306
7186 -5944644
7187 -5979808
7188 -5972857
7189 -5914558
7190 -5902665
7191 -5935255
7192 -5940145
7193 -5910210
7194 -5863050
7195 -5877871
7196 -5911745
7197 -5884100
7198 -5839279
7199 -5836126
7200 -5860141
7201 -5872471
7202 -5811249
7203 -5787910
7204 -5814088
7205 -5828269
7206 -5802412
7207 -5750006
7208 -5754202
7209 -5795457
7210 -5773843
7211 -5732576
7212 -5715960
7213 -5733155
7214 -5749505
7215 -5708681
7216 -5666332
7217 -5695795
7218 -5702351
7219 -5690064
7220 -5638558
7221 -5624852
7222 -5663455
7223 -5653467
7224 -5610312
7225 -5586959
7226 -5597386
7227 -5626734
7228 -5585629
7229 -5542829
7230 -5549633
7231 -5577058
7232 -5568623
7233 -5517056
7234 -5489310
7235 -5529867
7236 -5522842
7237 -5484645
7238 -5449809
7239 -5455338
7240 -5491627
7241 -5464924
7242 -5406024
7243 -5402790
7244 -5429568
7245 -5428934
7246 -5384341
7247 -5344844
7248 -5374117
7249 -5391356
7250 -5356387
7251 -5316327
7252 -5300509
7253 -5339255
7254 -5327637
7255 -5272035
7256 -5257555
7257 -5276434
7258 -5282689
7259 -5251048
7260 -5202232
7261 -5227365
7262 -5239404
7263 -5213596
7264 -5169928
7265 -5152781
7266 -5179888
7267 -5181949
7268 -5124002
7269 -5098335
7270 -5115261
7271 -5129964
7272 -5104350
7273 -5047133
7274 -5057437
7275 -5089049
7276 -5063920
7277 -5014184
7278 -4988671
7279 -5017200
7280 -5027507
7281 -4978731
7282 -4933981
7283 -4957932
7284 -4971821
7285 -4956551
7286 -4887458
7287 -4878354
7288 -4914989
7289 -4902871
7290 -4858869
7291 -4823593
7292 -4838440
7293 -4867121
7294 -4819929
7295 -4773030
7296 -4775139
7297 -4796375
7298 -4791859
7299 -4734180
7300 -4708008
7301 -4738673
7302 -4732168
7303 -4703390
7304 -4655998
7305 -4662214
7306 -4686416
7307 -4656554
7308 -4602604
7309 -4589812
7310 -4616476
7311 -4622769
7312 -4557474
7313 -4526566
7314 -4550502
7315 -4565921
7316 -4533910
7317 -4480671
7318 -4466921
7319 -4507342
7320 -4483331
7321 -4438167
7322 -4404766
7323 -4425297
7324 -4444111
7325 -4400817
7326 -4345278
7327 -4364955
7328 -4371133
7329 -4355842
7330 -4297540
7331 -4277967
7332 -4305179
7333 -4307868
7334 -4251493
7335 -4220415
7336 -4226548
7337 -4253962
7338 -4217645
7339 -4158888
7340 -4163784
7341 -4180316
7342 -4168529
7343 -4112126
7344 -4083888
7345 -4113771
7346 -4118454
7347 -4078424
7348 -4036810
7349 -4031811
7350 -4051528
7351 -4034227
7352 -3966733
7353 -3963041
7354 -3980579
7355 -3986857
7356 -3936978
7357 -3891783
7358 -3907325
7359 -3927771
7360 -3878772
7361 -3837580
7362 -3823485
7363 -3850191
7364 -3838048
7365 -3784086
7366 -3757522
7367 -3775773
7368 -3779083
7369 -3744751
7370 -3688255
7371 -3695577
7372 -3720116
7373 -3688049
7374 -3637293
7375 -3621702
7376 -3639185
7377 -3650363
7378 -3584368
7379 -3551247
7380 -3563088
7381 -3572876
7382 -3546964
7383 -3484281
7384 -3480821
7385 -3505185
7386 -3481377
7387 -3438422
7388 -3403478
7389 -3423110
7390 -3431712
7391 -3385484
7392 -3343151
7393 -3349067
7394 -3360387
7395 -3343935
7396 -3275699
7397 -3265158
7398 -3287486
7399 -3284414
7400 -3239208
7401 -3194361
7402 -3193333
7403 -3224751
7404 -3175927
7405 -3131996
7406 -3124895
7407 -3143056
7408 -3140657
7409 -3078085
7410 -3040661
7411 -3070395
7412 -3060459
7413 -3028057
7414 -2977549
7415 -2976087
7416 -3000662
7417 -2970038
7418 -2917754
7419 -2902819
7420 -2917887
7421 -2926016
7422 -2872669
7423 -2828252
7424 -2837628
7425 -2848544
7426 -2814902
7427 -2762366
7428 -2750617
7429 -2786199
7430 -2764194
7431 -2701563
7432 -2675388
7433 -2695305
7434 -2700880
7435 -2656427
7436 -2597812
7437 -2609447
7438 -2622112
7439 -2603449
7440 -2544989
7441 -2518357
7442 -2548652
7443 -2551650
7444 -2488053
7445 -2450816
7446 -2447253
7447 -2473560
7448 -2439740
7449 -2374860
7450 -2370187
7451 -2400116
7452 -2380029
7453 -2336285
7454 -2287513
7455 -2311521
7456 -2317966
7457 -2272545
7458 -2220405
7459 -2219030
7460 -2244091
7461 -2224347
7462 -2154474
7463 -2139548
7464 -2159887
7465 -2159615
7466 -2105566
7467 -2054853
7468 -2067477
7469 -2097072
7470 -2049960
7471 -2003759
7472 -1982212
7473 -2008193
7474 -2007197
7475 -1936710
7476 -1903781
7477 -1920838
7478 -1925804
7479 -1894025
7480 -1831335
7481 -1831711
7482 -1858901
7483 -1833803
7484 -1778585
7485 -1748887
7486 -1765455
7487 -1777633
7488 -1716051
7489 -1673515
7490 -1680598
7491 -1693880
7492 -1669132
7493 -1607886
7494 -1587056
7495 -1626418
7496 -1597142
7497 -1553704
7498 -1508622
7499 -1521319
7500 -1537379
7501 -1498209
7502 -1437961
7503 -1443697
7504 -1453464
7505 -1441044
7506 -1387476
7507 -1353686
7508 -1374039
7509 -1375022
7510 -1319624
7511 -1282072
7512 -1279434
7513 -1311571
7514 -1265155
7515 -1223120
7516 -1201272
7517 -1218469
7518 -1210507
7519 -1155756
7520 -1113136
7521 -1136469
7522 -1139495
7523 -1103834
7524 -1051394
7525 -1040545
7526 -1065500
7527 -1048251
7528  -984178
7529  -960520
7530  -976388
7531  -981441
7532  -928157
7533  -877695
7534  -888112
7535  -911277
7536  -871020
7537  -819181
7538  -790931
7539  -823743
7540  -813162
7541  -751678
7542  -727577
7543  -735316
7544  -746411
7545  -710440
7546  -646123
7547  -658234
7548  -670926
7549  -639439
7550  -588620
7551  -554242
7552  -583415
7553  -587865
7554  -521871
7555  -483678
7556  -492440
7557  -512839
7558  -482653
7559  -414841
7560  -403132
7561  -429435
7562  -406439
7563  -367173
7564  -314350
7565  -344428
7566  -347668
7567  -300181
7568  -251892
7569  -252743
7570  -270277
7571  -255397
7572  -184508
7573  -159664
7574  -179391
7575  -182699
7576  -144480
7577   -85474
7578   -92532
7579  -123052
7580   -79163
7581   -21181
7582      401
7583   -26549
7584   -28323
7585    33480
7586    78247
7587    53544
7588    45776
7589    82972
7590   144896
7591   147073
7592   118333
7593   148918
7594   210439
7595   228633
7596   222326
7597   201278
7598   255790
7599   308730
7600   295328
7601   279981
7602   310351
7603   367199
7604   396710
7605   355818
7606   374196
7607   420415
7608   463513
7609   454676
7610   436725
7611   473970
7612   541510
7613   534301
7614   521677
7615   522770
7616   592062
7617   629801
7618   597906
7619   593465
7620   647714
7621   690296
7622   691381
7623   665659
7624   699664
7625   762650
7626   776774
7627   751056
7628   758059
7629   802868
7630   861992
7631   830421
7632   825209
7633   862433
7634   915418
7635   928318
7636   902065
7637   911329
7638   976488
7639   999530
7640   983282
7641   977083
7642  1022126
7643  1078315
7644  1066174
7645  1042947
7646  1079598
7647  1130692
7648  1161212
7649  1128507
7650  1131649
7651  1189652
7652  1232228
7653  1217606
7654  1204829
7655  1231037
7656  1297526
7657  1300321
7658  1279470
7659  1290436
7660  1341677
7661  1380206
7662  1364655
7663  1345015
7664  1403474
7665  1442637
7666  1446698
7667  1425255
7668  1446887
7669  1506546
7670  1528371
7671  1493937
7672  1512071
7673  1551056
7674  1596858
7675  1587874
7676  1568587
7677  1615541
7678  1663708
7679  1658668
7680  1649163
7681  1649384
7682  1718032
7683  1739434
7684  1720459
7685  1717351
7686  1760697
7687  1806739
7688  1814346
7689  1776323
7690  1812840
7691  1865946
7692  1884833
7693  1861721
7694  1858648
7695  1913091
7696  1963662
7697  1930812
7698  1932837
7699  1962198
7700  2021671
7701  2029652
7702  1993231
7703  2014335
7704  2071254
7705  2092346
7706  2084512
7707  2063246
7708  2117566
7709  2167742
7710  2156302
7711  2135171
7712  2164194
7713  2214167
7714  2241882
7715  2207110
7716  2214754
7717  2269231
7718  2300381
7719  2287707
7720  2274134
7721  2297525
7722  2368788
7723  2364418
7724  2341718
7725  2349558
7726  2404513
7727  2441606
7728  2419432
7729  2405618
7730  2461224
7731  2500555
7732  2501382
7733  2463005
7734  2493425
7735  2558980
7736  2568473
7737  2542682
7738  2549804
7739  2582776
7740  2644802
7741  2621262
7742  2602215
7743  2638963
7744  2684559
7745  2697192
7746  2674418
7747  2671640
7748  2742848
7749  2762145
7750  2750449
7751  2732757
7752  2775999
7753  2826174
7754  2819455
7755  2783978
7756  2821161
7757  2870624
7758  2893922
7759  2871123
7760  2862015
7761  2911700
7762  2951211
7763  2939669
7764  2925012
7765  2946487
7766  3011819
7767  3009169
7768  2979066
7769  2992388
7770  3043468
7771  3078386
7772  3069322
7773  3035111
7774  3090486
7775  3130043
7776  3132128
7777  3108412
7778  3114700
7779  3173878
7780  3199987
7781  3166878
7782  3174301
7783  3206730
7784  3252802
7785  3244634
7786  3215843
7787  3240992
7788  3307411
7789  3300165
7790  3293292
7791  3282214
7792  3340422
7793  3370852
7794  3350551
7795  3340207
7796  3380456
7797  3411649
7798  3430803
7799  3387698
7800  3415991
7801  3463079
7802  3482324
7803  3461717
7804  3454942
7805  3497348
7806  3543852
7807  3513357
7808  3505502
7809  3528870
7810  3580147
7811  3590301
7812  3561191
7813  3568342
7814  3628449
7815  3636687
7816  3631987
7817  3611770
7818  3649118
7819  3694943
7820  3682511
7821  3661883
7822  3688447
7823  3723102
7824  3757270
7825  3728027
7826  3722787
7827  3765365
7828  3800416
7829  3784411
7830  3774653
7831  3790793
7832  3853406
7833  3842989
7834  3830720
7835  3830621
7836  3877355
7837  3902463
7838  3886362
7839  3867486
7840  3917460
7841  3946156
7842  3945939
7843  3912552
7844  3931562
7845  3986519
7846  4001379
7847  3973439
7848  3973183
7849  3996258
7850  4053273
7851  4034881
7852  4004393
7853  4031270
7854  4094387
7855  4094479
7856  4071529
7857  4054528
7858  4120009
7859  4138992
7860  4123050
7861  4103035
7862  4131026
7863  4182950
7864  4184719
7865  4138979
7866  4168352
7867  4206263
7868  4239438
7869  4203715
7870  4188853
7871  4229948
7872  4280341
7873  4255176
7874  4244025
7875  4254927
7876  4312538
7877  4313108
7878  4283632
7879  4282398
7880  4337633
7881  4350611
7882  4348533
7883  4306751
7884  4355939
7885  4391830
7886  4388630
7887  4357826
7888  4371176
7889  4412847
7890  4451765
7891  4401285
7892  4409479
7893  4434646
7894  4481689
7895  4468407
7896  4437999
7897  4453048
7898  4517578
7899  4505954
7900  4495034
7901  4472726
7902  4522440
7903  4556830
7904  4533201
7905  4509714
7906  4547889
7907  4578954
7908  4590334
7909  4544678
7910  4562946
7911  4603823
7912  4624059
7913  4591310
7914  4584604
7915  4609666
7916  4669791
7917  4639043
7918  4621091
7919  4628541
7920  4690331
7921  4689455
7922  4655188
7923  4639997
7924  4704895
7925  4718328
7926  4707794
7927  4682182
7928  4710560
7929  4753292
7930  4757587
7931  4714156
7932  4729153
7933  4756200
7934  4793719
7935  4759800
7936  4742478
7937  4780989
7938  4820088
7939  4798826
7940  4782834
7941  4785597
7942  4847403
7943  4837536
7944  4813550
7945  4802389
7946  4847254
7947  4869227
7948  4862106
7949  4821637
7950  4867802
7951  4893420
7952  4900694
7953  4859436
7954  4873775
7955  4905827
7956  4933556
7957  4889826
7958  4891962
7959  4912163
7960  4960890
7961  4941333
7962  4909152
7963  4922214
7964  4977032
7965  4971331
7966  4949905
7967  4923947
7968  4986980
7969  5003300
7970  4978976
7971  4955223
7972  4986132
7973  5019137
7974  5024098
7975  4967816
7976  4992149
7977  5024824
7978  5051820
7979  5012200
7980  4995786
7981  5025899
7982  5079846
7983  5040491
7984  5026459
7985  5031934
7986  5081861
7987  5079512
7988  5052743
7989  5035648
7990  5088709
7991  5099494
7992  5094889
7993  5046564
7994  5085173
7995  5121063
7996  5119986
7997  5069498
7998  5084022
7999  5119312
8000  5156624
8001  5101284
8002  5095672
8003  5119486
8004  5162488
8005  5137063
8006  5110638
8007  5102859
8008  5168076
8009  5159776
8010  5138103
8011  5113500
8012  5161623
8013  5187444
8014  5168459
8015  5121969
8016  5170654
8017  5187985
8018  5196087
8019  5142342
8020  5150232
8021  5187201
8022  5211927
8023  5168861
8024  5165370
8025  5173285
8026  5235754
8027  5191130
8028  5172886
8029  5174536
8030  5231242
8031  5224798
8032  5199915
8033  5158784
8034  5226975
8035  5234711
8036  5225726
8037  5175842
8038  5206032
8039  5238374
8040  5251095
8041  5186248
8042  5213829
8043  5230214
8044  5263724
8045  5222059
8046  5203169
8047  5220419
8048  5271252
8049  5230284
8050  5225152
8051  5201430
8052  5265731
8053  5257393
8054  5232704
8055  5202492
8056  5251093
8057  5261288
8058  5268175
8059  5198695
8060  5244005
8061  5256992
8062  5275376
8063  5224915
8064  5226745
8065  5250565
8066  5292217
8067  5230219
8068  5236344
8069  5233432
8070  5292822
8071  5253375
8072  5232424
8073  5216443
8074  5288954
8075  5262841
8076  5259667
8077  5206919
8078  5264237
8079  5264432
8080  5266244
8081  5206803
8082  5250334
8083  5249416
8084  5284031
8085  5212308
8086  5245100
8087  5251822
8088  5288135
8089  5229307
8090  5224927
8091  5214914
8092  5293060
8093  5228753
8094  5235427
8095  5200397
8096  5277979
8097  5244761
8098  5251179
8099  5182560
8100  5255276
8101  5236541
8102  5263222
8103  5176065
8104  5240420
8105  5227349
8106  5268630
8107  5169991
8108  5235888
8109  5195065
8110  5294979
8111  5171124
8112  5221098
8113  5161006
8114  5299693
8115  5154000
8116  5263248
8117  5091542
8118  5349157
8119  5052905
8120  5470886
8121  4455153
$$ Imaginary data points
##PAGE= N=2
##DATA TABLE= (X++(I..I)), XYDATA
0 -6366918
1 -13709321
2 -9515122
3 -6324222
4 -6731563
5 -10066482
6 -9737237
7 -5676373
8 -5779613
9 -8771490
10 -10122371
11 -8705852
12 -5850811
13 -8005553
14 -10876165
15 -9474544
16 -7813675
17 -8028780
18 -10663775
19 -11554365
20 -7660004
21 -6728908
22 -9245250
23 -11038355
24 -10240427
25 -7604971
26 -9192387
27 -12341651
28 -10883789
29 -8907648
30 -8544912
31 -10724343
32 -12380846
33 -9706811
34 -8617898
35 -10740713
36 -12294479
37 -11965140
38 -9058215
39 -9465767
40 -12673859
41 -12234126
42 -10481644
43 -9980823
44 -11748770
45 -13690736
46 -10968157
47 -9247180
48 -11373021
49 -13262401
50 -13253878
51 -10507434
52 -10376115
53 -14009693
54 -14064879
55 -11642437
56 -10175904
57 -11889338
58 -15255683
59 -13412815
60 -10231914
61 -11392658
62 -13975025
63 -15188403
64 -12459552
65 -10854754
66 -14075429
67 -15371826
68 -13842290
69 -12339090
70 -12625104
71 -15230060
72 -14247214
73 -11792869
74 -12820288
75 -14833728
76 -16055229
77 -14013369
78 -11936387
79 -14850226
80 -16688265
81 -15120359
82 -12822418
83 -12786789
84 -16545619
85 -16820830
86 -13320776
87 -13112311
88 -15144921
89 -16966863
90 -15372471
91 -12713205
92 -15166372
93 -17663104
94 -16575015
95 -14399223
96 -13485428
97 -16606145
98 -17882761
99 -14987901
100 -14044186
101 -15394053
102 -17594364
103 -17221276
104 -14223162
105 -15605844
106 -18441181
107 -18007177
108 -15851230
109 -14416913
110 -17221666
111 -19093283
112 -15871240
113 -14177124
114 -15762870
115 -18830748
116 -19263067
117 -15575258
118 -15458264
119 -18501404
120 -19119873
121 -17349421
122 -14843435
123 -16627524
124 -19807759
125 -18215007
126 -16235427
127 -16633731
128 -18820067
129 -19876353
130 -16818563
131 -16263855
132 -19209974
133 -20062708
134 -18492125
135 -15838548
136 -16897846
137 -20415171
138 -19425623
139 -17140613
140 -17215232
141 -19706407
142 -21737004
143 -18562877
144 -16239058
145 -18775018
146 -20833396
147 -20318712
148 -17383956
149 -17299475
150 -20987899
151 -20777306
152 -18089652
153 -17385193
154 -19492738
155 -22420689
156 -20295873
157 -17425047
158 -19130759
159 -21234292
160 -21446883
161 -18859440
162 -17591381
163 -20926950
164 -21954331
165 -19829792
166 -18414800
167 -19499901
168 -22803120
169 -21786887
170 -18362524
171 -19341986
172 -21805799
173 -22580525
174 -19994934
175 -17748068
176 -20763883
177 -22762047
178 -21147139
179 -19493447
180 -19635200
181 -22715678
182 -22959195
183 -19885603
184 -19846623
185 -21498053
186 -22639224
187 -21250806
188 -18816625
189 -21130442
190 -23615082
191 -22288939
192 -20240436
193 -19757830
194 -22760776
195 -23785132
196 -20572227
197 -20040914
198 -22051333
199 -23775997
200 -22843845
201 -19769826
202 -20988121
203 -23813983
204 -23204096
205 -21314301
206 -20226311
207 -22785354
208 -24792850
209 -22022260
210 -20561368
211 -22017474
212 -24038889
213 -24039699
214 -20880366
215 -21075577
216 -23921640
217 -23899696
218 -22253631
219 -20841222
220 -22771239
221 -25319519
222 -23160261
223 -21376794
224 -22428424
225 -24262711
226 -24626577
227 -21454572
228 -20925356
229 -24189882
230 -25031825
231 -23434406
232 -21352852
233 -22724375
234 -25999826
235 -24311913
236 -21608382
237 -22119789
238 -24300552
239 -25654964
240 -22846100
241 -21271639
242 -24050107
243 -25391910
244 -24330230
245 -22172397
246 -22584140
247 -26033641
248 -25434521
249 -22635810
250 -22301712
251 -24069433
252 -26144960
253 -23949680
254 -21445745
255 -23826086
256 -25994234
257 -25469892
258 -22907623
259 -22167663
260 -25566753
261 -26048001
262 -23495769
263 -22908455
264 -24324190
265 -26624764
266 -25106733
267 -22023525
268 -23533441
269 -25867823
270 -25998024
271 -23861029
272 -22417370
273 -25567388
274 -27036522
275 -24486537
276 -22910028
277 -23717820
278 -26565208
279 -26254441
280 -22856284
281 -23476573
282 -25984821
283 -26618940
284 -24695564
285 -22514598
286 -25090933
287 -27458785
288 -25466573
289 -23357580
290 -23349768
291 -26240119
292 -27128597
293 -23779561
294 -23304398
295 -25727655
296 -27162288
297 -25943432
298 -23074722
299 -24501529
300 -27304885
301 -26081408
302 -23992140
303 -23517949
304 -26100831
305 -27766051
306 -24714603
307 -23427131
308 -25469852
309 -27184686
310 -26588689
311 -23478360
312 -23959006
313 -27263566
314 -27054161
315 -24947993
316 -23574422
317 -25491444
318 -27932014
319 -25473725
320 -23495476
321 -25132815
322 -27165221
323 -27321087
324 -24261987
325 -23747144
326 -26953351
327 -27458390
328 -25657516
329 -23895288
330 -25006886
331 -27949362
332 -26338643
333 -23739502
334 -24553149
335 -26656346
336 -27891403
337 -25487538
338 -24027051
339 -26656620
340 -27521856
341 -25969147
342 -24069178
343 -24519154
344 -27656524
345 -27025223
346 -24382706
347 -24686294
348 -26495912
349 -28001802
350 -25959233
351 -23774410
352 -26078183
353 -27674377
354 -26537604
355 -24476211
356 -24220171
357 -27377939
358 -27615962
359 -24894619
360 -24607968
361 -26165900
362 -28001179
363 -26521629
364 -23688526
365 -25400700
366 -27679005
367 -27189964
368 -25045335
369 -23950391
370 -26908299
371 -28155935
372 -25541775
373 -24482618
374 -25539702
375 -27664038
376 -27111040
377 -24086302
378 -25004725
379 -27486284
380 -27510273
381 -25577538
382 -23839022
383 -26223002
384 -28114967
385 -25806697
386 -24325182
387 -25206735
388 -27674857
389 -27855706
390 -24439329
391 -24346924
392 -26936152
393 -27559034
394 -25937780
395 -23712532
396 -25548472
397 -28208662
398 -26464489
399 -24497636
400 -24700265
401 -27087415
402 -28260538
403 -25069389
404 -23963369
405 -26317741
406 -27522162
407 -26391192
408 -23681645
409 -24635188
410 -27959748
411 -27225900
412 -25054018
413 -24446559
414 -26275242
415 -28118923
416 -25462956
417 -23619537
418 -25635744
419 -27310840
420 -26903217
421 -24198343
422 -24166032
423 -27412892
424 -27237131
425 -24973687
426 -23978915
427 -25569360
428 -28176799
429 -26270598
430 -23656669
431 -24952870
432 -26898868
433 -27236123
434 -24608157
435 -23438899
436 -26498059
437 -27377090
438 -25402892
439 -23871435
440 -24776911
441 -27771194
442 -26770086
443 -23714274
444 -24349538
445 -26467968
446 -27379871
447 -24976945
448 -22834171
449 -25468966
450 -27259190
451 -25875907
452 -24049910
453 -24134035
454 -27124046
455 -27076614
456 -23847195
457 -23593882
458 -25492581
459 -27098487
460 -25591225
461 -22912302
462 -24734192
463 -27014843
464 -26163299
465 -24143239
466 -23328091
467 -26063914
468 -27136713
469 -24300057
470 -23312808
471 -24666969
472 -26486650
473 -25834739
474 -23021084
475 -24166224
476 -26712629
477 -26198288
478 -24069890
479 -22704224
480 -25207059
481 -27046062
482 -24408696
483 -22921492
484 -24110202
485 -26186915
486 -26170160
487 -23045121
488 -23030119
489 -25607719
490 -26083648
491 -24668419
492 -22672415
493 -24078395
494 -26559153
495 -24881898
496 -23024614
497 -23392209
498 -25154540
499 -25841792
500 -23055738
501 -22474217
502 -25033393
503 -25788045
504 -24588083
505 -22586063
506 -23543476
507 -26200279
508 -24731687
509 -22510231
510 -22716916
511 -24561844
512 -25858290
513 -23279851
514 -21783948
515 -24126766
516 -25543032
517 -24740603
518 -22298122
519 -22367329
520 -25500674
521 -25099611
522 -22530392
523 -21853016
524 -23428406
525 -25595722
526 -23799166
527 -21544022
528 -23186241
529 -24824389
530 -24525180
531 -22216090
532 -21493222
533 -24493583
534 -24919666
535 -22566275
536 -21600290
537 -22821171
538 -25153968
539 -23794727
540 -20934432
541 -22093389
542 -24234299
543 -24562523
544 -22291371
545 -20598728
546 -23313549
547 -24745594
548 -22789469
549 -21284145
550 -21747563
551 -24244136
552 -23915466
553 -20950053
554 -21244064
555 -23202424
556 -24072681
557 -22462394
558 -20345412
559 -22485115
560 -24365139
561 -22507483
562 -20544857
563 -20666887
564 -23486694
565 -23969659
566 -20766061
567 -20462718
568 -22635690
569 -23948081
570 -22561536
571 -19663472
572 -20942353
573 -23531316
574 -22633423
575 -20625561
576 -19758444
577 -22117611
578 -23870345
579 -21253094
580 -19814649
581 -21208402
582 -23015435
583 -22715082
584 -19688219
585 -19893725
586 -22545429
587 -22241146
588 -20427576
589 -19328380
590 -21258637
591 -23335921
592 -20976035
593 -19178116
594 -20441796
595 -22272968
596 -22307782
597 -19239382
598 -18800115
599 -21896046
600 -22536197
601 -20601490
602 -18317852
603 -19339068
604 -22473291
605 -21378011
606 -18903093
607 -19106022
608 -21012964
609 -22277028
610 -19733915
611 -18013494
612 -20316315
613 -21569909
614 -20469899
615 -18304526
616 -18432974
617 -21374263
618 -20985876
619 -18578920
620 -18428355
621 -20084391
622 -21682614
623 -19586181
624 -17249524
625 -19120256
626 -20793704
627 -20151622
628 -18034457
629 -17484510
630 -20356439
631 -20789084
632 -18472922
633 -17766309
634 -18867752
635 -20789918
636 -19606631
637 -16880955
638 -17816418
639 -19554748
640 -19691208
641 -18169902
642 -16998393
643 -19320322
644 -20257992
645 -18020106
646 -16966722
647 -17828937
648 -19824341
649 -19106988
650 -16297431
651 -17160132
652 -19246831
653 -19235518
654 -17392974
655 -15865961
656 -18209054
657 -19918104
658 -17860999
659 -16260598
660 -16598884
661 -18811793
662 -19154537
663 -16196326
664 -15847726
665 -17806473
666 -18681662
667 -17496014
668 -15156434
669 -16510636
670 -18887923
671 -17601891
672 -15837607
673 -15809873
674 -17977384
675 -18818319
676 -15728265
677 -14727676
678 -16713727
679 -17863867
680 -16924531
681 -14481592
682 -15455622
683 -18373526
684 -17578477
685 -15335949
686 -14405616
687 -16221409
688 -18166655
689 -15817223
690 -13902731
691 -15369289
692 -17162535
693 -17073525
694 -14288462
695 -13979675
696 -16886549
697 -17031232
698 -15123475
699 -13834891
700 -14984891
701 -17188500
702 -15494557
703 -13297395
704 -14323261
705 -16084486
706 -16462804
707 -13915019
708 -12949571
709 -15896639
710 -16657306
711 -14613787
712 -12780288
713 -13586514
714 -16456489
715 -15526813
716 -12755439
717 -13099060
718 -15027614
719 -16182813
720 -13949164
721 -11753523
722 -13918707
723 -15655746
724 -14706510
725 -12754688
726 -12303435
727 -14908187
728 -15127018
729 -12513612
730 -12045460
731 -13511861
732 -15145956
733 -13717952
734 -11242550
735 -12915282
736 -14830185
737 -14033880
738 -12148847
739 -11359010
740 -13706692
741 -14376521
742 -11831612
743 -11032813
744 -12299230
745 -14223731
746 -13584177
747 -10750598
748 -11488446
749 -13666862
750 -13541884
751 -11688041
752 -10092391
753 -12146625
754 -13853224
755 -11700714
756 -10210733
757 -11032211
758 -13211515
759 -13254392
760 -10196862
761 -10150924
762 -12415024
763 -12705125
764 -11103193
765 -9273625
766 -10985166
767 -13312398
768 -11552304
769 -9474635
770 -9585608
771 -11729603
772 -12796602
773 -10008101
774 -8925253
775 -10974974
776 -12120386
777 -11188713
778 -8723297
779 -9215726
780 -11894625
781 -11191999
782 -9245240
783 -8747555
784 -10218549
785 -11723519
786 -9658590
787 -8251404
788 -9902206
789 -11063114
790 -10526010
791 -8225384
792 -8146458
793 -10812977
794 -10507030
795 -8471529
796 -7851357
797 -9240854
798 -11056599
799 -9188968
800 -7138870
801 -8537977
802 -10034804
803 -9888564
804 -7604245
805 -6773382
806 -9421297
807 -9964433
808 -8128773
809 -7013076
810 -7815589
811 -10067485
812 -9067871
813 -6502640
814 -7076967
815 -8671530
816 -9191981
817 -7202634
818 -5648614
819 -8099545
820 -9336494
821 -7595903
822 -6153889
823 -6606105
824 -8946307
825 -8407654
826 -5621653
827 -5872474
828 -7594691
829 -8494592
830 -6913762
831 -4806832
832 -6658278
833 -8475538
834 -7189695
835 -5315122
836 -4960508
837 -7461435
838 -8109349
839 -5349968
840 -4736085
841 -6360563
842 -7834811
843 -6668505
844 -3853398
845 -4975471
846 -7318014
847 -6634874
848 -4733533
849 -3850855
850 -6143051
851 -7618107
852 -5129899
853 -3791240
854 -4955008
855 -6664791
856 -6263940
857 -3266455
858 -3478373
859 -6055134
860 -6165848
861 -4479010
862 -2968598
863 -4619981
864 -6708713
865 -4726433
866 -2801413
867 -3409443
868 -5277240
869 -5833029
870 -3142391
871 -2476579
872 -4838246
873 -5452529
874 -4044484
875 -2068084
876 -2969336
877 -5503006
878 -4255952
879 -2076231
880 -2231691
881 -3990780
882 -5071234
883 -2648486
884 -1289094
885 -3481457
886 -4610010
887 -3579860
888 -1391306
889 -1509868
890 -4285488
891 -3918739
892 -1625821
893 -1093977
894 -2466153
895 -4242174
896 -2548136
897  -427564
898 -1849052
899 -3337316
900 -3019494
901  -926276
902  -196089
903 -2863370
904 -3347214
905 -1225395
906  -279580
907 -1234837
908 -3141792
909 -1917629
910   523977
911  -536429
912 -2254710
913 -2410752
914  -640116
915   687340
916 -1522328
917 -2520072
918  -640895
919   641069
920   164723
921 -2004820
922 -1629918
923  1107600
924   770293
925 -1074256
926 -1754469
927  -226194
928  1729200
929   -51222
930 -1700990
931  -189299
932  1339217
933  1309131
934  -809068
935 -1175975
936  1476207
937  1816682
938   232976
939  -641946
940   448712
941  2632093
942  1353968
943  -726854
944   356407
945  1972416
946  2316859
947   375950
948  -573481
949  1994815
950  2964612
951  1501825
952   296414
953   908830
954  3326948
955  2709846
956   261517
957   839394
958  2666368
959  3564977
960  1888355
961   186805
962  2373683
963  3993204
964  2780859
965  1196497
966  1242914
967  3843462
968  4115548
969  1504764
970  1321107
971  3064585
972  4527306
973  3468992
974  1236973
975  2665681
976  4635425
977  3904760
978  2275987
979  1717767
980  4174982
981  5377029
982  3052831
983  2200813
984  3520824
985  5214998
986  4734437
987  2156742
988  2886979
989  5279337
990  5177094
991  3581142
992  2416724
993  4449822
994  6317375
995  4317685
996  2959574
997  3961519
998  5893885
999  6101026
1000  3401545
1001  3294225
1002  5795491
1003  6364869
1004  4996499
1005  3274133
1006  4662274
1007  7114694
1008  5731991
1009  3875789
1010  4244443
1011  6194349
1012  7269532
1013  4872034
1014  3940815
1015  6229610
1016  7316899
1017  6330372
1018  4267613
1019  4832443
1020  7549833
1021  6965776
1022  5091996
1023  5005537
1024  6654307
1025  8267667
1026  6347761
1027  4668519
1028  6411851
1029  7861924
1030  7460778
1031  5444433
1032  5246711
1033  8005522
1034  8188705
1035  6318765
1036  5793140
1037  7045745
1038  8967870
1039  7608939
1040  5514142
1041  6839825
1042  8502351
1043  8532406
1044  6640712
1045  5789091
1046  8424096
1047  9378252
1048  7638145
1049  6515101
1050  7173749
1051  9414045
1052  8886891
1053  6482667
1054  7134168
1055  8965642
1056  9628008
1057  8152755
1058  6610789
1059  8609867
1060 10022625
1061  8670690
1062  7460212
1063  7697324
1064  9937426
1065 10154657
1066  7726161
1067  7742257
1068  9376931
1069 10276062
1070  9194701
1071  7347267
1072  8949264
1073 10812629
1074  9747832
1075  8369820
1076  8287404
1077 10501792
1078 11330904
1079  8857464
1080  8229776
1081  9785320
1082 11078521
1083 10409467
1084  8113515
1085  9035281
1086 11383586
1087 10928247
1088  9461983
1089  8827516
1090 10738431
1091 12209802
1092 10001885
1093  8804493
1094 10043669
1095 11534601
1096 11516518
1097  9267555
1098  9507555
1099 11976507
1100 12027687
1101 10520634
1102  9327936
1103 10754899
1104 12857625
1105 11249099
1106  9672034
1107 10601702
1108 12161586
1109 12555052
1110 10300774
1111  9806283
1112 12272452
1113 12905498
1114 11618328
1115 10095211
1116 10967037
1117 13469239
1118 12491461
1119 10487637
1120 10939460
1121 12596375
1122 13574527
1123 11518419
1124 10172814
1125 12342511
1126 13561763
1127 12695654
1128 11046038
1129 11271849
1130 13887040
1131 13595078
1132 11389906
1133 11266590
1134 12772769
1135 14323032
1136 12805728
1137 10787064
1138 12460570
1139 14222876
1140 13885250
1141 12055612
1142 11423934
1143 14008854
1144 14648224
1145 12476893
1146 11722331
1147 12871564
1148 14875289
1149 14127887
1150 11775564
1151 12787056
1152 14647253
1153 14671562
1154 13026263
1155 11840339
1156 14075191
1157 15367427
1158 13527091
1159 12426702
1160 13168846
1161 15338430
1162 15265957
1163 12668192
1164 12942315
1165 14925985
1166 15490741
1167 14098514
1168 12292506
1169 14032759
1170 16083979
1171 14790284
1172 13268803
1173 13308901
1174 15386787
1175 16177400
1176 13688103
1177 13172630
1178 14975399
1179 16048336
1180 15296708
1181 13268308
1182 14216866
1183 16380166
1184 15545858
1185 14089783
1186 13812719
1187 15488294
1188 16689084
1189 14560690
1190 13665197
1191 15306287
1192 16554768
1193 16192188
1194 14059442
1195 14337088
1196 16751747
1197 16497648
1198 14885244
1199 14061514
1200 15507748
1201 17476433
1202 15824916
1203 14231216
1204 15431017
1205 16922551
1206 17063897
1207 14906541
1208 14426649
1209 16828818
1210 17213385
1211 15800203
1212 14735240
1213 15702874
1214 17952208
1215 16887855
1216 14904276
1217 15560566
1218 16992471
1219 17617640
1220 15840873
1221 14758307
1222 16889887
1223 17847772
1224 16773870
1225 15452883
1226 15763647
1227 18145388
1228 17767917
1229 15519017
1230 15670776
1231 17176496
1232 18296315
1233 16783156
1234 15059779
1235 16912264
1236 18406297
1237 17637499
1238 16131642
1239 15813961
1240 18050256
1241 18371795
1242 16321440
1243 16173520
1244 17451535
1245 18715940
1246 17648925
1247 15619256
1248 16960394
1249 18655174
1250 18122471
1251 16651105
1252 15993738
1253 18243366
1254 19278715
1255 17160605
1256 16323769
1257 17386951
1258 19106743
1259 18705146
1260 16237918
1261 16795759
1262 18749982
1263 18771877
1264 17459779
1265 16342461
1266 18222392
1267 19801010
1268 17936731
1269 16719482
1270 17505412
1271 19237779
1272 19324406
1273 16837026
1274 16880094
1275 19042761
1276 19535049
1277 18320083
1278 16624193
1279 17917466
1280 20158794
1281 18831812
1282 17036111
1283 17223730
1284 19196684
1285 20275966
1286 17873384
1287 16875242
1288 18876580
1289 20070144
1290 19282248
1291 17066139
1292 17410837
1293 20029050
1294 19701957
1295 17954589
1296 17481905
1297 18897905
1298 20531242
1299 18819609
1300 17302441
1301 18708469
1302 19996205
1303 19827089
1304 17898225
1305 17555520
1306 19964111
1307 20197246
1308 18624278
1309 17862724
1310 18847964
1311 20763745
1312 19546337
1313 17545842
1314 18492670
1315 19963111
1316 20270402
1317 18567811
1318 17740426
1319 20064975
1320 20765249
1321 19159055
1322 18048569
1323 18642879
1324 20779207
1325 20154811
1326 17923011
1327 18523343
1328 20157585
1329 20814658
1330 19241005
1331 17757254
1332 19711754
1333 21000945
1334 19785622
1335 18460184
1336 18477627
1337 20658770
1338 20919577
1339 18702549
1340 18577387
1341 19955604
1342 20974285
1343 19882050
1344 17916807
1345 19360915
1346 21142471
1347 20351278
1348 18892945
1349 18449018
1350 20558261
1351 21479873
1352 19276318
1353 18562428
1354 19724480
1355 21007232
1356 20467040
1357 18325568
1358 19144067
1359 21098770
1360 20791358
1361 19570949
1362 18730141
1363 20246537
1364 21525359
1365 19658518
1366 18601905
1367 19596518
1368 21134479
1369 21164979
1370 18786367
1371 18784861
1372 20964170
1373 21247475
1374 20008653
1375 18652187
1376 19831581
1377 21781516
1378 20353479
1379 18786274
1380 19340547
1381 20907155
1382 21531532
1383 19434636
1384 18797711
1385 20735510
1386 21287130
1387 20333493
1388 18831274
1389 19416566
1390 21623802
1391 20879592
1392 19222428
1393 19393768
1394 20761833
1395 21755281
1396 19877300
1397 18637675
1398 20386556
1399 21356365
1400 20680209
1401 19071905
1402 19205712
1403 21656670
1404 21425764
1405 19411263
1406 19024418
1407 20307284
1408 21861779
1409 20425761
1410 18634980
1411 20099954
1412 21519493
1413 21207612
1414 19462041
1415 18872258
1416 21171200
1417 21575890
1418 19750477
1419 19088010
1420 19993716
1421 21734525
1422 20933301
1423 18886459
1424 19772088
1425 21329287
1426 21481284
1427 19863085
1428 18568693
1429 20639833
1430 21811614
1431 20126457
1432 18968064
1433 19578473
1434 21692776
1435 21532130
1436 19083120
1437 19284513
1438 20955843
1439 21560400
1440 20256634
1441 18497055
1442 20109040
1443 21890329
1444 20670744
1445 19208933
1446 19147597
1447 21094022
1448 21745384
1449 19497870
1450 18977923
1451 20394694
1452 21470960
1453 20807477
1454 18698236
1455 19523122
1456 21653203
1457 21044961
1458 19448537
1459 18835530
1460 20545561
1461 21840041
1462 19816594
1463 18758559
1464 19996168
1465 21299147
1466 21115727
1467 18904791
1468 18993078
1469 21185696
1470 21149989
1471 19773408
1472 18779164
1473 19940629
1474 21662179
1475 20210093
1476 18816119
1477 19643688
1478 20932740
1479 21167902
1480 19093533
1481 18552910
1482 20661773
1483 21084364
1484 19903685
1485 18746593
1486 19554359
1487 21617733
1488 20602654
1489 18730111
1490 19074372
1491 20424433
1492 21211567
1493 19379775
1494 18158191
1495 20049228
1496 21039649
1497 20215651
1498 18861661
1499 19043884
1500 21126493
1501 20682192
1502 18739705
1503 18729139
1504 19871739
1505 20973065
1506 19718063
1507 18222727
1508 19649626
1509 20726308
1510 20156006
1511 18803994
1512 18445382
1513 20513527
1514 20785582
1515 18878600
1516 18459003
1517 19507124
1518 20893145
1519 19890032
1520 17880354
1521 19001164
1522 20521120
1523 20186806
1524 18712201
1525 17912732
1526 19925831
1527 20850961
1528 19069008
1529 18227485
1530 18917299
1531 20460246
1532 20100432
1533 17882902
1534 18304082
1535 19941718
1536 20176308
1537 19006679
1538 17680395
1539 19222563
1540 20698148
1541 19166679
1542 17894462
1543 18243903
1544 19895149
1545 20098823
1546 17843192
1547 17781538
1548 19545721
1549 20100922
1550 19103164
1551 17427326
1552 18441936
1553 20309794
1554 19209857
1555 17693355
1556 17677088
1557 19313293
1558 20137494
1559 17966209
1560 17220141
1561 18891618
1562 19850882
1563 19169651
1564 17222648
1565 17648616
1566 19816495
1567 19278718
1568 17619518
1569 17107092
1570 18530512
1571 20020452
1572 18299933
1573 16870117
1574 18056338
1575 19278405
1576 19119186
1577 17113950
1578 16821776
1579 19140812
1580 19329235
1581 17752991
1582 16778141
1583 17728726
1584 19569603
1585 18333141
1586 16504171
1587 17307728
1588 18698891
1589 19083489
1590 17334473
1591 16378861
1592 18349571
1593 19039721
1594 17778384
1595 16525801
1596 16845816
1597 18843534
1598 18394942
1599 16413981
1600 16661455
1601 18042456
1602 18904169
1603 17412023
1604 15828279
1605 17477592
1606 18662926
1607 17623836
1608 16196101
1609 16114489
1610 18216778
1611 18416468
1612 16377663
1613 16104892
1614 17244323
1615 18417408
1616 17475471
1617 15471193
1618 16438488
1619 17937945
1620 17532287
1621 16255989
1622 15602781
1623 17390056
1624 18197643
1625 16321041
1626 15556883
1627 16397278
1628 17687533
1629 17274789
1630 15266356
1631 15849675
1632 17465447
1633 17258691
1634 16046597
1635 15069849
1636 16503897
1637 17737431
1638 16138598
1639 15097803
1640 15743937
1641 17115538
1642 17121453
1643 14970674
1644 15005605
1645 16827075
1646 17035893
1647 15873338
1648 14508308
1649 15541244
1650 17218536
1651 16035295
1652 14751508
1653 15054268
1654 16409869
1655 16952000
1656 14944305
1657 14312053
1658 15905373
1659 16466905
1660 15644192
1661 14105233
1662 14622637
1663 16630266
1664 16000403
1665 14497983
1666 14404085
1667 15618087
1668 16577885
1669 14763645
1670 13583385
1671 15030129
1672 15913313
1673 15392579
1674 13835933
1675 13893993
1676 15953033
1677 15730790
1678 14115734
1679 13653748
1680 14648882
1681 16051925
1682 14714068
1683 13044577
1684 14117971
1685 15360394
1686 15263196
1687 13605362
1688 12985470
1689 15063104
1690 15478942
1691 13845486
1692 12937303
1693 13649356
1694 15413193
1695 14687256
1696 12743867
1697 13361529
1698 14664857
1699 14886549
1700 13357815
1701 12159999
1702 13945834
1703 14983248
1704 13691388
1705 12547209
1706 12805943
1707 14663780
1708 14528330
1709 12348664
1710 12363648
1711 13742406
1712 14400148
1713 13202700
1714 11568886
1715 12954499
1716 14440619
1717 13473298
1718 12181403
1719 11990420
1720 13687810
1721 14123694
1722 12008923
1723 11513161
1724 12775460
1725 13828899
1726 13107499
1727 11137794
1728 11934783
1729 13768557
1730 13256223
1731 11808904
1732 11106091
1733 12657971
1734 13739585
1735 11835624
1736 10779746
1737 11768164
1738 13104647
1739 12967186
1740 10888195
1741 10895661
1742 12717188
1743 12760801
1744 11578993
1745 10503636
1746 11545336
1747 13123736
1748 11810462
1749 10412430
1750 10884616
1751 12124708
1752 12445071
1753 10541511
1754 10057241
1755 11826625
1756 12198079
1757 11175484
1758  9937300
1759 10579621
1760 12408739
1761 11553437
1762  9921567
1763  9982602
1764 11158309
1765 11974261
1766 10269115
1767  9155558
1768 10773407
1769 11705127
1770 11009191
1771  9498950
1772  9502572
1773 11423790
1774 11149455
1775  9482923
1776  9212537
1777 10158821
1778 11297468
1779 10123916
1780  8694434
1781  9842489
1782 10860153
1783 10464942
1784  9058876
1785  8593791
1786 10409154
1787 10668156
1788  9071238
1789  8558213
1790  9368130
1791 10692159
1792  9834810
1793  8023485
1794  8814893
1795 10068322
1796  9934455
1797  8589462
1798  7728157
1799  9415251
1800 10180699
1801  8712578
1802  7911658
1803  8411891
1804  9832277
1805  9464745
1806  7492088
1807  7837268
1808  9186629
1809  9402372
1810  8233503
1811  7005984
1812  8409418
1813  9638987
1814  8324103
1815  7125026
1816  7300701
1817  8872733
1818  9124672
1819  7099729
1820  6873225
1821  8284968
1822  8925341
1823  8022360
1824  6350648
1825  7195000
1826  8776764
1827  7934729
1828  6618110
1829  6385142
1830  7791036
1831  8600633
1832  6806234
1833  6110596
1834  7296467
1835  8156586
1836  7624373
1837  5804483
1838  6075187
1839  7846011
1840  7460216
1841  6135878
1842  5607302
1843  6864747
1844  8119284
1845  6497721
1846  5226179
1847  6166697
1848  7318239
1849  7225499
1850  5303166
1851  5020157
1852  6995535
1853  7199256
1854  5867957
1855  4821622
1856  5632667
1857  7292630
1858  6203773
1859  4570768
1860  5050373
1861  6252512
1862  6712576
1863  5101941
1864  4230813
1865  5903880
1866  6510031
1867  5421693
1868  4182382
1869  4522225
1870  6368020
1871  5854114
1872  4027938
1873  4117386
1874  5336426
1875  6165343
1876  4763326
1877  3332737
1878  4734009
1879  5803024
1880  5002801
1881  3605793
1882  3426358
1883  5311289
1884  5486459
1885  3729732
1886  3366308
1887  4283180
1888  5320622
1889  4371112
1890  2620003
1891  3541116
1892  4883521
1893  4580302
1894  3291089
1895  2616098
1896  4230305
1897  4922126
1898  3327299
1899  2563484
1900  3194837
1901  4430104
1902  4032320
1903  2120412
1904  2503617
1905  3951855
1906  4050261
1907  2956763
1908  1871671
1909  3121068
1910  4224107
1911  2861180
1912  1812385
1913  2175537
1914  3494531
1915  3588328
1916  1727551
1917  1681948
1918  3063586
1919  3317406
1920  2384618
1921  1130884
1922  2018237
1923  3406677
1924  2411938
1925  1232054
1926  1321484
1927  2625388
1928  3203973
1929  1360425
1930   659982
1931  1978252
1932  2674207
1933  1969997
1934   368270
1935   813563
1936  2633906
1937  2145199
1938   756661
1939   412783
1940  1496924
1941  2476875
1942   967492
1943   -88068
1944   969180
1945  1774124
1946  1465002
1947   -25629
1948   -98266
1949  1635033
1950  1558281
1951   236623
1952  -369770
1953   441400
1954  1699205
1955   536238
1956  -854252
1957      -94
1958  1065171
1959  1079944
1960  -454847
1961 -1085802
1962   590087
1963   953056
1964  -319564
1965 -1163542
1966  -578092
1967   951407
1968   248468
1969 -1426855
1970  -960177
1971   171546
1972   473924
1973  -895108
1974 -1956230
1975  -461202
1976   349134
1977  -735769
1978 -1810104
1979 -1571376
1980   110069
1981   -55665
1982 -1906807
1983 -1968247
1984  -882676
1985  -185836
1986 -1223902
1987 -2728322
1988 -1620289
1989  -316502
1990  -982632
1991 -2251553
1992 -2582779
1993  -950364
1994  -497912
1995 -2353855
1996 -2925332
1997 -1943977
1998  -909742
1999 -1526462
2000 -3273326
2001 -2608227
2002 -1108646
2003 -1467896
2004 -2728375
2005 -3446912
2006 -2101853
2007 -1156787
2008 -2672628
2009 -3583242
2010 -2929225
2011 -1733665
2012 -1801004
2013 -3695856
2014 -3764737
2015 -2190041
2016 -1973310
2017 -3054922
2018 -4211357
2019 -3245750
2020 -1837726
2021 -2975040
2022 -4162537
2023 -3821044
2024 -2701370
2025 -2423287
2026 -4143219
2027 -4585969
2028 -3151406
2029 -2739988
2030 -3527627
2031 -4672597
2032 -4104944
2033 -2590243
2034 -3388836
2035 -4757462
2036 -4739144
2037 -3662121
2038 -2976823
2039 -4539646
2040 -5445593
2041 -4045852
2042 -3236668
2043 -3874757
2044 -5307611
2045 -5191389
2046 -3428987
2047 -3711294
2048 -5239340
2049 -5625766
2050 -4699350
2051 -3555679
2052 -4681710
2053 -6056158
2054 -5084132
2055 -4015414
2056 -4241765
2057 -5685481
2058 -6192041
2059 -4531417
2060 -4219068
2061 -5577931
2062 -6254018
2063 -5620093
2064 -4284689
2065 -4947104
2066 -6537770
2067 -6007885
2068 -4951855
2069 -4842675
2070 -6041130
2071 -6961209
2072 -5589789
2073 -4794466
2074 -5825845
2075 -6728541
2076 -6551255
2077 -5178691
2078 -5349292
2079 -7063430
2080 -6941100
2081 -5788865
2082 -5382947
2083 -6360426
2084 -7507513
2085 -6395675
2086 -5459686
2087 -6466391
2088 -7433208
2089 -7339189
2090 -5958942
2091 -5773935
2092 -7494883
2093 -7706217
2094 -6597849
2095 -5930856
2096 -6641018
2097 -8145944
2098 -7509101
2099 -6182678
2100 -6750266
2101 -7906729
2102 -8290441
2103 -6945295
2104 -6120589
2105 -7676428
2106 -8387096
2107 -7461917
2108 -6626634
2109 -7068718
2110 -8650232
2111 -8351958
2112 -6907435
2113 -7228488
2114 -8339752
2115 -8867481
2116 -7758287
2117 -6665374
2118 -7980403
2119 -9020466
2120 -8355250
2121 -7371983
2122 -7420631
2123 -9090577
2124 -9307137
2125 -7659690
2126 -7428258
2127 -8532818
2128 -9529771
2129 -8778029
2130 -7306000
2131 -8219297
2132 -9572889
2133 -9240386
2134 -8202953
2135 -7778051
2136 -9233194
2137 -10006634
2138 -8602913
2139 -7961868
2140 -8786649
2141 -9991404
2142 -9738444
2143 -8095931
2144 -8503389
2145 -9991778
2146 -9961384
2147 -8933468
2148 -8204823
2149 -9486497
2150 -10692927
2151 -9518068
2152 -8613124
2153 -9152934
2154 -10353141
2155 -10515354
2156 -8899304
2157 -8746458
2158 -10170606
2159 -10613824
2160 -9882575
2161 -8821484
2162 -9652464
2163 -11253431
2164 -10499938
2165 -9246933
2166 -9411742
2167 -10675181
2168 -11244276
2169 -9639088
2170 -9060480
2171 -10512238
2172 -11241206
2173 -10693567
2174 -9521286
2175 -9928082
2176 -11599400
2177 -11244783
2178 -9958280
2179 -9717089
2180 -10748988
2181 -11807408
2182 -10650319
2183 -9588205
2184 -10649987
2185 -11695217
2186 -11550644
2187 -10228919
2188 -10022093
2189 -11737111
2190 -11953742
2191 -10742262
2192 -10239706
2193 -11025030
2194 -12271756
2195 -11477066
2196 -10233786
2197 -10966629
2198 -11950193
2199 -12014354
2200 -10922863
2201 -10428600
2202 -11956513
2203 -12524351
2204 -11483738
2205 -10778648
2206 -11246926
2207 -12626887
2208 -12247692
2209 -10741901
2210 -11124405
2211 -12288281
2212 -12693215
2213 -11715127
2214 -10787379
2215 -12077543
2216 -13032456
2217 -12236501
2218 -11389689
2219 -11449624
2220 -12762448
2221 -12878269
2222 -11438279
2223 -11445071
2224 -12533448
2225 -13229781
2226 -12552241
2227 -11315364
2228 -12234149
2229 -13423335
2230 -12795366
2231 -11833308
2232 -11711543
2233 -13030597
2234 -13515328
2235 -12080921
2236 -11777378
2237 -12817513
2238 -13672937
2239 -13251658
2240 -11856939
2241 -12338372
2242 -13657206
2243 -13356639
2244 -12403493
2245 -11949554
2246 -13134953
2247 -14162796
2248 -12953550
2249 -12127711
2250 -12888800
2251 -13973225
2252 -13901253
2253 -12328308
2254 -12399246
2255 -13931904
2256 -13994690
2257 -13050817
2258 -12365194
2259 -13272648
2260 -14503314
2261 -13545981
2262 -12528788
2263 -12991022
2264 -14041743
2265 -14405679
2266 -13069739
2267 -12688554
2268 -14101606
2269 -14543351
2270 -13751216
2271 -12717044
2272 -13191477
2273 -14721129
2274 -14213070
2275 -13000711
2276 -13214911
2277 -14282667
2278 -14889718
2279 -13625918
2280 -12889558
2281 -14199494
2282 -14873373
2283 -14241496
2284 -13161163
2285 -13291517
2286 -14888257
2287 -14833180
2288 -13541190
2289 -13387826
2290 -14367051
2291 -15381682
2292 -14389032
2293 -13091075
2294 -14048845
2295 -15105208
2296 -14835621
2297 -13691943
2298 -13399821
2299 -15000472
2300 -15429626
2301 -14169020
2302 -13643685
2303 -14310570
2304 -15529701
2305 -15011348
2306 -13513129
2307 -14005288
2308 -15194661
2309 -15376020
2310 -14396458
2311 -13602583
2312 -14906796
2313 -15785626
2314 -14735903
2315 -13930106
2316 -14317979
2317 -15628549
2318 -15559968
2319 -13992689
2320 -14138229
2321 -15332508
2322 -15706964
2323 -14889119
2324 -13847443
2325 -14819440
2326 -15980989
2327 -15239991
2328 -14320890
2329 -14362174
2330 -15642180
2331 -16105892
2332 -14620163
2333 -14239352
2334 -15298496
2335 -15982313
2336 -15399141
2337 -14049304
2338 -14625874
2339 -16080778
2340 -15734844
2341 -14790430
2342 -14563414
2343 -15628043
2344 -16355983
2345 -15078891
2346 -14415899
2347 -15243790
2348 -16020960
2349 -15868618
2350 -14598312
2351 -14698981
2352 -16124543
2353 -16117125
2354 -15213205
2355 -14677939
2356 -15478404
2357 -16534983
2358 -15523628
2359 -14577166
2360 -15249177
2361 -16163041
2362 -16242346
2363 -15000423
2364 -14780841
2365 -16173879
2366 -16377598
2367 -15483750
2368 -14794490
2369 -15348707
2370 -16642157
2371 -16053402
2372 -14917093
2373 -15256073
2374 -16159255
2375 -16577973
2376 -15439799
2377 -14736690
2378 -16003418
2379 -16582161
2380 -15849830
2381 -14999371
2382 -15285761
2383 -16714079
2384 -16464987
2385 -15183463
2386 -15241174
2387 -16078398
2388 -16698561
2389 -15813536
2390 -14842700
2391 -15883280
2392 -16746568
2393 -16268632
2394 -15341700
2395 -15199512
2396 -16588230
2397 -16782004
2398 -15438112
2399 -15175873
2400 -15978128
2401 -16850230
2402 -16191712
2403 -14910332
2404 -15713462
2405 -16848598
2406 -16596636
2407 -15615059
2408 -15157801
2409 -16421192
2410 -16956816
2411 -15723056
2412 -15195916
2413 -15842243
2414 -16903920
2415 -16654842
2416 -15189283
2417 -15498127
2418 -16735040
2419 -16802101
2420 -15853780
2421 -15039843
2422 -16147213
2423 -17178724
2424 -16149341
2425 -15303935
2426 -15682779
2427 -16823611
2428 -16967439
2429 -15473083
2430 -15323687
2431 -16488789
2432 -16868582
2433 -16207994
2434 -15204913
2435 -15911508
2436 -17176027
2437 -16487016
2438 -15472994
2439 -15503943
2440 -16561446
2441 -17087259
2442 -15695295
2443 -15168488
2444 -16326102
2445 -17020246
2446 -16540174
2447 -15295323
2448 -15602679
2449 -17084557
2450 -16798661
2451 -15652644
2452 -15323517
2453 -16208455
2454 -17162244
2455 -16124521
2456 -15213686
2457 -16022488
2458 -16884474
2459 -16813709
2460 -15565645
2461 -15291240
2462 -16699961
2463 -16880671
2464 -15891261
2465 -15339095
2466 -15974856
2467 -17143913
2468 -16420192
2469 -15251900
2470 -15800112
2471 -16693304
2472 -16851647
2473 -15736847
2474 -15134872
2475 -16397803
2476 -16893357
2477 -16066915
2478 -15387574
2479 -15709333
2480 -16980650
2481 -16664476
2482 -15320061
2483 -15480542
2484 -16370740
2485 -16852814
2486 -15974476
2487 -15057872
2488 -16132309
2489 -16916180
2490 -16237415
2491 -15395188
2492 -15416654
2493 -16662265
2494 -16741573
2495 -15436448
2496 -15336465
2497 -16156248
2498 -16792197
2499 -16162883
2500 -15027066
2501 -15776646
2502 -16767868
2503 -16312075
2504 -15402060
2505 -15105851
2506 -16283672
2507 -16792752
2508 -15607683
2509 -15217264
2510 -15867528
2511 -16610730
2512 -16290723
2513 -15055289
2514 -15424301
2515 -16466627
2516 -16272304
2517 -15482793
2518 -14996870
2519 -15952318
2520 -16716207
2521 -15660276
2522 -15044458
2523 -15593996
2524 -16434830
2525 -16318751
2526 -14944238
2527 -15024378
2528 -16264728
2529 -16352310
2530 -15549377
2531 -14814710
2532 -15591482
2533 -16659083
2534 -15772276
2535 -14808513
2536 -15113445
2537 -16075826
2538 -16413054
2539 -15105720
2540 -14680228
2541 -15829737
2542 -16258703
2543 -15685397
2544 -14723469
2545 -15056577
2546 -16303724
2547 -15840930
2548 -14793919
2549 -14809700
2550 -15675721
2551 -16314173
2552 -15192931
2553 -14451457
2554 -15473385
2555 -16074711
2556 -15590418
2557 -14519877
2558 -14604418
2559 -16016134
2560 -15919323
2561 -14787417
2562 -14520545
2563 -15254823
2564 -16161141
2565 -15286543
2566 -14172826
2567 -14900970
2568 -15729941
2569 -15603290
2570 -14575390
2571 -14213740
2572 -15547096
2573 -15864208
2574 -14818713
2575 -14274441
2576 -14774323
2577 -15839332
2578 -15297555
2579 -13943287
2580 -14407042
2581 -15430388
2582 -15577359
2583 -14584051
2584 -13842956
2585 -15013045
2586 -15704057
2587 -14810891
2588 -14048137
2589 -14236256
2590 -15390039
2591 -15327370
2592 -13964661
2593 -13993219
2594 -14928096
2595 -15372409
2596 -14663198
2597 -13618632
2598 -14402638
2599 -15324106
2600 -14715233
2601 -13901979
2602 -13820542
2603 -14919102
2604 -15264990
2605 -13945904
2606 -13634257
2607 -14446248
2608 -15026906
2609 -14530464
2610 -13339281
2611 -13844404
2612 -15015273
2613 -14672209
2614 -13772251
2615 -13385294
2616 -14365950
2617 -15092793
2618 -13921624
2619 -13227657
2620 -13844759
2621 -14592833
2622 -14477654
2623 -13260713
2624 -13319956
2625 -14493135
2626 -14496924
2627 -13719712
2628 -13103582
2629 -13719427
2630 -14653495
2631 -13796824
2632 -12965476
2633 -13405947
2634 -14191832
2635 -14325810
2636 -13126925
2637 -12816039
2638 -13997063
2639 -14233603
2640 -13495093
2641 -12722550
2642 -13152999
2643 -14305500
2644 -13721138
2645 -12701837
2646 -12933007
2647 -13710832
2648 -14094535
2649 -13012261
2650 -12358929
2651 -13387953
2652 -13853418
2653 -13312641
2654 -12497330
2655 -12622852
2656 -13838483
2657 -13618463
2658 -12512333
2659 -12427192
2660 -13095326
2661 -13742794
2662 -12915802
2663 -11947307
2664 -12759151
2665 -13475984
2666 -13138298
2667 -12276350
2668 -12112769
2669 -13322515
2670 -13378681
2671 -12210492
2672 -11925206
2673 -12509953
2674 -13292701
2675 -12740613
2676 -11648177
2677 -12234885
2678 -13067843
2679 -12912270
2680 -12042547
2681 -11526825
2682 -12584916
2683 -13043055
2684 -12039082
2685 -11531303
2686 -11936716
2687 -12843302
2688 -12579826
2689 -11309637
2690 -11605654
2691 -12576182
2692 -12632620
2693 -11775394
2694 -10979244
2695 -11923030
2696 -12765095
2697 -11893321
2698 -11125193
2699 -11301289
2700 -12316485
2701 -12443264
2702 -11063278
2703 -10886257
2704 -11861458
2705 -12253440
2706 -11658188
2707 -10633917
2708 -11198934
2709 -12270091
2710 -11724614
2711 -10854973
2712 -10734602
2713 -11614552
2714 -12077441
2715 -10851699
2716 -10349348
2717 -11200206
2718 -11785625
2719 -11461516
2720 -10343543
2721 -10537229
2722 -11719820
2723 -11444405
2724 -10484688
2725 -10113213
2726 -10921026
2727 -11753667
2728 -10722425
2729 -9877898
2730 -10569791
2731 -11298328
2732 -11185544
2733 -10011315
2734 -9818849
2735 -11021242
2736 -11093059
2737 -10253525
2738 -9688879
2739 -10179009
2740 -11220581
2741 -10592180
2742 -9588845
2743 -9911686
2744 -10592343
2745 -10771485
2746 -9742304
2747 -9190485
2748 -10299610
2749 -10712489
2750 -10000614
2751 -9263137
2752 -9515900
2753 -10665101
2754 -10303757
2755 -9122759
2756 -9235473
2757 -9961715
2758 -10365024
2759 -9519221
2760 -8697025
2761 -9581797
2762 -10194800
2763 -9678447
2764 -8895141
2765 -8801225
2766 -9899752
2767 -9954783
2768 -8816755
2769 -8634822
2770 -9283853
2771 -9919754
2772 -9318989
2773 -8223369
2774 -8831060
2775 -9656745
2776 -9321470
2777 -8456472
2778 -8090401
2779 -9173963
2780 -9615703
2781 -8536277
2782 -8102453
2783 -8585476
2784 -9348452
2785 -9064199
2786 -7829280
2787 -8061534
2788 -8964763
2789 -8910785
2790 -8175003
2791 -7563569
2792 -8415618
2793 -9141682
2794 -8253231
2795 -7638603
2796 -7904972
2797 -8608663
2798 -8589968
2799 -7426478
2800 -7442438
2801 -8353314
2802 -8474458
2803 -7867096
2804 -7122436
2805 -7697920
2806 -8594086
2807 -7874443
2808 -7076731
2809 -7194812
2810 -7975458
2811 -8251341
2812 -7039778
2813 -6695967
2814 -7687786
2815 -8066703
2816 -7539350
2817 -6603841
2818 -6903013
2819 -7941617
2820 -7478351
2821 -6625934
2822 -6577103
2823 -7258711
2824 -7787380
2825 -6792163
2826 -6135983
2827 -6884941
2828 -7391436
2829 -7115798
2830 -6165134
2831 -6135743
2832 -7268136
2833 -7145286
2834 -6229089
2835 -5938477
2836 -6543742
2837 -7323578
2838 -6469332
2839 -5475897
2840 -6081428
2841 -6770254
2842 -6686325
2843 -5747351
2844 -5456774
2845 -6601657
2846 -6792197
2847 -5873942
2848 -5335332
2849 -5688707
2850 -6646900
2851 -6173924
2852 -5029265
2853 -5316074
2854 -6087624
2855 -6300940
2856 -5458613
2857 -4784251
2858 -5780105
2859 -6308468
2860 -5511731
2861 -4749691
2862 -4852030
2863 -5926813
2864 -5854875
2865 -4655505
2866 -4652597
2867 -5406630
2868 -5813081
2869 -5127257
2870 -4153781
2871 -4847920
2872 -5648835
2873 -5159409
2874 -4364784
2875 -4163953
2876 -5153024
2877 -5443545
2878 -4296903
2879 -4018111
2880 -4656424
2881 -5168695
2882 -4710031
2883 -3630674
2884 -4071645
2885 -5004670
2886 -4715918
2887 -3955264
2888 -3550647
2889 -4383736
2890 -4968957
2891 -3928584
2892 -3341787
2893 -3831114
2894 -4524666
2895 -4406545
2896 -3216438
2897 -3255437
2898 -4286456
2899 -4293621
2900 -3565574
2901 -2907062
2902 -3527492
2903 -4349325
2904 -3542226
2905 -2809567
2906 -3121986
2907 -3805166
2908 -3968045
2909 -2900659
2910 -2615847
2911 -3501870
2912 -3681374
2913 -3108829
2914 -2362469
2915 -2678646
2916 -3691320
2917 -3217264
2918 -2340574
2919 -2415368
2920 -3105604
2921 -3519569
2922 -2506835
2923 -1880855
2924 -2713105
2925 -3114459
2926 -2675745
2927 -1864636
2928 -1945581
2929 -3019190
2930 -2814091
2931 -1899780
2932 -1776366
2933 -2317898
2934 -2904326
2935 -2128700
2936 -1250508
2937 -1901102
2938 -2541069
2939 -2329087
2940 -1469674
2941 -1201006
2942 -2250653
2943 -2373410
2944 -1441389
2945 -1083787
2946 -1507243
2947 -2294931
2948 -1824863
2949  -798089
2950 -1186298
2951 -1845686
2952 -1827429
2953 -1069879
2954  -555273
2955 -1438206
2956 -1812204
2957 -1005822
2958  -527107
2959  -779136
2960 -1618695
2961 -1407639
2962  -290584
2963  -470329
2964 -1185984
2965 -1275207
2966  -577774
2967   109868
2968  -679983
2969 -1303760
2970  -607979
2971    -3826
2972   -81022
2973  -908539
2974  -983076
2975   163806
2976   293085
2977  -417277
2978  -730824
2979  -208196
2980   682405
2981   136766
2982  -766890
2983  -284466
2984   478983
2985   668680
2986  -111414
2987  -498184
2988   588876
2989   981921
2990   298810
2991  -171884
2992   152684
2993  1142093
2994   916545
2995   -46405
2996   188554
2997   936407
2998  1310142
2999   684637
3000    14126
3001   905830
3002  1578290
3003  1052748
3004   403574
3005   474967
3006  1575009
3007  1745156
3008   704950
3009   634602
3010  1373585
3011  1930966
3012  1440524
3013   532463
3014  1187361
3015  2109701
3016  1835216
3017  1159449
3018   950863
3019  1948016
3020  2443699
3021  1503580
3022  1116351
3023  1686281
3024  2426070
3025  2267929
3026  1213474
3027  1506509
3028  2539944
3029  2560747
3030  1943345
3031  1465775
3032  2227752
3033  2977670
3034  2238947
3035  1708874
3036  2106676
3037  2870890
3038  3002759
3039  2001343
3040  1969608
3041  2951405
3042  3156496
3043  2648267
3044  2029997
3045  2546306
3046  3489133
3047  2995900
3048  2324345
3049  2545796
3050  3307656
3051  3685555
3052  2761624
3053  2419220
3054  3308412
3055  3687943
3056  3324715
3057  2649829
3058  2909723
3059  3963784
3060  3760670
3061  3029695
3062  3008204
3063  3639027
3064  4228721
3065  3512854
3066  2918416
3067  3659649
3068  4208875
3069  4034202
3070  3332592
3071  3318542
3072  4379617
3073  4426060
3074  3670429
3075  3497547
3076  4006651
3077  4721432
3078  4209328
3079  3468583
3080  4062264
3081  4710584
3082  4692990
3083  4030485
3084  3737313
3085  4722282
3086  5024392
3087  4309783
3088  3966956
3089  4369877
3090  5234987
3091  4978499
3092  4075996
3093  4438175
3094  5173572
3095  5320928
3096  4682888
3097  4162641
3098  5038200
3099  5598072
3100  5001763
3101  4540816
3102  4760212
3103  5669183
3104  5703866
3105  4707281
3106  4743630
3107  5463753
3108  5824288
3109  5384914
3110  4684948
3111  5346094
3112  6130427
3113  5709123
3114  5154525
3115  5155073
3116  6000261
3117  6274292
3118  5320142
3119  5172656
3120  5874768
3121  6335033
3122  6040865
3123  5248899
3124  5700733
3125  6609181
3126  6342680
3127  5717783
3128  5520389
3129  6288726
3130  6842603
3131  6010451
3132  5606235
3133  6223610
3134  6850635
3135  6745105
3136  5797872
3137  5921199
3138  6954174
3139  6958001
3140  6327485
3141  5933772
3142  6553482
3143  7384827
3144  6749387
3145  6109357
3146  6515064
3147  7205015
3148  7363583
3149  6462033
3150  6216699
3151  7185191
3152  7484636
3153  7004733
3154  6462741
3155  6833595
3156  7803551
3157  7436391
3158  6639679
3159  6809499
3160  7485635
3161  7888978
3162  7124334
3163  6623340
3164  7481212
3165  7990079
3166  7644902
3167  6998423
3168  7094347
3169  8110496
3170  8038202
3171  7204464
3172  7154102
3173  7756314
3174  8365396
3175  7829656
3176  7107390
3177  7769362
3178  8408964
3179  8199999
3180  7514279
3181  7353520
3182  8344901
3183  8612067
3184  7827548
3185  7573989
3186  8040999
3187  8774719
3188  8463036
3189  7593096
3190  7993765
3191  8712013
3192  8706291
3193  8106590
3194  7704896
3195  8571441
3196  9104232
3197  8456426
3198  8046133
3199  8320991
3200  9076461
3201  9022803
3202  8076180
3203  8231249
3204  9007005
3205  9186158
3206  8696934
3207  8151889
3208  8820749
3209  9497477
3210  8965068
3211  8463951
3212  8580306
3213  9319343
3214  9539373
3215  8639036
3216  8530422
3217  9262750
3218  9643932
3219  9322598
3220  8598765
3221  8976990
3222  9809194
3223  9491992
3224  8923294
3225  8872499
3226  9546056
3227 10002656
3228  9233126
3229  8903704
3230  9518367
3231  9951974
3232  9784412
3233  9059886
3234  9204695
3235 10081879
3236  9949752
3237  9402314
3238  9239588
3239  9791423
3240 10409838
3241  9760433
3242  9216283
3243  9730813
3244 10257323
3245 10237602
3246  9481634
3247  9426876
3248 10379531
3249 10477515
3250  9883358
3251  9546252
3252  9972381
3253 10736244
3254 10259122
3255  9536391
3256  9905001
3257 10537765
3258 10715095
3259  9995862
3260  9645843
3261 10561572
3262 10902238
3263 10367006
3264  9863367
3265 10102565
3266 10982861
3267 10767237
3268  9947652
3269 10123239
3270 10757412
3271 11115918
3272 10514178
3273  9923347
3274 10640833
3275 11193753
3276 10811054
3277 10231951
3278 10244404
3279 11176515
3280 11296689
3281 10447810
3282 10341036
3283 10898730
3284 11416463
3285 10996805
3286 10207626
3287 10728657
3288 11434195
3289 11231882
3290 10653056
3291 10474397
3292 11331074
3293 11680430
3294 10873527
3295 10572252
3296 11010677
3297 11628136
3298 11465194
3299 10586188
3300 10833570
3301 11637860
3302 11675504
3303 11124074
3304 10667957
3305 11325599
3306 11964806
3307 11350651
3308 10853342
3309 11111899
3310 11784458
3311 11901404
3312 11027484
3313 10987341
3314 11770332
3315 11966250
3316 11508399
3317 10921708
3318 11380638
3319 12151817
3320 11722210
3321 11184009
3322 11317776
3323 11950365
3324 12250135
3325 11427800
3326 11130304
3327 11843179
3328 12202319
3329 11884579
3330 11186568
3331 11415093
3332 12344449
3333 12160877
3334 11500596
3335 11416915
3336 12003683
3337 12540148
3338 11852437
3339 11295298
3340 11847549
3341 12355116
3342 12259467
3343 11578199
3344 11525144
3345 12427134
3346 12475319
3347 11840230
3348 11580243
3349 12004678
3350 12675131
3351 12227434
3352 11555299
3353 11954362
3354 12489808
3355 12544363
3356 11932138
3357 11663338
3358 12437549
3359 12668242
3360 12136744
3361 11807301
3362 12052526
3363 12770585
3364 12561026
3365 11827929
3366 12042853
3367 12591761
3368 12752605
3369 12197543
3370 11758470
3371 12471136
3372 12893035
3373 12414237
3374 11987613
3375 12134921
3376 12879426
3377 12836953
3378 12021078
3379 12071286
3380 12642740
3381 12934154
3382 12507000
3383 11891955
3384 12444086
3385 13054385
3386 12738954
3387 12238470
3388 12145564
3389 12861877
3390 13092575
3391 12296322
3392 12097611
3393 12616708
3394 13082284
3395 12835131
3396 12084151
3397 12405554
3398 13141988
3399 12970389
3400 12418038
3401 12173538
3402 12804738
3403 13255049
3404 12568534
3405 12207221
3406 12633495
3407 13153713
3408 13074686
3409 12283154
3410 12365249
3411 13140309
3412 13142564
3413 12623580
3414 12222899
3415 12741721
3416 13419279
3417 12878998
3418 12321687
3419 12586710
3420 13150532
3421 13276959
3422 12472368
3423 12283292
3424 13064017
3425 13303422
3426 12881717
3427 12344033
3428 12643950
3429 13445961
3430 13125134
3431 12453815
3432 12524961
3433 13077293
3434 13397464
3435 12709023
3436 12298036
3437 12998491
3438 13390259
3439 13080202
3440 12479964
3441 12555931
3442 13377101
3443 13271530
3444 12581790
3445 12502755
3446 12993129
3447 13504907
3448 12980799
3449 12351144
3450 12858152
3451 13389048
3452 13263339
3453 12612231
3454 12419265
3455 13228931
3456 13422695
3457 12754330
3458 12488074
3459 12871119
3460 13529091
3461 13218279
3462 12439372
3463 12714311
3464 13289183
3465 13317485
3466 12775614
3467 12405571
3468 13089458
3469 13481697
3470 12959445
3471 12562573
3472 12717769
3473 13386759
3474 13349309
3475 12535450
3476 12575665
3477 13150399
3478 13358881
3479 12943768
3480 12408965
3481 12937962
3482 13483401
3483 13060951
3484 12571477
3485 12591412
3486 13234899
3487 13407930
3488 12636500
3489 12514328
3490 13059777
3491 13360172
3492 13049056
3493 12416721
3494 12736485
3495 13382277
3496 13118110
3497 12610869
3498 12481295
3499 13065873
3500 13438328
3501 12759212
3502 12445154
3503 12901752
3504 13288307
3505 13123273
3506 12415189
3507 12517185
3508 13232884
3509 13169983
3510 12682338
3511 12419333
3512 12876501
3513 13407651
3514 12841442
3515 12360628
3516 12699597
3517 13133249
3518 13125176
3519 12441258
3520 12364288
3521 13096242
3522 13178097
3523 12716932
3524 12364030
3525 12668925
3526 13276564
3527 12873453
3528 12290947
3529 12511623
3530 12984733
3531 13130345
3532 12503182
3533 12211544
3534 12892510
3535 13153131
3536 12733190
3537 12243672
3538 12381934
3539 13117649
3540 12942075
3541 12257475
3542 12295918
3543 12787206
3544 13110926
3545 12565946
3546 12035754
3547 12589040
3548 13018832
3549 12727034
3550 12199586
3551 12170538
3552 12880161
3553 12935117
3554 12277351
3555 12152433
3556 12520951
3557 12953469
3558 12584512
3559 11911571
3560 12285305
3561 12821028
3562 12693380
3563 12186411
3564 11958998
3565 12636951
3566 12891141
3567 12228964
3568 11935714
3569 12252462
3570 12784476
3571 12588655
3572 11805209
3573 11994684
3574 12626352
3575 12652367
3576 12151769
3577 11744076
3578 12304149
3579 12757807
3580 12199275
3581 11751174
3582 11934092
3583 12531203
3584 12584136
3585 11814435
3586 11741121
3587 12326935
3588 12499608
3589 12091816
3590 11545660
3591 11919844
3592 12531539
3593 12179527
3594 11666659
3595 11672739
3596 12224669
3597 12489053
3598 11772486
3599 11482173
3600 11998758
3601 12303117
3602 12024264
3603 11396018
3604 11581114
3605 12296248
3606 12122858
3607 11575570
3608 11416198
3609 11864857
3610 12269998
3611 11695156
3612 11252126
3613 11661227
3614 12055937
3615 11953745
3616 11321368
3617 11262185
3618 11961843
3619 11991928
3620 11460376
3621 11153617
3622 11464523
3623 12030706
3624 11627371
3625 11049735
3626 11322131
3627 11774960
3628 11837538
3629 11233955
3630 10951957
3631 11577194
3632 11764326
3633 11324594
3634 10945485
3635 11117932
3636 11722992
3637 11528254
3638 10893725
3639 10985353
3640 11420186
3641 11613604
3642 11116649
3643 10666897
3644 11175590
3645 11517601
3646 11175647
3647 10767895
3648 10802538
3649 11413982
3650 11364783
3651 10692659
3652 10643844
3653 11051027
3654 11328962
3655 10944124
3656 10384899
3657 10817075
3658 11295652
3659 11038293
3660 10553231
3661 10425920
3662 11013260
3663 11175494
3664 10510329
3665 10309231
3666 10658875
3667 11046098
3668 10810962
3669 10177198
3670 10406834
3671 10935609
3672 10818305
3673 10358924
3674 10084181
3675 10581118
3676 10905139
3677 10343826
3678 10032964
3679 10288920
3680 10715557
3681 10634148
3682  9946817
3683  9980284
3684 10553212
3685 10574383
3686 10136647
3687  9744478
3688 10148973
3689 10660722
3690 10195799
3691  9738529
3692  9887498
3693 10332059
3694 10409624
3695  9719946
3696  9550777
3697 10113383
3698 10293962
3699  9955317
3700  9464636
3701  9693339
3702 10314332
3703 10026722
3704  9463035
3705  9435151
3706  9874261
3707 10154916
3708  9552453
3709  9180825
3710  9663820
3711  9978775
3712  9745099
3713  9191519
3714  9216549
3715  9867333
3716  9770952
3717  9196631
3718  9051359
3719  9417893
3720  9837020
3721  9381417
3722  8855857
3723  9215373
3724  9605327
3725  9498870
3726  8914581
3727  8737914
3728  9388264
3729  9507643
3730  8967243
3731  8696502
3732  8966818
3733  9477139
3734  9173949
3735  8522865
3736  8719631
3737  9166615
3738  9202276
3739  8685519
3740  8320552
3741  8886361
3742  9199475
3743  8750579
3744  8360071
3745  8466515
3746  9016019
3747  8930271
3748  8217467
3749  8238762
3750  8696729
3751  8881782
3752  8481634
3753  7977188
3754  8384816
3755  8805620
3756  8475507
3757  8043205
3758  7990969
3759  8502266
3760  8613524
3761  7977475
3762  7829637
3763  8207519
3764  8488921
3765  8231573
3766  7653943
3767  7874721
3768  8365766
3769  8151157
3770  7694380
3771  7537540
3772  8013984
3773  8298648
3774  7708044
3775  7415015
3776  7728121
3777  8062253
3778  7916818
3779  7284335
3780  7342106
3781  7890427
3782  7852894
3783  7435394
3784  7127137
3785  7481611
3786  7915715
3787  7457444
3788  7019897
3789  7198724
3790  7563486
3791  7580603
3792  6974761
3793  6867857
3794  7410874
3795  7496084
3796  7129518
3797  6749461
3798  6957645
3799  7451463
3800  7128431
3801  6638380
3802  6725605
3803  7092450
3804  7237718
3805  6692334
3806  6409659
3807  6901144
3808  7104715
3809  6790512
3810  6338179
3811  6413331
3812  6990097
3813  6817880
3814  6263830
3815  6243931
3816  6598498
3817  6864071
3818  6390098
3819  5952719
3820  6335885
3821  6645249
3822  6436906
3823  5977145
3824  5905639
3825  6484378
3826  6501296
3827  5948721
3828  5782358
3829  6065048
3830  6423710
3831  6076023
3832  5512171
3833  5785604
3834  6172625
3835  6088341
3836  5638458
3837  5424705
3838  5946905
3839  6119948
3840  5604605
3841  5323562
3842  5508304
3843  5923100
3844  5753465
3845  5149047
3846  5265862
3847  5696443
3848  5712218
3849  5301063
3850  4938134
3851  5369460
3852  5695186
3853  5251226
3854  4873420
3855  4973319
3856  5440781
3857  5437479
3858  4779885
3859  4732059
3860  5171950
3861  5315674
3862  4966674
3863  4461425
3864  4754601
3865  5238683
3866  4936553
3867  4491833
3868  4436613
3869  4892357
3870  5090993
3871  4472332
3872  4197243
3873  4570491
3874  4846902
3875  4630117
3876  4065057
3877  4183840
3878  4731708
3879  4588902
3880  4128486
3881  3953822
3882  4310663
3883  4625114
3884  4120306
3885  3726052
3886  4024350
3887  4356729
3888  4272138
3889  3705168
3890  3634981
3891  4197777
3892  4201306
3893  3755405
3894  3450020
3895  3694060
3896  4154621
3897  3793525
3898  3309650
3899  3475736
3900  3841173
3901  3900618
3902  3354295
3903  3109217
3904  3601355
3905  3756479
3906  3386614
3907  3017073
3908  3122184
3909  3631514
3910  3451742
3911  2920111
3912  2950451
3913  3274694
3914  3455548
3915  3012164
3916  2605214
3917  2999018
3918  3271225
3919  3025376
3920  2631430
3921  2602749
3922  3091128
3923  3054344
3924  2519743
3925  2429306
3926  2712008
3927  2970248
3928  2647198
3929  2165953
3930  2459038
3931  2801400
3932  2633910
3933  2228845
3934  2057851
3935  2525898
3936  2650415
3937  2117899
3938  1916629
3939  2150866
3940  2488215
3941  2307128
3942  1745017
3943  1896267
3944  2291015
3945  2211386
3946  1831440
3947  1543965
3948  1929508
3949  2212844
3950  1771385
3951  1471794
3952  1595454
3953  1964344
3954  1929534
3955  1356385
3956  1339841
3957  1745567
3958  1764648
3959  1417299
3960  1068561
3961  1381381
3962  1761435
3963  1396825
3964  1026550
3965  1088417
3966  1445720
3967  1501337
3968   921250
3969   785985
3970  1190920
3971  1329546
3972  1049105
3973   630681
3974   801766
3975  1270596
3976  1026838
3977   596102
3978   539066
3979   880774
3980  1095807
3981   567346
3982   270086
3983   641097
3984   884149
3985   698509
3986   192712
3987   208814
3988   734232
3989   640531
3990   188406
3991    29180
3992   308914
3993   654095
3994   255387
3995  -194705
3996    56974
3997   363359
3998   307470
3999  -180834
4000  -354232
4001   144650
4002   225349
4003  -170401
4004  -422457
4005  -243121
4006   161177
4007   -91562
4008  -612677
4009  -498168
4010  -178766
4011  -120413
4012  -558869
4013  -863358
4014  -402984
4015  -181990
4016  -537101
4017  -874862
4018  -817647
4019  -366552
4020  -476520
4021 -1033676
4022 -1036324
4023  -701114
4024  -533897
4025  -889545
4026 -1315502
4027  -974833
4028  -652672
4029  -915691
4030 -1296784
4031 -1378835
4032  -943745
4033  -859604
4034 -1384210
4035 -1530104
4036 -1256493
4037  -991726
4038 -1230868
4039 -1746093
4040 -1556753
4041 -1154437
4042 -1303835
4043 -1691487
4044 -1874159
4045 -1473838
4046 -1250985
4047 -1742463
4048 -2004542
4049 -1784163
4050 -1485983
4051 -1594615
4052 -2153103
4053 -2111693
4054 -1683708
4055 -1698069
4056 -2035868
4057 -2325520
4058 -2037920
4059 -1687869
4060 -2068051
4061 -2436014
4062 -2346155
4063 -2030018
4064 -1977660
4065 -2484237
4066 -2603462
4067 -2204105
4068 -2106223
4069 -2374168
4070 -2746622
4071 -2603521
4072 -2197813
4073 -2444842
4074 -2834585
4075 -2826891
4076 -2534490
4077 -2381955
4078 -2812658
4079 -3051842
4080 -2713180
4081 -2558784
4082 -2768930
4083 -3157835
4084 -3131495
4085 -2688875
4086 -2809014
4087 -3212292
4088 -3271182
4089 -3028238
4090 -2805111
4091 -3172365
4092 -3505909
4093 -3223759
4094 -3020268
4095 -3160730
4096 -3552526
4097 -3627182
4098 -3163557
4099 -3152653
4100 -3587231
4101 -3736888
4102 -3524685
4103 -3212915
4104 -3516549
4105 -3973138
4106 -3762528
4107 -3456208
4108 -3504269
4109 -3885830
4110 -4095199
4111 -3670338
4112 -3535406
4113 -3927731
4114 -4163263
4115 -4048240
4116 -3689640
4117 -3828612
4118 -4322510
4119 -4244458
4120 -3918980
4121 -3867900
4122 -4205409
4123 -4531932
4124 -4196420
4125 -3943596
4126 -4280105
4127 -4578358
4128 -4525492
4129 -4138416
4130 -4145118
4131 -4663690
4132 -4707539
4133 -4380401
4134 -4266869
4135 -4549165
4136 -4965786
4137 -4710796
4138 -4339520
4139 -4580791
4140 -4929986
4141 -4985192
4142 -4606460
4143 -4460517
4144 -4976387
4145 -5177119
4146 -4901385
4147 -4678203
4148 -4840925
4149 -5324234
4150 -5219053
4151 -4777326
4152 -4879539
4153 -5223511
4154 -5415202
4155 -5125747
4156 -4855196
4157 -5258049
4158 -5563218
4159 -5363762
4160 -5095820
4161 -5135522
4162 -5618937
4163 -5668258
4164 -5233977
4165 -5219713
4166 -5548441
4167 -5820681
4168 -5619003
4169 -5249152
4170 -5543499
4171 -5915495
4172 -5811349
4173 -5528246
4174 -5448627
4175 -5891584
4176 -6095248
4177 -5715192
4178 -5595345
4179 -5843004
4180 -6164431
4181 -6091400
4182 -5651356
4183 -5798161
4184 -6228483
4185 -6235923
4186 -5970078
4187 -5800815
4188 -6178147
4189 -6493289
4190 -6167026
4191 -5943815
4192 -6139851
4193 -6468743
4194 -6493561
4195 -6067812
4196 -6091196
4197 -6522506
4198 -6633043
4199 -6418232
4200 -6181379
4201 -6425394
4202 -6822451
4203 -6584771
4204 -6315517
4205 -6405540
4206 -6742775
4207 -6900219
4208 -6513361
4209 -6413160
4210 -6815088
4211 -6990530
4212 -6827677
4213 -6530702
4214 -6685855
4215 -7126427
4216 -6984306
4217 -6677134
4218 -6714018
4219 -7022949
4220 -7272423
4221 -6944209
4222 -6719369
4223 -7058366
4224 -7302855
4225 -7214436
4226 -6896363
4227 -6916667
4228 -7395446
4229 -7403657
4230 -7090960
4231 -7028632
4232 -7268261
4233 -7579378
4234 -7349908
4235 -7054818
4236 -7302924
4237 -7567660
4238 -7572755
4239 -7280703
4240 -7200134
4241 -7644210
4242 -7754002
4243 -7469638
4244 -7333749
4245 -7497357
4246 -7860013
4247 -7728387
4248 -7364100
4249 -7553027
4250 -7869400
4251 -7918050
4252 -7644427
4253 -7469256
4254 -7869565
4255 -8072616
4256 -7795101
4257 -7607047
4258 -7733756
4259 -8123627
4260 -8109094
4261 -7722590
4262 -7782005
4263 -8104896
4264 -8253836
4265 -8022608
4266 -7723846
4267 -8030058
4268 -8362461
4269 -8166304
4270 -7927196
4271 -7947070
4272 -8363797
4273 -8475937
4274 -8060877
4275 -8003169
4276 -8310505
4277 -8519755
4278 -8365942
4279 -8006548
4280 -8222235
4281 -8614773
4282 -8520673
4283 -8253306
4284 -8190148
4285 -8542080
4286 -8772400
4287 -8408903
4288 -8235363
4289 -8488013
4290 -8759175
4291 -8714898
4292 -8317179
4293 -8400974
4294 -8834009
4295 -8839099
4296 -8569979
4297 -8399324
4298 -8693765
4299 -9023382
4300 -8738302
4301 -8482961
4302 -8669352
4303 -8969395
4304 -9040606
4305 -8656629
4306 -8571409
4307 -8981223
4308 -9103048
4309 -8889073
4310 -8647018
4311 -8822416
4312 -9236732
4313 -9074573
4314 -8765518
4315 -8845930
4316 -9139386
4317 -9299427
4318 -8961324
4319 -8770072
4320 -9115126
4321 -9305834
4322 -9186715
4323 -8918247
4324 -8979494
4325 -9401200
4326 -9371073
4327 -9041831
4328 -9019985
4329 -9255341
4330 -9499701
4331 -9256035
4332 -8975435
4333 -9251571
4334 -9515377
4335 -9446469
4336 -9177512
4337 -9139155
4338 -9553462
4339 -9608618
4340 -9273166
4341 -9200736
4342 -9396643
4343 -9681395
4344 -9536812
4345 -9201897
4346 -9391899
4347 -9680362
4348 -9685544
4349 -9429855
4350 -9270052
4351 -9636297
4352 -9821913
4353 -9537647
4354 -9378186
4355 -9516042
4356 -9843831
4357 -9796231
4358 -9419944
4359 -9513368
4360 -9817242
4361 -9865354
4362 -9654714
4363 -9428398
4364 -9736536
4365 -9994595
4366 -9778904
4367 -9586025
4368 -9649601
4369 -9953075
4370 -10001020
4371 -9619823
4372 -9606901
4373 -9914949
4374 -10049995
4375 -9881789
4376 -9599328
4377 -9810636
4378 -10155932
4379 -9994406
4380 -9742919
4381 -9735179
4382 -10034040
4383 -10190097
4384 -9841832
4385 -9726471
4386 -9992272
4387 -10181377
4388 -10107829
4389 -9795712
4390 -9876947
4391 -10239616
4392 -10167679
4393 -9925813
4394 -9841178
4395 -10092254
4396 -10342668
4397 -10056168
4398 -9857727
4399 -10077823
4400 -10294514
4401 -10270201
4402 -9939648
4403 -9934563
4404 -10308780
4405 -10322569
4406 -10094182
4407 -9951811
4408 -10141231
4409 -10458479
4410 -10256107
4411 -9976268
4412 -10114900
4413 -10362955
4414 -10415931
4415 -10098950
4416 -9982570
4417 -10352256
4418 -10478720
4419 -10255755
4420 -10062096
4421 -10171523
4422 -10538662
4423 -10416128
4424 -10077764
4425 -10144829
4426 -10411797
4427 -10542954
4428 -10268514
4429 -10044686
4430 -10362265
4431 -10575353
4432 -10410160
4433 -10159878
4434 -10173680
4435 -10542634
4436 -10565944
4437 -10216755
4438 -10176709
4439 -10415201
4440 -10635479
4441 -10442233
4442 -10129970
4443 -10341631
4444 -10601914
4445 -10509229
4446 -10268574
4447 -10190841
4448 -10539156
4449 -10657503
4450 -10347838
4451 -10241399
4452 -10418493
4453 -10659501
4454 -10564193
4455 -10201120
4456 -10313890
4457 -10617444
4458 -10607874
4459 -10379344
4460 -10217631
4461 -10517534
4462 -10741712
4463 -10462083
4464 -10274311
4465 -10378823
4466 -10660267
4467 -10654573
4468 -10288512
4469 -10299749
4470 -10605159
4471 -10674903
4472 -10499948
4473 -10253017
4474 -10447868
4475 -10740765
4476 -10563459
4477 -10328309
4478 -10354500
4479 -10605217
4480 -10720813
4481 -10392653
4482 -10292438
4483 -10568224
4484 -10699249
4485 -10564982
4486 -10289791
4487 -10389325
4488 -10719852
4489 -10604261
4490 -10367686
4491 -10341234
4492 -10569816
4493 -10748966
4494 -10459041
4495 -10272864
4496 -10496318
4497 -10674349
4498 -10608429
4499 -10321615
4500 -10319476
4501 -10671289
4502 -10669119
4503 -10414320
4504 -10320128
4505 -10495866
4506 -10735969
4507 -10504584
4508 -10252260
4509 -10420742
4510 -10620093
4511 -10624454
4512 -10356383
4513 -10277557
4514 -10610352
4515 -10667189
4516 -10435017
4517 -10288651
4518 -10393943
4519 -10675608
4520 -10546434
4521 -10247414
4522 -10341451
4523 -10559126
4524 -10621690
4525 -10364147
4526 -10212145
4527 -10502013
4528 -10637962
4529 -10421387
4530 -10245402
4531 -10298097
4532 -10592300
4533 -10556118
4534 -10243524
4535 -10262213
4536 -10471976
4537 -10580173
4538 -10381991
4539 -10133869
4540 -10356283
4541 -10574509
4542 -10419471
4543 -10205064
4544 -10193979
4545 -10495457
4546 -10559510
4547 -10221498
4548 -10158227
4549 -10349675
4550 -10510966
4551 -10368078
4552 -10064385
4553 -10208357
4554 -10477662
4555 -10404001
4556 -10187906
4557 -10092164
4558 -10349882
4559 -10492548
4560 -10196159
4561 -10051763
4562 -10200999
4563 -10395202
4564 -10352584
4565 -10021037
4566 -10068915
4567 -10361650
4568 -10347510
4569 -10133470
4570 -9967607
4571 -10178055
4572 -10398033
4573 -10149063
4574 -9953647
4575 -10056795
4576 -10279658
4577 -10299434
4578 -9969249
4579 -9922332
4580 -10210925
4581 -10259649
4582 -10070175
4583 -9843504
4584 -9982986
4585 -10280022
4586 -10129104
4587 -9865617
4588 -9894027
4589 -10114362
4590 -10221785
4591 -9918263
4592 -9754501
4593 -10012835
4594 -10139921
4595 -10008665
4596 -9759766
4597 -9797601
4598 -10120299
4599 -10056570
4600 -9782435
4601 -9733264
4602 -9908525
4603 -10077227
4604 -9847131
4605 -9615751
4606 -9813752
4607 -9993423
4608 -9928716
4609 -9668021
4610 -9619730
4611 -9923317
4612 -9939610
4613 -9670552
4614 -9567600
4615 -9704672
4616 -9918310
4617 -9767325
4618 -9494979
4619 -9608945
4620 -9816104
4621 -9802644
4622 -9569433
4623 -9414956
4624 -9687058
4625 -9792525
4626 -9566846
4627 -9410544
4628 -9490143
4629 -9742041
4630 -9676480
4631 -9355853
4632 -9387117
4633 -9590911
4634 -9646449
4635 -9449951
4636 -9236354
4637 -9448414
4638 -9621986
4639 -9447810
4640 -9273478
4641 -9284152
4642 -9510793
4643 -9526568
4644 -9213504
4645 -9186564
4646 -9356614
4647 -9452370
4648 -9321867
4649 -9068541
4650 -9209844
4651 -9440120
4652 -9306482
4653 -9100361
4654 -9048764
4655 -9259140
4656 -9354383
4657 -9068403
4658 -8966182
4659 -9127519
4660 -9262564
4661 -9178865
4662 -8893757
4663 -8953542
4664 -9197225
4665 -9130645
4666 -8920985
4667 -8821145
4668 -9002450
4669 -9164881
4670 -8925199
4671 -8753296
4672 -8882065
4673 -9040983
4674 -9011337
4675 -8715468
4676 -8688757
4677 -8939168
4678 -8939897
4679 -8748591
4680 -8605933
4681 -8736638
4682 -8952879
4683 -8760866
4684 -8537001
4685 -8608857
4686 -8771818
4687 -8803294
4688 -8530884
4689 -8427279
4690 -8670712
4691 -8732817
4692 -8566254
4693 -8382416
4694 -8457649
4695 -8698006
4696 -8574948
4697 -8305596
4698 -8337178
4699 -8501208
4700 -8580861
4701 -8341359
4702 -8170587
4703 -8388261
4704 -8503601
4705 -8364119
4706 -8150897
4707 -8137205
4708 -8403797
4709 -8382967
4710 -8110177
4711 -8045969
4712 -8198670
4713 -8351184
4714 -8173505
4715 -7914485
4716 -8058949
4717 -8229459
4718 -8150128
4719 -7930814
4720 -7845831
4721 -8085974
4722 -8152011
4723 -7894561
4724 -7793686
4725 -7901092
4726 -8067560
4727 -7954500
4728 -7664832
4729 -7735183
4730 -7930895
4731 -7905656
4732 -7704211
4733 -7557500
4734 -7774620
4735 -7907245
4736 -7687648
4737 -7509742
4738 -7570908
4739 -7764456
4740 -7728942
4741 -7418080
4742 -7407755
4743 -7622817
4744 -7672356
4745 -7493985
4746 -7275495
4747 -7425191
4748 -7617878
4749 -7438451
4750 -7242079
4751 -7236661
4752 -7435341
4753 -7488746
4754 -7197244
4755 -7110276
4756 -7294467
4757 -7376282
4758 -7250668
4759 -6998680
4760 -7071405
4761 -7298472
4762 -7190820
4763 -6984684
4764 -6920509
4765 -7087998
4766 -7208780
4767 -6964890
4768 -6803950
4769 -6947417
4770 -7057147
4771 -6988875
4772 -6732620
4773 -6717809
4774 -6958706
4775 -6925698
4776 -6734234
4777 -6622184
4778 -6742016
4779 -6901027
4780 -6707519
4781 -6497156
4782 -6589147
4783 -6720706
4784 -6709810
4785 -6466862
4786 -6386187
4787 -6611981
4788 -6645651
4789 -6454180
4790 -6308850
4791 -6368344
4792 -6558447
4793 -6437324
4794 -6197503
4795 -6234162
4796 -6380309
4797 -6420211
4798 -6214769
4799 -6058134
4800 -6240860
4801 -6315589
4802 -6163133
4803 -5993909
4804 -6005594
4805 -6210709
4806 -6157579
4807 -5908205
4808 -5898454
4809 -6024270
4810 -6095224
4811 -5913136
4812 -5717913
4813 -5870353
4814 -5994354
4815 -5860803
4816 -5684221
4817 -5654869
4818 -5858761
4819 -5867249
4820 -5605823
4821 -5534732
4822 -5651929
4823 -5758854
4824 -5625428
4825 -5374847
4826 -5474370
4827 -5646254
4828 -5573198
4829 -5378470
4830 -5284761
4831 -5469989
4832 -5549930
4833 -5305635
4834 -5183624
4835 -5266407
4836 -5401130
4837 -5324318
4838 -5066721
4839 -5098061
4840 -5290087
4841 -5254802
4842 -5075581
4843 -4926425
4844 -5064185
4845 -5202873
4846 -4995060
4847 -4841033
4848 -4890016
4849 -5039162
4850 -5027726
4851 -4754214
4852 -4705915
4853 -4895393
4854 -4926286
4855 -4758281
4856 -4570350
4857 -4654576
4858 -4845002
4859 -4707780
4860 -4500788
4861 -4500680
4862 -4648137
4863 -4697028
4864 -4443476
4865 -4325469
4866 -4487246
4867 -4561275
4868 -4444374
4869 -4228049
4870 -4258085
4871 -4474270
4872 -4391178
4873 -4167401
4874 -4106013
4875 -4231465
4876 -4350627
4877 -4140384
4878 -3960292
4879 -4078243
4880 -4194052
4881 -4126595
4882 -3908227
4883 -3850973
4884 -4059235
4885 -4048171
4886 -3839258
4887 -3730495
4888 -3815737
4889 -3975584
4890 -3830136
4891 -3610548
4892 -3678105
4893 -3808778
4894 -3791107
4895 -3574429
4896 -3449631
4897 -3645031
4898 -3699932
4899 -3506930
4900 -3374778
4901 -3416108
4902 -3592556
4903 -3503995
4904 -3258745
4905 -3270805
4906 -3402139
4907 -3431307
4908 -3255686
4909 -3073162
4910 -3214241
4911 -3330090
4912 -3191115
4913 -3022146
4914 -3007424
4915 -3182618
4916 -3172965
4917 -2917972
4918 -2866094
4919 -2982575
4920 -3051667
4921 -2920375
4922 -2719373
4923 -2803415
4924 -2945268
4925 -2838053
4926 -2674484
4927 -2607779
4928 -2756325
4929 -2795710
4930 -2580982
4931 -2484353
4932 -2579164
4933 -2674219
4934 -2586837
4935 -2355896
4936 -2390480
4937 -2547616
4938 -2484193
4939 -2311799
4940 -2209631
4941 -2342322
4942 -2445724
4943 -2248522
4944 -2106060
4945 -2168838
4946 -2273722
4947 -2227785
4948 -1995479
4949 -1975906
4950 -2140193
4951 -2123208
4952 -1973780
4953 -1830422
4954 -1922741
4955 -2064929
4956 -1910740
4957 -1731892
4958 -1764368
4959 -1867163
4960 -1871571
4961 -1644559
4962 -1558275
4963 -1723759
4964 -1756241
4965 -1627569
4966 -1463515
4967 -1503361
4968 -1662230
4969 -1556412
4970 -1359341
4971 -1349909
4972 -1457506
4973 -1508182
4974 -1313660
4975 -1167324
4976 -1317522
4977 -1382746
4978 -1271062
4979 -1088850
4980 -1081372
4981 -1263580
4982 -1210697
4983  -994745
4984  -940512
4985 -1050414
4986 -1140801
4987  -977514
4988  -788840
4989  -879799
4990  -985619
4991  -917595
4992  -735697
4993  -663633
4994  -836198
4995  -859306
4996  -660152
4997  -562541
4998  -623498
4999  -743765
5000  -639387
5001  -418620
5002  -457738
5003  -581103
5004  -558424
5005  -382111
5006  -273870
5007  -417528
5008  -488213
5009  -315431
5010  -175255
5011  -202871
5012  -334060
5013  -292921
5014   -59131
5015   -52233
5016  -178769
5017  -203055
5018   -59187
5019   111145
5020     9262
5021  -108064
5022    32772
5023   197341
5024   209724
5025    72694
5026    57993
5027   279954
5028   344622
5029   237766
5030   175819
5031   289002
5032   482747
5033   439221
5034   285956
5035   383367
5036   543372
5037   605506
5038   480045
5039   410392
5040   608491
5041   744926
5042   657007
5043   564560
5044   633187
5045   835472
5046   848305
5047   684589
5048   724383
5049   882167
5050   983615
5051   899242
5052   792027
5053   955056
5054  1105968
5055  1057235
5056   961050
5057   991332
5058  1182148
5059  1239844
5060  1082523
5061  1082198
5062  1232684
5063  1360713
5064  1305395
5065  1177252
5066  1285350
5067  1471294
5068  1451137
5069  1347999
5070  1328781
5071  1512162
5072  1630177
5073  1500537
5074  1447064
5075  1570383
5076  1708897
5077  1710590
5078  1567526
5079  1620527
5080  1803868
5081  1825794
5082  1743716
5083  1698172
5084  1844516
5085  2001987
5086  1904462
5087  1825315
5088  1911060
5089  2051935
5090  2093099
5091  1947880
5092  1952181
5093  2149752
5094  2206283
5095  2135059
5096  2063435
5097  2176727
5098  2345888
5099  2290208
5100  2184026
5101  2244550
5102  2386307
5103  2474758
5104  2340939
5105  2298720
5106  2477360
5107  2574800
5108  2527594
5109  2425941
5110  2485333
5111  2689254
5112  2668631
5113  2552821
5114  2579605
5115  2722091
5116  2833261
5117  2726718
5118  2646787
5119  2799075
5120  2918626
5121  2898394
5122  2793795
5123  2807901
5124  3011009
5125  3048723
5126  2934293
5127  2915027
5128  3040411
5129  3189226
5130  3113312
5131  2988383
5132  3098770
5133  3250871
5134  3262489
5135  3160073
5136  3133732
5137  3326753
5138  3408014
5139  3304257
5140  3257983
5141  3352623
5142  3511268
5143  3481018
5144  3341939
5145  3412336
5146  3573631
5147  3622604
5148  3535623
5149  3462800
5150  3629431
5151  3754132
5152  3667298
5153  3593687
5154  3647843
5155  3813910
5156  3851823
5157  3704508
5158  3724021
5159  3882791
5160  3968984
5161  3901400
5162  3795162
5163  3915174
5164  4071440
5165  4024881
5166  3936264
5167  3953718
5168  4112545
5169  4195493
5170  4064924
5171  4037892
5172  4175306
5173  4287925
5174  4254813
5175  4124519
5176  4198389
5177  4377780
5178  4366609
5179  4277375
5180  4264002
5181  4405576
5182  4520541
5183  4410300
5184  4347402
5185  4455180
5186  4578470
5187  4590752
5188  4459011
5189  4485309
5190  4668606
5191  4702568
5192  4617655
5193  4565586
5194  4671910
5195  4830760
5196  4760814
5197  4660573
5198  4735701
5199  4867009
5200  4914202
5201  4807700
5202  4780847
5203  4936980
5204  5009024
5205  4942300
5206  4872480
5207  4942401
5208  5104810
5209  5076252
5210  4974804
5211  5023566
5212  5143575
5213  5221832
5214  5122844
5215  5058853
5216  5203464
5217  5302433
5218  5255013
5219  5177852
5220  5206895
5221  5392787
5222  5395580
5223  5287914
5224  5294664
5225  5408063
5226  5501240
5227  5432552
5228  5343332
5229  5454882
5230  5576035
5231  5566189
5232  5479933
5233  5478918
5234  5644847
5235  5691221
5236  5584688
5237  5563477
5238  5658342
5239  5774648
5240  5739763
5241  5636753
5242  5708995
5243  5845089
5244  5853407
5245  5772171
5246  5737828
5247  5886194
5248  5959978
5249  5874069
5250  5825857
5251  5896674
5252  6032584
5253  6035798
5254  5915571
5255  5950911
5256  6086883
5257  6121719
5258  6052071
5259  5988517
5260  6107528
5261  6228090
5262  6157977
5263  6087019
5264  6132359
5265  6274315
5266  6309454
5267  6177178
5268  6183776
5269  6316083
5270  6379966
5271  6332169
5272  6239492
5273  6318557
5274  6471623
5275  6447866
5276  6355675
5277  6360805
5278  6483768
5279  6566611
5280  6449110
5281  6402516
5282  6528767
5283  6622339
5284  6598657
5285  6492764
5286  6535588
5287  6694568
5288  6691080
5289  6604072
5290  6589199
5291  6693671
5292  6793608
5293  6710968
5294  6638060
5295  6732742
5296  6845100
5297  6846515
5298  6739745
5299  6741173
5300  6893160
5301  6936854
5302  6838960
5303  6802657
5304  6889139
5305  7025402
5306  6964370
5307  6865304
5308  6929479
5309  7038623
5310  7075096
5311  6973981
5312  6932651
5313  7077486
5314  7146306
5315  7085990
5316  7026082
5317  7067547
5318  7212104
5319  7203150
5320  7086705
5321  7114050
5322  7214682
5323  7285946
5324  7207603
5325  7137379
5326  7248988
5327  7348805
5328  7306186
5329  7224660
5330  7240256
5331  7386565
5332  7408731
5333  7302097
5334  7288503
5335  7388376
5336  7476870
5337  7431979
5338  7333438
5339  7407973
5340  7524494
5341  7512744
5342  7429448
5343  7413912
5344  7538259
5345  7606122
5346  7512097
5347  7473962
5348  7545822
5349  7647560
5350  7628904
5351  7514707
5352  7560637
5353  7683257
5354  7690681
5355  7627131
5356  7580587
5357  7681547
5358  7778105
5359  7704450
5360  7641869
5361  7694046
5362  7799539
5363  7805559
5364  7697520
5365  7702693
5366  7819015
5367  7868678
5368  7799619
5369  7736329
5370  7820702
5371  7933613
5372  7869696
5373  7802624
5374  7832890
5375  7924816
5376  7971510
5377  7867858
5378  7846476
5379  7960102
5380  8008836
5381  7971449
5382  7891701
5383  7937769
5384  8060357
5385  8032189
5386  7948810
5387  7957079
5388  8050817
5389  8120578
5390  8028856
5391  7975751
5392  8062555
5393  8141624
5394  8112741
5395  8027020
5396  8038353
5397  8176682
5398  8185304
5399  8100911
5400  8076447
5401  8154305
5402  8245201
5403  8179417
5404  8094680
5405  8162159
5406  8251761
5407  8248560
5408  8165930
5409  8149578
5410  8271739
5411  8309780
5412  8233611
5413  8193088
5414  8245043
5415  8345565
5416  8304864
5417  8206338
5418  8251088
5419  8352585
5420  8375170
5421  8293156
5422  8241125
5423  8356988
5424  8417762
5425  8347470
5426  8287454
5427  8318442
5428  8426060
5429  8426939
5430  8321828
5431  8339822
5432  8425419
5433  8470731
5434  8404530
5435  8329347
5436  8411680
5437  8501461
5438  8453920
5439  8376395
5440  8388608
5441  8500064
5442  8525874
5443  8421966
5444  8401794
5445  8483043
5446  8547229
5447  8506169
5448  8405225
5449  8461018
5450  8563922
5451  8548773
5452  8466326
5453  8446444
5454  8543348
5455  8604522
5456  8510044
5457  8467142
5458  8522591
5459  8596012
5460  8577915
5461  8483552
5462  8501206
5463  8608570
5464  8617406
5465  8547111
5466  8499646
5467  8572630
5468  8654679
5469  8585085
5470  8512858
5471  8557932
5472  8639477
5473  8654801
5474  8546353
5475  8533363
5476  8632581
5477  8665437
5478  8604100
5479  8537957
5480  8585721
5481  8687567
5482  8643977
5483  8563712
5484  8575075
5485  8664465
5486  8692622
5487  8606700
5488  8559600
5489  8638425
5490  8692403
5491  8651224
5492  8582984
5493  8599585
5494  8705953
5495  8687734
5496  8607013
5497  8592989
5498  8663314
5499  8714462
5500  8641055
5501  8570749
5502  8641721
5503  8706501
5504  8685580
5505  8610404
5506  8600438
5507  8695830
5508  8709382
5509  8624522
5510  8598896
5511  8647846
5512  8718767
5513  8671137
5514  8586731
5515  8635362
5516  8698016
5517  8699665
5518  8621579
5519  8590517
5520  8680211
5521  8716695
5522  8639295
5523  8595817
5524  8626981
5525  8706819
5526  8684848
5527  8587999
5528  8604754
5529  8676513
5530  8688920
5531  8619866
5532  8563400
5533  8638973
5534  8699581
5535  8636346
5536  8575687
5537  8595160
5538  8678680
5539  8672008
5540  8576928
5541  8565476
5542  8638487
5543  8668278
5544  8606699
5545  8535402
5546  8593360
5547  8666364
5548  8614711
5549  8555732
5550  8550423
5551  8622803
5552  8646416
5553  8543695
5554  8518916
5555  8585123
5556  8626856
5557  8585386
5558  8505834
5559  8535925
5560  8613597
5561  8587801
5562  8509966
5563  8487274
5564  8553854
5565  8605837
5566  8515883
5567  8464695
5568  8515080
5569  8573298
5570  8546181
5571  8458147
5572  8459532
5573  8549092
5574  8543708
5575  8469259
5576  8423645
5577  8477986
5578  8539238
5579  8482873
5580  8407215
5581  8437016
5582  8496545
5583  8497719
5584  8407247
5585  8372210
5586  8456162
5587  8481661
5588  8407841
5589  8362064
5590  8387574
5591  8462719
5592  8428518
5593  8332410
5594  8340411
5595  8403548
5596  8426598
5597  8343831
5598  8285478
5599  8355689
5600  8395903
5601  8347580
5602  8278965
5603  8277214
5604  8356252
5605  8341775
5606  8256819
5607  8240918
5608  8286941
5609  8334995
5610  8275241
5611  8190626
5612  8242005
5613  8296961
5614  8257142
5615  8186249
5616  8161365
5617  8243100
5618  8251492
5619  8169712
5620  8136818
5621  8164937
5622  8218936
5623  8185658
5624  8085059
5625  8115170
5626  8172239
5627  8159452
5628  8085083
5629  8047432
5630  8111470
5631  8148648
5632  8071251
5633  8020527
5634  8035181
5635  8097334
5636  8072545
5637  7978730
5638  7977559
5639  8037694
5640  8045817
5641  7980969
5642  7920074
5643  7971918
5644  8011589
5645  7956459
5646  7889149
5647  7894189
5648  7950123
5649  7950709
5650  7859437
5651  7835922
5652  7893255
5653  7909145
5654  7857058
5655  7786426
5656  7809024
5657  7869357
5658  7821591
5659  7757515
5660  7741598
5661  7794934
5662  7817757
5663  7732676
5664  7687071
5665  7730379
5666  7752014
5667  7722132
5668  7641164
5669  7642782
5670  7714164
5671  7693921
5672  7613534
5673  7585567
5674  7629189
5675  7659973
5676  7590879
5677  7525748
5678  7555675
5679  7593195
5680  7565884
5681  7488261
5682  7475893
5683  7534379
5684  7535284
5685  7466949
5686  7419738
5687  7438677
5688  7491014
5689  7434755
5690  7359798
5691  7384097
5692  7413217
5693  7407940
5694  7328430
5695  7294730
5696  7351092
5697  7358753
5698  7295416
5699  7237317
5700  7245765
5701  7309207
5702  7271596
5703  7189131
5704  7177151
5705  7227816
5706  7232149
5707  7162944
5708  7094881
5709  7153859
5710  7178326
5711  7118062
5712  7057225
5713  7051322
5714  7110132
5715  7090678
5716  7003630
5717  6983975
5718  7014301
5719  7047550
5720  6981211
5721  6905613
5722  6941985
5723  6976525
5724  6941678
5725  6873418
5726  6844155
5727  6898840
5728  6899759
5729  6818900
5730  6772389
5731  6802422
5732  6836061
5733  6795694
5734  6711390
5735  6714686
5736  6769120
5737  6748333
5738  6673659
5739  6627483
5740  6672112
5741  6691845
5742  6622885
5743  6569699
5744  6573736
5745  6615540
5746  6589065
5747  6498620
5748  6488789
5749  6533881
5750  6528811
5751  6466109
5752  6408690
5753  6435912
5754  6474762
5755  6418325
5756  6349466
5757  6350934
5758  6382342
5759  6378423
5760  6295019
5761  6253111
5762  6295466
5763  6303093
5764  6255594
5765  6187093
5766  6188678
5767  6242924
5768  6195367
5769  6126999
5770  6103344
5771  6133939
5772  6150408
5773  6071626
5774  6015389
5775  6056647
5776  6067473
5777  6033561
5778  5962409
5779  5950962
5780  5996545
5781  5962117
5782  5890996
5783  5864749
5784  5880468
5785  5912245
5786  5848162
5787  5776453
5788  5795249
5789  5820846
5790  5797699
5791  5717996
5792  5685049
5793  5734894
5794  5725905
5795  5654300
5796  5604321
5797  5626013
5798  5656121
5799  5609622
5800  5529225
5801  5530416
5802  5562091
5803  5541555
5804  5474230
5805  5429745
5806  5465226
5807  5475804
5808  5412381
5809  5362132
5810  5358005
5811  5394394
5812  5358365
5813  5277390
5814  5263809
5815  5297685
5816  5288309
5817  5227054
5818  5167473
5819  5200663
5820  5216895
5821  5160823
5822  5097947
5823  5087204
5824  5111964
5825  5105262
5826  5014642
5827  4996418
5828  5022572
5829  5018046
5830  4975356
5831  4901877
5832  4913458
5833  4944506
5834  4899293
5835  4832320
5836  4806036
5837  4838251
5838  4842142
5839  4758246
5840  4717923
5841  4737581
5842  4753677
5843  4709530
5844  4625830
5845  4630010
5846  4656474
5847  4627385
5848  4565154
5849  4524114
5850  4554746
5851  4566257
5852  4499141
5853  4440698
5854  4445085
5855  4466632
5856  4432318
5857  4357267
5858  4334814
5859  4371581
5860  4351318
5861  4286003
5862  4241214
5863  4255434
5864  4282809
5865  4224731
5866  4157617
5867  4157270
5868  4176902
5869  4164233
5870  4080591
5871  4042885
5872  4074791
5873  4071522
5874  4012158
5875  3951477
5876  3950882
5877  3982352
5878  3942170
5879  3870381
5880  3848535
5881  3872769
5882  3873307
5883  3802354
5884  3747127
5885  3771193
5886  3776726
5887  3738507
5888  3665249
5889  3647054
5890  3685792
5891  3651902
5892  3583886
5893  3555346
5894  3567269
5895  3577033
5896  3520485
5897  3447205
5898  3464029
5899  3477831
5900  3445185
5901  3374967
5902  3337817
5903  3378625
5904  3364209
5905  3298672
5906  3252776
5907  3257432
5908  3273161
5909  3224897
5910  3148756
5911  3147531
5912  3167586
5913  3149220
5914  3085738
5915  3032680
5916  3061783
5917  3065134
5918  3000898
5919  2952079
5920  2945155
5921  2967790
5922  2933605
5923  2856950
5924  2833343
5925  2860928
5926  2849260
5927  2793790
5928  2727297
5929  2743623
5930  2758857
5931  2697756
5932  2640903
5933  2626038
5934  2648073
5935  2637728
5936  2559303
5937  2523646
5938  2541116
5939  2537073
5940  2492823
5941  2423557
5942  2424839
5943  2445534
5944  2407366
5945  2345094
5946  2307413
5947  2336632
5948  2324703
5949  2252388
5950  2210681
5951  2224382
5952  2225329
5953  2188505
5954  2113950
5955  2102733
5956  2131113
5957  2101382
5958  2032326
5959  1992496
5960  2012222
5961  2016549
5962  1955024
5963  1898796
5964  1902322
5965  1915459
5966  1891358
5967  1808566
5968  1780914
5969  1810393
5970  1786776
5971  1725960
5972  1683885
5973  1687346
5974  1702928
5975  1649806
5976  1584902
5977  1581369
5978  1591984
5979  1569704
5980  1500717
5981  1464359
5982  1488691
5983  1479014
5984  1421956
5985  1370160
5986  1367288
5987  1389090
5988  1343852
5989  1274657
5990  1252920
5991  1266483
5992  1264749
5993  1195258
5994  1142464
5995  1162959
5996  1158603
5997  1119046
5998  1058489
5999  1033429
6000  1061377
6001  1041902
6002   958936
6003   942008
6004   944742
6005   942776
6006   889937
6007   829783
6008   837599
6009   847883
6010   806977
6011   744201
6012   715764
6013   737853
6014   722492
6015   654572
6016   619232
6017   623784
6018   630599
6019   587771
6020   513225
6021   519542
6022   519723
6023   498147
6024   433803
6025   392351
6026   414200
6027   415602
6028   352058
6029   304900
6030   297781
6031   313733
6032   281629
6033   199934
6034   190104
6035   203276
6036   180295
6037   132831
6038    76377
6039    89726
6040   102262
6041    43461
6042   -11893
6043   -28824
6044    -8678
6045   -25385
6046  -103596
6047  -134505
6048  -117054
6049  -122354
6050  -171862
6051  -233853
6052  -232900
6053  -218532
6054  -257157
6055  -321047
6056  -346280
6057  -333737
6058  -341217
6059  -399843
6060  -447583
6061  -437595
6062  -437769
6063  -477281
6064  -541723
6065  -553591
6066  -532667
6067  -560992
6068  -630123
6069  -655044
6070  -647282
6071  -645801
6072  -705959
6073  -758336
6074  -759263
6075  -749066
6076  -776001
6077  -847401
6078  -866772
6079  -846266
6080  -870194
6081  -921735
6082  -966005
6083  -962576
6084  -956606
6085 -1005918
6086 -1065968
6087 -1069498
6088 -1063785
6089 -1080537
6090 -1145430
6091 -1179939
6092 -1160609
6093 -1175110
6094 -1222866
6095 -1268467
6096 -1282476
6097 -1266241
6098 -1301110
6099 -1366744
6100 -1380008
6101 -1367431
6102 -1380923
6103 -1438316
6104 -1486495
6105 -1471791
6106 -1475857
6107 -1521392
6108 -1578494
6109 -1588791
6110 -1565426
6111 -1598398
6112 -1657343
6113 -1682759
6114 -1682112
6115 -1683849
6116 -1732030
6117 -1785274
6118 -1784592
6119 -1769957
6120 -1815492
6121 -1859843
6122 -1889500
6123 -1872313
6124 -1885027
6125 -1946106
6126 -1986892
6127 -1980996
6128 -1974636
6129 -2020053
6130 -2085219
6131 -2084459
6132 -2065527
6133 -2102059
6134 -2154040
6135 -2188805
6136 -2174491
6137 -2175507
6138 -2237510
6139 -2279407
6140 -2275809
6141 -2270473
6142 -2303358
6143 -2368669
6144 -2378294
6145 -2360713
6146 -2386968
6147 -2435950
6148 -2480392
6149 -2468169
6150 -2462582
6151 -2516222
6152 -2567078
6153 -2571453
6154 -2556798
6155 -2578229
6156 -2646842
6157 -2670433
6158 -2657577
6159 -2667644
6160 -2716768
6161 -2763474
6162 -2767358
6163 -2746572
6164 -2790690
6165 -2843301
6166 -2863864
6167 -2854612
6168 -2857881
6169 -2916420
6170 -2955455
6171 -2939366
6172 -2948777
6173 -2980865
6174 -3038657
6175 -3048697
6176 -3024261
6177 -3056080
6178 -3115338
6179 -3144616
6180 -3133177
6181 -3128842
6182 -3186830
6183 -3232879
6184 -3221091
6185 -3222710
6186 -3245929
6187 -3302265
6188 -3329603
6189 -3304267
6190 -3317995
6191 -3378061
6192 -3413606
6193 -3408314
6194 -3400675
6195 -3439869
6196 -3500549
6197 -3493593
6198 -3490273
6199 -3507513
6200 -3561833
6201 -3600724
6202 -3575980
6203 -3580311
6204 -3631877
6205 -3677359
6206 -3680550
6207 -3660820
6208 -3696486
6209 -3755973
6210 -3762855
6211 -3755391
6212 -3764827
6213 -3817194
6214 -3854888
6215 -3840326
6216 -3837837
6217 -3884529
6218 -3923397
6219 -3937656
6220 -3923398
6221 -3936651
6222 -3997969
6223 -4018030
6224 -4011691
6225 -4016115
6226 -4056358
6227 -4105651
6228 -4099092
6229 -4092259
6230 -4127740
6231 -4170560
6232 -4190596
6233 -4171040
6234 -4181503
6235 -4244022
6236 -4268442
6237 -4257433
6238 -4261866
6239 -4295171
6240 -4343982
6241 -4347962
6242 -4332546
6243 -4356368
6244 -4408324
6245 -4437373
6246 -4424684
6247 -4414737
6248 -4474603
6249 -4506731
6250 -4503023
6251 -4493138
6252 -4525639
6253 -4583643
6254 -4586858
6255 -4569549
6256 -4598606
6257 -4636268
6258 -4669705
6259 -4656718
6260 -4641515
6261 -4695392
6262 -4736642
6263 -4733169
6264 -4729995
6265 -4742192
6266 -4808844
6267 -4816751
6268 -4800490
6269 -4806629
6270 -4855462
6271 -4886064
6272 -4886216
6273 -4872563
6274 -4913444
6275 -4956756
6276 -4965156
6277 -4955155
6278 -4956212
6279 -5007386
6280 -5040854
6281 -5023164
6282 -5021637
6283 -5064112
6284 -5106262
6285 -5109564
6286 -5088966
6287 -5109702
6288 -5164757
6289 -5174535
6290 -5169645
6291 -5158891
6292 -5206874
6293 -5252476
6294 -5240768
6295 -5234282
6296 -5256854
6297 -5306260
6298 -5323431
6299 -5293238
6300 -5309780
6301 -5359209
6302 -5385079
6303 -5373433
6304 -5363710
6305 -5400335
6306 -5454342
6307 -5443844
6308 -5423681
6309 -5452136
6310 -5496440
6311 -5517910
6312 -5490710
6313 -5499330
6314 -5549329
6315 -5581102
6316 -5574824
6317 -5554811
6318 -5582755
6319 -5640535
6320 -5642112
6321 -5620960
6322 -5635443
6323 -5674193
6324 -5712106
6325 -5686064
6326 -5681133
6327 -5719953
6328 -5757183
6329 -5763026
6330 -5740338
6331 -5756017
6332 -5816630
6333 -5817629
6334 -5801884
6335 -5807461
6336 -5845202
6337 -5889305
6338 -5871458
6339 -5858600
6340 -5890596
6341 -5929817
6342 -5937391
6343 -5913456
6344 -5921145
6345 -5975371
6346 -5995523
6347 -5978068
6348 -5977346
6349 -6001998
6350 -6047674
6351 -6043490
6352 -6019903
6353 -6042504
6354 -6087136
6355 -6108659
6356 -6085843
6357 -6081475
6358 -6122972
6359 -6160849
6360 -6141719
6361 -6127796
6362 -6150394
6363 -6201380
6364 -6206905
6365 -6173798
6366 -6193058
6367 -6231660
6368 -6262766
6369 -6243167
6370 -6233061
6371 -6257027
6372 -6300961
6373 -6289540
6374 -6287642
6375 -6284804
6376 -6340662
6377 -6357716
6378 -6327945
6379 -6330944
6380 -6372809
6381 -6391490
6382 -6389424
6383 -6367155
6384 -6398452
6385 -6435217
6386 -6435888
6387 -6424379
6388 -6430114
6389 -6463908
6390 -6490052
6391 -6462642
6392 -6456902
6393 -6488313
6394 -6527271
6395 -6526498
6396 -6498826
6397 -6523231
6398 -6562536
6399 -6565776
6400 -6547894
6401 -6541846
6402 -6584292
6403 -6614311
6404 -6596640
6405 -6577110
6406 -6607769
6407 -6634655
6408 -6648691
6409 -6621343
6410 -6631913
6411 -6677396
6412 -6688276
6413 -6667695
6414 -6648646
6415 -6682845
6416 -6727224
6417 -6703897
6418 -6684637
6419 -6714170
6420 -6754646
6421 -6763081
6422 -6735652
6423 -6728491
6424 -6771425
6425 -6791503
6426 -6773139
6427 -6752826
6428 -6779713
6429 -6827615
6430 -6820334
6431 -6790944
6432 -6806220
6433 -6845293
6434 -6863415
6435 -6831336
6436 -6813535
6437 -6853849
6438 -6884244
6439 -6876303
6440 -6850728
6441 -6860130
6442 -6906843
6443 -6915179
6444 -6885585
6445 -6882775
6446 -6918363
6447 -6943742
6448 -6925240
6449 -6899406
6450 -6930013
6451 -6966167
6452 -6966267
6453 -6935882
6454 -6931705
6455 -6975542
6456 -6997379
6457 -6967520
6458 -6954485
6459 -6977251
6460 -7019899
6461 -6999013
6462 -6974764
6463 -6992790
6464 -7034397
6465 -7035108
6466 -7003543
6467 -6995114
6468 -7038581
6469 -7060145
6470 -7040257
6471 -7017183
6472 -7037478
6473 -7076725
6474 -7077511
6475 -7033788
6476 -7049892
6477 -7078458
6478 -7091691
6479 -7078769
6480 -7041956
6481 -7086704
6482 -7116236
6483 -7091671
6484 -7080472
6485 -7081404
6486 -7124995
6487 -7126456
6488 -7091803
6489 -7091216
6490 -7121261
6491 -7138377
6492 -7129585
6493 -7095874
6494 -7114949
6495 -7161892
6496 -7143258
6497 -7118498
6498 -7116426
6499 -7146893
6500 -7171713
6501 -7137391
6502 -7123747
6503 -7149851
6504 -7176285
6505 -7164504
6506 -7137811
6507 -7138278
6508 -7181488
6509 -7177570
6510 -7154666
6511 -7144202
6512 -7172048
6513 -7198394
6514 -7165273
6515 -7153251
6516 -7168503
6517 -7194449
6518 -7196427
6519 -7154789
6520 -7155235
6521 -7196744
6522 -7201065
6523 -7168125
6524 -7158573
6525 -7181541
6526 -7215253
6527 -7188693
6528 -7161388
6529 -7176141
6530 -7202447
6531 -7203180
6532 -7171673
6533 -7160918
6534 -7197003
6535 -7205244
6536 -7187670
6537 -7162819
6538 -7175341
6539 -7213137
6540 -7201665
6541 -7161879
6542 -7168702
6543 -7196139
6544 -7204610
6545 -7178640
6546 -7149901
6547 -7184437
6548 -7202815
6549 -7187530
6550 -7163067
6551 -7162337
6552 -7202713
6553 -7194535
6554 -7155240
6555 -7150721
6556 -7177081
6557 -7194484
6558 -7175681
6559 -7136546
6560 -7162845
6561 -7183624
6562 -7173712
6563 -7143812
6564 -7133902
6565 -7170665
6566 -7187585
6567 -7141826
6568 -7134373
6569 -7145996
6570 -7178280
6571 -7158737
6572 -7116639
6573 -7130124
6574 -7158269
6575 -7155569
6576 -7121373
6577 -7104804
6578 -7141323
6579 -7154349
6580 -7114904
6581 -7092585
6582 -7111282
6583 -7132357
6584 -7128525
6585 -7073987
6586 -7081766
6587 -7116256
6588 -7118616
6589 -7093175
6590 -7058214
6591 -7080580
6592 -7114360
6593 -7078825
6594 -7047610
6595 -7051258
6596 -7087492
6597 -7085124
6598 -7041570
6599 -7030754
6600 -7059681
6601 -7068879
6602 -7040965
6603 -7002719
6604 -7020489
6605 -7048979
6606 -7033270
6607 -6999849
6608 -6987475
6609 -7018499
6610 -7034850
6611 -6994976
6612 -6966184
6613 -6995119
6614 -7006532
6615 -6989473
6616 -6946030
6617 -6946959
6618 -6981424
6619 -6970760
6620 -6929932
6621 -6918637
6622 -6941108
6623 -6962568
6624 -6931711
6625 -6889666
6626 -6908366
6627 -6932576
6628 -6920318
6629 -6876031
6630 -6874999
6631 -6902503
6632 -6903659
6633 -6861551
6634 -6847021
6635 -6855343
6636 -6883265
6637 -6853859
6638 -6809921
6639 -6821337
6640 -6834624
6641 -6840332
6642 -6801064
6643 -6776706
6644 -6815287
6645 -6816874
6646 -6787321
6647 -6751607
6648 -6761169
6649 -6789344
6650 -6779015
6651 -6724273
6652 -6726290
6653 -6746393
6654 -6754989
6655 -6714536
6656 -6676976
6657 -6704812
6658 -6719484
6659 -6692200
6660 -6659549
6661 -6648398
6662 -6679844
6663 -6673903
6664 -6627857
6665 -6615600
6666 -6634519
6667 -6644588
6668 -6617114
6669 -6572436
6670 -6588283
6671 -6615203
6672 -6593907
6673 -6555939
6674 -6534700
6675 -6563280
6676 -6572522
6677 -6521040
6678 -6502237
6679 -6515026
6680 -6533124
6681 -6508309
6682 -6457547
6683 -6463617
6684 -6488779
6685 -6477643
6686 -6446275
6687 -6410539
6688 -6437052
6689 -6449864
6690 -6405851
6691 -6377357
6692 -6383252
6693 -6406418
6694 -6392230
6695 -6338961
6696 -6336988
6697 -6357065
6698 -6348999
6699 -6312042
6700 -6283261
6701 -6300023
6702 -6322916
6703 -6283469
6704 -6248836
6705 -6246356
6706 -6265309
6707 -6260737
6708 -6212650
6709 -6184437
6710 -6217038
6711 -6217718
6712 -6184675
6713 -6140470
6714 -6149725
6715 -6178948
6716 -6154783
6717 -6105166
6718 -6098390
6719 -6116414
6720 -6126551
6721 -6074302
6722 -6039496
6723 -6061361
6724 -6073423
6725 -6046624
6726 -6004849
6727 -5990841
6728 -6028169
6729 -6010486
6730 -5959886
6731 -5939283
6732 -5950988
6733 -5970387
6734 -5930305
6735 -5890292
6736 -5901375
6737 -5920947
6738 -5899540
6739 -5843661
6740 -5826477
6741 -5855190
6742 -5856665
6743 -5810818
6744 -5778992
6745 -5785465
6746 -5806572
6747 -5778774
6748 -5725221
6749 -5727977
6750 -5751118
6751 -5736826
6752 -5686850
6753 -5656364
6754 -5695789
6755 -5696425
6756 -5650361
6757 -5615282
6758 -5610133
6759 -5638553
6760 -5620544
6761 -5558854
6762 -5542708
6763 -5569767
6764 -5568090
6765 -5529015
6766 -5483964
6767 -5500611
6768 -5521196
6769 -5480290
6770 -5436460
6771 -5426756
6772 -5450910
6773 -5442781
6774 -5390542
6775 -5369109
6776 -5378241
6777 -5384813
6778 -5355840
6779 -5300641
6780 -5310373
6781 -5329678
6782 -5302761
6783 -5264323
6784 -5241198
6785 -5257676
6786 -5258823
6787 -5203940
6788 -5177091
6789 -5181299
6790 -5198570
6791 -5176149
6792 -5117111
6793 -5108668
6794 -5140516
6795 -5113505
6796 -5071758
6797 -5035268
6798 -5056043
6799 -5072008
6800 -5023845
6801 -4973605
6802 -4982539
6803 -4996741
6804 -4983079
6805 -4920425
6806 -4901338
6807 -4931396
6808 -4920779
6809 -4871612
6810 -4840733
6811 -4846324
6812 -4871409
6813 -4825395
6814 -4777073
6815 -4776625
6816 -4784461
6817 -4787447
6818 -4729797
6819 -4696679
6820 -4725659
6821 -4715381
6822 -4683489
6823 -4635473
6824 -4631279
6825 -4657353
6826 -4625070
6827 -4571953
6828 -4568539
6829 -4576321
6830 -4577107
6831 -4527568
6832 -4489381
6833 -4503003
6834 -4509475
6835 -4473193
6836 -4425046
6837 -4404622
6838 -4436523
6839 -4425733
6840 -4363102
6841 -4349620
6842 -4352136
6843 -4355972
6844 -4317471
6845 -4267779
6846 -4273770
6847 -4287495
6848 -4264815
6849 -4217141
6850 -4185223
6851 -4219439
6852 -4209009
6853 -4156291
6854 -4120669
6855 -4124231
6856 -4143615
6857 -4106263
6858 -4047492
6859 -4041345
6860 -4068877
6861 -4045082
6862 -4000302
6863 -3959484
6864 -3978174
6865 -3979599
6866 -3937465
6867 -3890450
6868 -3892310
6869 -3906528
6870 -3885123
6871 -3821881
6872 -3810667
6873 -3828440
6874 -3814266
6875 -3775809
6876 -3724817
6877 -3738959
6878 -3755933
6879 -3708549
6880 -3668486
6881 -3648333
6882 -3671196
6883 -3663505
6884 -3598712
6885 -3566746
6886 -3584099
6887 -3585953
6888 -3553417
6889 -3487815
6890 -3494131
6891 -3518704
6892 -3486759
6893 -3434336
6894 -3411698
6895 -3421157
6896 -3425758
6897 -3369954
6898 -3328893
6899 -3337701
6900 -3350014
6901 -3324227
6902 -3256595
6903 -3250016
6904 -3274254
6905 -3248092
6906 -3202518
6907 -3166738
6908 -3168444
6909 -3189809
6910 -3141857
6911 -3080495
6912 -3086714
6913 -3102463
6914 -3078834
6915 -3018077
6916 -2996269
6917 -3020158
6918 -3010003
6919 -2963978
6920 -2918735
6921 -2917922
6922 -2946716
6923 -2901319
6924 -2844701
6925 -2833883
6926 -2851417
6927 -2841896
6928 -2785520
6929 -2741864
6930 -2766391
6931 -2764986
6932 -2719920
6933 -2675572
6934 -2664634
6935 -2682672
6936 -2668234
6937 -2605408
6938 -2582375
6939 -2588871
6940 -2588553
6941 -2541326
6942 -2490684
6943 -2506156
6944 -2518437
6945 -2477980
6946 -2432635
6947 -2407686
6948 -2432797
6949 -2413983
6950 -2351636
6951 -2323699
6952 -2335437
6953 -2341685
6954 -2299422
6955 -2241865
6956 -2245553
6957 -2257212
6958 -2231372
6959 -2179870
6960 -2150269
6961 -2166900
6962 -2173916
6963 -2105458
6964 -2074190
6965 -2071744
6966 -2085385
6967 -2057732
6968 -1995791
6969 -1979570
6970 -2006512
6971 -1979680
6972 -1929558
6973 -1885859
6974 -1906246
6975 -1911041
6976 -1860212
6977 -1819480
6978 -1813606
6979 -1818325
6980 -1803307
6981 -1740515
6982 -1713439
6983 -1735096
6984 -1725421
6985 -1678827
6986 -1631092
6987 -1637035
6988 -1653060
6989 -1612609
6990 -1559579
6991 -1537008
6992 -1557280
6993 -1548130
6994 -1488810
6995 -1446823
6996 -1469347
6997 -1469881
6998 -1435830
6999 -1378422
7000 -1368878
7001 -1387016
7002 -1358376
7003 -1298473
7004 -1272123
7005 -1288371
7006 -1296608
7007 -1233237
7008 -1188073
7009 -1200373
7010 -1210937
7011 -1181873
7012 -1121943
7013 -1092821
7014 -1127456
7015 -1103148
7016 -1046538
7017 -1020260
7018 -1027789
7019 -1036354
7020  -993411
7021  -925895
7022  -927287
7023  -944555
7024  -931562
7025  -865161
7026  -831578
7027  -859113
7028  -851898
7029  -800442
7030  -756028
7031  -751825
7032  -773327
7033  -735100
7034  -675295
7035  -663341
7036  -680265
7037  -660943
7038  -618368
7039  -566347
7040  -590037
7041  -588461
7042  -546713
7043  -498526
7044  -477852
7045  -506956
7046  -484780
7047  -417605
7048  -399851
7049  -410029
7050  -409316
7051  -362550
7052  -312061
7053  -317105
7054  -329932
7055  -299912
7056  -240521
7057  -217525
7058  -236113
7059  -232897
7060  -170885
7061  -135797
7062  -142076
7063  -144897
7064  -114596
7065   -41907
7066   -49756
7067   -64216
7068   -38567
7069    11422
7070    48632
7071    28307
7072    21602
7073    83732
7074   123435
7075   127411
7076   116009
7077   134967
7078   205117
7079   223227
7080   194792
7081   210188
7082   258075
7083   308667
7084   303173
7085   282133
7086   323379
7087   382467
7088   389086
7089   379611
7090   389988
7091   454609
7092   482755
7093   465818
7094   470096
7095   511140
7096   558509
7097   561278
7098   541205
7099   580674
7100   629409
7101   645773
7102   635317
7103   634928
7104   702694
7105   735076
7106   724825
7107   719464
7108   760186
7109   812683
7110   821521
7111   797676
7112   818494
7113   883135
7114   901202
7115   898079
7116   889191
7117   942121
7118   992698
7119   982365
7120   968350
7121  1004554
7122  1058230
7123  1088920
7124  1051090
7125  1068844
7126  1124943
7127  1162939
7128  1154725
7129  1137560
7130  1179432
7131  1246587
7132  1237395
7133  1229031
7134  1245740
7135  1297804
7136  1335798
7137  1308157
7138  1310390
7139  1358111
7140  1403021
7141  1412109
7142  1385025
7143  1413230
7144  1481361
7145  1490483
7146  1471348
7147  1485689
7148  1531880
7149  1587503
7150  1558328
7151  1554899
7152  1601890
7153  1647679
7154  1659045
7155  1630334
7156  1644943
7157  1718357
7158  1739166
7159  1722409
7160  1722019
7161  1767263
7162  1826308
7163  1814782
7164  1791518
7165  1825611
7166  1878604
7167  1904442
7168  1880349
7169  1883630
7170  1945310
7171  1981909
7172  1970327
7173  1965167
7174  1990151
7175  2054655
7176  2063796
7177  2035889
7178  2054253
7179  2108174
7180  2143921
7181  2129148
7182  2110386
7183  2172729
7184  2214030
7185  2213067
7186  2200089
7187  2219872
7188  2280429
7189  2301456
7190  2274133
7191  2289611
7192  2329222
7193  2377768
7194  2375100
7195  2343361
7196  2391674
7197  2449499
7198  2445570
7199  2435282
7200  2436182
7201  2499997
7202  2539176
7203  2515568
7204  2509510
7205  2548484
7206  2599424
7207  2607907
7208  2570496
7209  2608715
7210  2669451
7211  2676735
7212  2658434
7213  2662305
7214  2715870
7215  2757346
7216  2732478
7217  2732395
7218  2759941
7219  2816493
7220  2825439
7221  2800671
7222  2816937
7223  2880712
7224  2901861
7225  2896199
7226  2879702
7227  2917250
7228  2972829
7229  2965231
7230  2944565
7231  2977425
7232  3026854
7233  3055278
7234  3028587
7235  3023367
7236  3084749
7237  3121741
7238  3103863
7239  3085023
7240  3114395
7241  3188820
7242  3175665
7243  3163227
7244  3179132
7245  3231717
7246  3264800
7247  3238893
7248  3229948
7249  3281261
7250  3316210
7251  3324685
7252  3302096
7253  3315903
7254  3384169
7255  3402413
7256  3376882
7257  3383781
7258  3419474
7259  3464478
7260  3449110
7261  3429278
7262  3471871
7263  3520413
7264  3523589
7265  3510386
7266  3512975
7267  3574764
7268  3596673
7269  3576402
7270  3572253
7271  3611549
7272  3662639
7273  3655748
7274  3625895
7275  3658758
7276  3712592
7277  3724827
7278  3708945
7279  3700205
7280  3759704
7281  3797070
7282  3772913
7283  3766274
7284  3787448
7285  3851230
7286  3857259
7287  3822202
7288  3843260
7289  3895098
7290  3915522
7291  3903341
7292  3881844
7293  3929103
7294  3980059
7295  3970003
7296  3954727
7297  3970661
7298  4020808
7299  4043803
7300  4014539
7301  4016461
7302  4067257
7303  4102278
7304  4093304
7305  4067973
7306  4100796
7307  4155461
7308  4156390
7309  4132848
7310  4132058
7311  4189685
7312  4225809
7313  4197709
7314  4181342
7315  4228467
7316  4270370
7317  4277272
7318  4241329
7319  4259504
7320  4320304
7321  4328489
7322  4302518
7323  4303680
7324  4346342
7325  4394820
7326  4373845
7327  4355191
7328  4383760
7329  4429438
7330  4447315
7331  4410886
7332  4410236
7333  4469327
7334  4492237
7335  4478373
7336  4457107
7337  4493303
7338  4552389
7339  4543482
7340  4513299
7341  4541444
7342  4579058
7343  4603621
7344  4576430
7345  4561063
7346  4616390
7347  4648799
7348  4643062
7349  4622692
7350  4638558
7351  4696656
7352  4699609
7353  4672539
7354  4671475
7355  4716290
7356  4754291
7357  4735291
7358  4711206
7359  4755233
7360  4794104
7361  4792600
7362  4762496
7363  4768681
7364  4828449
7365  4849896
7366  4815202
7367  4817015
7368  4848402
7369  4895779
7370  4889412
7371  4854669
7372  4879374
7373  4925054
7374  4932964
7375  4912347
7376  4897368
7377  4957786
7378  4981914
7379  4963955
7380  4950612
7381  4979680
7382  5020384
7383  5024285
7384  4979399
7385  5005958
7386  5044724
7387  5067428
7388  5043827
7389  5033462
7390  5082590
7391  5115029
7392  5087767
7393  5081343
7394  5090671
7395  5140617
7396  5152195
7397  5107075
7398  5116939
7399  5163776
7400  5192252
7401  5178476
7402  5144941
7403  5179485
7404  5229430
7405  5210696
7406  5190514
7407  5202170
7408  5239263
7409  5270928
7410  5236557
7411  5229559
7412  5270154
7413  5298665
7414  5288737
7415  5261433
7416  5281735
7417  5334619
7418  5328716
7419  5304734
7420  5297641
7421  5344927
7422  5379328
7423  5346915
7424  5328686
7425  5365054
7426  5395242
7427  5395677
7428  5364408
7429  5372882
7430  5428321
7431  5436991
7432  5405827
7433  5397904
7434  5430398
7435  5479352
7436  5452908
7437  5419168
7438  5444599
7439  5488174
7440  5492216
7441  5464014
7442  5451188
7443  5511657
7444  5532531
7445  5502852
7446  5480854
7447  5505734
7448  5553346
7449  5550153
7450  5505821
7451  5522158
7452  5557812
7453  5588002
7454  5553370
7455  5530509
7456  5575244
7457  5613029
7458  5592591
7459  5564652
7460  5572948
7461  5631797
7462  5633450
7463  5594448
7464  5592844
7465  5627577
7466  5658316
7467  5642128
7468  5595234
7469  5633818
7470  5676671
7471  5669555
7472  5637998
7473  5629930
7474  5689919
7475  5705281
7476  5659156
7477  5657945
7478  5685143
7479  5721201
7480  5710989
7481  5668854
7482  5694670
7483  5732372
7484  5733045
7485  5709111
7486  5681751
7487  5739071
7488  5770557
7489  5743832
7490  5710601
7491  5737735
7492  5768022
7493  5772342
7494  5727292
7495  5732192
7496  5780988
7497  5794292
7498  5764587
7499  5741562
7500  5768425
7501  5815042
7502  5786858
7503  5766175
7504  5772790
7505  5807221
7506  5824871
7507  5782390
7508  5775772
7509  5815220
7510  5835663
7511  5815139
7512  5778803
7513  5803940
7514  5848345
7515  5833237
7516  5813376
7517  5805168
7518  5838965
7519  5866662
7520  5827031
7521  5800386
7522  5837608
7523  5866215
7524  5851787
7525  5818761
7526  5824354
7527  5876499
7528  5872141
7529  5836839
7530  5828690
7531  5853612
7532  5890040
7533  5858726
7534  5823654
7535  5853485
7536  5884873
7537  5882822
7538  5843976
7539  5839242
7540  5888070
7541  5895397
7542  5858793
7543  5844502
7544  5860214
7545  5908435
7546  5879718
7547  5841325
7548  5860220
7549  5896542
7550  5899497
7551  5861456
7552  5836524
7553  5890121
7554  5908498
7555  5880012
7556  5847819
7557  5860146
7558  5911418
7559  5902571
7560  5848384
7561  5860263
7562  5892098
7563  5910768
7564  5872517
7565  5841110
7566  5882559
7567  5915229
7568  5887140
7569  5853427
7570  5853562
7571  5904254
7572  5906464
7573  5851207
7574  5844329
7575  5876634
7576  5897944
7577  5876084
7578  5832119
7579  5861186
7580  5900755
7581  5885209
7582  5855324
7583  5843745
7584  5884209
7585  5901007
7586  5848909
7587  5832356
7588  5857389
7589  5891635
7590  5871934
7591  5825820
7592  5831927
7593  5884327
7594  5868098
7595  5838361
7596  5813657
7597  5842228
7598  5881406
7599  5838285
7600  5802005
7601  5825811
7602  5852851
7603  5865559
7604  5804863
7605  5794845
7606  5842914
7607  5846283
7608  5818902
7609  5782892
7610  5803916
7611  5853285
7612  5817423
7613  5778723
7614  5779881
7615  5813239
7616  5824459
7617  5783234
7618  5761662
7619  5803704
7620  5813599
7621  5784681
7622  5749348
7623  5758310
7624  5805103
7625  5785462
7626  5737309
7627  5736530
7628  5760524
7629  5790072
7630  5743919
7631  5711450
7632  5743962
7633  5769349
7634  5749384
7635  5709935
7636  5700774
7637  5746493
7638  5746622
7639  5705268
7640  5686323
7641  5703597
7642  5731639
7643  5706922
7644  5657261
7645  5676922
7646  5709309
7647  5697252
7648  5655848
7649  5643131
7650  5677372
7651  5695508
7652  5647605
7653  5630530
7654  5635815
7655  5669983
7656  5655351
7657  5602453
7658  5606511
7659  5638657
7660  5639997
7661  5604825
7662  5568273
7663  5606207
7664  5627111
7665  5593299
7666  5562793
7667  5565419
7668  5593784
7669  5594048
7670  5538462
7671  5536744
7672  5562993
7673  5569356
7674  5538217
7675  5498470
7676  5518866
7677  5552962
7678  5518918
7679  5483720
7680  5476809
7681  5509802
7682  5520406
7683  5468290
7684  5446429
7685  5476494
7686  5490465
7687  5468542
7688  5416019
7689  5430325
7690  5463018
7691  5449306
7692  5400901
7693  5385681
7694  5417656
7695  5428965
7696  5387676
7697  5357640
7698  5377394
7699  5404570
7700  5379230
7701  5328866
7702  5320097
7703  5374425
7704  5357299
7705  5320025
7706  5290016
7707  5312785
7708  5338925
7709  5300039
7710  5253785
7711  5270761
7712  5293938
7713  5293904
7714  5239083
7715  5224401
7716  5264291
7717  5264075
7718  5217290
7719  5192679
7720  5193542
7721  5240191
7722  5206700
7723  5157128
7724  5158840
7725  5188430
7726  5194161
7727  5142750
7728  5107327
7729  5144865
7730  5155382
7731  5124747
7732  5077348
7733  5084869
7734  5115300
7735  5104977
7736  5054422
7737  5046080
7738  5067411
7739  5084356
7740  5039108
7741  4997906
7742  5013694
7743  5038168
7744  5015907
7745  4974142
7746  4954380
7747  4994858
7748  4996595
7749  4942707
7750  4917017
7751  4938349
7752  4954396
7753  4930496
7754  4870369
7755  4884566
7756  4918640
7757  4898106
7758  4854090
7759  4830623
7760  4856832
7761  4878282
7762  4814955
7763  4788786
7764  4796167
7765  4828394
7766  4814129
7767  4750982
7768  4743864
7769  4781705
7770  4781573
7771  4741470
7772  4690182
7773  4714568
7774  4741037
7775  4703878
7776  4661016
7777  4657619
7778  4682700
7779  4689337
7780  4626046
7781  4610654
7782  4631499
7783  4640433
7784  4603475
7785  4559737
7786  4567621
7787  4605529
7788  4571730
7789  4528349
7790  4513797
7791  4540992
7792  4546943
7793  4502238
7794  4457552
7795  4481731
7796  4486941
7797  4474459
7798  4417400
7799  4424048
7800  4451370
7801  4440867
7802  4386515
7803  4365829
7804  4378932
7805  4397048
7806  4356489
7807  4316086
7808  4323961
7809  4346666
7810  4328918
7811  4279988
7812  4251844
7813  4290011
7814  4286320
7815  4240010
7816  4210339
7817  4219931
7818  4241571
7819  4213314
7820  4157601
7821  4169387
7822  4182452
7823  4176809
7824  4123141
7825  4098983
7826  4127625
7827  4131545
7828  4083195
7829  4057099
7830  4051370
7831  4087850
7832  4066091
7833  4000867
7834  3989396
7835  4018191
7836  4014832
7837  3967033
7838  3929494
7839  3961868
7840  3966610
7841  3936650
7842  3884175
7843  3883139
7844  3914881
7845  3904977
7846  3843124
7847  3826269
7848  3845250
7849  3853063
7850  3814917
7851  3762630
7852  3773261
7853  3803360
7854  3767763
7855  3729056
7856  3700804
7857  3737917
7858  3736340
7859  3678270
7860  3646533
7861  3662320
7862  3679702
7863  3653567
7864  3589339
7865  3593790
7866  3620242
7867  3607274
7868  3555644
7869  3524725
7870  3544812
7871  3568274
7872  3513248
7873  3470681
7874  3480313
7875  3501372
7876  3480213
7877  3421477
7878  3402863
7879  3438540
7880  3429184
7881  3395442
7882  3341573
7883  3360887
7884  3382822
7885  3350961
7886  3287853
7887  3290516
7888  3307741
7889  3310431
7890  3246420
7891  3217584
7892  3249575
7893  3251722
7894  3215190
7895  3164600
7896  3163939
7897  3195366
7898  3168218
7899  3113655
7900  3091074
7901  3112508
7902  3123914
7903  3074683
7904  3035271
7905  3055960
7906  3060783
7907  3040720
7908  2980737
7909  2968689
7910  3000936
7911  2995022
7912  2927636
7913  2912499
7914  2913833
7915  2945683
7916  2895986
7917  2845571
7918  2848767
7919  2873641
7920  2846022
7921  2797709
7922  2769998
7923  2801860
7924  2800614
7925  2757163
7926  2715516
7927  2720929
7928  2743725
7929  2717445
7930  2649316
7931  2648215
7932  2663602
7933  2664578
7934  2621717
7935  2569285
7936  2599272
7937  2615691
7938  2557669
7939  2524477
7940  2513350
7941  2542122
7942  2523007
7943  2463644
7944  2447733
7945  2469398
7946  2466201
7947  2425750
7948  2378529
7949  2390402
7950  2406735
7951  2375455
7952  2329710
7953  2316195
7954  2331144
7955  2341317
7956  2268667
7957  2249433
7958  2265171
7959  2274455
7960  2230611
7961  2181096
7962  2177662
7963  2209074
7964  2177148
7965  2130120
7966  2098978
7967  2127652
7968  2135952
7969  2083365
7970  2033764
7971  2054179
7972  2056079
7973  2045233
7974  1973191
7975  1964730
7976  1993781
7977  1983577
7978  1928134
7979  1898572
7980  1910303
7981  1933134
7982  1885987
7983  1840981
7984  1836516
7985  1850847
7986  1835906
7987  1786435
7988  1752053
7989  1787220
7990  1779236
7991  1733790
7992  1685940
7993  1695793
7994  1722790
7995  1694290
7996  1626129
7997  1628634
7998  1643163
7999  1651258
8000  1582919
8001  1549891
8002  1568801
8003  1577374
8004  1537080
8005  1488499
8006  1478503
8007  1512378
8008  1491326
8009  1431456
8010  1403736
8011  1433112
8012  1436338
8013  1387178
8014  1331916
8015  1354983
8016  1362005
8017  1337960
8018  1281110
8019  1266317
8020  1294037
8021  1291679
8022  1227972
8023  1204780
8024  1206475
8025  1225699
8026  1191145
8027  1135530
8028  1132531
8029  1159734
8030  1131140
8031  1084148
8032  1047630
8033  1084633
8034  1076332
8035  1031502
8036   987005
8037   990810
8038  1014574
8039   992467
8040   924343
8041   922952
8042   936950
8043   941889
8044   882281
8045   843925
8046   845620
8047   881465
8048   822154
8049   779417
8050   767264
8051   798771
8052   781399
8053   731478
8054   697053
8055   720662
8056   716862
8057   687108
8058   628246
8059   637285
8060   664118
8061   638865
8062   574977
8063   566093
8064   576744
8065   585508
8066   520511
8067   493141
8068   501764
8069   518508
8070   481109
8071   433951
8072   417034
8073   453472
8074   421112
8075   385718
8076   348288
8077   366908
8078   370139
8079   328368
8080   273063
8081   289146
8082   301062
8083   294245
8084   220911
8085   207925
8086   233487
8087   224503
8088   169240
8089   143199
8090   139448
8091   176197
8092   121500
8093    73911
8094    65315
8095    97579
8096    73398
8097    33199
8098   -16611
8099    21379
8100    11190
8101   -18755
8102   -75263
8103   -66580
8104   -47296
8105   -61972
8106  -138753
8107  -135448
8108  -131066
8109  -115509
8110  -182922
8111  -213282
8112  -200197
8113  -178895
8114  -228862
8115  -259697
8116  -292535
8117  -245105
8118  -278127
8119  -312859
8120  -368014
8121  -284437
##END NTUPLES=NMR FID
##END=
