# Supplementary material for: An untargeted multi-technique metabolomics approach to studying intracellular metabolites of HepG2 cells exposed to 2,3,7,8-tetrachlorodibenzo-p-dioxin
Source: BMC Genomics. 2011 May 20;12:251. doi: 10.1186/1471-2164-12-251 (PMC3141663; doi:10.1186/1471-2164-12-251)
Supplement: Additional file 2 — Metadata and NMR raw data: ZIP file containing: -All NMR raw data (in JCAMP-DX format ".dx") -The metadata on NMR (polars & apolars), LC-MS and GC-MS data sets (as Tab delimited files ".txt"). [file 1471-2164-12-251-S2.ZIP › TE/Ainhoa/SAFETY COPY D Disk/TRABAJO/ARTICLES/ARTICLE Metabolomics TCDD_ACCEPTED/JCAMP_DX_NMR_data_and_all_metadata/NMR_polar_TCDD_p11a.5D.dx]

##TITLE=NMR_polar_TCDD_p11a.5D
##JCAMPDX= 6.0         $$ Bruker NMR JCAMP-DX V2.0
##DATA TYPE= NMR FID
##DATA CLASS= NTUPLES
##ORIGIN= Bruker BioSpin GmbH
##OWNER= bruker
$$ 1.72 TOPSPIN		Version 2.1
$$ 2011-04-15 14:53:13.282 +0200  WUR\bruker@RIK1030
$$ Compression mode = fixed
##.OBSERVE FREQUENCY= 400.13188529
##.OBSERVE NUCLEUS= ^1H
##.DELAY= (6, 6)
##.ACQUISITION MODE= SIMULTANEOUS (DQD)
##.ACQUISITION SCHEME= undefined
##.AVERAGES= 1024
##.DIGITISER RES= 18
##SPECTROMETER/DATA SYSTEM= avance400
##.PULSE SEQUENCE= zgpr
##.SOLVENT NAME= D2O
##.SHIFT REFERENCE= INTERNAL, D2O, 1, 12.28285
##AUDIT TRAIL= $$ (NUMBER, WHEN, WHO, WHERE, PROCESS, VERSION, WHAT)
$$ ##TITLE= Audit trail, TOPSPIN		Version 1.3
$$ ##JCAMPDX= 5.01
$$ ##ORIGIN= Bruker BioSpin GmbH
$$ ##OWNER= bruker
$$ $$ D:\NMRautomation/data/WUR-bruker/nmr/AR220608.5D/1/audita.txt
$$ ##AUDIT TRAIL=  $$ (NUMBER, WHEN, WHO, WHERE, VERSION, WHAT)
(   1,<2008-07-29 12:42:10.700 +0200>,<WUR\bruker>,<RIK1030>,<TOPSPIN 1.3>,
      <created by zg, POWCHK disabled, PULCHK disabled
       configuration hash MD5:
       D1 93 94 B6 6B D6 3B BD 35 EA 0D 0D AE B0 63 FA
       data hash MD5: 16K
       3A F1 78 DF F9 A0 15 9F 68 87 98 6C E0 1B 58 8B>)
(   2,<2008-07-29 12:42:19.075 +0200>,<WUR\bruker>,<RIK1030>,<TOPSPIN 1.3>,
      <user comment:
       ICON-NMR User ID: WUR\bruker
       data hash MD5: 16K
       3A F1 78 DF F9 A0 15 9F 68 87 98 6C E0 1B 58 8B>)
(   3,<2011-04-15 14:53:11.048 +0200>,<WUR\bruker>,<RIK1030>,<proc1d>,<TOPSPIN 2.1>,
      <convdta from       1 "NMR_polar_TCDD_p11a.5D" "Ainhoa_raw_data" "P:\NMR-data"
       data hash MD5: 16244
       8D 2C 21 92 24 80 3A F0 E5 7B 6C 31 0D 4F 20 A4>)
$$ ##END=
$$ 
$$ $$ hash MD5
$$ $$ B8 01 83 73 6A CD 5D 25 5B 8E 8C 46 65 F2 E9 EC
##$RELAX= 
##$BRUKER FILE EXP=format.temp
$$ EDIT_PAR COMMAND FILE
$$ 
$$ DI_MODE         LONG
$$ ED_ENTRY        ACQU
$$ ORDER           FILE
$$ 
$$ 
$$ HEADER		"F2 - Acquisition Parameters"
$$ T_NAME		Date_
$$ 		TYPE	R64
$$ 		CLASS	ACQU
$$ 		SUBRANGE 0.0 50000000
$$ 		REL	"Date_=itodate(DATE)"
$$ 		INV_REL	"DATE=datetoi(Date_,DATE)"
$$ 		FORMAT	"%14.0f"
$$ 		TEXT	" "
$$ END
$$ T_NAME		Time
$$ 		TYPE	R32
$$ 		CLASS	ACQU
$$ 		SUBRANGE 0.0 1000000
$$ 		REL	"Time=itotime(DATE)"
$$ 		INV_REL	"DATE=timetoi(Time,DATE)"
$$ 		FORMAT	"%14.2f"
$$ 		TEXT	" "
$$ END
$$ NAME		INSTRUM
$$ 		TEXT	" "
$$ END
$$ NAME		PROBHD
$$ 		FORMAT	"%14.14s"
$$ 		TEXT	" "
$$ END
$$ NAME		PULPROG
$$ 		TEXT	" "
$$ END
$$ NAME		TD
$$ 		TEXT	" "
$$ END
$$ NAME		SOLVENT
$$ 		TEXT	" "
$$ END
$$ NAME		NS
$$ 		TEXT	" "
$$ END
$$ NAME		DS
$$ 		TEXT	" "
$$ END
$$ T_NAME		SWH
$$ 		TYPE	R32
$$ 		CLASS	ACQU
$$ 		SUBRANGE 0.0 1e8
$$ 		REL	"SWH=SW*SFO1"
$$ 		INV_REL "SW=SWH/SFO1"
$$ 		UNIT	"Hz"
$$ 		FORMAT	"%14.3f Hz"
$$ 		TEXT	" "
$$ END
$$ T_NAME          FIDRES
$$                 TYPE    R32
$$                 CLASS   ACQU
$$                 SUBRANGE 0.0 100000
$$                 REL     "FIDRES=SW*SFO1/TD"
$$                 INV_REL "TD = nextpow(SW*SFO1/FIDRES)"
$$ 		UNIT	"Hz"
$$ 		FORMAT	"%14.6f Hz"
$$ 		TEXT	" "
$$ END
$$ T_NAME          AQ
$$ 		TYPE	R32
$$ 		CLASS	ACQU
$$ 		SUBRANGE 0.0 1000
$$ 		REL	"AQ=aqcalc(SW,SFO1,TD,DIGTYP)"
$$ 		INV_REL	"TD=tdcalc(SW,SFO1,1.0e6*AQ,DIGTYP)"
$$ 		UNIT	"sec"
$$ 		FORMAT	"%14.7f sec"
$$ 		TEXT	" "
$$ END
$$ NAME		RG
$$ 		TEXT	" "
$$ END
$$ T_NAME          DW
$$ 		TYPE	R32
$$ 		CLASS	ACQU
$$ 		SUBRANGE 0.0 1000000
$$ 		REL	"DW=1/(2*SW*SFO1)"
$$ 		INV_REL	"SW=1000000/(2*(0.005+DW)*SFO1)"
$$ 		UNIT	"usec"
$$ 		FORMAT	"%14.3lf usec"
$$ 		TEXT	" "
$$ END
$$ NAME		DE
$$ 		FORMAT	"%14.2f usec"
$$ 		TEXT	" "
$$ END
$$ NAME		TE
$$ 		FORMAT	"%14.1f K"
$$ 		TEXT	" "
$$ END
$$ T_NAME		D1
$$ 		TYPE	R32
$$ 		CLASS	ACQU
$$ 		SUBRANGE 0.0 1e38
$$ 		REL	"D1=D[1]"
$$ 		INV_REL	"D[1]=D1"
$$ 		UNIT	"sec"
$$ 		FORMAT	"%14.8f sec"
$$ 		TEXT	" "
$$ END
$$ T_NAME		d12
$$ 		TYPE	R32
$$ 		SUBRANGE 0.0 1e8
$$ 		CLASS	ACQU
$$ 		REL	"d12=20u"
$$ 		INV_REL	"D[0]=d12"
$$ 		UNIT	"sec"
$$ 		TEXT	" "
$$ 		FORMAT	"%14.8f sec"
$$ 		NONEDIT
$$ END
$$ NAME		TD0
$$ 		TEXT	" "
$$ END
$$ HEADER		"======== CHANNEL f1 ========"
$$ NAME		NUC1
$$ 		NONEDIT
$$ 		TEXT	" "
$$ END
$$ T_NAME		P1
$$ 		TYPE	R32
$$ 		CLASS	ACQU
$$ 		SUBRANGE 0.0 1.0e10
$$ 		REL	"P1=P[1]"
$$ 		INV_REL	"P[1]=P1"
$$ 		UNIT	"usec"
$$ 		FORMAT	"%14.2f usec"
$$ 		TEXT	" "
$$ END
$$ T_NAME		PL1
$$ 		TYPE	R32
$$ 		CLASS	ACQU
$$ 		SUBRANGE -6.0 1e38
$$ 		REL	"PL1=PL[1]"
$$ 		INV_REL	"PL[1]=PL1"
$$ 		UNIT	"dB"
$$ 		FORMAT	"%14.2f dB"
$$ 		TEXT	" "
$$ END
$$ T_NAME		PL9
$$ 		TYPE	R32
$$ 		CLASS	ACQU
$$ 		SUBRANGE -6.0 1e38
$$ 		REL	"PL9=PL[9]"
$$ 		INV_REL	"PL[9]=PL9"
$$ 		UNIT	"dB"
$$ 		FORMAT	"%14.2f dB"
$$ 		TEXT	" "
$$ END
$$ NAME		SFO1
$$ 		FORMAT	"%14.7f MHz"
$$ 		TEXT	" "
$$ END
##$RELAX= 
##$BRUKER FILE EXP=scon
$$ ##TITLE= Parameter file, TOPSPIN		Version 1.3
$$ ##JCAMPDX= 5.0
$$ ##DATATYPE= Parameter Values
$$ ##ORIGIN= Bruker BioSpin GmbH
$$ ##OWNER= bruker
$$ $$ 2008-07-29 11:39:05.655 +0200  WUR\bruker@RIK1030
$$ $$ D:\NMRautomation/data/WUR-bruker/nmr/AR220608.5D/1/scon
$$ ##$BLKPA= (0..15)
3 3 3 3 3 3 3 3 3 3 3 3 3 3 3 3 
$$ ##$BLKTR= (0..15)
3 3 3 3 3 3 3 3 3 3 3 3 3 3 3 3 
$$ ##$DE1= 2
$$ ##$DE2= 2
$$ ##$DEADC= 4
$$ ##$DEPA= 2
$$ ##$DERX= 3
$$ ##$PHASP4= (0..15)
0.5 0.5 0.5 0.5 0.5 0.5 0.5 0.5 0.5 0.5 0.5 0.5 0.5 0.5 0.5 0.5 
$$ ##$PHASPR= (0..15)
3 3 3 3 3 3 3 3 3 3 3 3 3 3 3 3 
$$ ##$SHAPPR= (0..15)
1.6 1.6 1.6 1.6 1.6 1.6 1.6 1.6 1.6 1.6 1.6 1.6 1.6 1.6 1.6 1.6 
$$ ##END=
##$RELAX= 
##$BRUKER FILE EXP=prosol_History
$$ #*******************************************************************
$$ #
$$ # $Source: /sc/CvsTree/sc/gen/src/prg/scripts/tix/prosol/lib/lists/default,v $
$$ #
$$ # Copyright (c) 1999
$$ # BRUKER ANALYTIK GMBH
$$ # D-76287 Rheinstetten, Germany
$$ #
$$ # All Rights Reserved
$$ #
$$ #
$$ # $Id: default,v 1.11.6.4 2006/06/09 10:27:10 ber Exp $
$$ #
$$ #*******************************************************************
$$ #../conf/instr/spect/prosol/relations/default
$$ #avance-version (05/10/24)
$$ #
$$ #pulses
$$ #
$$ P[0]=P90[F1];				#  90 deg pulse F1
$$ P[1]=P90[F1];				#  90 deg pulse F1
$$ P[2]=P90[F1]*2;				# 180 deg pulse F1
$$ P[3]=P90[F2];				#  90 deg pulse F2
$$ P[4]=P90[F2]*2;				# 180 deg pulse F2
$$ P[5]=PTOC[F1]*0.66;			#  60 deg pulse F1, TOCSY 
$$ P[6]=PTOC[F1];				#  90 deg pulse F1, TOCSY
$$ P[7]=PTOC[F1]*2;			# 180 deg pulse F1, TOCSY
$$ P[8]=PSH3[F1];                          #  90 deg selective F1, WET
$$ P[9]=PTOC[F2];				#  90 deg pulse F2, TOCSY
$$ P[10]=PTOC[F2]*2;			# 180 deg pulse F2, TOCSY
$$ P[11]=PSH1[F1];				#  90 deg selective F1
$$ P[12]=PSH2[F1];				# 180 deg selective F1
$$ #
$$ P[14]=PSH3[F2];				# 180 deg inversion, adiabatic
$$ P[15]=TROE[F1];				# cw pulse F1, ROESY
$$ P[18]=PSH7[F1];				# off-resonance presat F1
$$ P[21]=P90[F3];				#  90 deg pulse F3
$$ P[22]=P90[F3]*2;			# 180 deg pulse F3
$$ P[23]=P90[F4];				#  90 deg pulse F4
$$ P[24]=PSH2[F2];				# 180 deg refocussing, adiabatic
$$ P[25]=PROE[F1]*2;			# 180 deg pulse, Shaka ROESY
$$ P[27]=P90[F1];				#  90 deg pulse F1, WATERGATE
$$ #
$$ P[29]=PSH8[F1];                         # flip back pulse
$$ P[31]=PSH15[F2];                        # 180 deg adiabatic, F2, 13C x-filter
$$ P[32]=PSH16[F1];                        # 180 deg adiabatic, F1, z-spoil
$$ #P[33]=PSH[F1];                         #  90 deg, F1, hadamard
$$ #P[34]=PSH[F1];                         # 180 deg, F1, hadamard
$$ #P[35]=PSH[F2];                         #  90 deg, F2, hadamard
$$ #P[36]=PSH[F2];                         # 180 deg, F2, hadamard
$$ #P[37]=PSH[F3];                         #  90 deg, F3, hadamard
$$ #P[38]=PSH[F3];                         # 180 deg, F3, hadamard
$$ #
$$ P[63]=PSH11[F2];                        # 180 deg adiabatic decoupling, F2, 13C
$$ #
$$ #decoupling pulses
$$ #
$$ PCPD[1]=PCPDP[F1];			# 90 deg pulse F1, dec.
$$ PCPD[2]=PCPDP[F2];			# 90 deg pulse F2, dec.
$$ PCPD[3]=PCPDP[F3];			# 90 deg pulse F3, dec.
$$ #
$$ #power levels
$$ #
$$ PL[1]=PL90[F1];				# high power, F1
$$ PL[2]=PL90[F2];				# high power, F2
$$ PL[3]=PL90[F3];				# high power, F3
$$ PL[4]=PL90[F4];				# high power, F4
$$ PL[9]=PLCW[F1];				# presat power, F1
$$ PL[10]=PLTOC[F1];			# TOCSY power, F1
$$ PL[11]=PLROE[F1];			# ROESY power, F1
$$ PL[12]=PLCPDP[F2];			# dec. power, F2
$$ PL[13]=PLCPD2[F2];			# dec. power 2, F2
$$ PL[14]=PLNOE[F2];			# low power cw, F2
$$ PL[15]=PLTOC[F2];			# TOCSY power, F2
$$ PL[16]=PLCPDP[F3];			# dec. power, F3
$$ PL[18]=PL90[F1];			# WATERGATE power, F1
$$ PL[19]=PLCPDP[F1];			# dec. power, F1
$$ PL[21]=PLCW[F2];			# 
$$ PL[23]=PLTOC[F3];			# TOCSY power, F3
$$ PL[24]=PLHD[F2];			# HD decoupling, F2
$$ PL[25]=PLSH8U[F2];			# Eretic, F2
$$ PL[27]=PLROE[F1];			# Shaka Spinlock
$$ PL[30]=PLCPDP[F2];			# dec. power, F2, 13C (=pl12)
$$ PL[31]=PLUSER2[F2];			# dec. power, F2, 13C, cw bilev
$$ #
$$ #shapes
$$ #
$$ SP[1]=PLSH1[F1];			#  90 deg selective F1
$$ SP[2]=PLSH2[F1];			# 180 deg selective F1
$$ SP[3]=PLSH3[F2];			# adiabatic 180 deg, F2, inversion
$$ SP[6]=PLSH7[F1];			# off-resonance presat F1
$$ SP[7]=PLSH2[F2];			# adiabatic 180 deg, F2, refocussing
$$ SP[11]=PLSH8[F1];                       # flip-back pulse, F1, H
$$ SP[14]=PLSH12[F2];			# adiab. bilev dec., F2, 13C
$$ SP[18]=PLSH15[F2];                      # adiabatic 180 deg, F2, 13C, x-filter
$$ SP[19]=PLSH3[F1] +0.87;                 #  90 deg, F1, wet
$$ SP[20]=PLSH3[F1] -1.04;                 #  90 deg, F1, wet
$$ SP[21]=PLSH3[F1] +2.27;                 #  90 deg, F1, wet
$$ SP[22]=PLSH3[F1] -5.05;                 #  90 deg, F1, wet
$$ #SP[23]=PLSH[F1];                       #  90 deg, F1, hadamard
$$ #SP[24]=PLSH[F1];                       # 180 deg, F1, hadamard
$$ #SP[25]=PLSH[F2];                       #  90 deg, F2, hadamard
$$ #SP[26]=PLSH[F2];                       # 180 deg, F2, hadamard
$$ #SP[27]=PLSH[F3];                       #  90 deg, F3, hadamard
$$ #SP[28]=PLSH[F3];                       # 180 deg, F3, hadamard
$$ SP[29]=PLSH16[F1];                      # adiabatic 180 deg, F1, z-spoil
$$ SP[31]=PLSH11[F2];			# adiab. dec., F2, 13C
$$ #
$$ SPNAM1=PNSH1[F1];			#
$$ SPNAM2=PNSH2[F1];			#
$$ SPNAM3=PNSH3[F2];			#
$$ SPNAM6=PNSH7[F1];			#
$$ SPNAM7=PNSH2[F2];			#
$$ SPNAM11=PNSH8[F1];                      #
$$ SPNAM14=PNSH12[F2];			#
$$ SPNAM15=PNSH8U[F2];			# Eretic, F2
$$ SPNAM18=PNSH15[F2];			#
$$ SPNAM19=PNSH3[F1];			#
$$ SPNAM20=PNSH3[F1];			#
$$ SPNAM21=PNSH3[F1];			#
$$ SPNAM22=PNSH3[F1];			#
$$ #SPNAM23=PNSH[];                        #
$$ #SPNAM24=PNSH[];                        #
$$ #SPNAM25=PNSH[];                        #
$$ #SPNAM26=PNSH[];                        #
$$ #SPNAM27=PNSH[];                        #
$$ #SPNAM28=PNSH[];                        #
$$ SPNAM29=PNSH16[F1];                     #
$$ SPNAM31=PNSH11[F2];			#
$$ #
$$ SPOAL[1]=PASH1[F1];			#
$$ SPOAL[2]=PASH2[F1];			#
$$ SPOAL[3]=PASH3[F2];			#
$$ SPOAL[6]=PASH7[F1];			#
$$ SPOAL[7]=PASH2[F2];			#
$$ SPOAL[11]=PASH8[F1];
$$ SPOAL[14]=PASH12[F2];			#
$$ SPOAL[18]=PASH15[F2];			#
$$ SPOAL[19]=PASH3[F1];			#
$$ SPOAL[20]=PASH3[F1];			#
$$ SPOAL[21]=PASH3[F1];			#
$$ SPOAL[22]=PASH3[F1];			#
$$ #SPOAL[23]=PASH[];			#
$$ #SPOAL[24]=PASH[];			#
$$ #SPOAL[25]=PASH[];			#
$$ #SPOAL[26]=PASH[];			#
$$ #SPOAL[27]=PASH[];			#
$$ #SPOAL[28]=PASH[];			#
$$ SPOAL[29]=PASH16[F1];                   #
$$ SPOAL[31]=PASH11[F2];			#
$$ #
$$ #global
$$ #
$$ D[9]=TTOC[F1];				#
$$ D[16]=D_grad;				#
$$ P[16]=P_grad1;				#
$$ P[17]=P_mlev;				#
$$ P[19]=P_grad2;				#
$$ P[20]=P_mlev;				#
$$ P[28]=P_hsqc;				#
$$ #
##$RELAX= 
##$BRUKER FILE EXP=pulseprogram
$$ # 1 "C:/Bruker/TOPSPIN/exp/stan/nmr/lists/pp/zgpr"
$$ ;zgpr
$$ ;avance-version (06/11/09)
$$ ;1D sequence with f1 presaturation
$$ ;
$$ ;$CLASS=HighRes
$$ ;$DIM=1D
$$ ;$TYPE=
$$ ;$SUBTYPE=
$$ ;$COMMENT=
$$ 
$$ 
$$ # 1 "C:/Bruker/TOPSPIN/exp/stan/nmr/lists/pp/Avance.incl" 1
$$ ;Avance2.incl
$$ ;   for 1
$$ ;
$$ ;avance-version (07/01/22)
$$ ;
$$ ;$CLASS=HighRes Incl
$$ ;$COMMENT=
$$ 
$$ 
$$ 
$$ 
$$ 
$$ 
$$ 
$$ 
$$ 
$$ 
$$ 
$$ 
$$ 
$$ 
$$ 
$$ 
$$ 
$$ 
$$ 
$$ 
$$ 
$$ 
$$ 
$$ 
$$ 
$$ 
$$ 
$$ 
$$ 
$$ 
$$ 
$$ 
$$ 
$$ 
$$ 
$$ 
$$ 
$$ 
$$ 
$$ 
$$ 
$$ 
$$ 
$$ 
$$ 
$$ 
$$ 
$$ 
$$ 
$$ 
$$ 
$$ 
$$ 
$$ 
$$ 
$$ 
$$ 
$$ 
$$ 
$$ 
$$ 
$$ 
$$ 
$$ 
$$ 
$$ 
$$ 
$$ 
$$ 
$$ 
$$ 
$$ 
$$ 
$$ 
$$ 
$$ 
$$ 
$$ 
$$ 
$$ 
$$ 
$$ 
$$ 
$$ 
$$ 
$$ 
$$ 
$$ 
$$ 
$$ 
$$ 
$$ 
$$ 
$$ 
$$ 
$$ 
$$ 
$$ 
$$ 
$$ 
$$ 
$$ 
$$ 
$$ 
$$ 
$$ 
$$ 
$$ 
$$ 
$$ 
$$ 
$$ 
$$ 
$$ 
$$ 
$$ 
$$ 
$$ 
$$ 
$$ 
$$ 
$$ 
$$ 
$$ 
$$ 
$$ 
$$ 
$$ 
$$ 
$$ 
$$ 
$$ 
$$ 
$$ ;$Id: Avance2.incl,v 1.10.6.7 2007/01/22 13:54:46 ber Exp $
$$ # 12 "C:/Bruker/TOPSPIN/exp/stan/nmr/lists/pp/zgpr" 2
$$ 
$$ 
$$ 
$$ "d12=20u"
$$ 
$$ 
$$ "acqt0=-p1*2/3.1416"
$$ 
$$ 
$$ # 1 "mc_line 21 file C:/Bruker/TOPSPIN/exp/stan/nmr/lists/pp/zgpr expanding definition part of mc command before ze"
$$ define delay MCWRK
$$ define delay MCREST
$$ "MCWRK = 0.500000*30m"
$$ "MCREST = 30m - 30m"
$$ # 21 "C:/Bruker/TOPSPIN/exp/stan/nmr/lists/pp/zgpr"
$$ 1 ze
$$ # 1 "mc_line 21 file C:/Bruker/TOPSPIN/exp/stan/nmr/lists/pp/zgpr expanding definition of mc command after ze"
$$ # 22 "C:/Bruker/TOPSPIN/exp/stan/nmr/lists/pp/zgpr"
$$ # 1 "mc_line 22 file C:/Bruker/TOPSPIN/exp/stan/nmr/lists/pp/zgpr expanding start label for mc command"
$$ 2 MCWRK  * 2
$$ LBLF0, MCREST
$$ # 23 "C:/Bruker/TOPSPIN/exp/stan/nmr/lists/pp/zgpr"
$$   d12 pl9:f1
$$   d1 cw:f1 ph29
$$   4u do:f1
$$   d12 pl1:f1
$$   p1 ph1
$$   go=2 ph31
$$ # 1 "mc_line 29 file C:/Bruker/TOPSPIN/exp/stan/nmr/lists/pp/zgpr expanding mc command in line"
$$   MCWRK wr #0
$$   MCWRK zd 
$$   lo to LBLF0 times td0
$$ 
$$ # 30 "C:/Bruker/TOPSPIN/exp/stan/nmr/lists/pp/zgpr"
$$ exit
$$ 
$$ 
$$ ph1=0 2 2 0 1 3 3 1
$$ ph29=0
$$ ph31=0 2 2 0 1 3 3 1
$$ 
$$ 
$$ ;pl1 : f1 channel - power level for pulse (default)
$$ ;pl9 : f1 channel - power level for presaturation
$$ ;p1 : f1 channel -  90 degree high power pulse
$$ ;d1 : relaxation delay; 1-5 * T1
$$ ;d12: delay for power switching                      [20 usec]
$$ ;NS: 1 * n, total number of scans: NS * TD0
$$ 
$$ 
$$ 
$$ ;$Id: zgpr,v 1.7.10.2 2006/11/10 11:04:15 ber Exp $
##$RELAX= 
##$BRUKER FILE EXP=uxnmr.par
$$ ##TITLE= Parameter file, TOPSPIN		Version 1.3
$$ ##JCAMPDX= 5.0
$$ ##DATATYPE= Parameter Values
$$ ##ORIGIN= Bruker BioSpin GmbH
$$ ##OWNER= Administrator
$$ $$ 2008-03-03 09:42:28.895 +0100  WUR\bruker@RIK1030
$$ $$ C:/Bruker/TOPSPIN/conf/instr/avance400/uxnmr.par
$$ ##$ACB= 0
$$ ##$ACBTAT= (0..15)
0 88 72 0 0 0 0 0 0 0 0 0 0 0 0 0 
$$ ##$ACBTBA= (0..15)
0 0 0 0 0 0 0 0 0 0 0 0 0 0 0 0 
$$ ##$ACBTCTL= (0..15)
0 0 0 0 0 0 0 0 0 0 0 0 0 0 0 0 
$$ ##$ACBTDI= (0..15)
0 102 102 0 0 0 0 0 0 0 0 0 0 0 0 0 
$$ ##$ACBTDM= (0..15)
0 10 10 0 0 0 0 0 0 0 0 0 0 0 0 0 
$$ ##$ACBTFHI= (0..15)
0 400 400 0 0 0 0 0 0 0 0 0 0 0 0 0 
$$ ##$ACBTFL= (0..15)
0 73 74 0 0 0 0 0 0 0 0 0 0 0 0 0 
$$ ##$ACBTFLO= (0..15)
0 14 14 0 0 0 0 0 0 0 0 0 0 0 0 0 
$$ ##$ACBTOUT= (0..15)
0 1 2 0 0 0 0 0 0 0 0 0 0 0 0 0 
$$ ##$ACBTPO= (0..15)
0 150000 60000 0 0 0 0 0 0 0 0 0 0 0 0 0 
$$ ##$ACBTPW= (0..15)
0 10 10 0 0 0 0 0 0 0 0 0 0 0 0 0 
$$ ##$ACBTSB= (0..15)
0 0 0 0 0 0 0 0 0 0 0 0 0 0 0 0 
$$ ##$ACBTY= <no>
$$ ##$AQSBDHW= (0..31)
255 255 1 4 4 255 255 255 0 0 255 255 255 255 255 255 255 255 255 0 255 
255 255 255 255 255 255 255 255 255 255 255 
$$ ##$AQSBDID= (0..31)
255 255 88 83 83 255 255 255 65 67 255 255 255 255 255 255 255 255 255 
66 255 255 255 255 255 255 255 255 255 255 255 255 
$$ ##$AQSBDNO= (0..31)
255 255 1 1 2 255 255 255 1 1 255 255 255 255 255 255 255 255 255 1 255 
255 255 255 255 255 255 255 255 255 255 255 
$$ ##$AQSBDTY= (0..31)
255 255 3 16 16 255 255 255 5 9 255 255 255 255 255 255 255 255 255 7 
255 255 255 255 255 255 255 255 255 255 255 255 
$$ ##$AQSBUAD= (0..31)
255 255 52 36 37 255 255 255 54 26 255 255 255 255 255 255 255 255 255 
32 255 255 255 255 255 255 255 255 255 255 255 255 
$$ ##$AQSECL= (0..31)
255 255 2 3 3 255 255 255 5 2 255 255 255 255 255 255 255 255 255 255 
255 255 255 255 255 255 255 255 255 255 255 255 
$$ ##$AQSECLS= (0..31)
255 255 3 2 2 255 255 255 0 0 255 255 255 255 255 255 255 255 255 255 
255 255 255 255 255 255 255 255 255 255 255 255 
$$ ##$ATT19F= (0..1)
0 0 
$$ ##$ATT1H= (0..1)
0 0 
$$ ##$ATT3H= (0..1)
0 0 
$$ ##$ATTX= (0..1)
0 0 
$$ ##$ATTY= (0..1)
0 0 
$$ ##$ATTZ= (0..1)
0 0 
$$ ##$BACSAIR= no
$$ ##$BACSCAP= 60
$$ ##$BACSDEL= 10
$$ ##$BACSFCM= no
$$ ##$BACSOPT= <>
$$ ##$BACSTY= <tty08>
$$ ##$BARPTY= <no>
$$ ##$BFREQ= 400.13
$$ ##$BIRDS= yes
$$ ##$BMPC= 0
$$ ##$BMPCTY= <no>
$$ ##$BPSUTY= <no>
$$ ##$BSMS= 1
$$ ##$BSMSTY= <tty02>
$$ ##$CFASMOD= (0..7)
1 1 1 1 1 1 1 1 
$$ ##$CFASMUL= (0..7)
1 1 1 1 1 1 1 1 
$$ ##$CNFTXDR= (0..7)
6 6 0 0 0 0 0 0 
$$ ##$COMDIG2= 0
$$ ##$CPDBTY= <no>
$$ ##$CRCOTY= <no>
$$ ##$DATSTAT= no
$$ ##$DIGI140= (0..7)
0 0 0 0 0 0 0 0 
$$ ##$DIGIB12= (0..7)
0 0 0 0 0 0 0 0 
$$ ##$DIGIB16= (0..7)
0 0 0 0 0 0 0 0 
$$ ##$DIGIFA= (0..7)
0 0 0 0 0 0 0 0 
$$ ##$DIGIHA= (0..7)
0 0 0 0 0 0 0 0 
$$ ##$DIGIHAF= (0..7)
0 0 0 0 0 0 0 0 
$$ ##$DIGIHRD= (0..7)
0 0 0 0 0 0 0 0 
$$ ##$DIGIIA= (0..7)
0 0 0 0 0 0 0 0 
$$ ##$DIGIO16= (0..7)
0 0 0 0 0 0 0 0 
$$ ##$DIGISA= (0..7)
1 0 0 0 0 0 0 0 
$$ ##$DIGISAF= (0..7)
0 0 0 0 0 0 0 0 
$$ ##$DIGISL= (0..7)
0 0 0 0 0 0 0 0 
$$ ##$DIGITYI= (0..7)
0 0 0 0 0 0 0 0 
$$ ##$DIGITYP= (0..7)
0 0 0 0 0 0 0 0 
$$ ##$DIGITZ= 0
$$ ##$DRU= no
$$ ##$FCUMEM= (0..7)
2093056 2093056 0 0 0 0 0 0 
$$ ##$FCUPAL= (0..7)
260 260 0 0 0 0 0 0 
$$ ##$FQMIX= 0
$$ ##$FUNCMOD= <>
$$ ##$GCUTYPE= 2
$$ ##$GTUTY= <no>
$$ ##$HFAC= 3
$$ ##$HPCU= 0
$$ ##$HPCUTY= <no>
$$ ##$HPTXLP= (0..3)
-1 -1 -1 -1 
$$ ##$HPTXPI= (0..3)
0 0 0 0 
$$ ##$HPTXPO= (0..3)
0 0 0 0 
$$ ##$HPTXTY= (0..3)
0 0 0 0 
$$ ##$IF451= 0
$$ ##$IFREQ= 1
$$ ##$INTFPR= 0
$$ ##$IPSO= no
$$ ##$LOCKTY= <tty03>
$$ ##$LOCSWID= 0
$$ ##$M2FAC= 0
$$ ##$MASTY= <no>
$$ ##$MEMPRM= 0
$$ ##$MHFAC= 0
$$ ##$MXFAC= 0
$$ ##$NAMPD1= <2H>
$$ ##$NAMPD10= <>
$$ ##$NAMPD11= <>
$$ ##$NAMPD12= <>
$$ ##$NAMPD13= <>
$$ ##$NAMPD14= <>
$$ ##$NAMPD15= <>
$$ ##$NAMPD16= <>
$$ ##$NAMPD2= <X-BB19F_2HS>
$$ ##$NAMPD3= <1H>
$$ ##$NAMPD4= <>
$$ ##$NAMPD5= <>
$$ ##$NAMPD6= <>
$$ ##$NAMPD7= <>
$$ ##$NAMPD8= <>
$$ ##$NAMPD9= <>
$$ ##$NFCU= 2
$$ ##$NMRCH= 0
$$ ##$NMRMEM= 0
$$ ##$NRCU= 1
$$ ##$NROUT= 1
$$ ##$PAMPF1= (0..15)
75 99 67 27 0 0 0 12 117 46 8 118 1 0 0 0 
$$ ##$PAMPF2= (0..15)
0 0 0 0 0 0 0 0 0 0 0 0 0 0 0 0 
$$ ##$PAMPF3= (0..15)
0 0 0 0 0 0 0 0 0 0 0 0 0 0 0 0 
$$ ##$PAMPF4= (0..15)
0 0 0 0 0 0 0 0 0 0 0 0 0 0 0 0 
$$ ##$PAMPF5= (0..15)
0 0 0 0 0 0 0 0 0 0 0 0 0 0 0 0 
$$ ##$PAMPF6= (0..15)
0 0 0 0 0 0 0 0 0 0 0 0 0 0 0 0 
$$ ##$PAMPF7= (0..15)
0 0 0 0 0 0 0 0 0 0 0 0 0 0 0 0 
$$ ##$PAMPF8= (0..15)
0 0 0 0 0 0 0 0 0 0 0 0 0 0 0 0 
$$ ##$PH4= 0
$$ ##$PHF4TY= <no>
$$ ##$POWCHK= no
$$ ##$PRAMD1= (0..7)
0 1048576 0 0 0 1048576 0 0 
$$ ##$PRAMD10= (0..7)
0 0 0 0 0 0 0 0 
$$ ##$PRAMD11= (0..7)
0 0 0 0 0 0 0 0 
$$ ##$PRAMD12= (0..7)
0 0 0 0 0 0 0 0 
$$ ##$PRAMD13= (0..7)
0 0 0 0 0 0 0 0 
$$ ##$PRAMD14= (0..7)
0 0 0 0 0 0 0 0 
$$ ##$PRAMD15= (0..7)
0 0 0 0 0 0 0 0 
$$ ##$PRAMD16= (0..7)
0 0 0 0 0 0 0 0 
$$ ##$PRAMD17= (0..7)
0 0 0 0 0 0 0 0 
$$ ##$PRAMD18= (0..7)
0 0 0 0 0 0 0 0 
$$ ##$PRAMD19= (0..7)
0 0 0 0 0 0 0 0 
$$ ##$PRAMD2= (0..7)
2147483644 2146435071 2147483647 134217727 2147483644 2146435071 2147483647 
134217727 
$$ ##$PRAMD20= (0..7)
0 0 0 0 0 0 0 0 
$$ ##$PRAMD21= (0..7)
0 0 0 0 0 0 0 0 
$$ ##$PRAMD3= (0..7)
2 0 0 0 2 0 0 0 
$$ ##$PRAMD4= (0..7)
2147483644 2146435071 2147483647 134217727 2147483644 2146435071 2147483647 
134217727 
$$ ##$PRAMD5= (0..7)
0 0 0 0 0 0 0 0 
$$ ##$PRAMD6= (0..7)
0 0 0 0 0 0 0 0 
$$ ##$PRAMD7= (0..7)
0 0 0 0 0 0 0 0 
$$ ##$PRAMD8= (0..7)
0 0 0 0 0 0 0 0 
$$ ##$PRAMD9= (0..7)
0 0 0 0 0 0 0 0 
$$ ##$PRAMLED= (0..1)
15 15 
$$ ##$PRAMP1= <tty01>
$$ ##$PRAMP2= <no>
$$ ##$PRAMP3= <no>
$$ ##$PRAMP4= <no>
$$ ##$PRAMP5= <no>
$$ ##$PRAMP6= <no>
$$ ##$PRAMP7= <no>
$$ ##$PRAMP8= <no>
$$ ##$PRAMPTP= 0
$$ ##$PREPTY= <no>
$$ ##$PRESHLD= 0
$$ ##$PTS160= -1
$$ ##$PTSA2X= (0..7)
0 0 0 0 0 0 0 0 
$$ ##$PTSF2X= (0..7)
0 0 0 0 0 0 0 0 
$$ ##$PTSFMX= (0..7)
429.9 429.9 0 0 0 0 0 0 
$$ ##$PULCHK= no
$$ ##$RCUCDS= (0..7)
8388608 0 0 0 0 0 0 0 
$$ ##$RCUCFS= (0..7)
4096 0 0 0 0 0 0 0 
$$ ##$RCUCSS= (0..7)
1048576 0 0 0 0 0 0 0 
$$ ##$RCUI2C1= (0..7)
78 0 0 0 0 0 0 0 
$$ ##$RCUI2C2= (0..7)
0 0 0 0 0 0 0 0 
$$ ##$RCUI2C3= (0..7)
0 0 0 0 0 0 0 0 
$$ ##$RCUI2C4= (0..7)
0 0 0 0 0 0 0 0 
$$ ##$RCUI2C5= (0..7)
0 0 0 0 0 0 0 0 
$$ ##$RCUI2C6= (0..7)
0 0 0 0 0 0 0 0 
$$ ##$RCUI2C7= (0..7)
0 0 0 0 0 0 0 0 
$$ ##$RCUI2C8= (0..7)
0 0 0 0 0 0 0 0 
$$ ##$RDCU= 0
$$ ##$RGTYPE= (0..7)
5 0 0 0 0 0 0 0 
$$ ##$RG_max= (0..7)
46341 0 0 0 0 0 0 0 
$$ ##$RG_min= (0..7)
1 0 0 0 0 0 0 0 
$$ ##$RG_tab1= (0..255)
1 1.1 1.3 1.4 1.6 1.8 2 2.2 2.5 2.8 3.2 3.6 4 4.5 5 5.7 6.3 7.1 8 9 10.1 
11.3 12.7 14.3 16 18 20.2 22.6 25.4 28.5 32 35.9 40.3 45.3 50.8 57 64 
71.8 80.6 90.5 101.6 114 128 143.7 161.3 181 203.2 228.1 256 287.4 322.5 
362 406.4 456.1 512 574.7 645.1 724.1 812.7 912.3 1024 1149.4 1290.2 1448.2 
1625.5 1824.6 2048 2298.8 2580.3 2896.3 3251 3649.1 4096 4597.6 5160.6 
5792.6 6502 7298.2 8192 9195.2 10321.3 11585.2 13004 14596.5 16384 18390.4 
20642.5 23170.5 26008 29193 32768 36780.8 41285.1 46341 -1 -1 -1 -1 -1 
-1 -1 -1 -1 -1 -1 -1 -1 -1 -1 -1 -1 -1 -1 -1 -1 -1 -1 -1 -1 -1 -1 -1 -1 
-1 -1 -1 -1 -1 -1 -1 -1 -1 -1 -1 -1 -1 -1 -1 -1 -1 -1 -1 -1 -1 -1 -1 -1 
-1 -1 -1 -1 -1 -1 -1 -1 -1 -1 -1 -1 -1 -1 -1 -1 -1 -1 -1 -1 -1 -1 -1 -1 
-1 -1 -1 -1 -1 -1 -1 -1 -1 -1 -1 -1 -1 -1 -1 -1 -1 -1 -1 -1 -1 -1 -1 -1 
-1 -1 -1 -1 -1 -1 -1 -1 -1 -1 -1 -1 -1 -1 -1 -1 -1 -1 -1 -1 -1 -1 -1 -1 
-1 -1 -1 -1 -1 -1 -1 -1 -1 -1 -1 -1 -1 -1 -1 -1 -1 -1 -1 -1 -1 -1 -1 -1 
-1 -1 -1 -1 -1 -1 -1 -1 -1 -1 -1 -1 -1 
$$ ##$RG_tab2= (0..255)
-1 -1 -1 -1 -1 -1 -1 -1 -1 -1 -1 -1 -1 -1 -1 -1 -1 -1 -1 -1 -1 -1 -1 -1 
-1 -1 -1 -1 -1 -1 -1 -1 -1 -1 -1 -1 -1 -1 -1 -1 -1 -1 -1 -1 -1 -1 -1 -1 
-1 -1 -1 -1 -1 -1 -1 -1 -1 -1 -1 -1 -1 -1 -1 -1 -1 -1 -1 -1 -1 -1 -1 -1 
-1 -1 -1 -1 -1 -1 -1 -1 -1 -1 -1 -1 -1 -1 -1 -1 -1 -1 -1 -1 -1 -1 -1 -1 
-1 -1 -1 -1 -1 -1 -1 -1 -1 -1 -1 -1 -1 -1 -1 -1 -1 -1 -1 -1 -1 -1 -1 -1 
-1 -1 -1 -1 -1 -1 -1 -1 -1 -1 -1 -1 -1 -1 -1 -1 -1 -1 -1 -1 -1 -1 -1 -1 
-1 -1 -1 -1 -1 -1 -1 -1 -1 -1 -1 -1 -1 -1 -1 -1 -1 -1 -1 -1 -1 -1 -1 -1 
-1 -1 -1 -1 -1 -1 -1 -1 -1 -1 -1 -1 -1 -1 -1 -1 -1 -1 -1 -1 -1 -1 -1 -1 
-1 -1 -1 -1 -1 -1 -1 -1 -1 -1 -1 -1 -1 -1 -1 -1 -1 -1 -1 -1 -1 -1 -1 -1 
-1 -1 -1 -1 -1 -1 -1 -1 -1 -1 -1 -1 -1 -1 -1 -1 -1 -1 -1 -1 -1 -1 -1 -1 
-1 -1 -1 -1 -1 -1 -1 -1 -1 -1 -1 -1 -1 -1 -1 -1 
$$ ##$RG_tab3= (0..255)
-1 -1 -1 -1 -1 -1 -1 -1 -1 -1 -1 -1 -1 -1 -1 -1 -1 -1 -1 -1 -1 -1 -1 -1 
-1 -1 -1 -1 -1 -1 -1 -1 -1 -1 -1 -1 -1 -1 -1 -1 -1 -1 -1 -1 -1 -1 -1 -1 
-1 -1 -1 -1 -1 -1 -1 -1 -1 -1 -1 -1 -1 -1 -1 -1 -1 -1 -1 -1 -1 -1 -1 -1 
-1 -1 -1 -1 -1 -1 -1 -1 -1 -1 -1 -1 -1 -1 -1 -1 -1 -1 -1 -1 -1 -1 -1 -1 
-1 -1 -1 -1 -1 -1 -1 -1 -1 -1 -1 -1 -1 -1 -1 -1 -1 -1 -1 -1 -1 -1 -1 -1 
-1 -1 -1 -1 -1 -1 -1 -1 -1 -1 -1 -1 -1 -1 -1 -1 -1 -1 -1 -1 -1 -1 -1 -1 
-1 -1 -1 -1 -1 -1 -1 -1 -1 -1 -1 -1 -1 -1 -1 -1 -1 -1 -1 -1 -1 -1 -1 -1 
-1 -1 -1 -1 -1 -1 -1 -1 -1 -1 -1 -1 -1 -1 -1 -1 -1 -1 -1 -1 -1 -1 -1 -1 
-1 -1 -1 -1 -1 -1 -1 -1 -1 -1 -1 -1 -1 -1 -1 -1 -1 -1 -1 -1 -1 -1 -1 -1 
-1 -1 -1 -1 -1 -1 -1 -1 -1 -1 -1 -1 -1 -1 -1 -1 -1 -1 -1 -1 -1 -1 -1 -1 
-1 -1 -1 -1 -1 -1 -1 -1 -1 -1 -1 -1 -1 -1 -1 -1 
$$ ##$RG_tab4= (0..255)
-1 -1 -1 -1 -1 -1 -1 -1 -1 -1 -1 -1 -1 -1 -1 -1 -1 -1 -1 -1 -1 -1 -1 -1 
-1 -1 -1 -1 -1 -1 -1 -1 -1 -1 -1 -1 -1 -1 -1 -1 -1 -1 -1 -1 -1 -1 -1 -1 
-1 -1 -1 -1 -1 -1 -1 -1 -1 -1 -1 -1 -1 -1 -1 -1 -1 -1 -1 -1 -1 -1 -1 -1 
-1 -1 -1 -1 -1 -1 -1 -1 -1 -1 -1 -1 -1 -1 -1 -1 -1 -1 -1 -1 -1 -1 -1 -1 
-1 -1 -1 -1 -1 -1 -1 -1 -1 -1 -1 -1 -1 -1 -1 -1 -1 -1 -1 -1 -1 -1 -1 -1 
-1 -1 -1 -1 -1 -1 -1 -1 -1 -1 -1 -1 -1 -1 -1 -1 -1 -1 -1 -1 -1 -1 -1 -1 
-1 -1 -1 -1 -1 -1 -1 -1 -1 -1 -1 -1 -1 -1 -1 -1 -1 -1 -1 -1 -1 -1 -1 -1 
-1 -1 -1 -1 -1 -1 -1 -1 -1 -1 -1 -1 -1 -1 -1 -1 -1 -1 -1 -1 -1 -1 -1 -1 
-1 -1 -1 -1 -1 -1 -1 -1 -1 -1 -1 -1 -1 -1 -1 -1 -1 -1 -1 -1 -1 -1 -1 -1 
-1 -1 -1 -1 -1 -1 -1 -1 -1 -1 -1 -1 -1 -1 -1 -1 -1 -1 -1 -1 -1 -1 -1 -1 
-1 -1 -1 -1 -1 -1 -1 -1 -1 -1 -1 -1 -1 -1 -1 -1 
$$ ##$RG_tab5= (0..255)
-1 -1 -1 -1 -1 -1 -1 -1 -1 -1 -1 -1 -1 -1 -1 -1 -1 -1 -1 -1 -1 -1 -1 -1 
-1 -1 -1 -1 -1 -1 -1 -1 -1 -1 -1 -1 -1 -1 -1 -1 -1 -1 -1 -1 -1 -1 -1 -1 
-1 -1 -1 -1 -1 -1 -1 -1 -1 -1 -1 -1 -1 -1 -1 -1 -1 -1 -1 -1 -1 -1 -1 -1 
-1 -1 -1 -1 -1 -1 -1 -1 -1 -1 -1 -1 -1 -1 -1 -1 -1 -1 -1 -1 -1 -1 -1 -1 
-1 -1 -1 -1 -1 -1 -1 -1 -1 -1 -1 -1 -1 -1 -1 -1 -1 -1 -1 -1 -1 -1 -1 -1 
-1 -1 -1 -1 -1 -1 -1 -1 -1 -1 -1 -1 -1 -1 -1 -1 -1 -1 -1 -1 -1 -1 -1 -1 
-1 -1 -1 -1 -1 -1 -1 -1 -1 -1 -1 -1 -1 -1 -1 -1 -1 -1 -1 -1 -1 -1 -1 -1 
-1 -1 -1 -1 -1 -1 -1 -1 -1 -1 -1 -1 -1 -1 -1 -1 -1 -1 -1 -1 -1 -1 -1 -1 
-1 -1 -1 -1 -1 -1 -1 -1 -1 -1 -1 -1 -1 -1 -1 -1 -1 -1 -1 -1 -1 -1 -1 -1 
-1 -1 -1 -1 -1 -1 -1 -1 -1 -1 -1 -1 -1 -1 -1 -1 -1 -1 -1 -1 -1 -1 -1 -1 
-1 -1 -1 -1 -1 -1 -1 -1 -1 -1 -1 -1 -1 -1 -1 -1 
$$ ##$RG_tab6= (0..255)
-1 -1 -1 -1 -1 -1 -1 -1 -1 -1 -1 -1 -1 -1 -1 -1 -1 -1 -1 -1 -1 -1 -1 -1 
-1 -1 -1 -1 -1 -1 -1 -1 -1 -1 -1 -1 -1 -1 -1 -1 -1 -1 -1 -1 -1 -1 -1 -1 
-1 -1 -1 -1 -1 -1 -1 -1 -1 -1 -1 -1 -1 -1 -1 -1 -1 -1 -1 -1 -1 -1 -1 -1 
-1 -1 -1 -1 -1 -1 -1 -1 -1 -1 -1 -1 -1 -1 -1 -1 -1 -1 -1 -1 -1 -1 -1 -1 
-1 -1 -1 -1 -1 -1 -1 -1 -1 -1 -1 -1 -1 -1 -1 -1 -1 -1 -1 -1 -1 -1 -1 -1 
-1 -1 -1 -1 -1 -1 -1 -1 -1 -1 -1 -1 -1 -1 -1 -1 -1 -1 -1 -1 -1 -1 -1 -1 
-1 -1 -1 -1 -1 -1 -1 -1 -1 -1 -1 -1 -1 -1 -1 -1 -1 -1 -1 -1 -1 -1 -1 -1 
-1 -1 -1 -1 -1 -1 -1 -1 -1 -1 -1 -1 -1 -1 -1 -1 -1 -1 -1 -1 -1 -1 -1 -1 
-1 -1 -1 -1 -1 -1 -1 -1 -1 -1 -1 -1 -1 -1 -1 -1 -1 -1 -1 -1 -1 -1 -1 -1 
-1 -1 -1 -1 -1 -1 -1 -1 -1 -1 -1 -1 -1 -1 -1 -1 -1 -1 -1 -1 -1 -1 -1 -1 
-1 -1 -1 -1 -1 -1 -1 -1 -1 -1 -1 -1 -1 -1 -1 -1 
$$ ##$RG_tab7= (0..255)
-1 -1 -1 -1 -1 -1 -1 -1 -1 -1 -1 -1 -1 -1 -1 -1 -1 -1 -1 -1 -1 -1 -1 -1 
-1 -1 -1 -1 -1 -1 -1 -1 -1 -1 -1 -1 -1 -1 -1 -1 -1 -1 -1 -1 -1 -1 -1 -1 
-1 -1 -1 -1 -1 -1 -1 -1 -1 -1 -1 -1 -1 -1 -1 -1 -1 -1 -1 -1 -1 -1 -1 -1 
-1 -1 -1 -1 -1 -1 -1 -1 -1 -1 -1 -1 -1 -1 -1 -1 -1 -1 -1 -1 -1 -1 -1 -1 
-1 -1 -1 -1 -1 -1 -1 -1 -1 -1 -1 -1 -1 -1 -1 -1 -1 -1 -1 -1 -1 -1 -1 -1 
-1 -1 -1 -1 -1 -1 -1 -1 -1 -1 -1 -1 -1 -1 -1 -1 -1 -1 -1 -1 -1 -1 -1 -1 
-1 -1 -1 -1 -1 -1 -1 -1 -1 -1 -1 -1 -1 -1 -1 -1 -1 -1 -1 -1 -1 -1 -1 -1 
-1 -1 -1 -1 -1 -1 -1 -1 -1 -1 -1 -1 -1 -1 -1 -1 -1 -1 -1 -1 -1 -1 -1 -1 
-1 -1 -1 -1 -1 -1 -1 -1 -1 -1 -1 -1 -1 -1 -1 -1 -1 -1 -1 -1 -1 -1 -1 -1 
-1 -1 -1 -1 -1 -1 -1 -1 -1 -1 -1 -1 -1 -1 -1 -1 -1 -1 -1 -1 -1 -1 -1 -1 
-1 -1 -1 -1 -1 -1 -1 -1 -1 -1 -1 -1 -1 -1 -1 -1 
$$ ##$RG_tab8= (0..255)
-1 -1 -1 -1 -1 -1 -1 -1 -1 -1 -1 -1 -1 -1 -1 -1 -1 -1 -1 -1 -1 -1 -1 -1 
-1 -1 -1 -1 -1 -1 -1 -1 -1 -1 -1 -1 -1 -1 -1 -1 -1 -1 -1 -1 -1 -1 -1 -1 
-1 -1 -1 -1 -1 -1 -1 -1 -1 -1 -1 -1 -1 -1 -1 -1 -1 -1 -1 -1 -1 -1 -1 -1 
-1 -1 -1 -1 -1 -1 -1 -1 -1 -1 -1 -1 -1 -1 -1 -1 -1 -1 -1 -1 -1 -1 -1 -1 
-1 -1 -1 -1 -1 -1 -1 -1 -1 -1 -1 -1 -1 -1 -1 -1 -1 -1 -1 -1 -1 -1 -1 -1 
-1 -1 -1 -1 -1 -1 -1 -1 -1 -1 -1 -1 -1 -1 -1 -1 -1 -1 -1 -1 -1 -1 -1 -1 
-1 -1 -1 -1 -1 -1 -1 -1 -1 -1 -1 -1 -1 -1 -1 -1 -1 -1 -1 -1 -1 -1 -1 -1 
-1 -1 -1 -1 -1 -1 -1 -1 -1 -1 -1 -1 -1 -1 -1 -1 -1 -1 -1 -1 -1 -1 -1 -1 
-1 -1 -1 -1 -1 -1 -1 -1 -1 -1 -1 -1 -1 -1 -1 -1 -1 -1 -1 -1 -1 -1 -1 -1 
-1 -1 -1 -1 -1 -1 -1 -1 -1 -1 -1 -1 -1 -1 -1 -1 -1 -1 -1 -1 -1 -1 -1 -1 
-1 -1 -1 -1 -1 -1 -1 -1 -1 -1 -1 -1 -1 -1 -1 -1 
$$ ##$ROUTER= 3
$$ ##$RX22TY= <tty10>
$$ ##$SCMTY= <no>
$$ ##$SPECTR= 5
$$ ##$SY2FLAG= 0
$$ ##$TFXNUM= 0
$$ ##$TRIPLO2= 0
$$ ##$VTUTY= <tty05>
$$ ##$WBREFAM= (0..15)
100 100 100 100 100 100 100 100 100 100 100 100 100 100 100 100 
$$ ##$WBREFPH= (0..15)
0 0 0 0 0 0 0 0 0 0 0 0 0 0 0 0 
$$ ##$XFAC= 2
$$ ##END=
##$RELAX= 
$$ Bruker specific parameters
$$ --------------------------
##$DU= <P:\NMR-data>
##$EXPNO= 1
##$NAME= <NMR_polar_TCDD_p11a.5D>
##$PROCNO= 1
##$TYPE= <nmr>
##$USER= <Ainhoa_raw_data>
##$ACQT0= -4.83829889523336
##$AMP= (0..31)
100 100 100 100 100 100 100 100 100 100 100 100 100 100 100 100 100 100
100 100 100 100 100 100 100 100 100 100 100 100 100 100
##$ANAVPT= -1
##$AQSEQ= 0
##$AQ_mod= 3
##$AUNM= <au_zg>
##$AUTOPOS= <10 >
##$BF1= 400.13
##$BF2= 100.612769
##$BF3= 400.13
##$BF4= 400.13
##$BF5= 500.13
##$BF6= 500.13
##$BF7= 500.13
##$BF8= 500.13
##$BYTORDA= 0
##$CFDGTYP= 0
##$CFRGTYP= 5
##$CHEMSTR= <none>
##$CNST= (0..63)
1 1 145 1 1 1 1 1 1 1 1 1 1 1 1 1 1 1 1 1 1 1 1 1 1 1 1 1 1 1 1 1 1 1 1
1 1 1 1 1 1 1 1 1 1 1 1 1 1 1 1 1 1 1 1 1 1 1 1 1 1 1 1 1
##$CPDPRG= <>
##$CPDPRG1= <>
##$CPDPRG2= <>
##$CPDPRG3= <>
##$CPDPRG4= <mlev>
##$CPDPRG5= <mlev>
##$CPDPRG6= <mlev>
##$CPDPRG7= <mlev>
##$CPDPRG8= <mlev>
##$CPDPRGB= <>
##$CPDPRGT= <>
##$D= (0..63)
0 2 0 0 0 0 0 0 0 0.06 0 0 2e-005 0 0 0 0.0002 0 0 0 0 0 0 0 0 0 0 0 0
0 0 0 0 0 0 0 0 0 0 0 0 0 0 0 0 0 0 0 0 0 0 0 0 0 0 0 0 0 0 0 0 0 0 0
##$DATE= 1217328128
##$DBL= (0..7)
120 120 120 120 120 120 120 120
##$DBP= (0..7)
150 150 150 150 150 150 150 150
##$DBP07= 0
##$DBPNAM0= <>
##$DBPNAM1= <>
##$DBPNAM2= <>
##$DBPNAM3= <>
##$DBPNAM4= <>
##$DBPNAM5= <>
##$DBPNAM6= <>
##$DBPNAM7= <>
##$DBPOAL= (0..7)
0.5 0.5 0.5 0.5 0.5 0.5 0.5 0.5
##$DBPOFFS= (0..7)
0 0 0 0 0 0 0 0
##$DE= 6
##$DECBNUC= <off>
##$DECIM= 24
##$DECNUC= <off>
##$DECSTAT= 4
##$DIGMOD= 0
##$DIGTYP= 7
##$DL= (0..7)
0 120 120 120 120 120 120 120
##$DP= (0..7)
150 150 150 150 150 150 150 150
##$DP07= 0
##$DPNAME0= <>
##$DPNAME1= <>
##$DPNAME2= <>
##$DPNAME3= <>
##$DPNAME4= <>
##$DPNAME5= <>
##$DPNAME6= <>
##$DPNAME7= <>
##$DPOAL= (0..7)
0.5 0.5 0.5 0.5 0.5 0.5 0.5 0.5
##$DPOFFS= (0..7)
0 0 0 0 0 0 0 0
##$DQDMODE= 0
##$DR= 18
##$DS= 4
##$DSLIST= <SSSSSSSSSSSSSSS>
##$DSPFIRM= 0
##$DSPFVS= -1
##$DTYPA= 0
##$EXP= <AID_d2o>
##$F1LIST= <111111111111111>
##$F2LIST= <222222222222222>
##$F3LIST= <333333333333333>
##$FCUCHAN= (0..9)
0 2 1 0 0 0 0 0 0 0
##$FL1= 90
##$FL2= 90
##$FL3= 90
##$FL4= 90
##$FOV= 20
##$FQ1LIST= <freqlist>
##$FQ2LIST= <freqlist>
##$FQ3LIST= <freqlist>
##$FQ4LIST= <freqlist>
##$FQ5LIST= <freqlist>
##$FQ6LIST= <freqlist>
##$FQ7LIST= <freqlist>
##$FQ8LIST= <freqlist>
##$FRQLO3= 1882485.02994012
##$FRQLO3N= 0
##$FS= (0..7)
83 83 83 83 83 83 83 83
##$FTLPGN= 0
##$FW= 90000
##$FnMODE= 0
##$FnTYPE= 0
##$GP031= 0
##$GPNAM0= <sine.100>
##$GPNAM1= <sine.100>
##$GPNAM10= <sine.100>
##$GPNAM11= <sine.100>
##$GPNAM12= <sine.100>
##$GPNAM13= <sine.100>
##$GPNAM14= <sine.100>
##$GPNAM15= <sine.100>
##$GPNAM16= <sine.100>
##$GPNAM17= <sine.100>
##$GPNAM18= <sine.100>
##$GPNAM19= <sine.100>
##$GPNAM2= <sine.100>
##$GPNAM20= <sine.100>
##$GPNAM21= <sine.100>
##$GPNAM22= <sine.100>
##$GPNAM23= <sine.100>
##$GPNAM24= <sine.100>
##$GPNAM25= <sine.100>
##$GPNAM26= <sine.100>
##$GPNAM27= <sine.100>
##$GPNAM28= <sine.100>
##$GPNAM29= <sine.100>
##$GPNAM3= <sine.100>
##$GPNAM30= <sine.100>
##$GPNAM31= <sine.100>
##$GPNAM4= <sine.100>
##$GPNAM5= <sine.100>
##$GPNAM6= <sine.100>
##$GPNAM7= <sine.100>
##$GPNAM8= <sine.100>
##$GPNAM9= <sine.100>
##$GPX= (0..31)
0 0 0 0 0 0 0 0 0 0 0 0 0 0 0 0 0 0 0 0 0 0 0 0 0 0 0 0 0 0 0 0
##$GPY= (0..31)
0 0 0 0 0 0 0 0 0 0 0 0 0 0 0 0 0 0 0 0 0 0 0 0 0 0 0 0 0 0 0 0
##$GPZ= (0..31)
0 0 0 0 0 0 0 0 0 0 0 0 0 0 0 0 0 0 0 0 0 0 0 0 0 0 0 0 0 0 0 0
##$GRDPROG= <>
##$GRPDLY= -1
##$HDDUTY= 20
##$HDRATE= 20
##$HGAIN= (0..3)
0 0 0 0
##$HL1= 1
##$HL2= 35
##$HL3= 16
##$HL4= 17
##$HOLDER= 0
##$HPMOD= (0..7)
0 0 0 0 0 0 0 0
##$HPPRGN= 0
##$IN= (0..63)
0.001 0.001 0.001 0.001 0.001 0.001 0.001 0.001 0.001 0.001 0.001 0.001
0.001 0.001 0.001 0.001 0.001 0.001 0.001 0.001 0.001 0.001 0.001 0.001
0.001 0.001 0.001 0.001 0.001 0.001 0.001 0.001 0.001 0.001 0.001 0.001
0.001 0.001 0.001 0.001 0.001 0.001 0.001 0.001 0.001 0.001 0.001 0.001
0.001 0.001 0.001 0.001 0.001 0.001 0.001 0.001 0.001 0.001 0.001 0.001
0.001 0.001 0.001 0.001
##$INF= (0..7)
0 0 0 0 0 0 0 0
##$INP= (0..63)
0 0 0 0 0 0 0 0 0 0 0 0 0 0 0 0 0 0 0 0 0 0 0 0 0 0 0 0 0 0 0 0 0 0 0 0
0 0 0 0 0 0 0 0 0 0 0 0 0 0 0 0 0 0 0 0 0 0 0 0 0 0 0 0
##$INSTRUM= <avance400>
##$L= (0..31)
1 1 1 1 1 1 1 1 1 1 1 1 1 1 1 1 1 1 1 1 1 1 1 1 1 1 1 1 1 1 1 1
##$LFILTER= 200
##$LGAIN= -5
##$LINPSTP= 10
##$LOCKED= yes
##$LOCKFLD= 3186
##$LOCKGN= 97.5
##$LOCKPOW= -25
##$LOCKPPM= 4.69999980926514
##$LOCNUC= <2H>
##$LOCPHAS= 356
##$LOCSHFT= yes
##$LOCSW= 0
##$LTIME= 0.200000002980232
##$MASR= 4200
##$MASRLST= <masrlst>
##$NBL= 1
##$NC= -2
##$NLOGCH= 1
##$NS= 1024
##$NUC1= <1H>
##$NUC2= <13C>
##$NUC3= <off>
##$NUC4= <off>
##$NUC5= <off>
##$NUC6= <off>
##$NUC7= <off>
##$NUC8= <off>
##$NUCLEI= 0
##$NUCLEUS= <off>
##$O1= 1885.29
##$O2= 4979.85804243228
##$O3= 1900.52349393
##$O4= 1900.52349393
##$O5= 0
##$O6= 0
##$O7= 0
##$O8= 0
##$OBSCHAN= (0..9)
0 0 0 0 0 0 0 0 0 0
##$OVERFLW= 0
##$P= (0..63)
7.6 7.6 15.2 14.9 29.8 16.5 25 50 0 0 0 0 0 0 0 200000 1000 2500 0 600
2500 0 0 0 0 200 0 7.6 1000 0 0 0 0 0 0 0 0 0 0 0 0 0 0 0 0 0 0 0 0 0 0
0 0 0 0 0 0 0 0 0 0 0 0 0
##$PACOIL= (0..15)
0 0 0 0 0 0 0 0 0 0 0 0 0 0 0 0
##$PAPS= 2
##$PARMODE= 0
##$PCPD= (0..9)
100 100 70 100 100 100 100 100 100 100
##$PHCOR= (0..31)
0 0 0 0 0 0 0 0 0 0 0 0 0 0 0 0 0 0 0 0 0 0 0 0 0 0 0 0 0 0 0 0
##$PHLIST= <>
##$PHP= 1
##$PH_ref= 0
##$PL= (0..63)
120 0 -4 120 120 120 120 120 120 80 10.34 22.38 9 120 120 120 120 120 0
120 120 120 120 120 120 120 120 22.38 120 120 9 120 120 120 120 120 120
120 120 120 120 120 120 120 120 120 120 120 120 120 120 120 120 120 120
120 120 120 120 120 120 120 120 120
##$PLSTEP= 0.1
##$PLSTRT= -6
##$POWMOD= 0
##$PQPHASE= 0
##$PQSCALE= 0
##$PR= 1
##$PRECHAN= (0..15)
-1 1 2 -1 -1 -1 -1 -1 -1 -1 -1 -1 -1 -1 -1 -1
##$PRGAIN= 0
##$PROBHD= <5 mm PABBI 1H-BB Z-GRD Z811201/0006
>
##$PROSOL= no
##$PULPROG= <zgpr>
##$PW= 0
##$PYNM= <acqu.py>
##$QNP= 1
##$RD= 0
##$RECCHAN= (0..15)
-1 -1 -1 -1 -1 -1 -1 -1 -1 -1 -1 -1 -1 -1 -1 -1
##$RECPH= 0
##$RECPRE= (0..15)
-1 -1 -1 -1 -1 -1 -1 -1 -1 -1 -1 -1 -1 -1 -1 -1
##$RECPRFX= (0..15)
-1 -1 -1 -1 -1 -1 -1 -1 -1 -1 -1 -1 -1 -1 -1 -1
##$RECSEL= (0..15)
0 0 0 0 0 0 0 0 0 0 0 0 0 0 0 0
##$RG= 362
##$RO= 0
##$ROUTWD1= (0..23)
0 0 0 0 0 0 0 0 0 0 0 0 0 0 0 0 0 0 0 0 1 1 0 0
##$ROUTWD2= (0..23)
0 0 0 0 0 1 0 0 0 0 0 0 0 0 0 0 0 0 1 0 1 1 0 0
##$RSEL= (0..9)
0 1 2 0 0 0 0 0 0 0
##$S= (0..7)
83 4 83 83 83 83 83 83
##$SEOUT= 0
##$SFO1= 400.13188529
##$SFO2= 100.617748858042
##$SFO3= 400.131900523494
##$SFO4= 400.131900523494
##$SFO5= 500.13
##$SFO6= 500.13
##$SFO7= 500.13
##$SFO8= 500.13
##$SOLVENT= <D2O>
##$SP= (0..31)
1 120 120 120 0 0 120 120 0 0 0 120 0 0 120 0 150 150 120 120.87 118.96
122.27 114.95 150 150 150 150 150 150 120 120 120
##$SP07= 0
##$SPECTR= 0
##$SPNAM0= <gauss>
##$SPNAM1= <Gaus1.1000>
##$SPNAM10= <gauss>
##$SPNAM11= <Gaus1.1000>
##$SPNAM12= <gauss>
##$SPNAM13= <gauss>
##$SPNAM14= <Gaus1.1000>
##$SPNAM15= <Gaus1.1000>
##$SPNAM16= <gauss>
##$SPNAM17= <gauss>
##$SPNAM18= <Gaus1.1000>
##$SPNAM19= <Gaus1.1000>
##$SPNAM2= <Gaus1.1000>
##$SPNAM20= <Gaus1.1000>
##$SPNAM21= <Gaus1.1000>
##$SPNAM22= <Gaus1.1000>
##$SPNAM23= <gauss>
##$SPNAM24= <gauss>
##$SPNAM25= <gauss>
##$SPNAM26= <gauss>
##$SPNAM27= <gauss>
##$SPNAM28= <gauss>
##$SPNAM29= <Gaus1.1000>
##$SPNAM3= <Gaus1.1000>
##$SPNAM30= <Gaus1.1000>
##$SPNAM31= <Gaus1.1000>
##$SPNAM4= <gauss>
##$SPNAM5= <gauss>
##$SPNAM6= <Gaus1.1000>
##$SPNAM7= <Gaus1.1000>
##$SPNAM8= <gauss>
##$SPNAM9= <gauss>
##$SPOAL= (0..31)
0.5 0.5 0.5 0.5 0.5 0.5 0.5 0.5 0.5 0.5 0.5 0.5 0.5 0.5 0.5 0.5 0.5 0.5
0.5 0.5 0.5 0.5 0.5 0.5 0.5 0.5 0.5 0.5 0.5 0.5 0.5 0.5
##$SPOFFS= (0..31)
0 0 0 0 0 0 0 0 0 0 0 0 0 0 0 0 0 0 0 0 0 0 0 0 0 0 0 0 0 0 0 0
##$SUBNAM0= <"">
##$SUBNAM1= <"">
##$SUBNAM2= <"">
##$SUBNAM3= <"">
##$SUBNAM4= <"">
##$SUBNAM5= <"">
##$SUBNAM6= <"">
##$SUBNAM7= <"">
##$SUBNAM8= <"">
##$SUBNAM9= <"">
##$SW= 12.4709380669908
##$SWIBOX= (0..15)
0 1 2 0 0 0 0 0 0 0 0 0 0 0 0 0
##$SW_h= 4990.01996007984
##$SWfinal= 0
##$TD= 16244
##$TD0= 1
##$TE= 301.7
##$TE2= 300
##$TE3= 300
##$TEG= 300
##$TL= (0..7)
0 120 120 120 120 120 120 120
##$TP= (0..7)
150 150 150 150 150 150 150 150
##$TP07= 0
##$TPNAME0= <>
##$TPNAME1= <>
##$TPNAME2= <>
##$TPNAME3= <>
##$TPNAME4= <>
##$TPNAME5= <>
##$TPNAME6= <>
##$TPNAME7= <>
##$TPOAL= (0..7)
0.5 0.5 0.5 0.5 0.5 0.5 0.5 0.5
##$TPOFFS= (0..7)
0 0 0 0 0 0 0 0
##$TUNHIN= 0
##$TUNHOUT= 0
##$TUNXOUT= 0
##$USERA1= <user>
##$USERA2= <user>
##$USERA3= <user>
##$USERA4= <user>
##$USERA5= <user>
##$V9= 5
##$VALIST= <valist>
##$VCLIST= <CCCCCCCCCCCCCCC>
##$VD= 0
##$VDLIST= <DDDDDDDDDDDDDDD>
##$VPLIST= <PPPPPPPPPPPPPPP>
##$VTLIST= <TTTTTTTTTTTTTTT>
##$WBST= 1024
##$WBSW= 15.53612
##$XGAIN= (0..3)
0 0 0 0
##$XL= 0
##$YL= 0
##$YMAX_a= 36000396
##$YMIN_a= -28942394
##$ZGOPTNS= <>
##$ZL1= 120
##$ZL2= 120
##$ZL3= 120
##$ZL4= 120
##$ABSF1= 10
##$ABSF2= 0
##$ABSG= 5
##$ABSL= 3
##$ALPHA= 0
##$AQORDER= 0
##$ASSFAC= 0
##$ASSFACI= 0
##$ASSFACX= 0
##$ASSWID= 0
##$AUNMP= <proc_1H_AID>
##$AXLEFT= 0
##$AXNAME= <>
##$AXNUC= <off>
##$AXRIGHT= 0
##$AXTYPE= 0
##$AXUNIT= <>
##$AZFE= 0.1
##$AZFW= 0.1
##$BCFW= 1
##$BC_mod= 2
##$BYTORDP= 0
##$COROFFS= 0
##$CY= 12.5
##$DATMOD= 1
##$DC= 2
##$DFILT= <>
##$DTYPP= 0
##$F1P= 9.9967504570787
##$F2P= -9.53364507338961e-007
##$FCOR= 1
##$FTSIZE= 65536
##$FT_mod= 4
##$GAMMA= 1
##$GB= 0
##$INTBC= 1
##$INTSCL= 1
##$ISEN= 128
##$LB= 1
##$LEV0= 0
##$LPBIN= 0
##$MAXI= 10000
##$MC2= 0
##$MEAN= 0
##$ME_mod= 0
##$MI= 0.02
##$NCOEF= 0
##$NC_proc= 0
##$NLEV= 6
##$NOISF1= 8.174992
##$NOISF2= 6.675002
##$NSP= 1
##$NTH_PI= 0
##$NZP= 0
##$OFFSET= 12.28285
##$PC= 1
##$PHC0= 4.714138
##$PHC1= -15.12026
##$PH_mod= 0
##$PKNL= yes
##$PPARMOD= 0
##$PPDIAG= 0
##$PPIPTYP= 0
##$PPMPNUM= 100
##$PPRESOL= 1
##$PSCAL= 0
##$PSIGN= 0
##$PYNMP= <proc.py>
##$REVERSE= no
##$SF= 400.129461838569
##$SI= 65536
##$SIGF1= 5.6
##$SIGF2= 5.2
##$SINO= 400
##$SIOLD= 65536
##$SPECTYP= <>
##$SREGLST= <1H.D2O>
##$SSB= 2
##$STSI= 0
##$STSR= 0
##$SW_p= 4990.01996007983
##$SYMM= 0
##$S_DEV= 0
##$TDeff= 16244
##$TDoff= 0
##$TI= <>
##$TILT= no
##$TM1= 0
##$TM2= 0
##$TOPLEV= 0
##$USERP1= <user>
##$USERP2= <user>
##$USERP3= <user>
##$USERP4= <user>
##$USERP5= <user>
##$WDW= 4
##$XDIM= 8192
##$YMAX_p= 0
##$YMIN_p= 0
##$CURPLOT= <\\rik006s\net8_hp>
##$CURPRIN= <$\\rik006s\net8_hp>
##$DFORMAT= <normdp>
##$LAYOUT= <+/1d_h.xwp>
##$LFORMAT= <normlp>
##$PFORMAT= <normpl>
##$SURQMSG= 1
$$ End of Bruker specific parameters
$$ ---------------------------------
##NTUPLES= NMR FID
##VAR_NAME=  TIME,          FID/REAL,        FID/IMAG
##SYMBOL=    X,             R,               I
##VAR_TYPE=  INDEPENDENT,   DEPENDENT,       DEPENDENT
##VAR_FORM=  AFFN,          ASDF,            ASDF
##VAR_DIM=   8122,          8122,            8122
##UNITS=     SECONDS,       ARBITRARY UNITS, ARBITRARY UNITS
##FACTOR=    0.0002004,     1,               1
##FIRST=     0,             23938474,        -2030392
##LAST=      1.6274484,     3011228,         -1376640
##MIN=       0,             -28942394,       -28942394
##MAX=       1.6274484,     34035229,        34035229
$$ Real data points
##PAGE= N=1
##DATA TABLE= (X++(R..R)), XYDATA
0 23938474
1 34035229
2 24740621
3 27951105
4 31338161
5 31838096
6 26016720
7 26180145
8 30875094
9 32734717
10 29583083
11 26728456
12 28319498
13 33187426
14 30794858
15 27319249
16 27744396
17 31302939
18 32107577
19 27726778
20 25248183
21 29943050
22 32227091
23 30413232
24 26666791
25 27985034
26 32399766
27 31165680
28 26805885
29 27185073
30 30017061
31 32222136
32 28667429
33 25998383
34 29100514
35 31850881
36 30244151
37 26749534
38 26417210
39 31371342
40 31417489
41 27479354
42 26617569
43 29298012
44 31599086
45 28831403
46 25156470
47 28182206
48 31385573
49 30628168
50 26974569
51 26050394
52 30554331
53 31796515
54 27356495
55 25454346
56 27707412
57 31791066
58 30037429
59 24939025
60 26147640
61 30684457
62 31369005
63 27870720
64 24857317
65 28891184
66 31526991
67 28441423
68 25485432
69 26498405
70 29838144
71 29762595
72 25456499
73 26067092
74 29688252
75 30641067
76 27805550
77 24516609
78 27449061
79 31177547
80 28415473
81 24937243
82 25195850
83 29495057
84 30710560
85 25553877
86 24048022
87 27916760
88 30072760
89 27988521
90 24078258
91 26237731
92 30572715
93 28746522
94 24894375
95 24121399
96 27648354
97 30300478
98 26214644
99 23597948
100 26395903
101 29358921
102 28617631
103 24384306
104 24633291
105 29266335
106 28770249
107 24970413
108 23260013
109 26294785
110 29589792
111 25958749
112 22383278
113 25128435
114 28942597
115 29070295
116 24269743
117 22763088
118 27330081
119 28628012
120 25350772
121 22503390
122 24271304
123 28906698
124 27311737
125 23050154
126 23729936
127 26976112
128 28154108
129 24370210
130 22061092
131 26228021
132 28146994
133 25214492
134 21966184
135 22914239
136 27749894
137 27376686
138 22816135
139 22700464
140 25994744
141 28238643
142 24679810
143 20493704
144 23747734
145 27530119
146 25918945
147 22035187
148 21326004
149 26154002
150 27114044
151 22449773
152 21240391
153 24350786
154 27488423
155 25282566
156 20377856
157 22076963
158 26039349
159 25727099
160 22257869
161 20211014
162 24152627
163 26841097
164 23033942
165 20463415
166 22260502
167 26037868
168 25426754
169 20192682
170 20443994
171 24776789
172 25347061
173 21950431
174 18811961
175 22152670
176 26106804
177 23315091
178 20072499
179 20821097
180 24295691
181 25128884
182 20483767
183 19257942
184 22672367
185 24108956
186 22062852
187 18826017
188 20776861
189 25071519
190 23162339
191 19423750
192 19184270
193 22649106
194 24669345
195 20461850
196 18111824
197 21517509
198 23887044
199 22280138
200 18188851
201 18777379
202 23441181
203 22954069
204 19282646
205 18158981
206 20945691
207 23981580
208 20644060
209 17130724
210 19544606
211 22613300
212 22172335
213 18120463
214 17206629
215 21714923
216 22346019
217 18963064
218 17226971
219 19308676
220 22856306
221 20678977
222 16653030
223 18109881
224 21082617
225 21360559
226 17595101
227 15684161
228 20173289
229 22280810
230 19053991
231 16258777
232 17518882
233 21790460
234 20591474
235 15632904
236 16047181
237 19627440
238 21080490
239 17864075
240 14681028
241 18179502
242 21160320
243 18852894
244 15739626
245 15801718
246 19958255
247 20408238
248 15586455
249 14637947
250 17760164
251 20197429
252 17902024
253 13729462
254 16115881
255 20143466
256 18756457
257 15133742
258 13976475
259 17974442
260 19965367
261 15815854
262 13890401
263 16334774
264 19009414
265 17650341
266 13073798
267 14085518
268 18413028
269 18320468
270 15047606
271 12945499
272 16169829
273 19280363
274 15648218
275 12483073
276 14142778
277 17615149
278 17717884
279 13031743
280 12454000
281 16721336
282 17633742
283 14729751
284 11782848
285 14119659
286 18217928
287 15695437
288 11698719
289 12256186
290 15829854
291 17409316
292 13126779
293 11007912
294 14833137
295 16966127
296 14820004
297 11073896
298 11857368
299 16414151
300 15408803
301 11401965
302 11038071
303 14212229
304 16640554
305 13059272
306  9776133
307 12807274
308 15611641
309 14383464
310 10470489
311 10054407
312 14857158
313 15397561
314 11308529
315  9637211
316 11973824
317 15319868
318 12953888
319  8886728
320 10946165
321 14333053
322 14105053
323 10335119
324  8526833
325 12838924
326 14637618
327 11064151
328  8620781
329 10109896
330 13861464
331 12813192
332  8291300
333  9041425
334 12567395
335 13633034
336 10625181
337  7618699
338 10670226
339 13303512
340 10529877
341  7716484
342  8396127
343 12324055
344 12570679
345  8072762
346  7672969
347 10887701
348 12459224
349 10110957
350  6501809
351  8725009
352 12204060
353 10371449
354  7182319
355  6822167
356 10554780
357 12124971
358  7858554
359  6278540
360  9102216
361 11323658
362  9682322
363  5572820
364  6805455
365 11007277
366 10226861
367  6850625
368  5416982
369  8605329
370 11346778
371  7769633
372  4965044
373  7048714
374  9860515
375  9454878
376  5253811
377  5111785
378  9351911
379  9632031
380  6420865
381  4198018
382  6555276
383 10112152
384  7464289
385  4040148
386  5498827
387  8685568
388  9170820
389  4857598
390  3205362
391  7344799
392  8856592
393  6130952
394  3234434
395  4745876
396  8982090
397  7440621
398  3331864
399  3760275
400  6935494
401  8513360
402  4805874
403  1927102
404  5296294
405  7745905
406  5843034
407  2526393
408  2755103
409  7412919
410  7518791
411  3229371
412  2183063
413  4803248
414  7304302
415  4613345
416   868566
417  3405301
418  6605220
419  5626616
420  2230075
421  1256716
422  5417640
423  6613596
424  2640270
425   919796
426  3123226
427  6372021
428  4787090
429   259834
430  1416524
431  5035661
432  5149280
433  1927793
434  -336452
435  3252383
436  5869928
437  2623173
438     3014
439  1305687
440  4877958
441  4590350
442  -176312
443  -290345
444  3388855
445  4459614
446  1647840
447 -1611878
448  1041320
449  4856358
450  2722613
451  -534075
452  -414467
453  3062427
454  4071120
455  -479464
456 -1975400
457  1462698
458  3563959
459  1724783
460 -2079560
461  -733252
462  3438050
463  2335314
464 -1167644
465 -2056586
466  1000806
467  3349821
468  -324993
469 -2995492
470  -474766
471  2185220
472  1443917
473 -2385639
474 -2302087
475  1959071
476  1750139
477 -1841930
478 -3466480
479  -814643
480  2425372
481  -432401
482 -3893872
483 -2027087
484   974777
485  1051611
486 -2867699
487 -4211440
488  -132608
489  1199983
490 -1603225
491 -4079477
492 -2816412
493   910512
494  -456973
495 -4310917
496 -3766059
497  -958440
498   100537
499 -3096643
500 -5291202
501 -1682529
502   379208
503 -2023972
504 -4790225
505 -4190103
506  -441788
507 -1086530
508 -5207784
509 -5205795
510 -2295272
511  -527374
512 -3214398
513 -6400774
514 -3627616
515  -656658
516 -2247450
517 -5447671
518 -6038463
519 -2112108
520 -1170020
521 -5345084
522 -6767664
523 -4192714
524 -1382884
525 -3009190
526 -7070994
527 -5584528
528 -2163161
529 -2817727
530 -5896738
531 -7360113
532 -3897991
533 -1770024
534 -5362231
535 -7560730
536 -5666597
537 -2613296
538 -3456907
539 -7898568
540 -7403409
541 -3427179
542 -3109689
543 -6129627
544 -8614523
545 -5848465
546 -2596547
547 -5251158
548 -8251458
549 -7400343
550 -4299573
551 -3747313
552 -7903423
553 -8847173
554 -5284340
555 -3912230
556 -6131212
557 -9201147
558 -7547542
559 -3760893
560 -5699056
561 -9305310
562 -8996120
563 -5519694
564 -3959795
565 -8010667
566 -10088473
567 -6657234
568 -4562965
569 -6446494
570 -10168395
571 -9627287
572 -5305077
573 -5688429
574 -9254474
575 -10235555
576 -7538083
577 -4678936
578 -7548579
579 -10945412
580 -8891189
581 -6038767
582 -6435824
583 -10145258
584 -11203067
585 -7069238
586 -6180690
587 -9461589
588 -11094397
589 -8983025
590 -5784239
591 -7931086
592 -11758999
593 -10214458
594 -7193611
595 -7061300
596 -10551071
597 -12390302
598 -8404088
599 -6357685
600 -9501702
601 -12430067
602 -11396395
603 -7177767
604 -7428356
605 -11792068
606 -11985118
607 -8914066
608 -7370175
609 -10125497
610 -13360736
611 -10598331
612 -7602442
613 -9516113
614 -12480898
615 -12578183
616 -8880682
617 -8008998
618 -11979213
619 -12998745
620 -10302847
621 -8198476
622 -10206443
623 -14106056
624 -12368817
625 -8673417
626 -9702188
627 -12773324
628 -13692871
629 -10316710
630 -8413549
631 -11962388
632 -13921291
633 -11898888
634 -9447644
635 -10309962
636 -14326245
637 -13984885
638 -10278316
639 -10031900
640 -12524394
641 -14281419
642 -11931472
643 -9368980
644 -12232749
645 -14837208
646 -13331690
647 -10584743
648 -10670731
649 -14570072
650 -14891780
651 -11100426
652 -10592679
653 -13270507
654 -15430542
655 -13336634
656 -9965981
657 -12127894
658 -15467108
659 -14812293
660 -11919934
661 -10749667
662 -14409606
663 -16341135
664 -13024574
665 -11154928
666 -13021885
667 -16036653
668 -15223435
669 -11217983
670 -12038510
671 -15585215
672 -15723206
673 -13015758
674 -11297938
675 -14605162
676 -17424722
677 -14533945
678 -12001262
679 -13224762
680 -16347060
681 -16373872
682 -12186949
683 -11951892
684 -15884345
685 -17229189
686 -14873456
687 -11948810
688 -14072689
689 -17792822
690 -16010037
691 -12875381
692 -13045518
693 -16267220
694 -17833157
695 -14071078
696 -12336906
697 -15604899
698 -17755338
699 -16270996
700 -13058464
701 -14045765
702 -18052977
703 -17254522
704 -13977298
705 -13433370
706 -16335636
707 -18627550
708 -15342093
709 -12725726
710 -15692559
711 -18568879
712 -17612591
713 -13913510
714 -13768268
715 -18064674
716 -18540777
717 -15276714
718 -13732702
719 -16043080
720 -19479728
721 -17472605
722 -13768345
723 -15108523
724 -18232219
725 -18845008
726 -15707986
727 -14079627
728 -17728035
729 -19442866
730 -16858224
731 -14563168
732 -15804383
733 -19502335
734 -18593232
735 -14681156
736 -15366253
737 -18557550
738 -19672837
739 -16940599
740 -14738521
741 -17845929
742 -20081515
743 -17924222
744 -15348218
745 -15654493
746 -19373614
747 -19852445
748 -16073045
749 -15530086
750 -18402251
751 -20508178
752 -18492713
753 -15101261
754 -17229614
755 -20468585
756 -19212952
757 -16249993
758 -15645840
759 -19346243
760 -20971487
761 -17352598
762 -15904951
763 -18334675
764 -20787446
765 -19435433
766 -15618097
767 -16858097
768 -20769520
769 -20578897
770 -17576440
771 -15799681
772 -18799339
773 -21600927
774 -18749819
775 -16256218
776 -17800620
777 -20821867
778 -20971233
779 -17132059
780 -16717230
781 -20243460
782 -21131545
783 -18901708
784 -16602821
785 -18491962
786 -21693451
787 -19763763
788 -17038291
789 -17919210
790 -20792738
791 -21682620
792 -18156315
793 -16906741
794 -20297754
795 -21727073
796 -19704550
797 -17078771
798 -18449917
799 -22187426
800 -20994392
801 -17798891
802 -17961040
803 -20711871
804 -22455064
805 -19392915
806 -17030820
807 -19755122
808 -21999878
809 -20838137
810 -17866078
811 -18010927
812 -22024441
813 -22219041
814 -18975566
815 -18073243
816 -20348450
817 -22839312
818 -20527442
819 -17359496
820 -19468343
821 -22253636
822 -21752016
823 -18740070
824 -18031616
825 -21893900
826 -22915444
827 -19744411
828 -18191653
829 -19952286
830 -23014458
831 -21727430
832 -18029420
833 -19126553
834 -22298144
835 -22788934
836 -19867579
837 -17794874
838 -21117817
839 -23417540
840 -20823615
841 -18458275
842 -19508278
843 -23117504
844 -23028818
845 -18901789
846 -18804079
847 -22001797
848 -23279359
849 -20798359
850 -17912862
851 -20454843
852 -23654811
853 -21918511
854 -19199028
855 -19280641
856 -22762451
857 -23891186
858 -19968570
859 -18603040
860 -21375042
861 -23504238
862 -21974215
863 -18516345
864 -19964749
865 -23741965
866 -23006350
867 -20029515
868 -19000405
869 -21921774
870 -24163504
871 -21000901
872 -18846351
873 -21033879
874 -23665229
875 -23115923
876 -19440539
877 -19561703
878 -23397414
879 -23642778
880 -20835232
881 -19085226
882 -21410174
883 -24409477
884 -21967163
885 -19073157
886 -20591302
887 -23473019
888 -23854471
889 -20280063
890 -19173513
891 -22750755
892 -24104667
893 -21897381
894 -19415247
895 -20620866
896 -24274119
897 -23173269
898 -19868179
899 -20205673
900 -22925677
901 -24304441
902 -21268529
903 -19055565
904 -22049487
905 -24151517
906 -22619474
907 -19960394
908 -20359708
909 -24088545
910 -23865921
911 -20349405
912 -19865575
913 -22267336
914 -24343623
915 -22145836
916 -19318673
917 -21581319
918 -24183179
919 -23333066
920 -20545463
921 -19880969
922 -23481656
923 -24431516
924 -21076053
925 -19681072
926 -21650853
927 -24409168
928 -23106381
929 -19627239
930 -20942417
931 -23941444
932 -23821655
933 -21120612
934 -19592375
935 -22773733
936 -24729842
937 -21948755
938 -20091434
939 -21403421
940 -24227092
941 -23723940
942 -20006091
943 -20343019
944 -23439877
945 -24047964
946 -21722529
947 -19535675
948 -22150418
949 -24973317
950 -22739109
951 -20244114
952 -20869007
953 -23801927
954 -24265288
955 -20547505
956 -19906259
957 -23000920
958 -24419127
959 -22537243
960 -19618378
961 -21258118
962 -24738399
963 -23374508
964 -20421450
965 -20214696
966 -23148658
967 -24747358
968 -21347156
969 -19533791
970 -22223125
971 -24401527
972 -23341212
973 -20026512
974 -20432604
975 -24081678
976 -23769796
977 -20861118
978 -19871302
979 -22372042
980 -24964345
981 -22354103
982 -19602102
983 -21422958
984 -23956775
985 -23741072
986 -20362999
987 -19663034
988 -23428069
989 -24251492
990 -21524854
991 -19707300
992 -21507355
993 -24749571
994 -23033347
995 -19670081
996 -20727033
997 -23527294
998 -24158203
999 -20998550
1000 -19224030
1001 -22620338
1002 -24464870
1003 -22215571
1004 -19734495
1005 -20520456
1006 -24155691
1007 -23623635
1008 -19914775
1009 -19917452
1010 -22729240
1011 -24373673
1012 -21885823
1013 -19108776
1014 -21684604
1015 -24239537
1016 -22696224
1017 -19872149
1018 -19667989
1019 -23286149
1020 -24053759
1021 -20556188
1022 -19650259
1023 -21979255
1024 -24169937
1025 -22452381
1026 -19037641
1027 -20589204
1028 -23621406
1029 -23007580
1030 -20340808
1031 -19241284
1032 -22401059
1033 -24206192
1034 -21166959
1035 -19410978
1036 -21109098
1037 -23642270
1038 -22869058
1039 -19205238
1040 -19780053
1041 -23038925
1042 -23203367
1043 -20727303
1044 -18884351
1045 -21455447
1046 -24149244
1047 -21719295
1048 -19194578
1049 -20044298
1050 -22806853
1051 -23214711
1052 -19658160
1053 -19033100
1054 -22197115
1055 -23331424
1056 -21391682
1057 -18820079
1058 -20327157
1059 -23512999
1060 -22001284
1061 -19270110
1062 -19510577
1063 -22118012
1064 -23344428
1065 -20136162
1066 -18556352
1067 -21229656
1068 -22851535
1069 -21533536
1070 -18808390
1071 -19470257
1072 -22958220
1073 -22318118
1074 -19396619
1075 -18948716
1076 -21381773
1077 -23370042
1078 -20525286
1079 -17979462
1080 -20216314
1081 -22462880
1082 -21760713
1083 -18773361
1084 -18454347
1085 -22096504
1086 -22567852
1087 -19712276
1088 -18456321
1089 -20296388
1090 -22941477
1091 -20944177
1092 -17705640
1093 -19158296
1094 -21833354
1095 -21946660
1096 -19130336
1097 -17908151
1098 -21278089
1099 -22528914
1100 -19850231
1101 -17966319
1102 -19163862
1103 -22228001
1104 -21373775
1105 -17911438
1106 -18455957
1107 -21094211
1108 -21868304
1109 -19349120
1110 -17193704
1111 -20044699
1112 -22290690
1113 -20170721
1114 -17753441
1115 -18165246
1116 -21449390
1117 -21669392
1118 -18016762
1119 -17558753
1120 -20173238
1121 -21689458
1122 -19669246
1123 -16679088
1124 -18697020
1125 -21704480
1126 -20434478
1127 -17830578
1128 -17403679
1129 -20407468
1130 -21609371
1131 -18200055
1132 -16820157
1133 -19042612
1134 -21212085
1135 -20087618
1136 -16619432
1137 -17507559
1138 -20955743
1139 -20665010
1140 -17981649
1141 -16545444
1142 -19088188
1143 -21392891
1144 -18616725
1145 -16297545
1146 -17843082
1147 -20497724
1148 -20438689
1149 -16866198
1150 -16541210
1151 -19898996
1152 -20410997
1153 -17993982
1154 -15958791
1155 -17834748
1156 -20843708
1157 -18894984
1158 -16114320
1159 -16958197
1160 -19641191
1161 -20401051
1162 -17009745
1163 -15568325
1164 -18678909
1165 -20096166
1166 -18183629
1167 -15568192
1168 -16547848
1169 -20139248
1170 -19296934
1171 -16065998
1172 -15859470
1173 -18321146
1174 -20055472
1175 -17287429
1176 -14907260
1177 -17392019
1178 -19523529
1179 -18448252
1180 -15698202
1181 -15524630
1182 -18925623
1183 -19048481
1184 -16000873
1185 -15204116
1186 -17191973
1187 -19368661
1188 -17398613
1189 -14550825
1190 -16403503
1191 -18853255
1192 -18338604
1193 -15610608
1194 -14587179
1195 -17793516
1196 -18914079
1197 -16054941
1198 -14485037
1199 -15969418
1200 -18795545
1201 -17813047
1202 -14344017
1203 -15119058
1204 -17841525
1205 -18138282
1206 -15621039
1207 -13716865
1208 -16458356
1209 -18519038
1210 -16213442
1211 -14156649
1212 -14965014
1213 -17845208
1214 -17794954
1215 -14214735
1216 -13970478
1217 -16552173
1218 -17593448
1219 -15731696
1220 -13233119
1221 -15154461
1222 -17907404
1223 -16339632
1224 -13904502
1225 -13861427
1226 -16621287
1227 -17526794
1228 -14133501
1229 -13005869
1230 -15458837
1231 -17128963
1232 -15784107
1233 -12746771
1234 -13829449
1235 -17083413
1236 -16311605
1237 -13652344
1238 -12823464
1239 -15229606
1240 -17060268
1241 -14281100
1242 -12502018
1243 -14437575
1244 -16336107
1245 -15596116
1246 -12470993
1247 -12624915
1248 -15959335
1249 -15920823
1250 -13397200
1251 -12077806
1252 -14146836
1253 -16713682
1254 -14419192
1255 -11716711
1256 -13063662
1257 -15476683
1258 -15643675
1259 -12410834
1260 -11381490
1261 -14608415
1262 -15574557
1263 -13397094
1264 -11527952
1265 -12867786
1266 -15891592
1267 -14408517
1268 -11265934
1269 -11943412
1270 -14421532
1271 -15212264
1272 -12298830
1273 -10516900
1274 -13501982
1275 -15198349
1276 -13331056
1277 -10902215
1278 -11354175
1279 -14725979
1280 -14441295
1281 -11021407
1282 -10620960
1283 -13060511
1284 -15001474
1285 -12734500
1286 -9722352
1287 -11824562
1288 -14484520
1289 -13446553
1290 -10559105
1291 -9834183
1292 -13239864
1293 -14337936
1294 -11228825
1295 -9873362
1296 -11608943
1297 -13960939
1298 -12774300
1299 -9487766
1300 -10512384
1301 -13210364
1302 -13040536
1303 -10624270
1304 -9121461
1305 -11799367
1306 -13700103
1307 -11174332
1308 -9299481
1309 -10386673
1310 -12924162
1311 -12580733
1312 -9068987
1313 -9122998
1314 -11979950
1315 -12607399
1316 -10569515
1317 -8484715
1318 -10582595
1319 -13104739
1320 -11002543
1321 -8543069
1322 -9068893
1323 -11723535
1324 -12273862
1325 -8874295
1326 -8133222
1327 -10938552
1328 -12145165
1329 -10414111
1330 -7747526
1331 -9028673
1332 -12120680
1333 -10906303
1334 -8225936
1335 -7962346
1336 -10405848
1337 -11957384
1338 -9065457
1339 -7273440
1340 -9432529
1341 -11155130
1342 -10207524
1343 -7302862
1344 -7598805
1345 -10982055
1346 -10742083
1347 -7989853
1348 -7007065
1349 -9109317
1350 -11384183
1351 -9001497
1352 -6421900
1353 -8016322
1354 -10143081
1355 -9909888
1356 -7119500
1357 -6479098
1358 -9664157
1359 -10300258
1360 -7921023
1361 -6419399
1362 -7693820
1363 -10219572
1364 -8730745
1365 -5836941
1366 -6823889
1367 -9205239
1368 -9681618
1369 -6961625
1370 -5263318
1371 -8173385
1372 -9816166
1373 -7765350
1374 -5615199
1375 -6215216
1376 -9218068
1377 -8735490
1378 -5453668
1379 -5531112
1380 -7904365
1381 -9120861
1382 -6977374
1383 -4569629
1384 -6728265
1385 -8828475
1386 -7341469
1387 -5096986
1388 -5000295
1389 -7931521
1390 -8504641
1391 -5404026
1392 -4671833
1393 -6663600
1394 -8298282
1395 -6732300
1396 -3783947
1397 -5224318
1398 -7900346
1399 -7073828
1400 -4723377
1401 -3981682
1402 -6773556
1403 -8131751
1404 -5065640
1405 -3446270
1406 -5185335
1407 -7423734
1408 -6682136
1409 -3396941
1410 -3958294
1411 -6945838
1412 -6861801
1413 -4472028
1414 -2877854
1415 -5109636
1416 -7343611
1417 -4954554
1418 -2829433
1419 -3969705
1420 -6330316
1421 -6391314
1422 -3165257
1423 -2754578
1424 -5636849
1425 -6285158
1426 -4269588
1427 -2041277
1428 -3508451
1429 -6480129
1430 -4957835
1431 -2219337
1432 -2619225
1433 -5224913
1434 -6236365
1435 -2999390
1436 -1441565
1437 -4143583
1438 -5596689
1439 -4065480
1440 -1482234
1441 -2147367
1442 -5457341
1443 -4874300
1444 -1962189
1445 -1440127
1446 -3584454
1447 -5460255
1448 -3061671
1449  -650980
1450 -2575822
1451 -4645655
1452 -4030637
1453 -1318073
1454  -807045
1455 -4049004
1456 -4551669
1457 -1731771
1458  -425338
1459 -2104032
1460 -4606879
1461 -2997309
1462    -7141
1463 -1251729
1464 -3638463
1465 -3654066
1466 -1052036
1467   348947
1468 -2543700
1469 -3961426
1470 -1632061
1471   163021
1472  -770159
1473 -3452990
1474 -2823341
1475   329999
1476   -48140
1477 -2370212
1478 -2983411
1479  -808208
1480  1235095
1481 -1086983
1482 -3176820
1483 -1397155
1484   663892
1485   345161
1486 -2411556
1487 -2616200
1488   716408
1489  1284307
1490  -988634
1491 -2345435
1492  -722125
1493  1989309
1494   405700
1495 -2329031
1496 -1287668
1497   995878
1498  1445820
1499 -1001293
1500 -2014103
1501   989769
1502  2212896
1503   299800
1504 -1415997
1505  -566574
1506  2222967
1507  1579471
1508 -1155373
1509  -699426
1510  1478443
1511  2509893
1512   438012
1513 -1447372
1514   976515
1515  2893497
1516  1459230
1517  -581346
1518  -288831
1519  2801070
1520  2996224
1521   -25865
1522  -331525
1523  1874450
1524  3460424
1525  1743823
1526  -833219
1527   982843
1528  3496680
1529  2748590
1530   625027
1531   123446
1532  2953584
1533  4104719
1534  1357929
1535   211782
1536  1876722
1537  3963895
1538  3183077
1539   286838
1540  1188465
1541  4071438
1542  4018673
1543  1847212
1544   583538
1545  3056227
1546  5008244
1547  2571221
1548   802113
1549  2154419
1550  4542694
1551  4492692
1552  1456709
1553  1490060
1554  4413431
1555  5028866
1556  3089924
1557  1211057
1558  3073477
1559  5754442
1560  3991718
1561  1658577
1562  2353261
1563  4914015
1564  5728621
1565  2772994
1566  1810912
1567  4586398
1568  5916258
1569  4396772
1570  1986988
1571  2985719
1572  6164705
1573  5455461
1574  2942262
1575  2796006
1576  5079377
1577  6698370
1578  4146742
1579  2200119
1580  4485736
1581  6541973
1582  5749280
1583  3144902
1584  3239210
1585  6524354
1586  6617341
1587  4020141
1588  3165118
1589  5001306
1590  7266665
1591  5591684
1592  3147131
1593  4655969
1594  6945486
1595  6963321
1596  4489352
1597  3528238
1598  6484980
1599  7554662
1600  5315742
1601  3827156
1602  5085610
1603  7857900
1604  7047015
1605  4112313
1606  4837619
1607  7312718
1608  7947281
1609  5670870
1610  3922483
1611  6488762
1612  8356417
1613  6614806
1614  4746043
1615  5271329
1616  8123452
1617  8343929
1618  5410502
1619  5142055
1620  7267000
1621  8560800
1622  6972007
1623  4675973
1624  6493857
1625  8945678
1626  7885494
1627  5855481
1628  5650463
1629  8241188
1630  9157267
1631  6403382
1632  5573692
1633  7560857
1634  9213507
1635  8186882
1636  5615461
1637  6698511
1638  9378582
1639  8855435
1640  6779124
1641  6029832
1642  8374202
1643 10064454
1644  7595939
1645  6033876
1646  7704013
1647  9814858
1648  9441247
1649  6587520
1650  6758371
1651  9573743
1652  9741265
1653  7813355
1654  6535542
1655  8377202
1656 10734464
1657  8969162
1658  6904126
1659  7895248
1660 10050951
1661 10419052
1662  7650956
1663  6895679
1664  9616669
1665 10576397
1666  8983351
1667  7239035
1668  8447806
1669 11260921
1670 10182824
1671  7737372
1672  8107458
1673 10218550
1674 11203088
1675  8766345
1676  7323792
1677  9786639
1678 11332701
1679 10143652
1680  8020428
1681  8432928
1682 11462961
1683 11289609
1684  8661808
1685  8274884
1686 10253470
1687 11995803
1688 10069916
1689  7835209
1690  9764405
1691 11909996
1692 11279340
1693  8924384
1694  8443740
1695 11397282
1696 12138317
1697  9703663
1698  8761206
1699 10379881
1700 12591307
1701 11393470
1702  8610050
1703  9659568
1704 12060807
1705 12143098
1706  9955746
1707  8738949
1708 11436615
1709 13060534
1710 10891872
1711  9291625
1712 10338147
1713 12842180
1714 12470199
1715  9449767
1716  9697149
1717 12194381
1718 12927289
1719 11113779
1720  9296092
1721 11389194
1722 13622517
1723 11971788
1724  9922305
1725 10290873
1726 12864797
1727 13432375
1728 10461257
1729  9816932
1730 12197337
1731 13611397
1732 12268853
1733  9877782
1734 11195070
1735 13982929
1736 13082021
1737 10781828
1738 10344360
1739 12696931
1740 14214015
1741 11750377
1742 10294769
1743 12104520
1744 13887678
1745 13293475
1746 10675322
1747 10996944
1748 13907809
1749 13928452
1750 11873317
1751 10865668
1752 12669254
1753 14727726
1754 12809974
1755 10794180
1756 12098422
1757 14116790
1758 14125028
1759 11524573
1760 11066579
1761 13948483
1762 14700629
1763 12852929
1764 11335418
1765 12546009
1766 15047985
1767 13877894
1768 11381016
1769 11946188
1770 14107255
1771 14980927
1772 12698381
1773 11308937
1774 13774475
1775 15178039
1776 13745908
1777 11909678
1778 12412115
1779 15054777
1780 14712251
1781 12229814
1782 12239170
1783 14164314
1784 15460438
1785 13668685
1786 11708380
1787 13612737
1788 15446249
1789 14463076
1790 12476757
1791 12405170
1792 15148736
1793 15596656
1794 13052785
1795 12451942
1796 14200327
1797 15886303
1798 14572143
1799 12136101
1800 13449507
1801 15643635
1802 15180530
1803 13243064
1804 12561343
1805 15043754
1806 16228205
1807 13924414
1808 12719421
1809 14050179
1810 16064751
1811 15429215
1812 12700823
1813 13319686
1814 15858709
1815 16063330
1816 14110035
1817 12647344
1818 14719431
1819 16662565
1820 14768063
1821 12996358
1822 13825575
1823 16127448
1824 16376309
1825 13625100
1826 13309648
1827 15703472
1828 16528924
1829 14975778
1830 13003873
1831 14385367
1832 16818420
1833 15618825
1834 13579183
1835 13817960
1836 16031292
1837 16995792
1838 14482406
1839 13383842
1840 15476681
1841 16799256
1842 15699538
1843 13401475
1844 14091812
1845 16972314
1846 16541696
1847 14226544
1848 13736767
1849 15793924
1850 17494194
1851 15298825
1852 13386353
1853 15097781
1854 17020999
1855 16599353
1856 14139954
1857 13932771
1858 16825209
1859 17243199
1860 15078337
1861 13942480
1862 15363205
1863 17515934
1864 16132584
1865 13864593
1866 14933802
1867 16991384
1868 17231278
1869 14937836
1870 13879238
1871 16502046
1872 17656875
1873 15739072
1874 14111587
1875 15060651
1876 17644775
1877 17039551
1878 14385235
1879 14729524
1880 16868116
1881 17720080
1882 15709939
1883 13888239
1884 15969581
1885 17777612
1886 16478127
1887 14671074
1888 14950181
1889 17518694
1890 17713183
1891 15031977
1892 14566874
1893 16421463
1894 17807625
1895 16472282
1896 14232859
1897 15637149
1898 17848793
1899 17159632
1900 15236635
1901 14763862
1902 17102163
1903 18148201
1904 15735780
1905 14595817
1906 16070060
1907 17837918
1908 17169158
1909 14684474
1910 15356803
1911 17773121
1912 17657671
1913 15783044
1914 14703739
1915 16627836
1916 18290414
1917 16362475
1918 14834429
1919 15911847
1920 17816870
1921 17730124
1922 15183861
1923 15102391
1924 17489417
1925 17915240
1926 16239470
1927 14708961
1928 16166228
1929 18476403
1930 17162648
1931 15130133
1932 15595946
1933 17673820
1934 18308788
1935 15727012
1936 14724676
1937 17012965
1938 18171258
1939 16922284
1940 15044798
1941 15829106
1942 18324699
1943 17656145
1944 15546053
1945 15471436
1946 17231113
1947 18396783
1948 16351667
1949 14824991
1950 16680096
1951 18207496
1952 17427343
1953 15386140
1954 15458403
1955 18071853
1956 18070934
1957 15803947
1958 15189516
1959 16831088
1960 18583195
1961 17043478
1962 14944594
1963 16312014
1964 18140240
1965 17795513
1966 15686056
1967 15080905
1968 17611302
1969 18383751
1970 16294149
1971 15176749
1972 16400773
1973 18516172
1974 17598874
1975 15110689
1976 15827058
1977 17891595
1978 18110367
1979 16110081
1980 14817068
1981 17057685
1982 18576822
1983 16902833
1984 15317126
1985 15913289
1986 18198538
1987 18108656
1988 15425437
1989 15266119
1990 17336248
1991 18326284
1992 16762970
1993 14800034
1994 16451991
1995 18610521
1996 17444221
1997 15470782
1998 15421434
1999 17696675
2000 18372514
2001 15830184
2002 15044319
2003 16916573
2004 18332163
2005 17283050
2006 14981862
2007 15859032
2008 18229543
2009 17754741
2010 15803009
2011 15087381
2012 17054182
2013 18603319
2014 16532341
2015 14946989
2016 16227245
2017 18072942
2018 17766224
2019 15247775
2020 15264982
2021 17775843
2022 17966390
2023 16148565
2024 15030268
2025 16572446
2026 18460225
2027 16872043
2028 15006346
2029 15837401
2030 17584530
2031 17773565
2032 15504132
2033 14942472
2034 17300764
2035 18064850
2036 16511780
2037 14958275
2038 15921193
2039 18223368
2040 17233592
2041 14952449
2042 15246737
2043 17182240
2044 18031086
2045 15890935
2046 14527658
2047 16646277
2048 18045878
2049 16886744
2050 14966639
2051 15198990
2052 17662197
2053 17555284
2054 15232970
2055 14844123
2056 16549347
2057 18031847
2058 16456063
2059 14434639
2060 15893786
2061 17672005
2062 17055256
2063 15114292
2064 14682806
2065 17033468
2066 17671130
2067 15595211
2068 14711818
2069 15955152
2070 17698845
2071 16808606
2072 14471762
2073 15154148
2074 17092117
2075 17187023
2076 15463056
2077 14376858
2078 16385456
2079 17702617
2080 15865011
2081 14452464
2082 15289780
2083 17251418
2084 16918015
2085 14517271
2086 14819306
2087 16840045
2088 17129322
2089 15498927
2090 14062857
2091 15708168
2092 17454815
2093 16034276
2094 14358221
2095 14675409
2096 16704035
2097 17200959
2098 14815652
2099 14224389
2100 16126316
2101 17110343
2102 15825149
2103 13776989
2104 14777253
2105 17022938
2106 16213476
2107 14358610
2108 14240752
2109 16145842
2110 17105983
2111 14941943
2112 13863242
2113 15506011
2114 16731481
2115 15858784
2116 13717765
2117 14120196
2118 16536519
2119 16343733
2120 14455336
2121 13797530
2122 15425254
2123 16985147
2124 15149232
2125 13340069
2126 14575888
2127 16334226
2128 16140441
2129 13868738
2130 13448432
2131 15875345
2132 16389405
2133 14606179
2134 13392474
2135 14512540
2136 16529351
2137 15426737
2138 13286372
2139 13883696
2140 15698378
2141 16165902
2142 14106322
2143 12938671
2144 15055895
2145 16176504
2146 14675995
2147 13108775
2148 13759057
2149 16068893
2150 15641858
2151 13287845
2152 13278759
2153 14987553
2154 15915342
2155 14255828
2156 12510339
2157 14110857
2158 15766833
2159 14887491
2160 13138260
2161 13039138
2162 15344715
2163 15762336
2164 13385803
2165 12614503
2166 14145538
2167 15613030
2168 14374748
2169 12141704
2170 13298523
2171 15378482
2172 14922367
2173 13100528
2174 12488035
2175 14523015
2176 15479261
2177 13413669
2178 12193984
2179 13251083
2180 14995544
2181 14578874
2182 12203936
2183 12466973
2184 14608321
2185 14878555
2186 13178930
2187 11830701
2188 13469255
2189 15173209
2190 13602203
2191 11953116
2192 12574169
2193 14392926
2194 14513299
2195 12196421
2196 11850767
2197 13785657
2198 14382103
2199 13088519
2200 11563674
2201 12664643
2202 14650607
2203 13650883
2204 11808591
2205 11870080
2206 13591252
2207 14330302
2208 12164644
2209 11152400
2210 12970588
2211 14126117
2212 13168642
2213 11288515
2214 11760067
2215 13998791
2216 13617708
2217 11700417
2218 11247627
2219 12656622
2220 13897114
2221 12272023
2222 10794260
2223 12159513
2224 13619942
2225 13190882
2226 11206033
2227 10934088
2228 13160695
2229 13387757
2230 11490964
2231 10647878
2232 11889879
2233 13537368
2234 12278178
2235 10403027
2236 11381759
2237 13032486
2238 12996578
2239 11102040
2240 10220321
2241 12204610
2242 13028292
2243 11424889
2244 10186835
2245 10990132
2246 13020631
2247 12473826
2248 10173101
2249 10424229
2250 12188387
2251 12742002
2252 10996075
2253  9540256
2254 11313092
2255 12729412
2256 11395175
2257  9853693
2258 10188035
2259 12212652
2260 12226116
2261  9951070
2262  9667302
2263 11275166
2264 12273388
2265 11075503
2266  9260062
2267 10424883
2268 12173643
2269 11353095
2270  9577127
2271  9243195
2272 11219005
2273 12021120
2274  9918941
2275  9056133
2276 10470008
2277 11789400
2278 10921399
2279  8799928
2280  9466226
2281 11489771
2282 11101381
2283  9349891
2284  8602197
2285 10328493
2286 11671855
2287  9917628
2288  8524815
2289  9535768
2290 11166110
2291 10925395
2292  8553655
2293  8383367
2294 10547267
2295 10922308
2296  9318128
2297  8032479
2298  9339338
2299 11218097
2300  9941405
2301  8108568
2302  8562210
2303 10226989
2304 10654175
2305  8507006
2306  7617144
2307  9531854
2308 10510331
2309  9363431
2310  7681907
2311  8264534
2312 10426713
2313  9844228
2314  7807259
2315  7695735
2316  9312081
2317 10295907
2318  8455838
2319  7021808
2320  8630659
2321  9934481
2322  9114214
2323  7338587
2324  7336639
2325  9511426
2326  9594339
2327  7665498
2328  7046997
2329  8327135
2330  9816882
2331  8533691
2332  6551627
2333  7551454
2334  9186259
2335  8894510
2336  7025792
2337  6386548
2338  8514134
2339  9318974
2340  7580189
2341  6542964
2342  7446568
2343  9062472
2344  8301680
2345  6179008
2346  6665850
2347  8315548
2348  8505842
2349  6983078
2350  5862450
2351  7515842
2352  8758532
2353  7399985
2354  6034654
2355  6439123
2356  8198962
2357  8093240
2358  5880472
2359  5811799
2360  7509323
2361  8129457
2362  6812534
2363  5316654
2364  6589391
2365  8152151
2366  7062980
2367  5519649
2368  5548736
2369  7318415
2370  7853155
2371  5802094
2372  5115839
2373  6549986
2374  7556941
2375  6664366
2376  4800775
2377  5461139
2378  7367853
2379  6858649
2380  5196597
2381  4774666
2382  6413074
2383  7488308
2384  5622839
2385  4407414
2386  5584980
2387  6831255
2388  6379245
2389  4462760
2390  4570158
2391  6567841
2392  6608635
2393  5032964
2394  4101767
2395  5323108
2396  6864516
2397  5451478
2398  3797316
2399  4603880
2400  6115891
2401  6143418
2402  4146088
2403  3649218
2404  5700834
2405  6273026
2406  4799323
2407  3498535
2408  4312151
2409  6129633
2410  5230362
2411  3337537
2412  3715661
2413  5290176
2414  5841848
2415  4052364
2416  2872196
2417  4598436
2418  5692634
2419  4544732
2420  2937061
2421  3256001
2422  5376066
2423  5157226
2424  3072702
2425  2868556
2426  4347913
2427  5375066
2428  3915685
2429  2229701
2430  3486552
2431  4931118
2432  4310996
2433  2704850
2434  2439826
2435  4421355
2436  4845981
2437  2878916
2438  2096401
2439  3261949
2440  4659536
2441  3706192
2442  1683163
2443  2516769
2444  4323731
2445  4127278
2446  2416856
2447  1575580
2448  3373571
2449  4430983
2450  2702106
2451  1440725
2452  2173473
2453  3855444
2454  3642355
2455  1496735
2456  1547460
2457  3318591
2458  3719223
2459  2299881
2460   872492
2461  2142546
2462  3739110
2463  2573654
2464  1069385
2465  1349849
2466  3011069
2467  3348617
2468  1252687
2469   711152
2470  2348966
2471  3114522
2472  2023612
2473   375166
2474  1142144
2475  2989800
2476  2315366
2477   730036
2478   562064
2479  2061271
2480  2932030
2481  1072447
2482   -67744
2483  1278579
2484  2437365
2485  1841556
2486    46233
2487   240849
2488  2220163
2489  2053643
2490   395063
2491  -223367
2492  1022635
2493  2320071
2494   883588
2495  -595971
2496   406742
2497  1731203
2498  1540007
2499  -242548
2500  -630295
2501  1267058
2502  1608815
2503    82668
2504  -916038
2505   -11826
2506  1670432
2507   792634
2508  -979278
2509  -465642
2510   914580
2511  1123527
2512  -505308
2513 -1396759
2514   261706
2515  1053026
2516  -181039
2517 -1333485
2518  -846356
2519   891468
2520   490437
2521 -1408961
2522 -1306398
2523    87102
2524   669902
2525  -779012
2526 -2133791
2527  -676737
2528   623336
2529  -354178
2530 -1813424
2531 -1754547
2532    90523
2533   228877
2534 -1796749
2535 -2231166
2536  -894273
2537   189058
2538  -808093
2539 -2613550
2540 -1744013
2541  -119340
2542  -558045
2543 -2072941
2544 -2633193
2545  -981699
2546  -171600
2547 -1934200
2548 -2847109
2549 -1813924
2550  -487142
2551  -999605
2552 -2986769
2553 -2651266
2554  -886364
2555  -961515
2556 -2483334
2557 -3383932
2558 -1893797
2559  -553277
2560 -2039525
2561 -3377727
2562 -2718479
2563 -1250522
2564 -1254054
2565 -3297615
2566 -3606486
2567 -1838970
2568 -1343977
2569 -2575453
2570 -3884399
2571 -2903147
2572 -1191525
2573 -2172853
2574 -3791154
2575 -3601860
2576 -2142899
2577 -1616707
2578 -3520221
2579 -4391682
2580 -2723181
2581 -1740903
2582 -2711871
2583 -4363985
2584 -3915879
2585 -1938485
2586 -2367760
2587 -4116355
2588 -4400323
2589 -3085973
2590 -2039734
2591 -3543996
2592 -4907474
2593 -3698127
2594 -2447679
2595 -2894767
2596 -4575928
2597 -4805724
2598 -2902888
2599 -2714383
2600 -4314955
2601 -4999664
2602 -3977672
2603 -2575025
2604 -3617632
2605 -5361365
2606 -4607560
2607 -3200221
2608 -3263005
2609 -4888708
2610 -5577892
2611 -3761467
2612 -3000621
2613 -4468537
2614 -5557457
2615 -4902813
2616 -3257930
2617 -3738023
2618 -5721951
2619 -5533682
2620 -4066718
2621 -3608643
2622 -4941539
2623 -6132668
2624 -4731329
2625 -3535541
2626 -4603493
2627 -5890505
2628 -5768973
2629 -4155224
2630 -4044091
2631 -5919241
2632 -6163958
2633 -4808758
2634 -4035932
2635 -5088088
2636 -6649299
2637 -5664670
2638 -4129520
2639 -4841966
2640 -6284406
2641 -6520006
2642 -4901792
2643 -4271484
2644 -6078785
2645 -6789677
2646 -5599610
2647 -4576555
2648 -5254152
2649 -7002399
2650 -6545065
2651 -4867029
2652 -5124282
2653 -6480866
2654 -7080051
2655 -5740188
2656 -4639703
2657 -6148808
2658 -7315965
2659 -6482040
2660 -5250475
2661 -5433938
2662 -7242684
2663 -7348505
2664 -5609389
2665 -5377543
2666 -6643734
2667 -7586673
2668 -6575424
2669 -5156417
2670 -6358169
2671 -7826823
2672 -7271846
2673 -5928380
2674 -5692057
2675 -7374121
2676 -7934408
2677 -6311272
2678 -5728187
2679 -6815301
2680 -8076068
2681 -7530751
2682 -5838404
2683 -6434396
2684 -8045446
2685 -7924859
2686 -6629215
2687 -5960950
2688 -7492981
2689 -8572167
2690 -7129970
2691 -6124760
2692 -6981088
2693 -8468352
2694 -8338509
2695 -6426459
2696 -6471842
2697 -8228077
2698 -8615627
2699 -7422889
2700 -6308558
2701 -7498105
2702 -9101078
2703 -8082039
2704 -6692534
2705 -7038421
2706 -8558568
2707 -9009647
2708 -7237479
2709 -6687801
2710 -8287392
2711 -9083413
2712 -8237201
2713 -6894638
2714 -7558262
2715 -9378155
2716 -8851809
2717 -7331607
2718 -7223743
2719 -8606358
2720 -9536968
2721 -8046538
2722 -7016626
2723 -8392022
2724 -9558241
2725 -9014948
2726 -7422611
2727 -7533880
2728 -9516455
2729 -9525576
2730 -7959407
2731 -7494678
2732 -8709454
2733 -10029980
2734 -8912054
2735 -7476207
2736 -8422483
2737 -9732633
2738 -9646944
2739 -8144090
2740 -7661651
2741 -9436096
2742 -10054504
2743 -8797001
2744 -7990430
2745 -8773847
2746 -10309987
2747 -9692123
2748 -7990789
2749 -8433769
2750 -9860129
2751 -10202630
2752 -8833622
2753 -7917845
2754 -9545611
2755 -10589934
2756 -9478553
2757 -8382289
2758 -8805414
2759 -10443852
2760 -10345913
2761 -8616510
2762 -8630206
2763 -9947705
2764 -10658556
2765 -9634944
2766 -8326123
2767 -9469225
2768 -10851196
2769 -10128805
2770 -8867143
2771 -8828771
2772 -10478644
2773 -10969618
2774 -9293415
2775 -8823306
2776 -10040245
2777 -11072814
2778 -10361421
2779 -8716290
2780 -9375839
2781 -11008044
2782 -10728494
2783 -9437275
2784 -8980823
2785 -10432904
2786 -11445656
2787 -10035114
2788 -9144182
2789 -10016282
2790 -11216522
2791 -10969243
2792 -9253845
2793 -9385771
2794 -11069522
2795 -11220129
2796 -10098759
2797 -9349620
2798 -10464498
2799 -11713674
2800 -10581193
2801 -9428570
2802 -10023920
2803 -11268721
2804 -11456624
2805 -9858171
2806 -9530435
2807 -11170226
2808 -11693123
2809 -10678746
2810 -9593071
2811 -10375093
2812 -12008647
2813 -11243714
2814 -9750431
2815 -10014741
2816 -11364612
2817 -11975281
2818 -10509676
2819 -9718557
2820 -11170513
2821 -11969206
2822 -11196358
2823 -9981820
2824 -10317419
2825 -12028659
2826 -11833904
2827 -10367461
2828 -10193993
2829 -11313006
2830 -12284497
2831 -11139425
2832 -9886893
2833 -11015732
2834 -12190096
2835 -11743367
2836 -10364738
2837 -10263038
2838 -12110179
2839 -12417871
2840 -10878508
2841 -10318362
2842 -11272697
2843 -12476183
2844 -11656286
2845 -10115780
2846 -10891225
2847 -12294862
2848 -12291076
2849 -10977848
2850 -10311264
2851 -11909549
2852 -12770306
2853 -11449308
2854 -10494380
2855 -11094456
2856 -12565819
2857 -12278876
2858 -10538773
2859 -10793617
2860 -12313726
2861 -12749956
2862 -11563066
2863 -10407209
2864 -11647989
2865 -12921304
2866 -11961445
2867 -10778917
2868 -11020085
2869 -12574165
2870 -12868046
2871 -11121446
2872 -10788691
2873 -12125877
2874 -12911954
2875 -12091219
2876 -10672753
2877 -11458733
2878 -12995931
2879 -12437311
2880 -11186157
2881 -11071053
2882 -12485964
2883 -13174455
2884 -11604359
2885 -10857129
2886 -11985504
2887 -12984938
2888 -12533964
2889 -11009641
2890 -11314063
2891 -13010677
2892 -12928822
2893 -11633730
2894 -11047135
2895 -12220358
2896 -13419222
2897 -12173286
2898 -10988289
2899 -11800853
2900 -13038031
2901 -12996957
2902 -11440009
2903 -11236478
2904 -12883999
2905 -13174065
2906 -12026271
2907 -11186271
2908 -11980796
2909 -13392970
2910 -12634039
2911 -11335139
2912 -11779065
2913 -12959652
2914 -13319164
2915 -11907263
2916 -11155593
2917 -12605966
2918 -13342412
2919 -12428553
2920 -11323732
2921 -11764530
2922 -13440530
2923 -13133273
2924 -11612372
2925 -11663545
2926 -12828013
2927 -13486452
2928 -12289462
2929 -11182835
2930 -12387149
2931 -13409868
2932 -12805695
2933 -11646356
2934 -11648760
2935 -13282017
2936 -13469970
2937 -11936916
2938 -11525288
2939 -12524282
2940 -13581505
2941 -12768329
2942 -11329169
2943 -12144170
2944 -13444217
2945 -13174249
2946 -11930942
2947 -11478891
2948 -12961018
2949 -13629506
2950 -12295965
2951 -11599515
2952 -12336993
2953 -13520884
2954 -13148575
2955 -11605075
2956 -11960389
2957 -13312900
2958 -13365996
2959 -12247870
2960 -11447059
2961 -12699548
2962 -13750319
2963 -12610452
2964 -11676045
2965 -12200428
2966 -13488184
2967 -13435545
2968 -11773285
2969 -11730657
2970 -13109458
2971 -13489294
2972 -12556323
2973 -11506364
2974 -12414303
2975 -13776199
2976 -12998264
2977 -11834115
2978 -11959967
2979 -13231539
2980 -13672978
2981 -12064827
2982 -11481717
2983 -12810913
2984 -13595926
2985 -12927234
2986 -11627762
2987 -12114446
2988 -13678100
2989 -13259840
2990 -11959103
2991 -11753947
2992 -12914047
2993 -13760506
2994 -12435840
2995 -11473075
2996 -12517457
2997 -13513439
2998 -13188050
2999 -11782867
3000 -11763272
3001 -13401638
3002 -13475632
3003 -12155460
3004 -11561737
3005 -12532878
3006 -13809717
3007 -12853712
3008 -11484026
3009 -12178405
3010 -13374916
3011 -13381945
3012 -11946463
3013 -11440827
3014 -13044245
3015 -13624066
3016 -12483611
3017 -11579850
3018 -12177204
3019 -13649974
3020 -13178943
3021 -11596564
3022 -11797287
3023 -13026373
3024 -13505150
3025 -12275504
3026 -11275158
3027 -12599083
3028 -13628301
3029 -12791746
3030 -11652988
3031 -11784533
3032 -13299030
3033 -13320969
3034 -11767944
3035 -11601719
3036 -12708568
3037 -13473458
3038 -12594232
3039 -11305323
3040 -12199414
3041 -13420795
3042 -12916232
3043 -11731651
3044 -11486878
3045 -12913362
3046 -13423460
3047 -11977735
3048 -11437097
3049 -12365863
3050 -13367604
3051 -12814711
3052 -11309459
3053 -11773568
3054 -13121909
3055 -12964090
3056 -11857979
3057 -11301694
3058 -12510754
3059 -13429001
3060 -12232668
3061 -11350814
3062 -11936531
3063 -13037058
3064 -12942942
3065 -11407636
3066 -11392964
3067 -12788836
3068 -13013327
3069 -12036669
3070 -11170974
3071 -12060777
3072 -13270216
3073 -12368666
3074 -11267903
3075 -11592306
3076 -12703562
3077 -12955492
3078 -11528907
3079 -11126434
3080 -12441541
3081 -12958508
3082 -12179771
3083 -11089937
3084 -11589428
3085 -12988563
3086 -12468988
3087 -11223923
3088 -11228796
3089 -12353631
3090 -13016153
3091 -11714356
3092 -10863840
3093 -12002845
3094 -12820411
3095 -12241687
3096 -10996703
3097 -11127314
3098 -12657707
3099 -12566201
3100 -11279143
3101 -10973061
3102 -11921207
3103 -12885673
3104 -11874502
3105 -10632895
3106 -11424849
3107 -12471435
3108 -12301277
3109 -11066327
3110 -10763727
3111 -12242638
3112 -12596039
3113 -11374809
3114 -10746923
3115 -11440561
3116 -12589710
3117 -11931440
3118 -10529931
3119 -11033425
3120 -12179474
3121 -12262562
3122 -11111904
3123 -10462200
3124 -11781858
3125 -12486389
3126 -11411234
3127 -10511470
3128 -10921144
3129 -12227290
3130 -12025219
3131 -10496825
3132 -10593725
3133 -11801293
3134 -12220009
3135 -11177810
3136 -10112429
3137 -11154054
3138 -12268560
3139 -11471187
3140 -10380083
3141 -10450639
3142 -11805911
3143 -12085590
3144 -10563977
3145 -10197771
3146 -11257866
3147 -11992431
3148 -11274398
3149 -9926492
3150 -10526094
3151 -11884981
3152 -11528548
3153 -10398683
3154 -10074546
3155 -11276135
3156 -11986901
3157 -10619366
3158 -9834910
3159 -10685196
3160 -11641619
3161 -11317167
3162 -9866119
3163 -10013360
3164 -11465916
3165 -11491449
3166 -10391213
3167 -9708110
3168 -10649216
3169 -11721627
3170 -10686896
3171 -9594406
3172 -10133443
3173 -11231876
3174 -11321036
3175 -9898202
3176 -9572900
3177 -10945894
3178 -11311053
3179 -10317742
3180 -9386497
3181 -10031600
3182 -11375034
3183 -10748069
3184 -9489300
3185 -9671359
3186 -10733721
3187 -11179288
3188 -9917636
3189 -9141904
3190 -10312093
3191 -11022252
3192 -10311414
3193 -9210591
3194 -9459444
3195 -10925688
3196 -10749350
3197 -9417496
3198 -9254819
3199 -10172877
3200 -10886945
3201 -9863327
3202 -8791790
3203 -9722424
3204 -10674219
3205 -10262926
3206 -9132262
3207 -8993983
3208 -10379441
3209 -10569845
3210 -9283934
3211 -8834356
3212 -9585791
3213 -10535138
3214 -9885830
3215 -8574373
3216 -9128534
3217 -10253975
3218 -10186494
3219 -9086518
3220 -8497514
3221 -9702433
3222 -10317165
3223 -9221792
3224 -8498090
3225 -9019277
3226 -10118827
3227 -9850313
3228 -8444020
3229 -8618975
3230 -9719035
3231 -9884992
3232 -8953366
3233 -8133302
3234 -9101114
3235 -9992616
3236 -9122550
3237 -8254981
3238 -8514448
3239 -9621804
3240 -9706190
3241 -8273719
3242 -8066697
3243 -9157006
3244 -9604201
3245 -8834174
3246 -7778649
3247 -8489841
3248 -9692697
3249 -9068137
3250 -7988598
3251 -7942586
3252 -9037660
3253 -9494133
3254 -8133334
3255 -7547272
3256 -8565706
3257 -9305158
3258 -8772391
3259 -7513241
3260 -7835315
3261 -9208267
3262 -8962201
3263 -7791435
3264 -7404640
3265 -8376324
3266 -9211871
3267 -8073820
3268 -7160267
3269 -7959103
3270 -8883495
3271 -8662251
3272 -7331754
3273 -7202900
3274 -8558910
3275 -8712290
3276 -7648033
3277 -6976051
3278 -7717728
3279 -8873558
3280 -8096405
3281 -6871068
3282 -7293359
3283 -8308765
3284 -8441241
3285 -7169439
3286 -6619470
3287 -7894477
3288 -8433290
3289 -7525881
3290 -6656060
3291 -7097865
3292 -8379062
3293 -7967867
3294 -6599114
3295 -6684286
3296 -7684717
3297 -8146251
3298 -7098253
3299 -6183783
3300 -7203636
3301 -8074133
3302 -7457412
3303 -6383621
3304 -6370955
3305 -7700653
3306 -7811986
3307 -6456656
3308 -6138094
3309 -7020287
3310 -7786883
3311 -7043773
3312 -5852502
3313 -6518576
3314 -7569058
3315 -7218883
3316 -6131068
3317 -5794983
3318 -7018994
3319 -7498080
3320 -6304040
3321 -5747638
3322 -6439600
3323 -7339658
3324 -6905352
3325 -5533668
3326 -5822299
3327 -6983636
3328 -6973922
3329 -5941990
3330 -5265736
3331 -6314455
3332 -7215928
3333 -6212015
3334 -5315546
3335 -5727361
3336 -6779376
3337 -6751117
3338 -5310173
3339 -5146296
3340 -6311333
3341 -6651653
3342 -5840049
3343 -4917977
3344 -5617251
3345 -6717525
3346 -6036036
3347 -4984277
3348 -5081318
3349 -6092559
3350 -6449055
3351 -5173609
3352 -4663237
3353 -5682596
3354 -6240383
3355 -5646149
3356 -4600989
3357 -4930229
3358 -6119221
3359 -5771965
3360 -4723856
3361 -4563511
3362 -5431518
3363 -6066243
3364 -5026242
3365 -4231119
3366 -5025095
3367 -5748903
3368 -5379598
3369 -4253410
3370 -4276596
3371 -5551738
3372 -5529632
3373 -4450331
3374 -4054063
3375 -4815378
3376 -5667235
3377 -4811610
3378 -3757064
3379 -4362162
3380 -5234029
3381 -5117332
3382 -4009996
3383 -3672873
3384 -4889558
3385 -5256561
3386 -4282129
3387 -3607586
3388 -4072175
3389 -5125026
3390 -4647250
3391 -3386717
3392 -3640985
3393 -4626941
3394 -4872637
3395 -3846334
3396 -3127201
3397 -4191245
3398 -4866140
3399 -4033058
3400 -3160430
3401 -3380481
3402 -4539085
3403 -4437394
3404 -3129088
3405 -3077668
3406 -4024038
3407 -4485851
3408 -3655865
3409 -2650966
3410 -3438157
3411 -4372421
3412 -3802470
3413 -2824217
3414 -2731208
3415 -3910471
3416 -4237011
3417 -2940121
3418 -2485358
3419 -3306003
3420 -4028130
3421 -3442403
3422 -2216601
3423 -2673533
3424 -3833988
3425 -3599070
3426 -2581509
3427 -2174436
3428 -3193623
3429 -3867772
3430 -2754796
3431 -1984065
3432 -2585606
3433 -3460594
3434 -3236282
3435 -1944942
3436 -2018348
3437 -3222024
3438 -3306783
3439 -2357713
3440 -1675405
3441 -2443108
3442 -3379272
3443 -2532035
3444 -1582676
3445 -1937586
3446 -2891674
3447 -3018755
3448 -1752991
3449 -1378310
3450 -2503484
3451 -2920886
3452 -2146463
3453 -1197031
3454 -1646815
3455 -2834724
3456 -2375695
3457 -1258079
3458 -1306912
3459 -2261405
3460 -2723928
3461 -1584468
3462  -831113
3463 -1748230
3464 -2419256
3465 -1907067
3466  -898456
3467 -1006330
3468 -2222580
3469 -2139445
3470 -1045193
3471  -756993
3472 -1497263
3473 -2231431
3474 -1416852
3475  -392824
3476 -1021647
3477 -1880176
3478 -1678206
3479  -647468
3480  -395238
3481 -1573847
3482 -1832854
3483  -756283
3484  -222233
3485  -808722
3486 -1731467
3487 -1210076
3488   -41160
3489  -408827
3490 -1335626
3491 -1357826
3492  -393530
3493   176782
3494  -845216
3495 -1410868
3496  -519260
3497   202770
3498  -142728
3499 -1163932
3500 -1004062
3501   233096
3502   213590
3503  -715589
3504  -987715
3505  -150139
3506   684005
3507  -110279
3508  -954396
3509  -306493
3510   519824
3511   450679
3512  -548542
3513  -710890
3514   506021
3515   815776
3516   -38177
3517  -539503
3518    82807
3519  1071911
3520   539984
3521  -480493
3522   -73567
3523   838908
3524  1009664
3525   120934
3526  -321500
3527   767319
3528  1323538
3529   597341
3530   -79333
3531   281402
3532  1383321
3533  1201715
3534    74612
3535   193315
3536  1150088
3537  1618161
3538   834224
3539    38907
3540   904885
3541  1765166
3542  1247045
3543   412536
3544   489193
3545  1667766
3546  1876788
3547   740246
3548   528766
3549  1376096
3550  2044087
3551  1490301
3552   509860
3553  1084348
3554  2093630
3555  1866094
3556  1044095
3557   827161
3558  1884169
3559  2436973
3560  1440663
3561   902195
3562  1566946
3563  2401700
3564  2130541
3565  1018825
3566  1296613
3567  2452101
3568  2488266
3569  1639969
3570  1150123
3571  2073156
3572  2924602
3573  2095221
3574  1311663
3575  1771021
3576  2721259
3577  2792096
3578  1649798
3579  1552517
3580  2695659
3581  3046411
3582  2304097
3583  1532003
3584  2148107
3585  3254293
3586  2776592
3587  1861629
3588  2047178
3589  2996170
3590  3374183
3591  2339041
3592  1858560
3593  2835569
3594  3429113
3595  2933514
3596  2046309
3597  2328697
3598  3536217
3599  3408561
3600  2450232
3601  2332838
3602  3203099
3603  3848043
3604  2978565
3605  2200479
3606  2981474
3607  3792684
3608  3551504
3609  2645017
3610  2614210
3611  3775332
3612  3945565
3613  3032130
3614  2674236
3615  3329977
3616  4198554
3617  3661385
3618  2680407
3619  3173666
3620  4096500
3621  4155535
3622  3264120
3623  2866188
3624  3929171
3625  4440010
3626  3627626
3627  3035926
3628  3483503
3629  4501533
3630  4298800
3631  3235444
3632  3425549
3633  4331903
3634  4599302
3635  3847821
3636  3210455
3637  4069184
3638  4814229
3639  4227410
3640  3527079
3641  3709842
3642  4725276
3643  4866964
3644  3805061
3645  3678556
3646  4512779
3647  4978449
3648  4407469
3649  3597987
3650  4245436
3651  5202803
3652  4815803
3653  4026015
3654  3983837
3655  4946783
3656  5337238
3657  4308032
3658  3917055
3659  4687020
3660  5371810
3661  5033907
3662  4065841
3663  4402805
3664  5466066
3665  5350885
3666  4539662
3667  4241627
3668  5073330
3669  5738355
3670  4910939
3671  4300885
3672  4877271
3673  5654654
3674  5575631
3675  4586142
3676  4588049
3677  5654814
3678  5782447
3679  5045429
3680  4554073
3681  5212215
3682  6104613
3683  5512251
3684  4697911
3685  5063110
3686  5910204
3687  6070260
3688  5079195
3689  4755459
3690  5782237
3691  6222335
3692  5595132
3693  4937063
3694  5361785
3695  6410362
3696  6089488
3697  5153942
3698  5239136
3699  6051083
3700  6479235
3701  5646656
3702  5011771
3703  5889282
3704  6592603
3705  6186817
3706  5369925
3707  5454681
3708  6563816
3709  6604270
3710  5623510
3711  5441418
3712  6191236
3713  6863661
3714  6239137
3715  5376820
3716  6003946
3717  6856103
3718  6668612
3719  5814495
3720  5609919
3721  6661275
3722  7024556
3723  6142391
3724  5721194
3725  6308552
3726  7164453
3727  6814187
3728  5775246
3729  6091913
3730  7022157
3731  7082146
3732  6282214
3733  5820529
3734  6759188
3735  7421155
3736  6676112
3737  6045346
3738  6411140
3739  7338884
3740  7313381
3741  6226091
3742  6197109
3743  7120692
3744  7461370
3745  6835445
3746  6124229
3747  6796887
3748  7702174
3749  7202533
3750  6413159
3751  6488130
3752  7407849
3753  7707626
3754  6720085
3755  6414956
3756  7228052
3757  7759803
3758  7337225
3759  6508332
3760  6860410
3761  7837959
3762  7612421
3763  6827189
3764  6675046
3765  7471456
3766  8027602
3767  7218216
3768  6686108
3769  7344475
3770  7997496
3771  7769986
3772  6847227
3773  6913239
3774  7959759
3775  8018802
3776  7253656
3777  6904777
3778  7564247
3779  8335860
3780  7703401
3781  6937017
3782  7364020
3783  8107751
3784  8168217
3785  7285470
3786  7022256
3787  8006407
3788  8371213
3789  7721459
3790  7177973
3791  7610171
3792  8499842
3793  8127686
3794  7234728
3795  7438756
3796  8214944
3797  8483596
3798  7717447
3799  7226208
3800  8080700
3801  8621633
3802  8094882
3803  7446920
3804  7643219
3805  8608953
3806  8533637
3807  7585242
3808  7556191
3809  8302358
3810  8791172
3811  8155128
3812  7418418
3813  8090390
3814  8823787
3815  8477034
3816  7732506
3817  7690111
3818  8669011
3819  8903477
3820  7990878
3821  7729858
3822  8348357
3823  8971671
3824  8548178
3825  7648409
3826  8057958
3827  8920386
3828  8820739
3829  8096161
3830  7805816
3831  8691224
3832  9197607
3833  8392696
3834  7891509
3835  8343464
3836  9076362
3837  8910325
3838  7948814
3839  8089075
3840  8995351
3841  9126832
3842  8474488
3843  7965025
3844  8644982
3845  9361190
3846  8741893
3847  8086657
3848  8359361
3849  9150469
3850  9264281
3851  8302517
3852  8141329
3853  9031978
3854  9365259
3855  8801342
3856  8101174
3857  8583540
3858  9498853
3859  9110004
3860  8322433
3861  8376675
3862  9172650
3863  9564419
3864  8683333
3865  8206973
3866  8952573
3867  9516832
3868  9164785
3869  8325644
3870  8486852
3871  9522329
3872  9474679
3873  8654305
3874  8431476
3875  9109328
3876  9738081
3877  9026707
3878  8316300
3879  8889890
3880  9571771
3881  9449333
3882  8621326
3883  8518543
3884  9506847
3885  9702513
3886  8940645
3887  8515624
3888  9006116
3889  9812192
3890  9370863
3891  8495778
3892  8833762
3893  9617238
3894  9744293
3895  8945257
3896  8515222
3897  9393559
3898  9859130
3899  9220937
3900  8637567
3901  8928761
3902  9830575
3903  9680489
3904  8749429
3905  8823402
3906  9561629
3907  9877546
3908  9246198
3909  8606095
3910  9271922
3911  9927544
3912  9498005
3913  8840422
3914  8884401
3915  9773908
3916  9938128
3917  9033220
3918  8826161
3919  9454505
3920  9932495
3921  9505727
3922  8737295
3923  9178542
3924  9957017
3925  9730630
3926  9059864
3927  8884993
3928  9670859
3929 10067348
3930  9246293
3931  8840749
3932  9368169
3933  9980538
3934  9757076
3935  8909682
3936  9092553
3937  9946514
3938  9927000
3939  9258849
3940  8868714
3941  9517490
3942 10138494
3943  9490118
3944  8913089
3945  9281362
3946  9963006
3947  9978095
3948  9097278
3949  8991715
3950  9824806
3951 10035409
3952  9466090
3953  8910309
3954  9359681
3955 10166091
3956  9731641
3957  9031393
3958  9216137
3959  9907713
3960 10097397
3961  9250127
3962  8906068
3963  9693905
3964 10088664
3965  9628369
3966  8994213
3967  9277972
3968 10145337
3969  9924399
3970  9132741
3971  9112681
3972  9750036
3973 10167947
3974  9457549
3975  8882786
3976  9539344
3977 10118558
3978  9814048
3979  9084207
3980  9099724
3981 10035713
3982 10079617
3983  9261893
3984  9012767
3985  9589917
3986 10212701
3987  9694598
3988  8917386
3989  9353632
3990 10047632
3991  9958601
3992  9207504
3993  8953071
3994  9817146
3995 10158738
3996  9457236
3997  9016770
3998  9394400
3999 10135930
4000  9901946
4001  9005776
4002  9175517
4003  9878949
4004  9998005
4005  9351783
4006  8872281
4007  9602868
4008 10167922
4009  9613794
4010  9048340
4011  9225356
4012 10004177
4013 10016382
4014  9080629
4015  8982968
4016  9709481
4017 10045714
4018  9523394
4019  8846981
4020  9379243
4021 10124599
4022  9735799
4023  9048683
4024  9029883
4025  9787866
4026 10066342
4027  9212997
4028  8888555
4029  9506301
4030 10009810
4031  9686567
4032  8885605
4033  9116477
4034  9952646
4035  9812969
4036  9122436
4037  8872349
4038  9539992
4039 10075861
4040  9352897
4041  8802193
4042  9276889
4043  9893313
4044  9748376
4045  8891101
4046  8885311
4047  9759465
4048  9846326
4049  9199594
4050  8780445
4051  9289589
4052  9993334
4053  9489997
4054  8785905
4055  9029225
4056  9666962
4057  9777022
4058  8983369
4059  8687459
4060  9490683
4061  9825509
4062  9319659
4063  8759307
4064  9000172
4065  9795440
4066  9541677
4067  8769518
4068  8812790
4069  9421492
4070  9742016
4071  9101019
4072  8593731
4073  9230864
4074  9696012
4075  9335991
4076  8715928
4077  8748310
4078  9546354
4079  9527508
4080  8776815
4081  8672824
4082  9202730
4083  9650669
4084  9158442
4085  8490233
4086  8948031
4087  9519861
4088  9307448
4089  8694257
4090  8546912
4091  9312660
4092  9511250
4093  8796803
4094  8510569
4095  8941110
4096  9504334
4097  9183576
4098  8378235
4099  8638559
4100  9327215
4101  9294139
4102  8660636
4103  8318241
4104  9041402
4105  9488544
4106  8819640
4107  8338372
4108  8628188
4109  9279724
4110  9179411
4111  8332544
4112  8369744
4113  9077876
4114  9239747
4115  8697884
4116  8160511
4117  8679845
4118  9303588
4119  8830865
4120  8225086
4121  8330699
4122  9005164
4123  9158244
4124  8336179
4125  8128180
4126  8804861
4127  9118988
4128  8660889
4129  7990914
4130  8337502
4131  9102313
4132  8793064
4133  8138679
4134  8090965
4135  8740415
4136  9084682
4137  8331036
4138  7879758
4139  8441508
4140  8909783
4141  8632482
4142  7885024
4143  7965118
4144  8820448
4145  8795115
4146  8115939
4147  7840023
4148  8366998
4149  8926618
4150  8341614
4151  7682016
4152  8054516
4153  8629642
4154  8597531
4155  7868025
4156  7678139
4157  8470684
4158  8669587
4159  8067754
4160  7629732
4161  7974216
4162  8669702
4163  8315865
4164  7549787
4165  7735698
4166  8354215
4167  8511749
4168  7834679
4169  7408456
4170  8098426
4171  8482808
4172  8000460
4173  7458593
4174  7598665
4175  8349076
4176  8264261
4177  7487460
4178  7437931
4179  7997602
4180  8329754
4181  7792503
4182  7158249
4183  7669196
4184  8244323
4185  7934662
4186  7326985
4187  7273849
4188  8030385
4189  8166953
4190  7377150
4191  7145480
4192  7628548
4193  8072168
4194  7707263
4195  6975705
4196  7296937
4197  7955950
4198  7841004
4199  7245185
4200  6984293
4201  7611675
4202  7960776
4203  7288775
4204  6875926
4205  7230679
4206  7777741
4207  7634866
4208  6861983
4209  6938875
4210  7634130
4211  7670670
4212  7106812
4213  6689539
4214  7197462
4215  7735986
4216  7175102
4217  6648489
4218  6882556
4219  7465161
4220  7514368
4221  6742187
4222  6582328
4223  7232836
4224  7449306
4225  6995971
4226  6439734
4227  6766859
4228  7450756
4229  7121404
4230  6500704
4231  6532640
4232  7069469
4233  7308100
4234  6619750
4235  6271306
4236  6826148
4237  7158476
4238  6850598
4239  6254554
4240  6378049
4241  7108652
4242  6980927
4243  6326832
4244  6190152
4245  6660461
4246  7062020
4247  6490865
4248  5968685
4249  6439222
4250  6902888
4251  6707537
4252  6053193
4253  5994402
4254  6735364
4255  6774219
4256  6115680
4257  5858806
4258  6259663
4259  6797562
4260  6401242
4261  5737880
4262  6021406
4263  6559981
4264  6542117
4265  5893355
4266  5577006
4267  6273224
4268  6568608
4269  5987464
4270  5564664
4271  5839719
4272  6501282
4273  6284097
4274  5497739
4275  5595674
4276  6159139
4277  6301705
4278  5729490
4279  5248125
4280  5824625
4281  6304481
4282  5862343
4283  5335432
4284  5407359
4285  6084103
4286  6109205
4287  5314981
4288  5184394
4289  5728867
4290  6043012
4291  5603618
4292  4972742
4293  5366185
4294  5992904
4295  5695245
4296  5097616
4297  4983760
4298  5624976
4299  5881053
4300  5153767
4301  4829629
4302  5287260
4303  5740197
4304  5486153
4305  4753738
4306  4883848
4307  5559770
4308  5497287
4309  4924897
4310  4611541
4311  5134914
4312  5615447
4313  5031734
4314  4536622
4315  4847382
4316  5344686
4317  5281894
4318  4539645
4319  4446558
4320  5108633
4321  5229379
4322  4756354
4323  4329551
4324  4669790
4325  5273528
4326  4883762
4327  4276276
4328  4386753
4329  4896390
4330  5041878
4331  4351472
4332  4060577
4333  4677044
4334  4955921
4335  4560166
4336  4032670
4337  4226733
4338  4892930
4339  4662149
4340  3998776
4341  3978829
4342  4468945
4343  4759368
4344  4198503
4345  3728018
4346  4211675
4347  4619784
4348  4354493
4349  3781282
4350  3740584
4351  4440146
4352  4458303
4353  3796223
4354  3591758
4355  4000790
4356  4449107
4357  4025136
4358  3402692
4359  3750041
4360  4240716
4361  4101824
4362  3523945
4363  3334998
4364  3975725
4365  4174136
4366  3587883
4367  3280630
4368  3565448
4369  4058838
4370  3807025
4371  3113397
4372  3273278
4373  3824318
4374  3855204
4375  3321495
4376  2949025
4377  3509118
4378  3906174
4379  3384862
4380  2929912
4381  3090028
4382  3645899
4383  3599281
4384  2874841
4385  2840883
4386  3377995
4387  3565692
4388  3143346
4389  2629420
4390  2996786
4391  3510181
4392  3154122
4393  2647441
4394  2638353
4395  3196276
4396  3359232
4397  2666750
4398  2444865
4399  2936286
4400  3224027
4401  2898863
4402  2301609
4403  2524121
4404  3127401
4405  2911827
4406  2379396
4407  2258955
4408  2745287
4409  3077967
4410  2476772
4411  2066687
4412  2445747
4413  2846577
4414  2673973
4415  2005798
4416  2032502
4417  2708397
4418  2697839
4419  2139972
4420  1855714
4421  2273203
4422  2744427
4423  2254527
4424  1701535
4425  1981302
4426  2451740
4427  2440235
4428  1780729
4429  1587873
4430  2238765
4431  2414622
4432  1932242
4433  1497200
4434  1738663
4435  2353946
4436  2069121
4437  1415547
4438  1505599
4439  2010795
4440  2194221
4441  1598816
4442  1186100
4443  1731401
4444  2060046
4445  1680425
4446  1185500
4447  1275488
4448  1910047
4449  1843332
4450  1192096
4451  1114353
4452  1539320
4453  1846313
4454  1378132
4455   827277
4456  1223510
4457  1685654
4458  1457383
4459   922530
4460   824899
4461  1462051
4462  1597997
4463   945762
4464   689557
4465  1052677
4466  1470233
4467  1170506
4468   524170
4469   745891
4470  1285950
4471  1221526
4472   709040
4473   422620
4474   937793
4475  1264402
4476   735770
4477   351451
4478   566426
4479  1046810
4480   963722
4481   286395
4482   304679
4483   852564
4484   930860
4485   466193
4486    53469
4487   454252
4488   911908
4489   494141
4490    40942
4491   146726
4492   643294
4493   711193
4494    41295
4495  -129153
4496   372875
4497   584876
4498   241718
4499  -281809
4500   -41053
4501   544213
4502   295264
4503  -236194
4504  -275851
4505   178949
4506   413720
4507  -189269
4508  -530672
4509   -93099
4510   227483
4511     4143
4512  -546251
4513  -471475
4514   138860
4515    47203
4516  -495779
4517  -674751
4518  -303261
4519    78455
4520  -394492
4521  -863243
4522  -539745
4523  -141135
4524  -237182
4525  -804898
4526  -908594
4527  -295835
4528  -241304
4529  -761245
4530 -1041501
4531  -752353
4532  -271812
4533  -590733
4534 -1157040
4535  -968353
4536  -542400
4537  -506154
4538 -1040517
4539 -1329666
4540  -793249
4541  -540974
4542  -970722
4543 -1358967
4544 -1200078
4545  -641379
4546  -789928
4547 -1437374
4548 -1414287
4549  -970298
4550  -795320
4551 -1266503
4552 -1702478
4553 -1258723
4554  -863371
4555 -1175986
4556 -1627342
4557 -1623401
4558 -1086704
4559 -1050888
4560 -1680782
4561 -1820302
4562 -1424269
4563 -1116570
4564 -1441985
4565 -1995558
4566 -1709973
4567 -1218928
4568 -1410318
4569 -1900844
4570 -2052404
4571 -1526378
4572 -1313490
4573 -1903709
4574 -2180863
4575 -1829147
4576 -1441091
4577 -1643117
4578 -2277088
4579 -2162175
4580 -1617424
4581 -1659073
4582 -2139448
4583 -2437404
4584 -1985886
4585 -1578739
4586 -2064369
4587 -2493893
4588 -2284573
4589 -1825375
4590 -1854727
4591 -2507431
4592 -2593592
4593 -2036424
4594 -1919521
4595 -2331171
4596 -2742360
4597 -2449646
4598 -1923602
4599 -2245138
4600 -2759191
4601 -2704246
4602 -2265384
4603 -2117913
4604 -2705546
4605 -2967041
4606 -2468461
4607 -2200377
4608 -2512249
4609 -3004250
4610 -2874515
4611 -2304770
4612 -2457190
4613 -3011952
4614 -3080944
4615 -2676167
4616 -2388766
4617 -2862922
4618 -3271365
4619 -2889340
4620 -2545981
4621 -2723313
4622 -3237609
4623 -3301568
4624 -2721503
4625 -2681691
4626 -3202459
4627 -3417126
4628 -3095518
4629 -2674424
4630 -3013578
4631 -3557624
4632 -3325125
4633 -2918189
4634 -2954934
4635 -3441475
4636 -3657538
4637 -3133507
4638 -2927956
4639 -3381124
4640 -3681375
4641 -3488408
4642 -3036925
4643 -3214070
4644 -3793933
4645 -3711025
4646 -3287772
4647 -3198653
4648 -3623786
4649 -3966883
4650 -3527093
4651 -3185225
4652 -3569023
4653 -3959100
4654 -3888958
4655 -3394126
4656 -3409190
4657 -4004989
4658 -4066197
4659 -3640618
4660 -3439115
4661 -3790290
4662 -4247279
4663 -3936389
4664 -3508155
4665 -3770952
4666 -4203650
4667 -4237290
4668 -3760788
4669 -3610744
4670 -4164681
4671 -4373938
4672 -4002262
4673 -3713751
4674 -3960959
4675 -4500067
4676 -4339491
4677 -3832235
4678 -3949483
4679 -4392652
4680 -4544852
4681 -4130719
4682 -3831143
4683 -4327399
4684 -4663312
4685 -4390170
4686 -4038098
4687 -4138613
4688 -4692114
4689 -4697065
4690 -4167650
4691 -4142807
4692 -4556941
4693 -4816923
4694 -4508763
4695 -4097844
4696 -4479265
4697 -4932888
4698 -4744860
4699 -4343633
4700 -4315422
4701 -4863477
4702 -5015696
4703 -4499461
4704 -4351688
4705 -4718187
4706 -5095049
4707 -4906579
4708 -4396702
4709 -4599266
4710 -5110884
4711 -5081056
4712 -4676031
4713 -4487626
4714 -4970306
4715 -5312955
4716 -4883774
4717 -4590676
4718 -4859171
4719 -5298450
4720 -5255468
4721 -4708349
4722 -4743585
4723 -5263689
4724 -5352005
4725 -5002133
4726 -4725817
4727 -5103363
4728 -5560705
4729 -5242931
4730 -4857541
4731 -5006382
4732 -5459957
4733 -5559654
4734 -5023764
4735 -4885734
4736 -5387922
4737 -5636595
4738 -5357460
4739 -4967779
4740 -5204988
4741 -5760259
4742 -5581713
4743 -5117414
4744 -5124324
4745 -5562026
4746 -5820592
4747 -5373018
4748 -5086460
4749 -5519713
4750 -5862640
4751 -5677460
4752 -5228933
4753 -5297204
4754 -5869422
4755 -5860330
4756 -5420619
4757 -5317667
4758 -5685627
4759 -6057903
4760 -5713160
4761 -5312154
4762 -5618435
4763 -6014927
4764 -5964752
4765 -5529790
4766 -5426310
4767 -5969784
4768 -6137271
4769 -5738161
4770 -5513129
4771 -5778284
4772 -6228111
4773 -6034790
4774 -5548900
4775 -5705992
4776 -6134970
4777 -6201646
4778 -5821788
4779 -5595061
4780 -6062549
4781 -6357151
4782 -6030272
4783 -5733440
4784 -5884401
4785 -6351226
4786 -6302489
4787 -5791055
4788 -5821758
4789 -6247426
4790 -6434597
4791 -6124879
4792 -5781684
4793 -6139561
4794 -6523881
4795 -6301492
4796 -5945810
4797 -5962172
4798 -6425394
4799 -6548219
4800 -6075873
4801 -5972054
4802 -6342708
4803 -6608519
4804 -6391842
4805 -5969171
4806 -6201646
4807 -6649119
4808 -6531533
4809 -6166023
4810 -6092931
4811 -6531562
4812 -6759456
4813 -6326338
4814 -6111053
4815 -6429972
4816 -6757195
4817 -6618564
4818 -6148482
4819 -6258452
4820 -6762994
4821 -6769527
4822 -6401159
4823 -6214242
4824 -6587085
4825 -6959197
4826 -6593330
4827 -6240827
4828 -6467039
4829 -6860577
4830 -6867959
4831 -6390971
4832 -6330975
4833 -6837111
4834 -6962099
4835 -6641688
4836 -6350637
4837 -6617964
4838 -7060784
4839 -6814676
4840 -6411354
4841 -6529574
4842 -6927024
4843 -7065892
4844 -6638261
4845 -6429341
4846 -6875040
4847 -7106271
4848 -6850946
4849 -6495889
4850 -6634440
4851 -7143332
4852 -7056083
4853 -6606756
4854 -6594440
4855 -6975132
4856 -7234863
4857 -6867171
4858 -6522050
4859 -6878894
4860 -7216972
4861 -7063762
4862 -6673673
4863 -6665659
4864 -7176577
4865 -7254316
4866 -6816573
4867 -6677463
4868 -6989428
4869 -7337552
4870 -7088704
4871 -6633928
4872 -6873246
4873 -7286696
4874 -7268773
4875 -6870767
4876 -6706532
4877 -7175595
4878 -7401554
4879 -7015962
4880 -6757879
4881 -6969512
4882 -7384809
4883 -7284753
4884 -6802692
4885 -6892332
4886 -7312876
4887 -7410876
4888 -7064576
4889 -6774720
4890 -7139521
4891 -7489843
4892 -7192794
4893 -6869466
4894 -6981341
4895 -7425985
4896 -7462260
4897 -6963687
4898 -6913956
4899 -7325694
4900 -7499973
4901 -7218372
4902 -6854117
4903 -7126935
4904 -7552781
4905 -7365208
4906 -7012385
4907 -6992586
4908 -7408426
4909 -7595749
4910 -7152213
4911 -6939298
4912 -7269574
4913 -7551981
4914 -7392835
4915 -6961743
4916 -7092104
4917 -7565813
4918 -7507336
4919 -7146809
4920 -7019991
4921 -7362629
4922 -7649231
4923 -7285790
4924 -7003821
4925 -7262708
4926 -7576012
4927 -7523283
4928 -7111160
4929 -7085473
4930 -7537541
4931 -7598084
4932 -7267010
4933 -7055050
4934 -7305798
4935 -7680626
4936 -7440578
4937 -7072196
4938 -7234726
4939 -7580665
4940 -7628638
4941 -7213109
4942 -7052239
4943 -7479195
4944 -7662528
4945 -7385037
4946 -7108654
4947 -7272790
4948 -7701085
4949 -7569338
4950 -7150964
4951 -7200443
4952 -7532152
4953 -7686590
4954 -7328338
4955 -7052916
4956 -7413566
4957 -7688245
4958 -7493102
4959 -7167064
4960 -7222306
4961 -7665145
4962 -7664115
4963 -7229515
4964 -7162606
4965 -7469659
4966 -7705878
4967 -7436592
4968 -7080742
4969 -7355119
4970 -7699574
4971 -7576987
4972 -7231399
4973 -7161626
4974 -7588629
4975 -7720822
4976 -7298134
4977 -7130303
4978 -7404623
4979 -7726983
4980 -7545241
4981 -7110780
4982 -7263685
4983 -7665282
4984 -7630907
4985 -7280488
4986 -7102371
4987 -7490024
4988 -7755028
4989 -7402954
4990 -7137284
4991 -7311011
4992 -7669862
4993 -7624024
4994 -7159909
4995 -7163632
4996 -7557760
4997 -7659972
4998 -7367504
4999 -7084004
5000 -7366340
5001 -7734986
5002 -7479648
5003 -7143085
5004 -7218239
5005 -7583319
5006 -7664520
5007 -7207674
5008 -7084939
5009 -7462758
5010 -7653254
5011 -7428659
5012 -7085225
5013 -7242179
5014 -7664652
5015 -7530823
5016 -7151144
5017 -7110828
5018 -7443901
5019 -7656871
5020 -7283058
5021 -7028853
5022 -7339407
5023 -7616506
5024 -7483282
5025 -7078573
5026 -7111359
5027 -7554010
5028 -7552115
5029 -7174876
5030 -7034223
5031 -7325991
5032 -7631567
5033 -7339735
5034 -6999283
5035 -7198869
5036 -7514227
5037 -7485348
5038 -7099540
5039 -6973273
5040 -7408135
5041 -7552921
5042 -7221711
5043 -6984370
5044 -7170688
5045 -7542345
5046 -7381305
5047 -6969224
5048 -7056316
5049 -7391847
5050 -7454895
5051 -7116486
5052 -6901570
5053 -7268801
5054 -7490798
5055 -7226055
5056 -6947009
5057 -7023196
5058 -7412857
5059 -7371804
5060 -6934615
5061 -6925486
5062 -7260267
5063 -7429169
5064 -7144825
5065 -6814182
5066 -7093736
5067 -7407472
5068 -7210957
5069 -6888210
5070 -6877849
5071 -7265273
5072 -7353846
5073 -6945730
5074 -6821283
5075 -7092198
5076 -7328848
5077 -7146499
5078 -6759918
5079 -6905529
5080 -7250872
5081 -7172052
5082 -6862861
5083 -6749987
5084 -7092770
5085 -7293635
5086 -6940347
5087 -6718173
5088 -6917764
5089 -7192898
5090 -7100090
5091 -6686298
5092 -6736991
5093 -7107971
5094 -7124212
5095 -6830785
5096 -6636321
5097 -6907217
5098 -7194891
5099 -6911614
5100 -6609608
5101 -6734139
5102 -7028790
5103 -7056856
5104 -6655251
5105 -6573381
5106 -6933335
5107 -7049164
5108 -6793136
5109 -6512394
5110 -6689557
5111 -7043467
5112 -6851859
5113 -6520908
5114 -6556599
5115 -6871029
5116 -6985786
5117 -6608048
5118 -6411724
5119 -6737064
5120 -6934776
5121 -6732397
5122 -6399608
5123 -6475268
5124 -6871738
5125 -6814288
5126 -6442896
5127 -6385984
5128 -6676134
5129 -6876977
5130 -6563757
5131 -6250833
5132 -6514194
5133 -6770661
5134 -6652059
5135 -6310554
5136 -6286681
5137 -6690180
5138 -6722292
5139 -6370007
5140 -6226001
5141 -6443289
5142 -6723768
5143 -6505138
5144 -6135932
5145 -6285993
5146 -6604164
5147 -6585324
5148 -6245209
5149 -6086146
5150 -6453769
5151 -6622169
5152 -6300752
5153 -6050621
5154 -6199865
5155 -6532238
5156 -6429552
5157 -6026485
5158 -6070037
5159 -6388909
5160 -6466057
5161 -6169280
5162 -5908283
5163 -6182192
5164 -6446672
5165 -6217005
5166 -5924495
5167 -5966501
5168 -6319225
5169 -6348046
5170 -5936427
5171 -5855715
5172 -6152764
5173 -6310584
5174 -6070506
5175 -5736886
5176 -5936321
5177 -6267820
5178 -6119539
5179 -5808584
5180 -5754219
5181 -6083812
5182 -6213190
5183 -5837017
5184 -5643532
5185 -5886564
5186 -6119742
5187 -5984087
5188 -5605744
5189 -5674740
5190 -6045870
5191 -6013237
5192 -5691280
5193 -5536195
5194 -5804500
5195 -6041638
5196 -5736602
5197 -5460918
5198 -5625333
5199 -5894952
5200 -5856367
5201 -5488718
5202 -5448260
5203 -5792975
5204 -5839073
5205 -5560828
5206 -5338066
5207 -5529363
5208 -5833432
5209 -5629101
5210 -5303895
5211 -5391545
5212 -5663926
5213 -5721126
5214 -5353855
5215 -5197904
5216 -5514625
5217 -5658024
5218 -5423415
5219 -5160410
5220 -5263759
5221 -5610204
5222 -5499688
5223 -5149739
5224 -5144684
5225 -5402351
5226 -5518974
5227 -5222741
5228 -4969014
5229 -5240031
5230 -5448820
5231 -5295586
5232 -5000162
5233 -5000351
5234 -5345845
5235 -5345025
5236 -4988933
5237 -4892147
5238 -5124173
5239 -5325274
5240 -5094507
5241 -4774929
5242 -4957696
5243 -5222163
5244 -5139914
5245 -4833517
5246 -4739543
5247 -5058250
5248 -5160238
5249 -4836444
5250 -4663962
5251 -4831446
5252 -5094794
5253 -4962583
5254 -4591604
5255 -4675932
5256 -4958711
5257 -4952410
5258 -4661348
5259 -4484766
5260 -4773875
5261 -4961165
5262 -4685524
5263 -4451653
5264 -4556138
5265 -4847085
5266 -4803997
5267 -4412898
5268 -4382886
5269 -4678864
5270 -4762749
5271 -4510889
5272 -4249615
5273 -4453614
5274 -4743799
5275 -4550973
5276 -4247622
5277 -4261915
5278 -4549018
5279 -4617029
5280 -4239019
5281 -4113948
5282 -4382228
5283 -4541121
5284 -4355880
5285 -4045561
5286 -4152147
5287 -4471441
5288 -4357163
5289 -4049332
5290 -3981447
5291 -4233976
5292 -4397228
5293 -4078877
5294 -3860045
5295 -4081756
5296 -4301010
5297 -4182155
5298 -3831636
5299 -3828872
5300 -4176054
5301 -4168818
5302 -3856797
5303 -3710088
5304 -3933095
5305 -4176642
5306 -3923983
5307 -3620684
5308 -3762140
5309 -4008023
5310 -3982141
5311 -3641048
5312 -3535090
5313 -3866711
5314 -3961439
5315 -3695771
5316 -3481373
5317 -3607504
5318 -3900385
5319 -3757804
5320 -3407915
5321 -3445303
5322 -3697306
5323 -3766603
5324 -3467682
5325 -3272939
5326 -3539316
5327 -3716665
5328 -3509115
5329 -3240435
5330 -3278625
5331 -3594943
5332 -3558219
5333 -3205222
5334 -3152069
5335 -3391945
5336 -3545667
5337 -3303497
5338 -3016693
5339 -3206069
5340 -3443595
5341 -3308824
5342 -3021886
5343 -2965807
5344 -3281157
5345 -3349932
5346 -3012902
5347 -2891000
5348 -3071171
5349 -3271153
5350 -3113992
5351 -2776573
5352 -2879785
5353 -3139941
5354 -3093141
5355 -2819521
5356 -2689416
5357 -2949177
5358 -3113501
5359 -2829623
5360 -2622381
5361 -2744613
5362 -2981287
5363 -2903442
5364 -2550788
5365 -2553667
5366 -2840130
5367 -2862175
5368 -2615704
5369 -2417876
5370 -2622638
5371 -2845803
5372 -2611439
5373 -2359692
5374 -2427340
5375 -2669344
5376 -2676355
5377 -2332829
5378 -2253666
5379 -2525395
5380 -2608792
5381 -2409475
5382 -2150185
5383 -2281730
5384 -2559507
5385 -2404682
5386 -2111479
5387 -2112561
5388 -2348234
5389 -2460800
5390 -2137160
5391 -1960912
5392 -2197517
5393 -2354281
5394 -2192805
5395 -1896105
5396 -1939740
5397 -2246432
5398 -2197185
5399 -1903530
5400 -1823989
5401 -2025044
5402 -2188553
5403 -1947559
5404 -1684029
5405 -1851739
5406 -2044302
5407 -1973332
5408 -1678113
5409 -1625006
5410 -1936028
5411 -1960632
5412 -1680656
5413 -1538239
5414 -1689504
5415 -1912260
5416 -1718233
5417 -1418249
5418 -1524039
5419 -1759785
5420 -1758205
5421 -1467145
5422 -1319652
5423 -1595885
5424 -1717616
5425 -1462658
5426 -1246735
5427 -1335813
5428 -1613408
5429 -1528048
5430 -1184082
5431 -1193252
5432 -1431778
5433 -1506521
5434 -1257346
5435 -1027061
5436 -1243915
5437 -1433458
5438 -1245132
5439  -998382
5440 -1013605
5441 -1299294
5442 -1304457
5443  -970703
5444  -884976
5445 -1101503
5446 -1234469
5447 -1041045
5448  -753610
5449  -887137
5450 -1151524
5451 -1040582
5452  -769017
5453  -699283
5454  -958874
5455 -1070081
5456  -756980
5457  -590798
5458  -762279
5459  -937168
5460  -826306
5461  -515805
5462  -559501
5463  -842591
5464  -808244
5465  -554962
5466  -405951
5467  -612577
5468  -798141
5469  -546108
5470  -317394
5471  -430020
5472  -649018
5473  -622849
5474  -290019
5475  -232303
5476  -509389
5477  -569486
5478  -333791
5479  -125376
5480  -268216
5481  -510393
5482  -343026
5483   -70550
5484  -113081
5485  -330508
5486  -379922
5487   -77739
5488    65782
5489  -162246
5490  -279238
5491  -119353
5492   121257
5493    59861
5494  -213932
5495  -124952
5496   159146
5497   192244
5498     -447
5499  -123505
5500   141384
5501   354453
5502   168440
5503   -14080
5504   102625
5505   369975
5506   382932
5507   102360
5508    98968
5509   386447
5510   491907
5511   334826
5512   150600
5513   338998
5514   607057
5515   485460
5516   277637
5517   331252
5518   588085
5519   689046
5520   430318
5521   355899
5522   614121
5523   756504
5524   649025
5525   437757
5526   549912
5527   837959
5528   797823
5529   580734
5530   573916
5531   812581
5532   981733
5533   763612
5534   607047
5535   820256
5536  1019310
5537   956004
5538   728677
5539   768138
5540  1086322
5541  1112927
5542   893860
5543   826502
5544  1028730
5545  1244433
5546  1079756
5547   872504
5548  1028318
5549  1260351
5550  1265777
5551  1041062
5552   991407
5553  1299880
5554  1406305
5555  1208055
5556  1077868
5557  1212782
5558  1489270
5559  1408749
5560  1149203
5561  1228770
5562  1492863
5563  1573969
5564  1357460
5565  1226939
5566  1487944
5567  1666580
5568  1517421
5569  1351165
5570  1428936
5571  1716758
5572  1715247
5573  1452119
5574  1462186
5575  1696402
5576  1840557
5577  1673167
5578  1467329
5579  1668965
5580  1912780
5581  1824835
5582  1628571
5583  1639470
5584  1928433
5585  2021166
5586  1757146
5587  1681531
5588  1889593
5589  2088149
5590  1984655
5591  1733975
5592  1865449
5593  2142378
5594  2129323
5595  1931990
5596  1854866
5597  2106556
5598  2281894
5599  2068594
5600  1928987
5601  2078718
5602  2309901
5603  2293470
5604  2033609
5605  2065929
5606  2356758
5607  2398480
5608  2223164
5609  2094010
5610  2287779
5611  2521825
5612  2371863
5613  2181283
5614  2285424
5615  2525825
5616  2576086
5617  2326220
5618  2272180
5619  2539689
5620  2648851
5621  2505069
5622  2326085
5623  2466886
5624  2747645
5625  2667824
5626  2452965
5627  2489615
5628  2719105
5629  2832897
5630  2611171
5631  2483323
5632  2713594
5633  2877739
5634  2788297
5635  2600565
5636  2654310
5637  2946674
5638  2945876
5639  2722416
5640  2688462
5641  2885432
5642  3063451
5643  2902982
5644  2716362
5645  2889925
5646  3098305
5647  3075634
5648  2866366
5649  2840665
5650  3129811
5651  3192026
5652  2997951
5653  2907813
5654  3060772
5655  3279086
5656  3190915
5657  2971364
5658  3071078
5659  3292541
5660  3315932
5661  3134753
5662  3037511
5663  3279233
5664  3430254
5665  3263391
5666  3139780
5667  3236896
5668  3478454
5669  3452314
5670  3207432
5671  3240115
5672  3470814
5673  3553911
5674  3393261
5675  3238513
5676  3445596
5677  3648380
5678  3534419
5679  3363062
5680  3407360
5681  3648823
5682  3696118
5683  3456210
5684  3423873
5685  3633504
5686  3770215
5687  3651709
5688  3457197
5689  3604328
5690  3843271
5691  3772847
5692  3589393
5693  3578519
5694  3812322
5695  3916322
5696  3700551
5697  3611346
5698  3794178
5699  3974405
5700  3904066
5701  3684797
5702  3753495
5703  4015604
5704  4004900
5705  3827752
5706  3754646
5707  3953237
5708  4139311
5709  3964890
5710  3805208
5711  3943708
5712  4147070
5713  4141520
5714  3901925
5715  3892575
5716  4156854
5717  4223913
5718  4058662
5719  3937656
5720  4093016
5721  4326562
5722  4204944
5723  4009327
5724  4074449
5725  4291179
5726  4357909
5727  4138789
5728  4052097
5729  4292239
5730  4422858
5731  4299398
5732  4122582
5733  4209519
5734  4481756
5735  4434808
5736  4214423
5737  4223093
5738  4422091
5739  4549189
5740  4379960
5741  4220399
5742  4416320
5743  4592848
5744  4512640
5745  4326353
5746  4335718
5747  4597774
5748  4639965
5749  4422096
5750  4372638
5751  4552884
5752  4725415
5753  4600065
5754  4388879
5755  4523984
5756  4731787
5757  4709650
5758  4527620
5759  4468566
5760  4718899
5761  4832952
5762  4645258
5763  4533590
5764  4661322
5765  4863333
5766  4806381
5767  4574880
5768  4635435
5769  4853515
5770  4893365
5771  4738838
5772  4623429
5773  4826666
5774  4993911
5775  4835922
5776  4699019
5777  4772783
5778  4985393
5779  4991946
5780  4756885
5781  4760979
5782  4976985
5783  5061051
5784  4928511
5785  4768455
5786  4916816
5787  5124855
5788  5021864
5789  4856576
5790  4879100
5791  5084568
5792  5174843
5793  4952737
5794  4877721
5795  5068725
5796  5198312
5797  5105621
5798  4916152
5799  4995925
5800  5233543
5801  5193064
5802  5030794
5803  4993232
5804  5183568
5805  5314476
5806  5136106
5807  5001970
5808  5154574
5809  5309812
5810  5272941
5811  5079061
5812  5085829
5813  5330220
5814  5351386
5815  5183302
5816  5108161
5817  5255101
5818  5431655
5819  5300766
5820  5122821
5821  5227425
5822  5412130
5823  5425148
5824  5226436
5825  5175309
5826  5410117
5827  5486398
5828  5336823
5829  5218057
5830  5314467
5831  5534878
5832  5458197
5833  5246940
5834  5313812
5835  5498488
5836  5562939
5837  5380441
5838  5264510
5839  5471429
5840  5605775
5841  5476059
5842  5327491
5843  5380053
5844  5610693
5845  5603669
5846  5390628
5847  5385470
5848  5551621
5849  5660374
5850  5516230
5851  5354406
5852  5515132
5853  5682261
5854  5617040
5855  5451830
5856  5444423
5857  5672381
5858  5728915
5859  5519580
5860  5452745
5861  5598542
5862  5754662
5863  5656700
5864  5451940
5865  5558362
5866  5759804
5867  5739756
5868  5570721
5869  5496852
5870  5700217
5871  5831198
5872  5645428
5873  5515945
5874  5629229
5875  5819333
5876  5791897
5877  5566332
5878  5592489
5879  5806149
5880  5843292
5881  5686668
5882  5562144
5883  5719796
5884  5896348
5885  5771137
5886  5613699
5887  5668917
5888  5858715
5889  5898789
5890  5679339
5891  5623710
5892  5828376
5893  5904462
5894  5796165
5895  5635348
5896  5738012
5897  5947874
5898  5876563
5899  5702842
5900  5701090
5901  5876520
5902  5968085
5903  5778169
5904  5663116
5905  5837867
5906  5966618
5907  5893817
5908  5707940
5909  5749084
5910  5970534
5911  5963865
5912  5786764
5913  5726692
5914  5879623
5915  6019166
5916  5876227
5917  5713926
5918  5840817
5919  5994055
5920  5972988
5921  5786032
5922  5762885
5923  5978683
5924  6022575
5925  5851109
5926  5764895
5927  5875230
5928  6054347
5929  5965624
5930  5770196
5931  5848959
5932  6011905
5933  6025880
5934  5856378
5935  5770313
5936  5962063
5937  6063901
5938  5926517
5939  5809673
5940  5868598
5941  6057644
5942  6022269
5943  5823903
5944  5838419
5945  5997272
5946  6064408
5947  5916574
5948  5786333
5949  5951501
5950  6084497
5951  5977151
5952  5837791
5953  5850689
5954  6049616
5955  6066561
5956  5864176
5957  5826301
5958  5975448
5959  6082010
5960  5980974
5961  5799118
5962  5908715
5963  6097076
5964  6028153
5965  5867155
5966  5833351
5967  6012138
5968  6093958
5969  5912017
5970  5831615
5971  5947322
5972  6083267
5973  6019115
5974  5827372
5975  5870950
5976  6060754
5977  6042389
5978  5885474
5979  5815818
5980  5980409
5981  6109774
5982  5948034
5983  5822938
5984  5911342
5985  6059921
5986  6049510
5987  5834631
5988  5824536
5989  6017587
5990  6062340
5991  5922546
5992  5804612
5993  5916467
5994  6097541
5995  5981375
5996  5812747
5997  5854588
5998  6015354
5999  6050350
6000  5865665
6001  5784550
6002  5965862
6003  6054445
6004  5941788
6005  5789904
6006  5855342
6007  6047131
6008  5993206
6009  5809106
6010  5810832
6011  5954803
6012  6046385
6013  5880212
6014  5750613
6015  5900406
6016  6024926
6017  5941227
6018  5775520
6019  5778310
6020  5980978
6021  5990922
6022  5806486
6023  5756869
6024  5881133
6025  6011858
6026  5888398
6027  5710175
6028  5811811
6029  5958202
6030  5928878
6031  5761675
6032  5704755
6033  5901783
6034  5974812
6035  5810063
6036  5702079
6037  5788959
6038  5951053
6039  5883588
6040  5680208
6041  5717495
6042  5889261
6043  5912360
6044  5756328
6045  5651106
6046  5810315
6047  5919654
6048  5791043
6049  5658572
6050  5700221
6051  5859323
6052  5859407
6053  5657084
6054  5641093
6055  5789475
6056  5855130
6057  5741876
6058  5590146
6059  5698025
6060  5842991
6061  5757166
6062  5608970
6063  5603749
6064  5768867
6065  5816667
6066  5631094
6067  5560025
6068  5695614
6069  5788060
6070  5694999
6071  5525966
6072  5580094
6073  5761376
6074  5716518
6075  5567299
6076  5518955
6077  5657603
6078  5752726
6079  5592809
6080  5474255
6081  5578232
6082  5690844
6083  5651730
6084  5472290
6085  5473774
6086  5656038
6087  5657064
6088  5517566
6089  5426259
6090  5534786
6091  5664258
6092  5534363
6093  5397005
6094  5459575
6095  5580337
6096  5583195
6097  5411158
6098  5364403
6099  5538644
6100  5577331
6101  5445462
6102  5333701
6103  5402139
6104  5565723
6105  5477841
6106  5308985
6107  5339322
6108  5475713
6109  5520048
6110  5346410
6111  5252179
6112  5392624
6113  5479409
6114  5373914
6115  5239897
6116  5265768
6117  5441645
6118  5414759
6119  5234955
6120  5214794
6121  5336715
6122  5418538
6123  5277633
6124  5135269
6125  5246618
6126  5368353
6127  5301353
6128  5149611
6129  5135803
6130  5308157
6131  5331005
6132  5155096
6133  5084196
6134  5186172
6135  5291934
6136  5202802
6137  5024003
6138  5093649
6139  5237124
6140  5221190
6141  5065474
6142  4990430
6143  5148753
6144  5222849
6145  5060818
6146  4960347
6147  5033091
6148  5166408
6149  5115789
6150  4924105
6151  4941258
6152  5097030
6153  5105203
6154  4961460
6155  4847460
6156  4976459
6157  5101518
6158  4973742
6159  4840846
6160  4876116
6161  5013271
6162  5022043
6163  4824079
6164  4784986
6165  4925632
6166  4977489
6167  4867972
6168  4727487
6169  4799302
6170  4957840
6171  4877956
6172  4724947
6173  4709096
6174  4842856
6175  4897325
6176  4728019
6177  4629337
6178  4746691
6179  4832141
6180  4764527
6181  4604550
6182  4630472
6183  4791796
6184  4758673
6185  4601013
6186  4547852
6187  4660603
6188  4760852
6189  4610212
6190  4483463
6191  4566112
6192  4681984
6193  4654283
6194  4479068
6195  4447645
6196  4607901
6197  4631102
6198  4485039
6199  4389535
6200  4469219
6201  4607182
6202  4508345
6203  4347336
6204  4385174
6205  4512816
6206  4511368
6207  4344509
6208  4264954
6209  4417133
6210  4476300
6211  4357416
6212  4243443
6213  4281141
6214  4431170
6215  4374406
6216  4199373
6217  4204982
6218  4324055
6219  4353718
6220  4220818
6221  4099728
6222  4219603
6223  4320821
6224  4223586
6225  4089944
6226  4090021
6227  4238827
6228  4232354
6229  4058419
6230  4015761
6231  4124541
6232  4199659
6233  4090431
6234  3942036
6235  4020449
6236  4138759
6237  4076072
6238  3931121
6239  3897773
6240  4031885
6241  4078959
6242  3914880
6243  3836682
6244  3921533
6245  4023119
6246  3953075
6247  3777838
6248  3806874
6249  3940136
6250  3914322
6251  3773495
6252  3706905
6253  3818956
6254  3908900
6255  3768200
6256  3663431
6257  3717936
6258  3823496
6259  3790086
6260  3616392
6261  3602095
6262  3740240
6263  3754773
6264  3631939
6265  3518397
6266  3606024
6267  3726647
6268  3619194
6269  3473134
6270  3497301
6271  3616105
6272  3629429
6273  3456617
6274  3393407
6275  3520314
6276  3573554
6277  3477836
6278  3335691
6279  3378443
6280  3517091
6281  3457568
6282  3305077
6283  3285653
6284  3394951
6285  3454795
6286  3305405
6287  3193896
6288  3298599
6289  3381002
6290  3306418
6291  3151860
6292  3153226
6293  3301945
6294  3292285
6295  3133576
6296  3080752
6297  3171660
6298  3273236
6299  3142363
6300  3002444
6301  3069273
6302  3174652
6303  3129548
6304  2978282
6305  2936307
6306  3080046
6307  3115380
6308  2962891
6309  2872962
6310  2943607
6311  3054125
6312  2973911
6313  2803445
6314  2833262
6315  2951508
6316  2956860
6317  2811101
6318  2722141
6319  2851567
6320  2922230
6321  2800588
6322  2675974
6323  2702692
6324  2826031
6325  2800081
6326  2627978
6327  2614761
6328  2720145
6329  2757570
6330  2647960
6331  2508694
6332  2594772
6333  2706630
6334  2624552
6335  2484818
6336  2474174
6337  2599988
6338  2625179
6339  2448710
6340  2398893
6341  2485162
6342  2553907
6343  2461369
6344  2309472
6345  2352615
6346  2481063
6347  2440061
6348  2297849
6349  2246779
6350  2364047
6351  2421339
6352  2274928
6353  2166708
6354  2237854
6355  2334320
6356  2280258
6357  2117477
6358  2120686
6359  2257382
6360  2241652
6361  2108328
6362  2024456
6363  2107068
6364  2210906
6365  2090481
6366  1963564
6367  2001086
6368  2103411
6369  2090029
6370  1935422
6371  1890770
6372  2015197
6373  2033250
6374  1923433
6375  1811834
6376  1863993
6377  1983060
6378  1897409
6379  1759153
6380  1769700
6381  1867314
6382  1889074
6383  1740750
6384  1654023
6385  1761942
6386  1818720
6387  1723890
6388  1599364
6389  1623110
6390  1751219
6391  1716595
6392  1560378
6393  1538400
6394  1623851
6395  1675088
6396  1550591
6397  1427760
6398  1516590
6399  1596779
6400  1536023
6401  1404258
6402  1387851
6403  1514981
6404  1505823
6405  1353745
6406  1305140
6407  1379718
6408  1452727
6409  1356672
6410  1219976
6411  1267005
6412  1369390
6413  1336065
6414  1196679
6415  1144691
6416  1263931
6417  1302023
6418  1165726
6419  1067163
6420  1125976
6421  1233020
6422  1181324
6423  1007337
6424  1020228
6425  1132726
6426  1131313
6427  1001640
6428   905477
6429  1001887
6430  1078967
6431   972098
6432   861284
6433   885368
6434   998574
6435   981006
6436   805703
6437   770033
6438   883106
6439   916954
6440   810886
6441   681204
6442   753787
6443   862804
6444   778621
6445   651358
6446   641143
6447   741322
6448   771577
6449   613639
6450   536443
6451   633509
6452   692562
6453   621710
6454   475580
6455   496589
6456   621583
6457   584991
6458   448295
6459   399080
6460   493223
6461   555224
6462   419952
6463   314117
6464   389334
6465   468217
6466   425025
6467   261568
6468   250317
6469   375117
6470   378477
6471   250878
6472   164166
6473   233694
6474   346806
6475   240654
6476    95873
6477   135324
6478   232716
6479   225886
6480    68631
6481     4672
6482   125200
6483   164293
6484    55413
6485   -43368
6486    -8780
6487   100659
6488    38739
6489  -100445
6490  -103618
6491   -22177
6492    10170
6493  -117982
6494  -207878
6495  -117464
6496   -55796
6497  -133771
6498  -254312
6499  -258733
6500  -134467
6501  -158189
6502  -309560
6503  -346660
6504  -261189
6505  -204526
6506  -306993
6507  -433382
6508  -360804
6509  -282067
6510  -332091
6511  -456347
6512  -499050
6513  -384858
6514  -358562
6515  -499333
6516  -565143
6517  -502996
6518  -419554
6519  -493363
6520  -634197
6521  -608588
6522  -508559
6523  -538493
6524  -657999
6525  -722583
6526  -622078
6527  -565158
6528  -689736
6529  -787070
6530  -741278
6531  -648629
6532  -687824
6533  -837684
6534  -848995
6535  -745336
6536  -739653
6537  -851014
6538  -940792
6539  -865965
6540  -770050
6541  -874796
6542  -992685
6543  -976026
6544  -881837
6545  -885014
6546 -1029903
6547 -1073549
6548  -968159
6549  -946666
6550 -1036328
6551 -1146819
6552 -1102026
6553 -1001064
6554 -1071387
6555 -1192582
6556 -1199460
6557 -1112154
6558 -1076710
6559 -1213844
6560 -1295868
6561 -1209065
6562 -1151158
6563 -1217146
6564 -1345789
6565 -1345887
6566 -1222007
6567 -1251694
6568 -1375613
6569 -1423048
6570 -1337720
6571 -1278861
6572 -1387936
6573 -1504894
6574 -1443570
6575 -1363600
6576 -1400326
6577 -1533080
6578 -1571196
6579 -1453501
6580 -1437968
6581 -1556464
6582 -1632871
6583 -1572573
6584 -1485301
6585 -1570572
6586 -1703081
6587 -1676077
6588 -1584217
6589 -1582492
6590 -1710232
6591 -1784137
6592 -1672933
6593 -1623791
6594 -1732926
6595 -1839035
6596 -1810759
6597 -1699132
6598 -1737566
6599 -1884526
6600 -1889701
6601 -1800120
6602 -1761713
6603 -1884701
6604 -1983224
6605 -1901646
6606 -1830620
6607 -1906605
6608 -2020439
6609 -2026826
6610 -1910746
6611 -1907091
6612 -2049981
6613 -2097716
6614 -2017664
6615 -1964862
6616 -2050589
6617 -2171725
6618 -2132716
6619 -2029529
6620 -2079550
6621 -2195528
6622 -2228379
6623 -2133278
6624 -2084507
6625 -2220207
6626 -2302358
6627 -2239751
6628 -2167425
6629 -2213853
6630 -2352491
6631 -2334106
6632 -2231311
6633 -2252355
6634 -2357172
6635 -2429508
6636 -2349755
6637 -2280945
6638 -2383852
6639 -2482727
6640 -2444657
6641 -2361305
6642 -2377825
6643 -2516056
6644 -2548771
6645 -2442330
6646 -2418034
6647 -2519547
6648 -2615949
6649 -2559490
6650 -2458026
6651 -2539065
6652 -2650649
6653 -2644798
6654 -2552351
6655 -2536392
6656 -2667678
6657 -2734635
6658 -2642213
6659 -2599266
6660 -2681969
6661 -2775058
6662 -2750228
6663 -2650208
6664 -2689493
6665 -2815198
6666 -2832161
6667 -2749397
6668 -2703455
6669 -2824701
6670 -2915646
6671 -2844119
6672 -2773545
6673 -2823767
6674 -2940651
6675 -2946656
6676 -2831317
6677 -2843374
6678 -2966559
6679 -3015146
6680 -2946175
6681 -2881967
6682 -2965105
6683 -3078817
6684 -3028197
6685 -2945294
6686 -2969359
6687 -3085940
6688 -3129805
6689 -3021545
6690 -2999857
6691 -3109812
6692 -3179080
6693 -3131606
6694 -3050645
6695 -3101042
6696 -3231044
6697 -3204621
6698 -3121135
6699 -3120375
6700 -3228232
6701 -3301558
6702 -3210375
6703 -3146587
6704 -3245791
6705 -3332613
6706 -3308542
6707 -3208673
6708 -3232843
6709 -3375054
6710 -3383642
6711 -3294763
6712 -3268311
6713 -3361527
6714 -3452707
6715 -3392002
6716 -3301597
6717 -3372387
6718 -3471477
6719 -3481255
6720 -3379860
6721 -3367077
6722 -3497301
6723 -3551106
6724 -3462772
6725 -3411072
6726 -3476572
6727 -3596725
6728 -3558914
6729 -3455685
6730 -3487031
6731 -3604693
6732 -3643931
6733 -3555125
6734 -3497827
6735 -3614984
6736 -3694074
6737 -3632004
6738 -3556727
6739 -3599674
6740 -3722241
6741 -3730092
6742 -3613764
6743 -3621492
6744 -3730219
6745 -3779903
6746 -3711118
6747 -3630162
6748 -3725817
6749 -3828263
6750 -3785734
6751 -3706364
6752 -3714432
6753 -3846700
6754 -3880910
6755 -3775099
6756 -3735155
6757 -3825692
6758 -3913587
6759 -3874165
6760 -3761295
6761 -3823495
6762 -3945344
6763 -3939205
6764 -3853011
6765 -3825902
6766 -3941110
6767 -4009482
6768 -3923738
6769 -3860502
6770 -3926999
6771 -4029682
6772 -4018530
6773 -3908758
6774 -3931347
6775 -4056526
6776 -4069352
6777 -3995104
6778 -3945179
6779 -4026890
6780 -4129831
6781 -4062342
6782 -3994390
6783 -4035870
6784 -4129199
6785 -4152610
6786 -4044384
6787 -4027535
6788 -4144860
6789 -4186110
6790 -4124437
6791 -4055796
6792 -4115501
6793 -4233918
6794 -4195792
6795 -4111343
6796 -4122849
6797 -4221684
6798 -4274854
6799 -4168989
6800 -4123772
6801 -4226522
6802 -4299132
6803 -4252197
6804 -4170365
6805 -4205524
6806 -4324470
6807 -4320950
6808 -4225363
6809 -4216364
6810 -4304404
6811 -4368596
6812 -4296155
6813 -4225763
6814 -4307166
6815 -4390282
6816 -4373034
6817 -4286255
6818 -4283775
6819 -4405696
6820 -4430052
6821 -4336782
6822 -4301741
6823 -4372917
6824 -4469023
6825 -4412246
6826 -4323802
6827 -4379335
6828 -4475763
6829 -4479244
6830 -4387637
6831 -4348673
6832 -4471303
6833 -4525749
6834 -4439994
6835 -4391866
6836 -4443788
6837 -4552702
6838 -4519650
6839 -4415122
6840 -4434874
6841 -4533651
6842 -4565815
6843 -4489428
6844 -4425021
6845 -4527215
6846 -4605426
6847 -4549893
6848 -4474782
6849 -4500085
6850 -4609035
6851 -4622022
6852 -4502521
6853 -4490364
6854 -4596671
6855 -4644855
6856 -4580114
6857 -4498840
6858 -4574477
6859 -4678673
6860 -4636261
6861 -4547332
6862 -4551470
6863 -4659891
6864 -4691745
6865 -4592445
6866 -4553663
6867 -4639487
6868 -4708033
6869 -4679449
6870 -4577846
6871 -4615454
6872 -4726876
6873 -4716654
6874 -4625602
6875 -4598421
6876 -4694572
6877 -4767449
6878 -4679298
6879 -4615737
6880 -4674523
6881 -4767156
6882 -4754527
6883 -4643159
6884 -4643705
6885 -4761735
6886 -4787468
6887 -4704047
6888 -4652089
6889 -4729475
6890 -4822653
6891 -4755504
6892 -4674590
6893 -4703748
6894 -4795850
6895 -4816014
6896 -4716212
6897 -4681268
6898 -4786657
6899 -4837604
6900 -4776439
6901 -4704842
6902 -4739422
6903 -4854719
6904 -4826037
6905 -4721154
6906 -4732752
6907 -4821197
6908 -4869298
6909 -4780772
6910 -4715104
6911 -4801513
6912 -4879233
6913 -4833517
6914 -4743469
6915 -4755933
6916 -4871206
6917 -4872882
6918 -4779435
6919 -4754064
6920 -4827748
6921 -4911298
6922 -4838178
6923 -4749050
6924 -4807873
6925 -4890506
6926 -4875325
6927 -4790242
6928 -4765041
6929 -4879851
6930 -4920339
6931 -4828606
6932 -4770031
6933 -4839782
6934 -4917958
6935 -4877576
6936 -4778333
6937 -4816248
6938 -4901604
6939 -4913007
6940 -4827070
6941 -4783378
6942 -4876287
6943 -4942695
6944 -4858645
6945 -4799224
6946 -4834086
6947 -4919554
6948 -4916777
6949 -4810695
6950 -4813006
6951 -4909743
6952 -4934034
6953 -4856940
6954 -4793138
6955 -4864230
6956 -4948971
6957 -4886864
6958 -4810550
6959 -4825787
6960 -4918820
6961 -4940674
6962 -4836654
6963 -4809101
6964 -4893816
6965 -4945584
6966 -4888509
6967 -4798090
6968 -4845183
6969 -4942805
6970 -4904267
6971 -4830114
6972 -4812560
6973 -4904475
6974 -4955464
6975 -4853889
6976 -4792370
6977 -4870737
6978 -4928080
6979 -4900761
6980 -4800516
6981 -4818895
6982 -4923124
6983 -4924038
6984 -4830456
6985 -4802007
6986 -4877798
6987 -4943199
6988 -4865922
6989 -4783846
6990 -4839213
6991 -4916868
6992 -4906988
6993 -4803959
6994 -4782802
6995 -4893535
6996 -4917880
6997 -4835751
6998 -4775542
6999 -4828068
7000 -4926016
7001 -4869881
7002 -4769948
7003 -4797380
7004 -4881315
7005 -4905743
7006 -4802647
7007 -4756589
7008 -4856977
7009 -4898754
7010 -4828679
7011 -4758381
7012 -4782928
7013 -4888297
7014 -4858546
7015 -4759325
7016 -4753924
7017 -4846979
7018 -4873983
7019 -4799423
7020 -4720888
7021 -4792049
7022 -4865926
7023 -4825254
7024 -4732180
7025 -4734267
7026 -4839038
7027 -4849076
7028 -4745893
7029 -4717787
7030 -4778254
7031 -4841498
7032 -4787793
7033 -4686557
7034 -4737377
7035 -4822943
7036 -4804745
7037 -4710114
7038 -4679318
7039 -4772162
7040 -4815567
7041 -4720017
7042 -4660191
7043 -4714141
7044 -4789584
7045 -4762177
7046 -4652729
7047 -4664098
7048 -4763235
7049 -4765593
7050 -4685116
7051 -4627889
7052 -4696873
7053 -4766924
7054 -4693044
7055 -4613486
7056 -4639708
7057 -4730819
7058 -4730362
7059 -4621979
7060 -4600971
7061 -4687038
7062 -4707853
7063 -4638847
7064 -4565129
7065 -4623567
7066 -4706144
7067 -4662443
7068 -4569019
7069 -4570489
7070 -4650080
7071 -4681752
7072 -4571194
7073 -4522248
7074 -4603563
7075 -4653498
7076 -4597996
7077 -4512253
7078 -4536262
7079 -4632999
7080 -4610043
7081 -4515110
7082 -4483944
7083 -4561378
7084 -4615750
7085 -4526158
7086 -4452450
7087 -4515771
7088 -4579765
7089 -4548828
7090 -4452840
7091 -4444453
7092 -4544708
7093 -4545760
7094 -4456490
7095 -4417965
7096 -4464739
7097 -4537238
7098 -4473413
7099 -4390681
7100 -4421123
7101 -4494475
7102 -4484337
7103 -4395569
7104 -4349239
7105 -4447213
7106 -4470017
7107 -4395833
7108 -4338525
7109 -4372785
7110 -4451816
7111 -4408430
7112 -4309873
7113 -4324221
7114 -4391725
7115 -4405321
7116 -4323361
7117 -4260884
7118 -4334716
7119 -4390005
7120 -4324143
7121 -4254894
7122 -4264478
7123 -4355452
7124 -4337915
7125 -4226029
7126 -4212750
7127 -4286024
7128 -4327454
7129 -4258344
7130 -4164781
7131 -4224340
7132 -4296264
7133 -4252338
7134 -4167170
7135 -4151326
7136 -4241110
7137 -4258043
7138 -4147803
7139 -4113169
7140 -4165994
7141 -4233330
7142 -4177654
7143 -4075683
7144 -4099563
7145 -4185538
7146 -4167313
7147 -4072687
7148 -4037177
7149 -4116746
7150 -4161940
7151 -4071139
7152 -4007405
7153 -4049638
7154 -4115676
7155 -4090518
7156 -3973222
7157 -3972842
7158 -4064655
7159 -4068690
7160 -3985843
7161 -3926251
7162 -3982031
7163 -4054142
7164 -3986559
7165 -3896088
7166 -3913691
7167 -3992253
7168 -3989117
7169 -3884815
7170 -3849111
7171 -3937586
7172 -3960692
7173 -3890251
7174 -3815188
7175 -3846965
7176 -3933725
7177 -3887534
7178 -3785469
7179 -3785507
7180 -3854397
7181 -3881003
7182 -3787490
7183 -3726702
7184 -3789533
7185 -3846544
7186 -3793163
7187 -3699930
7188 -3701921
7189 -3801679
7190 -3779006
7191 -3680306
7192 -3652194
7193 -3707509
7194 -3761992
7195 -3687638
7196 -3598909
7197 -3652014
7198 -3708964
7199 -3679524
7200 -3585837
7201 -3567923
7202 -3653956
7203 -3665586
7204 -3576589
7205 -3520659
7206 -3562806
7207 -3633372
7208 -3584638
7209 -3476266
7210 -3503742
7211 -3568748
7212 -3560339
7213 -3476984
7214 -3418134
7215 -3504192
7216 -3538355
7217 -3459231
7218 -3385465
7219 -3410258
7220 -3483419
7221 -3462564
7222 -3348171
7223 -3350650
7224 -3418946
7225 -3444800
7226 -3360488
7227 -3282776
7228 -3339909
7229 -3401700
7230 -3333207
7231 -3261365
7232 -3255606
7233 -3340230
7234 -3340775
7235 -3230211
7236 -3202155
7237 -3265024
7238 -3292647
7239 -3231747
7240 -3137065
7241 -3175991
7242 -3248069
7243 -3211450
7244 -3123821
7245 -3102444
7246 -3173736
7247 -3208800
7248 -3101928
7249 -3044932
7250 -3096217
7251 -3149973
7252 -3103949
7253 -3002774
7254 -3003595
7255 -3088247
7256 -3075102
7257 -2995015
7258 -2952877
7259 -3010481
7260 -3056682
7261 -2968348
7262 -2898698
7263 -2934751
7264 -2987857
7265 -2972294
7266 -2868500
7267 -2851484
7268 -2928459
7269 -2938504
7270 -2854987
7271 -2794611
7272 -2833975
7273 -2901467
7274 -2835301
7275 -2743427
7276 -2759391
7277 -2822040
7278 -2825777
7279 -2725902
7280 -2676511
7281 -2756994
7282 -2787765
7283 -2714574
7284 -2633933
7285 -2657949
7286 -2742333
7287 -2706352
7288 -2599644
7289 -2593890
7290 -2649623
7291 -2679039
7292 -2589135
7293 -2510862
7294 -2569760
7295 -2627395
7296 -2569845
7297 -2477694
7298 -2475586
7299 -2568309
7300 -2558406
7301 -2457872
7302 -2414576
7303 -2475796
7304 -2514307
7305 -2446553
7306 -2347085
7307 -2390674
7308 -2457379
7309 -2431555
7310 -2328473
7311 -2301733
7312 -2379015
7313 -2406312
7314 -2304727
7315 -2246637
7316 -2285986
7317 -2350983
7318 -2302842
7319 -2193485
7320 -2210282
7321 -2283316
7322 -2271500
7323 -2184908
7324 -2122028
7325 -2190239
7326 -2234476
7327 -2158526
7328 -2082728
7329 -2096841
7330 -2173092
7331 -2158537
7332 -2040967
7333 -2024219
7334 -2092810
7335 -2105900
7336 -2033976
7337 -1952507
7338 -1993895
7339 -2067194
7340 -2004297
7341 -1926066
7342 -1920726
7343 -1982654
7344 -1991373
7345 -1884789
7346 -1842483
7347 -1900853
7348 -1932416
7349 -1884648
7350 -1790621
7351 -1805981
7352 -1888483
7353 -1847240
7354 -1762576
7355 -1732173
7356 -1789518
7357 -1832907
7358 -1729747
7359 -1667196
7360 -1711938
7361 -1765518
7362 -1729419
7363 -1626231
7364 -1614289
7365 -1699806
7366 -1682368
7367 -1599466
7368 -1551562
7369 -1598017
7370 -1651962
7371 -1589493
7372 -1498618
7373 -1516375
7374 -1572168
7375 -1564921
7376 -1466766
7377 -1427067
7378 -1500748
7379 -1522302
7380 -1437817
7381 -1378035
7382 -1396663
7383 -1470347
7384 -1419115
7385 -1316184
7386 -1328556
7387 -1387340
7388 -1388281
7389 -1302367
7390 -1235559
7391 -1309830
7392 -1344243
7393 -1277357
7394 -1201911
7395 -1208696
7396 -1282176
7397 -1260429
7398 -1153069
7399 -1132363
7400 -1188325
7401 -1222973
7402 -1140575
7403 -1064208
7404 -1110829
7405 -1170288
7406 -1113325
7407 -1032289
7408 -1009182
7409 -1089299
7410 -1086747
7411  -993771
7412  -943663
7413  -999060
7414 -1046753
7415  -986303
7416  -883182
7417  -908034
7418  -970061
7419  -949253
7420  -859123
7421  -824995
7422  -891290
7423  -918868
7424  -831579
7425  -768157
7426  -801843
7427  -863027
7428  -814741
7429  -711088
7430  -712616
7431  -784874
7432  -775354
7433  -696900
7434  -637723
7435  -692037
7436  -742806
7437  -668715
7438  -588246
7439  -603933
7440  -660452
7441  -653171
7442  -543469
7443  -514946
7444  -587775
7445  -614432
7446  -533811
7447  -454000
7448  -482989
7449  -556031
7450  -503251
7451  -415241
7452  -395477
7453  -465145
7454  -484377
7455  -388268
7456  -325946
7457  -390087
7458  -423055
7459  -377445
7460  -277978
7461  -285535
7462  -364516
7463  -342081
7464  -245974
7465  -212865
7466  -269379
7467  -313579
7468  -229184
7469  -147869
7470  -184630
7471  -238782
7472  -208900
7473  -110765
7474   -88712
7475  -172410
7476  -169664
7477   -83651
7478   -34076
7479   -71423
7480  -124438
7481   -70382
7482    34440
7483    13381
7484   -44995
7485   -38227
7486    53610
7487    98978
7488    26347
7489     -945
7490    77731
7491   142723
7492   134466
7493    58933
7494    99289
7495   193862
7496   200730
7497   139017
7498   134088
7499   211354
7500   282840
7501   224391
7502   185089
7503   242674
7504   321233
7505   317466
7506   254886
7507   260363
7508   364283
7509   387150
7510   333011
7511   312708
7512   378833
7513   456370
7514   423326
7515   352007
7516   409135
7517   485337
7518   505945
7519   435986
7520   423228
7521   518959
7522   574411
7523   527264
7524   486932
7525   523341
7526   629696
7527   614062
7528   548723
7529   561267
7530   652455
7531   690585
7532   642389
7533   593548
7534   678309
7535   750315
7536   718938
7537   662429
7538   691007
7539   787747
7540   803287
7541   726093
7542   730018
7543   803961
7544   866793
7545   827785
7546   765948
7547   831302
7548   918742
7549   901096
7550   849064
7551   844921
7552   942425
7553   986809
7554   916693
7555   893179
7556   963061
7557  1035640
7558  1018589
7559   937894
7560   979290
7561  1078348
7562  1084250
7563  1028850
7564  1007822
7565  1100435
7566  1169466
7567  1108144
7568  1064503
7569  1108856
7570  1202032
7571  1199686
7572  1118415
7573  1132683
7574  1226920
7575  1256437
7576  1218592
7577  1165403
7578  1239738
7579  1320769
7580  1288064
7581  1232762
7582  1261619
7583  1347568
7584  1382340
7585  1304574
7586  1285959
7587  1379837
7588  1430032
7589  1396910
7590  1335895
7591  1377034
7592  1489137
7593  1463800
7594  1409550
7595  1413191
7596  1501148
7597  1556428
7598  1484382
7599  1445404
7600  1525592
7601  1586430
7602  1576414
7603  1506462
7604  1523633
7605  1632936
7606  1647185
7607  1576374
7608  1562452
7609  1630973
7610  1710494
7611  1669201
7612  1602665
7613  1661835
7614  1738528
7615  1744681
7616  1679028
7617  1664888
7618  1779430
7619  1806735
7620  1754626
7621  1716629
7622  1769120
7623  1857291
7624  1836161
7625  1756018
7626  1797394
7627  1881260
7628  1911329
7629  1846376
7630  1814648
7631  1900034
7632  1967543
7633  1919095
7634  1873194
7635  1895412
7636  2000502
7637  2007473
7638  1928403
7639  1934884
7640  2015300
7641  2062243
7642  2020081
7643  1957028
7644  2033653
7645  2103528
7646  2087707
7647  2024505
7648  2046083
7649  2136640
7650  2172930
7651  2087406
7652  2069918
7653  2145162
7654  2203390
7655  2174784
7656  2109883
7657  2150427
7658  2245292
7659  2234893
7660  2190865
7661  2172575
7662  2263777
7663  2309746
7664  2248718
7665  2215451
7666  2263747
7667  2343524
7668  2340952
7669  2249927
7670  2283762
7671  2379242
7672  2389915
7673  2339814
7674  2310508
7675  2375064
7676  2454730
7677  2398354
7678  2353797
7679  2387783
7680  2475769
7681  2484500
7682  2411728
7683  2397155
7684  2498306
7685  2529177
7686  2484741
7687  2436677
7688  2498283
7689  2576350
7690  2557279
7691  2486258
7692  2514272
7693  2588514
7694  2626226
7695  2554579
7696  2529493
7697  2606463
7698  2665738
7699  2631669
7700  2570010
7701  2601131
7702  2707540
7703  2691680
7704  2627977
7705  2629789
7706  2702123
7707  2757543
7708  2703062
7709  2644404
7710  2718880
7711  2782527
7712  2773527
7713  2698241
7714  2707988
7715  2811281
7716  2833668
7717  2754602
7718  2739588
7719  2794262
7720  2877413
7721  2833952
7722  2769716
7723  2818538
7724  2900920
7725  2897956
7726  2839308
7727  2808851
7728  2911832
7729  2949772
7730  2897715
7731  2851580
7732  2898216
7733  2980633
7734  2975241
7735  2892930
7736  2917439
7737  2993812
7738  3027762
7739  2956823
7740  2928668
7741  2993377
7742  3071590
7743  3021435
7744  2972776
7745  2997965
7746  3084184
7747  3090449
7748  3018787
7749  3008868
7750  3091821
7751  3135218
7752  3087716
7753  3025319
7754  3089892
7755  3169960
7756  3148830
7757  3079370
7758  3086466
7759  3169874
7760  3212679
7761  3132548
7762  3105341
7763  3170892
7764  3240848
7765  3207606
7766  3142024
7767  3169675
7768  3267412
7769  3254403
7770  3197491
7771  3177994
7772  3252918
7773  3313656
7774  3257116
7775  3203646
7776  3254909
7777  3324318
7778  3325251
7779  3245018
7780  3253691
7781  3334671
7782  3362950
7783  3305564
7784  3268257
7785  3317512
7786  3407545
7787  3360691
7788  3297623
7789  3326067
7790  3409462
7791  3413974
7792  3351699
7793  3318303
7794  3408164
7795  3447764
7796  3409913
7797  3353639
7798  3399242
7799  3474208
7800  3457486
7801  3386022
7802  3405303
7803  3463797
7804  3512580
7805  3447523
7806  3406871
7807  3464427
7808  3539162
7809  3498477
7810  3444322
7811  3451516
7812  3543337
7813  3550263
7814  3479287
7815  3462471
7816  3533841
7817  3582344
7818  3546013
7819  3478540
7820  3532262
7821  3598890
7822  3583496
7823  3519284
7824  3518051
7825  3599892
7826  3640512
7827  3564135
7828  3544248
7829  3591587
7830  3655092
7831  3618690
7832  3555371
7833  3579972
7834  3662449
7835  3662104
7836  3604461
7837  3564973
7838  3660512
7839  3704963
7840  3649902
7841  3594978
7842  3638738
7843  3705528
7844  3709376
7845  3616477
7846  3633321
7847  3706153
7848  3738598
7849  3675334
7850  3631384
7851  3687790
7852  3771231
7853  3719601
7854  3663882
7855  3674897
7856  3755562
7857  3769727
7858  3700398
7859  3671774
7860  3759149
7861  3788029
7862  3751596
7863  3680905
7864  3723188
7865  3801565
7866  3787244
7867  3718792
7868  3714549
7869  3791710
7870  3837313
7871  3759397
7872  3725411
7873  3778209
7874  3849355
7875  3813606
7876  3741181
7877  3752254
7878  3849172
7879  3844302
7880  3783978
7881  3753668
7882  3822048
7883  3882336
7884  3824664
7885  3756733
7886  3805605
7887  3862848
7888  3873750
7889  3791981
7890  3783194
7891  3867315
7892  3900497
7893  3832563
7894  3802736
7895  3831534
7896  3913755
7897  3878121
7898  3802313
7899  3818923
7900  3896598
7901  3918922
7902  3853256
7903  3800050
7904  3890081
7905  3924924
7906  3886210
7907  3817785
7908  3855609
7909  3932206
7910  3934762
7911  3839305
7912  3846981
7913  3904562
7914  3955735
7915  3886070
7916  3833881
7917  3882372
7918  3956828
7919  3920281
7920  3865867
7921  3852158
7922  3954820
7923  3962846
7924  3889794
7925  3854064
7926  3919955
7927  3962112
7928  3933719
7929  3846393
7930  3890547
7931  3957051
7932  3957667
7933  3883381
7934  3867219
7935  3933605
7936  3988943
7937  3911055
7938  3876432
7939  3903578
7940  3979621
7941  3951362
7942  3877471
7943  3881613
7944  3975262
7945  3967892
7946  3922261
7947  3869345
7948  3936584
7949  3991792
7950  3935717
7951  3874842
7952  3909543
7953  3964852
7954  3982152
7955  3888282
7956  3890497
7957  3959191
7958  3990651
7959  3925332
7960  3883601
7961  3910703
7962  3996785
7963  3948246
7964  3893842
7965  3898145
7966  3968443
7967  3985877
7968  3915987
7969  3869206
7970  3950658
7971  3975288
7972  3945891
7973  3878508
7974  3900994
7975  3973524
7976  3975535
7977  3891155
7978  3891360
7979  3938307
7980  3990119
7981  3912363
7982  3864820
7983  3911405
7984  3978705
7985  3945966
7986  3884405
7987  3872283
7988  3963220
7989  3959971
7990  3899548
7991  3862160
7992  3916592
7993  3960920
7994  3926045
7995  3842278
7996  3893468
7997  3950259
7998  3953967
7999  3867442
8000  3853997
8001  3919725
8002  3963262
8003  3880066
8004  3849794
8005  3871454
8006  3954977
8007  3912716
8008  3851571
8009  3848608
8010  3921403
8011  3922943
8012  3868190
8013  3809569
8014  3884639
8015  3925052
8016  3891667
8017  3820302
8018  3849702
8019  3906329
8020  3911530
8021  3822403
8022  3815658
8023  3861686
8024  3911589
8025  3844896
8026  3791760
8027  3828042
8028  3906970
8029  3861659
8030  3809962
8031  3782917
8032  3875529
8033  3880765
8034  3812046
8035  3758046
8036  3831681
8037  3863528
8038  3851745
8039  3749804
8040  3787703
8041  3848168
8042  3850887
8043  3763027
8044  3746289
8045  3797912
8046  3858291
8047  3775639
8048  3740643
8049  3761617
8050  3832631
8051  3806332
8052  3734296
8053  3707321
8054  3801703
8055  3798695
8056  3760077
8057  3685615
8058  3749634
8059  3797152
8060  3768558
8061  3680439
8062  3716110
8063  3755927
8064  3784998
8065  3678627
8066  3671553
8067  3719122
8068  3769711
8069  3704525
8070  3665817
8071  3665352
8072  3757756
8073  3710454
8074  3657119
8075  3628077
8076  3707855
8077  3714964
8078  3670085
8079  3596624
8080  3674441
8081  3698053
8082  3684413
8083  3586582
8084  3611344
8085  3665763
8086  3691461
8087  3579475
8088  3591693
8089  3608232
8090  3685953
8091  3602895
8092  3559705
8093  3569382
8094  3654191
8095  3601658
8096  3562734
8097  3511528
8098  3621311
8099  3600961
8100  3565359
8101  3493248
8102  3564565
8103  3584458
8104  3587271
8105  3459878
8106  3529711
8107  3535456
8108  3588643
8109  3461231
8110  3480573
8111  3484155
8112  3589077
8113  3453133
8114  3479447
8115  3405273
8116  3576026
8117  3435865
8118  3508159
8119  3295209
8120  3671245
8121  3011228
$$ Imaginary data points
##PAGE= N=2
##DATA TABLE= (X++(I..I)), XYDATA
0 -2030392
1 -8374027
2 -4757259
3   288930
4  -281049
5 -4895409
6 -5248265
7   347493
8  1101356
9 -2997629
10 -5345049
11 -3180452
12   820934
13 -1511659
14 -6002609
15 -4518051
16 -1439271
17 -1340668
18 -5308251
19 -7130494
20 -2171554
21   147769
22 -3282513
23 -6306849
24 -5180857
25 -1123027
26 -2589915
27 -7360120
28 -6346081
29 -2933047
30 -2012931
31 -5165825
32 -7955122
33 -4485913
34 -1963328
35 -4640844
36 -7594203
37 -7242942
38 -3039711
39 -2858698
40 -7565405
41 -7968214
42 -4937733
43 -3447573
44 -6034948
45 -9410137
46 -6310626
47 -2844145
48 -5066594
49 -8452776
50 -8860129
51 -4887071
52 -3732616
53 -8619930
54 -10062188
55 -6769199
56 -3936224
57 -5848622
58 -10758739
59 -9254450
60 -4349368
61 -4959661
62 -8866858
63 -10998620
64 -7395100
65 -4501319
66 -8445377
67 -11335566
68 -9232896
69 -6472736
70 -6745434
71 -10717972
72 -10279759
73 -6248198
74 -6473760
75 -9699623
76 -12072994
77 -9487732
78 -5844919
79 -9027099
80 -12666393
81 -11127649
82 -7338126
83 -6646449
84 -11692714
85 -13215283
86 -8524758
87 -7013335
88 -9883569
89 -13035731
90 -11206817
91 -6918211
92 -9223268
93 -13500599
94 -12884585
95 -9415445
96 -7583757
97 -11594050
98 -14322050
99 -10686258
100 -8232955
101 -9933108
102 -13525765
103 -13482126
104 -8980174
105 -9621154
106 -14057942
107 -14608772
108 -11417006
109 -8728780
110 -12094138
111 -15687000
112 -12190488
113 -8705873
114 -10106242
115 -14551352
116 -15845165
117 -10997187
118 -9709369
119 -13887904
120 -15782351
121 -13420965
122 -9543124
123 -11261414
124 -16064021
125 -14779543
126 -11275645
127 -11197202
128 -14555539
129 -16660180
130 -12665776
131 -10616809
132 -14415204
133 -16841690
134 -15028222
135 -10922631
136 -11489221
137 -16565351
138 -16369441
139 -12654606
140 -11744512
141 -15132145
142 -18656158
143 -15161693
144 -11079288
145 -13753321
146 -17449566
147 -17242109
148 -12994174
149 -11981163
150 -16989979
151 -18024192
152 -14156152
153 -12141528
154 -14784794
155 -19273918
156 -17294344
157 -12721951
158 -14116945
159 -17709270
160 -18604409
161 -15038277
162 -12514764
163 -16631316
164 -19207690
165 -16472999
166 -13607739
167 -14700235
168 -19513651
169 -19206459
170 -14238232
171 -14379494
172 -18171639
173 -20011766
174 -16727563
175 -12959197
176 -16287033
177 -19963210
178 -18214459
179 -15167781
180 -14985824
181 -19284974
182 -20527010
183 -16289595
184 -15152149
185 -17767197
186 -20073865
187 -18327363
188 -14348886
189 -16538146
190 -20772849
191 -19841146
192 -16424930
193 -15185067
194 -19172701
195 -21560776
196 -17496074
197 -15476045
198 -18055526
199 -21172761
200 -20404753
201 -15879283
202 -16453130
203 -20815461
204 -20996537
205 -17981734
206 -15860002
207 -19025798
208 -22598785
209 -19506794
210 -16410900
211 -17959183
212 -21366973
213 -21900024
214 -17489271
215 -16657056
216 -20812293
217 -21944201
218 -19407928
219 -16742600
220 -18916800
221 -23094617
222 -21066179
223 -17642642
224 -18398738
225 -21552819
226 -22826955
227 -18641822
228 -16617569
229 -20757451
230 -23148681
231 -21118499
232 -17615483
233 -18756999
234 -23705254
235 -22742425
236 -18462832
237 -18121592
238 -21359558
239 -23936900
240 -20558087
241 -17332558
242 -20521730
243 -23510824
244 -22440342
245 -18939220
246 -18687343
247 -23505993
248 -24088278
249 -20064152
250 -18546143
251 -20986578
252 -24479339
253 -22231064
254 -17954853
255 -20134358
256 -23965768
257 -23978081
258 -20259163
259 -18452312
260 -22815119
261 -24760131
262 -21374310
263 -19406891
264 -21172668
265 -24928124
266 -23811589
267 -19102355
268 -19910629
269 -23685873
270 -24700450
271 -21705485
272 -18934370
273 -22599708
274 -25841807
275 -23035062
276 -19902350
277 -20498849
278 -24660973
279 -25225365
280 -20486884
281 -19966077
282 -23646148
283 -25493078
284 -23084515
285 -19433518
286 -22007499
287 -26177365
288 -24457599
289 -20861189
290 -20182375
291 -24115245
292 -26263500
293 -22004306
294 -20023078
295 -23173807
296 -26044696
297 -24799829
298 -20512445
299 -21455342
300 -25895678
301 -25356696
302 -21932996
303 -20495870
304 -23844243
305 -27004366
306 -23500248
307 -20545755
308 -22857940
309 -26069502
310 -25858365
311 -21427499
312 -20895438
313 -25543998
314 -26546531
315 -23482307
316 -20904279
317 -23151849
318 -27172285
319 -24758674
320 -21026724
321 -22443656
322 -25893747
323 -26818922
324 -22763518
325 -20921365
326 -25068876
327 -27057987
328 -24690923
329 -21596697
330 -22608994
331 -27065270
332 -26029520
333 -21846438
334 -21944828
335 -25165722
336 -27436659
337 -24481369
338 -21574985
339 -24715956
340 -27191453
341 -25460992
342 -22195418
343 -22132302
344 -26584656
345 -26971255
346 -22984227
347 -22241326
348 -24944964
349 -27709763
350 -25481905
351 -21699860
352 -24000460
353 -27240680
354 -26376223
355 -23076604
356 -21932051
357 -26108272
358 -27728888
359 -24076364
360 -22441031
361 -24528306
362 -27734230
363 -26491513
364 -22055572
365 -23208691
366 -27075507
367 -27332497
368 -24166187
369 -21901318
370 -25457894
371 -28343143
372 -25295009
373 -22719554
374 -23848546
375 -27300447
376 -27389706
377 -22978543
378 -22900037
379 -26719730
380 -27867125
381 -25223966
382 -22122868
383 -24678323
384 -28311920
385 -26013507
386 -22907219
387 -23427064
388 -27153249
389 -28456844
390 -23992661
391 -22457876
392 -25981067
393 -27994257
394 -26039176
395 -22365551
396 -23871011
397 -28233647
398 -27095100
399 -23638520
400 -23036861
401 -26375471
402 -28942394
403 -25184640
404 -22416167
405 -25227002
406 -27949685
407 -26929517
408 -22845128
409 -22943390
410 -27676255
411 -28068110
412 -24787432
413 -23092930
414 -25481545
415 -28831397
416 -26086105
417 -22461711
418 -24408361
419 -27596112
420 -27710296
421 -23881625
422 -22685627
423 -27040866
424 -28299807
425 -25221926
426 -22874126
427 -24579849
428 -28709678
429 -27316357
430 -23071031
431 -23759533
432 -27011175
433 -28278631
434 -24903307
435 -22256016
436 -25873632
437 -28412680
438 -26118215
439 -23182492
440 -23778890
441 -28179742
442 -28134338
443 -23653744
444 -23241207
445 -26420288
446 -28549957
447 -25808832
448 -22056295
449 -24664164
450 -28163203
451 -26973001
452 -23850803
453 -23243650
454 -27346301
455 -28648499
456 -24395973
457 -22734700
458 -25269521
459 -28200544
460 -26766774
461 -22557782
462 -23908227
463 -27812693
464 -27607835
465 -24476554
466 -22651621
467 -26089389
468 -28727442
469 -25348165
470 -22809107
471 -24356265
472 -27511667
473 -27322727
474 -23129457
475 -23367228
476 -27402100
477 -27963907
478 -24915047
479 -22255244
480 -25046165
481 -28588536
482 -25911835
483 -22789427
484 -23768093
485 -27078438
486 -27942680
487 -23804009
488 -22462507
489 -25988400
490 -27761968
491 -25941317
492 -22677987
493 -23899817
494 -27944360
495 -26730033
496 -23400191
497 -23208917
498 -25982358
499 -27757602
500 -24244251
501 -22073029
502 -25255283
503 -27540164
504 -26230081
505 -22925340
506 -23358314
507 -27528435
508 -26980367
509 -23368564
510 -22571505
511 -25164602
512 -27818928
513 -25005082
514 -21795518
515 -24207428
516 -27181068
517 -26761658
518 -23178281
519 -22254711
520 -26519790
521 -27501878
522 -23989236
523 -21995646
524 -23845418
525 -27418500
526 -25928833
527 -22043561
528 -23271563
529 -26388565
530 -26817343
531 -23558390
532 -21541539
533 -25268393
534 -27327460
535 -24432735
536 -22017980
537 -23183988
538 -26956744
539 -26374344
540 -21961083
541 -22136823
542 -25540306
543 -26991375
544 -24155284
545 -20981490
546 -23877185
547 -27040045
548 -25072962
549 -22166461
550 -22185997
551 -25832640
552 -26616266
553 -22498979
554 -21486965
555 -24339632
556 -26503754
557 -24717219
558 -21070066
559 -22940330
560 -26638171
561 -25281420
562 -21850065
563 -21029678
564 -24790583
565 -26808799
566 -22849700
567 -20885741
568 -23559463
569 -26361043
570 -25290358
571 -20994142
572 -21410927
573 -25456123
574 -25516770
575 -22473801
576 -20433175
577 -23169625
578 -26534637
579 -23840325
580 -20763580
581 -22097320
582 -25209279
583 -25648369
584 -21520742
585 -20482822
586 -24261192
587 -25241680
588 -22669394
589 -20234001
590 -22237054
591 -26003738
592 -23984673
593 -20484729
594 -21269589
595 -24338108
596 -25429914
597 -21561925
598 -19507484
599 -23266566
600 -25571676
601 -23492771
602 -19832456
603 -20224900
604 -24725631
605 -24572407
606 -20802688
607 -20092307
608 -22813598
609 -25311510
610 -22526819
611 -19180968
612 -21625057
613 -24464116
614 -23527835
615 -20143153
616 -19432596
617 -23506293
618 -24362472
619 -20877388
620 -19523139
621 -21745504
622 -24744594
623 -22816411
624 -18805941
625 -20284126
626 -23506910
627 -23435453
628 -20284710
629 -18606566
630 -22237901
631 -24182422
632 -21221229
633 -19171289
634 -20455700
635 -23674597
636 -23106592
637 -18965708
638 -19054907
639 -22016544
640 -22979938
641 -20740170
642 -18347434
643 -21086000
644 -23725691
645 -21246150
646 -18678422
647 -19338234
648 -22599022
649 -22802907
650 -18669222
651 -18325973
652 -21576372
653 -22793324
654 -20476206
655 -17487431
656 -19714160
657 -23171182
658 -21458849
659 -18443791
660 -18118988
661 -21248523
662 -22905300
663 -19222211
664 -17343613
665 -19849615
666 -22097101
667 -20965423
668 -17241003
669 -17924116
670 -21888624
671 -21399172
672 -18355162
673 -17365443
674 -20269403
675 -22690415
676 -19250223
677 -16466257
678 -18593009
679 -21173087
680 -20652537
681 -16938538
682 -16792907
683 -21026208
684 -21597296
685 -18485133
686 -16271065
687 -18238270
688 -21753050
689 -19661573
690 -16037411
691 -17119047
692 -20201784
693 -20937669
694 -17297662
695 -15587378
696 -19290727
697 -20967385
698 -18593684
699 -15984478
700 -16941098
701 -20624624
702 -19624318
703 -15820576
704 -16017062
705 -18942774
706 -20454809
707 -17314046
708 -14671450
709 -18006515
710 -20602241
711 -18546110
712 -15267280
713 -15394859
714 -19533828
715 -19823056
716 -15804931
717 -14924901
718 -17597547
719 -20085089
720 -17875987
721 -14045331
722 -15858925
723 -19188696
724 -18739393
725 -15729694
726 -14329207
727 -17746258
728 -19425203
729 -16032848
730 -14109689
731 -15910535
732 -18869639
733 -17848388
734 -13848843
735 -14780286
736 -18249016
737 -18319895
738 -15502159
739 -13508857
740 -16352844
741 -18658936
742 -15739049
743 -13338461
744 -14534415
745 -17689125
746 -17877436
747 -13860406
748 -13438134
749 -16776563
750 -17842204
751 -15491731
752 -12529823
753 -14479814
754 -17892112
755 -15953603
756 -12866393
757 -13165994
758 -16433054
759 -17690166
760 -13800199
761 -12235578
762 -15280991
763 -16959976
764 -15147719
765 -11887565
766 -13076874
767 -17064626
768 -16134270
769 -12671780
770 -11809932
771 -14630986
772 -17098230
773 -14009911
774 -11253576
775 -13538925
776 -16118047
777 -15492935
778 -11893153
779 -11443088
780 -15304570
781 -15710238
782 -12756500
783 -11194302
784 -13024408
785 -15883495
786 -13885776
787 -10830053
788 -12346312
789 -14956373
790 -14994285
791 -11692068
792 -10375017
793 -13987041
794 -15141562
795 -12337639
796 -10387184
797 -11873355
798 -15154144
799 -13805357
800 -10122261
801 -10876764
802 -13674129
803 -14451412
804 -11479047
805 -9179023
806 -12232004
807 -14396681
808 -12327135
809 -9877528
810 -10296033
811 -13832077
812 -13870898
813 -10005589
814 -9464172
815 -12034830
816 -13725903
817 -11414760
818 -8254598
819 -10638094
820 -13627747
821 -12095871
822 -9318766
823 -9067314
824 -12458800
825 -13299223
826 -9523387
827 -8297337
828 -10624988
829 -12848597
830 -11440984
831 -7792182
832 -9032712
833 -12480187
834 -11931934
835 -8940136
836 -7460648
837 -10523436
838 -12806652
839 -9621140
840 -7367329
841 -9141795
842 -11995710
843 -11484271
844 -7318304
845 -7276972
846 -10951019
847 -11409594
848 -8682642
849 -6464031
850 -8904866
851 -12148724
852 -9775085
853 -6765907
854 -7624229
855 -10563418
856 -11135474
857 -7149930
858 -5858490
859 -9319584
860 -10824234
861 -8760464
862 -5904806
863 -7213080
864 -10948317
865 -9635571
866 -6185858
867 -6022104
868 -8786181
869 -10567665
870 -7372688
871 -5044558
872 -7834738
873 -10013652
874 -8642048
875 -5384092
876 -5503874
877 -9416617
878 -9277427
879 -5822646
880 -4866883
881 -7225889
882 -9685616
883 -7204079
884 -4104597
885 -6206932
886 -8912724
887 -8345668
888 -5066292
889 -4040054
890 -7773314
891 -8876378
892 -5785520
893 -3954184
894 -5461837
895 -8555793
896 -7372100
897 -3690299
898 -4481890
899 -7302545
900 -7798591
901 -4942003
902 -2851388
903 -6004133
904 -8134097
905 -5642213
906 -3329467
907 -4128681
908 -7271651
909 -6903009
910 -3056749
911 -3037602
912 -5856350
913 -7100195
914 -4922790
915 -2170202
916 -4431622
917 -7151302
918 -5344249
919 -2680748
920 -2608588
921 -5774463
922 -6609671
923 -2865647
924 -1773447
925 -4362584
926 -6319391
927 -4796478
928 -1424209
929 -2734994
930 -6021938
931 -5052609
932 -2278016
933 -1431377
934 -4257333
935 -6088300
936 -2863737
937  -931940
938 -2918811
939 -5102505
940 -4294598
941  -769344
942 -1165880
943 -4688948
944 -4555118
945 -1894699
946  -451494
947 -2782672
948 -5356082
949 -2730642
950   -27444
951 -1378851
952 -3886186
953 -3944477
954  -415112
955   269546
956 -3319654
957 -4118096
958 -1600769
959   612717
960  -971959
961 -4269911
962 -2568960
963   737725
964   120634
965 -2618642
966 -3636746
967  -329161
968  1562984
969 -1662318
970 -3446188
971 -1505207
972  1274973
973   775381
974 -2801941
975 -2333623
976  1047162
977  1312286
978 -1199256
979 -3062763
980  -397020
981  2540843
982   197831
983 -2287541
984 -1174158
985  1730506
986  2183563
987 -1467961
988 -2142148
989  1269193
990  2509912
991   434168
992 -2124057
993  -361198
994  3202307
995  1721033
996 -1225126
997  -877091
998  2061826
999  3524757
1000   168980
1001 -1639655
1002  1411863
1003  3506155
1004  2127748
1005  -899029
1006  -244007
1007  3672405
1008  3313453
1009   129284
1010  -566378
1011  1989253
1012  4471509
1013  1958657
1014  -736789
1015  1600761
1016  4259428
1017  3670193
1018   504206
1019   -66556
1020  3711022
1021  4473591
1022  1641671
1023   309888
1024  2227725
1025  5288252
1026  3749312
1027   400948
1028  1676265
1029  4515653
1030  4827880
1031  1964550
1032   409933
1033  3809776
1034  5580063
1035  3222719
1036  1346795
1037  2487854
1038  5739182
1039  5180962
1040  1591414
1041  1978300
1042  4857869
1043  5918805
1044  3527160
1045  1147183
1046  3898882
1047  6597563
1048  4895350
1049  2455392
1050  2582248
1051  5837850
1052  6499215
1053  2992315
1054  2341490
1055  4950965
1056  6810979
1057  5300573
1058  2328668
1059  3970886
1060  7025444
1061  6100058
1062  3638014
1063  3064004
1064  6079225
1065  7739545
1066  4625558
1067  3126443
1068  5226803
1069  7388692
1070  6565108
1071  3364251
1072  4164084
1073  7519254
1074  7303256
1075  4858911
1076  3686231
1077  6339927
1078  8847253
1079  6214589
1080  3892871
1081  5430158
1082  7994388
1083  8001833
1084  4564883
1085  4218527
1086  7722817
1087  8496596
1088  6318707
1089  4462635
1090  6388046
1091  9526099
1092  7670683
1093  4804967
1094  5566637
1095  8165990
1096  9111590
1097  6044396
1098  4750432
1099  8032893
1100  9619828
1101  7776742
1102  5269482
1103  6261831
1104  9844159
1105  9034584
1106  5984760
1107  6104426
1108  8571412
1109 10173130
1110  7534070
1111  5296533
1112  8016530
1113 10306623
1114  9153111
1115  6396803
1116  6392129
1117 10118901
1118 10422604
1119  7267987
1120  6509226
1121  8721498
1122 11095150
1123  9174656
1124  6057022
1125  7886193
1126 10705999
1127 10377926
1128  7703515
1129  6775058
1130 10226859
1131 11533631
1132  8614806
1133  7057609
1134  8657542
1135 11573837
1136 10722149
1137  7124496
1138  7873112
1139 11012571
1140 11657661
1141  9181155
1142  7166856
1143 10036254
1144 12440993
1145 10107739
1146  7836393
1147  8627254
1148 11768491
1149 12093090
1150  8559970
1151  8309796
1152 11246369
1153 12497369
1154 10522517
1155  7863692
1156  9875035
1157 12922433
1158 11390388
1159  8848512
1160  8897980
1161 11978215
1162 13317269
1163  9936405
1164  8639474
1165 11253790
1166 13196824
1167 11919016
1168  8715273
1169  9677178
1170 13289901
1171 12864029
1172 10181820
1173  9224906
1174 11803584
1175 14129332
1176 11382682
1177  9163023
1178 11101769
1179 13497277
1180 13215583
1181 10092028
1182  9974575
1183 13396908
1184 13705664
1185 11324086
1186  9897997
1187 11777306
1188 14506873
1189 12528124
1190  9899639
1191 11285437
1192 13823794
1193 14273205
1194 11297952
1195 10171317
1196 13435761
1197 14676120
1198 12558664
1199 10417396
1200 11545377
1201 14957225
1202 14090159
1203 10953600
1204 11403478
1205 13965618
1206 15200917
1207 12600653
1208 10504633
1209 13240596
1210 15233991
1211 13712823
1212 11388313
1213 11726284
1214 15207084
1215 15328754
1216 12139975
1217 11709172
1218 13844006
1219 15650119
1220 13859827
1221 11152613
1222 13077748
1223 15653899
1224 14945873
1225 12535394
1226 11894774
1227 15162259
1228 16299886
1229 13182100
1230 11931828
1231 13828971
1232 16231582
1233 15112859
1234 11849409
1235 12987029
1236 15983938
1237 15987335
1238 13651923
1239 12153856
1240 14828543
1241 16792034
1242 14293647
1243 12634888
1244 14002490
1245 16535732
1246 16214235
1247 12840851
1248 13072473
1249 16065817
1250 16601319
1251 14487095
1252 12461013
1253 14714065
1254 17550788
1255 15595625
1256 13198423
1257 13823637
1258 16618034
1259 17400139
1260 14027551
1261 13061075
1262 15854979
1263 17182001
1264 15610877
1265 13120745
1266 14575148
1267 17893926
1268 16677556
1269 13961442
1270 13956105
1271 16556952
1272 18060380
1273 15013420
1274 13275697
1275 15868378
1276 17883140
1277 16890647
1278 13925711
1279 14241718
1280 17888907
1281 17772255
1282 14841788
1283 13815663
1284 16108217
1285 18772071
1286 16557400
1287 13743950
1288 15491774
1289 18147430
1290 18113837
1291 14965468
1292 13894842
1293 17360318
1294 18546064
1295 16156057
1296 14434099
1297 15780360
1298 18796947
1299 17716854
1300 14612158
1301 15394415
1302 17880385
1303 18624759
1304 16130357
1305 14301702
1306 17111388
1307 18980385
1308 17150845
1309 15106510
1310 15691620
1311 18862651
1312 18701420
1313 15355476
1314 15231026
1315 17640833
1316 19030199
1317 17084488
1318 14697053
1319 17008409
1320 19493517
1321 18095700
1322 15708209
1323 15524250
1324 18634269
1325 19405241
1326 16134256
1327 15309037
1328 17598440
1329 19564498
1330 18182962
1331 15155861
1332 16549406
1333 19479035
1334 18900104
1335 16513084
1336 15479119
1337 18210680
1338 20061314
1339 17396942
1340 15745439
1341 17333175
1342 19584750
1343 19074844
1344 15796919
1345 16168049
1346 19328111
1347 19591975
1348 17364529
1349 15646638
1350 17885706
1351 20551397
1352 18410542
1353 16080665
1354 17036381
1355 19434865
1356 19761558
1357 16644857
1358 16099760
1359 19045908
1360 19977561
1361 18332991
1362 16307552
1363 17582693
1364 20453662
1365 19089585
1366 16476171
1367 16813528
1368 19293269
1369 20574875
1370 17667154
1371 15954457
1372 18621927
1373 20414432
1374 19198392
1375 16631036
1376 17073516
1377 20419223
1378 20020736
1379 17145796
1380 16702679
1381 18869548
1382 20822960
1383 18654348
1384 16341648
1385 18329874
1386 20389219
1387 19760389
1388 17197192
1389 16717115
1390 19936592
1391 20553412
1392 17950962
1393 16939479
1394 18624137
1395 21026482
1396 19524191
1397 16592394
1398 17862368
1399 20263289
1400 20267030
1401 17802408
1402 16584356
1403 19709636
1404 21233083
1405 18709494
1406 16893112
1407 18014626
1408 20866996
1409 20283368
1410 16994505
1411 17498610
1412 20166966
1413 20912874
1414 18699193
1415 16617323
1416 19059138
1417 21245132
1418 19346907
1419 17264581
1420 17701887
1421 20526590
1422 20920092
1423 17720052
1424 17303286
1425 19773238
1426 21190670
1427 19525547
1428 16726843
1429 18330386
1430 21236942
1431 20083761
1432 17587921
1433 17253677
1434 20142909
1435 21625674
1436 18543162
1437 17076105
1438 19187449
1439 21177300
1440 20206238
1441 17041396
1442 17716545
1443 21007460
1444 20781620
1445 18344162
1446 17156443
1447 19373632
1448 21656103
1449 19378439
1450 17190146
1451 18489791
1452 20778479
1453 20896306
1454 17803662
1455 17263734
1456 20489605
1457 21242526
1458 19043779
1459 17140883
1460 18685907
1461 21585986
1462 20027736
1463 17335151
1464 18059460
1465 20443066
1466 21303835
1467 18488252
1468 16999408
1469 19785127
1470 21241252
1471 19652769
1472 17461909
1473 18088444
1474 21169239
1475 20630793
1476 17833297
1477 17821955
1478 19957988
1479 21397496
1480 19072713
1481 16848391
1482 19079787
1483 21075361
1484 20019507
1485 17725658
1486 17680611
1487 20882737
1488 21222788
1489 18309182
1490 17456370
1491 19249450
1492 21332779
1493 19748636
1494 16852971
1495 18304964
1496 20781572
1497 20507943
1498 18261707
1499 17375523
1500 20242373
1501 21358858
1502 18711770
1503 17350344
1504 18634648
1505 20892186
1506 20208007
1507 17313479
1508 17984447
1509 20404186
1510 20643243
1511 18641038
1512 17005929
1513 19329148
1514 21308787
1515 19202458
1516 17331359
1517 18139102
1518 20696512
1519 20731857
1520 17505930
1521 17343178
1522 19954737
1523 20796005
1524 18942221
1525 16706838
1526 18497527
1527 21184114
1528 19744795
1529 17538077
1530 17643332
1531 20045348
1532 20973903
1533 18006622
1534 16870687
1535 19113049
1536 20637222
1537 19561250
1538 16947606
1539 17790778
1540 20835988
1541 20154596
1542 17654230
1543 17040585
1544 19243148
1545 20954132
1546 18391423
1547 16551321
1548 18517506
1549 20497330
1550 19954073
1551 17136742
1552 17060953
1553 20212050
1554 20345635
1555 17877986
1556 16657416
1557 18462692
1558 20843759
1559 18925272
1560 16394407
1561 17735139
1562 20048290
1563 20223638
1564 17436410
1565 16397598
1566 19411557
1567 20432987
1568 18223137
1569 16385898
1570 17515989
1571 20456241
1572 19546174
1573 16606750
1574 17018819
1575 19276220
1576 20198811
1577 17770814
1578 15816574
1579 18382761
1580 20318145
1581 18741657
1582 16487432
1583 16753065
1584 19796664
1585 19781786
1586 16678112
1587 16296140
1588 18426682
1589 20026795
1590 18322613
1591 15803993
1592 17552966
1593 19869419
1594 19004435
1595 16708800
1596 16015746
1597 18742128
1598 19812858
1599 17067848
1600 15880471
1601 17603671
1602 19759011
1603 18787250
1604 15727519
1605 16583118
1606 19258664
1607 19051708
1608 16753861
1609 15426576
1610 17865337
1611 19768105
1612 17468572
1613 15685392
1614 16752727
1615 19072475
1616 19018775
1617 15909188
1618 15672817
1619 18232741
1620 18875629
1621 17137775
1622 15240245
1623 16908853
1624 19402548
1625 17776758
1626 15553322
1627 15967100
1628 18191685
1629 18853381
1630 16026436
1631 15168017
1632 17601934
1633 18665571
1634 17259812
1635 15056156
1636 15993038
1637 18774991
1638 17831548
1639 15423483
1640 15313396
1641 17433053
1642 18748397
1643 16186738
1644 14542289
1645 16723773
1646 18390894
1647 17443954
1648 14903326
1649 14992121
1650 17957637
1651 17853433
1652 15446717
1653 14772585
1654 16551950
1655 18476254
1656 16575594
1657 14276584
1658 15737683
1659 17656660
1660 17355750
1661 14887389
1662 14140610
1663 17048046
1664 17860053
1665 15639189
1666 14357145
1667 15655516
1668 18004531
1669 16746697
1670 13945262
1671 14779759
1672 16902825
1673 17204276
1674 14980168
1675 13604217
1676 16170440
1677 17617512
1678 15694247
1679 13916947
1680 14564402
1681 17187558
1682 16886635
1683 13882432
1684 13855397
1685 16061630
1686 17103211
1687 15213905
1688 13023087
1689 15034699
1690 17224722
1691 15791876
1692 13590219
1693 13533076
1694 16221249
1695 16871192
1696 14006440
1697 13275851
1698 15230700
1699 16710039
1700 15360233
1701 12641750
1702 13798452
1703 16423219
1704 15791628
1705 13583853
1706 12827504
1707 15258460
1708 16764509
1709 14142595
1710 12538565
1711 14099521
1712 16041075
1713 15400017
1714 12449983
1715 12777624
1716 15614296
1717 15699885
1718 13632441
1719 12278563
1720 14123225
1721 16218780
1722 14162400
1723 12003611
1724 12988841
1725 15201040
1726 15424198
1727 12497754
1728 11845803
1729 14645818
1730 15513256
1731 13672901
1732 11713557
1733 12923175
1734 15608509
1735 14316781
1736 11718003
1737 11973819
1738 14174061
1739 15246447
1740 12729081
1741 11153702
1742 13389500
1743 14857224
1744 13681229
1745 11466618
1746 11757035
1747 14635768
1748 14387767
1749 11809893
1750 11314993
1751 13105968
1752 14692464
1753 12732957
1754 10587794
1755 12321105
1756 14162413
1757 13494430
1758 11243110
1759 10826436
1760 13662110
1761 14241138
1762 11756150
1763 10595951
1764 11966034
1765 14052115
1766 12765797
1767 10061260
1768 11115987
1769 13376650
1770 13453008
1771 11293851
1772 10014524
1773 12411575
1774 13724048
1775 11643132
1776 10069409
1777 10863292
1778 13132717
1779 12754549
1780 10009625
1781 10269687
1782 12413624
1783 12971300
1784 11143659
1785  9321441
1786 11193653
1787 13094463
1788 11482602
1789  9657409
1790 10015600
1791 12344371
1792 12642610
1793  9805314
1794  9316136
1795 11409453
1796 12446168
1797 10981884
1798  8721917
1799 10030102
1800 12410131
1801 11352153
1802  9319472
1803  9130791
1804 11287691
1805 12289840
1806  9696507
1807  8515659
1808 10319240
1809 11783853
1810 10871191
1811  8350594
1812  8924034
1813 11644691
1814 11248659
1815  9010507
1816  8107556
1817 10013764
1818 11792514
1819  9666297
1820  7775629
1821  9173700
1822 11090363
1823 10881686
1824  8219980
1825  7830008
1826 10480223
1827 10848498
1828  8825905
1829  7408958
1830  8747370
1831 11043503
1832  9660366
1833  7383494
1834  8144252
1835 10127426
1836 10563985
1837  8054358
1838  6835826
1839  9245890
1840 10313671
1841  8650130
1842  6880809
1843  7681667
1844 10323193
1845  9650721
1846  6972880
1847  6981093
1848  8989094
1849 10134551
1850  7968295
1851  5979142
1852  8050145
1853  9878049
1854  8720464
1855  6536353
1856  6479984
1857  9195834
1858  9438464
1859  6789971
1860  6049535
1861  7695889
1862  9379566
1863  7989044
1864  5561640
1865  6872401
1866  8986917
1867  8443636
1868  6278778
1869  5493444
1870  7977334
1871  9034509
1872  6610466
1873  5273688
1874  6568632
1875  8667248
1876  7951790
1877  5116168
1878  5633886
1879  7994905
1880  8101762
1881  6054021
1882  4570383
1883  6602362
1884  8427408
1885  6604125
1886  4868940
1887  5537710
1888  7648089
1889  7664407
1890  4815859
1891  4459575
1892  6741915
1893  7545290
1894  6000340
1895  4058180
1896  5402252
1897  7692601
1898  6466512
1899  4412612
1900  4434718
1901  6446019
1902  7265695
1903  4718702
1904  3590963
1905  5558815
1906  6886802
1907  5899529
1908  3648113
1909  4220563
1910  6755945
1911  6185679
1912  3989338
1913  3469000
1914  5271195
1915  6701778
1916  4617110
1917  2992843
1918  4543978
1919  6071817
1920  5526668
1921  3249730
1922  3100284
1923  5634781
1924  5766518
1925  3701397
1926  2682183
1927  4145613
1928  6171637
1929  4649594
1930  2358461
1931  3315871
1932  5210261
1933  5280399
1934  2895075
1935  1915508
1936  4440590
1937  5429916
1938  3603748
1939  2086004
1940  2960859
1941  5215697
1942  4397414
1943  1939559
1944  2300973
1945  4085872
1946  4672559
1947  2757660
1948  1255004
1949  3282491
1950  4741147
1951  3323021
1952  1559178
1953  1826934
1954  4164463
1955  4072427
1956  1493963
1957  1254066
1958  3094714
1959  4258539
1960  2696451
1961   558407
1962  2034674
1963  3962640
1964  2959342
1965  1007038
1966   752649
1967  3096506
1968  3769725
1969  1297585
1970   434007
1971  1988564
1972  3515826
1973  2498157
1974     2467
1975   809713
1976  3071920
1977  2685831
1978   684452
1979  -190022
1980  1927279
1981  3379473
1982  1230635
1983  -300826
1984   774086
1985  2597507
1986  2288017
1987  -370757
1988  -425577
1989  1987272
1990  2424559
1991   655874
1992  -923482
1993   631155
1994  2731685
1995  1134553
1996  -948556
1997  -445360
1998  1554741
1999  1988575
2000  -559060
2001 -1330757
2002   946883
2003  1903420
2004   454121
2005 -1494704
2006  -666406
2007  1738611
2008   914163
2009 -1284710
2010 -1415725
2011   433726
2012  1641965
2013  -511816
2014 -2189311
2015  -438359
2016  1122499
2017   314860
2018 -1910141
2019 -1879969
2020   702666
2021   679151
2022 -1540515
2023 -2201388
2024  -670660
2025   889471
2026  -793486
2027 -2805947
2028 -1524499
2029   166687
2030  -167681
2031 -2168293
2032 -2692738
2033  -301798
2034   270468
2035 -1802204
2036 -2961631
2037 -1856573
2038    99242
2039  -942647
2040 -3384829
2041 -2654436
2042  -633753
2043  -396913
2044 -2409522
2045 -3676106
2046 -1506938
2047  -177801
2048 -1948363
2049 -3615065
2050 -3064595
2051  -849659
2052 -1035400
2053 -3590524
2054 -3645554
2055 -1701528
2056  -840637
2057 -2446416
2058 -4375716
2059 -2868181
2060  -985107
2061 -2152750
2062 -3991951
2063 -4024769
2064 -1859983
2065 -1298280
2066 -3701098
2067 -4408965
2068 -2809475
2069 -1608184
2070 -2645937
2071 -4848534
2072 -4077069
2073 -1914193
2074 -2329273
2075 -4133792
2076 -4833789
2077 -3011375
2078 -1787564
2079 -3904954
2080 -5241009
2081 -3916232
2082 -2365098
2083 -2854404
2084 -5148836
2085 -4914790
2086 -2681437
2087 -2824163
2088 -4669810
2089 -5641154
2090 -4041879
2091 -2370722
2092 -4089787
2093 -5793535
2094 -4896165
2095 -3182530
2096 -3045460
2097 -5346012
2098 -5984649
2099 -3838741
2100 -3192541
2101 -4792786
2102 -6394413
2103 -5338024
2104 -3072141
2105 -4094805
2106 -6198522
2107 -5816869
2108 -4055618
2109 -3492856
2110 -5625383
2111 -6755482
2112 -4804063
2113 -3811708
2114 -5095860
2115 -6793079
2116 -6271956
2117 -3899912
2118 -4269104
2119 -6494010
2120 -6711065
2121 -5087555
2122 -3942685
2123 -5753075
2124 -7605526
2125 -5970876
2126 -4282348
2127 -5050885
2128 -7059102
2129 -7290139
2130 -4897473
2131 -4504426
2132 -6701784
2133 -7518696
2134 -6223612
2135 -4587048
2136 -5702042
2137 -7955558
2138 -7042028
2139 -5108493
2140 -5255064
2141 -7201055
2142 -8161715
2143 -6021782
2144 -4911227
2145 -6844708
2146 -8129100
2147 -7157371
2148 -5235253
2149 -5771969
2150 -8280725
2151 -8039217
2152 -6057479
2153 -5688352
2154 -7330594
2155 -8798526
2156 -7146167
2157 -5435208
2158 -6785316
2159 -8450958
2160 -8178235
2161 -6188016
2162 -5905447
2163 -8453565
2164 -9037878
2165 -7076466
2166 -6081234
2167 -7428379
2168 -9354742
2169 -8150064
2170 -5974831
2171 -6904265
2172 -8821385
2173 -9018578
2174 -7179948
2175 -6322486
2176 -8563854
2177 -9680832
2178 -8070328
2179 -6671126
2180 -7369659
2181 -9514483
2182 -9213271
2183 -6905354
2184 -7047643
2185 -8946802
2186 -9827675
2187 -8284426
2188 -6664088
2189 -8403802
2190 -10136405
2191 -9005990
2192 -7373106
2193 -7583326
2194 -9743032
2195 -10049566
2196 -7848828
2197 -7503743
2198 -9120136
2199 -10180974
2200 -9100769
2201 -7282704
2202 -8446545
2203 -10455645
2204 -9872848
2205 -8213538
2206 -7844733
2207 -9827930
2208 -10802147
2209 -8721250
2210 -7725682
2211 -9149861
2212 -10673411
2213 -10084250
2214 -7959785
2215 -8463858
2216 -10668035
2217 -10664656
2218 -9116140
2219 -8239853
2220 -9749663
2221 -11226137
2222 -9632448
2223 -8239233
2224 -9224732
2225 -10939825
2226 -11005253
2227 -8874506
2228 -8667014
2229 -10838086
2230 -11306123
2231 -9817052
2232 -8556327
2233 -9768447
2234 -11689873
2235 -10508929
2236 -8778068
2237 -9414837
2238 -11193659
2239 -11741148
2240 -9778280
2241 -8941076
2242 -10825660
2243 -11746787
2244 -10621060
2245 -9031478
2246 -9641262
2247 -11984583
2248 -11599431
2249 -9560814
2250 -9492882
2251 -11246785
2252 -12374208
2253 -10573342
2254 -9108467
2255 -10812144
2256 -12222538
2257 -11431824
2258 -9730061
2259 -9826984
2260 -12104999
2261 -12249428
2262 -10292171
2263 -9732893
2264 -11091060
2265 -12610150
2266 -11472617
2267 -9652498
2268 -10808822
2269 -12560493
2270 -12327653
2271 -10510050
2272 -9847420
2273 -11994964
2274 -12842126
2275 -11035283
2276 -10066303
2277 -11188447
2278 -12987376
2279 -12279688
2280 -10164824
2281 -10816666
2282 -12683754
2283 -12860490
2284 -11205854
2285 -10043821
2286 -11863544
2287 -13312658
2288 -11890121
2289 -10487586
2290 -11124961
2291 -13188789
2292 -13233849
2293 -10866828
2294 -10678191
2295 -12563060
2296 -13354798
2297 -12017846
2298 -10371768
2299 -11736208
2300 -13698509
2301 -12771949
2302 -11113534
2303 -11122509
2304 -13050350
2305 -13799112
2306 -11659848
2307 -10795105
2308 -12375817
2309 -13668237
2310 -12935028
2311 -10962572
2312 -11573536
2313 -13787275
2314 -13478874
2315 -11726977
2316 -11181002
2317 -12894552
2318 -14237379
2319 -12438432
2320 -11103318
2321 -12391669
2322 -13891740
2323 -13577014
2324 -11548527
2325 -11503684
2326 -13683267
2327 -13960863
2328 -12414891
2329 -11412378
2330 -12670891
2331 -14528831
2332 -13368774
2333 -11573598
2334 -12275481
2335 -13961257
2336 -14218801
2337 -12156388
2338 -11390812
2339 -13478140
2340 -14349260
2341 -13083289
2342 -11841640
2343 -12637314
2344 -14621444
2345 -13964079
2346 -12048263
2347 -12244632
2348 -13778072
2349 -14537016
2350 -12948639
2351 -11695693
2352 -13352856
2353 -14641010
2354 -13762000
2355 -12279539
2356 -12473149
2357 -14538451
2358 -14504257
2359 -12500454
2360 -12253402
2361 -13719461
2362 -14854132
2363 -13601479
2364 -11981370
2365 -13294468
2366 -14830591
2367 -14249572
2368 -12669439
2369 -12339501
2370 -14332570
2371 -14984485
2372 -13191152
2373 -12434206
2374 -13564274
2375 -15044137
2376 -14320053
2377 -12313216
2378 -13025988
2379 -14813709
2380 -14713113
2381 -13162871
2382 -12350405
2383 -14158485
2384 -15372950
2385 -13790157
2386 -12631081
2387 -13402975
2388 -14999360
2389 -14805621
2390 -12736138
2391 -12848883
2392 -14704093
2393 -15133350
2394 -13823272
2395 -12535332
2396 -13880113
2397 -15555450
2398 -14360391
2399 -12829683
2400 -13204284
2401 -14944069
2402 -15298978
2403 -13176335
2404 -12707946
2405 -14554495
2406 -15426689
2407 -14382912
2408 -12777037
2409 -13617371
2410 -15553048
2411 -14835275
2412 -13138732
2413 -13061297
2414 -14721617
2415 -15702929
2416 -13865634
2417 -12739788
2418 -14262026
2419 -15539328
2420 -14876760
2421 -12988871
2422 -13216863
2423 -15431030
2424 -15360224
2425 -13605336
2426 -13018485
2427 -14435094
2428 -15906708
2429 -14493972
2430 -12898542
2431 -13928075
2432 -15390925
2433 -15272461
2434 -13467021
2435 -13072634
2436 -15174904
2437 -15706354
2438 -14136953
2439 -13111139
2440 -14080263
2441 -15867290
2442 -14961089
2443 -12993407
2444 -13586393
2445 -15298191
2446 -15699473
2447 -13950163
2448 -12912351
2449 -14828497
2450 -15957565
2451 -14659511
2452 -13249134
2453 -13645447
2454 -15605952
2455 -15470228
2456 -13473086
2457 -13394314
2458 -14936717
2459 -15902643
2460 -14613629
2461 -12980795
2462 -14274701
2463 -15813719
2464 -15031031
2465 -13514241
2466 -13422246
2467 -15368090
2468 -15836171
2469 -13894432
2470 -13327960
2471 -14648328
2472 -15866250
2473 -14996182
2474 -13121062
2475 -13888732
2476 -15636539
2477 -15323512
2478 -13856288
2479 -13276498
2480 -14993958
2481 -16055780
2482 -14357601
2483 -13252821
2484 -14200051
2485 -15656438
2486 -15349523
2487 -13359720
2488 -13585468
2489 -15454307
2490 -15598171
2491 -14212291
2492 -13199567
2493 -14523461
2494 -15998378
2495 -14692113
2496 -13325183
2497 -13915324
2498 -15442734
2499 -15631009
2500 -13687722
2501 -13346882
2502 -15143096
2503 -15708630
2504 -14526004
2505 -13149050
2506 -14007636
2507 -15800623
2508 -15033525
2509 -13506133
2510 -13681605
2511 -15113643
2512 -15776571
2513 -14076570
2514 -13188157
2515 -14698896
2516 -15579957
2517 -14752198
2518 -13275969
2519 -13654631
2520 -15583209
2521 -15274444
2522 -13625782
2523 -13448597
2524 -14793839
2525 -15831262
2526 -14319658
2527 -12922175
2528 -14233305
2529 -15528718
2530 -15051098
2531 -13417701
2532 -13296429
2533 -15327795
2534 -15569053
2535 -13818572
2536 -13099258
2537 -14200411
2538 -15708790
2539 -14749912
2540 -12964545
2541 -13713662
2542 -15223498
2543 -15300822
2544 -13751387
2545 -12947037
2546 -14722003
2547 -15559670
2548 -14094906
2549 -13021010
2550 -13725829
2551 -15444237
2552 -15022721
2553 -13066117
2554 -13362584
2555 -14935911
2556 -15316031
2557 -13856173
2558 -12618808
2559 -14152780
2560 -15528372
2561 -14384123
2562 -13021678
2563 -13300732
2564 -15089606
2565 -15255211
2566 -13232262
2567 -12890707
2568 -14350843
2569 -15208490
2570 -14173005
2571 -12553746
2572 -13570183
2573 -15289949
2574 -14624642
2575 -13116728
2576 -12905045
2577 -14595393
2578 -15302693
2579 -13374574
2580 -12508604
2581 -13824055
2582 -15065016
2583 -14455930
2584 -12569110
2585 -12982841
2586 -14901304
2587 -14755844
2588 -13250514
2589 -12526302
2590 -13905029
2591 -15182547
2592 -13700644
2593 -12410502
2594 -13275535
2595 -14668516
2596 -14632166
2597 -12761951
2598 -12516012
2599 -14324169
2600 -14665660
2601 -13365595
2602 -12308847
2603 -13285665
2604 -14952987
2605 -13973013
2606 -12378609
2607 -12813624
2608 -14225385
2609 -14600221
2610 -12812128
2611 -12024545
2612 -13750350
2613 -14600872
2614 -13553751
2615 -12172641
2616 -12676594
2617 -14567145
2618 -14152644
2619 -12382173
2620 -12275494
2621 -13575721
2622 -14458403
2623 -13052678
2624 -11771577
2625 -13093564
2626 -14286275
2627 -13680321
2628 -12237249
2629 -12135776
2630 -13942564
2631 -14062764
2632 -12375830
2633 -11928639
2634 -13049248
2635 -14250730
2636 -13223597
2637 -11573270
2638 -12494665
2639 -13918879
2640 -13645797
2641 -12150743
2642 -11596639
2643 -13354764
2644 -14026731
2645 -12445062
2646 -11612520
2647 -12487765
2648 -13900364
2649 -13328448
2650 -11479321
2651 -11901321
2652 -13374329
2653 -13475395
2654 -12190400
2655 -11252245
2656 -12694914
2657 -13846273
2658 -12588956
2659 -11426339
2660 -11842870
2661 -13368080
2662 -13365231
2663 -11430474
2664 -11306920
2665 -12807143
2666 -13322051
2667 -12234542
2668 -10983877
2669 -12098354
2670 -13560085
2671 -12565067
2672 -11181130
2673 -11261799
2674 -12730481
2675 -13193334
2676 -11425543
2677 -10883084
2678 -12267610
2679 -13105275
2680 -12332725
2681 -10767952
2682 -11288466
2683 -12979982
2684 -12519480
2685 -11079158
2686 -10758782
2687 -12119749
2688 -13068361
2689 -11473714
2690 -10418502
2691 -11609753
2692 -12762867
2693 -12300384
2694 -10526335
2695 -10541773
2696 -12446253
2697 -12518767
2698 -11049305
2699 -10279614
2700 -11400301
2701 -12824910
2702 -11618467
2703 -10068039
2704 -10779933
2705 -12142700
2706 -12237063
2707 -10546840
2708 -9971137
2709 -11724093
2710 -12326303
2711 -11074982
2712 -9994190
2713 -10652413
2714 -12279834
2715 -11608022
2716 -9864977
2717 -10128654
2718 -11480495
2719 -12036408
2720 -10600420
2721 -9507283
2722 -10999102
2723 -12031573
2724 -11017357
2725 -9639949
2726 -9850437
2727 -11696149
2728 -11613848
2729 -9751340
2730 -9566206
2731 -10868960
2732 -11767983
2733 -10602085
2734 -9098697
2735 -10180165
2736 -11497971
2737 -10909282
2738 -9534412
2739 -9227922
2740 -10901832
2741 -11450194
2742 -9839332
2743 -9181470
2744 -10112873
2745 -11249013
2746 -10567610
2747 -8792926
2748 -9350994
2749 -10910192
2750 -10783138
2751 -9415037
2752 -8699461
2753 -10210215
2754 -11204221
2755 -9715281
2756 -8677803
2757 -9369940
2758 -10683403
2759 -10469876
2760 -8651790
2761 -8708084
2762 -10244016
2763 -10498837
2764 -9361092
2765 -8258349
2766 -9307476
2767 -10682781
2768 -9641777
2769 -8340513
2770 -8638920
2771 -10039509
2772 -10369562
2773 -8583599
2774 -8068293
2775 -9545361
2776 -10179378
2777 -9206142
2778 -7801122
2779 -8434785
2780 -10118418
2781 -9556989
2782 -8120349
2783 -7998294
2784 -9286312
2785 -10100772
2786 -8558318
2787 -7524291
2788 -8697433
2789 -9645171
2790 -9079365
2791 -7569480
2792 -7702125
2793 -9458288
2794 -9368505
2795 -7964803
2796 -7511368
2797 -8500766
2798 -9547498
2799 -8345518
2800 -7058193
2801 -7969112
2802 -9092418
2803 -8894316
2804 -7444222
2805 -7098476
2806 -8771715
2807 -9109796
2808 -7734566
2809 -6922552
2810 -7716433
2811 -9110640
2812 -8279221
2813 -6607450
2814 -7190239
2815 -8535050
2816 -8705752
2817 -7291285
2818 -6468800
2819 -7957345
2820 -8675372
2821 -7501142
2822 -6508530
2823 -6953443
2824 -8455108
2825 -8163556
2826 -6443687
2827 -6498316
2828 -7722366
2829 -8252877
2830 -7121662
2831 -5892891
2832 -7067738
2833 -8238120
2834 -7374091
2835 -6130413
2836 -6196294
2837 -7812852
2838 -8017507
2839 -6174369
2840 -5752070
2841 -6940510
2842 -7765453
2843 -6909364
2844 -5435822
2845 -6265000
2846 -7731294
2847 -7246452
2848 -5905471
2849 -5470799
2850 -6901484
2851 -7665046
2852 -6076957
2853 -5175503
2854 -6078451
2855 -7240722
2856 -6849427
2857 -5135647
2858 -5404162
2859 -7060395
2860 -7022526
2861 -5663591
2862 -4783593
2863 -5949453
2864 -7192874
2865 -5965218
2866 -4770264
2867 -5351444
2868 -6619013
2869 -6690600
2870 -4946614
2871 -4574662
2872 -6138733
2873 -6613613
2874 -5521936
2875 -4342505
2876 -5092730
2877 -6624952
2878 -5827262
2879 -4418951
2880 -4650722
2881 -5862284
2882 -6299152
2883 -4727880
2884 -3932888
2885 -5313700
2886 -6103987
2887 -5309907
2888 -4002786
2889 -4300362
2890 -5976707
2891 -5671087
2892 -4112320
2893 -3876206
2894 -4995027
2895 -5917297
2896 -4651254
2897 -3353805
2898 -4441047
2899 -5573482
2900 -5123109
2901 -3707250
2902 -3507487
2903 -5147466
2904 -5311976
2905 -3837098
2906 -3301360
2907 -4165989
2908 -5314832
2909 -4525588
2910 -3061466
2911 -3688469
2912 -4856253
2913 -4762776
2914 -3436191
2915 -2761591
2916 -4230152
2917 -4917331
2918 -3649382
2919 -2780086
2920 -3373296
2921 -4763249
2922 -4386791
2923 -2664547
2924 -2856108
2925 -4116121
2926 -4360280
2927 -3194141
2928 -2176061
2929 -3395399
2930 -4464026
2931 -3463185
2932 -2388794
2933 -2606828
2934 -3992177
2935 -4080367
2936 -2352320
2937 -2068755
2938 -3304794
2939 -3955683
2940 -3088631
2941 -1730456
2942 -2517462
2943 -3893407
2944 -3233925
2945 -1978064
2946 -1804783
2947 -3136750
2948 -3740676
2949 -2204345
2950 -1516691
2951 -2532127
2952 -3389134
2953 -2867192
2954 -1386682
2955 -1716438
2956 -3172920
2957 -2909866
2958 -1667784
2959 -1183819
2960 -2324490
2961 -3291698
2962 -1975879
2963  -970737
2964 -1803358
2965 -2794919
2966 -2533260
2967  -978224
2968  -897040
2969 -2448012
2970 -2581440
2971 -1419787
2972  -656155
2973 -1502608
2974 -2768484
2975 -1803151
2976  -483193
2977  -955639
2978 -2061117
2979 -2217149
2980  -725069
2981  -139016
2982 -1648543
2983 -2261007
2984 -1255213
2985  -160568
2986  -633402
2987 -2116095
2988 -1557874
2989   -46364
2990  -198858
2991 -1324569
2992 -1836070
2993  -562657
2994   417950
2995  -795760
2996 -1690375
2997  -983157
2998   232203
2999   202948
3000 -1357414
3001 -1344302
3002   225257
3003   524248
3004  -545818
3005 -1474028
3006  -489189
3007   958281
3008    94404
3009 -1104140
3010  -714330
3011   598056
3012   954310
3013  -592813
3014 -1105340
3015   376511
3016  1100418
3017   313641
3018  -854766
3019  -310193
3020  1348642
3021   997470
3022  -378183
3023  -445726
3024   763281
3025  1606790
3026   318129
3027  -687355
3028   507342
3029  1569731
3030  1173279
3031   -99980
3032   -71041
3033  1573208
3034  1663927
3035   346009
3036   -38130
3037   944510
3038  2082125
3039  1211696
3040   -49426
3041   776546
3042  1958537
3043  1882357
3044   639471
3045   215418
3046  1753125
3047  2302102
3048  1114420
3049   438930
3050  1174087
3051  2523371
3052  2064865
3053   598631
3054  1023104
3055  2240376
3056  2477198
3057  1391324
3058   606259
3059  1919251
3060  2864610
3061  1963469
3062  1074631
3063  1405707
3064  2784482
3065  2808575
3066  1306842
3067  1287699
3068  2481768
3069  3056159
3070  2209346
3071  1128810
3072  2106996
3073  3337011
3074  2701044
3075  1682620
3076  1712264
3077  3025059
3078  3430332
3079  2016711
3080  1642809
3081  2732609
3082  3547117
3083  3016026
3084  1726394
3085  2299001
3086  3708442
3087  3397405
3088  2288948
3089  1980551
3090  3212433
3091  4070974
3092  2826661
3093  2075197
3094  2976542
3095  4009986
3096  3762741
3097  2339104
3098  2468340
3099  3982925
3100  4058070
3101  3005226
3102  2402576
3103  3406511
3104  4620797
3105  3686423
3106  2583770
3107  3124698
3108  4230409
3109  4399910
3110  3040660
3111  2715203
3112  4191228
3113  4674783
3114  3768693
3115  2925019
3116  3593545
3117  4972235
3118  4364204
3119  3110967
3120  3404770
3121  4523941
3122  4986166
3123  3771948
3124  3091003
3125  4417048
3126  5207910
3127  4502381
3128  3448911
3129  3723111
3130  5239738
3131  5088098
3132  3729351
3133  3660149
3134  4768328
3135  5600159
3136  4590917
3137  3463464
3138  4497669
3139  5604846
3140  5193121
3141  4029901
3142  3881732
3143  5425954
3144  5781311
3145  4475680
3146  4019153
3147  4906878
3148  6006164
3149  5392171
3150  3991968
3151  4559753
3152  5810504
3153  5816590
3154  4743074
3155  4200130
3156  5566580
3157  6368245
3158  5234507
3159  4433077
3160  5011680
3161  6261380
3162  6088124
3163  4586258
3164  4747834
3165  6064169
3166  6411922
3167  5482900
3168  4579916
3169  5622056
3170  6772577
3171  5948402
3172  4919874
3173  5146819
3174  6437178
3175  6739526
3176  5300395
3177  5033989
3178  6262769
3179  6903236
3180  6163048
3181  4975466
3182  5641064
3183  7055498
3184  6614634
3185  5501816
3186  5405536
3187  6596979
3188  7285155
3189  6032448
3190  5356025
3191  6347029
3192  7210559
3193  6831195
3194  5528831
3195  5739551
3196  7247895
3197  7247087
3198  6157552
3199  5746996
3200  6732604
3201  7714665
3202  6685611
3203  5701674
3204  6449832
3205  7463669
3206  7402882
3207  6165315
3208  5994884
3209  7425873
3210  7737519
3211  6750600
3212  6085122
3213  6770102
3214  7992376
3215  7363948
3216  6159637
3217  6567964
3218  7654340
3219  7992073
3220  6866150
3221  6239990
3222  7491650
3223  8139495
3224  7336886
3225  6489121
3226  6848235
3227  8195040
3228  7994974
3229  6735646
3230  6824047
3231  7821949
3232  8370406
3233  7458220
3234  6556694
3235  7559830
3236  8444583
3237  7889300
3238  6973148
3239  7027675
3240  8386721
3241  8559195
3242  7263733
3243  7014836
3244  7937024
3245  8718412
3246  8028047
3247  6863226
3248  7614406
3249  8778827
3250  8490730
3251  7480850
3252  7196270
3253  8482728
3254  9038583
3255  7799321
3256  7209866
3257  7989977
3258  9009482
3259  8658750
3260  7296904
3261  7661162
3262  8970908
3263  9024496
3264  8023344
3265  7386012
3266  8461253
3267  9398445
3268  8387835
3269  7531100
3270  8058568
3271  9209909
3272  9247547
3273  7845324
3274  7748993
3275  9024546
3276  9395675
3277  8550997
3278  7630973
3279  8409060
3280  9679899
3281  9053763
3282  7990337
3283  8154157
3284  9286937
3285  9706960
3286  8385572
3287  7857150
3288  9023343
3289  9686824
3290  9073892
3291  8007211
3292  8437983
3293  9861322
3294  9581528
3295  8427553
3296  8267953
3297  9261442
3298 10036919
3299  8977506
3300  8088604
3301  8990211
3302  9928686
3303  9679483
3304  8491173
3305  8412339
3306  9827839
3307 10034593
3308  8938419
3309  8428598
3310  9203242
3311 10277743
3312  9566969
3313  8427131
3314  9025041
3315 10062387
3316 10087658
3317  8966716
3318  8512819
3319  9787900
3320 10301188
3321  9367639
3322  8704364
3323  9235836
3324 10457331
3325 10118623
3326  8792131
3327  9029268
3328 10106656
3329 10457107
3330  9432463
3331  8603156
3332  9709202
3333 10619710
3334  9899629
3335  8999027
3336  9194976
3337 10493739
3338 10592437
3339  9238511
3340  9040666
3341 10017680
3342 10665732
3343  9972538
3344  8898558
3345  9665639
3346 10775265
3347 10346606
3348  9370818
3349  9213680
3350 10391163
3351 10866870
3352  9678498
3353  9205264
3354 10013474
3355 10815436
3356 10422752
3357  9256086
3358  9625941
3359 10790635
3360 10655495
3361  9753252
3362  9327998
3363 10302930
3364 11091744
3365 10126390
3366  9405000
3367 10013305
3368 10911333
3369 10782303
3370  9543469
3371  9570840
3372 10820768
3373 10961080
3374 10083084
3375  9459608
3376 10265797
3377 11290014
3378 10516584
3379  9571212
3380  9961553
3381 10920638
3382 11110419
3383  9909768
3384  9544050
3385 10722255
3386 11208924
3387 10540109
3388  9683839
3389 10133037
3390 11344632
3391 10933940
3392  9813215
3393  9861222
3394 10836776
3395 11385164
3396 10336338
3397  9609046
3398 10639567
3399 11387983
3400 10877642
3401  9878854
3402  9993479
3403 11289934
3404 11238808
3405 10112523
3406  9903748
3407 10761140
3408 11553559
3409 10752962
3410  9733498
3411 10490705
3412 11421943
3413 11174921
3414 10125362
3415  9880475
3416 11185403
3417 11560854
3418 10491758
3419  9962053
3420 10612844
3421 11625466
3422 11119309
3423  9869972
3424 10275622
3425 11360694
3426 11449206
3427 10473027
3428  9873275
3429 10998179
3430 11734961
3431 10844878
3432 10067349
3433 10443101
3434 11546029
3435 11424526
3436 10111358
3437 10165772
3438 11257438
3439 11619318
3440 10815813
3441  9955325
3442 10793040
3443 11764007
3444 11110719
3445 10195970
3446 10289589
3447 11410898
3448 11705906
3449 10457526
3450 10106031
3451 11079939
3452 11736394
3453 11168437
3454 10038724
3455 10500175
3456 11686730
3457 11381477
3458 10383851
3459 10170031
3460 11222421
3461 11905711
3462 10821878
3463 10126312
3464 10854354
3465 11636170
3466 11386104
3467 10237124
3468 10316702
3469 11538600
3470 11604009
3471 10714204
3472 10185003
3473 10945789
3474 11886651
3475 11110019
3476 10168530
3477 10621963
3478 11511394
3479 11594412
3480 10475674
3481 10198274
3482 11375848
3483 11736296
3484 10916128
3485 10176836
3486 10693065
3487 11797480
3488 11321020
3489 10260891
3490 10485496
3491 11382793
3492 11720080
3493 10721180
3494 10108388
3495 11121626
3496 11722532
3497 11099983
3498 10239881
3499 10452614
3500 11633485
3501 11535547
3502 10415335
3503 10345475
3504 11180986
3505 11767359
3506 10956160
3507 10050374
3508 10805754
3509 11631107
3510 11261027
3511 10366331
3512 10278986
3513 11440155
3514 11666491
3515 10582498
3516 10228412
3517 10920237
3518 11661203
3519 11113034
3520 10036074
3521 10552388
3522 11530716
3523 11395714
3524 10516259
3525 10160688
3526 11180887
3527 11675800
3528 10700160
3529 10135842
3530 10639360
3531 11521985
3532 11289315
3533 10123433
3534 10305842
3535 11350507
3536 11502285
3537 10656031
3538  9955723
3539 10801961
3540 11658779
3541 10890797
3542 10085060
3543 10371685
3544 11359313
3545 11462824
3546 10245007
3547 10055530
3548 11047444
3549 11445962
3550 10782676
3551  9911733
3552 10459770
3553 11506681
3554 11044314
3555 10151813
3556 10141522
3557 11061684
3558 11492790
3559 10389654
3560  9834863
3561 10695235
3562 11334305
3563 10902541
3564  9891812
3565 10151054
3566 11328631
3567 11157099
3568 10164924
3569  9891119
3570 10728536
3571 11454130
3572 10518440
3573  9670893
3574 10356129
3575 11185066
3576 11003767
3577  9945527
3578  9832668
3579 11012670
3580 11178702
3581 10229483
3582  9673521
3583 10302266
3584 11283808
3585 10716360
3586  9673555
3587 10038359
3588 10915683
3589 11022391
3590 10018120
3591  9530374
3592 10573826
3593 11080547
3594 10321502
3595  9594448
3596  9930558
3597 11035462
3598 10805696
3599  9667821
3600  9721264
3601 10585812
3602 10950304
3603 10085571
3604  9316397
3605 10171872
3606 10950106
3607 10414927
3608  9576100
3609  9607762
3610 10677310
3611 10778943
3612  9662487
3613  9433544
3614 10193578
3615 10792380
3616 10203874
3617  9222028
3618  9768377
3619 10704027
3620 10444709
3621  9562860
3622  9261519
3623 10243270
3624 10712486
3625  9706404
3626  9182035
3627  9790340
3628 10572667
3629 10287686
3630  9184031
3631  9384717
3632 10364335
3633 10351789
3634  9538557
3635  9020900
3636  9826126
3637 10549215
3638  9750542
3639  9041795
3640  9426476
3641 10249192
3642 10252976
3643  9149316
3644  9003687
3645  9961009
3646 10202517
3647  9522258
3648  8846314
3649  9431889
3650 10354637
3651  9761397
3652  8894468
3653  9054736
3654  9878771
3655 10113449
3656  9054462
3657  8650432
3658  9584596
3659 10070966
3660  9536094
3661  8686434
3662  8969781
3663 10018426
3664  9734880
3665  8782491
3666  8682105
3667  9442078
3668  9962249
3669  9091669
3670  8411431
3671  9157141
3672  9804626
3673  9466234
3674  8566665
3675  8562451
3676  9599767
3677  9617167
3678  8695002
3679  8391050
3680  9024683
3681  9758011
3682  9103813
3683  8188730
3684  8691675
3685  9482996
3686  9356693
3687  8424243
3688  8127911
3689  9177300
3690  9510657
3691  8660908
3692  8137523
3693  8587517
3694  9452155
3695  9064932
3696  7995535
3697  8219412
3698  9055988
3699  9209056
3700  8384812
3701  7801932
3702  8681387
3703  9334403
3704  8638007
3705  7891193
3706  8067804
3707  9028902
3708  9005181
3709  7881332
3710  7798237
3711  8631834
3712  9032194
3713  8355161
3714  7518039
3715  8158260
3716  8990009
3717  8521504
3718  7685696
3719  7611485
3720  8564201
3721  8875686
3722  7825942
3723  7443231
3724  8175014
3725  8762102
3726  8294705
3727  7282708
3728  7605571
3729  8577380
3730  8399401
3731  7554203
3732  7239184
3733  8086126
3734  8689851
3735  7767252
3736  7098698
3737  7642955
3738  8378320
3739  8200807
3740  7112561
3741  7087693
3742  8113543
3743  8240489
3744  7466664
3745  6910651
3746  7530634
3747  8354854
3748  7686738
3749  6822939
3750  7114149
3751  7909427
3752  8038841
3753  7041995
3754  6703162
3755  7623064
3756  7982967
3757  7361188
3758  6639732
3759  6971291
3760  7904961
3761  7554369
3762  6640537
3763  6685347
3764  7414758
3765  7808318
3766  6966708
3767  6357242
3768  7111213
3769  7646027
3770  7175559
3771  6367078
3772  6455224
3773  7472545
3774  7418522
3775  6472502
3776  6282184
3777  6938887
3778  7499089
3779  6823907
3780  5976861
3781  6519767
3782  7248850
3783  7035622
3784  6205951
3785  5995937
3786  6954501
3787  7220954
3788  6346687
3789  5916152
3790  6377863
3791  7088465
3792  6678526
3793  5696799
3794  6010089
3795  6816456
3796  6811880
3797  6050148
3798  5588213
3799  6410095
3800  6899150
3801  6142550
3802  5559120
3803  5868086
3804  6651084
3805  6517186
3806  5489501
3807  5520868
3808  6345512
3809  6558706
3810  5871430
3811  5177858
3812  5837423
3813  6556686
3814  5973508
3815  5248520
3816  5352078
3817  6188622
3818  6332846
3819  5316613
3820  5052079
3821  5807331
3822  6188880
3823  5672834
3824  4851718
3825  5252340
3826  6140338
3827  5816469
3828  5029938
3829  4899557
3830  5650567
3831  6066835
3832  5148405
3833  4617013
3834  5225344
3835  5800447
3836  5494968
3837  4595122
3838  4724778
3839  5669831
3840  5595910
3841  4801200
3842  4455358
3843  5063129
3844  5689380
3845  4969235
3846  4250271
3847  4706873
3848  5374137
3849  5303818
3850  4373513
3851  4199611
3852  5135662
3853  5312946
3854  4566698
3855  4024638
3856  4480958
3857  5308741
3858  4835329
3859  3929088
3860  4150130
3861  4893660
3862  5064801
3863  4191236
3864  3683214
3865  4520358
3866  4983130
3867  4393639
3868  3683903
3869  3890301
3870  4843687
3871  4690342
3872  3705120
3873  3625419
3874  4309983
3875  4715637
3876  4012998
3877  3265892
3878  3913015
3879  4588268
3880  4201840
3881  3440244
3882  3379410
3883  4290737
3884  4405520
3885  3456184
3886  3153906
3887  3739602
3888  4322247
3889  3845034
3890  2952029
3891  3344266
3892  4139725
3893  3994401
3894  3186899
3895  2837891
3896  3661187
3897  4098917
3898  3265180
3899  2748207
3900  3182508
3901  3887808
3902  3669635
3903  2684993
3904  2778941
3905  3602116
3906  3665571
3907  2978453
3908  2430614
3909  3054945
3910  3706308
3911  3082687
3912  2429196
3913  2634284
3914  3364308
3915  3427641
3916  2458936
3917  2247059
3918  3001751
3919  3289615
3920  2764526
3921  2082805
3922  2486510
3923  3271179
3924  2862370
3925  2127656
3926  2121987
3927  2792709
3928  3083990
3929  2225273
3930  1794969
3931  2467590
3932  2919479
3933  2550257
3934  1760692
3935  1918512
3936  2790834
3937  2609906
3938  1816606
3939  1613006
3940  2216902
3941  2732273
3942  2039950
3943  1403719
3944  1915627
3945  2477723
3946  2291984
3947  1471204
3948  1349553
3949  2229015
3950  2324715
3951  1587803
3952  1193616
3953  1646534
3954  2333187
3955  1853529
3956  1051938
3957  1363860
3958  1987040
3959  1970905
3960  1177115
3961   848240
3962  1689025
3963  2011707
3964  1343453
3965   828840
3966  1123718
3967  1888351
3968  1602415
3969   694721
3970   798548
3971  1463366
3972  1663198
3973   975624
3974   408337
3975  1101758
3976  1636808
3977  1121588
3978   465264
3979   551981
3980  1370639
3981  1373035
3982   416539
3983   273692
3984   931754
3985  1343976
3986   788388
3987     9342
3988   481316
3989  1193075
3990   872542
3991   155172
3992     8759
3993   803044
3994  1101959
3995   240646
3996  -151546
3997   360667
3998   907184
3999   586169
4000  -303778
4001  -114029
4002   655028
4003   587271
4004   -78934
4005  -432819
4006   229953
4007   771844
4008    50732
4009  -536730
4010  -194031
4011   430211
4012   333890
4013  -591656
4014  -656122
4015   162412
4016   321316
4017  -292120
4018  -843336
4019  -364979
4020   351044
4021  -175713
4022  -912907
4023  -756474
4024   -77225
4025    80496
4026  -795265
4027 -1124315
4028  -373566
4029   -23389
4030  -504455
4031 -1199679
4032  -978681
4033  -149418
4034  -391420
4035 -1177407
4036 -1245887
4037  -623674
4038  -228814
4039  -959819
4040 -1549705
4041  -951886
4042  -431282
4043  -753137
4044 -1517758
4045 -1512461
4046  -627347
4047  -619902
4048 -1428089
4049 -1684546
4050 -1164707
4051  -602525
4052 -1155544
4053 -1921002
4054 -1530125
4055  -909355
4056 -1002966
4057 -1724470
4058 -1997358
4059 -1185019
4060  -901594
4061 -1604398
4062 -2073866
4063 -1760964
4064 -1083964
4065 -1360848
4066 -2204457
4067 -2042153
4068 -1391222
4069 -1278880
4070 -1907989
4071 -2389691
4072 -1753149
4073 -1303220
4074 -1860354
4075 -2394584
4076 -2263645
4077 -1568392
4078 -1595612
4079 -2437110
4080 -2475374
4081 -1856388
4082 -1620123
4083 -2140239
4084 -2775465
4085 -2305486
4086 -1707897
4087 -2105118
4088 -2682752
4089 -2704175
4090 -2038515
4091 -1855793
4092 -2663804
4093 -2912284
4094 -2372108
4095 -1991842
4096 -2380531
4097 -3121347
4098 -2842001
4099 -2093139
4100 -2316424
4101 -2964740
4102 -3150058
4103 -2515979
4104 -2114831
4105 -2880464
4106 -3370493
4107 -2893558
4108 -2374483
4109 -2568560
4110 -3372058
4111 -3330481
4112 -2550876
4113 -2555546
4114 -3180691
4115 -3558586
4116 -3079190
4117 -2488024
4118 -3044975
4119 -3682323
4120 -3397875
4121 -2808378
4122 -2775570
4123 -3570281
4124 -3788765
4125 -3026846
4126 -2836314
4127 -3415648
4128 -3933254
4129 -3586384
4130 -2845842
4131 -3214577
4132 -3957754
4133 -3827052
4134 -3232152
4135 -3029205
4136 -3785665
4137 -4235783
4138 -3557858
4139 -3154872
4140 -3588475
4141 -4212837
4142 -4078148
4143 -3254500
4144 -3353173
4145 -4161625
4146 -4286768
4147 -3747201
4148 -3339260
4149 -3922491
4150 -4593061
4151 -4089740
4152 -3519891
4153 -3737225
4154 -4395227
4155 -4535459
4156 -3756138
4157 -3593785
4158 -4357170
4159 -4667620
4160 -4237073
4161 -3684619
4162 -4043359
4163 -4837859
4164 -4545953
4165 -3891717
4166 -3948602
4167 -4593642
4168 -4948846
4169 -4273096
4170 -3878558
4171 -4520765
4172 -4983082
4173 -4702783
4174 -4073498
4175 -4186267
4176 -5016093
4177 -4989372
4178 -4349473
4179 -4211785
4180 -4753121
4181 -5292059
4182 -4775193
4183 -4166527
4184 -4638954
4185 -5221715
4186 -5132992
4187 -4477717
4188 -4382112
4189 -5218140
4190 -5410536
4191 -4789435
4192 -4490075
4193 -4908557
4194 -5547948
4195 -5209350
4196 -4503507
4197 -4783884
4198 -5419239
4199 -5527272
4200 -4959966
4201 -4642666
4202 -5347178
4203 -5738294
4204 -5225166
4205 -4785580
4206 -5018113
4207 -5726743
4208 -5646998
4209 -4898349
4210 -4990859
4211 -5625007
4212 -5868623
4213 -5371359
4214 -4892215
4215 -5473951
4216 -6012974
4217 -5619303
4218 -5110600
4219 -5183275
4220 -5907817
4221 -6056173
4222 -5316256
4223 -5186224
4224 -5768882
4225 -6153909
4226 -5810747
4227 -5167154
4228 -5535978
4229 -6217097
4230 -6041809
4231 -5515766
4232 -5395605
4233 -6033497
4234 -6382731
4235 -5738998
4236 -5433865
4237 -5886669
4238 -6349674
4239 -6176587
4240 -5514175
4241 -5666477
4242 -6403786
4243 -6394550
4244 -5881651
4245 -5607628
4246 -6138324
4247 -6656266
4248 -6120407
4249 -5654383
4250 -6016368
4251 -6573995
4252 -6560462
4253 -5855064
4254 -5826867
4255 -6574278
4256 -6704959
4257 -6201542
4258 -5815147
4259 -6223938
4260 -6874504
4261 -6527092
4262 -5947710
4263 -6147760
4264 -6731204
4265 -6925501
4266 -6259664
4267 -5939535
4268 -6626363
4269 -6977443
4270 -6579394
4271 -6052933
4272 -6288920
4273 -7083362
4274 -6930449
4275 -6252868
4276 -6277529
4277 -6839229
4278 -7179019
4279 -6610233
4280 -6121511
4281 -6691042
4282 -7182113
4283 -6939683
4284 -6381715
4285 -6395734
4286 -7170613
4287 -7258731
4288 -6595600
4289 -6410343
4290 -6882011
4291 -7401241
4292 -7009831
4293 -6344970
4294 -6746516
4295 -7369184
4296 -7289659
4297 -6694212
4298 -6494055
4299 -7226305
4300 -7525214
4301 -6924810
4302 -6578983
4303 -6927277
4304 -7555510
4305 -7389690
4306 -6663836
4307 -6800919
4308 -7435431
4309 -7558129
4310 -7046946
4311 -6636199
4312 -7214704
4313 -7723423
4314 -7266967
4315 -6822644
4316 -7002061
4317 -7648415
4318 -7705193
4319 -6962365
4320 -6880545
4321 -7477809
4322 -7735920
4323 -7370463
4324 -6845129
4325 -7246584
4326 -7883970
4327 -7610925
4328 -7093684
4329 -7071935
4330 -7668950
4331 -7930370
4332 -7256587
4333 -6982386
4334 -7523298
4335 -7918302
4336 -7670228
4337 -7064769
4338 -7289162
4339 -7989571
4340 -7863289
4341 -7320146
4342 -7168156
4343 -7677849
4344 -8109266
4345 -7564296
4346 -7144081
4347 -7552231
4348 -8039134
4349 -7956336
4350 -7312799
4351 -7290271
4352 -8010527
4353 -8103058
4354 -7587801
4355 -7277529
4356 -7688089
4357 -8265235
4358 -7867378
4359 -7316082
4360 -7597008
4361 -8105034
4362 -8166529
4363 -7558950
4364 -7348258
4365 -8009467
4366 -8254347
4367 -7832967
4368 -7457515
4369 -7704302
4370 -8349493
4371 -8122651
4372 -7491899
4373 -7600004
4374 -8120808
4375 -8346384
4376 -7811629
4377 -7412691
4378 -8009237
4379 -8422660
4380 -8093677
4381 -7605054
4382 -7685904
4383 -8363738
4384 -8355125
4385 -7699417
4386 -7633329
4387 -8101941
4388 -8477472
4389 -8104046
4390 -7559256
4391 -7966928
4392 -8475348
4393 -8294841
4394 -7783827
4395 -7672145
4396 -8322465
4397 -8535054
4398 -7920968
4399 -7708981
4400 -8105463
4401 -8560217
4402 -8318241
4403 -7685469
4404 -7927677
4405 -8500550
4406 -8452663
4407 -7959380
4408 -7715973
4409 -8289557
4410 -8678480
4411 -8159423
4412 -7797254
4413 -8061998
4414 -8583824
4415 -8517227
4416 -7824364
4417 -7857304
4418 -8490458
4419 -8623737
4420 -8164518
4421 -7755632
4422 -8229035
4423 -8772104
4424 -8350594
4425 -7867781
4426 -8014509
4427 -8566905
4428 -8682208
4429 -8011917
4430 -7844882
4431 -8424701
4432 -8716477
4433 -8390275
4434 -7848650
4435 -8104601
4436 -8762528
4437 -8550392
4438 -7983909
4439 -7948645
4440 -8492871
4441 -8821986
4442 -8239473
4443 -7870740
4444 -8357441
4445 -8741168
4446 -8526251
4447 -7941014
4448 -8012691
4449 -8693229
4450 -8677223
4451 -8142494
4452 -7973273
4453 -8403941
4454 -8863652
4455 -8419421
4456 -7898937
4457 -8236818
4458 -8716830
4459 -8664779
4460 -8075028
4461 -7933936
4462 -8629404
4463 -8809626
4464 -8296690
4465 -7976984
4466 -8284004
4467 -8841045
4468 -8574763
4469 -7954969
4470 -8130298
4471 -8632802
4472 -8765997
4473 -8265425
4474 -7923118
4475 -8477004
4476 -8826952
4477 -8444780
4478 -8026731
4479 -8142392
4480 -8753071
4481 -8698134
4482 -8054347
4483 -8061024
4484 -8552773
4485 -8807597
4486 -8388077
4487 -7915895
4488 -8343161
4489 -8801603
4490 -8515702
4491 -8062046
4492 -8061837
4493 -8657130
4494 -8794433
4495 -8179697
4496 -8006762
4497 -8410013
4498 -8777255
4499 -8495235
4500 -7913109
4501 -8173688
4502 -8741535
4503 -8617855
4504 -8144321
4505 -7981652
4506 -8520792
4507 -8822055
4508 -8261577
4509 -7942750
4510 -8275851
4511 -8692902
4512 -8563815
4513 -7958791
4514 -8056934
4515 -8640336
4516 -8669837
4517 -8227231
4518 -7918121
4519 -8338730
4520 -8787840
4521 -8351666
4522 -7922813
4523 -8134428
4524 -8591345
4525 -8622987
4526 -8016406
4527 -7932838
4528 -8517605
4529 -8659035
4530 -8264632
4531 -7858487
4532 -8158098
4533 -8699267
4534 -8418585
4535 -7923489
4536 -8012316
4537 -8469382
4538 -8649844
4539 -8091217
4540 -7808389
4541 -8309811
4542 -8598189
4543 -8310814
4544 -7833280
4545 -7967518
4546 -8598539
4547 -8492271
4548 -7926061
4549 -7863189
4550 -8298825
4551 -8617298
4552 -8139350
4553 -7700046
4554 -8098311
4555 -8493334
4556 -8352268
4557 -7855373
4558 -7810145
4559 -8416190
4560 -8488925
4561 -7952801
4562 -7742023
4563 -8068560
4564 -8524076
4565 -8203925
4566 -7650168
4567 -7916998
4568 -8385628
4569 -8356660
4570 -7850898
4571 -7636186
4572 -8204496
4573 -8431405
4574 -7942352
4575 -7625791
4576 -7877663
4577 -8395044
4578 -8239219
4579 -7619052
4580 -7714190
4581 -8209752
4582 -8322708
4583 -7853282
4584 -7470026
4585 -7944754
4586 -8367453
4587 -7984300
4588 -7558564
4589 -7650733
4590 -8202160
4591 -8242761
4592 -7602666
4593 -7502476
4594 -7974083
4595 -8221161
4596 -7878496
4597 -7372101
4598 -7692307
4599 -8213931
4600 -7992341
4601 -7529999
4602 -7457606
4603 -7954087
4604 -8173594
4605 -7587628
4606 -7324091
4607 -7726661
4608 -8082594
4609 -7883480
4610 -7314356
4611 -7455655
4612 -8028074
4613 -7944940
4614 -7472728
4615 -7264355
4616 -7679263
4617 -8050133
4618 -7588270
4619 -7204759
4620 -7492498
4621 -7897471
4622 -7849914
4623 -7274752
4624 -7210290
4625 -7764006
4626 -7844002
4627 -7431476
4628 -7104212
4629 -7406844
4630 -7909963
4631 -7604059
4632 -7099681
4633 -7235896
4634 -7660779
4635 -7757180
4636 -7222218
4637 -6987165
4638 -7493949
4639 -7704773
4640 -7385003
4641 -7007102
4642 -7157496
4643 -7686273
4644 -7533381
4645 -7009831
4646 -7013081
4647 -7393444
4648 -7615641
4649 -7165509
4650 -6797055
4651 -7222687
4652 -7563674
4653 -7318684
4654 -6881375
4655 -6886563
4656 -7442835
4657 -7433168
4658 -6898253
4659 -6777732
4660 -7133338
4661 -7463101
4662 -7125759
4663 -6649581
4664 -6948454
4665 -7349782
4666 -7213617
4667 -6759323
4668 -6616733
4669 -7140806
4670 -7310601
4671 -6811261
4672 -6578296
4673 -6861625
4674 -7265274
4675 -7058366
4676 -6494103
4677 -6638554
4678 -7088249
4679 -7073039
4680 -6657262
4681 -6397091
4682 -6853726
4683 -7164844
4684 -6743731
4685 -6398941
4686 -6561597
4687 -7000190
4688 -6952979
4689 -6359242
4690 -6345451
4691 -6815981
4692 -6926066
4693 -6563343
4694 -6191843
4695 -6540660
4696 -6971225
4697 -6630206
4698 -6214160
4699 -6271210
4700 -6712563
4701 -6812601
4702 -6246790
4703 -6077174
4704 -6516483
4705 -6760076
4706 -6485527
4707 -5989243
4708 -6169997
4709 -6692727
4710 -6531647
4711 -6063036
4712 -5970125
4713 -6385275
4714 -6671167
4715 -6181172
4716 -5836889
4717 -6180585
4718 -6511412
4719 -6356753
4720 -5832847
4721 -5841762
4722 -6388491
4723 -6374533
4724 -5934025
4725 -5737637
4726 -6066944
4727 -6446237
4728 -6063613
4729 -5613630
4730 -5846760
4731 -6223683
4732 -6197747
4733 -5678418
4734 -5531572
4735 -6075289
4736 -6221809
4737 -5813409
4738 -5488533
4739 -5703405
4740 -6187528
4741 -5945490
4742 -5402131
4743 -5493705
4744 -5916674
4745 -6038899
4746 -5572966
4747 -5262301
4748 -5721049
4749 -6005525
4750 -5665036
4751 -5263431
4752 -5344527
4753 -5854441
4754 -5804414
4755 -5268062
4756 -5208933
4757 -5585391
4758 -5819755
4759 -5449914
4760 -5010545
4761 -5335577
4762 -5714600
4763 -5503799
4764 -5079250
4765 -5018429
4766 -5512375
4767 -5629860
4768 -5117204
4769 -4926373
4770 -5216445
4771 -5529867
4772 -5305850
4773 -4784428
4774 -4965624
4775 -5398491
4776 -5327837
4777 -4923395
4778 -4735990
4779 -5148829
4780 -5408705
4781 -4954604
4782 -4660341
4783 -4862945
4784 -5221975
4785 -5122733
4786 -4589074
4787 -4617744
4788 -5074867
4789 -5120343
4790 -4764049
4791 -4450822
4792 -4765746
4793 -5127128
4794 -4783318
4795 -4398017
4796 -4503124
4797 -4884535
4798 -4944949
4799 -4429589
4800 -4301901
4801 -4716826
4802 -4859808
4803 -4563830
4804 -4178150
4805 -4377133
4806 -4817965
4807 -4606970
4808 -4181706
4809 -4191334
4810 -4557508
4811 -4712305
4812 -4232858
4813 -3976271
4814 -4360454
4815 -4586449
4816 -4358264
4817 -3928176
4818 -4016899
4819 -4508068
4820 -4424327
4821 -3968818
4822 -3861608
4823 -4185225
4824 -4458051
4825 -4064442
4826 -3665834
4827 -3956056
4828 -4294266
4829 -4179283
4830 -3725640
4831 -3649847
4832 -4147918
4833 -4205375
4834 -3762173
4835 -3543878
4836 -3800980
4837 -4154850
4838 -3876191
4839 -3411410
4840 -3600291
4841 -3968136
4842 -3964638
4843 -3533686
4844 -3316372
4845 -3748718
4846 -3930648
4847 -3550715
4848 -3248380
4849 -3402164
4850 -3831285
4851 -3705294
4852 -3190621
4853 -3217428
4854 -3604389
4855 -3719053
4856 -3331861
4857 -2975096
4858 -3337472
4859 -3659176
4860 -3367929
4861 -2993143
4862 -3030978
4863 -3476976
4864 -3500013
4865 -2973774
4866 -2861541
4867 -3203013
4868 -3421960
4869 -3136330
4870 -2693397
4871 -2927651
4872 -3340851
4873 -3178400
4874 -2756661
4875 -2659192
4876 -3067242
4877 -3252351
4878 -2774753
4879 -2529371
4880 -2803817
4881 -3108404
4882 -2955426
4883 -2463201
4884 -2539314
4885 -2979567
4886 -2943310
4887 -2539990
4888 -2314385
4889 -2647330
4890 -2962417
4891 -2578957
4892 -2241360
4893 -2426239
4894 -2778564
4895 -2733083
4896 -2221468
4897 -2147612
4898 -2597077
4899 -2668460
4900 -2308969
4901 -2009022
4902 -2253242
4903 -2653046
4904 -2393391
4905 -1966771
4906 -2043389
4907 -2388886
4908 -2483365
4909 -2017412
4910 -1788066
4911 -2171912
4912 -2379420
4913 -2117043
4914 -1748280
4915 -1851804
4916 -2307214
4917 -2178649
4918 -1722603
4919 -1677231
4920 -1991201
4921 -2183110
4922 -1807843
4923 -1483093
4924 -1796450
4925 -2054491
4926 -1887033
4927 -1494268
4928 -1474806
4929 -1904389
4930 -1913860
4931 -1479883
4932 -1337089
4933 -1601801
4934 -1878469
4935 -1610386
4936 -1190470
4937 -1396041
4938 -1722336
4939 -1637156
4940 -1240714
4941 -1091455
4942 -1511640
4943 -1657781
4944 -1270399
4945 -1033376
4946 -1216513
4947 -1550114
4948 -1385177
4949  -922790
4950  -998028
4951 -1346785
4952 -1366656
4953 -1013460
4954  -754012
4955 -1103889
4956 -1379544
4957 -1052554
4958  -742479
4959  -833655
4960 -1198523
4961 -1156403
4962  -659654
4963  -620641
4964  -970628
4965 -1087343
4966  -799627
4967  -460592
4968  -712164
4969 -1052650
4970  -822839
4971  -457721
4972  -450575
4973  -811031
4974  -898802
4975  -432978
4976  -269487
4977  -600555
4978  -818848
4979  -582840
4980  -162389
4981  -302652
4982  -706014
4983  -577489
4984  -180595
4985   -83077
4986  -431605
4987  -642100
4988  -237971
4989    52185
4990  -194738
4991  -469073
4992  -355693
4993    94483
4994   100620
4995  -324232
4996  -340493
4997    23900
4998   235115
4999   -21275
5000  -343521
5001   -35484
5002   358920
5003   200944
5004  -113832
5005  -111816
5006   325779
5007   465257
5008    45657
5009   -70890
5010   247352
5011   533141
5012   384803
5013     5050
5014   188413
5015   613352
5016   577585
5017   260526
5018   129439
5019   515361
5020   786585
5021   444047
5022   215283
5023   458927
5024   818893
5025   780790
5026   363184
5027   405756
5028   846165
5029   929348
5030   622963
5031   418565
5032   713688
5033  1087298
5034   854361
5035   545747
5036   694738
5037  1064402
5038  1143749
5039   741215
5040   630744
5041  1042671
5042  1243271
5043  1020072
5044   731087
5045   931209
5046  1360474
5047  1236535
5048   886705
5049   936406
5050  1278071
5051  1453866
5052  1117726
5053   917879
5054  1265717
5055  1538044
5056  1386723
5057  1079848
5058  1152838
5059  1606591
5060  1593906
5061  1228433
5062  1170895
5063  1481055
5064  1775622
5065  1509654
5066  1198339
5067  1487488
5068  1811744
5069  1747186
5070  1411025
5071  1365980
5072  1804102
5073  1932694
5074  1601246
5075  1456182
5076  1700213
5077  2043708
5078  1900696
5079  1541995
5080  1685139
5081  2025666
5082  2070480
5083  1769055
5084  1612900
5085  2007832
5086  2244737
5087  1974534
5088  1763506
5089  1924132
5090  2290223
5091  2245746
5092  1855608
5093  1906423
5094  2257592
5095  2378045
5096  2134143
5097  1890461
5098  2208311
5099  2528185
5100  2331813
5101  2065294
5102  2122354
5103  2504610
5104  2584278
5105  2201002
5106  2135278
5107  2469015
5108  2684271
5109  2499894
5110  2186955
5111  2399624
5112  2772265
5113  2659814
5114  2366058
5115  2342872
5116  2705007
5117  2897985
5118  2553070
5119  2396272
5120  2682083
5121  2944836
5122  2838705
5123  2480250
5124  2567202
5125  2987979
5126  2985726
5127  2702532
5128  2574241
5129  2901154
5130  3200435
5131  2910731
5132  2643552
5133  2860347
5134  3170872
5135  3161515
5136  2794710
5137  2778856
5138  3193400
5139  3293649
5140  3033573
5141  2839076
5142  3073731
5143  3439086
5144  3247850
5145  2916580
5146  3032945
5147  3377717
5148  3477833
5149  3136992
5150  2986022
5151  3370506
5152  3582356
5153  3376240
5154  3096566
5155  3224893
5156  3635386
5157  3580041
5158  3226063
5159  3239645
5160  3558011
5161  3759986
5162  3484124
5163  3231175
5164  3520486
5165  3807068
5166  3685127
5167  3391898
5168  3400104
5169  3817854
5170  3885346
5171  3542681
5172  3453074
5173  3736387
5174  3997888
5175  3807428
5176  3472366
5177  3679267
5178  4019081
5179  3981118
5180  3689869
5181  3603322
5182  3984120
5183  4166094
5184  3863836
5185  3677010
5186  3877613
5187  4203598
5188  4127107
5189  3752195
5190  3826681
5191  4197926
5192  4275960
5193  4001779
5194  3812026
5195  4121138
5196  4401926
5197  4167194
5198  3921957
5199  4031592
5200  4366943
5201  4407407
5202  4051313
5203  4038868
5204  4366340
5205  4509873
5206  4300568
5207  4044441
5208  4254041
5209  4595096
5210  4446233
5211  4175529
5212  4208215
5213  4544580
5214  4679354
5215  4339652
5216  4204334
5217  4509201
5218  4710255
5219  4568087
5220  4271183
5221  4397126
5222  4775174
5223  4727849
5224  4446825
5225  4402148
5226  4688148
5227  4894716
5228  4620596
5229  4401164
5230  4633405
5231  4891234
5232  4839490
5233  4530486
5234  4545735
5235  4932025
5236  4971601
5237  4696297
5238  4568424
5239  4804715
5240  5088763
5241  4892764
5242  4607918
5243  4772678
5244  5060836
5245  5088184
5246  4794326
5247  4698682
5248  5047694
5249  5185255
5250  4951600
5251  4761318
5252  4914201
5253  5257229
5254  5160656
5255  4836342
5256  4904654
5257  5200872
5258  5313542
5259  5034191
5260  4848316
5261  5164053
5262  5383218
5263  5197698
5264  4962103
5265  5040627
5266  5405397
5267  5408554
5268  5059706
5269  5043408
5270  5313087
5271  5505536
5272  5292159
5273  5012289
5274  5244136
5275  5552573
5276  5449462
5277  5184155
5278  5156496
5279  5506339
5280  5626670
5281  5297612
5282  5169778
5283  5414328
5284  5661394
5285  5535747
5286  5210723
5287  5348817
5288  5683392
5289  5658987
5290  5397482
5291  5287318
5292  5588491
5293  5797173
5294  5517874
5295  5325445
5296  5504136
5297  5802285
5298  5770932
5299  5421685
5300  5438335
5301  5780295
5302  5844738
5303  5602793
5304  5406003
5305  5660023
5306  5957028
5307  5760899
5308  5505105
5309  5593624
5310  5894351
5311  5957601
5312  5620829
5313  5529060
5314  5840772
5315  6000417
5316  5826232
5317  5568435
5318  5717636
5319  6068554
5320  5971520
5321  5686250
5322  5679718
5323  5947231
5324  6113584
5325  5829414
5326  5642849
5327  5910889
5328  6134245
5329  6025626
5330  5739830
5331  5773526
5332  6144872
5333  6145396
5334  5854298
5335  5773104
5336  6003501
5337  6249036
5338  6038451
5339  5778502
5340  5967711
5341  6232111
5342  6201083
5343  5904162
5344  5838962
5345  6182780
5346  6288069
5347  6035571
5348  5885405
5349  6058275
5350  6350698
5351  6224103
5352  5918384
5353  6016525
5354  6284245
5355  6336082
5356  6079547
5357  5920571
5358  6221764
5359  6411757
5360  6203956
5361  6015974
5362  6108600
5363  6420220
5364  6382964
5365  6057483
5366  6063727
5367  6333937
5368  6447602
5369  6238266
5370  6021906
5371  6265195
5372  6504598
5373  6353838
5374  6132980
5375  6154320
5376  6454740
5377  6509965
5378  6195527
5379  6135333
5380  6369506
5381  6545162
5382  6392868
5383  6120447
5384  6276825
5385  6571508
5386  6490015
5387  6233826
5388  6180262
5389  6469693
5390  6624059
5391  6340221
5392  6185006
5393  6393061
5394  6617832
5395  6536258
5396  6221630
5397  6270244
5398  6584611
5399  6592944
5400  6368651
5401  6245389
5402  6471139
5403  6699881
5404  6485988
5405  6261335
5406  6391924
5407  6630132
5408  6630391
5409  6335381
5410  6286347
5411  6597387
5412  6689151
5413  6482840
5414  6292679
5415  6467583
5416  6748589
5417  6593960
5418  6316150
5419  6385473
5420  6643583
5421  6733991
5422  6453696
5423  6312081
5424  6595594
5425  6761732
5426  6597759
5427  6348601
5428  6422943
5429  6751677
5430  6699924
5431  6404910
5432  6391852
5433  6632721
5434  6791789
5435  6569557
5436  6345551
5437  6564558
5438  6775337
5439  6679808
5440  6417283
5441  6414365
5442  6738650
5443  6782000
5444  6500002
5445  6405659
5446  6600957
5447  6826549
5448  6659855
5449  6371997
5450  6517213
5451  6779400
5452  6750492
5453  6496540
5454  6400375
5455  6701096
5456  6835594
5457  6581922
5458  6419882
5459  6555316
5460  6810031
5461  6718145
5462  6417778
5463  6479716
5464  6748644
5465  6801796
5466  6576226
5467  6404664
5468  6638269
5469  6853628
5470  6651523
5471  6437177
5472  6496282
5473  6783545
5474  6800986
5475  6484958
5476  6437986
5477  6690527
5478  6815508
5479  6641685
5480  6397894
5481  6554776
5482  6820559
5483  6706236
5484  6469194
5485  6466974
5486  6712330
5487  6824334
5488  6545045
5489  6420923
5490  6610856
5491  6786412
5492  6680545
5493  6412822
5494  6484923
5495  6780754
5496  6740562
5497  6506004
5498  6423102
5499  6644693
5500  6829248
5501  6588632
5502  6385174
5503  6543264
5504  6749546
5505  6707932
5506  6432311
5507  6419015
5508  6713238
5509  6754482
5510  6530620
5511  6383865
5512  6545646
5513  6781706
5514  6617334
5515  6376938
5516  6463959
5517  6690901
5518  6718996
5519  6459299
5520  6352818
5521  6616131
5522  6721831
5523  6534862
5524  6351938
5525  6450680
5526  6723789
5527  6633151
5528  6368359
5529  6393834
5530  6598281
5531  6700596
5532  6465297
5533  6281102
5534  6508703
5535  6678728
5536  6535714
5537  6327488
5538  6360540
5539  6644253
5540  6628557
5541  6351242
5542  6305724
5543  6501149
5544  6640203
5545  6460889
5546  6228804
5547  6404959
5548  6613480
5549  6529392
5550  6306569
5551  6261112
5552  6524234
5553  6606307
5554  6336819
5555  6221026
5556  6373726
5557  6576667
5558  6462382
5559  6188780
5560  6273375
5561  6521750
5562  6508990
5563  6282729
5564  6152836
5565  6384416
5566  6543146
5567  6315772
5568  6148701
5569  6256731
5570  6473339
5571  6444864
5572  6151361
5573  6153565
5574  6399840
5575  6453769
5576  6245956
5577  6059680
5578  6240900
5579  6469060
5580  6305646
5581  6080483
5582  6126855
5583  6359800
5584  6402823
5585  6109512
5586  6013190
5587  6255116
5588  6368528
5589  6216890
5590  5983440
5591  6094769
5592  6354469
5593  6267370
5594  6026477
5595  5984374
5596  6200004
5597  6323322
5598  6075269
5599  5907965
5600  6088951
5601  6262358
5602  6177974
5603  5923367
5604  5926525
5605  6209772
5606  6200595
5607  5952907
5608  5856225
5609  6032642
5610  6218054
5611  6035580
5612  5806244
5613  5935606
5614  6130561
5615  6101806
5616  5851116
5617  5777630
5618  6038920
5619  6106862
5620  5895551
5621  5749034
5622  5864194
5623  6101692
5624  5979078
5625  5719183
5626  5770148
5627  5978127
5628  6012911
5629  5777212
5630  5631016
5631  5856181
5632  5994662
5633  5828303
5634  5639967
5635  5690679
5636  5937200
5637  5897851
5638  5625823
5639  5599844
5640  5786023
5641  5897515
5642  5720817
5643  5502838
5644  5667530
5645  5858052
5646  5744225
5647  5535717
5648  5517015
5649  5745628
5650  5794861
5651  5530134
5652  5448438
5653  5618682
5654  5757917
5655  5635393
5656  5385221
5657  5482666
5658  5686487
5659  5630330
5660  5424750
5661  5342531
5662  5554086
5663  5670136
5664  5441657
5665  5300424
5666  5420617
5667  5597052
5668  5523147
5669  5255936
5670  5276751
5671  5513871
5672  5508971
5673  5314076
5674  5176604
5675  5355925
5676  5528852
5677  5338968
5678  5152331
5679  5221977
5680  5404870
5681  5402837
5682  5134502
5683  5088436
5684  5314163
5685  5374124
5686  5206157
5687  5027397
5688  5139217
5689  5355539
5690  5221869
5691  5001637
5692  5027515
5693  5215399
5694  5268603
5695  5014521
5696  4910003
5697  5112835
5698  5217179
5699  5082492
5700  4869112
5701  4909156
5702  5159046
5703  5099973
5704  4858280
5705  4819815
5706  4988362
5707  5124954
5708  4918732
5709  4717899
5710  4874015
5711  5035367
5712  4948448
5713  4716840
5714  4695634
5715  4944395
5716  4956477
5717  4730946
5718  4630509
5719  4767992
5720  4936924
5721  4789759
5722  4543205
5723  4635242
5724  4823252
5725  4804745
5726  4587326
5727  4482885
5728  4713651
5729  4803676
5730  4597684
5731  4440288
5732  4518593
5733  4733747
5734  4658691
5735  4382212
5736  4402222
5737  4602926
5738  4647673
5739  4458279
5740  4285424
5741  4457484
5742  4615164
5743  4450436
5744  4255661
5745  4280028
5746  4500635
5747  4511569
5748  4235073
5749  4192383
5750  4369160
5751  4456046
5752  4306469
5753  4078953
5754  4197741
5755  4401122
5756  4300184
5757  4097097
5758  4057725
5759  4261370
5760  4337755
5761  4093753
5762  3973653
5763  4114378
5764  4244267
5765  4150718
5766  3902461
5767  3948712
5768  4163341
5769  4133130
5770  3936416
5771  3841850
5772  3998189
5773  4134172
5774  3921142
5775  3762329
5776  3861590
5777  4017014
5778  3980641
5779  3733392
5780  3709925
5781  3929527
5782  3952050
5783  3764983
5784  3616370
5785  3735825
5786  3917091
5787  3769776
5788  3562217
5789  3613374
5790  3779102
5791  3806704
5792  3567104
5793  3465402
5794  3661440
5795  3744954
5796  3585663
5797  3407186
5798  3474339
5799  3677686
5800  3595446
5801  3375879
5802  3371100
5803  3526627
5804  3591951
5805  3395151
5806  3233457
5807  3390412
5808  3511044
5809  3405072
5810  3208647
5811  3209915
5812  3427732
5813  3415820
5814  3187746
5815  3130578
5816  3261108
5817  3375918
5818  3209589
5819  3014196
5820  3125699
5821  3290492
5822  3218665
5823  3023504
5824  2962589
5825  3169004
5826  3206932
5827  2995932
5828  2887938
5829  2989114
5830  3139393
5831  3033526
5832  2800580
5833  2860107
5834  3035208
5835  3018589
5836  2820456
5837  2705133
5838  2887111
5839  2988909
5840  2801475
5841  2659337
5842  2721019
5843  2897773
5844  2862486
5845  2600642
5846  2588684
5847  2770914
5848  2797266
5849  2636595
5850  2465516
5851  2601647
5852  2761788
5853  2625682
5854  2443013
5855  2452297
5856  2624364
5857  2647181
5858  2400758
5859  2332400
5860  2491952
5861  2566680
5862  2443137
5863  2238410
5864  2322609
5865  2515406
5866  2424645
5867  2227149
5868  2179024
5869  2345749
5870  2426276
5871  2214720
5872  2069246
5873  2204353
5874  2340975
5875  2264035
5876  2026189
5877  2035572
5878  2234754
5879  2223899
5880  2020287
5881  1919417
5882  2051751
5883  2195899
5884  2032150
5885  1846904
5886  1924376
5887  2075440
5888  2045011
5889  1822620
5890  1757278
5891  1951962
5892  1993522
5893  1824826
5894  1687897
5895  1772806
5896  1950301
5897  1834091
5898  1613940
5899  1645565
5900  1790635
5901  1824487
5902  1622704
5903  1488222
5904  1668700
5905  1764289
5906  1626620
5907  1461119
5908  1482802
5909  1680420
5910  1626396
5911  1399912
5912  1365411
5913  1515026
5914  1592792
5915  1433259
5916  1252384
5917  1375870
5918  1508469
5919  1416972
5920  1239976
5921  1201353
5922  1395899
5923  1409177
5924  1192618
5925  1119086
5926  1233946
5927  1344770
5928  1227677
5929  1015661
5930  1089865
5931  1247041
5932  1194088
5933  1013161
5934   930881
5935  1103568
5936  1179893
5937   992116
5938   870860
5939   950534
5940  1081625
5941  1019608
5942   792648
5943   811563
5944   972179
5945   967319
5946   804372
5947   686748
5948   818983
5949   945643
5950   780804
5951   629937
5952   663113
5953   812328
5954   799702
5955   574413
5956   533536
5957   695131
5958   745201
5959   599180
5960   437736
5961   520876
5962   685221
5963   575852
5964   388711
5965   380338
5966   527574
5967   583844
5968   376626
5969   270770
5970   412140
5971   492713
5972   392376
5973   207438
5974   231791
5975   418720
5976   361665
5977   174554
5978   131031
5979   262960
5980   348806
5981   172695
5982    10625
5983   128888
5984   245221
5985   177820
5986   -26929
5987   -48597
5988   147221
5989   150207
5990   -36851
5991  -129591
5992   -33657
5993   102117
5994   -32374
5995  -223918
5996  -168958
5997   -22314
5998   -32903
5999  -226769
6000  -317999
6001  -139600
6002   -78312
6003  -244929
6004  -376756
6005  -310044
6006  -159291
6007  -242833
6008  -459536
6009  -430148
6010  -293435
6011  -256015
6012  -428236
6013  -559920
6014  -423443
6015  -315278
6016  -456435
6017  -609485
6018  -600829
6019  -424520
6020  -435717
6021  -656164
6022  -696081
6023  -566371
6024  -490828
6025  -629780
6026  -811811
6027  -713825
6028  -571695
6029  -661038
6030  -820484
6031  -862178
6032  -694133
6033  -645774
6034  -855362
6035  -950383
6036  -847782
6037  -733306
6038  -826600
6039 -1033850
6040  -995428
6041  -818508
6042  -858738
6043 -1021138
6044 -1118491
6045  -977960
6046  -876309
6047 -1050038
6048 -1195569
6049 -1122608
6050  -992212
6051 -1025837
6052 -1238079
6053 -1256247
6054 -1090030
6055 -1071761
6056 -1218552
6057 -1356618
6058 -1266399
6059 -1116234
6060 -1250414
6061 -1408502
6062 -1372029
6063 -1243783
6064 -1228061
6065 -1430952
6066 -1512144
6067 -1355964
6068 -1305825
6069 -1421998
6070 -1584745
6071 -1528951
6072 -1362354
6073 -1431669
6074 -1611499
6075 -1628649
6076 -1504064
6077 -1447935
6078 -1629259
6079 -1749494
6080 -1632334
6081 -1538120
6082 -1619744
6083 -1783022
6084 -1785214
6085 -1604354
6086 -1634617
6087 -1814867
6088 -1875588
6089 -1771647
6090 -1676085
6091 -1807182
6092 -1965033
6093 -1877225
6094 -1763719
6095 -1813526
6096 -1980354
6097 -2027068
6098 -1863803
6099 -1838937
6100 -2015087
6101 -2105181
6102 -2022860
6103 -1896268
6104 -1989498
6105 -2180045
6106 -2127145
6107 -1996555
6108 -2007203
6109 -2173397
6110 -2271749
6111 -2121224
6112 -2049064
6113 -2196170
6114 -2317472
6115 -2270224
6116 -2125043
6117 -2164527
6118 -2370456
6119 -2378858
6120 -2247764
6121 -2214561
6122 -2355105
6123 -2497012
6124 -2385350
6125 -2253289
6126 -2363898
6127 -2509898
6128 -2509444
6129 -2361981
6130 -2352077
6131 -2554580
6132 -2610487
6133 -2482514
6134 -2418038
6135 -2525650
6136 -2688545
6137 -2617475
6138 -2472061
6139 -2537198
6140 -2696565
6141 -2739702
6142 -2604939
6143 -2540778
6144 -2724405
6145 -2821812
6146 -2720484
6147 -2619696
6148 -2692537
6149 -2875082
6150 -2858225
6151 -2692057
6152 -2715453
6153 -2880003
6154 -2957909
6155 -2842673
6156 -2730654
6157 -2873729
6158 -3015594
6159 -2944277
6160 -2835217
6161 -2856448
6162 -3049772
6163 -3089913
6164 -2927004
6165 -2900275
6166 -3038216
6167 -3153019
6168 -3073430
6169 -2924405
6170 -3035237
6171 -3199267
6172 -3175695
6173 -3054021
6174 -3035416
6175 -3202048
6176 -3291550
6177 -3154158
6178 -3078934
6179 -3188435
6180 -3327188
6181 -3296866
6182 -3134891
6183 -3186847
6184 -3372501
6185 -3389775
6186 -3272005
6187 -3203135
6188 -3350477
6189 -3482046
6190 -3370370
6191 -3257405
6192 -3340906
6193 -3494483
6194 -3516516
6195 -3351042
6196 -3343469
6197 -3520409
6198 -3578452
6199 -3482858
6200 -3380820
6201 -3473625
6202 -3644224
6203 -3588020
6204 -3460638
6205 -3490643
6206 -3644334
6207 -3707834
6208 -3556941
6209 -3499336
6210 -3654267
6211 -3755392
6212 -3684245
6213 -3566629
6214 -3620589
6215 -3807562
6216 -3784988
6217 -3650118
6218 -3648507
6219 -3776247
6220 -3881773
6221 -3760382
6222 -3664459
6223 -3787411
6224 -3913219
6225 -3882417
6226 -3754498
6227 -3760126
6228 -3942438
6229 -3968939
6230 -3839811
6231 -3801051
6232 -3913522
6233 -4041560
6234 -3957921
6235 -3830783
6236 -3920150
6237 -4063335
6238 -4063749
6239 -3936994
6240 -3893253
6241 -4062553
6242 -4140130
6243 -4018872
6244 -3949019
6245 -4031021
6246 -4185001
6247 -4148705
6248 -3999859
6249 -4049444
6250 -4188670
6251 -4224960
6252 -4108935
6253 -4032783
6254 -4175829
6255 -4288806
6256 -4203226
6257 -4104494
6258 -4154551
6259 -4308151
6260 -4322602
6261 -4158780
6262 -4170636
6263 -4303136
6264 -4377924
6265 -4282255
6266 -4175594
6267 -4291023
6268 -4434356
6269 -4379011
6270 -4251511
6271 -4263279
6272 -4427907
6273 -4481270
6274 -4334299
6275 -4280058
6276 -4415016
6277 -4517420
6278 -4460581
6279 -4320367
6280 -4392081
6281 -4551389
6282 -4526788
6283 -4406283
6284 -4377843
6285 -4512428
6286 -4619483
6287 -4497199
6288 -4408750
6289 -4505960
6290 -4638952
6291 -4615521
6292 -4464484
6293 -4482443
6294 -4647206
6295 -4670777
6296 -4552054
6297 -4491351
6298 -4612616
6299 -4741101
6300 -4653562
6301 -4537754
6302 -4595963
6303 -4730072
6304 -4751110
6305 -4608859
6306 -4571729
6307 -4736498
6308 -4796751
6309 -4709896
6310 -4613012
6311 -4687028
6312 -4852518
6313 -4796794
6314 -4662050
6315 -4687479
6316 -4816663
6317 -4878298
6318 -4750775
6319 -4668520
6320 -4808734
6321 -4909467
6322 -4844420
6323 -4732126
6324 -4757268
6325 -4920376
6326 -4922944
6327 -4785487
6328 -4774455
6329 -4889428
6330 -4990070
6331 -4884833
6332 -4768882
6333 -4877887
6334 -4997408
6335 -4968155
6336 -4850298
6337 -4827829
6338 -4987391
6339 -5035949
6340 -4908821
6341 -4861314
6342 -4957446
6343 -5076867
6344 -5009552
6345 -4868923
6346 -4932863
6347 -5067768
6348 -5074536
6349 -4964015
6350 -4906243
6351 -5043882
6352 -5135840
6353 -5024217
6354 -4940039
6355 -5004223
6356 -5146699
6357 -5124974
6358 -4973810
6359 -4979739
6360 -5123734
6361 -5167252
6362 -5077525
6363 -4979530
6364 -5091154
6365 -5209469
6366 -5132507
6367 -5024266
6368 -5056096
6369 -5187114
6370 -5219655
6371 -5072411
6372 -5043229
6373 -5172855
6374 -5247337
6375 -5164811
6376 -5050726
6377 -5126942
6378 -5264026
6379 -5217213
6380 -5110235
6381 -5097552
6382 -5234343
6383 -5299455
6384 -5165556
6385 -5105577
6386 -5213668
6387 -5304191
6388 -5243865
6389 -5123352
6390 -5158202
6391 -5307537
6392 -5301537
6393 -5182354
6394 -5147291
6395 -5263245
6396 -5360440
6397 -5249369
6398 -5149202
6399 -5233383
6400 -5341277
6401 -5328023
6402 -5193635
6403 -5190176
6404 -5344666
6405 -5366367
6406 -5255618
6407 -5188669
6408 -5274193
6409 -5394712
6410 -5323318
6411 -5200977
6412 -5248743
6413 -5372270
6414 -5392659
6415 -5259741
6416 -5218686
6417 -5356095
6418 -5415177
6419 -5317154
6420 -5225771
6421 -5285134
6422 -5425340
6423 -5390021
6424 -5251583
6425 -5267677
6426 -5387619
6427 -5439200
6428 -5331997
6429 -5230442
6430 -5353146
6431 -5443015
6432 -5374152
6433 -5271984
6434 -5280580
6435 -5432903
6436 -5449610
6437 -5306959
6438 -5273289
6439 -5378965
6440 -5467535
6441 -5380886
6442 -5254537
6443 -5334705
6444 -5462515
6445 -5428563
6446 -5316177
6447 -5281115
6448 -5426860
6449 -5479571
6450 -5340912
6451 -5279218
6452 -5365463
6453 -5474996
6454 -5431850
6455 -5285461
6456 -5326243
6457 -5453282
6458 -5458478
6459 -5340507
6460 -5287606
6461 -5399255
6462 -5493471
6463 -5380685
6464 -5283535
6465 -5342835
6466 -5475889
6467 -5455781
6468 -5308498
6469 -5301690
6470 -5438395
6471 -5467648
6472 -5373279
6473 -5280277
6474 -5364885
6475 -5488137
6476 -5414744
6477 -5305154
6478 -5324963
6479 -5438286
6480 -5480915
6481 -5339060
6482 -5282751
6483 -5389432
6484 -5467651
6485 -5393198
6486 -5285138
6487 -5329590
6488 -5470347
6489 -5431508
6490 -5311215
6491 -5299960
6492 -5400744
6493 -5464827
6494 -5344340
6495 -5262224
6496 -5355657
6497 -5447281
6498 -5406277
6499 -5286780
6500 -5286014
6501 -5425294
6502 -5426658
6503 -5314851
6504 -5261548
6505 -5346228
6506 -5443709
6507 -5354429
6508 -5246526
6509 -5309586
6510 -5409336
6511 -5397733
6512 -5281458
6513 -5241554
6514 -5376224
6515 -5412966
6516 -5304554
6517 -5237668
6518 -5298027
6519 -5408337
6520 -5353601
6521 -5222064
6522 -5254247
6523 -5358336
6524 -5378510
6525 -5264853
6526 -5192467
6527 -5306583
6528 -5378253
6529 -5291854
6530 -5202955
6531 -5233431
6532 -5358743
6533 -5337607
6534 -5197468
6535 -5188961
6536 -5293581
6537 -5334629
6538 -5250087
6539 -5148551
6540 -5243022
6541 -5340815
6542 -5277794
6543 -5165379
6544 -5163699
6545 -5288538
6546 -5301208
6547 -5168091
6548 -5132602
6549 -5223128
6550 -5290548
6551 -5225925
6552 -5107018
6553 -5161568
6554 -5278202
6555 -5231199
6556 -5124597
6557 -5094608
6558 -5203785
6559 -5264276
6560 -5142351
6561 -5065816
6562 -5143728
6563 -5228127
6564 -5193982
6565 -5046823
6566 -5064196
6567 -5192083
6568 -5189004
6569 -5084061
6570 -5021693
6571 -5106197
6572 -5203773
6573 -5095372
6574 -5003791
6575 -5044867
6576 -5141212
6577 -5141372
6578 -5000235
6579 -4975304
6580 -5099371
6581 -5124104
6582 -5038527
6583 -4945817
6584 -5009827
6585 -5120017
6586 -5056582
6587 -4927496
6588 -4943359
6589 -5043557
6590 -5082707
6591 -4950074
6592 -4882094
6593 -4990664
6594 -5056322
6595 -4980852
6596 -4873415
6597 -4894539
6598 -5023840
6599 -4996853
6600 -4863613
6601 -4847695
6602 -4936190
6603 -5001486
6604 -4902489
6605 -4796496
6606 -4879580
6607 -4960649
6608 -4913716
6609 -4795707
6610 -4783982
6611 -4908943
6612 -4923091
6613 -4803946
6614 -4756665
6615 -4824449
6616 -4905507
6617 -4834626
6618 -4709358
6619 -4757406
6620 -4851726
6621 -4835993
6622 -4723812
6623 -4667006
6624 -4788182
6625 -4839853
6626 -4735836
6627 -4650772
6628 -4693443
6629 -4791411
6630 -4754734
6631 -4612990
6632 -4633603
6633 -4733741
6634 -4747809
6635 -4647276
6636 -4563818
6637 -4652344
6638 -4730388
6639 -4638906
6640 -4550259
6641 -4560849
6642 -4669904
6643 -4670519
6644 -4533861
6645 -4502054
6646 -4599423
6647 -4639651
6648 -4562511
6649 -4452666
6650 -4504584
6651 -4613523
6652 -4553551
6653 -4446696
6654 -4431974
6655 -4536853
6656 -4565032
6657 -4442750
6658 -4383215
6659 -4461156
6660 -4518426
6661 -4460339
6662 -4338408
6663 -4364699
6664 -4479936
6665 -4449374
6666 -4350854
6667 -4302333
6668 -4397477
6669 -4450727
6670 -4340444
6671 -4257515
6672 -4308706
6673 -4384903
6674 -4353881
6675 -4231070
6676 -4223878
6677 -4338154
6678 -4345523
6679 -4234010
6680 -4165467
6681 -4225481
6682 -4318121
6683 -4233536
6684 -4124004
6685 -4155602
6686 -4244130
6687 -4246618
6688 -4125397
6689 -4072278
6690 -4181456
6691 -4204666
6692 -4125455
6693 -4033466
6694 -4077890
6695 -4174674
6696 -4122228
6697 -3999566
6698 -4006339
6699 -4095161
6700 -4117414
6701 -4000892
6702 -3922612
6703 -4008575
6704 -4073700
6705 -3996868
6706 -3901507
6707 -3907255
6708 -4024075
6709 -4003907
6710 -3875621
6711 -3843587
6712 -3925356
6713 -3973604
6714 -3885585
6715 -3772785
6716 -3843199
6717 -3920829
6718 -3875478
6719 -3768749
6720 -3741238
6721 -3854395
6722 -3872049
6723 -3749395
6724 -3690784
6725 -3745131
6726 -3827330
6727 -3754466
6728 -3631652
6729 -3661488
6730 -3765062
6731 -3748059
6732 -3634332
6733 -3569139
6734 -3666141
6735 -3724469
6736 -3622972
6737 -3530717
6738 -3566853
6739 -3661392
6740 -3632578
6741 -3494191
6742 -3488007
6743 -3582419
6744 -3596525
6745 -3495607
6746 -3413911
6747 -3482545
6748 -3572998
6749 -3485918
6750 -3378778
6751 -3389441
6752 -3482322
6753 -3486991
6754 -3349349
6755 -3306982
6756 -3393385
6757 -3436980
6758 -3362485
6759 -3250045
6760 -3294487
6761 -3393233
6762 -3345941
6763 -3232966
6764 -3210911
6765 -3294685
6766 -3332190
6767 -3212951
6768 -3140334
6769 -3201682
6770 -3265357
6771 -3219668
6772 -3103582
6773 -3102118
6774 -3206239
6775 -3187901
6776 -3083964
6777 -3030449
6778 -3095794
6779 -3162765
6780 -3063576
6781 -2967079
6782 -3012766
6783 -3082842
6784 -3061734
6785 -2939625
6786 -2913732
6787 -3014852
6788 -3022187
6789 -2923427
6790 -2856549
6791 -2898173
6792 -2984013
6793 -2916886
6794 -2799726
6795 -2810589
6796 -2899796
6797 -2891773
6798 -2779300
6799 -2723307
6800 -2809291
6801 -2853888
6802 -2770579
6803 -2679736
6804 -2700626
6805 -2787813
6806 -2757276
6807 -2628959
6808 -2626753
6809 -2695662
6810 -2722676
6811 -2634302
6812 -2538969
6813 -2604708
6814 -2672375
6815 -2603538
6816 -2509551
6817 -2498911
6818 -2585379
6819 -2588370
6820 -2470361
6821 -2426826
6822 -2498338
6823 -2544016
6824 -2467775
6825 -2358424
6826 -2396641
6827 -2481886
6828 -2438267
6829 -2332223
6830 -2294948
6831 -2388668
6832 -2420853
6833 -2299368
6834 -2238385
6835 -2283436
6836 -2351858
6837 -2305261
6838 -2172581
6839 -2190295
6840 -2280670
6841 -2266777
6842 -2164317
6843 -2094587
6844 -2172944
6845 -2234985
6846 -2133753
6847 -2040931
6848 -2072424
6849 -2147184
6850 -2138352
6851 -2001599
6852 -1975031
6853 -2077427
6854 -2086450
6855 -1994446
6856 -1910340
6857 -1961220
6858 -2039995
6859 -1964516
6860 -1862669
6861 -1860359
6862 -1944670
6863 -1949934
6864 -1826559
6865 -1776949
6866 -1861838
6867 -1894006
6868 -1823289
6869 -1716110
6870 -1740588
6871 -1831412
6872 -1790099
6873 -1673459
6874 -1655863
6875 -1731612
6876 -1771657
6877 -1659243
6878 -1567000
6879 -1637270
6880 -1698290
6881 -1644833
6882 -1529695
6883 -1515949
6884 -1622334
6885 -1614096
6886 -1503481
6887 -1452019
6888 -1506644
6889 -1573540
6890 -1491460
6891 -1371992
6892 -1418185
6893 -1486376
6894 -1462622
6895 -1355457
6896 -1309428
6897 -1400517
6898 -1430085
6899 -1326724
6900 -1249033
6901 -1279547
6902 -1366209
6903 -1315067
6904 -1187407
6905 -1194672
6906 -1273716
6907 -1280649
6908 -1179673
6909 -1103964
6910 -1180983
6911 -1227728
6912 -1146936
6913 -1054158
6914 -1063858
6915 -1153999
6916 -1135506
6917 -1015193
6918  -987462
6919 -1055114
6920 -1085845
6921  -999079
6922  -899213
6923  -949162
6924 -1027827
6925  -967944
6926  -864451
6927  -858173
6928  -936500
6929  -946226
6930  -828681
6931  -772705
6932  -834604
6933  -882247
6934  -825407
6935  -705956
6936  -731852
6937  -816346
6938  -779546
6939  -684260
6940  -637425
6941  -714508
6942  -762494
6943  -646704
6944  -571120
6945  -613791
6946  -675298
6947  -641584
6948  -517729
6949  -512203
6950  -608733
6951  -591225
6952  -499635
6953  -435247
6954  -494353
6955  -546067
6956  -466195
6957  -370332
6958  -395553
6959  -460999
6960  -456904
6961  -335548
6962  -297772
6963  -384466
6964  -401533
6965  -311903
6966  -227172
6967  -265109
6968  -349242
6969  -289163
6970  -181819
6971  -179149
6972  -250190
6973  -255632
6974  -155866
6975   -87016
6976  -160469
6977  -193399
6978  -142628
6979   -38285
6980   -47453
6981  -140117
6982  -114529
6983     1404
6984    26547
6985   -32353
6986   -65686
6987    24301
6988   117493
6989    54536
6990    -7316
6991    43251
6992   144251
6993   169218
6994    79079
6995    77437
6996   192254
6997   248935
6998   189427
6999   128702
7000   197731
7001   306512
7002   280471
7003   198524
7004   223292
7005   328102
7006   379391
7007   297851
7008   264972
7009   363277
7010   437865
7011   408861
7012   331125
7013   367741
7014   488132
7015   497919
7016   412987
7017   415518
7018   507442
7019   583729
7020   520520
7021   454926
7022   541409
7023   627275
7024   621035
7025   542502
7026   546934
7027   668706
7028   697452
7029   632816
7030   603599
7031   680004
7032   775555
7033   734508
7034   652530
7035   708286
7036   807829
7037   829969
7038   759582
7039   730040
7040   846696
7041   910143
7042   845163
7043   792174
7044   837412
7045   959281
7046   946122
7047   857513
7048   882413
7049   986764
7050  1034421
7051   973639
7052   915372
7053  1009075
7054  1089919
7055  1061990
7056   989075
7057  1019088
7058  1128232
7059  1161391
7060  1069648
7061  1065992
7062  1153814
7063  1221727
7064  1175731
7065  1102282
7066  1175021
7067  1277777
7068  1258245
7069  1194673
7070  1196029
7071  1304569
7072  1356600
7073  1270996
7074  1244103
7075  1319145
7076  1401681
7077  1384108
7078  1289584
7079  1343691
7080  1451958
7081  1466544
7082  1396123
7083  1371593
7084  1462491
7085  1541051
7086  1478721
7087  1424664
7088  1482310
7089  1578195
7090  1586108
7091  1497510
7092  1503546
7093  1620880
7094  1650387
7095  1594833
7096  1553252
7097  1623847
7098  1718428
7099  1674588
7100  1612114
7101  1645298
7102  1740180
7103  1777621
7104  1691903
7105  1676069
7106  1779668
7107  1830418
7108  1790494
7109  1729595
7110  1778111
7111  1893992
7112  1875663
7113  1805334
7114  1815299
7115  1899019
7116  1957710
7117  1883666
7118  1840230
7119  1931710
7120  2003409
7121  1979695
7122  1913064
7123  1936326
7124  2051890
7125  2061909
7126  1980123
7127  1969713
7128  2053161
7129  2127156
7130  2078004
7131  2009277
7132  2079842
7133  2170480
7134  2164168
7135  2094959
7136  2090290
7137  2199804
7138  2239684
7139  2174811
7140  2133607
7141  2200094
7142  2294142
7143  2276202
7144  2183160
7145  2228403
7146  2322225
7147  2351158
7148  2274369
7149  2240422
7150  2339412
7151  2414394
7152  2349802
7153  2301442
7154  2353876
7155  2453384
7156  2448321
7157  2356130
7158  2365140
7159  2471754
7160  2504914
7161  2464736
7162  2388745
7163  2481666
7164  2568276
7165  2534418
7166  2467340
7167  2478823
7168  2587348
7169  2627281
7170  2523393
7171  2512624
7172  2602767
7173  2672018
7174  2637836
7175  2559359
7176  2613867
7177  2719710
7178  2705942
7179  2633551
7180  2628193
7181  2721676
7182  2777770
7183  2702188
7184  2666755
7185  2735905
7186  2809156
7187  2803268
7188  2713477
7189  2737792
7190  2850516
7191  2867114
7192  2791478
7193  2771422
7194  2841405
7195  2933606
7196  2871586
7197  2814635
7198  2865422
7199  2952135
7200  2968107
7201  2875626
7202  2869198
7203  2973352
7204  3007492
7205  2958158
7206  2910398
7207  2965415
7208  3065070
7209  3035349
7210  2951853
7211  2982035
7212  3069168
7213  3104678
7214  3034110
7215  2993473
7216  3082512
7217  3152665
7218  3107925
7219  3051089
7220  3083076
7221  3190533
7222  3185133
7223  3102534
7224  3108876
7225  3183216
7226  3240182
7227  3190756
7228  3127047
7229  3203860
7230  3276360
7231  3259907
7232  3193799
7233  3197421
7234  3302154
7235  3322600
7236  3247551
7237  3225036
7238  3299488
7239  3377639
7240  3334440
7241  3253969
7242  3307271
7243  3397591
7244  3387903
7245  3326683
7246  3302756
7247  3401331
7248  3456123
7249  3384815
7250  3345403
7251  3406475
7252  3487362
7253  3477788
7254  3379551
7255  3405631
7256  3498463
7257  3522778
7258  3461630
7259  3421134
7260  3500695
7261  3576331
7262  3515191
7263  3466229
7264  3497393
7265  3583880
7266  3593217
7267  3509441
7268  3507008
7269  3601567
7270  3636413
7271  3589011
7272  3530487
7273  3590703
7274  3688741
7275  3643994
7276  3580023
7277  3593767
7278  3681784
7279  3719426
7280  3632544
7281  3605403
7282  3685945
7283  3742098
7284  3709421
7285  3636256
7286  3669935
7287  3776843
7288  3764503
7289  3699897
7290  3683472
7291  3763651
7292  3828101
7293  3761634
7294  3695207
7295  3768611
7296  3831386
7297  3829030
7298  3739128
7299  3746832
7300  3858816
7301  3876524
7302  3799255
7303  3777464
7304  3837082
7305  3924572
7306  3864996
7307  3792408
7308  3833200
7309  3921471
7310  3931613
7311  3848654
7312  3828856
7313  3928544
7314  3973328
7315  3903025
7316  3856301
7317  3902356
7318  3994061
7319  3976736
7320  3884727
7321  3903242
7322  3996211
7323  4031464
7324  3952448
7325  3907812
7326  3986389
7327  4050396
7328  4004447
7329  3946328
7330  3963417
7331  4065608
7332  4072075
7333  3984664
7334  3973412
7335  4052643
7336  4106699
7337  4048755
7338  3975105
7339  4041206
7340  4119594
7341  4099671
7342  4031404
7343  4025739
7344  4122464
7345  4154754
7346  4064748
7347  4042552
7348  4097778
7349  4166042
7350  4143408
7351  4054739
7352  4086721
7353  4181777
7354  4179710
7355  4112136
7356  4074656
7357  4165233
7358  4220307
7359  4149681
7360  4100386
7361  4150229
7362  4219189
7363  4220018
7364  4125526
7365  4131587
7366  4224231
7367  4251604
7368  4186197
7369  4130096
7370  4193386
7371  4279105
7372  4225042
7373  4161698
7374  4183875
7375  4263053
7376  4286512
7377  4198289
7378  4174458
7379  4262314
7380  4293382
7381  4255602
7382  4188774
7383  4222085
7384  4317501
7385  4292783
7386  4211619
7387  4228196
7388  4297088
7389  4338246
7390  4257549
7391  4217290
7392  4288273
7393  4341724
7394  4310339
7395  4239794
7396  4257215
7397  4348206
7398  4343357
7399  4266158
7400  4253718
7401  4317834
7402  4378278
7403  4315615
7404  4248959
7405  4309292
7406  4376139
7407  4366212
7408  4286056
7409  4275017
7410  4370762
7411  4391493
7412  4318654
7413  4279939
7414  4334597
7415  4405514
7416  4375072
7417  4296473
7418  4317268
7419  4396169
7420  4402743
7421  4326994
7422  4288666
7423  4373844
7424  4422828
7425  4362362
7426  4305404
7427  4342817
7428  4424410
7429  4413220
7430  4321308
7431  4323764
7432  4402212
7433  4436882
7434  4364524
7435  4307412
7436  4377189
7437  4446528
7438  4401051
7439  4332962
7440  4338941
7441  4433952
7442  4438445
7443  4349022
7444  4326454
7445  4399929
7446  4450093
7447  4405353
7448  4313827
7449  4369739
7450  4455747
7451  4425376
7452  4352850
7453  4339157
7454  4416183
7455  4459610
7456  4375233
7457  4331891
7458  4387003
7459  4451252
7460  4426865
7461  4338011
7462  4356808
7463  4448077
7464  4443718
7465  4372462
7466  4324372
7467  4394483
7468  4466800
7469  4397037
7470  4330833
7471  4375028
7472  4443254
7473  4443378
7474  4344000
7475  4332977
7476  4421610
7477  4440396
7478  4384341
7479  4327816
7480  4372466
7481  4461300
7482  4410668
7483  4328840
7484  4340746
7485  4415681
7486  4447659
7487  4357561
7488  4314448
7489  4396605
7490  4434303
7491  4395225
7492  4319199
7493  4339674
7494  4428522
7495  4416758
7496  4332680
7497  4324834
7498  4381911
7499  4427927
7500  4364600
7501  4298182
7502  4356050
7503  4416978
7504  4384249
7505  4310463
7506  4302382
7507  4391166
7508  4397971
7509  4317974
7510  4292716
7511  4349291
7512  4411842
7513  4355395
7514  4281863
7515  4316906
7516  4376213
7517  4372716
7518  4291807
7519  4267599
7520  4350768
7521  4385352
7522  4305147
7523  4263516
7524  4300491
7525  4366711
7526  4340010
7527  4247299
7528  4254644
7529  4341377
7530  4347634
7531  4278978
7532  4225897
7533  4302499
7534  4353570
7535  4287460
7536  4225980
7537  4248005
7538  4317579
7539  4318064
7540  4221086
7541  4224194
7542  4287082
7543  4313783
7544  4248327
7545  4182360
7546  4228878
7547  4308567
7548  4259316
7549  4194243
7550  4192190
7551  4263783
7552  4286508
7553  4196893
7554  4155577
7555  4221920
7556  4267082
7557  4223295
7558  4132373
7559  4164713
7560  4247972
7561  4225510
7562  4149820
7563  4130719
7564  4199163
7565  4242453
7566  4158591
7567  4105077
7568  4145069
7569  4212453
7570  4183879
7571  4097351
7572  4087449
7573  4180723
7574  4182985
7575  4103180
7576  4064590
7577  4114648
7578  4178025
7579  4117244
7580  4036316
7581  4072394
7582  4132295
7583  4138710
7584  4045071
7585  4022975
7586  4099346
7587  4128117
7588  4055191
7589  3993217
7590  4023667
7591  4107628
7592  4067319
7593  3978124
7594  3988413
7595  4049774
7596  4078703
7597  3994717
7598  3938008
7599  4010590
7600  4055009
7601  4004177
7602  3931339
7603  3942103
7604  4029137
7605  4017735
7606  3918937
7607  3901084
7608  3966449
7609  4007230
7610  3939553
7611  3861681
7612  3910557
7613  3977993
7614  3943639
7615  3872031
7616  3844477
7617  3935515
7618  3950052
7619  3863825
7620  3818279
7621  3861941
7622  3923368
7623  3877568
7624  3791039
7625  3814384
7626  3891598
7627  3871677
7628  3798444
7629  3758449
7630  3828047
7631  3877530
7632  3791741
7633  3738779
7634  3758737
7635  3827525
7636  3798586
7637  3716195
7638  3706663
7639  3785848
7640  3794747
7641  3720888
7642  3655392
7643  3710916
7644  3775045
7645  3723625
7646  3644346
7647  3661443
7648  3721527
7649  3735343
7650  3633848
7651  3608831
7652  3674884
7653  3702079
7654  3641262
7655  3577131
7656  3596807
7657  3672340
7658  3636914
7659  3557488
7660  3541848
7661  3610247
7662  3629864
7663  3547916
7664  3489771
7665  3557826
7666  3595279
7667  3561795
7668  3475626
7669  3492267
7670  3566728
7671  3548424
7672  3461662
7673  3435634
7674  3486740
7675  3534992
7676  3460202
7677  3399255
7678  3434612
7679  3490700
7680  3471155
7681  3386500
7682  3357649
7683  3438201
7684  3446685
7685  3372530
7686  3324858
7687  3360961
7688  3424182
7689  3377484
7690  3287452
7691  3312607
7692  3368533
7693  3369417
7694  3280723
7695  3238086
7696  3312320
7697  3341119
7698  3264321
7699  3213304
7700  3229336
7701  3307106
7702  3281365
7703  3179286
7704  3169068
7705  3233262
7706  3255351
7707  3183865
7708  3116473
7709  3178570
7710  3229861
7711  3174184
7712  3098308
7713  3099395
7714  3169789
7715  3170731
7716  3069840
7717  3047077
7718  3102778
7719  3140104
7720  3085030
7721  3001677
7722  3037443
7723  3100836
7724  3067068
7725  2986991
7726  2958153
7727  3032967
7728  3050331
7729  2970478
7730  2916190
7731  2963269
7732  3014174
7733  2981380
7734  2880408
7735  2885180
7736  2958999
7737  2948016
7738  2867445
7739  2829893
7740  2883201
7741  2935860
7742  2857813
7743  2791365
7744  2814116
7745  2870959
7746  2860287
7747  2761723
7748  2732939
7749  2814526
7750  2821620
7751  2757331
7752  2688154
7753  2741855
7754  2798975
7755  2741851
7756  2655993
7757  2672040
7758  2722848
7759  2734963
7760  2642693
7761  2593942
7762  2661657
7763  2696549
7764  2641011
7765  2562090
7766  2576927
7767  2654125
7768  2621990
7769  2531223
7770  2512921
7771  2575337
7772  2605907
7773  2526267
7774  2451943
7775  2502427
7776  2549005
7777  2516401
7778  2425774
7779  2418469
7780  2491206
7781  2496410
7782  2407334
7783  2372632
7784  2410422
7785  2460720
7786  2409075
7787  2317200
7788  2342257
7789  2403184
7790  2385139
7791  2301669
7792  2267272
7793  2338090
7794  2361620
7795  2282054
7796  2224759
7797  2251449
7798  2309194
7799  2281613
7800  2173039
7801  2187515
7802  2241242
7803  2250941
7804  2172867
7805  2118981
7806  2170472
7807  2214764
7808  2141161
7809  2083709
7810  2083114
7811  2152383
7812  2135138
7813  2042008
7814  2027899
7815  2087017
7816  2097072
7817  2043281
7818  1963536
7819  2012888
7820  2057906
7821  2015660
7822  1931685
7823  1928384
7824  1990174
7825  2004343
7826  1903825
7827  1873683
7828  1919192
7829  1955411
7830  1900690
7831  1819503
7832  1830812
7833  1905628
7834  1873343
7835  1791356
7836  1763717
7837  1824025
7838  1853033
7839  1774486
7840  1708898
7841  1749918
7842  1791031
7843  1767501
7844  1668224
7845  1667531
7846  1737192
7847  1734289
7848  1654856
7849  1601325
7850  1647670
7851  1707617
7852  1631627
7853  1557967
7854  1568876
7855  1633533
7856  1624379
7857  1532179
7858  1494998
7859  1562988
7860  1583427
7861  1518561
7862  1451258
7863  1474963
7864  1545418
7865  1498132
7866  1404260
7867  1410795
7868  1461669
7869  1474819
7870  1390511
7871  1335715
7872  1388110
7873  1428419
7874  1368667
7875  1294806
7876  1296018
7877  1378228
7878  1354156
7879  1259249
7880  1234584
7881  1289506
7882  1316062
7883  1248572
7884  1164919
7885  1212308
7886  1259319
7887  1232498
7888  1145261
7889  1128911
7890  1194508
7891  1199400
7892  1114895
7893  1072884
7894  1095419
7895  1156636
7896  1106614
7897  1016524
7898  1030859
7899  1101216
7900  1075080
7901   999445
7902   948306
7903  1014672
7904  1045638
7905   973232
7906   907130
7907   933880
7908   988420
7909   962984
7910   858735
7911   864769
7912   915552
7913   927569
7914   844098
7915   789694
7916   827356
7917   887136
7918   824503
7919   755272
7920   756316
7921   819497
7922   815559
7923   722739
7924   677316
7925   744248
7926   764692
7927   711980
7928   622093
7929   656756
7930   718714
7931   688070
7932   598308
7933   586569
7934   635451
7935   665065
7936   572032
7937   519528
7938   563517
7939   606051
7940   563814
7941   479793
7942   475726
7943   552781
7944   526576
7945   454046
7946   415620
7947   462905
7948   497513
7949   426693
7950   353694
7951   397916
7952   436967
7953   418205
7954   316217
7955   306211
7956   371420
7957   377960
7958   299055
7959   253060
7960   274441
7961   337764
7962   280274
7963   203202
7964   206904
7965   264068
7966   257372
7967   178424
7968   128353
7969   190903
7970   207911
7971   157780
7972    90498
7973   108409
7974   163210
7975   139275
7976    44233
7977    41811
7978    86851
7979   102447
7980    24160
7981   -29801
7982    15124
7983    62675
7984     4834
7985   -63966
7986   -73108
7987    -2384
7988   -14353
7989  -101253
7990  -138902
7991   -85688
7992   -51687
7993  -104651
7994  -194797
7995  -155000
7996  -110797
7997  -136479
7998  -221407
7999  -248362
8000  -179241
8001  -154111
8002  -255200
8003  -294877
8004  -262927
8005  -206540
8006  -252033
8007  -346731
8008  -341081
8009  -271719
8010  -291971
8011  -360347
8012  -410654
8013  -347239
8014  -316773
8015  -389197
8016  -453070
8017  -429581
8018  -381908
8019  -389771
8020  -498880
8021  -504592
8022  -448987
8023  -425823
8024  -506126
8025  -566513
8026  -534169
8027  -463200
8028  -530701
8029  -597199
8030  -613230
8031  -536128
8032  -544299
8033  -625867
8034  -679592
8035  -610176
8036  -586524
8037  -632085
8038  -718442
8039  -695340
8040  -638907
8041  -662826
8042  -757167
8043  -765732
8044  -727741
8045  -680050
8046  -771047
8047  -825680
8048  -792161
8049  -737179
8050  -781320
8051  -861194
8052  -874536
8053  -796616
8054  -813878
8055  -881039
8056  -930062
8057  -888307
8058  -840741
8059  -894039
8060  -985030
8061  -951146
8062  -906952
8063  -912901
8064 -1002721
8065 -1031919
8066  -965179
8067  -945469
8068 -1032601
8069 -1066998
8070 -1066068
8071  -989364
8072 -1036260
8073 -1116756
8074 -1122815
8075 -1056212
8076 -1065367
8077 -1125804
8078 -1198366
8079 -1123799
8080 -1098609
8081 -1153683
8082 -1227995
8083 -1209821
8084 -1160707
8085 -1153026
8086 -1264276
8087 -1269381
8088 -1225008
8089 -1188713
8090 -1268945
8091 -1327839
8092 -1300853
8093 -1229501
8094 -1297173
8095 -1353240
8096 -1381439
8097 -1296526
8098 -1308181
8099 -1372394
8100 -1436162
8101 -1370939
8102 -1352128
8103 -1369820
8104 -1484117
8105 -1443906
8106 -1405596
8107 -1396284
8108 -1501603
8109 -1503523
8110 -1477181
8111 -1415150
8112 -1534274
8113 -1550469
8114 -1555706
8115 -1461577
8116 -1545645
8117 -1570859
8118 -1651174
8119 -1479968
8120 -1638955
8121 -1376640
##END NTUPLES=NMR FID
##END=
