# Supplementary material for: An untargeted multi-technique metabolomics approach to studying intracellular metabolites of HepG2 cells exposed to 2,3,7,8-tetrachlorodibenzo-p-dioxin
Source: BMC Genomics. 2011 May 20;12:251. doi: 10.1186/1471-2164-12-251 (PMC3141663; doi:10.1186/1471-2164-12-251)
Supplement: Additional file 2 — Metadata and NMR raw data: ZIP file containing: -All NMR raw data (in JCAMP-DX format ".dx") -The metadata on NMR (polars & apolars), LC-MS and GC-MS data sets (as Tab delimited files ".txt"). [file 1471-2164-12-251-S2.ZIP › TE/Ainhoa/SAFETY COPY D Disk/TRABAJO/ARTICLES/ARTICLE Metabolomics TCDD_ACCEPTED/JCAMP_DX_NMR_data_and_all_metadata/NMR_polar_TCDD_p11b.1D.dx]

##TITLE=NMR_polar_TCDD_p11b.1D
##JCAMPDX= 6.0         $$ Bruker NMR JCAMP-DX V2.0
##DATA TYPE= NMR FID
##DATA CLASS= NTUPLES
##ORIGIN= Bruker BioSpin GmbH
##OWNER= bruker
$$ 1.72 TOPSPIN		Version 2.1
$$ 2011-04-15 14:53:22.032 +0200  WUR\bruker@RIK1030
$$ Compression mode = fixed
##.OBSERVE FREQUENCY= 400.13188316
##.OBSERVE NUCLEUS= ^1H
##.DELAY= (6, 6)
##.ACQUISITION MODE= SIMULTANEOUS (DQD)
##.ACQUISITION SCHEME= undefined
##.AVERAGES= 1024
##.DIGITISER RES= 18
##SPECTROMETER/DATA SYSTEM= avance400
##.PULSE SEQUENCE= zgprpl8
##.SOLVENT NAME= D2O
##.SHIFT REFERENCE= INTERNAL, D2O, 1, 10.97964
##AUDIT TRAIL= $$ (NUMBER, WHEN, WHO, WHERE, PROCESS, VERSION, WHAT)
$$ ##TITLE= Audit trail, TOPSPIN		Version 2.1
$$ ##JCAMPDX= 5.01
$$ ##ORIGIN= Bruker BioSpin GmbH
$$ ##OWNER= bruker
$$ $$ D:\NMRautomation/data/WUR-bruker/nmr/AR091208_16.1D/1/audita.txt
$$ ##AUDIT TRAIL=  $$ (NUMBER, WHEN, WHO, WHERE, PROCESS, VERSION, WHAT)
(   1,<2008-12-09 22:22:37.658 +0100>,<WUR\bruker>,<RIK1030>,<go>,<TOPSPIN 2.1>,
      <created by zg
	started at 2008-12-09 21:19:36.253 +0100,
	POWCHK disabled, PULCHK disabled,
       configuration hash MD5:
       8F 0B B7 F2 C7 1F F4 CB 9D A9 C3 7F 18 55 F2 E6
       data hash MD5: 16K
       43 52 C3 90 48 44 2A 07 F8 F3 C9 D5 46 A3 F6 AB>)
(   2,<2008-12-09 22:22:45.361 +0100>,<WUR\bruker>,<RIK1030>,<audit>,<TOPSPIN 2.1>,
      <user comment:
       ICON-NMR User ID: WUR-bruker
       data hash MD5: 16K
       43 52 C3 90 48 44 2A 07 F8 F3 C9 D5 46 A3 F6 AB>)
(   3,<2011-04-15 14:53:19.782 +0200>,<WUR\bruker>,<RIK1030>,<proc1d>,<TOPSPIN 2.1>,
      <convdta from       1 "NMR_polar_TCDD_p11b.1D" "Ainhoa_raw_data" "P:\NMR-data"
       data hash MD5: 16244
       7E 17 C7 0C 13 9C 43 63 16 2C E7 73 70 44 6E 82>)
$$ ##END=
$$ 
$$ $$ hash MD5
$$ $$ FD 42 35 02 8E A0 2E BF 03 23 68 91 38 E5 86 6D
##$RELAX= 
##$BRUKER FILE EXP=format.temp
$$ EDIT_PAR COMMAND FILE
$$ 
$$ DI_MODE         LONG
$$ ED_ENTRY        ACQU
$$ ORDER           FILE
$$ 
$$ 
$$ HEADER		"F2 - Acquisition Parameters"
$$ T_NAME		Date_
$$ 		TYPE	R64
$$ 		CLASS	ACQU
$$ 		SUBRANGE 0.0 50000000
$$ 		REL	"Date_=itodate(DATE)"
$$ 		INV_REL	"DATE=datetoi(Date_,DATE)"
$$ 		FORMAT	"%14.0f"
$$ 		TEXT	" "
$$ END
$$ T_NAME		Time
$$ 		TYPE	R32
$$ 		CLASS	ACQU
$$ 		SUBRANGE 0.0 1000000
$$ 		REL	"Time=itotime(DATE)"
$$ 		INV_REL	"DATE=timetoi(Time,DATE)"
$$ 		FORMAT	"%14.2f"
$$ 		TEXT	" "
$$ END
$$ NAME		INSTRUM
$$ 		TEXT	" "
$$ END
$$ NAME		PROBHD
$$ 		FORMAT	"%14.14s"
$$ 		TEXT	" "
$$ END
$$ NAME		PULPROG
$$ 		TEXT	" "
$$ END
$$ NAME		TD
$$ 		TEXT	" "
$$ END
$$ NAME		SOLVENT
$$ 		TEXT	" "
$$ END
$$ NAME		NS
$$ 		TEXT	" "
$$ END
$$ NAME		DS
$$ 		TEXT	" "
$$ END
$$ T_NAME		SWH
$$ 		TYPE	R32
$$ 		CLASS	ACQU
$$ 		SUBRANGE 0.0 1e8
$$ 		REL	"SWH=SW*SFO1"
$$ 		INV_REL "SW=SWH/SFO1"
$$ 		UNIT	"Hz"
$$ 		FORMAT	"%14.3f Hz"
$$ 		TEXT	" "
$$ END
$$ T_NAME          FIDRES
$$                 TYPE    R32
$$                 CLASS   ACQU
$$                 SUBRANGE 0.0 100000
$$                 REL     "FIDRES=SW*SFO1/TD"
$$                 INV_REL "TD = nextpow(SW*SFO1/FIDRES)"
$$ 		UNIT	"Hz"
$$ 		FORMAT	"%14.6f Hz"
$$ 		TEXT	" "
$$ END
$$ T_NAME          AQ
$$ 		TYPE	R32
$$ 		CLASS	ACQU
$$ 		SUBRANGE 0.0 1000
$$ 		REL	"AQ=aqcalc(SW,SFO1,TD,DIGTYP)"
$$ 		INV_REL	"TD=tdcalc(SW,SFO1,1.0e6*AQ,DIGTYP)"
$$ 		UNIT	"sec"
$$ 		FORMAT	"%14.7f sec"
$$ 		TEXT	" "
$$ END
$$ NAME		RG
$$ 		TEXT	" "
$$ END
$$ T_NAME          DW
$$ 		TYPE	R32
$$ 		CLASS	ACQU
$$ 		SUBRANGE 0.0 1000000
$$ 		REL	"DW=1/(2*SW*SFO1)"
$$ 		INV_REL	"SW=1000000/(2*(0.005+DW)*SFO1)"
$$ 		UNIT	"usec"
$$ 		FORMAT	"%14.3lf usec"
$$ 		TEXT	" "
$$ END
$$ NAME		DE
$$ 		FORMAT	"%14.2f usec"
$$ 		TEXT	" "
$$ END
$$ NAME		TE
$$ 		FORMAT	"%14.1f K"
$$ 		TEXT	" "
$$ END
$$ T_NAME		D1
$$ 		TYPE	R32
$$ 		CLASS	ACQU
$$ 		SUBRANGE 0.0 1e38
$$ 		REL	"D1=D[1]"
$$ 		INV_REL	"D[1]=D1"
$$ 		UNIT	"sec"
$$ 		FORMAT	"%14.8f sec"
$$ 		TEXT	" "
$$ END
$$ T_NAME		D12
$$ 		TYPE	R32
$$ 		CLASS	ACQU
$$ 		SUBRANGE 0.0 1e38
$$ 		REL	"D12=D[12]"
$$ 		INV_REL	"D[12]=D12"
$$ 		UNIT	"sec"
$$ 		FORMAT	"%14.8f sec"
$$ 		TEXT	" "
$$ END
$$ NAME		TD0
$$ 		TEXT	" "
$$ END
$$ HEADER		"======== CHANNEL f1 ========"
$$ NAME		NUC1
$$ 		NONEDIT
$$ 		TEXT	" "
$$ END
$$ T_NAME		P1
$$ 		TYPE	R32
$$ 		CLASS	ACQU
$$ 		SUBRANGE 0.0 1.0e10
$$ 		REL	"P1=P[1]"
$$ 		INV_REL	"P[1]=P1"
$$ 		UNIT	"usec"
$$ 		FORMAT	"%14.2f usec"
$$ 		TEXT	" "
$$ END
$$ T_NAME		PL1
$$ 		TYPE	R32
$$ 		CLASS	ACQU
$$ 		SUBRANGE -6.0 1e38
$$ 		REL	"PL1=PL[1]"
$$ 		INV_REL	"PL[1]=PL1"
$$ 		UNIT	"dB"
$$ 		FORMAT	"%14.2f dB"
$$ 		TEXT	" "
$$ END
$$ T_NAME		PL8
$$ 		TYPE	R32
$$ 		CLASS	ACQU
$$ 		SUBRANGE -6.0 1e38
$$ 		REL	"PL8=PL[8]"
$$ 		INV_REL	"PL[8]=PL8"
$$ 		UNIT	"dB"
$$ 		FORMAT	"%14.2f dB"
$$ 		TEXT	" "
$$ END
$$ T_NAME		PL1W
$$ 		TYPE	R32
$$ 		CLASS	ACQU
$$ 		SUBRANGE -6.0 1e38
$$ 		REL	"PL1W=40.3*pow(10.0,(-6-PL[1])/10.0)"
$$ 		INV_REL	"PL[1]=-6-4.3425*log(PL1W/40.3)"
$$ 		UNIT	"no"
$$ 		FORMAT	"%14.8f W"
$$ 		TEXT	" "
$$ END
$$ T_NAME		PL8W
$$ 		TYPE	R32
$$ 		CLASS	ACQU
$$ 		SUBRANGE -6.0 1e38
$$ 		REL	"PL8W=40.3*pow(10.0,(-6-PL[8])/10.0)"
$$ 		INV_REL	"PL[8]=-6-4.3425*log(PL8W/40.3)"
$$ 		UNIT	"no"
$$ 		FORMAT	"%14.8f W"
$$ 		TEXT	" "
$$ END
$$ NAME		SFO1
$$ 		FORMAT	"%14.7f MHz"
$$ 		TEXT	" "
$$ END
##$RELAX= 
##$BRUKER FILE EXP=scon2
$$ ##TITLE= Parameter file, TOPSPIN		Version 2.1
$$ ##JCAMPDX= 5.0
$$ ##DATATYPE= Parameter Values
$$ ##NPOINTS= 1	$$ modification sequence number
$$ ##ORIGIN= Bruker BioSpin GmbH
$$ ##OWNER= bruker
$$ $$ 2008-12-09 21:19:35.925 +0100  WUR\bruker@RIK1030
$$ $$ D:\NMRautomation/data/WUR-bruker/nmr/AR091208_16.1D/1/scon2
$$ $$ process C:\Bruker\TOPSPIN2.1\prog\mod\go.exe
$$ ##$BLKTR= (0..15)
3 3 3 3 3 3 3 3 3 3 3 3 3 3 3 3
$$ ##$DE1= 4.5
$$ ##$DEADC= 0.5
$$ ##$DEPA= 4.5
$$ ##$DERX= 1.5
$$ ##$FILCOR= 0
$$ ##END=
##$RELAX= 
##$BRUKER FILE EXP=prosol_History
$$ #*******************************************************************
$$ #
$$ # $Source: /sc/CvsTree/sc/gen/src/prg/scripts/tix/prosol/lib/lists/default,v $
$$ #
$$ # Copyright (c) 1999
$$ # BRUKER ANALYTIK GMBH
$$ # D-76287 Rheinstetten, Germany
$$ #
$$ # All Rights Reserved
$$ #
$$ #
$$ # $Id: default,v 1.15.2.2 2007/12/14 16:22:31 ber Exp $
$$ #
$$ #*******************************************************************
$$ #../conf/instr/spect/prosol/relations/default
$$ #avance-version (07/12/14)
$$ #
$$ #pulses
$$ #
$$ P[0]=P90[F1];				#  90 deg pulse F1
$$ P[1]=P90[F1];				#  90 deg pulse F1
$$ P[2]=P90[F1]*2;				# 180 deg pulse F1
$$ P[3]=P90[F2];				#  90 deg pulse F2
$$ P[4]=P90[F2]*2;				# 180 deg pulse F2
$$ P[5]=PTOC[F1]*0.66;			#  60 deg pulse F1, TOCSY 
$$ P[6]=PTOC[F1];				#  90 deg pulse F1, TOCSY
$$ P[7]=PTOC[F1]*2;			# 180 deg pulse F1, TOCSY
$$ P[8]=PSH3[F1];                          #  90 deg selective F1, WET
$$ P[9]=PTOC[F2];				#  90 deg pulse F2, TOCSY
$$ P[10]=PTOC[F2]*2;			# 180 deg pulse F2, TOCSY
$$ P[11]=PSH1[F1];				#  90 deg selective F1
$$ P[12]=PSH2[F1];				# 180 deg selective F1
$$ #
$$ P[14]=PSH3[F2];				# 180 deg inversion, adiabatic
$$ P[15]=TROE[F1];				# cw pulse F1, ROESY
$$ P[18]=PSH7[F1];				# off-resonance presat F1
$$ P[21]=P90[F3];				#  90 deg pulse F3
$$ P[22]=P90[F3]*2;			# 180 deg pulse F3
$$ P[23]=P90[F4];				#  90 deg pulse F4
$$ P[24]=PSH2[F2];				# 180 deg refocussing, adiabatic
$$ P[25]=PROE[F1]*2;			# 180 deg pulse, Shaka ROESY
$$ P[26]=PSH12[F1];			# 180 deg inversion F1, adiabatic
$$ P[27]=P90[F1];				#  90 deg pulse F1, WATERGATE
$$ #
$$ P[29]=PSH8[F1];                         # flip back pulse
$$ P[31]=PSH15[F2];                        # 180 deg adiabatic, F2, 13C x-filter
$$ P[32]=PSH16[F1];                        # 180 deg adiabatic, F1, z-spoil
$$ #P[33]=PSH[F1];                         #  90 deg, F1, hadamard
$$ #P[34]=PSH[F1];                         # 180 deg, F1, hadamard
$$ #P[35]=PSH[F2];                         #  90 deg, F2, hadamard
$$ #P[36]=PSH[F2];                         # 180 deg, F2, hadamard
$$ #P[37]=PSH[F3];                         #  90 deg, F3, hadamard
$$ #P[38]=PSH[F3];                         # 180 deg, F3, hadamard
$$ P[39]=PSH21[F2];                        # 180 deg, F2, Bip
$$ P[40]=PSH8[F1]*2;                       # 180 deg sel. F1, 1H (exc. scul)
$$ #
$$ P[63]=PSH11[F2];                        # 180 deg adiabatic decoupling, F2, 13C
$$ #
$$ #decoupling pulses
$$ #
$$ PCPD[1]=PCPDP[F1];			# 90 deg pulse F1, dec.
$$ PCPD[2]=PCPDP[F2];			# 90 deg pulse F2, dec.
$$ PCPD[3]=PCPDP[F3];			# 90 deg pulse F3, dec.
$$ #
$$ #power levels
$$ #
$$ PL[1]=PL90[F1];				# high power, F1
$$ PL[2]=PL90[F2];				# high power, F2
$$ PL[3]=PL90[F3];				# high power, F3
$$ PL[4]=PL90[F4];				# high power, F4
$$ PL[9]=PLCW[F1];				# presat power, F1
$$ PL[10]=PLTOC[F1];			# TOCSY power, F1
$$ PL[11]=PLROE[F1];			# ROESY power, F1
$$ PL[12]=PLCPDP[F2];			# dec. power, F2
$$ PL[13]=PLCPD2[F2];			# dec. power 2, F2
$$ PL[14]=PLNOE[F2];			# low power cw, F2
$$ PL[15]=PLTOC[F2];			# TOCSY power, F2
$$ PL[16]=PLCPDP[F3];			# dec. power, F3
$$ PL[18]=PL90[F1];			# WATERGATE power, F1
$$ PL[19]=PLCPDP[F1];			# dec. power, F1
$$ PL[21]=PLCW[F2];			# 
$$ PL[23]=PLTOC[F3];			# TOCSY power, F3
$$ PL[24]=PLHD[F2];			# HD decoupling, F2
$$ PL[25]=PLSH8U[F2];			# Eretic, F2
$$ PL[27]=PLROE[F1];			# Shaka Spinlock
$$ PL[30]=PLCPDP[F2];			# dec. power, F2, 13C (=pl12)
$$ PL[31]=PLUSER2[F2];			# dec. power, F2, 13C, cw bilev
$$ #
$$ #shapes
$$ #
$$ SP[1]=PLSH1[F1];			#  90 deg selective F1
$$ SP[2]=PLSH2[F1];			# 180 deg selective F1
$$ SP[3]=PLSH3[F2];			# adiabatic 180 deg, F2, inversion
$$ SP[4]=PLSH21[F2];			# 180 deg Bip, F2, inversion
$$ SP[6]=PLSH7[F1];			# off-resonance presat F1
$$ SP[7]=PLSH2[F2];			# adiabatic 180 deg, F2, refocussing
$$ SP[8]=PLSH12[F1];			# adiabatic 180 deg, F1, inversion
$$ SP[10]=PLSH8[F1];                       # flip-back pulse, F1, 1H
$$ SP[11]=PLSH8[F1];                       # flip-back pulse, F1, H
$$ SP[14]=PLSH12[F2];			# adiab. bilev dec., F2, 13C
$$ SP[18]=PLSH15[F2];                      # adiabatic 180 deg, F2, 13C, x-filter
$$ SP[19]=PLSH3[F1] +0.87;                 #  90 deg, F1, wet
$$ SP[20]=PLSH3[F1] -1.04;                 #  90 deg, F1, wet
$$ SP[21]=PLSH3[F1] +2.27;                 #  90 deg, F1, wet
$$ SP[22]=PLSH3[F1] -5.05;                 #  90 deg, F1, wet
$$ #SP[23]=PLSH[F1];                       #  90 deg, F1, hadamard
$$ #SP[24]=PLSH[F1];                       # 180 deg, F1, hadamard
$$ #SP[25]=PLSH[F2];                       #  90 deg, F2, hadamard
$$ #SP[26]=PLSH[F2];                       # 180 deg, F2, hadamard
$$ #SP[27]=PLSH[F3];                       #  90 deg, F3, hadamard
$$ #SP[28]=PLSH[F3];                       # 180 deg, F3, hadamard
$$ SP[29]=PLSH16[F1];                      # adiabatic 180 deg, F1, z-spoil
$$ SP[31]=PLSH11[F2];			# adiab. dec., F2, 13C
$$ #
$$ SPNAM1=PNSH1[F1];			#
$$ SPNAM2=PNSH2[F1];			#
$$ SPNAM3=PNSH3[F2];			#
$$ SPNAM4=PNSH21[F2];			#
$$ SPNAM6=PNSH7[F1];			#
$$ SPNAM7=PNSH2[F2];			#
$$ SPNAM8=PNSH12[F1];			#
$$ SPNAM10=PNSH8[F1];                      #
$$ SPNAM11=PNSH8[F1];                      #
$$ SPNAM14=PNSH12[F2];			#
$$ SPNAM15=PNSH8U[F2];			# Eretic, F2
$$ SPNAM18=PNSH15[F2];			#
$$ SPNAM19=PNSH3[F1];			#
$$ SPNAM20=PNSH3[F1];			#
$$ SPNAM21=PNSH3[F1];			#
$$ SPNAM22=PNSH3[F1];			#
$$ #SPNAM23=PNSH[];                        #
$$ #SPNAM24=PNSH[];                        #
$$ #SPNAM25=PNSH[];                        #
$$ #SPNAM26=PNSH[];                        #
$$ #SPNAM27=PNSH[];                        #
$$ #SPNAM28=PNSH[];                        #
$$ SPNAM29=PNSH16[F1];                     #
$$ SPNAM31=PNSH11[F2];			#
$$ #
$$ SPOAL[1]=PASH1[F1];			#
$$ SPOAL[2]=PASH2[F1];			#
$$ SPOAL[3]=PASH3[F2];			#
$$ SPOAL[4]=PASH21[F2];			#
$$ SPOAL[6]=PASH7[F1];			#
$$ SPOAL[7]=PASH2[F2];			#
$$ SPOAL[8]=PASH12[F1];			#
$$ SPOAL[10]=PASH8[F1];
$$ SPOAL[11]=PASH8[F1];
$$ SPOAL[14]=PASH12[F2];			#
$$ SPOAL[18]=PASH15[F2];			#
$$ SPOAL[19]=PASH3[F1];			#
$$ SPOAL[20]=PASH3[F1];			#
$$ SPOAL[21]=PASH3[F1];			#
$$ SPOAL[22]=PASH3[F1];			#
$$ #SPOAL[23]=PASH[];			#
$$ #SPOAL[24]=PASH[];			#
$$ #SPOAL[25]=PASH[];			#
$$ #SPOAL[26]=PASH[];			#
$$ #SPOAL[27]=PASH[];			#
$$ #SPOAL[28]=PASH[];			#
$$ SPOAL[29]=PASH16[F1];                   #
$$ SPOAL[31]=PASH11[F2];			#
$$ #
$$ #global
$$ #
$$ D[9]=TTOC[F1];				#
$$ D[16]=D_grad;				#
$$ P[16]=P_grad1;				#
$$ P[17]=P_mlev;				#
$$ P[19]=P_grad2;				#
$$ P[20]=P_mlev;				#
$$ P[28]=P_hsqc;				#
$$ #
##$RELAX= 
##$BRUKER FILE EXP=pulseprogram
$$ # 1 "C:/Bruker/TOPSPIN2.1/exp/stan/nmr/lists/pp/user/zgprpl8"
$$ ;zgpr
$$ ;avance-version (06/11/09)
$$ ;1D sequence with f1 presaturation
$$ ;
$$ ;$CLASS=HighRes
$$ ;$DIM=1D
$$ ;$TYPE=
$$ ;$SUBTYPE=
$$ ;$COMMENT=
$$ 
$$ 
$$ # 1 "C:/Bruker/TOPSPIN2.1/exp/stan/nmr/lists/pp/Avance.incl" 1
$$ ;Avance2.incl
$$ ;   for 1
$$ ;
$$ ;avance-version (07/08/21)
$$ ;
$$ ;$CLASS=HighRes Incl
$$ ;$COMMENT=
$$ 
$$ 
$$ 
$$ 
$$ 
$$ 
$$ 
$$ 
$$ 
$$ 
$$ 
$$ 
$$ 
$$ 
$$ 
$$ 
$$ 
$$ 
$$ 
$$ 
$$ 
$$ 
$$ 
$$ 
$$ 
$$ 
$$ 
$$ 
$$ 
$$ 
$$ 
$$ 
$$ 
$$ 
$$ 
$$ 
$$ 
$$ 
$$ 
$$ 
$$ 
$$ 
$$ 
$$ 
$$ 
$$ 
$$ 
$$ 
$$ 
$$ 
$$ 
$$ 
$$ 
$$ 
$$ 
$$ 
$$ 
$$ 
$$ 
$$ 
$$ 
$$ 
$$ 
$$ 
$$ 
$$ 
$$ 
$$ 
$$ 
$$ 
$$ 
$$ 
$$ 
$$ 
$$ 
$$ 
$$ 
$$ 
$$ 
$$ 
$$ 
$$ 
$$ 
$$ 
$$ 
$$ 
$$ 
$$ 
$$ 
$$ 
$$ 
$$ 
$$ 
$$ 
$$ 
$$ 
$$ 
$$ 
$$ 
$$ 
$$ 
$$ 
$$ 
$$ 
$$ 
$$ 
$$ 
$$ 
$$ 
$$ 
$$ 
$$ 
$$ 
$$ 
$$ 
$$ 
$$ 
$$ 
$$ 
$$ 
$$ 
$$ 
$$ 
$$ 
$$ 
$$ 
$$ 
$$ 
$$ 
$$ 
$$ 
$$ 
$$ 
$$ ;$Id: Avance2.incl,v 1.17.2.1 2007/09/14 16:17:35 ber Exp $
$$ # 12 "C:/Bruker/TOPSPIN2.1/exp/stan/nmr/lists/pp/user/zgprpl8" 2
$$ 
$$ 
$$ 
$$ "d12=20u"
$$ 
$$ 
$$ "acqt0=-p1*2/3.1416"
$$ 
$$ 
$$ # 1 "mc_line 21 file C:/Bruker/TOPSPIN2.1/exp/stan/nmr/lists/pp/user/zgprpl8 expanding definition part of mc command before ze"
$$ define delay MCWRK
$$ define delay MCREST
$$ "MCWRK = 0.333333*30m"
$$ "MCREST = 30m - 30m"
$$     dccorr
$$ # 21 "C:/Bruker/TOPSPIN2.1/exp/stan/nmr/lists/pp/user/zgprpl8"
$$ 1 ze
$$ # 1 "mc_line 21 file C:/Bruker/TOPSPIN2.1/exp/stan/nmr/lists/pp/user/zgprpl8 expanding definition of mc command after ze"
$$ # 22 "C:/Bruker/TOPSPIN2.1/exp/stan/nmr/lists/pp/user/zgprpl8"
$$ # 1 "mc_line 22 file C:/Bruker/TOPSPIN2.1/exp/stan/nmr/lists/pp/user/zgprpl8 expanding start label for mc command"
$$ 2 MCWRK  * 2
$$ LBLF0, MCWRK
$$   MCREST
$$ # 23 "C:/Bruker/TOPSPIN2.1/exp/stan/nmr/lists/pp/user/zgprpl8"
$$   d12 pl8:f1
$$   d1 cw:f1 ph29
$$   4u do:f1
$$   d12 pl1:f1
$$   p1 ph1
$$   go=2 ph31
$$ # 1 "mc_line 29 file C:/Bruker/TOPSPIN2.1/exp/stan/nmr/lists/pp/user/zgprpl8 expanding mc command in line"
$$   MCWRK wr #0
$$   MCWRK zd 
$$   lo to LBLF0 times td0
$$ 
$$   MCWRK
$$ # 30 "C:/Bruker/TOPSPIN2.1/exp/stan/nmr/lists/pp/user/zgprpl8"
$$ exit
$$ 
$$ 
$$ ph1=0 2 2 0 1 3 3 1
$$ ph29=0
$$ ph31=0 2 2 0 1 3 3 1
$$ 
$$ 
$$ ;pl1 : f1 channel - power level for pulse (default)
$$ ;pl9 : f1 channel - power level for presaturation
$$ ;p1 : f1 channel -  90 degree high power pulse
$$ ;d1 : relaxation delay; 1-5 * T1
$$ ;d12: delay for power switching                      [20 usec]
$$ ;NS: 1 * n, total number of scans: NS * TD0
$$ 
$$ 
$$ 
$$ ;$Id: zgpr,v 1.9 2006/11/10 10:56:44 ber Exp $
##$RELAX= 
##$BRUKER FILE EXP=uxnmr.par
$$ ##TITLE= Parameter file, TOPSPIN		Version 2.1
$$ ##JCAMPDX= 5.0
$$ ##DATATYPE= Parameter Values
$$ ##NPOINTS= 15	$$ modification sequence number
$$ ##ORIGIN= Bruker BioSpin GmbH
$$ ##OWNER= Administrator
$$ $$ 2008-11-25 14:24:23.096 +0100  WUR\bruker@RIK1030
$$ $$ C:/Bruker/TOPSPIN2.1/conf/instr/avance400/uxnmr.par
$$ $$ process C:\Bruker\TOPSPIN2.1\prog\mod\hconfserver.exe
$$ ##$ACB= 0
$$ ##$ACBTAT= (0..15)
0 66 66 50 0 0 0 0 0 0 0 0 0 0 0 0
$$ ##$ACBTBA= (0..15)
0 1 1 0 0 0 0 0 0 0 0 0 0 0 0 0
$$ ##$ACBTBLK= (0..15)
0 0 0 0 0 0 0 0 0 0 0 0 0 0 0 0
$$ ##$ACBTCTL= (0..15)
0 0 0 0 0 0 0 0 0 0 0 0 0 0 0 0
$$ ##$ACBTDI= (0..15)
0 102 102 72 0 0 0 0 0 0 0 0 0 0 0 0
$$ ##$ACBTDM= (0..15)
0 10 10 0 0 0 0 0 0 0 0 0 0 0 0 0
$$ ##$ACBTFHI= (0..15)
0 400 400 0 0 0 0 0 0 0 0 0 0 0 0 0
$$ ##$ACBTFL= (0..15)
0 73 74 8 0 0 0 0 0 0 0 0 0 0 0 0
$$ ##$ACBTFLO= (0..15)
0 14 14 0 0 0 0 0 0 0 0 0 0 0 0 0
$$ ##$ACBTINP= (0..15)
0 0 0 0 0 0 0 0 0 0 0 0 0 0 0 0
$$ ##$ACBTOUT= (0..15)
0 1 2 0 0 0 0 0 0 0 0 0 0 0 0 0
$$ ##$ACBTPO= (0..15)
0 150000 60000 20000 0 0 0 0 0 0 0 0 0 0 0 0
$$ ##$ACBTPW= (0..15)
0 10 10 0 0 0 0 0 0 0 0 0 0 0 0 0
$$ ##$ACBTSB= (0..15)
0 0 0 0 0 0 0 0 0 0 0 0 0 0 0 0
$$ ##$ACBTY= <no>
$$ ##$AQSBDCH= (0..95)
0 0 0 0 0 0 255 255 255 255 255 255 255 255 255 255 255 255 255 255 255
255 255 255 255 255 255 255 255 255 255 255 255 255 255 255 255 255 255
255 255 255 255 255 255 255 255 255 255 255 255 255 255 255 255 255 255
255 255 255 255 255 255 255 255 255 255 255 255 255 255 255 255 255 255
255 255 255 255 255 255 255 255 255 255 255 255 255 255 255 255 255 255
255 255 255
$$ ##$AQSBDHW= (0..95)
1 4 4 0 0 0 255 255 255 255 255 255 255 255 255 255 255 255 255 255 255
255 255 255 255 255 255 255 255 255 255 255 255 255 255 255 255 255 255
255 255 255 255 255 255 255 255 255 255 255 255 255 255 255 255 255 255
255 255 255 255 255 255 255 255 255 255 255 255 255 255 255 255 255 255
255 255 255 255 255 255 255 255 255 255 255 255 255 255 255 255 255 255
255 255 255
$$ ##$AQSBDID= (0..95)
88 83 83 65 67 66 255 255 255 255 255 255 255 255 255 255 255 255 255 255
255 255 255 255 255 255 255 255 255 255 255 255 255 255 255 255 255 255
255 255 255 255 255 255 255 255 255 255 255 255 255 255 255 255 255 255
255 255 255 255 255 255 255 255 255 255 255 255 255 255 255 255 255 255
255 255 255 255 255 255 255 255 255 255 255 255 255 255 255 255 255 255
255 255 255 255
$$ ##$AQSBDNO= (0..95)
1 1 2 1 1 1 255 255 255 255 255 255 255 255 255 255 255 255 255 255 255
255 255 255 255 255 255 255 255 255 255 255 255 255 255 255 255 255 255
255 255 255 255 255 255 255 255 255 255 255 255 255 255 255 255 255 255
255 255 255 255 255 255 255 255 255 255 255 255 255 255 255 255 255 255
255 255 255 255 255 255 255 255 255 255 255 255 255 255 255 255 255 255
255 255 255
$$ ##$AQSBDSL= (0..95)
2 3 4 8 9 19 255 255 255 255 255 255 255 255 255 255 255 255 255 255 255
255 255 255 255 255 255 255 255 255 255 255 255 255 255 255 255 255 255
255 255 255 255 255 255 255 255 255 255 255 255 255 255 255 255 255 255
255 255 255 255 255 255 255 255 255 255 255 255 255 255 255 255 255 255
255 255 255 255 255 255 255 255 255 255 255 255 255 255 255 255 255 255
255 255 255
$$ ##$AQSBDTY= (0..95)
3 16 16 5 9 7 255 255 255 255 255 255 255 255 255 255 255 255 255 255 255
255 255 255 255 255 255 255 255 255 255 255 255 255 255 255 255 255 255
255 255 255 255 255 255 255 255 255 255 255 255 255 255 255 255 255 255
255 255 255 255 255 255 255 255 255 255 255 255 255 255 255 255 255 255
255 255 255 255 255 255 255 255 255 255 255 255 255 255 255 255 255 255
255 255 255
$$ ##$AQSBUAD= (0..95)
52 36 37 54 26 32 255 255 255 255 255 255 255 255 255 255 255 255 255 255
255 255 255 255 255 255 255 255 255 255 255 255 255 255 255 255 255 255
255 255 255 255 255 255 255 255 255 255 255 255 255 255 255 255 255 255
255 255 255 255 255 255 255 255 255 255 255 255 255 255 255 255 255 255
255 255 255 255 255 255 255 255 255 255 255 255 255 255 255 255 255 255
255 255 255 255
$$ ##$AQSECL= (0..95)
2 3 3 5 2 255 255 255 255 255 255 255 255 255 255 255 255 255 255 255 255
255 255 255 255 255 255 255 255 255 255 255 255 255 255 255 255 255 255
255 255 255 255 255 255 255 255 255 255 255 255 255 255 255 255 255 255
255 255 255 255 255 255 255 255 255 255 255 255 255 255 255 255 255 255
255 255 255 255 255 255 255 255 255 255 255 255 255 255 255 255 255 255
255 255 255
$$ ##$AQSECLS= (0..95)
3 2 2 0 0 255 255 255 255 255 255 255 255 255 255 255 255 255 255 255 255
255 255 255 255 255 255 255 255 255 255 255 255 255 255 255 255 255 255
255 255 255 255 255 255 255 255 255 255 255 255 255 255 255 255 255 255
255 255 255 255 255 255 255 255 255 255 255 255 255 255 255 255 255 255
255 255 255 255 255 255 255 255 255 255 255 255 255 255 255 255 255 255
255 255 255
$$ ##$AQSSPLT= no
$$ ##$ATT19F= (0..1)
0 0
$$ ##$ATT1H= (0..1)
0 0
$$ ##$ATT3H= (0..1)
0 0
$$ ##$ATTX= (0..1)
0 0
$$ ##$ATTY= (0..1)
0 0
$$ ##$ATTZ= (0..1)
0 0
$$ ##$BACSAIR= no
$$ ##$BACSCAP= 60
$$ ##$BACSDEL= 10
$$ ##$BACSFCM= no
$$ ##$BACSOPT= <>
$$ ##$BACSTY= <tty08>
$$ ##$BARPTY= <no>
$$ ##$BFREQ= 400.13
$$ ##$BGAETH1= <no>
$$ ##$BGAETH2= <no>
$$ ##$BGAETH3= <no>
$$ ##$BGAETH4= <no>
$$ ##$BGAETH5= <no>
$$ ##$BGAETH6= <no>
$$ ##$BGAETH7= <no>
$$ ##$BGAETH8= <no>
$$ ##$BIRDS= yes
$$ ##$BMPC= 0
$$ ##$BMPCTY= <no>
$$ ##$BPSUTY= <no>
$$ ##$BSMS= 1
$$ ##$BSMSETH= <no>
$$ ##$BSMSTY= <tty02>
$$ ##$CFASMOD= (0..7)
1 1 1 1 1 1 1 1
$$ ##$CFASMUL= (0..7)
1 1 1 1 1 1 1 1
$$ ##$CNFTXDR= (0..7)
6 6 0 0 0 0 0 0
$$ ##$COMDIG2= 0
$$ ##$CPDBTY= <no>
$$ ##$CRCOTY= <no>
$$ ##$CSW1= (0..31)
0 0 0 0 0 0 0 0 0 0 0 0 0 0 0 0 0 0 0 0 0 0 0 0 0 0 0 0 0 0 0 0
$$ ##$CSW2= (0..31)
0 0 0 0 0 0 0 0 0 0 0 0 0 0 0 0 0 0 0 0 0 0 0 0 0 0 0 0 0 0 0 0
$$ ##$CSWNUM= (0..7)
0 0 0 0 0 0 0 0
$$ ##$DATSTAT= no
$$ ##$DIGI140= (0..7)
0 0 0 0 0 0 0 0
$$ ##$DIGIB12= (0..7)
0 0 0 0 0 0 0 0
$$ ##$DIGIB16= (0..7)
0 0 0 0 0 0 0 0
$$ ##$DIGIFA= (0..7)
0 0 0 0 0 0 0 0
$$ ##$DIGIHA= (0..7)
0 0 0 0 0 0 0 0
$$ ##$DIGIHAF= (0..7)
0 0 0 0 0 0 0 0
$$ ##$DIGIHRD= (0..7)
0 0 0 0 0 0 0 0
$$ ##$DIGIIA= (0..7)
0 0 0 0 0 0 0 0
$$ ##$DIGIO16= (0..7)
0 0 0 0 0 0 0 0
$$ ##$DIGISA= (0..7)
1 0 0 0 0 0 0 0
$$ ##$DIGISAF= (0..7)
0 0 0 0 0 0 0 0
$$ ##$DIGISL= (0..7)
0 0 0 0 0 0 0 0
$$ ##$DIGITYI= (0..7)
0 0 0 0 0 0 0 0
$$ ##$DIGITYP= (0..7)
0 0 0 0 0 0 0 0
$$ ##$DIGITZ= 0
$$ ##$DRU= no
$$ ##$DRUETH01= <no>
$$ ##$DRUETH02= <no>
$$ ##$DRUETH03= <no>
$$ ##$DRUETH04= <no>
$$ ##$DRUETH05= <no>
$$ ##$DRUETH06= <no>
$$ ##$DRUETH07= <no>
$$ ##$DRUETH08= <no>
$$ ##$DRUETH09= <no>
$$ ##$DRUETH10= <no>
$$ ##$DRUETH11= <no>
$$ ##$DRUETH12= <no>
$$ ##$DRUETH13= <no>
$$ ##$DRUETH14= <no>
$$ ##$DRUETH15= <no>
$$ ##$DRUETH16= <no>
$$ ##$DRUETH17= <no>
$$ ##$DRUETH18= <no>
$$ ##$DRUETH19= <no>
$$ ##$DRUETH20= <no>
$$ ##$DRUETH21= <no>
$$ ##$DRUETH22= <no>
$$ ##$DRUETH23= <no>
$$ ##$DRUETH24= <no>
$$ ##$DRUETH25= <no>
$$ ##$DRUETH26= <no>
$$ ##$DRUETH27= <no>
$$ ##$DRUETH28= <no>
$$ ##$DRUETH29= <no>
$$ ##$DRUETH30= <no>
$$ ##$DRUETH31= <no>
$$ ##$DRUETH32= <no>
$$ ##$FCUMEM= (0..7)
2093056 2093056 0 0 0 0 0 0
$$ ##$FCUPAL= (0..7)
260 260 0 0 0 0 0 0
$$ ##$FGSVTY= <no>
$$ ##$FQMIX= 0
$$ ##$FUNCMOD= <>
$$ ##$GCUTYPE= 2
$$ ##$GPREDEL= 0
$$ ##$GPSCUTY= <no>
$$ ##$GRADRES= 5
$$ ##$GTUTY= <no>
$$ ##$HFAC= 3
$$ ##$HPCU= 0
$$ ##$HPCUTY= <no>
$$ ##$HPTXLP= (0..3)
-1 -1 -1 -1
$$ ##$HPTXPI= (0..3)
0 0 0 0
$$ ##$HPTXPO= (0..3)
0 0 0 0
$$ ##$HPTXTY= (0..3)
0 0 0 0
$$ ##$IF451= 0
$$ ##$IFREQ= 1
$$ ##$INTFPR= 0
$$ ##$IPSO= no
$$ ##$IPSOETH= <>
$$ ##$LOCKTY= <tty03>
$$ ##$LOCSWID= 0
$$ ##$LOCSWIF= 0
$$ ##$M2FAC= 0
$$ ##$MAS= 0
$$ ##$MASETIME= 10
$$ ##$MASITIME= 10
$$ ##$MASTY= <no>
$$ ##$MAS_CT= 0
$$ ##$MAS_SG= 0
$$ ##$MAS_TO= 0
$$ ##$MEMPRM= 0
$$ ##$MHFAC= 0
$$ ##$MXFAC= 0
$$ ##$NAMPD1= <2H>
$$ ##$NAMPD10= <>
$$ ##$NAMPD11= <>
$$ ##$NAMPD12= <>
$$ ##$NAMPD13= <>
$$ ##$NAMPD14= <>
$$ ##$NAMPD15= <>
$$ ##$NAMPD16= <>
$$ ##$NAMPD2= <X-BB19F_2HS>
$$ ##$NAMPD3= <1H>
$$ ##$NAMPD4= <>
$$ ##$NAMPD5= <>
$$ ##$NAMPD6= <>
$$ ##$NAMPD7= <>
$$ ##$NAMPD8= <>
$$ ##$NAMPD9= <>
$$ ##$NFCU= 2
$$ ##$NMRCH= 0
$$ ##$NMRMEM= 0
$$ ##$NRCU= 1
$$ ##$NROUT= 1
$$ ##$NSGU= 2
$$ ##$PAMPF1= (0..15)
75 99 67 27 0 0 0 12 0 0 0 0 0 0 0 0
$$ ##$PAMPF2= (0..15)
0 0 0 0 0 0 0 0 0 0 0 0 0 0 0 0
$$ ##$PAMPF3= (0..15)
0 0 0 0 0 0 0 0 0 0 0 0 0 0 0 0
$$ ##$PAMPF4= (0..15)
0 0 0 0 0 0 0 0 0 0 0 0 0 0 0 0
$$ ##$PAMPF5= (0..15)
0 0 0 0 0 0 0 0 0 0 0 0 0 0 0 0
$$ ##$PAMPF6= (0..15)
0 0 0 0 0 0 0 0 0 0 0 0 0 0 0 0
$$ ##$PAMPF7= (0..15)
0 0 0 0 0 0 0 0 0 0 0 0 0 0 0 0
$$ ##$PAMPF8= (0..15)
0 0 0 0 0 0 0 0 0 0 0 0 0 0 0 0
$$ ##$PH4= 0
$$ ##$PHF4TY= <no>
$$ ##$POWCHK= no
$$ ##$PRAMD1= (0..7)
0 1048576 0 0 0 1048576 0 0
$$ ##$PRAMD10= (0..7)
0 0 0 0 0 0 0 0
$$ ##$PRAMD11= (0..7)
0 0 0 0 0 0 0 0
$$ ##$PRAMD12= (0..7)
0 0 0 0 0 0 0 0
$$ ##$PRAMD13= (0..7)
0 0 0 0 0 0 0 0
$$ ##$PRAMD14= (0..7)
0 0 0 0 0 0 0 0
$$ ##$PRAMD15= (0..7)
0 0 0 0 0 0 0 0
$$ ##$PRAMD16= (0..7)
0 0 0 0 0 0 0 0
$$ ##$PRAMD17= (0..7)
0 0 0 0 0 0 0 0
$$ ##$PRAMD18= (0..7)
0 0 0 0 0 0 0 0
$$ ##$PRAMD19= (0..7)
0 0 0 0 0 0 0 0
$$ ##$PRAMD2= (0..7)
2147483644 2146435071 2147483647 134217727 2147483644 2146435071 2147483647
134217727
$$ ##$PRAMD20= (0..7)
0 0 0 0 0 0 0 0
$$ ##$PRAMD21= (0..7)
0 0 0 0 0 0 0 0
$$ ##$PRAMD3= (0..7)
2 0 0 0 2 0 0 0
$$ ##$PRAMD4= (0..7)
0 0 0 0 0 0 0 0
$$ ##$PRAMD5= (0..7)
0 0 0 0 0 0 0 0
$$ ##$PRAMD6= (0..7)
0 0 0 0 0 0 0 0
$$ ##$PRAMD7= (0..7)
0 0 0 0 0 0 0 0
$$ ##$PRAMD8= (0..7)
0 0 0 0 0 0 0 0
$$ ##$PRAMD9= (0..7)
0 0 0 0 0 0 0 0
$$ ##$PRAMLED= (0..1)
15 15
$$ ##$PRAMP1= <tty01>
$$ ##$PRAMP2= <no>
$$ ##$PRAMP3= <no>
$$ ##$PRAMP4= <no>
$$ ##$PRAMP5= <no>
$$ ##$PRAMP6= <no>
$$ ##$PRAMP7= <no>
$$ ##$PRAMP8= <no>
$$ ##$PRAMPTP= 0
$$ ##$PREPTY= <no>
$$ ##$PRESHLD= 0
$$ ##$PTS160= -1
$$ ##$PTSA2X= (0..7)
0 0 0 0 0 0 0 0
$$ ##$PTSF2X= (0..7)
0 0 0 0 0 0 0 0
$$ ##$PTSFMX= (0..7)
429.9 429.9 0 0 0 0 0 0
$$ ##$PULCHK= no
$$ ##$RCUCDS= (0..7)
8388608 0 0 0 0 0 0 0
$$ ##$RCUCFS= (0..7)
4096 0 0 0 0 0 0 0
$$ ##$RCUCSS= (0..7)
1048576 0 0 0 0 0 0 0
$$ ##$RCUI2C1= (0..7)
78 0 0 0 0 0 0 0
$$ ##$RCUI2C2= (0..7)
0 0 0 0 0 0 0 0
$$ ##$RCUI2C3= (0..7)
0 0 0 0 0 0 0 0
$$ ##$RCUI2C4= (0..7)
0 0 0 0 0 0 0 0
$$ ##$RCUI2C5= (0..7)
0 0 0 0 0 0 0 0
$$ ##$RCUI2C6= (0..7)
0 0 0 0 0 0 0 0
$$ ##$RCUI2C7= (0..7)
0 0 0 0 0 0 0 0
$$ ##$RCUI2C8= (0..7)
0 0 0 0 0 0 0 0
$$ ##$RDCU= 0
$$ ##$RFSVTY= <no>
$$ ##$RGTYPE= (0..31)
5 0 0 0 0 0 0 0 0 0 0 0 0 0 0 0 0 0 0 0 0 0 0 0 0 0 0 0 0 0 0 0
$$ ##$RG_max= (0..31)
46341 0 0 0 0 0 0 0 0 0 0 0 0 0 0 0 0 0 0 0 0 0 0 0 0 0 0 0 0 0 0 0
$$ ##$RG_min= (0..31)
1 0 0 0 0 0 0 0 0 0 0 0 0 0 0 0 0 0 0 0 0 0 0 0 0 0 0 0 0 0 0 0
$$ ##$RG_tab1= (0..255)
1 1.1 1.3 1.4 1.6 1.8 2 2.2 2.5 2.8 3.2 3.6 4 4.5 5 5.7 6.3 7.1 8 9 10.1
11.3 12.7 14.3 16 18 20.2 22.6 25.4 28.5 32 35.9 40.3 45.3 50.8 57 64 71.8
80.6 90.5 101.6 114 128 143.7 161.3 181 203.2 228.1 256 287.4 322.5 362
406.4 456.1 512 574.7 645.1 724.1 812.7 912.3 1024 1149.4 1290.2 1448.2
1625.5 1824.6 2048 2298.8 2580.3 2896.3 3251 3649.1 4096 4597.6 5160.6
5792.6 6502 7298.2 8192 9195.2 10321.3 11585.2 13004 14596.5 16384 18390.4
20642.5 23170.5 26008 29193 32768 36780.8 41285.1 46341 -1 -1 -1 -1 -1
-1 -1 -1 -1 -1 -1 -1 -1 -1 -1 -1 -1 -1 -1 -1 -1 -1 -1 -1 -1 -1 -1 -1 -1
-1 -1 -1 -1 -1 -1 -1 -1 -1 -1 -1 -1 -1 -1 -1 -1 -1 -1 -1 -1 -1 -1 -1 -1
-1 -1 -1 -1 -1 -1 -1 -1 -1 -1 -1 -1 -1 -1 -1 -1 -1 -1 -1 -1 -1 -1 -1 -1
-1 -1 -1 -1 -1 -1 -1 -1 -1 -1 -1 -1 -1 -1 -1 -1 -1 -1 -1 -1 -1 -1 -1 -1
-1 -1 -1 -1 -1 -1 -1 -1 -1 -1 -1 -1 -1 -1 -1 -1 -1 -1 -1 -1 -1 -1 -1 -1
-1 -1 -1 -1 -1 -1 -1 -1 -1 -1 -1 -1 -1 -1 -1 -1 -1 -1 -1 -1 -1 -1 -1 -1
-1 -1 -1 -1 -1 -1 -1 -1 -1 -1 -1 -1 -1
$$ ##$RG_tab2= (0..255)
-1 -1 -1 -1 -1 -1 -1 -1 -1 -1 -1 -1 -1 -1 -1 -1 -1 -1 -1 -1 -1 -1 -1 -1
-1 -1 -1 -1 -1 -1 -1 -1 -1 -1 -1 -1 -1 -1 -1 -1 -1 -1 -1 -1 -1 -1 -1 -1
-1 -1 -1 -1 -1 -1 -1 -1 -1 -1 -1 -1 -1 -1 -1 -1 -1 -1 -1 -1 -1 -1 -1 -1
-1 -1 -1 -1 -1 -1 -1 -1 -1 -1 -1 -1 -1 -1 -1 -1 -1 -1 -1 -1 -1 -1 -1 -1
-1 -1 -1 -1 -1 -1 -1 -1 -1 -1 -1 -1 -1 -1 -1 -1 -1 -1 -1 -1 -1 -1 -1 -1
-1 -1 -1 -1 -1 -1 -1 -1 -1 -1 -1 -1 -1 -1 -1 -1 -1 -1 -1 -1 -1 -1 -1 -1
-1 -1 -1 -1 -1 -1 -1 -1 -1 -1 -1 -1 -1 -1 -1 -1 -1 -1 -1 -1 -1 -1 -1 -1
-1 -1 -1 -1 -1 -1 -1 -1 -1 -1 -1 -1 -1 -1 -1 -1 -1 -1 -1 -1 -1 -1 -1 -1
-1 -1 -1 -1 -1 -1 -1 -1 -1 -1 -1 -1 -1 -1 -1 -1 -1 -1 -1 -1 -1 -1 -1 -1
-1 -1 -1 -1 -1 -1 -1 -1 -1 -1 -1 -1 -1 -1 -1 -1 -1 -1 -1 -1 -1 -1 -1 -1
-1 -1 -1 -1 -1 -1 -1 -1 -1 -1 -1 -1 -1 -1 -1 -1
$$ ##$RG_tab3= (0..255)
-1 -1 -1 -1 -1 -1 -1 -1 -1 -1 -1 -1 -1 -1 -1 -1 -1 -1 -1 -1 -1 -1 -1 -1
-1 -1 -1 -1 -1 -1 -1 -1 -1 -1 -1 -1 -1 -1 -1 -1 -1 -1 -1 -1 -1 -1 -1 -1
-1 -1 -1 -1 -1 -1 -1 -1 -1 -1 -1 -1 -1 -1 -1 -1 -1 -1 -1 -1 -1 -1 -1 -1
-1 -1 -1 -1 -1 -1 -1 -1 -1 -1 -1 -1 -1 -1 -1 -1 -1 -1 -1 -1 -1 -1 -1 -1
-1 -1 -1 -1 -1 -1 -1 -1 -1 -1 -1 -1 -1 -1 -1 -1 -1 -1 -1 -1 -1 -1 -1 -1
-1 -1 -1 -1 -1 -1 -1 -1 -1 -1 -1 -1 -1 -1 -1 -1 -1 -1 -1 -1 -1 -1 -1 -1
-1 -1 -1 -1 -1 -1 -1 -1 -1 -1 -1 -1 -1 -1 -1 -1 -1 -1 -1 -1 -1 -1 -1 -1
-1 -1 -1 -1 -1 -1 -1 -1 -1 -1 -1 -1 -1 -1 -1 -1 -1 -1 -1 -1 -1 -1 -1 -1
-1 -1 -1 -1 -1 -1 -1 -1 -1 -1 -1 -1 -1 -1 -1 -1 -1 -1 -1 -1 -1 -1 -1 -1
-1 -1 -1 -1 -1 -1 -1 -1 -1 -1 -1 -1 -1 -1 -1 -1 -1 -1 -1 -1 -1 -1 -1 -1
-1 -1 -1 -1 -1 -1 -1 -1 -1 -1 -1 -1 -1 -1 -1 -1
$$ ##$RG_tab4= (0..255)
-1 -1 -1 -1 -1 -1 -1 -1 -1 -1 -1 -1 -1 -1 -1 -1 -1 -1 -1 -1 -1 -1 -1 -1
-1 -1 -1 -1 -1 -1 -1 -1 -1 -1 -1 -1 -1 -1 -1 -1 -1 -1 -1 -1 -1 -1 -1 -1
-1 -1 -1 -1 -1 -1 -1 -1 -1 -1 -1 -1 -1 -1 -1 -1 -1 -1 -1 -1 -1 -1 -1 -1
-1 -1 -1 -1 -1 -1 -1 -1 -1 -1 -1 -1 -1 -1 -1 -1 -1 -1 -1 -1 -1 -1 -1 -1
-1 -1 -1 -1 -1 -1 -1 -1 -1 -1 -1 -1 -1 -1 -1 -1 -1 -1 -1 -1 -1 -1 -1 -1
-1 -1 -1 -1 -1 -1 -1 -1 -1 -1 -1 -1 -1 -1 -1 -1 -1 -1 -1 -1 -1 -1 -1 -1
-1 -1 -1 -1 -1 -1 -1 -1 -1 -1 -1 -1 -1 -1 -1 -1 -1 -1 -1 -1 -1 -1 -1 -1
-1 -1 -1 -1 -1 -1 -1 -1 -1 -1 -1 -1 -1 -1 -1 -1 -1 -1 -1 -1 -1 -1 -1 -1
-1 -1 -1 -1 -1 -1 -1 -1 -1 -1 -1 -1 -1 -1 -1 -1 -1 -1 -1 -1 -1 -1 -1 -1
-1 -1 -1 -1 -1 -1 -1 -1 -1 -1 -1 -1 -1 -1 -1 -1 -1 -1 -1 -1 -1 -1 -1 -1
-1 -1 -1 -1 -1 -1 -1 -1 -1 -1 -1 -1 -1 -1 -1 -1
$$ ##$RG_tab5= (0..255)
-1 -1 -1 -1 -1 -1 -1 -1 -1 -1 -1 -1 -1 -1 -1 -1 -1 -1 -1 -1 -1 -1 -1 -1
-1 -1 -1 -1 -1 -1 -1 -1 -1 -1 -1 -1 -1 -1 -1 -1 -1 -1 -1 -1 -1 -1 -1 -1
-1 -1 -1 -1 -1 -1 -1 -1 -1 -1 -1 -1 -1 -1 -1 -1 -1 -1 -1 -1 -1 -1 -1 -1
-1 -1 -1 -1 -1 -1 -1 -1 -1 -1 -1 -1 -1 -1 -1 -1 -1 -1 -1 -1 -1 -1 -1 -1
-1 -1 -1 -1 -1 -1 -1 -1 -1 -1 -1 -1 -1 -1 -1 -1 -1 -1 -1 -1 -1 -1 -1 -1
-1 -1 -1 -1 -1 -1 -1 -1 -1 -1 -1 -1 -1 -1 -1 -1 -1 -1 -1 -1 -1 -1 -1 -1
-1 -1 -1 -1 -1 -1 -1 -1 -1 -1 -1 -1 -1 -1 -1 -1 -1 -1 -1 -1 -1 -1 -1 -1
-1 -1 -1 -1 -1 -1 -1 -1 -1 -1 -1 -1 -1 -1 -1 -1 -1 -1 -1 -1 -1 -1 -1 -1
-1 -1 -1 -1 -1 -1 -1 -1 -1 -1 -1 -1 -1 -1 -1 -1 -1 -1 -1 -1 -1 -1 -1 -1
-1 -1 -1 -1 -1 -1 -1 -1 -1 -1 -1 -1 -1 -1 -1 -1 -1 -1 -1 -1 -1 -1 -1 -1
-1 -1 -1 -1 -1 -1 -1 -1 -1 -1 -1 -1 -1 -1 -1 -1
$$ ##$RG_tab6= (0..255)
-1 -1 -1 -1 -1 -1 -1 -1 -1 -1 -1 -1 -1 -1 -1 -1 -1 -1 -1 -1 -1 -1 -1 -1
-1 -1 -1 -1 -1 -1 -1 -1 -1 -1 -1 -1 -1 -1 -1 -1 -1 -1 -1 -1 -1 -1 -1 -1
-1 -1 -1 -1 -1 -1 -1 -1 -1 -1 -1 -1 -1 -1 -1 -1 -1 -1 -1 -1 -1 -1 -1 -1
-1 -1 -1 -1 -1 -1 -1 -1 -1 -1 -1 -1 -1 -1 -1 -1 -1 -1 -1 -1 -1 -1 -1 -1
-1 -1 -1 -1 -1 -1 -1 -1 -1 -1 -1 -1 -1 -1 -1 -1 -1 -1 -1 -1 -1 -1 -1 -1
-1 -1 -1 -1 -1 -1 -1 -1 -1 -1 -1 -1 -1 -1 -1 -1 -1 -1 -1 -1 -1 -1 -1 -1
-1 -1 -1 -1 -1 -1 -1 -1 -1 -1 -1 -1 -1 -1 -1 -1 -1 -1 -1 -1 -1 -1 -1 -1
-1 -1 -1 -1 -1 -1 -1 -1 -1 -1 -1 -1 -1 -1 -1 -1 -1 -1 -1 -1 -1 -1 -1 -1
-1 -1 -1 -1 -1 -1 -1 -1 -1 -1 -1 -1 -1 -1 -1 -1 -1 -1 -1 -1 -1 -1 -1 -1
-1 -1 -1 -1 -1 -1 -1 -1 -1 -1 -1 -1 -1 -1 -1 -1 -1 -1 -1 -1 -1 -1 -1 -1
-1 -1 -1 -1 -1 -1 -1 -1 -1 -1 -1 -1 -1 -1 -1 -1
$$ ##$RG_tab7= (0..255)
-1 -1 -1 -1 -1 -1 -1 -1 -1 -1 -1 -1 -1 -1 -1 -1 -1 -1 -1 -1 -1 -1 -1 -1
-1 -1 -1 -1 -1 -1 -1 -1 -1 -1 -1 -1 -1 -1 -1 -1 -1 -1 -1 -1 -1 -1 -1 -1
-1 -1 -1 -1 -1 -1 -1 -1 -1 -1 -1 -1 -1 -1 -1 -1 -1 -1 -1 -1 -1 -1 -1 -1
-1 -1 -1 -1 -1 -1 -1 -1 -1 -1 -1 -1 -1 -1 -1 -1 -1 -1 -1 -1 -1 -1 -1 -1
-1 -1 -1 -1 -1 -1 -1 -1 -1 -1 -1 -1 -1 -1 -1 -1 -1 -1 -1 -1 -1 -1 -1 -1
-1 -1 -1 -1 -1 -1 -1 -1 -1 -1 -1 -1 -1 -1 -1 -1 -1 -1 -1 -1 -1 -1 -1 -1
-1 -1 -1 -1 -1 -1 -1 -1 -1 -1 -1 -1 -1 -1 -1 -1 -1 -1 -1 -1 -1 -1 -1 -1
-1 -1 -1 -1 -1 -1 -1 -1 -1 -1 -1 -1 -1 -1 -1 -1 -1 -1 -1 -1 -1 -1 -1 -1
-1 -1 -1 -1 -1 -1 -1 -1 -1 -1 -1 -1 -1 -1 -1 -1 -1 -1 -1 -1 -1 -1 -1 -1
-1 -1 -1 -1 -1 -1 -1 -1 -1 -1 -1 -1 -1 -1 -1 -1 -1 -1 -1 -1 -1 -1 -1 -1
-1 -1 -1 -1 -1 -1 -1 -1 -1 -1 -1 -1 -1 -1 -1 -1
$$ ##$RG_tab8= (0..255)
-1 -1 -1 -1 -1 -1 -1 -1 -1 -1 -1 -1 -1 -1 -1 -1 -1 -1 -1 -1 -1 -1 -1 -1
-1 -1 -1 -1 -1 -1 -1 -1 -1 -1 -1 -1 -1 -1 -1 -1 -1 -1 -1 -1 -1 -1 -1 -1
-1 -1 -1 -1 -1 -1 -1 -1 -1 -1 -1 -1 -1 -1 -1 -1 -1 -1 -1 -1 -1 -1 -1 -1
-1 -1 -1 -1 -1 -1 -1 -1 -1 -1 -1 -1 -1 -1 -1 -1 -1 -1 -1 -1 -1 -1 -1 -1
-1 -1 -1 -1 -1 -1 -1 -1 -1 -1 -1 -1 -1 -1 -1 -1 -1 -1 -1 -1 -1 -1 -1 -1
-1 -1 -1 -1 -1 -1 -1 -1 -1 -1 -1 -1 -1 -1 -1 -1 -1 -1 -1 -1 -1 -1 -1 -1
-1 -1 -1 -1 -1 -1 -1 -1 -1 -1 -1 -1 -1 -1 -1 -1 -1 -1 -1 -1 -1 -1 -1 -1
-1 -1 -1 -1 -1 -1 -1 -1 -1 -1 -1 -1 -1 -1 -1 -1 -1 -1 -1 -1 -1 -1 -1 -1
-1 -1 -1 -1 -1 -1 -1 -1 -1 -1 -1 -1 -1 -1 -1 -1 -1 -1 -1 -1 -1 -1 -1 -1
-1 -1 -1 -1 -1 -1 -1 -1 -1 -1 -1 -1 -1 -1 -1 -1 -1 -1 -1 -1 -1 -1 -1 -1
-1 -1 -1 -1 -1 -1 -1 -1 -1 -1 -1 -1 -1 -1 -1 -1
$$ ##$RG_tabA= (0..255)
1 1.1 1.3 1.4 1.6 1.8 2 2.2 2.5 2.8 3.2 3.6 4 4.5 5 5.7 6.3 7.1 8 9 10.1
11.3 12.7 14.3 16 18 20.2 22.6 25.4 28.5 32 35.9 40.3 45.3 50.8 57 64 71.8
80.6 90.5 101.6 114 128 143.7 161.3 181 203.2 228.1 256 287.4 322.5 362
406.4 456.1 512 574.7 645.1 724.1 812.7 912.3 1024 1149.4 1290.2 1448.2
1625.5 1824.6 2048 2298.8 2580.3 2896.3 3251 3649.1 4096 4597.6 5160.6
5792.6 6502 7298.2 8192 9195.2 10321.3 11585.2 13004 14596.5 16384 18390.4
20642.5 23170.5 26008 29193 32768 36780.8 41285.1 46341 -1 -1 -1 -1 -1
-1 -1 -1 -1 -1 -1 -1 -1 -1 -1 -1 -1 -1 -1 -1 -1 -1 -1 -1 -1 -1 -1 -1 -1
-1 -1 -1 -1 -1 -1 -1 -1 -1 -1 -1 -1 -1 -1 -1 -1 -1 -1 -1 -1 -1 -1 -1 -1
-1 -1 -1 -1 -1 -1 -1 -1 -1 -1 -1 -1 -1 -1 -1 -1 -1 -1 -1 -1 -1 -1 -1 -1
-1 -1 -1 -1 -1 -1 -1 -1 -1 -1 -1 -1 -1 -1 -1 -1 -1 -1 -1 -1 -1 -1 -1 -1
-1 -1 -1 -1 -1 -1 -1 -1 -1 -1 -1 -1 -1 -1 -1 -1 -1 -1 -1 -1 -1 -1 -1 -1
-1 -1 -1 -1 -1 -1 -1 -1 -1 -1 -1 -1 -1 -1 -1 -1 -1 -1 -1 -1 -1 -1 -1 -1
-1 -1 -1 -1 -1 -1 -1 -1 -1 -1 -1 -1 -1
$$ ##$ROUT14= (0..7)
0 0 0 0 0 0 0 0
$$ ##$ROUTER= 3
$$ ##$RX22TY= <tty10>
$$ ##$RXFMAX= (0..7)
-1 -1 -1 -1 -1 -1 -1 -1
$$ ##$RXFMIN= (0..7)
-1 -1 -1 -1 -1 -1 -1 -1
$$ ##$RXINTLV= (0..7)
0 0 0 0 0 0 0 0
$$ ##$RXMSTY= <no>
$$ ##$SCMTY= <no>
$$ ##$SGUC1= (0..15)
0 0 0 0 0 0 0 0 0 0 0 0 0 0 0 0
$$ ##$SGUC2= (0..15)
0 0 0 0 0 0 0 0 0 0 0 0 0 0 0 0
$$ ##$SPECTR= 5
$$ ##$SY2FLAG= 0
$$ ##$TFXNUM= 0
$$ ##$TRIPLO2= 0
$$ ##$VTUTY= <tty05>
$$ ##$WBREFAM= (0..15)
100 100 100 100 100 100 100 100 100 100 100 100 100 100 100 100
$$ ##$WBREFPH= (0..15)
0 0 0 0 0 0 0 0 0 0 0 0 0 0 0 0
$$ ##$XFAC= 2
$$ ##END=
##$RELAX= 
$$ Bruker specific parameters
$$ --------------------------
##$DU= <P:\NMR-data>
##$EXPNO= 1
##$NAME= <NMR_polar_TCDD_p11b.1D>
##$PROCNO= 1
##$TYPE= <nmr>
##$USER= <Ainhoa_raw_data>
##$ACQT0= -4.83829889523336
##$AMP= (0..31)
100 100 100 100 100 100 100 100 100 100 100 100 100 100 100 100 100 100
100 100 100 100 100 100 100 100 100 100 100 100 100 100
##$ANAVPT= -1
##$AQSEQ= 0
##$AQ_mod= 3
##$AUNM= <au_zg>
##$AUTOPOS= <37 >
##$BF1= 400.13
##$BF2= 100.612769
##$BF3= 400.13
##$BF4= 400.13
##$BF5= 500.13
##$BF6= 500.13
##$BF7= 500.13
##$BF8= 500.13
##$BYTORDA= 0
##$CFDGTYP= 0
##$CFRGTYP= 5
##$CHEMSTR= <none>
##$CNST= (0..63)
1 1 145 1 1 1 1 1 1 1 1 1 1 1 1 1 1 1 1 1 1 1 1 1 1 1 1 1 1 1 1 1 1 1 1
1 1 1 1 1 1 1 1 1 1 1 1 1 1 1 1 1 1 1 1 1 1 1 1 1 1 1 1 1
##$CPDPRG= <>
##$CPDPRG1= <>
##$CPDPRG2= <>
##$CPDPRG3= <>
##$CPDPRG4= <mlev>
##$CPDPRG5= <mlev>
##$CPDPRG6= <mlev>
##$CPDPRG7= <mlev>
##$CPDPRG8= <mlev>
##$CPDPRGB= <>
##$CPDPRGT= <>
##$D= (0..63)
0 2 0 0 0 0 0 0 0 0.06 0 0 2e-005 0 0 0 0.0002 0 0 0 0 0 0 0 0 0 0 0 0
0 0 0 0 0 0 0 0 0 0 0 0 0 0 0 0 0 0 0 0 0 0 0 0 0 0 0 0 0 0 0 0 0 0 0
##$DATE= 1228857757
##$DBL= (0..7)
120 120 120 120 120 120 120 120
##$DBP= (0..7)
150 150 150 150 150 150 150 150
##$DBP07= 0
##$DBPNAM0= <>
##$DBPNAM1= <>
##$DBPNAM2= <>
##$DBPNAM3= <>
##$DBPNAM4= <>
##$DBPNAM5= <>
##$DBPNAM6= <>
##$DBPNAM7= <>
##$DBPOAL= (0..7)
0.5 0.5 0.5 0.5 0.5 0.5 0.5 0.5
##$DBPOFFS= (0..7)
0 0 0 0 0 0 0 0
##$DE= 6
##$DECBNUC= <off>
##$DECIM= 24
##$DECNUC= <off>
##$DECSTAT= 4
##$DIGMOD= 0
##$DIGTYP= 7
##$DL= (0..7)
0 120 120 120 120 120 120 120
##$DP= (0..7)
150 150 150 150 150 150 150 150
##$DP07= 0
##$DPNAME0= <>
##$DPNAME1= <>
##$DPNAME2= <>
##$DPNAME3= <>
##$DPNAME4= <>
##$DPNAME5= <>
##$DPNAME6= <>
##$DPNAME7= <>
##$DPOAL= (0..7)
0.5 0.5 0.5 0.5 0.5 0.5 0.5 0.5
##$DPOFFS= (0..7)
0 0 0 0 0 0 0 0
##$DQDMODE= 0
##$DR= 18
##$DS= 4
##$DSLIST= <SSSSSSSSSSSSSSS>
##$DSPFIRM= 0
##$DSPFVS= -1
##$DTYPA= 0
##$EXP= <Ainhoa_d2o_pl8>
##$F1LIST= <111111111111111>
##$F2LIST= <222222222222222>
##$F3LIST= <333333333333333>
##$FCUCHAN= (0..9)
0 2 1 0 0 0 0 0 0 0
##$FL1= 90
##$FL2= 90
##$FL3= 90
##$FL4= 90
##$FOV= 20
##$FQ1LIST= <freqlist>
##$FQ2LIST= <freqlist>
##$FQ3LIST= <freqlist>
##$FQ4LIST= <freqlist>
##$FQ5LIST= <freqlist>
##$FQ6LIST= <freqlist>
##$FQ7LIST= <freqlist>
##$FQ8LIST= <freqlist>
##$FRQLO3= 1882485.02994012
##$FRQLO3N= 0
##$FS= (0..7)
83 83 83 83 83 83 83 83
##$FTLPGN= 0
##$FW= 90000
##$FnMODE= 0
##$FnTYPE= 0
##$GP031= 0
##$GPNAM0= <sine.100>
##$GPNAM1= <sine.100>
##$GPNAM10= <sine.100>
##$GPNAM11= <sine.100>
##$GPNAM12= <sine.100>
##$GPNAM13= <sine.100>
##$GPNAM14= <sine.100>
##$GPNAM15= <sine.100>
##$GPNAM16= <sine.100>
##$GPNAM17= <sine.100>
##$GPNAM18= <sine.100>
##$GPNAM19= <sine.100>
##$GPNAM2= <sine.100>
##$GPNAM20= <sine.100>
##$GPNAM21= <sine.100>
##$GPNAM22= <sine.100>
##$GPNAM23= <sine.100>
##$GPNAM24= <sine.100>
##$GPNAM25= <sine.100>
##$GPNAM26= <sine.100>
##$GPNAM27= <sine.100>
##$GPNAM28= <sine.100>
##$GPNAM29= <sine.100>
##$GPNAM3= <sine.100>
##$GPNAM30= <sine.100>
##$GPNAM31= <sine.100>
##$GPNAM4= <sine.100>
##$GPNAM5= <sine.100>
##$GPNAM6= <sine.100>
##$GPNAM7= <sine.100>
##$GPNAM8= <sine.100>
##$GPNAM9= <sine.100>
##$GPX= (0..31)
0 0 0 0 0 0 0 0 0 0 0 0 0 0 0 0 0 0 0 0 0 0 0 0 0 0 0 0 0 0 0 0
##$GPY= (0..31)
0 0 0 0 0 0 0 0 0 0 0 0 0 0 0 0 0 0 0 0 0 0 0 0 0 0 0 0 0 0 0 0
##$GPZ= (0..31)
0 0 0 0 0 0 0 0 0 0 0 0 0 0 0 0 0 0 0 0 0 0 0 0 0 0 0 0 0 0 0 0
##$GRDPROG= <>
##$GRPDLY= -1
##$HDDUTY= 20
##$HDRATE= 20
##$HGAIN= (0..3)
0 0 0 0
##$HL1= 1
##$HL2= 35
##$HL3= 16
##$HL4= 17
##$HOLDER= 0
##$HPMOD= (0..7)
0 0 0 0 0 0 0 0
##$HPPRGN= 0
##$IN= (0..63)
0.001 0.001 0.001 0.001 0.001 0.001 0.001 0.001 0.001 0.001 0.001 0.001
0.001 0.001 0.001 0.001 0.001 0.001 0.001 0.001 0.001 0.001 0.001 0.001
0.001 0.001 0.001 0.001 0.001 0.001 0.001 0.001 0.001 0.001 0.001 0.001
0.001 0.001 0.001 0.001 0.001 0.001 0.001 0.001 0.001 0.001 0.001 0.001
0.001 0.001 0.001 0.001 0.001 0.001 0.001 0.001 0.001 0.001 0.001 0.001
0.001 0.001 0.001 0.001
##$INF= (0..7)
0 0 0 0 0 0 0 0
##$INP= (0..63)
0 0 0 0 0 0 0 0 0 0 0 0 0 0 0 0 0 0 0 0 0 0 0 0 0 0 0 0 0 0 0 0 0 0 0 0
0 0 0 0 0 0 0 0 0 0 0 0 0 0 0 0 0 0 0 0 0 0 0 0 0 0 0 0
##$INSTRUM= <avance400>
##$L= (0..31)
1 1 1 1 1 1 1 1 1 1 1 1 1 1 1 1 1 1 1 1 1 1 1 1 1 1 1 1 1 1 1 1
##$LFILTER= 200
##$LGAIN= -5
##$LINPSTP= 10
##$LOCKED= yes
##$LOCKFLD= 3154
##$LOCKGN= 98.5
##$LOCKPOW= -25
##$LOCKPPM= 4.69999980926514
##$LOCNUC= <2H>
##$LOCPHAS= 269
##$LOCSHFT= yes
##$LOCSW= 0
##$LTIME= 0.200000002980232
##$MASR= 4200
##$MASRLST= <masrlst>
##$NBL= 1
##$NC= -2
##$NLOGCH= 1
##$NS= 1024
##$NUC1= <1H>
##$NUC2= <13C>
##$NUC3= <off>
##$NUC4= <off>
##$NUC5= <off>
##$NUC6= <off>
##$NUC7= <off>
##$NUC8= <off>
##$NUCLEI= 0
##$NUCLEUS= <off>
##$O1= 1883.16
##$O2= 4979.85804243228
##$O3= 1900.52349393
##$O4= 1900.52349393
##$O5= 0
##$O6= 0
##$O7= 0
##$O8= 0
##$OBSCHAN= (0..9)
0 0 0 0 0 0 0 0 0 0
##$OVERFLW= 0
##$P= (0..63)
7.6 7.6 15.2 14.9 29.8 16.5 25 50 0 0 0 0 0 0 0 200000 1000 2500 0 600
2500 0 0 0 0 200 0 7.6 1000 0 0 0 0 0 0 0 0 0 0 0 0 0 0 0 0 0 0 0 0 0 0
0 0 0 0 0 0 0 0 0 0 0 0 0
##$PACOIL= (0..15)
0 0 0 0 0 0 0 0 0 0 0 0 0 0 0 0
##$PAPS= 2
##$PARMODE= 0
##$PCPD= (0..9)
100 100 70 100 100 100 100 100 100 100
##$PHCOR= (0..31)
0 0 0 0 0 0 0 0 0 0 0 0 0 0 0 0 0 0 0 0 0 0 0 0 0 0 0 0 0 0 0 0
##$PHLIST= <>
##$PHP= 1
##$PH_ref= 0
##$PL= (0..63)
120 0 -4 120 120 120 120 120 80 60 10.34 22.38 9 120 120 120 120 120 0
120 120 120 120 120 120 120 120 22.38 120 120 9 120 120 120 120 120 120
120 120 120 120 120 120 120 120 120 120 120 120 120 120 120 120 120 120
120 120 120 120 120 120 120 120 120
##$PLSTEP= 0.1
##$PLSTRT= -6
##$POWMOD= 0
##$PQPHASE= 0
##$PQSCALE= 0
##$PR= 1
##$PRECHAN= (0..15)
-1 1 2 -1 -1 -1 -1 -1 -1 -1 -1 -1 -1 -1 -1 -1
##$PRGAIN= 0
##$PROBHD= <5 mm PABBI 1H-BB Z-GRD Z811201/0006
>
##$PROSOL= no
##$PULPROG= <zgprpl8>
##$PW= 0
##$PYNM= <acqu.py>
##$QNP= 1
##$RD= 0
##$RECCHAN= (0..15)
-1 -1 -1 -1 -1 -1 -1 -1 -1 -1 -1 -1 -1 -1 -1 -1
##$RECPH= 0
##$RECPRE= (0..15)
-1 -1 -1 -1 -1 -1 -1 -1 -1 -1 -1 -1 -1 -1 -1 -1
##$RECPRFX= (0..15)
-1 -1 -1 -1 -1 -1 -1 -1 -1 -1 -1 -1 -1 -1 -1 -1
##$RECSEL= (0..15)
0 0 0 0 0 0 0 0 0 0 0 0 0 0 0 0
##$RG= 362
##$RO= 0
##$ROUTWD1= (0..23)
0 0 0 0 0 0 0 0 0 0 0 0 0 0 0 0 0 0 0 0 1 1 0 0
##$ROUTWD2= (0..23)
0 0 0 0 0 1 0 0 0 0 0 0 0 0 0 0 0 0 1 0 1 1 0 0
##$RSEL= (0..9)
0 1 2 0 0 0 0 0 0 0
##$S= (0..7)
83 4 83 83 83 83 83 83
##$SEOUT= 0
##$SFO1= 400.13188316
##$SFO2= 100.617748858042
##$SFO3= 400.131900523494
##$SFO4= 400.131900523494
##$SFO5= 500.13
##$SFO6= 500.13
##$SFO7= 500.13
##$SFO8= 500.13
##$SOLVENT= <D2O>
##$SP= (0..31)
1 120 120 120 120 0 120 120 120 0 120 120 0 0 120 0 150 150 120 120.87
118.96 122.27 114.95 150 150 150 150 150 150 120 120 120
##$SP07= 0
##$SPECTR= 0
##$SPNAM0= <gauss>
##$SPNAM1= <Gaus1.1000>
##$SPNAM10= <Gaus1.1000>
##$SPNAM11= <Gaus1.1000>
##$SPNAM12= <gauss>
##$SPNAM13= <gauss>
##$SPNAM14= <Gaus1.1000>
##$SPNAM15= <Gaus1.1000>
##$SPNAM16= <gauss>
##$SPNAM17= <gauss>
##$SPNAM18= <Gaus1.1000>
##$SPNAM19= <Gaus1.1000>
##$SPNAM2= <Gaus1.1000>
##$SPNAM20= <Gaus1.1000>
##$SPNAM21= <Gaus1.1000>
##$SPNAM22= <Gaus1.1000>
##$SPNAM23= <gauss>
##$SPNAM24= <gauss>
##$SPNAM25= <gauss>
##$SPNAM26= <gauss>
##$SPNAM27= <gauss>
##$SPNAM28= <gauss>
##$SPNAM29= <Gaus1.1000>
##$SPNAM3= <Gaus1.1000>
##$SPNAM30= <Gaus1.1000>
##$SPNAM31= <Gaus1.1000>
##$SPNAM4= <Gaus1.1000>
##$SPNAM5= <gauss>
##$SPNAM6= <Gaus1.1000>
##$SPNAM7= <Gaus1.1000>
##$SPNAM8= <Gaus1.1000>
##$SPNAM9= <gauss>
##$SPOAL= (0..31)
0.5 0.5 0.5 0.5 0.5 0.5 0.5 0.5 0.5 0.5 0.5 0.5 0.5 0.5 0.5 0.5 0.5 0.5
0.5 0.5 0.5 0.5 0.5 0.5 0.5 0.5 0.5 0.5 0.5 0.5 0.5 0.5
##$SPOFFS= (0..31)
0 0 0 0 0 0 0 0 0 0 0 0 0 0 0 0 0 0 0 0 0 0 0 0 0 0 0 0 0 0 0 0
##$SUBNAM0= <"">
##$SUBNAM1= <"">
##$SUBNAM2= <"">
##$SUBNAM3= <"">
##$SUBNAM4= <"">
##$SUBNAM5= <"">
##$SUBNAM6= <"">
##$SUBNAM7= <"">
##$SUBNAM8= <"">
##$SUBNAM9= <"">
##$SW= 12.4709381333766
##$SWIBOX= (0..15)
0 1 2 0 0 0 0 0 0 0 0 0 0 0 0 0
##$SW_h= 4990.01996007984
##$SWfinal= 0
##$TD= 16244
##$TD0= 1
##$TE= 302.44
##$TE2= 300
##$TE3= 300
##$TEG= 300
##$TL= (0..7)
0 120 120 120 120 120 120 120
##$TP= (0..7)
150 150 150 150 150 150 150 150
##$TP07= 0
##$TPNAME0= <>
##$TPNAME1= <>
##$TPNAME2= <>
##$TPNAME3= <>
##$TPNAME4= <>
##$TPNAME5= <>
##$TPNAME6= <>
##$TPNAME7= <>
##$TPOAL= (0..7)
0.5 0.5 0.5 0.5 0.5 0.5 0.5 0.5
##$TPOFFS= (0..7)
0 0 0 0 0 0 0 0
##$TUNHIN= 0
##$TUNHOUT= 0
##$TUNXOUT= 0
##$USERA1= <user>
##$USERA2= <user>
##$USERA3= <user>
##$USERA4= <user>
##$USERA5= <user>
##$V9= 5
##$VALIST= <valist>
##$VCLIST= <CCCCCCCCCCCCCCC>
##$VD= 0
##$VDLIST= <DDDDDDDDDDDDDDD>
##$VPLIST= <PPPPPPPPPPPPPPP>
##$VTLIST= <TTTTTTTTTTTTTTT>
##$WBST= 1024
##$WBSW= 15.536156
##$XGAIN= (0..3)
0 0 0 0
##$XL= 0
##$YL= 0
##$YMAX_a= 8136065
##$YMIN_a= -10280644
##$ZGOPTNS= <>
##$ZL1= 120
##$ZL2= 120
##$ZL3= 120
##$ZL4= 120
##$ABSF1= 10
##$ABSF2= 0
##$ABSG= 5
##$ABSL= 3
##$ALPHA= 0
##$AQORDER= 0
##$ASSFAC= 0
##$ASSFACI= 0
##$ASSFACX= 0
##$ASSWID= 0
##$AUNMP= <proc_1H_AID>
##$AXLEFT= 0
##$AXNAME= <>
##$AXNUC= <off>
##$AXRIGHT= 0
##$AXTYPE= 0
##$AXUNIT= <>
##$AZFE= 0.1
##$AZFW= 0.1
##$BCFW= 1
##$BC_mod= 2
##$BYTORDP= 0
##$COROFFS= 0
##$CY= 12.5
##$DATMOD= 1
##$DC= 2
##$DFILT= <>
##$DTYPP= 0
##$F1P= 9.9967504570787
##$F2P= -9.53364507338961e-007
##$FCOR= 1
##$FTSIZE= 65536
##$FT_mod= 4
##$GAMMA= 1
##$GB= 0
##$INTBC= 1
##$INTSCL= 1
##$ISEN= 128
##$LB= 1
##$LEV0= 0
##$LPBIN= 0
##$MAXI= 10000
##$MC2= 0
##$MEAN= 0
##$ME_mod= 0
##$MI= 0.02
##$NCOEF= 0
##$NC_proc= 0
##$NLEV= 6
##$NOISF1= 8.174992
##$NOISF2= 6.675002
##$NSP= 1
##$NTH_PI= 0
##$NZP= 0
##$OFFSET= 10.97964
##$PC= 1
##$PHC0= 166.1966
##$PHC1= -4.609089
##$PH_mod= 0
##$PKNL= yes
##$PPARMOD= 0
##$PPDIAG= 0
##$PPIPTYP= 0
##$PPMPNUM= 100
##$PPRESOL= 1
##$PSCAL= 0
##$PSIGN= 0
##$PYNMP= <proc.py>
##$REVERSE= no
##$SF= 400.129984887385
##$SI= 131072
##$SIGF1= 5.6
##$SIGF2= 5.2
##$SINO= 400
##$SIOLD= 131072
##$SPECTYP= <>
##$SREGLST= <1H.D2O>
##$SSB= 2
##$STSI= 0
##$STSR= 0
##$SW_p= 4990.01996007983
##$SYMM= 0
##$S_DEV= 0
##$TDeff= 16244
##$TDoff= 0
##$TI= <>
##$TILT= no
##$TM1= 0
##$TM2= 0
##$TOPLEV= 0
##$USERP1= <user>
##$USERP2= <user>
##$USERP3= <user>
##$USERP4= <user>
##$USERP5= <user>
##$WDW= 4
##$XDIM= 8192
##$YMAX_p= 0
##$YMIN_p= 0
##$CURPLOT= <\\rik006s\net8_hp>
##$CURPRIN= <$\\rik006s\net8_hp>
##$DFORMAT= <normdp>
##$LAYOUT= <+/1d_h.xwp>
##$LFORMAT= <normlp>
##$PFORMAT= <normpl>
##$SURQMSG= 1
$$ End of Bruker specific parameters
$$ ---------------------------------
##NTUPLES= NMR FID
##VAR_NAME=  TIME,          FID/REAL,        FID/IMAG
##SYMBOL=    X,             R,               I
##VAR_TYPE=  INDEPENDENT,   DEPENDENT,       DEPENDENT
##VAR_FORM=  AFFN,          ASDF,            ASDF
##VAR_DIM=   8122,          8122,            8122
##UNITS=     SECONDS,       ARBITRARY UNITS, ARBITRARY UNITS
##FACTOR=    0.0002004,     1,               1
##FIRST=     0,             -10012753,       3475834
##LAST=      1.6274484,     -458291,         -90126
##MIN=       0,             -10205013,       -10205013
##MAX=       1.6274484,     7853233,         7853233
$$ Real data points
##PAGE= N=1
##DATA TABLE= (X++(R..R)), XYDATA
0 -10012753
1 -9025477
2 -3621218
3 -6160863
4 -8500342
5 -8523031
6 -4377405
7 -5133600
8 -8835096
9 -9346998
10 -7329675
11 -5323887
12 -6781590
13 -10205013
14 -7847171
15 -5685262
16 -6425749
17 -8444145
18 -8999971
19 -5558514
20 -4399921
21 -8173024
22 -9304823
23 -8089682
24 -5672481
25 -6568749
26 -9763774
27 -8100901
28 -5313258
29 -6023649
30 -7747071
31 -9339236
32 -6742818
33 -5081146
34 -7790850
35 -9112135
36 -7988657
37 -5656058
38 -5432146
39 -9137623
40 -8682406
41 -5897825
42 -5835875
43 -7413857
44 -9167878
45 -7167433
46 -4735639
47 -7297984
48 -9014444
49 -8272712
50 -6001243
51 -5269608
52 -8777423
53 -9210446
54 -5970202
55 -5223136
56 -6689548
57 -9513869
58 -8214970
59 -4486416
60 -5977556
61 -8834405
62 -9104141
63 -6827280
64 -4545698
65 -7551857
66 -9344911
67 -6960146
68 -5669918
69 -6133739
70 -8407429
71 -8365074
72 -5097257
73 -5949403
74 -8299769
75 -8636215
76 -7027945
77 -4653577
78 -7012782
79 -9578886
80 -7270126
81 -5301630
82 -5462488
83 -8332900
84 -9288195
85 -5385938
86 -4771967
87 -7393040
88 -8502966
89 -7432798
90 -4665659
91 -6315152
92 -9483463
93 -7784106
94 -5460629
95 -4918556
96 -7259682
97 -9321707
98 -6153086
99 -4531742
100 -6625890
101 -8321815
102 -8192590
103 -5244173
104 -5489227
105 -8910033
106 -8128507
107 -5737521
108 -4671070
109 -6475442
110 -9011142
111 -6264194
112 -3974735
113 -6232601
114 -8627099
115 -8983303
116 -5542289
117 -4289574
118 -7811719
119 -8429510
120 -6308844
121 -4473259
122 -5378347
123 -8904466
124 -7721101
125 -4756242
126 -5517126
127 -7449489
128 -8613937
129 -6146524
130 -4278026
131 -7421457
132 -8518067
133 -6461645
134 -4380143
135 -4663314
136 -8390284
137 -8252127
138 -5050726
139 -5268369
140 -7256157
141 -8984993
142 -6729732
143 -3378910
144 -5849954
145 -8402847
146 -7385890
147 -5063841
148 -4166961
149 -7666331
150 -8589351
151 -5191548
152 -4539526
153 -6366144
154 -8753634
155 -7667890
156 -3821722
157 -5051400
158 -7813326
159 -7619509
160 -5655046
161 -3800403
162 -6559059
163 -8829824
164 -6140643
165 -4577176
166 -5462921
167 -7966051
168 -8098701
169 -4175603
170 -4304687
171 -7358039
172 -7814085
173 -6012782
174 -3440277
175 -5521200
176 -8761006
177 -6809913
178 -4705267
179 -4834094
180 -7032867
181 -8334790
182 -5070976
183 -4076569
184 -6453391
185 -7332258
186 -6516115
187 -4093435
188 -5016799
189 -8351881
190 -7103261
191 -4752032
192 -4399610
193 -6394894
194 -8478205
195 -5593870
196 -3669741
197 -6023513
198 -7590017
199 -7173316
200 -4388472
201 -4175012
202 -7650047
203 -7398201
204 -5091163
205 -4235752
206 -5647231
207 -8367621
208 -6409242
209 -3720696
210 -5343051
211 -7178761
212 -7447229
213 -4884941
214 -3576665
215 -6824520
216 -7507642
217 -5450944
218 -4331401
219 -5122381
220 -7979186
221 -6963490
222 -3980126
223 -4957112
224 -6701519
225 -7266701
226 -5080211
227 -3125494
228 -6271214
229 -7961759
230 -5986731
231 -4284057
232 -4511182
233 -7685620
234 -7536910
235 -3913798
236 -4090550
237 -6213450
238 -7545893
239 -5930546
240 -3099636
241 -5335906
242 -7721427
243 -6416140
244 -4645016
245 -4086321
246 -6938047
247 -7898196
248 -4409449
249 -3665853
250 -5502886
251 -7336724
252 -6575752
253 -3248374
254 -4514332
255 -7592845
256 -6955912
257 -4892825
258 -3445255
259 -5882626
260 -8061346
261 -5232248
262 -3786733
263 -5165570
264 -7029479
265 -6972061
266 -3542825
267 -3755789
268 -7014003
269 -7186621
270 -5449603
271 -3505089
272 -5178122
273 -8109313
274 -5868224
275 -3509364
276 -4255783
277 -6478464
278 -7598124
279 -4413318
280 -3345479
281 -6387559
282 -7264040
283 -5830322
284 -3453111
285 -4292212
286 -7822437
287 -6600010
288 -3749398
289 -3718551
290 -5766538
291 -7834514
292 -5262994
293 -3031155
294 -5558009
295 -7272354
296 -6556396
297 -3925540
298 -3433206
299 -6957405
300 -6944768
301 -4241689
302 -3668573
303 -5238356
304 -7758354
305 -5986914
306 -3003728
307 -4795581
308 -6854089
309 -6750022
310 -4321786
311 -2948550
312 -6338382
313 -7527551
314 -4988919
315 -3613660
316 -4361426
317 -7208260
318 -6578418
319 -3209431
320 -4138050
321 -6440940
322 -7028695
323 -5066553
324 -2819207
325 -5521049
326 -7559566
327 -5470091
328 -3739015
329 -3829685
330 -6612030
331 -7064398
332 -3654598
333 -3567263
334 -5753627
335 -7057696
336 -6006541
337 -3181014
338 -4710070
339 -7170826
340 -5722162
341 -3946049
342 -3503391
343 -5964986
344 -7321672
345 -4261774
346 -3465221
347 -5380088
348 -6824418
349 -6319729
350 -3316079
351 -3980667
352 -6875646
353 -6163792
354 -4290400
355 -3269546
356 -5278921
357 -7507029
358 -4939393
359 -3354251
360 -4932602
361 -6540458
362 -6564412
363 -3556091
364 -3351789
365 -6543038
366 -6627034
367 -4805189
368 -3202778
369 -4523213
370 -7442723
371 -5654170
372 -3332875
373 -4296909
374 -6058222
375 -6900300
376 -4215466
377 -3000742
378 -5966129
379 -6735203
380 -5156521
381 -3312599
382 -3906292
383 -7097607
384 -6124306
385 -3417976
386 -3912441
387 -5773167
388 -7228993
389 -4838301
390 -2558976
391 -5170441
392 -6755826
393 -5575857
394 -3509413
395 -3354376
396 -6731343
397 -6785183
398 -3813904
399 -3553905
400 -5177655
401 -7173593
402 -5565855
403 -2559053
404 -4391850
405 -6569809
406 -6029874
407 -3914810
408 -2759782
409 -6008484
410 -7390227
411 -4618176
412 -3436223
413 -4421869
414 -6697533
415 -6103350
416 -2751173
417 -3712486
418 -6257515
419 -6419981
420 -4636688
421 -2731229
422 -5205354
423 -7277807
424 -4888013
425 -3293478
426 -3923697
427 -6465088
428 -6918315
429 -3380843
430 -3121404
431 -5645872
432 -6525350
433 -5253731
434 -2688236
435 -4251358
436 -7155204
437 -5600113
438 -3553765
439 -3458538
440 -5801676
441 -7260575
442 -4060438
443 -2831104
444 -5136072
445 -6527676
446 -5786583
447 -2822130
448 -3291313
449 -6728622
450 -6276733
451 -4146612
452 -3265447
453 -5045328
454 -7298347
455 -4752078
456 -2607899
457 -4394369
458 -6218078
459 -6312014
460 -3520744
461 -2906117
462 -6198587
463 -6567543
464 -4578189
465 -3155644
466 -4181854
467 -7029206
468 -5566357
469 -2876977
470 -3846134
471 -5673575
472 -6501316
473 -4243440
474 -2781768
475 -5689260
476 -6654699
477 -4816524
478 -3140734
479 -3628364
480 -6744999
481 -6156647
482 -3114422
483 -3491679
484 -5374511
485 -6694651
486 -4810818
487 -2434141
488 -4740916
489 -6595811
490 -5528862
491 -3757538
492 -3160242
493 -5966050
494 -6551168
495 -3760981
496 -3351628
497 -4708579
498 -6307345
499 -5296613
500 -2612703
501 -4269364
502 -6491739
503 -5772638
504 -4074085
505 -3093976
506 -5577497
507 -6721336
508 -3905156
509 -3054357
510 -4381913
511 -6233364
512 -5875788
513 -2855725
514 -3649698
515 -6265058
516 -6145205
517 -4458532
518 -2714045
519 -4756447
520 -7009718
521 -4664029
522 -2919228
523 -3705999
524 -5900459
525 -6548391
526 -3470235
527 -3116822
528 -5696912
529 -6176136
530 -4857301
531 -2767821
532 -4022663
533 -6837242
534 -5259669
535 -3210523
536 -3575292
537 -5572999
538 -6730017
539 -3777073
540 -2562608
541 -5201642
542 -6406431
543 -5437705
544 -2928506
545 -3242110
546 -6520105
547 -5940869
548 -3610186
549 -3220196
550 -4840177
551 -6826669
552 -4628133
553 -2521476
554 -4480510
555 -6090809
556 -5835781
557 -3515772
558 -2949460
559 -6149059
560 -6277120
561 -3729329
562 -2803736
563 -4255261
564 -6919115
565 -5391205
566 -2558754
567 -4072172
568 -6099635
569 -6240578
570 -3861415
571 -2282236
572 -5263842
573 -6581894
574 -4538188
575 -3015064
576 -3489624
577 -6433435
578 -6260382
579 -3101914
580 -3344898
581 -5321640
582 -6440627
583 -4789658
584 -2281041
585 -4393257
586 -6435843
587 -4963183
588 -3347992
589 -3284665
590 -5984637
591 -6510154
592 -3371811
593 -3098246
594 -5013677
595 -6336443
596 -5164064
597 -2303495
598 -3846618
599 -6618730
600 -5671886
601 -3532151
602 -2444854
603 -4994307
604 -7017857
605 -4340357
606 -2855191
607 -4174414
608 -6091559
609 -6048906
610 -2922901
611 -3056020
612 -5864192
613 -5892878
614 -4235328
615 -2626296
616 -4245290
617 -6757130
618 -4816057
619 -3033634
620 -3957823
621 -5789721
622 -6349882
623 -3356027
624 -2573190
625 -5338479
626 -5976807
627 -4677674
628 -2851574
629 -3746871
630 -6626697
631 -5440103
632 -3288302
633 -3615761
634 -5221999
635 -6460613
636 -4046467
637 -2380290
638 -4635400
639 -5836332
640 -5186848
641 -3430388
642 -3410358
643 -6201275
644 -5752886
645 -3458610
646 -3369547
647 -4758170
648 -6362162
649 -4483434
650 -2417979
651 -4543364
652 -6039364
653 -5287918
654 -3331117
655 -2910590
656 -5957198
657 -6295374
658 -3754807
659 -3064938
660 -4209739
661 -6394104
662 -5345467
663 -2504345
664 -3681420
665 -5643026
666 -5749597
667 -3980289
668 -2491025
669 -5075288
670 -6445602
671 -4297006
672 -3157758
673 -3885888
674 -6210715
675 -5856681
676 -2644147
677 -3131676
678 -5346439
679 -5837265
680 -4292540
681 -2384176
682 -4659168
683 -6815362
684 -4887314
685 -3075430
686 -3115887
687 -5552868
688 -6398846
689 -3313607
690 -2719939
691 -4826847
692 -6104267
693 -5165079
694 -2470950
695 -3657391
696 -6512209
697 -5485066
698 -3526492
699 -2924084
700 -4912103
701 -6486422
702 -3852911
703 -2641973
704 -4472578
705 -5944971
706 -5546977
707 -2798550
708 -3159488
709 -6299563
710 -5901142
711 -3742965
712 -2629984
713 -4374075
714 -6800754
715 -4648938
716 -2508730
717 -3846489
718 -5774899
719 -6214953
720 -3390321
721 -2356409
722 -5348980
723 -6193140
724 -4646270
725 -2930069
726 -3530131
727 -6348508
728 -5362470
729 -2876945
730 -3336420
731 -5083121
732 -6286285
733 -4121840
734 -2365317
735 -4927345
736 -6215359
737 -4914098
738 -3133627
739 -3151100
740 -5912105
741 -5628233
742 -3039599
743 -3106296
744 -4696334
745 -6336360
746 -4840786
747 -2382608
748 -4202717
749 -6058872
750 -5347839
751 -3431048
752 -2574866
753 -5318597
754 -6168563
755 -3619193
756 -2896988
757 -4184408
758 -6272520
759 -5501699
760 -2532815
761 -3587554
762 -5766762
763 -5506252
764 -3761480
765 -2465341
766 -4938603
767 -6561797
768 -4191179
769 -2820226
770 -3585875
771 -5843124
772 -6097514
773 -3018574
774 -3006602
775 -5323623
776 -5928301
777 -4596239
778 -2418333
779 -3924076
780 -6373861
781 -4884131
782 -3232295
783 -3306879
784 -5179247
785 -6194613
786 -3601838
787 -2950990
788 -4998377
789 -5788734
790 -4924581
791 -2716472
792 -3538646
793 -6218208
794 -5172288
795 -3329122
796 -3192101
797 -4911588
798 -6399014
799 -3978439
800 -2604769
801 -4549555
802 -5766841
803 -5279073
804 -2914313
805 -2899393
806 -5853707
807 -5663623
808 -3747338
809 -3035903
810 -4328846
811 -6487565
812 -4759419
813 -2601204
814 -3883321
815 -5409717
816 -5620799
817 -3417177
818 -2501344
819 -5387994
820 -6009704
821 -4143373
822 -3018839
823 -3875382
824 -6305738
825 -5137739
826 -2568394
827 -3513695
828 -5263386
829 -5905463
830 -3979548
831 -2313329
832 -4815137
833 -6181794
834 -4584058
835 -2997252
836 -3136668
837 -5915699
838 -5918225
839 -3035754
840 -3078285
841 -4887542
842 -6181272
843 -4653755
844 -2115518
845 -4019482
846 -6137727
847 -5059572
848 -3270481
849 -2790695
850 -5478913
851 -6448322
852 -3626614
853 -2863672
854 -4326588
855 -6017376
856 -5293151
857 -2347872
858 -3302873
859 -5878331
860 -5560837
861 -3832251
862 -2585576
863 -4770957
864 -6639805
865 -4224297
866 -2709389
867 -3698470
868 -5634472
869 -5873599
870 -2967372
871 -2909562
872 -5493107
873 -5826610
874 -4363490
875 -2542121
876 -3929671
877 -6431546
878 -4748690
879 -2841731
880 -3335786
881 -5213800
882 -6154733
883 -3460844
884 -2543980
885 -5034651
886 -5938965
887 -4837197
888 -2696389
889 -3262433
890 -6177065
891 -5397460
892 -3224090
893 -3025740
894 -4600541
895 -6338082
896 -4290462
897 -2437277
898 -4276920
899 -5661065
900 -5276588
901 -3153037
902 -2752235
903 -5683380
904 -5826434
905 -3710221
906 -3029844
907 -4146241
908 -6170150
909 -4717766
910 -2401252
911 -3825202
912 -5485568
913 -5587314
914 -3730425
915 -2608838
916 -5186248
917 -5993769
918 -4050897
919 -2991492
920 -3622039
921 -5937823
922 -5355076
923 -2665555
924 -3388310
925 -5233711
926 -5831652
927 -4236233
928 -2401475
929 -4570614
930 -6133260
931 -4519349
932 -3153219
933 -3267133
934 -5589481
935 -5858479
936 -3117236
937 -3123753
938 -4829778
939 -5712249
940 -4608193
941 -2421905
942 -3998066
943 -6062014
944 -4859427
945 -3386001
946 -3089566
947 -5234462
948 -6211884
949 -3512781
950 -2788136
951 -4397351
952 -5663180
953 -5084934
954 -2587641
955 -3433815
956 -5962147
957 -5269416
958 -3579696
959 -2754454
960 -4598297
961 -6385467
962 -4073484
963 -2626854
964 -3965031
965 -5571693
966 -5624702
967 -2948969
968 -2827477
969 -5610450
970 -5720836
971 -4080765
972 -2639456
973 -3849174
974 -6280114
975 -4715668
976 -2790307
977 -3632706
978 -5302327
979 -6011016
980 -3522005
981 -2407127
982 -4942905
983 -5786657
984 -4542470
985 -2826110
986 -3316580
987 -6152008
988 -5392016
989 -3014443
990 -3205739
991 -4835586
992 -6199269
993 -4151985
994 -2244596
995 -4422084
996 -5856690
997 -4988185
998 -3064004
999 -2788004
1000 -5715508
1001 -5886213
1002 -3372175
1003 -2876224
1004 -4235642
1005 -6183063
1006 -4873433
1007 -2279636
1008 -3781268
1009 -5731512
1010 -5513023
1011 -3618925
1012 -2413105
1013 -5006288
1014 -6132743
1015 -3858533
1016 -2798698
1017 -3700089
1018 -5974217
1019 -5585378
1020 -2687067
1021 -3287809
1022 -5315059
1023 -5615236
1024 -4106345
1025 -2282147
1026 -4292152
1027 -6206837
1028 -4490293
1029 -3049478
1030 -3316684
1031 -5505330
1032 -6021590
1033 -3178054
1034 -2905308
1035 -4846756
1036 -5599292
1037 -4562892
1038 -2408661
1039 -3712694
1040 -6115438
1041 -4958078
1042 -3314885
1043 -3064080
1044 -4983617
1045 -6267514
1046 -3668707
1047 -2574828
1048 -4320447
1049 -5587440
1050 -5190963
1051 -2818873
1052 -3163730
1053 -5842049
1054 -5421213
1055 -3711854
1056 -2869988
1057 -4248671
1058 -6203633
1059 -4317227
1060 -2700544
1061 -4018989
1062 -5378206
1063 -5503546
1064 -3215497
1065 -2699198
1066 -5305262
1067 -5555112
1068 -4050972
1069 -2996290
1070 -3886176
1071 -6144748
1072 -4811607
1073 -2762568
1074 -3687424
1075 -5139386
1076 -5659146
1077 -3562014
1078 -2346467
1079 -4867044
1080 -5776737
1081 -4406215
1082 -3026585
1083 -3391242
1084 -6000925
1085 -5452946
1086 -2973354
1087 -3276883
1088 -4740003
1089 -5792943
1090 -4132600
1091 -2262306
1092 -4370523
1093 -5863283
1094 -4884530
1095 -3349728
1096 -3010331
1097 -5522597
1098 -5789205
1099 -3225583
1100 -2936695
1101 -4340755
1102 -5868906
1103 -4818957
1104 -2379774
1105 -3813310
1106 -5702813
1107 -5111838
1108 -3592557
1109 -2743028
1110 -5030556
1111 -6116427
1112 -3703838
1113 -2809878
1114 -3914863
1115 -5723150
1116 -5377673
1117 -2591187
1118 -3218169
1119 -5478569
1120 -5428843
1121 -3952502
1122 -2490309
1123 -4376936
1124 -6338356
1125 -4384361
1126 -2900047
1127 -3489672
1128 -5325235
1129 -5769747
1130 -3015019
1131 -2781752
1132 -5108824
1133 -5672489
1134 -4497789
1135 -2544891
1136 -3683872
1137 -6249229
1138 -4982038
1139 -3050834
1140 -3031901
1141 -4824430
1142 -6153336
1143 -3673790
1144 -2450477
1145 -4539229
1146 -5723680
1147 -5068691
1148 -2835270
1149 -3024815
1150 -5808778
1151 -5334738
1152 -3365979
1153 -2904045
1154 -4354137
1155 -6245356
1156 -4354876
1157 -2458697
1158 -4073229
1159 -5550369
1160 -5412059
1161 -3174750
1162 -2516407
1163 -5336415
1164 -5724560
1165 -3811189
1166 -2827396
1167 -3782041
1168 -6173142
1169 -5067850
1170 -2573873
1171 -3484057
1172 -5186184
1173 -5751023
1174 -3814707
1175 -2248346
1176 -4689574
1177 -5937724
1178 -4407275
1179 -3043687
1180 -3235055
1181 -5644806
1182 -5472985
1183 -2952271
1184 -3264120
1185 -4801868
1186 -5712368
1187 -4405504
1188 -2464629
1189 -4286134
1190 -5878704
1191 -4662163
1192 -3225282
1193 -2927089
1194 -5225207
1195 -5865827
1196 -3329650
1197 -2965095
1198 -4433018
1199 -5778711
1200 -5002955
1201 -2494491
1202 -3564483
1203 -5687184
1204 -5021725
1205 -3525871
1206 -2685214
1207 -4686597
1208 -6138513
1209 -3906915
1210 -2908911
1211 -4043034
1212 -5510586
1213 -5356359
1214 -2750494
1215 -3026066
1216 -5345066
1217 -5280818
1218 -4017341
1219 -2774821
1220 -4156954
1221 -6142570
1222 -4429884
1223 -2952767
1224 -3619124
1225 -5119122
1226 -5645364
1227 -3182194
1228 -2667149
1229 -5057724
1230 -5550544
1231 -4389373
1232 -2771911
1233 -3620104
1234 -6104387
1235 -4933891
1236 -2997797
1237 -3249167
1238 -4731660
1239 -5921461
1240 -3842921
1241 -2585776
1242 -4643142
1243 -5479886
1244 -4636782
1245 -2968068
1246 -3180476
1247 -5772161
1248 -5270962
1249 -3254758
1250 -3187378
1251 -4503963
1252 -6067076
1253 -4334475
1254 -2330607
1255 -4082135
1256 -5541372
1257 -5119913
1258 -3223764
1259 -2607531
1260 -5313329
1261 -5771361
1262 -3714459
1263 -3078292
1264 -4029672
1265 -5935969
1266 -4866339
1267 -2410738
1268 -3622445
1269 -5357759
1270 -5350214
1271 -3656917
1272 -2435249
1273 -4874881
1274 -6033440
1275 -4054144
1276 -2902512
1277 -3460844
1278 -5680431
1279 -5495130
1280 -2685152
1281 -3064805
1282 -5076671
1283 -5765153
1284 -4316934
1285 -2224053
1286 -4031182
1287 -6107273
1288 -4664004
1289 -3006694
1290 -2868850
1291 -5179079
1292 -6136958
1293 -3425109
1294 -2740878
1295 -4415620
1296 -5629376
1297 -4964196
1298 -2544810
1299 -3352842
1300 -5720832
1301 -5062646
1302 -3557278
1303 -2845223
1304 -4528015
1305 -6124224
1306 -3951694
1307 -2718765
1308 -4008564
1309 -5362884
1310 -5296379
1311 -2873983
1312 -2906544
1313 -5446553
1314 -5414968
1315 -3975236
1316 -2884692
1317 -4052709
1318 -6081100
1319 -4375366
1320 -2651086
1321 -3630730
1322 -5150430
1323 -5640578
1324 -3355589
1325 -2631627
1326 -5149262
1327 -5622518
1328 -4207892
1329 -2786645
1330 -3478822
1331 -5953928
1332 -4990374
1333 -2914531
1334 -3319604
1335 -4745424
1336 -5847220
1337 -3999966
1338 -2411318
1339 -4449829
1340 -5528229
1341 -4630948
1342 -3081791
1343 -3052963
1344 -5631436
1345 -5486542
1346 -3210033
1347 -3095466
1348 -4388172
1349 -5879825
1350 -4513255
1351 -2321878
1352 -3903885
1353 -5468360
1354 -4970762
1355 -3467159
1356 -2800685
1357 -5148999
1358 -5753868
1359 -3634949
1360 -3052790
1361 -3883563
1362 -5499605
1363 -4933102
1364 -2583287
1365 -3566731
1366 -5368348
1367 -5260728
1368 -3811369
1369 -2507709
1370 -4563232
1371 -6007209
1372 -4079432
1373 -2940848
1374 -3476293
1375 -5344152
1376 -5477881
1377 -2877893
1378 -3077368
1379 -5060938
1380 -5454893
1381 -4307200
1382 -2533103
1383 -3927065
1384 -5880209
1385 -4462530
1386 -3114183
1387 -3262343
1388 -4997681
1389 -5830591
1390 -3405700
1391 -2854569
1392 -4666449
1393 -5377725
1394 -4600752
1395 -2637263
1396 -3399505
1397 -5777113
1398 -4919787
1399 -3357575
1400 -3105389
1401 -4638678
1402 -6021545
1403 -3761387
1404 -2464481
1405 -4227307
1406 -5498634
1407 -5133963
1408 -2902930
1409 -2899412
1410 -5559803
1411 -5347965
1412 -3579660
1413 -2827682
1414 -4028389
1415 -6023619
1416 -4423156
1417 -2567821
1418 -3823359
1419 -5235001
1420 -5439165
1421 -3408764
1422 -2573107
1423 -5031256
1424 -5535047
1425 -3966946
1426 -2808931
1427 -3464818
1428 -5895186
1429 -5091903
1430 -2737955
1431 -3375525
1432 -4993687
1433 -5753354
1434 -3900494
1435 -2220508
1436 -4412256
1437 -5701031
1438 -4425696
1439 -2975096
1440 -3036568
1441 -5573915
1442 -5607857
1443 -3066625
1444 -2990530
1445 -4437471
1446 -5727060
1447 -4583692
1448 -2348597
1449 -3768311
1450 -5570122
1451 -4952638
1452 -3444908
1453 -2672168
1454 -4912419
1455 -5922568
1456 -3570161
1457 -2799854
1458 -3949603
1459 -5556818
1460 -5093686
1461 -2583827
1462 -3327457
1463 -5397349
1464 -5205147
1465 -3805119
1466 -2512838
1467 -4276619
1468 -6015159
1469 -4142023
1470 -2890154
1471 -3566716
1472 -5202024
1473 -5505505
1474 -3014956
1475 -2915864
1476 -4967589
1477 -5246625
1478 -4172628
1479 -2625326
1480 -3790453
1481 -5958299
1482 -4617731
1483 -3093686
1484 -3382140
1485 -4875118
1486 -5709206
1487 -3382930
1488 -2539997
1489 -4533860
1490 -5353207
1491 -4623501
1492 -2805377
1493 -3264802
1494 -5784006
1495 -5129392
1496 -3338949
1497 -3106580
1498 -4368019
1499 -5734134
1500 -3866927
1501 -2465257
1502 -4183330
1503 -5271673
1504 -4970947
1505 -3261187
1506 -2946353
1507 -5280621
1508 -5247635
1509 -3594020
1510 -3070535
1511 -3964772
1512 -5741734
1513 -4504612
1514 -2555553
1515 -3792437
1516 -5155659
1517 -5157993
1518 -3442651
1519 -2571174
1520 -4963013
1521 -5574643
1522 -3847938
1523 -2985761
1524 -3638589
1525 -5688790
1526 -5035562
1527 -2675101
1528 -3331312
1529 -4852507
1530 -5351106
1531 -3945700
1532 -2394096
1533 -4349139
1534 -5707982
1535 -4372084
1536 -3151115
1537 -3186450
1538 -5247450
1539 -5425587
1540 -2931169
1541 -2945420
1542 -4527409
1543 -5441025
1544 -4456490
1545 -2494570
1546 -3910609
1547 -5737980
1548 -4690997
1549 -3244610
1550 -2818293
1551 -4793928
1552 -5757624
1553 -3373093
1554 -2729626
1555 -4197634
1556 -5446793
1557 -4918196
1558 -2607011
1559 -3335149
1560 -5587153
1561 -5075490
1562 -3535179
1563 -2612051
1564 -4257443
1565 -5951747
1566 -3942658
1567 -2645965
1568 -3774179
1569 -5281937
1570 -5407072
1571 -2970464
1572 -2736526
1573 -5075973
1574 -5296238
1575 -4003586
1576 -2632147
1577 -3712210
1578 -5994695
1579 -4622909
1580 -2763446
1581 -3298666
1582 -4861520
1583 -5663003
1584 -3451614
1585 -2451764
1586 -4673827
1587 -5489398
1588 -4493917
1589 -2865244
1590 -3144440
1591 -5560663
1592 -5002065
1593 -3048675
1594 -3022122
1595 -4328923
1596 -5763230
1597 -4175196
1598 -2454420
1599 -4131600
1600 -5391531
1601 -4826911
1602 -3089113
1603 -2665739
1604 -5154003
1605 -5384685
1606 -3388922
1607 -2911526
1608 -3984870
1609 -5748280
1610 -4717242
1611 -2491028
1612 -3596830
1613 -5149482
1614 -5092493
1615 -3536561
1616 -2411382
1617 -4563106
1618 -5629565
1619 -3967549
1620 -3025857
1621 -3505963
1622 -5375956
1623 -5161647
1624 -2763841
1625 -3190871
1626 -4822906
1627 -5196215
1628 -4034057
1629 -2515706
1630 -4143833
1631 -5621963
1632 -4203337
1633 -3076681
1634 -3240601
1635 -5012243
1636 -5433442
1637 -3079714
1638 -2957293
1639 -4591791
1640 -5264434
1641 -4402347
1642 -2542569
1643 -3659141
1644 -5626969
1645 -4575721
1646 -3176766
1647 -2963143
1648 -4640741
1649 -5724808
1650 -3561282
1651 -2792436
1652 -4254753
1653 -5207034
1654 -4775811
1655 -2728724
1656 -3077364
1657 -5280385
1658 -4894911
1659 -3546000
1660 -2897444
1661 -4199519
1662 -5852985
1663 -4101191
1664 -2691702
1665 -3824767
1666 -4992011
1667 -5004063
1668 -2977418
1669 -2719040
1670 -5033591
1671 -5177582
1672 -3857834
1673 -2928329
1674 -3774866
1675 -5727317
1676 -4487872
1677 -2690852
1678 -3453763
1679 -4774098
1680 -5327288
1681 -3486764
1682 -2448101
1683 -4623498
1684 -5396388
1685 -4210593
1686 -2882552
1687 -3222096
1688 -5538315
1689 -5020543
1690 -2869474
1691 -3112644
1692 -4491268
1693 -5537467
1694 -4053449
1695 -2346486
1696 -4068742
1697 -5332939
1698 -4496442
1699 -3074728
1700 -2820662
1701 -5143618
1702 -5479103
1703 -3299527
1704 -2929763
1705 -4074776
1706 -5494264
1707 -4540643
1708 -2315420
1709 -3484855
1710 -5253251
1711 -4878520
1712 -3428475
1713 -2584390
1714 -4672445
1715 -5742225
1716 -3719420
1717 -2831016
1718 -3628368
1719 -5219845
1720 -4992397
1721 -2610548
1722 -3076114
1723 -5028532
1724 -5184929
1725 -3892760
1726 -2477459
1727 -4083918
1728 -5809696
1729 -4172688
1730 -2808966
1731 -3216801
1732 -4931370
1733 -5398942
1734 -2989670
1735 -2684865
1736 -4653268
1737 -5337037
1738 -4398538
1739 -2548774
1740 -3377193
1741 -5563177
1742 -4679071
1743 -3159647
1744 -2990304
1745 -4449878
1746 -5637140
1747 -3615347
1748 -2519225
1749 -4081756
1750 -5110367
1751 -4724915
1752 -2868917
1753 -2993883
1754 -5271854
1755 -4982859
1756 -3453371
1757 -2918869
1758 -4033432
1759 -5649441
1760 -4072959
1761 -2444494
1762 -3669541
1763 -4964382
1764 -5035036
1765 -3232591
1766 -2673218
1767 -4957250
1768 -5304140
1769 -3810038
1770 -2831685
1771 -3468768
1772 -5455465
1773 -4632830
1774 -2650273
1775 -3326294
1776 -4678685
1777 -5242360
1778 -3754090
1779 -2537785
1780 -4412781
1781 -5257546
1782 -4058881
1783 -2997153
1784 -3171805
1785 -5170588
1786 -5005499
1787 -2945534
1788 -3165230
1789 -4442453
1790 -5238696
1791 -4077615
1792 -2409970
1793 -3943816
1794 -5299825
1795 -4340167
1796 -3111885
1797 -2920903
1798 -4888796
1799 -5347367
1800 -3236408
1801 -2975205
1802 -4153797
1803 -5162647
1804 -4442597
1805 -2486260
1806 -3487044
1807 -5213095
1808 -4662790
1809 -3397909
1810 -2737589
1811 -4464227
1812 -5539655
1813 -3550509
1814 -2737964
1815 -3776139
1816 -5118295
1817 -4938889
1818 -2735964
1819 -3061111
1820 -5051714
1821 -4982821
1822 -3703277
1823 -2526215
1824 -3829614
1825 -5557517
1826 -4055988
1827 -2794580
1828 -3444920
1829 -4859148
1830 -5294169
1831 -3175978
1832 -2723327
1833 -4641447
1834 -5064782
1835 -4046672
1836 -2602020
1837 -3366549
1838 -5459383
1839 -4508678
1840 -2959990
1841 -3215326
1842 -4556723
1843 -5484288
1844 -3547586
1845 -2414284
1846 -4201104
1847 -5161325
1848 -4456318
1849 -2748979
1850 -2900200
1851 -5297898
1852 -5019411
1853 -3164537
1854 -2843101
1855 -4035989
1856 -5545057
1857 -4101820
1858 -2327669
1859 -3670773
1860 -5023621
1861 -4860467
1862 -3211178
1863 -2594398
1864 -4803443
1865 -5216367
1866 -3521743
1867 -2800375
1868 -3574980
1869 -5373031
1870 -4628606
1871 -2513483
1872 -3299917
1873 -4849038
1874 -5092209
1875 -3584941
1876 -2323172
1877 -4268732
1878 -5395986
1879 -3911051
1880 -2818503
1881 -3182405
1882 -5147443
1883 -5159237
1884 -2878640
1885 -2955359
1886 -4414892
1887 -5084068
1888 -4001119
1889 -2321176
1890 -3734779
1891 -5399502
1892 -4398888
1893 -3134092
1894 -2930085
1895 -4667452
1896 -5371923
1897 -3265502
1898 -2722517
1899 -4006845
1900 -5006748
1901 -4496500
1902 -2560849
1903 -3254810
1904 -5203329
1905 -4734975
1906 -3426617
1907 -2735669
1908 -4156637
1909 -5432957
1910 -3645851
1911 -2658102
1912 -3703485
1913 -4871368
1914 -4850951
1915 -2920218
1916 -2933536
1917 -4864374
1918 -4822837
1919 -3669794
1920 -2726854
1921 -3722558
1922 -5400521
1923 -4090058
1924 -2743872
1925 -3483614
1926 -4707108
1927 -5086934
1928 -3174797
1929 -2528118
1930 -4473509
1931 -4988716
1932 -3958692
1933 -2710008
1934 -3275837
1935 -5371950
1936 -4616233
1937 -2855058
1938 -3114440
1939 -4336388
1940 -5190600
1941 -3597573
1942 -2396556
1943 -4062458
1944 -4966152
1945 -4287483
1946 -2995163
1947 -2973076
1948 -5006233
1949 -4873401
1950 -3089295
1951 -2951830
1952 -3978727
1953 -5165438
1954 -4054528
1955 -2416848
1956 -3747699
1957 -5020357
1958 -4566330
1959 -3167226
1960 -2615433
1961 -4631615
1962 -5147453
1963 -3360069
1964 -2837001
1965 -3710800
1966 -5163518
1967 -4543280
1968 -2537246
1969 -3319022
1970 -4811718
1971 -4756157
1972 -3473997
1973 -2451317
1974 -4185900
1975 -5328674
1976 -3741629
1977 -2817836
1978 -3385445
1979 -4980888
1980 -4942070
1981 -2733001
1982 -2874460
1983 -4489328
1984 -4896978
1985 -3878238
1986 -2401189
1987 -3659555
1988 -5393538
1989 -4258723
1990 -2932134
1991 -2969492
1992 -4570647
1993 -5248243
1994 -3105010
1995 -2533339
1996 -4129101
1997 -5006370
1998 -4343519
1999 -2545037
2000 -3165860
2001 -5202688
2002 -4577107
2003 -3112366
2004 -2734461
2005 -4113098
2006 -5383199
2007 -3621652
2008 -2477446
2009 -3729957
2010 -4867320
2011 -4726736
2012 -2821861
2013 -2639306
2014 -4796177
2015 -4926626
2016 -3522591
2017 -2612956
2018 -3571901
2019 -5389210
2020 -4192273
2021 -2541042
2022 -3335830
2023 -4585105
2024 -4895374
2025 -3219681
2026 -2471050
2027 -4413028
2028 -4979039
2029 -3871277
2030 -2854221
2031 -3280365
2032 -5124897
2033 -4512847
2034 -2694323
2035 -3074769
2036 -4308186
2037 -5000260
2038 -3631311
2039 -2367754
2040 -4063880
2041 -5118880
2042 -4173429
2043 -2903341
2044 -2865720
2045 -4863908
2046 -4913415
2047 -2926317
2048 -2786608
2049 -3970910
2050 -5103200
2051 -4187345
2052 -2402897
2053 -3534919
2054 -4984449
2055 -4494720
2056 -3173904
2057 -2540369
2058 -4362145
2059 -5158103
2060 -3365104
2061 -2740720
2062 -3626309
2063 -4929027
2064 -4565759
2065 -2599173
2066 -3110885
2067 -4673766
2068 -4618980
2069 -3540157
2070 -2512331
2071 -3880156
2072 -5232570
2073 -3834956
2074 -2819468
2075 -3249209
2076 -4584394
2077 -4840236
2078 -2879055
2079 -2781158
2080 -4426968
2081 -4777035
2082 -3878145
2083 -2574714
2084 -3506553
2085 -5115010
2086 -4009393
2087 -2836957
2088 -3146412
2089 -4413329
2090 -4999970
2091 -3181373
2092 -2630825
2093 -4195980
2094 -4826856
2095 -4159155
2096 -2630732
2097 -2986377
2098 -4949214
2099 -4442922
2100 -3005264
2101 -2837384
2102 -4081024
2103 -5287973
2104 -3718219
2105 -2492853
2106 -3792914
2107 -4733324
2108 -4379245
2109 -2844315
2110 -2717042
2111 -4702877
2112 -4663897
2113 -3246698
2114 -2836636
2115 -3787300
2116 -5238377
2117 -4088472
2118 -2459185
2119 -3420873
2120 -4591148
2121 -4606068
2122 -3112638
2123 -2430480
2124 -4418484
2125 -5030745
2126 -3605656
2127 -2704534
2128 -3275646
2129 -5082083
2130 -4564999
2131 -2573709
2132 -2986805
2133 -4339184
2134 -4855428
2135 -3609169
2136 -2298007
2137 -3873834
2138 -5044978
2139 -3979965
2140 -2827044
2141 -2860924
2142 -4683611
2143 -4925502
2144 -2928418
2145 -2786986
2146 -4048525
2147 -4889077
2148 -3975979
2149 -2269728
2150 -3374264
2151 -4958077
2152 -4282993
2153 -3079909
2154 -2668642
2155 -4299735
2156 -5175303
2157 -3360081
2158 -2627389
2159 -3597032
2160 -4731067
2161 -4404360
2162 -2438788
2163 -2859943
2164 -4749058
2165 -4648239
2166 -3417027
2167 -2534987
2168 -3878683
2169 -5278821
2170 -3716135
2171 -2545565
2172 -3277447
2173 -4530290
2174 -4688599
2175 -2792143
2176 -2623232
2177 -4465140
2178 -4801904
2179 -3819314
2180 -2585912
2181 -3318488
2182 -5110740
2183 -4180514
2184 -2700074
2185 -2933239
2186 -4224090
2187 -5008493
2188 -3276435
2189 -2370723
2190 -3996044
2191 -4771361
2192 -4084757
2193 -2734979
2194 -2951551
2195 -4852666
2196 -4474103
2197 -3009048
2198 -2923525
2199 -3893368
2200 -4924190
2201 -3646744
2202 -2356302
2203 -3630411
2204 -4652317
2205 -4325520
2206 -3001247
2207 -2696608
2208 -4601433
2209 -4761913
2210 -3199734
2211 -2734774
2212 -3537936
2213 -4882893
2214 -4052421
2215 -2381735
2216 -3257945
2217 -4497843
2218 -4544421
2219 -3377085
2220 -2543256
2221 -4155664
2222 -4839607
2223 -3475785
2224 -2700329
2225 -3147335
2226 -4670429
2227 -4470282
2228 -2642574
2229 -3030411
2230 -4366298
2231 -4655081
2232 -3602254
2233 -2410407
2234 -3770495
2235 -4895896
2236 -3714218
2237 -2751478
2238 -2936546
2239 -4446822
2240 -4786152
2241 -2961945
2242 -2813455
2243 -4074601
2244 -4690108
2245 -3934520
2246 -2350768
2247 -3248679
2248 -4885645
2249 -4140822
2250 -2917003
2251 -2692635
2252 -4165850
2253 -5040586
2254 -3254803
2255 -2559818
2256 -3747869
2257 -4647033
2258 -4252986
2259 -2560573
2260 -2919195
2261 -4717236
2262 -4414987
2263 -3212449
2264 -2590418
2265 -3672790
2266 -4973767
2267 -3601017
2268 -2504316
2269 -3416140
2270 -4544116
2271 -4640953
2272 -2893518
2273 -2563868
2274 -4382850
2275 -4591949
2276 -3446784
2277 -2549927
2278 -3331516
2279 -4973094
2280 -4001313
2281 -2565356
2282 -3172507
2283 -4333442
2284 -4779907
2285 -3199540
2286 -2316701
2287 -3994911
2288 -4682140
2289 -3760880
2290 -2580345
2291 -2882255
2292 -4833966
2293 -4531432
2294 -2775474
2295 -2823007
2296 -3974348
2297 -4893711
2298 -3628636
2299 -2177128
2300 -3510237
2301 -4669307
2302 -4130573
2303 -2889770
2304 -2575642
2305 -4443642
2306 -4833881
2307 -3138935
2308 -2645772
2309 -3499726
2310 -4782990
2311 -4130871
2312 -2322402
2313 -3101481
2314 -4518152
2315 -4403891
2316 -3180853
2317 -2363730
2318 -4003672
2319 -4925110
2320 -3441560
2321 -2658312
2322 -3235170
2323 -4588839
2324 -4474212
2325 -2599649
2326 -2807926
2327 -4237737
2328 -4499392
2329 -3522593
2330 -2280307
2331 -3467710
2332 -4934528
2333 -3858567
2334 -2764939
2335 -2960642
2336 -4376649
2337 -4832452
2338 -2920577
2339 -2509225
2340 -3880431
2341 -4473512
2342 -3826538
2343 -2442853
2344 -3134777
2345 -4794185
2346 -4126241
2347 -2977908
2348 -2809254
2349 -3918524
2350 -4817533
2351 -3294921
2352 -2451074
2353 -3575681
2354 -4412331
2355 -4172304
2356 -2694091
2357 -2798557
2358 -4579549
2359 -4352623
2360 -3127676
2361 -2685259
2362 -3590375
2363 -4801090
2364 -3584470
2365 -2445769
2366 -3400677
2367 -4357472
2368 -4368858
2369 -2919560
2370 -2497736
2371 -4235802
2372 -4510562
2373 -3388411
2374 -2651544
2375 -3218886
2376 -4760471
2377 -4056382
2378 -2537358
2379 -3085322
2380 -4149137
2381 -4512921
2382 -3203394
2383 -2285240
2384 -3895087
2385 -4627034
2386 -3648523
2387 -2763507
2388 -2961587
2389 -4568169
2390 -4357080
2391 -2668626
2392 -2790922
2393 -3851107
2394 -4577090
2395 -3610668
2396 -2260171
2397 -3516489
2398 -4662544
2399 -3944800
2400 -2880786
2401 -2691240
2402 -4304474
2403 -4632257
2404 -2871117
2405 -2563868
2406 -3582807
2407 -4584787
2408 -3991155
2409 -2356878
2410 -3158777
2411 -4574508
2412 -4165124
2413 -3047046
2414 -2435911
2415 -3869328
2416 -4807129
2417 -3266322
2418 -2526512
2419 -3314732
2420 -4517803
2421 -4366705
2422 -2492534
2423 -2706340
2424 -4341098
2425 -4378526
2426 -3315672
2427 -2312279
2428 -3434873
2429 -4872493
2430 -3719296
2431 -2613837
2432 -2996132
2433 -4183400
2434 -4566693
2435 -2825423
2436 -2437117
2437 -3987412
2438 -4478786
2439 -3716725
2440 -2448140
2441 -3068686
2442 -4798182
2443 -4030912
2444 -2648266
2445 -2693329
2446 -3882784
2447 -4752826
2448 -3199870
2449 -2251004
2450 -3635769
2451 -4528475
2452 -4096273
2453 -2645640
2454 -2594022
2455 -4443805
2456 -4352380
2457 -2959523
2458 -2534884
2459 -3434740
2460 -4782198
2461 -3769469
2462 -2344019
2463 -3242487
2464 -4297412
2465 -4277730
2466 -2925448
2467 -2342765
2468 -4070674
2469 -4507802
2470 -3250661
2471 -2596948
2472 -3151235
2473 -4624664
2474 -4113047
2475 -2479517
2476 -2968821
2477 -4057504
2478 -4347133
2479 -3242503
2480 -2222560
2481 -3695720
2482 -4636220
2483 -3604739
2484 -2684309
2485 -2828157
2486 -4348045
2487 -4375672
2488 -2639598
2489 -2697598
2490 -3822005
2491 -4424623
2492 -3626530
2493 -2275020
2494 -3321296
2495 -4549792
2496 -3800540
2497 -2825508
2498 -2625459
2499 -4011987
2500 -4549518
2501 -2935641
2502 -2580342
2503 -3599238
2504 -4421774
2505 -3971301
2506 -2379166
2507 -2915326
2508 -4363742
2509 -3985301
2510 -3016677
2511 -2520060
2512 -3662570
2513 -4652179
2514 -3295714
2515 -2584015
2516 -3347192
2517 -4219376
2518 -4149204
2519 -2582662
2520 -2663868
2521 -4192859
2522 -4142151
2523 -3217588
2524 -2487450
2525 -3396247
2526 -4728596
2527 -3572833
2528 -2456046
2529 -3040196
2530 -4067555
2531 -4353985
2532 -2803674
2533 -2392289
2534 -4006430
2535 -4386126
2536 -3520711
2537 -2464350
2538 -2939557
2539 -4606472
2540 -3978597
2541 -2586337
2542 -2747969
2543 -3764955
2544 -4546831
2545 -3263330
2546 -2263696
2547 -3588391
2548 -4356660
2549 -3793766
2550 -2636780
2551 -2599863
2552 -4328344
2553 -4229056
2554 -2780813
2555 -2668570
2556 -3588416
2557 -4611274
2558 -3572481
2559 -2164903
2560 -3222380
2561 -4303771
2562 -3994817
2563 -2809140
2564 -2331177
2565 -4040091
2566 -4542194
2567 -3117993
2568 -2559835
2569 -3187603
2570 -4461990
2571 -3975546
2572 -2275120
2573 -2837722
2574 -4097021
2575 -4192263
2576 -3151280
2577 -2228619
2578 -3677515
2579 -4679043
2580 -3403134
2581 -2490188
2582 -2825084
2583 -4261514
2584 -4315197
2585 -2503968
2586 -2546649
2587 -3861676
2588 -4329912
2589 -3541851
2590 -2229907
2591 -3172651
2592 -4559946
2593 -3731916
2594 -2675427
2595 -2571269
2596 -3876525
2597 -4535081
2598 -2915955
2599 -2428832
2600 -3546181
2601 -4268296
2602 -3841990
2603 -2347740
2604 -2763400
2605 -4366310
2606 -3975060
2607 -2913934
2608 -2504591
2609 -3572471
2610 -4630623
2611 -3250179
2612 -2308583
2613 -3223896
2614 -4162384
2615 -4097750
2616 -2558530
2617 -2429650
2618 -4155242
2619 -4254509
2620 -3208841
2621 -2463468
2622 -3149664
2623 -4551420
2624 -3645724
2625 -2380820
2626 -2901624
2627 -3866953
2628 -4281337
2629 -2984156
2630 -2321728
2631 -3803624
2632 -4272611
2633 -3429005
2634 -2538849
2635 -2828785
2636 -4386067
2637 -3939132
2638 -2507395
2639 -2750580
2640 -3720292
2641 -4369763
2642 -3260702
2643 -2183123
2644 -3473495
2645 -4263739
2646 -3602228
2647 -2645016
2648 -2578297
2649 -4152874
2650 -4216138
2651 -2750826
2652 -2634221
2653 -3438382
2654 -4298376
2655 -3560037
2656 -2171486
2657 -3097993
2658 -4187249
2659 -3844057
2660 -2875133
2661 -2392226
2662 -3834897
2663 -4408693
2664 -2999847
2665 -2533168
2666 -3158284
2667 -4172192
2668 -3847986
2669 -2297511
2670 -2855827
2671 -4121886
2672 -4010801
2673 -3108607
2674 -2324217
2675 -3506360
2676 -4432366
2677 -3210958
2678 -2475598
2679 -2920035
2680 -4049745
2681 -4181991
2682 -2557128
2683 -2566361
2684 -3875767
2685 -4109902
2686 -3359728
2687 -2289303
2688 -3106346
2689 -4441403
2690 -3515749
2691 -2514109
2692 -2719153
2693 -3873794
2694 -4416623
2695 -2786969
2696 -2280888
2697 -3599860
2698 -4193852
2699 -3632019
2700 -2294775
2701 -2697909
2702 -4385360
2703 -3939229
2704 -2720586
2705 -2490182
2706 -3472907
2707 -4491733
2708 -3192721
2709 -2166252
2710 -3211145
2711 -4083945
2712 -3920323
2713 -2583235
2714 -2417634
2715 -4124734
2716 -4157996
2717 -2965281
2718 -2412150
2719 -3084523
2720 -4405380
2721 -3555467
2722 -2207163
2723 -2943410
2724 -3977637
2725 -4147437
2726 -2844255
2727 -2139328
2728 -3744333
2729 -4285059
2730 -3182355
2731 -2391928
2732 -2789557
2733 -4314942
2734 -3956660
2735 -2384694
2736 -2677510
2737 -3700871
2738 -4209809
2739 -3216937
2740 -2039571
2741 -3250564
2742 -4219271
2743 -3515750
2744 -2635115
2745 -2547431
2746 -4018255
2747 -4240199
2748 -2657270
2749 -2485204
2750 -3401087
2751 -4178643
2752 -3518262
2753 -2090469
2754 -2952149
2755 -4211870
2756 -3744644
2757 -2782626
2758 -2369736
2759 -3674029
2760 -4359365
2761 -2935560
2762 -2412805
2763 -3133217
2764 -4070759
2765 -3880213
2766 -2323982
2767 -2637987
2768 -3999373
2769 -3901776
2770 -3014026
2771 -2252294
2772 -3262850
2773 -4391905
2774 -3250474
2775 -2401915
2776 -2908919
2777 -3945523
2778 -4154998
2779 -2548461
2780 -2329989
2781 -3730559
2782 -3985567
2783 -3258099
2784 -2247665
2785 -2876512
2786 -4335054
2787 -3602595
2788 -2536141
2789 -2698223
2790 -3629456
2791 -4244424
2792 -2872714
2793 -2175786
2794 -3413741
2795 -3963550
2796 -3500223
2797 -2475595
2798 -2665070
2799 -4170347
2800 -3795588
2801 -2645916
2802 -2563030
2803 -3320889
2804 -4199179
2805 -3145777
2806 -2146767
2807 -3210026
2808 -3969251
2809 -3690075
2810 -2595996
2811 -2402890
2812 -3997354
2813 -4038080
2814 -2745828
2815 -2407852
2816 -3079198
2817 -4215370
2818 -3503762
2819 -2178760
2820 -2953082
2821 -3887393
2822 -3833946
2823 -2806621
2824 -2183514
2825 -3623230
2826 -4165612
2827 -3061270
2828 -2484698
2829 -2839425
2830 -4082898
2831 -3832368
2832 -2296182
2833 -2635640
2834 -3700831
2835 -3954106
2836 -3047686
2837 -2040633
2838 -3297746
2839 -4310518
2840 -3352808
2841 -2516492
2842 -2609043
2843 -3887704
2844 -4049074
2845 -2426754
2846 -2362217
2847 -3457486
2848 -4030566
2849 -3419670
2850 -2095239
2851 -2887252
2852 -4229052
2853 -3648409
2854 -2646441
2855 -2332761
2856 -3503612
2857 -4241800
2858 -2764064
2859 -2187813
2860 -3168109
2861 -4055904
2862 -3801276
2863 -2251914
2864 -2482400
2865 -4002955
2866 -3810019
2867 -2825769
2868 -2209419
2869 -3145225
2870 -4338453
2871 -3193769
2872 -2216019
2873 -2849499
2874 -3813377
2875 -4012742
2876 -2532141
2877 -2208308
2878 -3701903
2879 -3916291
2880 -3080894
2881 -2281243
2882 -2854150
2883 -4263465
2884 -3509183
2885 -2309633
2886 -2642633
2887 -3554214
2888 -4084273
2889 -2824206
2890 -2050487
2891 -3417018
2892 -4015493
2893 -3382109
2894 -2371842
2895 -2490869
2896 -4075207
2897 -3832267
2898 -2456026
2899 -2421848
2900 -3269384
2901 -4140831
2902 -3212991
2903 -2060654
2904 -3113938
2905 -3946899
2906 -3558706
2907 -2567076
2908 -2244034
2909 -3707738
2910 -3975568
2911 -2724094
2912 -2426489
2913 -3023863
2914 -4071595
2915 -3574834
2916 -2146030
2917 -2772680
2918 -3787153
2919 -3694841
2920 -2758068
2921 -2070155
2922 -3392950
2923 -4135502
2924 -2986685
2925 -2413325
2926 -2815861
2927 -3917843
2928 -3793236
2929 -2268762
2930 -2494626
2931 -3590973
2932 -3773627
2933 -3040610
2934 -2080528
2935 -3076574
2936 -4161881
2937 -3256977
2938 -2434460
2939 -2534180
2940 -3641187
2941 -4005137
2942 -2506098
2943 -2286607
2944 -3389606
2945 -3865488
2946 -3335802
2947 -2134481
2948 -2686571
2949 -4020495
2950 -3461725
2951 -2567532
2952 -2413558
2953 -3355215
2954 -4102549
2955 -2817326
2956 -2228946
2957 -3179913
2958 -3788940
2959 -3538189
2960 -2282162
2961 -2424076
2962 -3872817
2963 -3623797
2964 -2695762
2965 -2373662
2966 -3168238
2967 -4174011
2968 -3077680
2969 -2153907
2970 -2930128
2971 -3701452
2972 -3690531
2973 -2446034
2974 -2169222
2975 -3671903
2976 -3844959
2977 -2921163
2978 -2336645
2979 -2844112
2980 -4123187
2981 -3416646
2982 -2126438
2983 -2593637
2984 -3511480
2985 -3875259
2986 -2760273
2987 -2023494
2988 -3412770
2989 -3978747
2990 -3135558
2991 -2327870
2992 -2518358
2993 -3920457
2994 -3704164
2995 -2296884
2996 -2425464
2997 -3289850
2998 -3932071
2999 -3108704
3000 -1970065
3001 -3029225
3002 -3945951
3003 -3357488
3004 -2416031
3005 -2203746
3006 -3656957
3007 -4007962
3008 -2563177
3009 -2267955
3010 -3059506
3011 -3949805
3012 -3420020
3013 -1957530
3014 -2621047
3015 -3826096
3016 -3599597
3017 -2678056
3018 -2070350
3019 -3303640
3020 -4147463
3021 -2891122
3022 -2211459
3023 -2719309
3024 -3771563
3025 -3742038
3026 -2157088
3027 -2289908
3028 -3605013
3029 -3782883
3030 -3000394
3031 -2054708
3032 -2890244
3033 -4083341
3034 -3163535
3035 -2273954
3036 -2499697
3037 -3512355
3038 -3931867
3039 -2500165
3040 -2170041
3041 -3363848
3042 -3769871
3043 -3237209
3044 -2144060
3045 -2546389
3046 -3933592
3047 -3410335
3048 -2407330
3049 -2378635
3050 -3271975
3051 -4040107
3052 -2822255
3053 -2058008
3054 -3077135
3055 -3690842
3056 -3404457
3057 -2287108
3058 -2277701
3059 -3751166
3060 -3634321
3061 -2630374
3062 -2327621
3063 -2971205
3064 -3993673
3065 -3128461
3066 -2047207
3067 -2784591
3068 -3575708
3069 -3581750
3070 -2539698
3071 -2105924
3072 -3498855
3073 -3771547
3074 -2809946
3075 -2300687
3076 -2688335
3077 -3845396
3078 -3370254
3079 -2119012
3080 -2602455
3081 -3454277
3082 -3686733
3083 -2801658
3084 -2012177
3085 -3204480
3086 -3829600
3087 -2972215
3088 -2292942
3089 -2452431
3090 -3716309
3091 -3671081
3092 -2275836
3093 -2400352
3094 -3288695
3095 -3759519
3096 -3039926
3097 -1930034
3098 -2860997
3099 -3826789
3100 -3201559
3101 -2405808
3102 -2280049
3103 -3503034
3104 -3904955
3105 -2506687
3106 -2216070
3107 -3003454
3108 -3669070
3109 -3294348
3110 -2001508
3111 -2539776
3112 -3752617
3113 -3430147
3114 -2610665
3115 -2175790
3116 -3196718
3117 -3967448
3118 -2718892
3119 -2142008
3120 -2811230
3121 -3592816
3122 -3495726
3123 -2172417
3124 -2331204
3125 -3637199
3126 -3577408
3127 -2772291
3128 -2090155
3129 -2853749
3130 -3965760
3131 -3003187
3132 -2110775
3133 -2598426
3134 -3497888
3135 -3760923
3136 -2391085
3137 -2031608
3138 -3375700
3139 -3697255
3140 -2984338
3141 -2062852
3142 -2503856
3143 -3913827
3144 -3363971
3145 -2230366
3146 -2372360
3147 -3243906
3148 -3891071
3149 -2732928
3150 -1865217
3151 -2979553
3152 -3652183
3153 -3253197
3154 -2246782
3155 -2222944
3156 -3708327
3157 -3643022
3158 -2431121
3159 -2207460
3160 -2926196
3161 -3866192
3162 -3057112
3163 -1867210
3164 -2698334
3165 -3598866
3166 -3468141
3167 -2484593
3168 -2024868
3169 -3393162
3170 -3776678
3171 -2653765
3172 -2145608
3173 -2598145
3174 -3742574
3175 -3402861
3176 -2023835
3177 -2464848
3178 -3456735
3179 -3586297
3180 -2701516
3181 -1867031
3182 -3023667
3183 -3830532
3184 -2908324
3185 -2211363
3186 -2397719
3187 -3559395
3188 -3662033
3189 -2239972
3190 -2247776
3191 -3200545
3192 -3593932
3193 -2982308
3194 -1887407
3195 -2674528
3196 -3784432
3197 -3182386
3198 -2369328
3199 -2255703
3200 -3301775
3201 -3790867
3202 -2443284
3203 -2089568
3204 -2965844
3205 -3541667
3206 -3213675
3207 -2038891
3208 -2431988
3209 -3666281
3210 -3332999
3211 -2513746
3212 -2151553
3213 -2986516
3214 -3827392
3215 -2714726
3216 -2024973
3217 -2734603
3218 -3488559
3219 -3471808
3220 -2244402
3221 -2163012
3222 -3450274
3223 -3458967
3224 -2681795
3225 -2098313
3226 -2663878
3227 -3793133
3228 -3026537
3229 -2099388
3230 -2563326
3231 -3309328
3232 -3561435
3233 -2465393
3234 -2006743
3235 -3209218
3236 -3494387
3237 -2840847
3238 -2178402
3239 -2480097
3240 -3710035
3241 -3274678
3242 -2166008
3243 -2386457
3244 -3123308
3245 -3612700
3246 -2672944
3247 -1869576
3248 -2985496
3249 -3597489
3250 -3048444
3251 -2247961
3252 -2239401
3253 -3552613
3254 -3494421
3255 -2251846
3256 -2192682
3257 -2916477
3258 -3654533
3259 -2975700
3260 -1850490
3261 -2699993
3262 -3596650
3263 -3252077
3264 -2372532
3265 -2008037
3266 -3267311
3267 -3669824
3268 -2465135
3269 -2100123
3270 -2682561
3271 -3616751
3272 -3288171
3273 -1951895
3274 -2396560
3275 -3435438
3276 -3376786
3277 -2558523
3278 -1870126
3279 -2949601
3280 -3794249
3281 -2784303
3282 -2108914
3283 -2445319
3284 -3461029
3285 -3535001
3286 -2104417
3287 -2110357
3288 -3210947
3289 -3463912
3290 -2810420
3291 -1885020
3292 -2644543
3293 -3783382
3294 -3036596
3295 -2180078
3296 -2246599
3297 -3200790
3298 -3681880
3299 -2369968
3300 -1923059
3301 -2960543
3302 -3522432
3303 -3134555
3304 -1987387
3305 -2252073
3306 -3606938
3307 -3301424
3308 -2347892
3309 -2074082
3310 -2875116
3311 -3758235
3312 -2718095
3313 -1915189
3314 -2723945
3315 -3430802
3316 -3311788
3317 -2169205
3318 -2010784
3319 -3338169
3320 -3384706
3321 -2521816
3322 -2088364
3323 -2634673
3324 -3729025
3325 -3031763
3326 -1951423
3327 -2485266
3328 -3283486
3329 -3443928
3330 -2371029
3331 -1808234
3332 -3091209
3333 -3543747
3334 -2748289
3335 -2088908
3336 -2366832
3337 -3610933
3338 -3336577
3339 -2055677
3340 -2220315
3341 -3027294
3342 -3508566
3343 -2699571
3344 -1778174
3345 -2788566
3346 -3549984
3347 -2978575
3348 -2207404
3349 -2125641
3350 -3327229
3351 -3479389
3352 -2253758
3353 -2129124
3354 -2822843
3355 -3468639
3356 -2983543
3357 -1877911
3358 -2528397
3359 -3430946
3360 -3096992
3361 -2369536
3362 -2018620
3363 -3049497
3364 -3579245
3365 -2478896
3366 -2101472
3367 -2654402
3368 -3384491
3369 -3167745
3370 -1953827
3371 -2281851
3372 -3329151
3373 -3189185
3374 -2495636
3375 -1963736
3376 -2841296
3377 -3642139
3378 -2671973
3379 -2055288
3380 -2472371
3381 -3253131
3382 -3339212
3383 -2105016
3384 -2054679
3385 -3164342
3386 -3340049
3387 -2740483
3388 -1959133
3389 -2530212
3390 -3622319
3391 -2930008
3392 -2064542
3393 -2244626
3394 -3062778
3395 -3508375
3396 -2339687
3397 -1895873
3398 -2968322
3399 -3405844
3400 -2924788
3401 -1991578
3402 -2225138
3403 -3481698
3404 -3142922
3405 -2180769
3406 -2135917
3407 -2863836
3408 -3576934
3409 -2630110
3410 -1818492
3411 -2710173
3412 -3346614
3413 -3084108
3414 -2108123
3415 -1984284
3416 -3319761
3417 -3379533
3418 -2366503
3419 -2044088
3420 -2624631
3421 -3584191
3422 -2917341
3423 -1779848
3424 -2383294
3425 -3243466
3426 -3275711
3427 -2338794
3428 -1807475
3429 -3039964
3430 -3518430
3431 -2592650
3432 -2019135
3433 -2332631
3434 -3427391
3435 -3168128
3436 -1897701
3437 -2177269
3438 -3079578
3439 -3373339
3440 -2614789
3441 -1772182
3442 -2732033
3443 -3511119
3444 -2782114
3445 -2068502
3446 -2108447
3447 -3220584
3448 -3418950
3449 -2124121
3450 -2009387
3451 -2873177
3452 -3421906
3453 -2897263
3454 -1753072
3455 -2360726
3456 -3436714
3457 -3004525
3458 -2176707
3459 -1927265
3460 -2979242
3461 -3599769
3462 -2430100
3463 -1927680
3464 -2594295
3465 -3291671
3466 -3112814
3467 -1922600
3468 -2087691
3469 -3247604
3470 -3185883
3471 -2450993
3472 -1907850
3473 -2637348
3474 -3589696
3475 -2709495
3476 -1926602
3477 -2353140
3478 -3114854
3479 -3281541
3480 -2141465
3481 -1926600
3482 -3075125
3483 -3274269
3484 -2632753
3485 -1908650
3486 -2351689
3487 -3485128
3488 -2911353
3489 -1990673
3490 -2218803
3491 -2964304
3492 -3389829
3493 -2393402
3494 -1818867
3495 -2841911
3496 -3274914
3497 -2787465
3498 -1986699
3499 -2100832
3500 -3321064
3501 -3125319
3502 -2129595
3503 -2126496
3504 -2775657
3505 -3416532
3506 -2633437
3507 -1748435
3508 -2557122
3509 -3226154
3510 -2944202
3511 -2137557
3512 -1936380
3513 -3136145
3514 -3305537
3515 -2298672
3516 -2047626
3517 -2555541
3518 -3339026
3519 -2840911
3520 -1769056
3521 -2350337
3522 -3155364
3523 -3072769
3524 -2338901
3525 -1868464
3526 -2901563
3527 -3356727
3528 -2443654
3529 -2008147
3530 -2346922
3531 -3223257
3532 -3072858
3533 -1893361
3534 -2146609
3535 -3060885
3536 -3204631
3537 -2513171
3538 -1749946
3539 -2605611
3540 -3419556
3541 -2650205
3542 -1992534
3543 -2152196
3544 -3109511
3545 -3318115
3546 -2073167
3547 -1944133
3548 -2836097
3549 -3219748
3550 -2740870
3551 -1773723
3552 -2296377
3553 -3358763
3554 -2895808
3555 -2132921
3556 -2022989
3557 -2879272
3558 -3428493
3559 -2313705
3560 -1809919
3561 -2592529
3562 -3157930
3563 -2932925
3564 -1883089
3565 -2075717
3566 -3264930
3567 -3077256
3568 -2250811
3569 -1897112
3570 -2624868
3571 -3486092
3572 -2557781
3573 -1738517
3574 -2375901
3575 -3122682
3576 -3149323
3577 -2064682
3578 -1833314
3579 -3052184
3580 -3213932
3581 -2424176
3582 -1827048
3583 -2284959
3584 -3415483
3585 -2887282
3586 -1854925
3587 -2183108
3588 -2948003
3589 -3273025
3590 -2316372
3591 -1667943
3592 -2727773
3593 -3246048
3594 -2646391
3595 -1914243
3596 -2028881
3597 -3242324
3598 -3140640
3599 -2020050
3600 -2025387
3601 -2735351
3602 -3281518
3603 -2557121
3604 -1629288
3605 -2458092
3606 -3228861
3607 -2861515
3608 -2089559
3609 -1879866
3610 -2999951
3611 -3273322
3612 -2198742
3613 -1921023
3614 -2481377
3615 -3219233
3616 -2842181
3617 -1734087
3618 -2205828
3619 -3127058
3620 -3019193
3621 -2281723
3622 -1750776
3623 -2694807
3624 -3327449
3625 -2393954
3626 -1878008
3627 -2269054
3628 -3120078
3629 -3097033
3630 -1906056
3631 -1993367
3632 -2933607
3633 -3071689
3634 -2480988
3635 -1734228
3636 -2409451
3637 -3297935
3638 -2626823
3639 -1965432
3640 -2117844
3641 -2925775
3642 -3216732
3643 -2104890
3644 -1852738
3645 -2729736
3646 -3046606
3647 -2642118
3648 -1820213
3649 -2209787
3650 -3256555
3651 -2810807
3652 -2038085
3653 -2017318
3654 -2712638
3655 -3248746
3656 -2259421
3657 -1725389
3658 -2553395
3659 -3070585
3660 -2830199
3661 -1914681
3662 -1987569
3663 -3139616
3664 -2991629
3665 -2135892
3666 -1885265
3667 -2473367
3668 -3267412
3669 -2521516
3670 -1730236
3671 -2364160
3672 -2994168
3673 -2965128
3674 -2092153
3675 -1809893
3676 -2901106
3677 -3076341
3678 -2297341
3679 -1881987
3680 -2272586
3681 -3235696
3682 -2785596
3683 -1775864
3684 -2174103
3685 -2896166
3686 -3051494
3687 -2227236
3688 -1661764
3689 -2686073
3690 -3179308
3691 -2489277
3692 -1927878
3693 -2099229
3694 -3115318
3695 -3006977
3696 -1873650
3697 -1951951
3698 -2690238
3699 -3100364
3700 -2479221
3701 -1618041
3702 -2410939
3703 -3205052
3704 -2708193
3705 -1991832
3706 -1861342
3707 -2888744
3708 -3184533
3709 -2057856
3710 -1818480
3711 -2494373
3712 -3109496
3713 -2745376
3714 -1680787
3715 -2123184
3716 -3087902
3717 -2857983
3718 -2126426
3719 -1727157
3720 -2617430
3721 -3268061
3722 -2297959
3723 -1786591
3724 -2311256
3725 -3045051
3726 -2970653
3727 -1806728
3728 -1859519
3729 -2920375
3730 -2971754
3731 -2309973
3732 -1689526
3733 -2351915
3734 -3296655
3735 -2567371
3736 -1803857
3737 -2099142
3738 -2866354
3739 -3114864
3740 -2003163
3741 -1670073
3742 -2693700
3743 -3046244
3744 -2540372
3745 -1753101
3746 -2068053
3747 -3201318
3748 -2796655
3749 -1882704
3750 -1903431
3751 -2620142
3752 -3188905
3753 -2293091
3754 -1631083
3755 -2473127
3756 -3014816
3757 -2737452
3758 -1906668
3759 -1845195
3760 -2961159
3761 -2949333
3762 -2059310
3763 -1843455
3764 -2376443
3765 -3153385
3766 -2572824
3767 -1685937
3768 -2270805
3769 -2918633
3770 -2822524
3771 -2035974
3772 -1693214
3773 -2766945
3774 -3053986
3775 -2232203
3776 -1850217
3777 -2215763
3778 -3085830
3779 -2767028
3780 -1713570
3781 -2021730
3782 -2774829
3783 -2922213
3784 -2246252
3785 -1612538
3786 -2507519
3787 -3122177
3788 -2457029
3789 -1899575
3790 -2008269
3791 -2901688
3792 -2938212
3793 -1832887
3794 -1876087
3795 -2607668
3796 -2942575
3797 -2453422
3798 -1640521
3799 -2286253
3800 -3077211
3801 -2582698
3802 -1963639
3803 -1886259
3804 -2708540
3805 -3056561
3806 -2020492
3807 -1772585
3808 -2472905
3809 -2962835
3810 -2643050
3811 -1675533
3812 -2039244
3813 -3006512
3814 -2715390
3815 -2030032
3816 -1769774
3817 -2522703
3818 -3153859
3819 -2242624
3820 -1724536
3821 -2282193
3822 -2865058
3823 -2798740
3824 -1791408
3825 -1796365
3826 -2843469
3827 -2848338
3828 -2211540
3829 -1752942
3830 -2293515
3831 -3170466
3832 -2471414
3833 -1704675
3834 -2082361
3835 -2738136
3836 -2921046
3837 -1977813
3838 -1661137
3839 -2681179
3840 -2938439
3841 -2377678
3842 -1769780
3843 -2044389
3844 -3054949
3845 -2671615
3846 -1771036
3847 -1930998
3848 -2583043
3849 -3015629
3850 -2206364
3851 -1574438
3852 -2464320
3853 -2974201
3854 -2530513
3855 -1807603
3856 -1815398
3857 -2914129
3858 -2882736
3859 -1891793
3860 -1803762
3861 -2420699
3862 -3058399
3863 -2454398
3864 -1525240
3865 -2170717
3866 -2914346
3867 -2710058
3868 -1939543
3869 -1622306
3870 -2685258
3871 -3068715
3872 -2132765
3873 -1730453
3874 -2153744
3875 -2966121
3876 -2699532
3877 -1595551
3878 -1910591
3879 -2775344
3880 -2834899
3881 -2174871
3882 -1580074
3883 -2421385
3884 -3081128
3885 -2318834
3886 -1759415
3887 -1965489
3888 -2800602
3889 -2888084
3890 -1775361
3891 -1748408
3892 -2615810
3893 -2907237
3894 -2390148
3895 -1558552
3896 -2120698
3897 -3037499
3898 -2504630
3899 -1815751
3900 -1812103
3901 -2607280
3902 -3034778
3903 -2012829
3904 -1659539
3905 -2405976
3906 -2858890
3907 -2573673
3908 -1655352
3909 -1870257
3910 -2894567
3911 -2661273
3912 -1972509
3913 -1740273
3914 -2376501
3915 -3074352
3916 -2261674
3917 -1618774
3918 -2168005
3919 -2735966
3920 -2705673
3921 -1836843
3922 -1720570
3923 -2735826
3924 -2771948
3925 -2121566
3926 -1739676
3927 -2153421
3928 -2986899
3929 -2436174
3930 -1637232
3931 -2033581
3932 -2652191
3933 -2816058
3934 -2008630
3935 -1607067
3936 -2565754
3937 -2855046
3938 -2243562
3939 -1722238
3940 -1930404
3941 -2895579
3942 -2647708
3943 -1726036
3944 -1901465
3945 -2515385
3946 -2875075
3947 -2215913
3948 -1537928
3949 -2320031
3950 -2849008
3951 -2408347
3952 -1806819
3953 -1761130
3954 -2733609
3955 -2823667
3956 -1872482
3957 -1798280
3958 -2354495
3959 -2849416
3960 -2379577
3961 -1509662
3962 -2096424
3963 -2824252
3964 -2535989
3965 -1920377
3966 -1689813
3967 -2583510
3968 -2929637
3969 -2000859
3970 -1712218
3971 -2184531
3972 -2793671
3973 -2568997
3974 -1575434
3975 -1882699
3976 -2746273
3977 -2665251
3978 -2060541
3979 -1586238
3980 -2338263
3981 -3002768
3982 -2177664
3983 -1653786
3984 -2015609
3985 -2733841
3986 -2779370
3987 -1710900
3988 -1680438
3989 -2602411
3990 -2752979
3991 -2211180
3992 -1530981
3993 -2054741
3994 -2979329
3995 -2423650
3996 -1722079
3997 -1845574
3998 -2550364
3999 -2923001
4000 -1944064
4001 -1543014
4002 -2352418
4003 -2737922
4004 -2400215
4005 -1613809
4006 -1817319
4007 -2876039
4008 -2629392
4009 -1854805
4010 -1741065
4011 -2331146
4012 -2943302
4013 -2152204
4014 -1475526
4015 -2140891
4016 -2713480
4017 -2588083
4018 -1763450
4019 -1632620
4020 -2716555
4021 -2778819
4022 -1967915
4023 -1641779
4024 -2102405
4025 -2914720
4026 -2399624
4027 -1517209
4028 -1958637
4029 -2622112
4030 -2721932
4031 -1960745
4032 -1488797
4033 -2437114
4034 -2835485
4035 -2154662
4036 -1663310
4037 -1867774
4038 -2805209
4039 -2642717
4040 -1625629
4041 -1781575
4042 -2469210
4043 -2751451
4044 -2145524
4045 -1433237
4046 -2200122
4047 -2845830
4048 -2319898
4049 -1742160
4050 -1740855
4051 -2651012
4052 -2796749
4053 -1768576
4054 -1641835
4055 -2267081
4056 -2734552
4057 -2358773
4058 -1463462
4059 -1953686
4060 -2788598
4061 -2521498
4062 -1895371
4063 -1602953
4064 -2376323
4065 -2867605
4066 -1977102
4067 -1594545
4068 -2074799
4069 -2653370
4070 -2572073
4071 -1623524
4072 -1772787
4073 -2646820
4074 -2580338
4075 -2018974
4076 -1576422
4077 -2138409
4078 -2839661
4079 -2154086
4080 -1642059
4081 -1985266
4082 -2559747
4083 -2673029
4084 -1771291
4085 -1634475
4086 -2478072
4087 -2595710
4088 -2135611
4089 -1590711
4090 -1951810
4091 -2814125
4092 -2339510
4093 -1685391
4094 -1872824
4095 -2430186
4096 -2748332
4097 -1903351
4098 -1497625
4099 -2321907
4100 -2643868
4101 -2265216
4102 -1638614
4103 -1789973
4104 -2776094
4105 -2521098
4106 -1699031
4107 -1712162
4108 -2264006
4109 -2792953
4110 -2107298
4111 -1441252
4112 -2141618
4113 -2659148
4114 -2425362
4115 -1733404
4116 -1584849
4117 -2575330
4118 -2670298
4119 -1841634
4120 -1623799
4121 -2060833
4122 -2771614
4123 -2357072
4124 -1474996
4125 -1940615
4126 -2588230
4127 -2525380
4128 -1858223
4129 -1454440
4130 -2368235
4131 -2761824
4132 -1985347
4133 -1621105
4134 -1942012
4135 -2728023
4136 -2540851
4137 -1520080
4138 -1736053
4139 -2457591
4140 -2593195
4141 -2012930
4142 -1365499
4143 -2136429
4144 -2839474
4145 -2236456
4146 -1657838
4147 -1725232
4148 -2549080
4149 -2725185
4150 -1680478
4151 -1539676
4152 -2262782
4153 -2637578
4154 -2277935
4155 -1438383
4156 -1872830
4157 -2750050
4158 -2394052
4159 -1765170
4160 -1588118
4161 -2304134
4162 -2798334
4163 -1892803
4164 -1495189
4165 -2101720
4166 -2614139
4167 -2456825
4168 -1538115
4169 -1652189
4170 -2613535
4171 -2506840
4172 -1877038
4173 -1519215
4174 -2079219
4175 -2823064
4176 -2150958
4177 -1511261
4178 -1916968
4179 -2480947
4180 -2592165
4181 -1703281
4182 -1455972
4183 -2414858
4184 -2599144
4185 -2047801
4186 -1539548
4187 -1871426
4188 -2779415
4189 -2346689
4190 -1536280
4191 -1756868
4192 -2335404
4193 -2645643
4194 -1880013
4195 -1378748
4196 -2230963
4197 -2640592
4198 -2235594
4199 -1638498
4200 -1669713
4201 -2603628
4202 -2485306
4203 -1639547
4204 -1629437
4205 -2149799
4206 -2672734
4207 -2129880
4208 -1393734
4209 -2033294
4210 -2602983
4211 -2338025
4212 -1728061
4213 -1527855
4214 -2421131
4215 -2603207
4216 -1760312
4217 -1592119
4218 -2023050
4219 -2626917
4220 -2319783
4221 -1440544
4222 -1839245
4223 -2503096
4224 -2413831
4225 -1850207
4226 -1433702
4227 -2232731
4228 -2701387
4229 -1961644
4230 -1588490
4231 -1854464
4232 -2509132
4233 -2481391
4234 -1544093
4235 -1658802
4236 -2356479
4237 -2447354
4238 -2020773
4239 -1453835
4240 -2024376
4241 -2689773
4242 -2114936
4243 -1606182
4244 -1714143
4245 -2368115
4246 -2573032
4247 -1659421
4248 -1547265
4249 -2268133
4250 -2506752
4251 -2142917
4252 -1457823
4253 -1824212
4254 -2655673
4255 -2226392
4256 -1634472
4257 -1628668
4258 -2242067
4259 -2676306
4260 -1840820
4261 -1457615
4262 -2122203
4263 -2518480
4264 -2297050
4265 -1492397
4266 -1565615
4267 -2552021
4268 -2420127
4269 -1735218
4270 -1525602
4271 -2058345
4272 -2754326
4273 -2066011
4274 -1380594
4275 -1915387
4276 -2439284
4277 -2415563
4278 -1625362
4279 -1412020
4280 -2387667
4281 -2534385
4282 -1899797
4283 -1523404
4284 -1843812
4285 -2668873
4286 -2277485
4287 -1425886
4288 -1730387
4289 -2323349
4290 -2526203
4291 -1826216
4292 -1313938
4293 -2195815
4294 -2608483
4295 -2058393
4296 -1526396
4297 -1635708
4298 -2542129
4299 -2462441
4300 -1528007
4301 -1587686
4302 -2179528
4303 -2589529
4304 -2066073
4305 -1282599
4306 -1923846
4307 -2568848
4308 -2220079
4309 -1626182
4310 -1461976
4311 -2342193
4312 -2622353
4313 -1724446
4314 -1507988
4315 -1993989
4316 -2519787
4317 -2258005
4318 -1349486
4319 -1695338
4320 -2453238
4321 -2326951
4322 -1797360
4323 -1428260
4324 -2131310
4325 -2676887
4326 -1918652
4327 -1487979
4328 -1797541
4329 -2400072
4330 -2419034
4331 -1473492
4332 -1522288
4333 -2336194
4334 -2418831
4335 -1954184
4336 -1422767
4337 -1921868
4338 -2647109
4339 -2049645
4340 -1488958
4341 -1682759
4342 -2276934
4343 -2513934
4344 -1651217
4345 -1432098
4346 -2200520
4347 -2440888
4348 -2086148
4349 -1425784
4350 -1666797
4351 -2570196
4352 -2238002
4353 -1566320
4354 -1567816
4355 -2116046
4356 -2597762
4357 -1855466
4358 -1347825
4359 -2024803
4360 -2410293
4361 -2190349
4362 -1515641
4363 -1509775
4364 -2434372
4365 -2367959
4366 -1700549
4367 -1548822
4368 -1945956
4369 -2544990
4370 -2024589
4371 -1339490
4372 -1847267
4373 -2354215
4374 -2309230
4375 -1656229
4376 -1403457
4377 -2304910
4378 -2480804
4379 -1793559
4380 -1486703
4381 -1778612
4382 -2497252
4383 -2198861
4384 -1370219
4385 -1686417
4386 -2263577
4387 -2402252
4388 -1845601
4389 -1323988
4390 -2060441
4391 -2503756
4392 -1936439
4393 -1513193
4394 -1612169
4395 -2381544
4396 -2386611
4397 -1489050
4398 -1563293
4399 -2146484
4400 -2402400
4401 -1976928
4402 -1302742
4403 -1872625
4404 -2480832
4405 -2049728
4406 -1579731
4407 -1531520
4408 -2258653
4409 -2508117
4410 -1622457
4411 -1455062
4412 -1994573
4413 -2390873
4414 -2130398
4415 -1304162
4416 -1656631
4417 -2477866
4418 -2227048
4419 -1661132
4420 -1421501
4421 -2074106
4422 -2592292
4423 -1776702
4424 -1363584
4425 -1839351
4426 -2357576
4427 -2297112
4428 -1418302
4429 -1464535
4430 -2350648
4431 -2337286
4432 -1792144
4433 -1352393
4434 -1827328
4435 -2592748
4436 -2003624
4437 -1370162
4438 -1664807
4439 -2267427
4440 -2458660
4441 -1597192
4442 -1300062
4443 -2164104
4444 -2379987
4445 -1928955
4446 -1371254
4447 -1613080
4448 -2514211
4449 -2209758
4450 -1490129
4451 -1566190
4452 -2076523
4453 -2495503
4454 -1806401
4455 -1236728
4456 -1939498
4457 -2370506
4458 -2092861
4459 -1474128
4460 -1454342
4461 -2394967
4462 -2365685
4463 -1572029
4464 -1456193
4465 -1904841
4466 -2479809
4467 -2001635
4468 -1236898
4469 -1756785
4470 -2340167
4471 -2237012
4472 -1636622
4473 -1309014
4474 -2154467
4475 -2453337
4476 -1738143
4477 -1425044
4478 -1700465
4479 -2389588
4480 -2217014
4481 -1342341
4482 -1600464
4483 -2226478
4484 -2290033
4485 -1778254
4486 -1256748
4487 -1939134
4488 -2450826
4489 -1866433
4490 -1472597
4491 -1601728
4492 -2281146
4493 -2344528
4494 -1449709
4495 -1462312
4496 -2091121
4497 -2304565
4498 -1925016
4499 -1253216
4500 -1732503
4501 -2464419
4502 -2039133
4503 -1522033
4504 -1487451
4505 -2132713
4506 -2443603
4507 -1586042
4508 -1341104
4509 -1929243
4510 -2275905
4511 -2075194
4512 -1354957
4513 -1579511
4514 -2387602
4515 -2153206
4516 -1624116
4517 -1422885
4518 -1925398
4519 -2461813
4520 -1762861
4521 -1310556
4522 -1801207
4523 -2236674
4524 -2196689
4525 -1451531
4526 -1426168
4527 -2271476
4528 -2225976
4529 -1675921
4530 -1380278
4531 -1772627
4532 -2455294
4533 -1947825
4534 -1340276
4535 -1685514
4536 -2159722
4537 -2286514
4538 -1574076
4539 -1266627
4540 -2087206
4541 -2299542
4542 -1817268
4543 -1394379
4544 -1602801
4545 -2416983
4546 -2133682
4547 -1368330
4548 -1547332
4549 -2050239
4550 -2327579
4551 -1719151
4552 -1183471
4553 -1918198
4554 -2340269
4555 -1974472
4556 -1465797
4557 -1437874
4558 -2271333
4559 -2276320
4560 -1469126
4561 -1416527
4562 -1882117
4563 -2351002
4564 -1950401
4565 -1208531
4566 -1716770
4567 -2311213
4568 -2091627
4569 -1543353
4570 -1307502
4571 -2095378
4572 -2373403
4573 -1585804
4574 -1363264
4575 -1762234
4576 -2329701
4577 -2132521
4578 -1257764
4579 -1531188
4580 -2223906
4581 -2171706
4582 -1653859
4583 -1211972
4584 -1884784
4585 -2466486
4586 -1792774
4587 -1336795
4588 -1586890
4589 -2234065
4590 -2293212
4591 -1366814
4592 -1336455
4593 -2080028
4594 -2246049
4595 -1836598
4596 -1235834
4597 -1664766
4598 -2436017
4599 -1981634
4600 -1402973
4601 -1444284
4602 -2027563
4603 -2371057
4604 -1555404
4605 -1250336
4606 -1927743
4607 -2255411
4608 -2004663
4609 -1309813
4610 -1468576
4611 -2328129
4612 -2107416
4613 -1482781
4614 -1362893
4615 -1858717
4616 -2398018
4617 -1757309
4618 -1233441
4619 -1766560
4620 -2200685
4621 -2117995
4622 -1420514
4623 -1284210
4624 -2145990
4625 -2211220
4626 -1621920
4627 -1341015
4628 -1683527
4629 -2389578
4630 -1976725
4631 -1251012
4632 -1580250
4633 -2091431
4634 -2198911
4635 -1565324
4636 -1184040
4637 -1974494
4638 -2267811
4639 -1771404
4640 -1394295
4641 -1535458
4642 -2261945
4643 -2103314
4644 -1335480
4645 -1473144
4646 -1953383
4647 -2204097
4648 -1746257
4649 -1191280
4650 -1825941
4651 -2293183
4652 -1882617
4653 -1417088
4654 -1391290
4655 -2130241
4656 -2214933
4657 -1407267
4658 -1373484
4659 -1868800
4660 -2239599
4661 -1908611
4662 -1196748
4663 -1633689
4664 -2235525
4665 -1963045
4666 -1481772
4667 -1298715
4668 -1974261
4669 -2320354
4670 -1562233
4671 -1335879
4672 -1750049
4673 -2202180
4674 -2042487
4675 -1235608
4676 -1446803
4677 -2153794
4678 -2053579
4679 -1594823
4680 -1268330
4681 -1807453
4682 -2372275
4683 -1729034
4684 -1304456
4685 -1600299
4686 -2092191
4687 -2150011
4688 -1345025
4689 -1293955
4690 -2043903
4691 -2135568
4692 -1728630
4693 -1268127
4694 -1632370
4695 -2339953
4696 -1868699
4697 -1298866
4698 -1467679
4699 -1987515
4700 -2231395
4701 -1504796
4702 -1217223
4703 -1932182
4704 -2180875
4705 -1836810
4706 -1270594
4707 -1408199
4708 -2257409
4709 -2048191
4710 -1372917
4711 -1347348
4712 -1839728
4713 -2327346
4714 -1720882
4715 -1132254
4716 -1713952
4717 -2160089
4718 -1985911
4719 -1360340
4720 -1233124
4721 -2104948
4722 -2184330
4723 -1514977
4724 -1329412
4725 -1681519
4726 -2271637
4727 -1887882
4728 -1152093
4729 -1546484
4730 -2078790
4731 -2063676
4732 -1495723
4733 -1161022
4734 -1952346
4735 -2277335
4736 -1648519
4737 -1294012
4738 -1511249
4739 -2201754
4740 -2057799
4741 -1202667
4742 -1369199
4743 -1989419
4744 -2181112
4745 -1691121
4746 -1106359
4747 -1721972
4748 -2267602
4749 -1786735
4750 -1311381
4751 -1348825
4752 -2061971
4753 -2213241
4754 -1374264
4755 -1284354
4756 -1839474
4757 -2158128
4758 -1848196
4759 -1135591
4760 -1502328
4761 -2198136
4762 -1923467
4763 -1422559
4764 -1263868
4765 -1877665
4766 -2291664
4767 -1549452
4768 -1227969
4769 -1669042
4770 -2094191
4771 -1982903
4772 -1222873
4773 -1330096
4774 -2105956
4775 -2038944
4776 -1559256
4777 -1254175
4778 -1698984
4779 -2284719
4780 -1703417
4781 -1211718
4782 -1529185
4783 -1987624
4784 -2071932
4785 -1365242
4786 -1238023
4787 -1996082
4788 -2096263
4789 -1666438
4790 -1249731
4791 -1507555
4792 -2216198
4793 -1845058
4794 -1248070
4795 -1425105
4796 -1900128
4797 -2162445
4798 -1541488
4799 -1152665
4800 -1818237
4801 -2096158
4802 -1761500
4803 -1283700
4804 -1353947
4805 -2128419
4806 -1997401
4807 -1335007
4808 -1360706
4809 -1786115
4810 -2164117
4811 -1666979
4812 -1112565
4813 -1674731
4814 -2074257
4815 -1836802
4816 -1356516
4817 -1274917
4818 -2032357
4819 -2115949
4820 -1423209
4821 -1287828
4822 -1660008
4823 -2148088
4824 -1808215
4825 -1084424
4826 -1492100
4827 -2073156
4828 -1970232
4829 -1461396
4830 -1160023
4831 -1867407
4832 -2198590
4833 -1544119
4834 -1236094
4835 -1491979
4836 -2072571
4837 -1982672
4838 -1188239
4839 -1359475
4840 -1975948
4841 -2037584
4842 -1595766
4843 -1118415
4844 -1649055
4845 -2187381
4846 -1674870
4847 -1258360
4848 -1387302
4849 -1974784
4850 -2119596
4851 -1303907
4852 -1226673
4853 -1843019
4854 -2066914
4855 -1733723
4856 -1113202
4857 -1457173
4858 -2174052
4859 -1840557
4860 -1318108
4861 -1278539
4862 -1836271
4863 -2206813
4864 -1465799
4865 -1127461
4866 -1675141
4867 -2045409
4868 -1874339
4869 -1189381
4870 -1285101
4871 -2092847
4872 -1983351
4873 -1415026
4874 -1200526
4875 -1641602
4876 -2221068
4877 -1652508
4878 -1103556
4879 -1514880
4880 -1990005
4881 -2011514
4882 -1340097
4883 -1148268
4884 -1931368
4885 -2058262
4886 -1543808
4887 -1173034
4888 -1445539
4889 -2166447
4890 -1847751
4891 -1170913
4892 -1385395
4893 -1888927
4894 -2080799
4895 -1477433
4896 -1049576
4897 -1750654
4898 -2082292
4899 -1655593
4900 -1217502
4901 -1312751
4902 -2066633
4903 -1993012
4904 -1258470
4905 -1274462
4906 -1743243
4907 -2090270
4908 -1645686
4909 -1025749
4910 -1541020
4911 -2063112
4912 -1810824
4913 -1325133
4914 -1188518
4915 -1909781
4916 -2107239
4917 -1374928
4918 -1200212
4919 -1585077
4920 -2041198
4921 -1810357
4922 -1098887
4923 -1402173
4924 -1995708
4925 -1874383
4926 -1436553
4927 -1146803
4928 -1719131
4929 -2118615
4930 -1500485
4931 -1208693
4932 -1473587
4933 -1964992
4934 -1951204
4935 -1204567
4936 -1272451
4937 -1894318
4938 -1921907
4939 -1523535
4940 -1111397
4941 -1561607
4942 -2141134
4943 -1662078
4944 -1229101
4945 -1374387
4946 -1867980
4947 -2023928
4948 -1290170
4949 -1143391
4950 -1770684
4951 -1949839
4952 -1651208
4953 -1136820
4954 -1394668
4955 -2099506
4956 -1808874
4957 -1281607
4958 -1294389
4959 -1737445
4960 -2072753
4961 -1428108
4962 -1073235
4963 -1637530
4964 -1963890
4965 -1774287
4966 -1214165
4967 -1257945
4968 -2008412
4969 -1900114
4970 -1342735
4971 -1214183
4972 -1591618
4973 -2078177
4974 -1595245
4975 -1065312
4976 -1518172
4977 -1947586
4978 -1859665
4979 -1275863
4980 -1120822
4981 -1887881
4982 -1990535
4983 -1404345
4984 -1172601
4985 -1479862
4986 -2085946
4987 -1781483
4988 -1070372
4989 -1346599
4990 -1861129
4991 -1943105
4992 -1410913
4993 -1008270
4994 -1692702
4995 -2055741
4996 -1580561
4997 -1203719
4998 -1308351
4999 -1986687
5000 -1935607
5001 -1158842
5002 -1207169
5003 -1724904
5004 -1973440
5005 -1570063
5006 -1004763
5007 -1530033
5008 -2066074
5009 -1705637
5010 -1243875
5011 -1192503
5012 -1833612
5013 -2025416
5014 -1280997
5015 -1123749
5016 -1596835
5017 -1987473
5018 -1755698
5019 -1063277
5020 -1337104
5021 -1993229
5022 -1816154
5023 -1326723
5024 -1087891
5025 -1643493
5026 -2093715
5027 -1454601
5028 -1094779
5029 -1458841
5030 -1930309
5031 -1886819
5032 -1146427
5033 -1166725
5034 -1874412
5035 -1897869
5036 -1450354
5037 -1063514
5038 -1470531
5039 -2107350
5040 -1644928
5041 -1116225
5042 -1312281
5043 -1804101
5044 -1975973
5045 -1279384
5046 -1045607
5047 -1717049
5048 -1938239
5049 -1600472
5050 -1119076
5051 -1313155
5052 -2019590
5053 -1774271
5054 -1182121
5055 -1222167
5056 -1652520
5057 -1990664
5058 -1446631
5059 -1026584
5060 -1590827
5061 -1933483
5062 -1698137
5063 -1171620
5064 -1160852
5065 -1896101
5066 -1870757
5067 -1250125
5068 -1169339
5069 -1549905
5070 -2019175
5071 -1611387
5072 -1019334
5073 -1426965
5074 -1873493
5075 -1777521
5076 -1272369
5077 -1054804
5078 -1736362
5079 -1952391
5080 -1404755
5081 -1166215
5082 -1410562
5083 -1950664
5084 -1762077
5085 -1064466
5086 -1273403
5087 -1773452
5088 -1821322
5089 -1408993
5090 -1027510
5091 -1614466
5092 -1985347
5093 -1498409
5094 -1187415
5095 -1314140
5096 -1855373
5097 -1847618
5098 -1129611
5099 -1166146
5100 -1689072
5101 -1866973
5102 -1531626
5103 -1016502
5104 -1445654
5105 -1990157
5106 -1622831
5107 -1185517
5108 -1175343
5109 -1727922
5110 -1956863
5111 -1263336
5112 -1104195
5113 -1593090
5114 -1873069
5115 -1657908
5116 -1044001
5117 -1271785
5118 -1916559
5119 -1711639
5120 -1250122
5121 -1123378
5122 -1609372
5123 -2019654
5124 -1412280
5125 -1047868
5126 -1467392
5127 -1837182
5128 -1741141
5129 -1091836
5130 -1109718
5131 -1842308
5132 -1826134
5133 -1352321
5134 -1087340
5135 -1464294
5136 -2025832
5137 -1557955
5138 -1026934
5139 -1314171
5140 -1757346
5141 -1841994
5142 -1218470
5143 -1010686
5144 -1712109
5145 -1907274
5146 -1472790
5147 -1074904
5148 -1275367
5149 -1965925
5150 -1712164
5151 -1053612
5152 -1184531
5153 -1661286
5154 -1931165
5155 -1391846
5156  -945998
5157 -1538400
5158 -1909427
5159 -1596498
5160 -1111881
5161 -1105851
5162 -1830955
5163 -1858895
5164 -1192340
5165 -1112489
5166 -1520578
5167 -1937099
5168 -1580056
5169  -957185
5170 -1346062
5171 -1841797
5172 -1699928
5173 -1217842
5174 -1024055
5175 -1690729
5176 -1932483
5177 -1319401
5178 -1090266
5179 -1388574
5180 -1869765
5181 -1696598
5182  -992820
5183 -1202773
5184 -1770794
5185 -1778666
5186 -1356599
5187  -975988
5188 -1516706
5189 -1972786
5190 -1468520
5191 -1068483
5192 -1231590
5193 -1776245
5194 -1837059
5195 -1108069
5196 -1075950
5197 -1659720
5198 -1832886
5199 -1500410
5200  -984788
5201 -1317255
5202 -1906172
5203 -1574808
5204 -1128057
5205 -1153151
5206 -1635627
5207 -1902536
5208 -1269252
5209 -1031831
5210 -1530731
5211 -1795014
5212 -1586160
5213 -1025797
5214 -1178058
5215 -1853380
5216 -1690943
5217 -1201173
5218 -1107167
5219 -1532514
5220 -1934169
5221 -1387295
5222  -978465
5223 -1392006
5224 -1743732
5225 -1676925
5226 -1125465
5227 -1071186
5228 -1749478
5229 -1783206
5230 -1305548
5231 -1076065
5232 -1366346
5233 -1895575
5234 -1526833
5235  -984034
5236 -1285059
5237 -1694785
5238 -1760937
5239 -1236042
5240  -983176
5241 -1626060
5242 -1822818
5243 -1397315
5244 -1071045
5245 -1225534
5246 -1827580
5247 -1666842
5248 -1050865
5249 -1191848
5250 -1611565
5251 -1805013
5252 -1372870
5253  -944398
5254 -1464549
5255 -1824587
5256 -1475841
5257 -1105979
5258 -1123457
5259 -1752387
5260 -1781801
5261 -1122223
5262 -1099101
5263 -1508737
5264 -1802437
5265 -1481848
5266  -910677
5267 -1308054
5268 -1815797
5269 -1598831
5270 -1169465
5271 -1033355
5272 -1634554
5273 -1888860
5274 -1232113
5275 -1000973
5276 -1361529
5277 -1789645
5278 -1631394
5279  -956815
5280 -1145604
5281 -1773083
5282 -1708083
5283 -1275581
5284  -964638
5285 -1452461
5286 -1896723
5287 -1366394
5288  -992045
5289 -1252479
5290 -1714650
5291 -1754123
5292 -1085631
5293 -1036702
5294 -1649382
5295 -1746499
5296 -1376316
5297  -937205
5298 -1276219
5299 -1882980
5300 -1524593
5301 -1028806
5302 -1157325
5303 -1632274
5304 -1846013
5305 -1187359
5306  -925763
5307 -1511104
5308 -1765123
5309 -1486753
5310  -983309
5311 -1126134
5312 -1824665
5313 -1677032
5314 -1115244
5315 -1057350
5316 -1466461
5317 -1867364
5318 -1362333
5319  -886637
5320 -1337834
5321 -1729858
5322 -1621765
5323 -1096327
5324  -998031
5325 -1687654
5326 -1754878
5327 -1216192
5328 -1013497
5329 -1316215
5330 -1839013
5331 -1521521
5332  -923283
5333 -1217080
5334 -1670262
5335 -1701940
5336 -1219508
5337  -906989
5338 -1527215
5339 -1791867
5340 -1328301
5341 -1014646
5342 -1168340
5343 -1764789
5344 -1676857
5345 -1007457
5346 -1103688
5347 -1562616
5348 -1726103
5349 -1344754
5350  -884604
5351 -1360204
5352 -1788620
5353 -1445792
5354 -1079807
5355 -1084201
5356 -1648151
5357 -1767299
5358 -1105982
5359 -1018307
5360 -1437403
5361 -1710280
5362 -1464035
5363  -909849
5364 -1221758
5365 -1772633
5366 -1553082
5367 -1146424
5368 -1020164
5369 -1516709
5370 -1796185
5371 -1203209
5372  -974211
5373 -1336125
5374 -1676478
5375 -1571152
5376  -987023
5377 -1100889
5378 -1691008
5379 -1607890
5380 -1216178
5381  -978917
5382 -1360517
5383 -1810056
5384 -1328118
5385  -960811
5386 -1260591
5387 -1646721
5388 -1672498
5389 -1049080
5390  -971562
5391 -1595379
5392 -1667585
5393 -1285769
5394  -944452
5395 -1233091
5396 -1825137
5397 -1489929
5398  -995140
5399 -1138449
5400 -1535446
5401 -1728003
5402 -1178813
5403  -880915
5404 -1446835
5405 -1688315
5406 -1415543
5407 -1003852
5408 -1087441
5409 -1734200
5410 -1604099
5411 -1045616
5412 -1050400
5413 -1419893
5414 -1741081
5415 -1308327
5416  -861522
5417 -1342299
5418 -1701860
5419 -1505437
5420 -1050880
5421  -976373
5422 -1634939
5423 -1692386
5424 -1103360
5425  -974591
5426 -1299551
5427 -1758651
5428 -1477009
5429  -865732
5430 -1182425
5431 -1665014
5432 -1603068
5433 -1146225
5434  -873889
5435 -1466177
5436 -1753821
5437 -1237923
5438  -967785
5439 -1184156
5440 -1704192
5441 -1616752
5442  -935788
5443 -1042877
5444 -1562178
5445 -1647267
5446 -1259215
5447  -834279
5448 -1310233
5449 -1794268
5450 -1375769
5451  -988447
5452 -1069562
5453 -1598614
5454 -1714001
5455 -1029848
5456  -929196
5457 -1433178
5458 -1662921
5459 -1403701
5460  -880095
5461 -1166053
5462 -1749310
5463 -1489522
5464 -1053047
5465  -977808
5466 -1430776
5467 -1753337
5468 -1175535
5469  -885047
5470 -1315554
5471 -1657244
5472 -1534510
5473  -935886
5474  -989192
5475 -1647193
5476 -1592596
5477 -1139236
5478  -921054
5479 -1291995
5480 -1778676
5481 -1347082
5482  -894105
5483 -1182196
5484 -1570454
5485 -1608005
5486 -1052015
5487  -885330
5488 -1495248
5489 -1630465
5490 -1265771
5491  -955831
5492 -1147594
5493 -1722431
5494 -1475757
5495  -935769
5496 -1081439
5497 -1465822
5498 -1639311
5499 -1165344
5500  -837632
5501 -1395658
5502 -1656350
5503 -1347189
5504  -985250
5505 -1038052
5506 -1638878
5507 -1561363
5508  -981621
5509  -991230
5510 -1370925
5511 -1668969
5512 -1314724
5513  -825365
5514 -1246259
5515 -1648288
5516 -1435512
5517 -1039895
5518  -933230
5519 -1517675
5520 -1642621
5521 -1082771
5522  -964582
5523 -1279345
5524 -1646262
5525 -1442332
5526  -864874
5527 -1115164
5528 -1575688
5529 -1489773
5530 -1116585
5531  -881454
5532 -1392698
5533 -1702681
5534 -1191796
5535  -947606
5536 -1175822
5537 -1584586
5538 -1530859
5539  -895885
5540 -1003488
5541 -1522189
5542 -1540244
5543 -1203370
5544  -866421
5545 -1272275
5546 -1723700
5547 -1293132
5548  -936228
5549 -1065640
5550 -1491181
5551 -1612545
5552 -1001273
5553  -898222
5554 -1428133
5555 -1594576
5556 -1330300
5557  -863589
5558 -1098008
5559 -1689505
5560 -1419376
5561  -969095
5562  -968965
5563 -1390353
5564 -1688468
5565 -1142549
5566  -845918
5567 -1312731
5568 -1586690
5569 -1429450
5570  -914885
5571  -955477
5572 -1596423
5573 -1522372
5574 -1052756
5575  -921530
5576 -1264887
5577 -1707851
5578 -1289270
5579  -819262
5580 -1164844
5581 -1528976
5582 -1502948
5583  -990017
5584  -835044
5585 -1487841
5586 -1621706
5587 -1160823
5588  -902012
5589 -1132512
5590 -1675519
5591 -1421497
5592  -833551
5593 -1027891
5594 -1462690
5595 -1582233
5596 -1131016
5597  -772932
5598 -1341134
5599 -1652404
5600 -1276498
5601  -917234
5602  -982673
5603 -1573501
5604 -1550852
5605  -918811
5606  -948082
5607 -1357999
5608 -1603410
5609 -1271324
5610  -782025
5611 -1173682
5612 -1613377
5613 -1358637
5614  -980222
5615  -901484
5616 -1452881
5617 -1639717
5618 -1036974
5619  -891540
5620 -1244835
5621 -1586336
5622 -1390900
5623  -796950
5624 -1015454
5625 -1558737
5626 -1447014
5627 -1069703
5628  -854736
5629 -1318500
5630 -1684166
5631 -1165314
5632  -877538
5633 -1115967
5634 -1501267
5635 -1491615
5636  -893854
5637  -908535
5638 -1462562
5639 -1516114
5640 -1187793
5641  -844421
5642 -1147936
5643 -1659136
5644 -1278610
5645  -888328
5646 -1013918
5647 -1416410
5648 -1572152
5649 -1018746
5650  -846088
5651 -1363021
5652 -1526857
5653 -1273371
5654  -865661
5655 -1009350
5656 -1587303
5657 -1389981
5658  -944526
5659  -978155
5660 -1320931
5661 -1605262
5662 -1129404
5663  -796688
5664 -1236676
5665 -1503113
5666 -1336236
5667  -912017
5668  -917141
5669 -1530117
5670 -1484658
5671  -999893
5672  -927056
5673 -1225023
5674 -1607342
5675 -1245945
5676  -765917
5677 -1119153
5678 -1472707
5679 -1414540
5680  -998031
5681  -831005
5682 -1421568
5683 -1557941
5684 -1086417
5685  -884743
5686 -1095599
5687 -1556261
5688 -1365309
5689  -808704
5690 -1021383
5691 -1424565
5692 -1468856
5693 -1099920
5694  -800535
5695 -1293871
5696 -1581199
5697 -1156184
5698  -874412
5699  -997765
5700 -1503001
5701 -1483724
5702  -877055
5703  -925315
5704 -1365209
5705 -1516270
5706 -1199094
5707  -737482
5708 -1125331
5709 -1592636
5710 -1281167
5711  -911942
5712  -901714
5713 -1400597
5714 -1584433
5715  -979737
5716  -834324
5717 -1235451
5718 -1497040
5719 -1313680
5720  -769710
5721  -975215
5722 -1546058
5723 -1394600
5724 -1008197
5725  -835752
5726 -1255085
5727 -1624883
5728 -1102805
5729  -783722
5730 -1105764
5731 -1471647
5732 -1444047
5733  -854650
5734  -851702
5735 -1459444
5736 -1471911
5737 -1088677
5738  -799669
5739 -1090704
5740 -1598099
5741 -1240270
5742  -804660
5743 -1010066
5744 -1396437
5745 -1520262
5746  -981302
5747  -759328
5748 -1326031
5749 -1496071
5750 -1185693
5751  -814333
5752  -959447
5753 -1564064
5754 -1381286
5755  -855314
5756  -919833
5757 -1296272
5758 -1553344
5759 -1100254
5760  -692771
5761 -1174096
5762 -1494339
5763 -1295558
5764  -890215
5765  -847864
5766 -1456765
5767 -1484346
5768  -946740
5769  -859541
5770 -1156632
5771 -1522631
5772 -1240443
5773  -729589
5774 -1054224
5775 -1439772
5776 -1359221
5777  -979517
5778  -795600
5779 -1327330
5780 -1512587
5781 -1017861
5782  -841310
5783 -1057509
5784 -1475219
5785 -1350203
5786  -784146
5787  -950636
5788 -1387346
5789 -1412244
5790 -1071552
5791  -729598
5792 -1179736
5793 -1541336
5794 -1143101
5795  -851196
5796  -960056
5797 -1411180
5798 -1467416
5799  -871617
5800  -850715
5801 -1286319
5802 -1412616
5803 -1158674
5804  -743080
5805 -1042544
5806 -1521041
5807 -1248032
5808  -902612
5809  -895871
5810 -1296972
5811 -1508417
5812  -958166
5813  -782793
5814 -1198953
5815 -1412914
5816 -1250503
5817  -792582
5818  -929843
5819 -1489525
5820 -1327922
5821  -946727
5822  -839938
5823 -1176497
5824 -1525237
5825 -1067604
5826  -754131
5827 -1105218
5828 -1397868
5829 -1349019
5830  -857996
5831  -826017
5832 -1397873
5833 -1385586
5834  -994890
5835  -804589
5836 -1075143
5837 -1532625
5838 -1196559
5839  -746584
5840 -1011449
5841 -1354622
5842 -1403291
5843  -932155
5844  -718150
5845 -1276772
5846 -1439722
5847 -1090868
5848  -815982
5849  -961277
5850 -1493571
5851 -1326709
5852  -784629
5853  -893717
5854 -1261108
5855 -1440615
5856 -1044749
5857  -674145
5858 -1152615
5859 -1462949
5860 -1192860
5861  -853931
5862  -852098
5863 -1403696
5864 -1421751
5865  -848854
5866  -812350
5867 -1155018
5868 -1453262
5869 -1182998
5870  -676525
5871 -1021595
5872 -1453715
5873 -1281633
5874  -901039
5875  -741409
5876 -1267538
5877 -1504847
5878  -963793
5879  -767539
5880 -1035381
5881 -1432590
5882 -1336062
5883  -740720
5884  -857416
5885 -1360962
5886 -1359500
5887 -1008269
5888  -698982
5889 -1098886
5890 -1525762
5891 -1107699
5892  -786411
5893  -940530
5894 -1339703
5895 -1404812
5896  -820189
5897  -767062
5898 -1265625
5899 -1371460
5900 -1106005
5901  -722490
5902  -984422
5903 -1502941
5904 -1214612
5905  -814144
5906  -855458
5907 -1232774
5908 -1461690
5909  -933834
5910  -696744
5911 -1156782
5912 -1394581
5913 -1212401
5914  -770951
5915  -846416
5916 -1424436
5917 -1308882
5918  -875511
5919  -795940
5920 -1111528
5921 -1471456
5922 -1071615
5923  -699487
5924 -1054591
5925 -1347722
5926 -1280704
5927  -843453
5928  -753245
5929 -1315772
5930 -1351206
5931  -949457
5932  -788782
5933 -1012518
5934 -1452574
5935 -1193986
5936  -712283
5937  -948411
5938 -1278168
5939 -1320950
5940  -929107
5941  -679757
5942 -1199312
5943 -1396467
5944 -1045623
5945  -814962
5946  -910497
5947 -1384628
5948 -1290538
5949  -753049
5950  -857330
5951 -1212524
5952 -1350666
5953 -1038661
5954  -671206
5955 -1092544
5956 -1416589
5957 -1113363
5958  -819081
5959  -820460
5960 -1302986
5961 -1364989
5962  -822129
5963  -784637
5964 -1133780
5965 -1375279
5966 -1159867
5967  -677101
5968  -947964
5969 -1378439
5970 -1197165
5971  -865117
5972  -751366
5973 -1184561
5974 -1433972
5975  -935857
5976  -746908
5977 -1045910
5978 -1341849
5979 -1237165
5980  -708176
5981  -834628
5982 -1333597
5983 -1251963
5984  -925185
5985  -730100
5986 -1094010
5987 -1470987
5988 -1033404
5989  -720382
5990  -945665
5991 -1286656
5992 -1314436
5993  -768273
5994  -710239
5995 -1261144
5996 -1338165
5997 -1030625
5998  -704831
5999  -934269
6000 -1452963
6001 -1158526
6002  -728475
6003  -840082
6004 -1189808
6005 -1380604
6006  -900254
6007  -664869
6008 -1146966
6009 -1348588
6010 -1112092
6011  -736451
6012  -810008
6013 -1372423
6014 -1243544
6015  -780101
6016  -785095
6017 -1108547
6018 -1412591
6019 -1031779
6020  -630211
6021 -1025090
6022 -1327740
6023 -1183769
6024  -789026
6025  -690459
6026 -1270145
6027 -1347350
6028  -886510
6029  -754744
6030 -1001843
6031 -1402524
6032 -1164277
6033  -631293
6034  -872515
6035 -1269350
6036 -1265398
6037  -896821
6038  -641106
6039 -1153406
6040 -1411084
6041  -987454
6042  -731434
6043  -869544
6044 -1318343
6045 -1269235
6046  -691476
6047  -772275
6048 -1189020
6049 -1307721
6050 -1018687
6051  -631848
6052  -996871
6053 -1396821
6054 -1085928
6055  -767428
6056  -763053
6057 -1207678
6058 -1362059
6059  -812156
6060  -719709
6061 -1097113
6062 -1305613
6063 -1113031
6064  -649764
6065  -870106
6066 -1342452
6067 -1151599
6068  -819497
6069  -734509
6070 -1121569
6071 -1393495
6072  -915061
6073  -685273
6074 -1008317
6075 -1262560
6076 -1179139
6077  -699088
6078  -757012
6079 -1286763
6080 -1237561
6081  -900852
6082  -711224
6083  -988028
6084 -1394537
6085 -1023369
6086  -672886
6087  -904501
6088 -1202429
6089 -1253253
6090  -795054
6091  -693647
6092 -1191523
6093 -1266532
6094  -976066
6095  -722257
6096  -877636
6097 -1341072
6098 -1101745
6099  -690051
6100  -842031
6101 -1152168
6102 -1295938
6103  -890096
6104  -633047
6105 -1099759
6106 -1290840
6107 -1023275
6108  -718648
6109  -781210
6110 -1298968
6111 -1221491
6112  -740494
6113  -773394
6114 -1069195
6115 -1324105
6116 -1001005
6117  -584042
6118  -951629
6119 -1272316
6120 -1110538
6121  -774908
6122  -690085
6123 -1215010
6124 -1315357
6125  -825139
6126  -714715
6127  -966042
6128 -1300465
6129 -1099448
6130  -600341
6131  -847987
6132 -1244990
6133 -1178573
6134  -851998
6135  -647143
6136 -1100876
6137 -1347399
6138  -905623
6139  -691246
6140  -871605
6141 -1251861
6142 -1215159
6143  -667616
6144  -744166
6145 -1189485
6146 -1232279
6147  -930028
6148  -608928
6149  -959585
6150 -1361711
6151  -997387
6152  -696780
6153  -799299
6154 -1194224
6155 -1296382
6156  -749439
6157  -662383
6158 -1088903
6159 -1250181
6160 -1023698
6161  -609594
6162  -816968
6163 -1330646
6164 -1125553
6165  -744576
6166  -716414
6167 -1084135
6168 -1353544
6169  -866807
6170  -598332
6171  -968861
6172 -1230760
6173 -1130063
6174  -681082
6175  -700264
6176 -1257175
6177 -1214087
6178  -824690
6179  -678022
6180  -951286
6181 -1331877
6182  -979308
6183  -595234
6184  -872935
6185 -1188300
6186 -1204672
6187  -766632
6188  -624222
6189 -1158834
6190 -1260735
6191  -890818
6192  -657993
6193  -832503
6194 -1298480
6195 -1110387
6196  -632595
6197  -777102
6198 -1118610
6199 -1253081
6200  -883943
6201  -560844
6202 -1008127
6203 -1266537
6204  -991474
6205  -697186
6206  -724217
6207 -1228537
6208 -1216577
6209  -713006
6210  -708791
6211 -1022368
6212 -1242685
6213  -982075
6214  -564653
6215  -898718
6216 -1253689
6217 -1058607
6218  -752864
6219  -680977
6220 -1126991
6221 -1266258
6222  -779551
6223  -660144
6224  -929033
6225 -1218838
6226 -1084400
6227  -604194
6228  -791445
6229 -1211086
6230 -1124765
6231  -811996
6232  -627328
6233 -1006991
6234 -1286701
6235  -864001
6236  -650735
6237  -869523
6238 -1183789
6239 -1166037
6240  -666432
6241  -705182
6242 -1148966
6243 -1147451
6244  -881532
6245  -602251
6246  -887466
6247 -1289275
6248  -972064
6249  -667068
6250  -799345
6251 -1110584
6252 -1221962
6253  -741684
6254  -621769
6255 -1048364
6256 -1170601
6257  -952428
6258  -628909
6259  -783414
6260 -1260284
6261 -1064651
6262  -690037
6263  -723665
6264 -1027623
6265 -1256445
6266  -824923
6267  -561529
6268  -965284
6269 -1190155
6270 -1034367
6271  -661854
6272  -682083
6273 -1203997
6274 -1150687
6275  -729791
6276  -653582
6277  -934573
6278 -1276489
6279  -949450
6280  -558636
6281  -862053
6282 -1164326
6283 -1117163
6284  -729838
6285  -576376
6286 -1089263
6287 -1216551
6288  -824281
6289  -636546
6290  -827949
6291 -1249030
6292 -1081921
6293  -582284
6294  -752330
6295 -1101554
6296 -1151117
6297  -803681
6298  -527448
6299  -976819
6300 -1245118
6301  -910650
6302  -662045
6303  -744011
6304 -1190020
6305 -1160822
6306  -631964
6307  -654939
6308 -1019095
6309 -1182725
6310  -918214
6311  -517067
6312  -851470
6313 -1250752
6314 -1008257
6315  -683231
6316  -647480
6317 -1077658
6318 -1229813
6319  -726733
6320  -590931
6321  -925593
6322 -1182968
6323 -1036098
6324  -561254
6325  -721590
6326 -1182903
6327 -1078776
6328  -754526
6329  -591465
6330  -941263
6331 -1265929
6332  -845601
6333  -587805
6334  -835549
6335 -1138737
6336 -1112542
6337  -635960
6338  -622260
6339 -1095711
6340 -1129150
6341  -831525
6342  -592194
6343  -835675
6344 -1259133
6345  -966557
6346  -604388
6347  -738955
6348 -1055932
6349 -1165681
6350  -725001
6351  -549246
6352 -1004787
6353 -1156353
6354  -911912
6355  -611992
6356  -735422
6357 -1213558
6358 -1045679
6359  -632355
6360  -673609
6361  -963814
6362 -1196354
6363  -836541
6364  -532135
6365  -907252
6366 -1147201
6367  -996586
6368  -666291
6369  -627901
6370 -1106835
6371 -1119456
6372  -706313
6373  -629848
6374  -880675
6375 -1193047
6376  -944678
6377  -545406
6378  -810916
6379 -1119427
6380 -1027084
6381  -712783
6382  -570966
6383 -1021183
6384 -1160759
6385  -774684
6386  -631271
6387  -818281
6388 -1157348
6389 -1022203
6390  -557592
6391  -712614
6392 -1068595
6393 -1075941
6394  -781635
6395  -536007
6396  -927455
6397 -1207947
6398  -854395
6399  -623236
6400  -725331
6401 -1088615
6402 -1104211
6403  -616107
6404  -631131
6405 -1009631
6406 -1106752
6407  -883172
6408  -536204
6409  -797939
6410 -1187300
6411  -930494
6412  -634572
6413  -652999
6414 -1009831
6415 -1160596
6416  -691970
6417  -575558
6418  -935629
6419 -1124471
6420  -954997
6421  -540311
6422  -687988
6423 -1147322
6424 -1007972
6425  -678896
6426  -598148
6427  -918346
6428 -1211829
6429  -813708
6430  -531154
6431  -827569
6432 -1092289
6433 -1037175
6434  -592259
6435  -570290
6436 -1070730
6437 -1086390
6438  -753122
6439  -569556
6440  -816785
6441 -1221919
6442  -910644
6443  -520892
6444  -720941
6445 -1034853
6446 -1096750
6447  -681598
6448  -506834
6449  -980756
6450 -1142401
6451  -847367
6452  -569327
6453  -694667
6454 -1154336
6455 -1022330
6456  -566245
6457  -633579
6458  -952959
6459 -1137951
6460  -805970
6461  -487281
6462  -867240
6463 -1131007
6464  -909522
6465  -604443
6466  -598825
6467 -1074719
6468 -1103291
6469  -646036
6470  -596457
6471  -878831
6472 -1141044
6473  -901833
6474  -474053
6475  -736931
6476 -1097278
6477  -983811
6478  -663974
6479  -531445
6480  -979036
6481 -1165658
6482  -747322
6483  -563058
6484  -767952
6485 -1096557
6486 -1009933
6487  -524884
6488  -635712
6489 -1026444
6490 -1039980
6491  -766069
6492  -521059
6493  -847709
6494 -1166441
6495  -833282
6496  -572298
6497  -684986
6498 -1019530
6499 -1076034
6500  -605506
6501  -566781
6502  -970672
6503 -1064941
6504  -844350
6505  -520137
6506  -738821
6507 -1137714
6508  -904536
6509  -593751
6510  -632604
6511  -949335
6512 -1127582
6513  -703668
6514  -529708
6515  -877735
6516 -1056707
6517  -911269
6518  -549874
6519  -631671
6520 -1086463
6521  -988218
6522  -653376
6523  -592075
6524  -869349
6525 -1136992
6526  -784667
6527  -499108
6528  -787238
6529 -1033285
6530  -967001
6531  -602486
6532  -563033
6533 -1027129
6534 -1045182
6535  -711659
6536  -568597
6537  -762775
6538 -1114086
6539  -881125
6540  -497975
6541  -704132
6542  -994904
6543 -1020462
6544  -678393
6545  -509815
6546  -944770
6547 -1075045
6548  -764571
6549  -557711
6550  -682629
6551 -1073034
6552  -967115
6553  -534439
6554  -637773
6555  -952669
6556 -1058987
6557  -756258
6558  -461842
6559  -826894
6560 -1093499
6561  -830416
6562  -568243
6563  -597779
6564 -1026285
6565 -1070451
6566  -597385
6567  -556630
6568  -863690
6569 -1065773
6570  -846722
6571  -449740
6572  -708621
6573 -1074427
6574  -918877
6575  -627471
6576  -538625
6577  -922019
6578 -1121205
6579  -683811
6580  -522778
6581  -773442
6582 -1040384
6583  -940458
6584  -499029
6585  -614665
6586 -1040579
6587  -993445
6588  -684800
6589  -492265
6590  -814823
6591 -1133209
6592  -770348
6593  -486588
6594  -679621
6595 -1007903
6596 -1047805
6597  -572885
6598  -505725
6599  -951898
6600 -1039965
6601  -771682
6602  -475643
6603  -670618
6604 -1110881
6605  -894445
6606  -532816
6607  -606039
6608  -924458
6609 -1084659
6610  -669647
6611  -454802
6612  -842235
6613 -1031904
6614  -846120
6615  -517634
6616  -584017
6617 -1051373
6618  -970198
6619  -594410
6620  -557495
6621  -827006
6622 -1089511
6623  -764824
6624  -435016
6625  -743464
6626 -1015554
6627  -930744
6628  -584374
6629  -508062
6630  -981701
6631 -1032357
6632  -657194
6633  -527472
6634  -721638
6635 -1060891
6636  -869499
6637  -473332
6638  -659076
6639  -965135
6640  -974122
6641  -665796
6642  -468427
6643  -861718
6644 -1050899
6645  -728803
6646  -525809
6647  -646596
6648 -1016901
6649  -970294
6650  -517451
6651  -575251
6652  -903840
6653  -996561
6654  -738065
6655  -433341
6656  -742931
6657 -1054587
6658  -800567
6659  -562305
6660  -583388
6661  -937156
6662 -1028079
6663  -585518
6664  -526990
6665  -821495
6666  -984024
6667  -812643
6668  -455790
6669  -654789
6670 -1041907
6671  -883520
6672  -592519
6673  -535436
6674  -863380
6675 -1059360
6676  -649588
6677  -473653
6678  -750522
6679  -986952
6680  -895986
6681  -498513
6682  -562532
6683  -994215
6684  -945781
6685  -640481
6686  -489634
6687  -749573
6688 -1067055
6689  -752299
6690  -476438
6691  -680597
6692  -945986
6693  -963998
6694  -561454
6695  -486388
6696  -915277
6697  -967599
6698  -701588
6699  -492345
6700  -669263
6701 -1051264
6702  -844070
6703  -498755
6704  -610142
6705  -889947
6706  -988265
6707  -626202
6708  -423310
6709  -826204
6710 -1006437
6711  -774015
6712  -505249
6713  -583685
6714 -1026887
6715  -931584
6716  -513425
6717  -534537
6718  -807084
6719 -1016091
6720  -729432
6721  -401862
6722  -726528
6723  -998524
6724  -854152
6725  -554149
6726  -488193
6727  -930855
6728  -996559
6729  -587156
6730  -483728
6731  -718245
6732 -1024769
6733  -844157
6734  -413620
6735  -615798
6736  -960349
6737  -914656
6738  -601705
6739  -421873
6740  -820338
6741 -1041243
6742  -678391
6743  -488042
6744  -635707
6745  -970969
6746  -935353
6747  -468663
6748  -520548
6749  -884922
6750  -949441
6751  -685720
6752  -403926
6753  -705988
6754 -1059930
6755  -783147
6756  -499263
6757  -554792
6758  -903814
6759  -999079
6760  -537334
6761  -448141
6762  -803433
6763  -972016
6764  -791070
6765  -432015
6766  -596007
6767 -1014300
6768  -866312
6769  -545502
6770  -491404
6771  -792714
6772 -1026485
6773  -646738
6774  -430558
6775  -725877
6776  -949008
6777  -864082
6778  -486730
6779  -508555
6780  -935765
6781  -905765
6782  -592740
6783  -477986
6784  -714776
6785 -1018179
6786  -731981
6787  -442012
6788  -646530
6789  -898347
6790  -906050
6791  -547027
6792  -434973
6793  -849270
6794  -944119
6795  -667657
6796  -476654
6797  -628410
6798 -1007673
6799  -830265
6800  -448501
6801  -565768
6802  -846380
6803  -934644
6804  -628787
6805  -402088
6806  -773031
6807  -963052
6808  -735012
6809  -502847
6810  -540285
6811  -928905
6812  -897982
6813  -502449
6814  -512694
6815  -771639
6816  -947467
6817  -720565
6818  -398037
6819  -678649
6820  -959047
6821  -793210
6822  -517003
6823  -473133
6824  -866202
6825  -953790
6826  -560255
6827  -475388
6828  -714780
6829  -949337
6830  -796056
6831  -401878
6832  -585823
6833  -923373
6834  -842518
6835  -572057
6836  -434210
6837  -773947
6838 -1005126
6839  -638928
6840  -457029
6841  -638294
6842  -913553
6843  -872660
6844  -436837
6845  -490152
6846  -872708
6847  -897398
6848  -648453
6849  -415321
6850  -673943
6851 -1007033
6852  -728001
6853  -448689
6854  -553464
6855  -844147
6856  -933402
6857  -519770
6858  -429130
6859  -804896
6860  -922103
6861  -729667
6862  -420179
6863  -565202
6864  -970020
6865  -800958
6866  -475294
6867  -504180
6868  -788107
6869  -980013
6870  -619272
6871  -396186
6872  -724484
6873  -916093
6874  -788870
6875  -446550
6876  -460951
6877  -914385
6878  -880904
6879  -538447
6880  -449916
6881  -704306
6882  -995553
6883  -715904
6884  -370584
6885  -608046
6886  -880315
6887  -857034
6888  -510266
6889  -399154
6890  -833817
6891  -946945
6892  -622768
6893  -444550
6894  -603388
6895  -948492
6896  -804165
6897  -399154
6898  -520703
6899  -817587
6900  -905795
6901  -610314
6902  -370923
6903  -724892
6904  -951183
6905  -687681
6906  -450471
6907  -505484
6908  -890290
6909  -892183
6910  -464527
6911  -466827
6912  -761063
6913  -916039
6914  -699123
6915  -355052
6916  -614879
6917  -935780
6918  -756053
6919  -485155
6920  -445505
6921  -809886
6922  -953456
6923  -542711
6924  -433952
6925  -676350
6926  -899218
6927  -779700
6928  -386269
6929  -514603
6930  -882883
6931  -823726
6932  -554331
6933  -418584
6934  -719660
6935  -970468
6936  -630027
6937  -416886
6938  -602076
6939  -845088
6940  -830449
6941  -448083
6942  -451284
6943  -837480
6944  -849415
6945  -619968
6946  -428535
6947  -623238
6948  -950621
6949  -700504
6950  -426072
6951  -542724
6952  -795373
6953  -875940
6954  -521469
6955  -406205
6956  -770140
6957  -876573
6958  -671372
6959  -425175
6960  -531732
6961  -911733
6962  -778920
6963  -453663
6964  -490462
6965  -747660
6966  -922249
6967  -599314
6968  -359333
6969  -674148
6970  -867485
6971  -726836
6972  -450553
6973  -456579
6974  -866307
6975  -854613
6976  -500394
6977  -457676
6978  -666376
6979  -913922
6980  -680477
6981  -350678
6982  -583622
6983  -847178
6984  -780259
6985  -510471
6986  -399173
6987  -791579
6988  -910599
6989  -559118
6990  -416736
6991  -579819
6992  -893784
6993  -766487
6994  -369419
6995  -507751
6996  -826501
6997  -838697
6998  -563794
6999  -361510
7000  -693659
7001  -928417
7002  -628309
7003  -411303
7004  -505517
7005  -847552
7006  -863474
7007  -432494
7008  -436010
7009  -759363
7010  -867168
7011  -642768
7012  -336959
7013  -579196
7014  -911114
7015  -711750
7016  -454407
7017  -445731
7018  -775978
7019  -906806
7020  -504863
7021  -382419
7022  -675118
7023  -854660
7024  -716531
7025  -367080
7026  -491232
7027  -885448
7028  -783300
7029  -497975
7030  -405627
7031  -684067
7032  -936868
7033  -592308
7034  -348470
7035  -583471
7036  -835692
7037  -800559
7038  -428213
7039  -401502
7040  -820084
7041  -835199
7042  -560339
7043  -377850
7044  -573854
7045  -915659
7046  -685979
7047  -371189
7048  -507355
7049  -778348
7050  -859175
7051  -505721
7052  -337452
7053  -719054
7054  -855804
7055  -630836
7056  -388680
7057  -475484
7058  -882795
7059  -787656
7060  -415957
7061  -460826
7062  -711678
7063  -870554
7064  -589653
7065  -314491
7066  -626740
7067  -843732
7068  -686597
7069  -442521
7070  -424162
7071  -816931
7072  -843188
7073  -470784
7074  -415657
7075  -632597
7076  -862333
7077  -675487
7078  -318593
7079  -538504
7080  -832674
7081  -759130
7082  -491233
7083  -368603
7084  -727459
7085  -876949
7086  -537661
7087  -390350
7088  -560121
7089  -829465
7090  -761060
7091  -367442
7092  -470116
7093  -777021
7094  -782591
7095  -563887
7096  -351604
7097  -620086
7098  -872836
7099  -610912
7100  -412427
7101  -507129
7102  -778611
7103  -814892
7104  -425779
7105  -406274
7106  -725096
7107  -787998
7108  -602779
7109  -345968
7110  -554004
7111  -873829
7112  -667166
7113  -430413
7114  -460126
7115  -727753
7116  -857964
7117  -483095
7118  -351037
7119  -653982
7120  -801173
7121  -675045
7122  -371650
7123  -465691
7124  -856019
7125  -739213
7126  -449239
7127  -402317
7128  -642278
7129  -875931
7130  -560305
7131  -326606
7132  -590829
7133  -799816
7134  -742229
7135  -413308
7136  -379998
7137  -794575
7138  -794581
7139  -505988
7140  -370798
7141  -557003
7142  -878972
7143  -664757
7144  -332715
7145  -503857
7146  -761007
7147  -788821
7148  -476505
7149  -318285
7150  -702160
7151  -831766
7152  -571581
7153  -376890
7154  -486571
7155  -850928
7156  -746694
7157  -354715
7158  -426200
7159  -704646
7160  -815269
7161  -552855
7162  -292385
7163  -607290
7164  -858552
7165  -650825
7166  -396725
7167  -400815
7168  -776222
7169  -820231
7170  -424655
7171  -369718
7172  -625511
7173  -820078
7174  -653860
7175  -303542
7176  -510377
7177  -823887
7178  -703422
7179  -455657
7180  -344365
7181  -680890
7182  -855076
7183  -498818
7184  -356252
7185  -554836
7186  -797689
7187  -733265
7188  -343835
7189  -422434
7190  -777847
7191  -750248
7192  -502709
7193  -318345
7194  -586289
7195  -876227
7196  -592584
7197  -359337
7198  -486314
7199  -754679
7200  -795389
7201  -395700
7202  -336640
7203  -683261
7204  -777688
7205  -591432
7206  -335465
7207  -490851
7208  -851675
7209  -674351
7210  -382303
7211  -419219
7212  -672013
7213  -825107
7214  -483826
7215  -313497
7216  -628886
7217  -784655
7218  -657981
7219  -366482
7220  -406235
7221  -795192
7222  -719369
7223  -416592
7224  -377530
7225  -599083
7226  -830352
7227  -575650
7228  -313362
7229  -553720
7230  -770917
7231  -700298
7232  -410920
7233  -340698
7234  -729058
7235  -769762
7236  -470814
7237  -370150
7238  -535954
7239  -821132
7240  -652043
7241  -311280
7242  -483304
7243  -718618
7244  -722381
7245  -462866
7246  -300026
7247  -654141
7248  -802223
7249  -539864
7250  -372619
7251  -464226
7252  -779388
7253  -714723
7254  -342264
7255  -408247
7256  -661189
7257  -752687
7258  -542756
7259  -292779
7260  -570755
7261  -804520
7262  -599586
7263  -396601
7264  -401623
7265  -714513
7266  -769403
7267  -392533
7268  -368374
7269  -625088
7270  -765465
7271  -610163
7272  -296249
7273  -488652
7274  -793112
7275  -648022
7276  -403078
7277  -352813
7278  -659369
7279  -822034
7280  -469262
7281  -328905
7282  -558530
7283  -756610
7284  -676079
7285  -311163
7286  -385283
7287  -749600
7288  -709033
7289  -468724
7290  -326169
7291  -565180
7292  -846983
7293  -558815
7294  -313463
7295  -471983
7296  -713893
7297  -731157
7298  -369934
7299  -313625
7300  -697396
7301  -761216
7302  -533021
7303  -321025
7304  -476941
7305  -818451
7306  -631758
7307  -322685
7308  -407486
7309  -658716
7310  -783163
7311  -463138
7312  -273749
7313  -612930
7314  -774166
7315  -596973
7316  -331746
7317  -375726
7318  -766370
7319  -714578
7320  -368158
7321  -360714
7322  -593089
7323  -804258
7324  -550744
7325  -265822
7326  -516674
7327  -748663
7328  -649091
7329  -378979
7330  -312480
7331  -691743
7332  -775447
7333  -441402
7334  -345945
7335  -513969
7336  -783881
7337  -631294
7338  -274152
7339  -426365
7340  -707400
7341  -693668
7342  -450863
7343  -281153
7344  -608823
7345  -797956
7346  -515479
7347  -341947
7348  -434438
7349  -719241
7350  -697611
7351  -320160
7352  -365130
7353  -654958
7354  -720699
7355  -536705
7356  -277824
7357  -510006
7358  -793387
7359  -572961
7360  -349401
7361  -372118
7362  -666268
7363  -755257
7364  -388948
7365  -316914
7366  -598244
7367  -731700
7368  -592710
7369  -289992
7370  -415926
7371  -754267
7372  -633365
7373  -400627
7374  -346031
7375  -591253
7376  -792207
7377  -467637
7378  -297405
7379  -519085
7380  -702774
7381  -644608
7382  -317591
7383  -349317
7384  -715282
7385  -677664
7386  -438170
7387  -335626
7388  -522857
7389  -785152
7390  -536410
7391  -286461
7392  -458276
7393  -673765
7394  -684882
7395  -383678
7396  -302364
7397  -664729
7398  -713846
7399  -487364
7400  -324837
7401  -443015
7402  -767453
7403  -609339
7404  -295164
7405  -405654
7406  -639059
7407  -729281
7408  -449807
7409  -264775
7410  -583553
7411  -726672
7412  -535935
7413  -329544
7414  -370587
7415  -714180
7416  -683018
7417  -345110
7418  -364808
7419  -581998
7420  -738231
7421  -517529
7422  -240302
7423  -487789
7424  -722999
7425  -593278
7426  -365599
7427  -320999
7428  -660521
7429  -737172
7430  -400730
7431  -325221
7432  -511322
7433  -728195
7434  -592598
7435  -250472
7436  -414224
7437  -709532
7438  -661452
7439  -411835
7440  -264121
7441  -583709
7442  -777100
7443  -465220
7444  -296337
7445  -435050
7446  -700298
7447  -681807
7448  -299213
7449  -335590
7450  -663489
7451  -699616
7452  -476586
7453  -246127
7454  -474067
7455  -772161
7456  -545157
7457  -310072
7458  -370699
7459  -647673
7460  -744128
7461  -373428
7462  -283431
7463  -582470
7464  -700064
7465  -541354
7466  -259017
7467  -385521
7468  -744266
7469  -617757
7470  -349031
7471  -330574
7472  -575714
7473  -763122
7474  -445383
7475  -245395
7476  -509548
7477  -686658
7478  -603411
7479  -320253
7480  -320409
7481  -687862
7482  -679927
7483  -401152
7484  -302722
7485  -486195
7486  -758290
7487  -532764
7488  -252346
7489  -434984
7490  -659968
7491  -666548
7492  -378571
7493  -260981
7494  -605035
7495  -703187
7496  -459263
7497  -300797
7498  -410702
7499  -719198
7500  -619164
7501  -290875
7502  -374145
7503  -607765
7504  -682854
7505  -445996
7506  -238868
7507  -527711
7508  -702883
7509  -514988
7510  -325748
7511  -352455
7512  -674705
7513  -678714
7514  -328268
7515  -326006
7516  -547690
7517  -683507
7518  -508968
7519  -227784
7520  -450764
7521  -702710
7522  -572522
7523  -358959
7524  -304906
7525  -610029
7526  -716624
7527  -378055
7528  -286377
7529  -477324
7530  -678587
7531  -579497
7532  -253188
7533  -379673
7534  -685629
7535  -615036
7536  -399999
7537  -274345
7538  -526400
7539  -730972
7540  -443240
7541  -285240
7542  -444448
7543  -648906
7544  -641752
7545  -298789
7546  -311235
7547  -629833
7548  -638618
7549  -438903
7550  -264929
7551  -443659
7552  -737593
7553  -511633
7554  -288578
7555  -388486
7556  -614040
7557  -680258
7558  -345160
7559  -251126
7560  -570753
7561  -663613
7562  -490843
7563  -274204
7564  -382622
7565  -725198
7566  -592312
7567  -303199
7568  -329690
7569  -546771
7570  -703841
7571  -417750
7572  -218278
7573  -498675
7574  -671948
7575  -557757
7576  -305241
7577  -303964
7578  -666945
7579  -652204
7580  -345049
7581  -292943
7582  -475967
7583  -710806
7584  -507114
7585  -220810
7586  -428678
7587  -653450
7588  -608848
7589  -350200
7590  -244926
7591  -591112
7592  -685499
7593  -401692
7594  -275682
7595  -413632
7596  -698190
7597  -599461
7598  -241889
7599  -351800
7600  -612961
7601  -643597
7602  -408134
7603  -204249
7604  -507413
7605  -712216
7606  -482895
7607  -286482
7608  -344390
7609  -649365
7610  -664377
7611  -289951
7612  -273104
7613  -537195
7614  -661554
7615  -496559
7616  -208964
7617  -415227
7618  -706441
7619  -544264
7620  -319320
7621  -289616
7622  -567886
7623  -699008
7624  -360913
7625  -245340
7626  -475823
7627  -653332
7628  -564991
7629  -245582
7630  -334117
7631  -661219
7632  -587465
7633  -360565
7634  -250347
7635  -483866
7636  -712695
7637  -434365
7638  -250043
7639  -419684
7640  -624176
7641  -614887
7642  -285443
7643  -260335
7644  -605505
7645  -622887
7646  -411365
7647  -259186
7648  -414611
7649  -706721
7650  -521880
7651  -261620
7652  -362070
7653  -568405
7654  -649450
7655  -356755
7656  -221115
7657  -529184
7658  -637409
7659  -475242
7660  -280568
7661  -342740
7662  -669297
7663  -570483
7664  -282163
7665  -316207
7666  -511980
7667  -658747
7668  -425533
7669  -219344
7670  -472025
7671  -639237
7672  -524781
7673  -300697
7674  -289702
7675  -615903
7676  -618523
7677  -321439
7678  -284787
7679  -463328
7680  -666992
7681  -506377
7682  -209984
7683  -392150
7684  -630076
7685  -558371
7686  -330582
7687  -235425
7688  -554971
7689  -664091
7690  -376319
7691  -272706
7692  -412088
7693  -641389
7694  -567484
7695  -231766
7696  -320605
7697  -589399
7698  -598716
7699  -391227
7700  -213203
7701  -475342
7702  -688184
7703  -441228
7704  -263860
7705  -341942
7706  -593741
7707  -607645
7708  -271649
7709  -266810
7710  -546582
7711  -613990
7712  -448338
7713  -213690
7714  -401730
7715  -682978
7716  -499006
7717  -276527
7718  -298864
7719  -542102
7720  -661610
7721  -335790
7722  -227394
7723  -485343
7724  -629445
7725  -513312
7726  -226953
7727  -303461
7728  -649804
7729  -565994
7730  -313692
7731  -256408
7732  -473918
7733  -687998
7734  -420491
7735  -210043
7736  -408584
7737  -601991
7738  -559845
7739  -268865
7740  -232428
7741  -586000
7742  -612805
7743  -370173
7744  -246580
7745  -402780
7746  -677891
7747  -493669
7748  -211647
7749  -338212
7750  -564036
7751  -608967
7752  -335317
7753  -192825
7754  -520127
7755  -642686
7756  -430176
7757  -245980
7758  -319226
7759  -636041
7760  -556076
7761  -241533
7762  -285746
7763  -513100
7764  -638832
7765  -419530
7766  -173648
7767  -432408
7768  -635664
7769  -488518
7770  -271512
7771  -256027
7772  -579167
7773  -622688
7774  -303079
7775  -257176
7776  -453575
7777  -633092
7778  -493645
7779  -188741
7780  -349032
7781  -605637
7782  -537950
7783  -328229
7784  -227933
7785  -508946
7786  -659450
7787  -374166
7788  -248765
7789  -386329
7790  -590771
7791  -536973
7792  -218006
7793  -282668
7794  -570627
7795  -563046
7796  -374312
7797  -214748
7798  -437892
7799  -656111
7800  -424909
7801  -244368
7802  -333586
7803  -555706
7804  -591269
7805  -276557
7806  -248152
7807  -519713
7808  -589458
7809  -424138
7810  -209432
7811  -353876
7812  -643964
7813  -481918
7814  -260211
7815  -293702
7816  -506603
7817  -624888
7818  -340764
7819  -215455
7820  -462656
7821  -581268
7822  -477332
7823  -233543
7824  -285251
7825  -603295
7826  -539219
7827  -297071
7828  -268909
7829  -450164
7830  -633968
7831  -407087
7832  -186373
7833  -397626
7834  -572684
7835  -515122
7836  -271343
7837  -235755
7838  -573409
7839  -591517
7840  -343928
7841  -248310
7842  -390856
7843  -624826
7844  -464624
7845  -185017
7846  -338428
7847  -553135
7848  -572561
7849  -328418
7850  -191791
7851  -499446
7852  -624979
7853  -383691
7854  -225280
7855  -312804
7856  -609660
7857  -539627
7858  -217034
7859  -282834
7860  -514619
7861  -587820
7862  -382516
7863  -171126
7864  -409674
7865  -611907
7866  -439905
7867  -248631
7868  -266812
7869  -555323
7870  -610315
7871  -274637
7872  -235626
7873  -454295
7874  -595513
7875  -447296
7876  -167962
7877  -332840
7878  -610831
7879  -499195
7880  -282649
7881  -231129
7882  -494467
7883  -635903
7884  -326681
7885  -199882
7886  -384890
7887  -572980
7888  -518367
7889  -214119
7890  -257749
7891  -566428
7892  -552161
7893  -340661
7894  -194310
7895  -397691
7896  -642502
7897  -404486
7898  -201847
7899  -323828
7900  -543827
7901  -572735
7902  -270342
7903  -207467
7904  -502652
7905  -568550
7906  -394188
7907  -196498
7908  -330208
7909  -616325
7910  -481993
7911  -227958
7912  -282249
7913  -494229
7914  -608149
7915  -326760
7916  -168437
7917  -436342
7918  -571673
7919  -439839
7920  -218855
7921  -259767
7922  -590942
7923  -545217
7924  -267823
7925  -244817
7926  -428300
7927  -610031
7928  -390971
7929  -154538
7930  -365223
7931  -555545
7932  -498940
7933  -269678
7934  -209430
7935  -524944
7936  -587344
7937  -317043
7938  -220452
7939  -357297
7940  -589067
7941  -472586
7942  -181524
7943  -320896
7944  -533435
7945  -524923
7946  -321791
7947  -186799
7948  -454206
7949  -589125
7950  -363720
7951  -230790
7952  -312266
7953  -551889
7954  -532875
7955  -217517
7956  -267613
7957  -489814
7958  -540824
7959  -368688
7960  -175343
7961  -376574
7962  -591179
7963  -421230
7964  -249783
7965  -278515
7966  -513649
7967  -567146
7968  -264303
7969  -213742
7970  -434382
7971  -541890
7972  -427361
7973  -183351
7974  -314929
7975  -582778
7976  -471943
7977  -271596
7978  -233068
7979  -446522
7980  -594827
7981  -313733
7982  -188185
7983  -382622
7984  -540423
7985  -479689
7986  -211307
7987  -254341
7988  -550716
7989  -505766
7990  -300538
7991  -206513
7992  -385843
7993  -605261
7994  -384069
7995  -183922
7996  -340063
7997  -520350
7998  -525914
7999  -241642
8000  -193997
8001  -500497
8002  -546150
8003  -340240
8004  -192178
8005  -321295
8006  -606669
8007  -458693
8008  -195446
8009  -270502
8010  -480154
8011  -561947
8012  -300106
8013  -143404
8014  -423851
8015  -564943
8016  -412599
8017  -213570
8018  -259059
8019  -565586
8020  -525118
8021  -231621
8022  -228893
8023  -413663
8024  -575592
8025  -375923
8026  -148489
8027  -355148
8028  -561804
8029  -454386
8030  -254318
8031  -205203
8032  -500654
8033  -562348
8034  -277140
8035  -194425
8036  -365374
8037  -562465
8038  -457990
8039  -156128
8040  -288685
8041  -534881
8042  -494761
8043  -289441
8044  -159725
8045  -422927
8046  -592421
8047  -347385
8048  -200874
8049  -303423
8050  -536784
8051  -520070
8052  -200969
8053  -208274
8054  -478584
8055  -522297
8056  -355547
8057  -154413
8058  -350042
8059  -587685
8060  -413336
8061  -218382
8062  -253629
8063  -477010
8064  -552709
8065  -251565
8066  -180753
8067  -421172
8068  -529580
8069  -410984
8070  -184601
8071  -278934
8072  -563429
8073  -459059
8074  -243453
8075  -223483
8076  -421589
8077  -563924
8078  -322238
8079  -167569
8080  -375774
8081  -520970
8082  -457833
8083  -203613
8084  -216621
8085  -515716
8086  -501428
8087  -274198
8088  -202876
8089  -356562
8090  -585504
8091  -390032
8092  -170281
8093  -310857
8094  -495399
8095  -491552
8096  -252577
8097  -165111
8098  -463465
8099  -523445
8100  -328442
8101  -204786
8102  -302915
8103  -539147
8104  -452804
8105  -180121
8106  -270089
8107  -449901
8108  -516099
8109  -297649
8110  -154419
8111  -399496
8112  -545561
8113  -362401
8114  -226176
8115  -245049
8116  -522753
8117  -487536
8118  -219271
8119  -200604
8120  -442163
8121  -458291
$$ Imaginary data points
##PAGE= N=2
##DATA TABLE= (X++(I..I)), XYDATA
0  3475834
1  7853233
2  3819246
3   690223
4  1151956
5  4252232
6  3918465
7  -395146
8  -177823
9  2722721
10  3891396
11  2325716
12  -723980
13  1440731
14  4396407
15  2617520
16   833188
17   835543
18  3402495
19  4330089
20   206972
21  -904879
22  1598404
23  3304354
24  2626761
25  -313757
26  1061299
27  4308000
28  2728370
29   584881
30   -19844
31  1963161
32  3813230
33   908376
34  -450760
35  1641288
36  3207137
37  3008953
38  -180747
39  -146938
40  3286828
41  2804795
42   778670
43  -160488
44  1379173
45  3782245
46  1244532
47  -879060
48   974603
49  2755360
50  3018456
51    64068
52  -704360
53  2953130
54  3263258
55   913903
56  -806584
57   332838
58  3871092
59  2320183
60 -1089039
61  -224339
62  2123542
63  3576924
64   951939
65 -1329264
66  1641936
67  3023302
68  1603731
69     7394
70   -44203
71  2897094
72  2297382
73  -695686
74  -152985
75  1633515
76  3090917
77  1228091
78 -1475065
79  1169346
80  3321406
81  1997823
82  -270056
83 -1001924
84  2572162
85  3417468
86  -115845
87  -761481
88   851561
89  2816134
90  1646628
91 -1601921
92   338430
93  3123352
94  2334719
95   215133
96 -1326600
97  1526047
98  3409708
99   487948
100  -923672
101   -15249
102  2208997
103  2359839
104 -1044843
105  -319951
106  2716855
107  2678839
108   770525
109 -1305957
110   912518
111  3396272
112   477593
113 -1680917
114  -711959
115  2204829
116  3401330
117  -305491
118 -1208188
119  1758566
120  2704016
121  1332172
122 -1582536
123  -626982
124  2903081
125  1648687
126  -643072
127  -728079
128  1228697
129  3039510
130   116283
131 -1329428
132  1457368
133  2754220
134  1686669
135 -1366742
136 -1392523
137  2379200
138  2034203
139  -465648
140 -1016645
141   964903
142  3769338
143  1243292
144 -1874508
145    66742
146  2227496
147  2330029
148  -531005
149 -1712006
150  1966445
151  2614357
152   -49906
153 -1408751
154  -115140
155  3338504
156  2123242
157 -1406896
158  -409112
159  1720223
160  2538580
161   265893
162 -2060884
163   901289
164  2715660
165   898498
166  -856725
167  -710327
168  2683847
169  2750009
170 -1014790
171  -937665
172  1329064
173  2769790
174   936932
175 -2281540
176   -44135
177  2655788
178  1491621
179  -378960
180 -1196016
181  1644709
182  2953736
183  -153517
184  -917342
185   529702
186  2078829
187  1438592
188 -1730527
189  -455323
190  2531734
191  1858712
192  -108252
193 -1503573
194   947677
195  3133128
196   206235
197 -1317158
198    71620
199  2090020
200  2292742
201 -1059421
202 -1047801
203  2014148
204  2044134
205   354604
206 -1517347
207   132922
208  3097181
209  1059165
210 -1052248
211  -300017
212  1656269
213  2716194
214  -384046
215 -1494429
216  1369824
217  2074488
218   797328
219 -1224585
220  -425287
221  2831290
222  1603537
223  -718440
224  -344111
225  1335555
226  2761054
227   -10525
228 -1968902
229   824233
230  2328142
231  1389563
232 -1017553
233 -1034597
234  2703626
235  2391236
236  -573662
237  -948167
238   671376
239  2925606
240   941081
241 -1882911
242   145148
243  2038929
244  1739297
245  -384433
246 -1335982
247  2106679
248  2878434
249    64429
250 -1073748
251   -64964
252  2649211
253  1704869
254 -1769403
255  -527275
256  1970547
257  2377496
258   289605
259 -1809127
260  1024842
261  2821965
262   541084
263  -804410
264  -293338
265  2387453
266  2367072
267 -1291931
268 -1051751
269  1405139
270  2390308
271   943940
272 -1728228
273   392464
274  3132130
275  1375034
276  -728951
277 -1104166
278  1578543
279  2902666
280  -496688
281 -1278108
282  1021107
283  2491990
284  1595539
285 -1565214
286  -498742
287  2878465
288  2019209
289  -274989
290 -1443343
291   761831
292  3182107
293   393080
294 -1469583
295   278915
296  2277578
297  2433163
298  -793485
299 -1103621
300  2205660
301  2220916
302   195450
303 -1363058
304   157603
305  3206989
306  1233293
307 -1260601
308  -128201
309  1874133
310  2719765
311  -271876
312 -1722759
313  1485763
314  2613184
315  1057376
316 -1029551
317  -533026
318  2843002
319  1880525
320 -1032722
321  -603961
322  1289719
323  2835093
324   552818
325 -1746440
326   879638
327  2622430
328  1607618
329  -568986
330 -1055051
331  2309912
332  2481623
333  -540448
334  -995686
335   484211
336  2687581
337  1522568
338 -1291683
339   443070
340  2385248
341  1823592
342  -130921
343 -1366049
344  1581437
345  2716127
346     6821
347  -874968
348   223564
349  2535108
350  2091811
351 -1125947
352  -180703
353  2124313
354  2084542
355   380943
356 -1489344
357   869690
358  2881459
359   629311
360  -720551
361   -80512
362  2230222
363  2566017
364  -852449
365  -857970
366  1755351
367  2409318
368  1011423
369 -1433681
370   172922
371  2946360
372  1326355
373  -493506
374  -498843
375  1600209
376  2900907
377  -134068
378 -1066749
379  1329262
380  2437142
381  1536840
382 -1138916
383  -409140
384  2742522
385  1752599
386  -386283
387  -798060
388  1196063
389  3326114
390   641308
391 -1304512
392   730707
393  2304127
394  1971425
395  -827763
396 -1072726
397  2368878
398  2355557
399   138887
400  -920206
401   539764
402  3325478
403  1453880
404 -1258027
405   154911
406  2055916
407  2438501
408  -248013
409 -1664001
410  1606886
411  2770360
412   988328
413  -598543
414   -87579
415  2945056
416  2090804
417 -1061080
418  -442427
419  1561842
420  2675737
421   625036
422 -1568654
423  1125161
424  2829142
425  1241197
426  -630785
427  -761522
428  2482848
429  2886419
430  -370608
431  -732981
432  1002536
433  2738757
434  1471061
435 -1517165
436   222448
437  2677307
438  1842988
439  -133843
440 -1147425
441  1757183
442  3255537
443   232088
444  -880783
445   609652
446  2697205
447  2219994
448 -1234531
449  -633192
450  2185746
451  2228867
452   558175
453 -1133656
454  1035692
455  3407294
456   986805
457  -867559
458   -88081
459  2110986
460  2716042
461  -571625
462 -1021353
463  1823107
464  2539089
465  1199942
466 -1043316
467   154876
468  3140814
469  1683791
470  -478721
471  -419832
472  1430592
473  2866155
474   137250
475 -1097802
476  1512600
477  2643764
478  1586801
479  -894801
480  -435241
481  2891901
482  2142635
483  -255568
484  -579613
485  1053047
486  3112904
487   960344
488 -1267607
489   603387
490  2253583
491  2185462
492   -98063
493  -882519
494  2196964
495  2530787
496   415879
497  -420557
498   507154
499  2805681
500  1430201
501 -1195332
502   239223
503  2065811
504  2314791
505   335011
506  -955915
507  1946370
508  2847667
509   637902
510  -562752
511    46921
512  2614807
513  2067034
514  -959680
515  -227676
516  1851864
517  2661603
518   956607
519 -1254785
520  1116926
521  3078791
522  1334710
523  -465626
524  -631148
525  2093508
526  2770406
527  -279610
528  -494425
529  1409483
530  2624971
531  1521800
532 -1173383
533   369719
534  2839910
535  1663985
536  -112239
537  -672049
538  1795216
539  3193085
540   133566
541  -971334
542   858522
543  2659419
544  2207340
545  -917226
546  -404576
547  2529575
548  2198133
549   427327
550  -824032
551   995232
552  3241015
553   945417
554  -830790
555   339536
556  2152993
557  2536359
558  -358991
559  -700759
560  2367252
561  2643493
562   742805
563 -1112418
564   222457
565  3223253
566  1548203
567  -818301
568    -3866
569  2054688
570  3148203
571   321595
572 -1253833
573  1494455
574  2698173
575  1468924
576  -741474
577  -572026
578  2745616
579  2405271
580  -162888
581  -393293
582  1184883
583  3178303
584  1311495
585 -1164241
586   789624
587  2436463
588  1785747
589  -276173
590  -775327
591  2420766
592  2746626
593    80228
594  -501879
595   867021
596  3059359
597  1735413
598 -1270314
599   211857
600  2569141
601  2621057
602   375753
603 -1477133
604  1298013
605  3103871
606   968907
607  -509379
608    12433
609  2618600
610  2661733
611  -576534
612  -335313
613  1870061
614  2548512
615  1068981
616 -1182936
617   689577
618  2887566
619  1287741
620  -265090
621  -179697
622  2202518
623  3071787
624   -53738
625  -690319
626  1354456
627  2474880
628  1526116
629 -1019629
630    80536
631  2761895
632  1812618
633   135420
634  -363350
635  1578578
636  3260384
637   689904
638  -753041
639   722398
640  2049786
641  1951854
642  -444918
643  -209185
644  2544461
645  2134815
646   435653
647  -387491
648  1091585
649  3115743
650   902558
651  -853074
652   748860
653  2269645
654  2246214
655  -326422
656  -765208
657  2274943
658  2576703
659   842644
660  -529859
661   360398
662  3100774
663  1898663
664  -595004
665    43781
666  1740216
667  2727318
668   487927
669 -1147267
670  1506066
671  2643324
672  1197821
673  -396892
674    -2605
675  2972400
676  2443636
677  -390294
678  -210273
679  1397317
680  2668790
681   865969
682 -1347728
683   988593
684  2940235
685  1920038
686   -96135
687  -739173
688  2213891
689  2928566
690    90375
691  -597278
692   804898
693  2752137
694  1828406
695 -1106446
696   154353
697  2516844
698  2290952
699   518912
700  -829815
701  1546613
702  3037576
703   572499
704  -616380
705   418817
706  2511493
707  2289752
708  -851408
709  -307702
710  2407199
711  2622023
712   836297
713 -1113999
714   862462
715  3287194
716  1301843
717  -579248
718  -133117
719  2177741
720  3099696
721   -30477
722  -906620
723  1465216
724  2589322
725  1721330
726  -666249
727    85652
728  2925141
729  1964526
730   -57062
731  -422026
732  1370071
733  3086823
734   599146
735  -925407
736  1150373
737  2554715
738  2090745
739  -290254
740  -254415
741  2643309
742  2198167
743   120121
744  -555774
745   819484
746  3078233
747  1342986
748  -834391
749   605519
750  2306158
751  2531772
752   172737
753  -893367
754  1984409
755  2597750
756   630994
757  -621610
758   236976
759  2960719
760  2043128
761  -647963
762   202633
763  1963631
764  2562372
765   524029
766 -1182400
767  1467763
768  2926898
769  1256767
770  -454961
771  -379282
772  2458422
773  2614359
774  -251410
775  -314328
776  1392066
777  2773142
778  1475256
779 -1052451
780   594949
781  2606798
782  1710617
783   136152
784  -532458
785  1779677
786  2728028
787   211660
788  -307562
789  1091865
790  2542440
791  1858718
792  -797569
793   241457
794  2535869
795  1930441
796   330405
797  -643273
798  1464872
799  3074962
800   651904
801  -492926
802   734607
803  2423100
804  2333121
805  -533944
806  -398698
807  2116539
808  2217713
809   822039
810  -725787
811   758496
812  3165288
813  1436794
814  -352347
815   243123
816  1959770
817  2667702
818   -66109
819  -793462
820  1747948
821  2399573
822  1211939
823  -563245
824   301538
825  3022206
826  1787303
827  -347528
828  -126723
829  1548234
830  2928397
831   589077
832 -1019680
833  1238649
834  2528670
835  1735124
836  -432747
837  -516581
838  2548855
839  2396396
840    35157
841  -436929
842  1034341
843  3115516
844  1369021
845 -1128345
846   545778
847  2360215
848  2118604
849   -63548
850  -977094
851  2033582
852  2823330
853   575184
854  -455654
855   477053
856  2885089
857  2067011
858  -856897
859   -55619
860  1953308
861  2435987
862   626490
863 -1150415
864  1345469
865  3065763
866  1212400
867  -358467
868  -149258
869  2337625
870  2572444
871  -393281
872  -374094
873  1611160
874  2622654
875  1364581
876  -997360
877   642458
878  2888832
879  1622553
880  -103189
881  -474614
882  1801173
883  2886812
884    80755
885  -684693
886  1145090
887  2571294
888  1908016
889  -807532
890   -79253
891  2576036
892  2099316
893   376714
894  -691450
895  1061362
896  3068803
897   910202
898  -639465
899   553838
900  2171860
901  2342298
902  -333729
903  -610359
904  2066517
905  2284870
906   831579
907  -544106
908   592532
909  2994744
910  1382932
911  -637371
912   134763
913  1748967
914  2530043
915   211925
916  -783360
917  1689385
918  2409244
919  1223508
920  -406116
921     7314
922  2694523
923  1920610
924  -414165
925  -225166
926  1344069
927  2753364
928   846567
929  -986273
930  1148748
931  2464282
932  1602746
933  -162149
934  -444729
935  2286943
936  2352071
937    38833
938  -205545
939  1023445
940  2652755
941  1344262
942  -970107
943   605041
944  2256872
945  1808500
946   143967
947  -691105
948  1924194
949  2811201
950   472762
951  -370275
952   593418
953  2495638
954  1856835
955  -834314
956   126147
957  2173118
958  2170683
959   578506
960  -954630
961  1225262
962  2942191
963   905960
964  -459086
965    94053
966  2229869
967  2441380
968  -491554
969  -446334
970  1770428
971  2427793
972  1210333
973  -909422
974   466544
975  2779445
976  1386757
977  -271176
978  -253856
979  1795467
980  2909789
981   165094
982  -729927
983  1235809
984  2335285
985  1634455
986  -765425
987  -179735
988  2593530
989  1942770
990    70315
991  -522933
992  1214115
993  3090455
994   795531
995  -893154
996   764471
997  2257911
998  2108294
999  -395732
1000  -695640
1001  2243975
1002  2380407
1003   526580
1004  -641892
1005   501688
1006  2973942
1007  1455788
1008  -882470
1009   156993
1010  1938070
1011  2587555
1012   323844
1013  -999264
1014  1638915
1015  2557546
1016   956273
1017  -612029
1018  -168648
1019  2642742
1020  2144939
1021  -425074
1022  -116380
1023  1515397
1024  2652407
1025   893979
1026 -1175550
1027   897354
1028  2471781
1029  1423857
1030  -202365
1031  -512577
1032  2147931
1033  2580835
1034    33904
1035  -310986
1036  1032888
1037  2520157
1038  1432275
1039 -1084367
1040   336363
1041  2351010
1042  1769727
1043   163945
1044  -750083
1045  1602639
1046  2859950
1047   495643
1048  -508315
1049   449177
1050  2235329
1051  2034280
1052  -711540
1053  -212307
1054  2040533
1055  2141063
1056   768216
1057  -810288
1058   865628
1059  2792623
1060   964709
1061  -377350
1062   202276
1063  1934796
1064  2416402
1065  -220629
1066  -513334
1067  1604830
1068  2060822
1069  1080080
1070  -677901
1071   379959
1072  2729129
1073  1423304
1074  -236536
1075   -18872
1076  1645099
1077  2708812
1078   177111
1079  -898970
1080  1195037
1081  2135520
1082  1418707
1083  -592184
1084  -212522
1085  2528544
1086  1962154
1087    66177
1088  -273773
1089  1091770
1090  2762192
1091   741755
1092 -1059448
1093   683790
1094  2081322
1095  1870269
1096  -150671
1097  -539814
1098  2223672
1099  2296341
1100   284409
1101  -466142
1102   556913
1103  2661657
1104  1411900
1105  -857371
1106   317126
1107  1870286
1108  2101232
1109   249632
1110  -924665
1111  1666948
1112  2579303
1113   720836
1114  -478553
1115    57781
1116  2479182
1117  2025607
1118  -656536
1119  -152576
1120  1590874
1121  2327909
1122   744383
1123 -1190996
1124   936838
1125  2655996
1126  1246345
1127  -233735
1128  -299236
1129  2039688
1130  2430560
1131  -300482
1132  -525676
1133  1150912
1134  2377865
1135  1385318
1136 -1088932
1137   269173
1138  2585817
1139  1786565
1140    89090
1141  -712225
1142  1412616
1143  2789468
1144   310071
1145  -739178
1146   603683
1147  2248794
1148  2052730
1149  -658496
1150  -299346
1151  2198312
1152  2002274
1153   416848
1154  -866834
1155   766512
1156  2849998
1157   913418
1158  -661137
1159   274373
1160  1994964
1161  2438801
1162  -248326
1163  -803781
1164  1704367
1165  2199763
1166   893507
1167  -833056
1168   112429
1169  2790805
1170  1611094
1171  -476101
1172  -216668
1173  1452497
1174  2689081
1175   386870
1176 -1071483
1177  1102017
1178  2224699
1179  1473614
1180  -386865
1181  -398133
1182  2260681
1183  1914626
1184  -148311
1185  -329775
1186   938118
1187  2555045
1188   960895
1189  -937593
1190   813889
1191  2160565
1192  1716758
1193   -78819
1194  -743555
1195  1850102
1196  2280792
1197   196798
1198  -481501
1199   487319
1200  2550068
1201  1658142
1202  -824459
1203   225983
1204  1918104
1205  1969919
1206   333244
1207 -1027221
1208  1250417
1209  2481406
1210   678603
1211  -346328
1212   144537
1213  2230111
1214  2104616
1215  -555605
1216  -251955
1217  1464321
1218  2009218
1219   849284
1220  -988284
1221   702048
1222  2541560
1223  1159165
1224  -170666
1225  -190690
1226  1779576
1227  2396664
1228  -236341
1229  -589100
1230  1156699
1231  2097048
1232  1310184
1233  -904580
1234   149917
1235  2482062
1236  1579255
1237    11386
1238  -539436
1239  1184488
1240  2590793
1241   342201
1242  -608139
1243   880691
1244  1969100
1245  1632794
1246  -651420
1247  -328972
1248  2165866
1249  1764368
1250   210002
1251  -605121
1252   841368
1253  2824109
1254   890190
1255  -812276
1256   380411
1257  1877456
1258  2136548
1259  -260826
1260  -894083
1261  1684669
1262  2077268
1263   672567
1264  -561590
1265   314121
1266  2698313
1267  1421696
1268  -724001
1269    45726
1270  1586645
1271  2298488
1272   193910
1273 -1108177
1274  1323607
1275  2322636
1276  1079384
1277  -500155
1278  -321298
1279  2363941
1280  2036467
1281  -477943
1282  -498433
1283  1077285
1284  2611986
1285  1016659
1286 -1271853
1287   563864
1288  2350375
1289  1653530
1290  -230563
1291  -975437
1292  1697325
1293  2528019
1294   195277
1295  -569347
1296   465046
1297  2334795
1298  1697119
1299  -908433
1300   -10872
1301  1885314
1302  1816902
1303   363825
1304  -955830
1305  1085860
1306  2555517
1307   648259
1308  -447820
1309   130414
1310  1983604
1311  2066107
1312  -617097
1313  -491134
1314  1510785
1315  1953055
1316   852121
1317  -877780
1318   605622
1319  2624553
1320  1058331
1321  -449436
1322  -250755
1323  1578370
1324  2354800
1325  -209533
1326  -708513
1327  1314740
1328  2112059
1329  1254363
1330  -829164
1331   -52369
1332  2408092
1333  1527195
1334  -153394
1335  -483160
1336  1056775
1337  2593955
1338   490388
1339  -810233
1340   767062
1341  1889098
1342  1611476
1343  -522454
1344  -564401
1345  2081899
1346  1893436
1347   164709
1348  -586774
1349   622141
1350  2662521
1351  1053691
1352  -861984
1353   312583
1354  1636961
1355  1859965
1356   -52749
1357  -841864
1358  1621423
1359  2115922
1360   648047
1361  -380563
1362   141211
1363  2281627
1364  1413828
1365  -765152
1366   -18161
1367  1464765
1368  2133367
1369   434596
1370 -1110505
1371  1083084
1372  2301005
1373  1010095
1374  -371499
1375  -370164
1376  1994349
1377  1964009
1378  -469834
1379  -380722
1380  1070981
1381  2206145
1382  1043501
1383 -1023602
1384   525644
1385  2137900
1386  1236478
1387  -152175
1388  -649304
1389  1522924
1390  2309558
1391    25304
1392  -442570
1393   771975
1394  2079206
1395  1442128
1396  -964520
1397   -21750
1398  1975064
1399  1522572
1400   165581
1401  -761256
1402  1156793
1403  2602676
1404   389840
1405  -755345
1406   266974
1407  1955275
1408  1966141
1409  -661907
1410  -497473
1411  1807544
1412  1923109
1413   581101
1414  -921978
1415   442885
1416  2543973
1417   909888
1418  -622738
1419   -52678
1420  1565092
1421  2267288
1422  -114700
1423  -766917
1424  1359183
1425  1992872
1426  1014887
1427  -854166
1428  -237932
1429  2383355
1430  1512758
1431  -448478
1432  -415367
1433  1217240
1434  2609562
1435   440506
1436 -1079618
1437   822823
1438  1973556
1439  1405215
1440  -550704
1441  -694330
1442  2030936
1443  2005090
1444    -9233
1445  -617613
1446   528200
1447  2495335
1448  1130301
1449 -1019354
1450   220607
1451  1725078
1452  1827434
1453    36597
1454 -1016620
1455  1446724
1456  2254349
1457   454524
1458  -596837
1459    15745
1460  2219134
1461  1648045
1462  -822762
1463  -175322
1464  1478645
1465  2029059
1466   534385
1467 -1179757
1468   809537
1469  2301084
1470   908714
1471  -385121
1472  -345386
1473  1791400
1474  2060243
1475  -389075
1476  -402343
1477  1076488
1478  1925580
1479   947569
1480 -1087848
1481   258771
1482  2162926
1483  1233587
1484  -101953
1485  -492558
1486  1435242
1487  2401392
1488    12925
1489  -707832
1490   636691
1491  1856485
1492  1421174
1493  -915477
1494  -275638
1495  2003878
1496  1632574
1497   282248
1498  -604290
1499   877630
1500  2410162
1501   427383
1502  -756870
1503   278959
1504  1578931
1505  1782643
1506  -372079
1507  -508070
1508  1634619
1509  1680393
1510   519334
1511  -641394
1512   338244
1513  2371537
1514   973423
1515  -639898
1516    54788
1517  1419813
1518  2030280
1519  -112013
1520  -932354
1521  1305378
1522  1887367
1523   790490
1524  -645062
1525  -115633
1526  2293910
1527  1509962
1528  -478248
1529  -279976
1530  1030072
1531  2181314
1532   453980
1533 -1095661
1534   751979
1535  1895293
1536  1263363
1537  -287131
1538  -542559
1539  1895926
1540  1918670
1541  -217116
1542  -561660
1543   574151
1544  2140159
1545   941046
1546 -1096012
1547   380091
1548  1927310
1549  1569958
1550    -7112
1551  -885509
1552  1396196
1553  2175498
1554   127970
1555  -669766
1556   177440
1557  2047811
1558  1523494
1559  -960175
1560  -154400
1561  1723212
1562  1840753
1563   371720
1564 -1110720
1565   802672
1566  2335102
1567   626997
1568  -609229
1569  -231635
1570  1765980
1571  2095108
1572  -500269
1573  -620456
1574  1204549
1575  1898197
1576   869612
1577 -1107603
1578   170273
1579  2343787
1580  1201206
1581  -367190
1582  -558377
1583  1272388
1584  2328488
1585   -54459
1586  -876371
1587   795900
1588  1897627
1589  1434347
1590  -734154
1591  -345157
1592  1997206
1593  1539515
1594    -4171
1595  -746829
1596   616669
1597  2370213
1598   594897
1599  -854228
1600   367145
1601  1709003
1602  1811934
1603  -389128
1604  -812949
1605  1608608
1606  1795375
1607   292652
1608  -796394
1609   137423
1610  2333868
1611  1169951
1612  -731030
1613    -1501
1614  1366880
1615  2024986
1616   135305
1617 -1114254
1618   973151
1619  1852172
1620   807752
1621  -507007
1622  -298806
1623  2016140
1624  1632385
1625  -483350
1626  -322447
1627   926760
1628  1972570
1629   614355
1630 -1044619
1631   668949
1632  1876522
1633  1045978
1634  -282708
1635  -594651
1636  1586736
1637  1865195
1638  -236902
1639  -471236
1640   654424
1641  1968058
1642  1068967
1643 -1033479
1644   205082
1645  1852033
1646  1340227
1647   -57509
1648  -871049
1649  1137161
1650  2128861
1651   185423
1652  -513959
1653   339827
1654  1835682
1655  1554978
1656  -785187
1657  -302745
1658  1504953
1659  1491752
1660   309141
1661  -940170
1662   640103
1663  2273102
1664   678858
1665  -452350
1666    24580
1667  1542177
1668  1859986
1669  -520880
1670  -691043
1671  1206462
1672  1617333
1673   681601
1674  -847305
1675   216439
1676  2228586
1677  1037979
1678  -408144
1679  -305296
1680  1149609
1681  2105915
1682   -44325
1683  -942047
1684   849927
1685  1756648
1686  1132283
1687  -737505
1688  -389809
1689  2021680
1690  1492455
1691  -229964
1692  -592505
1693   705141
1694  2276143
1695   572298
1696  -968160
1697   450217
1698  1638575
1699  1430639
1700  -458889
1701  -869888
1702  1572406
1703  1818544
1704   179887
1705  -620473
1706   271760
1707  2237978
1708  1124677
1709  -966263
1710   -60534
1711  1402070
1712  1692420
1713   -25843
1714 -1117791
1715  1125873
1716  2047225
1717   580600
1718  -540599
1719  -177571
1720  1907814
1721  1540619
1722  -770547
1723  -435943
1724  1076706
1725  1882741
1726   555137
1727 -1181039
1728   584924
1729  2126678
1730  1015758
1731  -404560
1732  -603052
1733  1532358
1734  1974023
1735  -392190
1736  -746028
1737   652014
1738  1923991
1739  1179112
1740 -1031224
1741   -69279
1742  1813316
1743  1340814
1744     1737
1745  -801197
1746   957900
1747  2206420
1748   230797
1749  -715063
1750   223319
1751  1608731
1752  1495629
1753  -746194
1754  -461288
1755  1544272
1756  1504799
1757   305590
1758  -810621
1759   509716
1760  2244878
1761   677516
1762  -682860
1763  -138083
1764  1282121
1765  1797379
1766  -359887
1767  -836793
1768  1204687
1769  1764688
1770   795102
1771  -759745
1772   -88823
1773  2056806
1774  1113697
1775  -521211
1776  -393603
1777   885427
1778  1948289
1779   223019
1780  -854600
1781   821724
1782  1633317
1783  1019741
1784  -535675
1785  -490315
1786  1728648
1787  1421115
1788  -261032
1789  -426061
1790   665187
1791  2025007
1792   621801
1793  -982780
1794   409875
1795  1567731
1796  1226952
1797  -318020
1798  -807077
1799  1405186
1800  1726654
1801    28803
1802  -487356
1803   316759
1804  1898721
1805  1038771
1806  -929090
1807    17702
1808  1414860
1809  1458827
1810    66983
1811  -970788
1812  1004179
1813  1946889
1814   327582
1815  -635765
1816  -145197
1817  1710581
1818  1525169
1819  -729963
1820  -370288
1821  1222866
1822  1726631
1823   544550
1824 -1082614
1825   399522
1826  1921084
1827   706289
1828  -486993
1829  -484160
1830  1323696
1831  1884956
1832  -289429
1833  -589005
1834   861059
1835  1701920
1836   954518
1837  -987823
1838  -122557
1839  1784272
1840  1051798
1841  -266672
1842  -644325
1843  1001216
1844  2169056
1845   134461
1846  -839642
1847   441305
1848  1637485
1849  1339902
1850  -817701
1851  -605457
1852  1659059
1853  1549226
1854   119986
1855  -842945
1856   403949
1857  2187515
1858   636701
1859  -888328
1860   -46576
1861  1313689
1862  1701075
1863  -282758
1864  -869971
1865  1224516
1866  1658506
1867   471057
1868  -792286
1869  -128949
1870  2003991
1871  1125235
1872  -718774
1873  -333333
1874  1055399
1875  1925929
1876   170023
1877 -1135845
1878   728817
1879  1727955
1880   824681
1881  -652815
1882  -600048
1883  1687215
1884  1602602
1885  -335993
1886  -493967
1887   628349
1888  1861756
1889   644141
1890 -1167580
1891   178690
1892  1580492
1893  1194731
1894  -216976
1895  -839453
1896  1235134
1897  1862916
1898    41631
1899  -602373
1900   181010
1901  1686044
1902  1134315
1903  -951819
1904  -231715
1905  1365199
1906  1438169
1907   218542
1908  -923952
1909   736113
1910  1925468
1911   365561
1912  -618526
1913  -179122
1914  1423011
1915  1514522
1916  -600220
1917  -436230
1918  1131996
1919  1465996
1920   506190
1921  -912317
1922   267551
1923  1845470
1924   691817
1925  -463451
1926  -338308
1927  1196477
1928  1858496
1929  -240637
1930  -778950
1931   761221
1932  1527016
1933   853388
1934  -919676
1935  -255339
1936  1801285
1937  1156289
1938  -242209
1939  -558886
1940   753842
1941  1943751
1942   179205
1943  -879537
1944   383285
1945  1356180
1946  1148304
1947  -571493
1948  -561103
1949  1498584
1950  1367602
1951     -365
1952  -627281
1953   327346
1954  1878831
1955   551267
1956  -916551
1957   106028
1958  1314011
1959  1461530
1960  -253570
1961  -897941
1962  1141670
1963  1560842
1964   241157
1965  -694678
1966   -74932
1967  1813996
1968  1068541
1969  -758760
1970  -182686
1971  1077046
1972  1610768
1973   122844
1974 -1088826
1975   717308
1976  1662688
1977   572436
1978  -591992
1979  -415263
1980  1623917
1981  1529794
1982  -504206
1983  -505540
1984   711524
1985  1658470
1986   592086
1987 -1164981
1988   162007
1989  1685213
1990  1045135
1991  -301470
1992  -759269
1993  1205503
1994  1863755
1995  -167363
1996  -776377
1997   300765
1998  1623391
1999  1083987
2000  -974715
2001  -234947
2002  1528670
2003  1295939
2004     3111
2005  -947593
2006   647081
2007  1948384
2008   298680
2009  -744733
2010   -83485
2011  1410937
2012  1561609
2013  -632607
2014  -726719
2015  1113723
2016  1506795
2017   449443
2018 -1000114
2019    64240
2020  1916495
2021   794012
2022  -579639
2023  -353767
2024  1022376
2025  1699110
2026  -239098
2027  -902852
2028   732057
2029  1410010
2030   745448
2031  -716377
2032  -240504
2033  1722345
2034  1085697
2035  -403137
2036  -531844
2037   653037
2038  1779419
2039   159691
2040 -1039702
2041   430062
2042  1493917
2043  1112796
2044  -532526
2045  -667351
2046  1466215
2047  1449839
2048  -147286
2049  -724200
2050   202957
2051  1794448
2052   739917
2053  -942803
2054    12649
2055  1304085
2056  1408215
2057  -122749
2058  -977649
2059   938292
2060  1591630
2061   236780
2062  -641778
2063  -149746
2064  1609503
2065  1193091
2066  -701099
2067  -285687
2068   952437
2069  1430302
2070   276250
2071 -1045320
2072   458137
2073  1624024
2074   647271
2075  -414912
2076  -462784
2077  1260038
2078  1478422
2079  -482612
2080  -569015
2081   668836
2082  1473811
2083   665711
2084  -920346
2085   163384
2086  1548870
2087   748664
2088  -361286
2089  -601626
2090   962517
2091  1634904
2092  -206098
2093  -683885
2094   445545
2095  1462253
2096  1051441
2097  -822282
2098  -350986
2099  1372996
2100  1071308
2101  -138845
2102  -893308
2103   491710
2104  1870590
2105   304710
2106  -720249
2107   134646
2108  1298086
2109  1292467
2110  -599365
2111  -635561
2112  1150874
2113  1182833
2114   111294
2115  -831608
2116   154989
2117  1857139
2118   708199
2119  -666178
2120  -165532
2121  1054254
2122  1530507
2123  -312483
2124 -1003334
2125   845522
2126  1489142
2127   543512
2128  -794097
2129  -324887
2130  1703139
2131  1136286
2132  -520332
2133  -493502
2134   661226
2135  1694816
2136   263143
2137 -1080680
2138   370671
2139  1454901
2140   935639
2141  -549140
2142  -766039
2143  1305849
2144  1428500
2145  -241722
2146  -596191
2147   369941
2148  1698042
2149   695599
2150 -1067633
2151   -68157
2152  1256719
2153  1134559
2154  -214652
2155  -974631
2156   884313
2157  1676088
2158   205785
2159  -606947
2160   -79042
2161  1501708
2162  1161604
2163  -923268
2164  -542490
2165   993040
2166  1360537
2167   166171
2168 -1084375
2169   477790
2170  1783121
2171   519053
2172  -579910
2173  -390055
2174  1180816
2175  1431727
2176  -596147
2177  -766136
2178   671421
2179  1423361
2180   673408
2181  -955738
2182   -62272
2183  1626296
2184   902376
2185  -359009
2186  -698406
2187   760744
2188  1733517
2189   -81491
2190  -878845
2191   306323
2192  1303733
2193   974992
2194  -747863
2195  -443471
2196  1344846
2197  1069307
2198   -60097
2199  -636102
2200   415994
2201  1690144
2202   297435
2203  -844926
2204    22000
2205  1090499
2206  1192808
2207  -473722
2208  -732504
2209  1137256
2210  1330774
2211   188785
2212  -698145
2213    14914
2214  1652665
2215   709635
2216  -784102
2217  -295479
2218   803130
2219  1371417
2220   -26882
2221  -864248
2222   772522
2223  1400416
2224   490033
2225  -625899
2226  -433747
2227  1354936
2228  1010121
2229  -612320
2230  -441089
2231   653655
2232  1493937
2233   306793
2234  -966314
2235   434770
2236  1405314
2237   672807
2238  -520911
2239  -722005
2240  1061179
2241  1288546
2242  -315152
2243  -535679
2244   382368
2245  1501462
2246   740107
2247 -1008419
2248  -110431
2249  1301197
2250  1002083
2251  -282411
2252  -960151
2253   778625
2254  1596405
2255    -2397
2256  -668914
2257    55260
2258  1326148
2259  1040106
2260  -820019
2261  -399402
2262  1093790
2263  1182615
2264   163040
2265  -926939
2266   321725
2267  1586542
2268   305938
2269  -723099
2270  -337675
2271  1100876
2272  1438687
2273  -476776
2274  -684673
2275   838209
2276  1276972
2277   411335
2278  -946671
2279   -78166
2280  1557812
2281   631679
2282  -578678
2283  -486127
2284   832072
2285  1640970
2286   -94367
2287  -883531
2288   484844
2289  1302468
2290   763926
2291  -875236
2292  -606326
2293  1377755
2294  1086531
2295  -284458
2296  -678002
2297   431618
2298  1740036
2299   357520
2300  -998376
2301    19720
2302  1120224
2303  1084620
2304  -500764
2305  -917162
2306  1028671
2307  1368433
2308   107330
2309  -726932
2310   -93424
2311  1567241
2312   813069
2313  -870334
2314  -314349
2315   908603
2316  1319174
2317   -90897
2318 -1076821
2319   613667
2320  1417783
2321   350113
2322  -644035
2323  -399651
2324  1324921
2325  1161151
2326  -594428
2327  -488693
2328   624350
2329  1377483
2330   344180
2331 -1142842
2332    87946
2333  1341680
2334   659872
2335  -476121
2336  -690370
2337  1064557
2338  1531530
2339  -237122
2340  -632171
2341   281967
2342  1242178
2343   667408
2344  -985717
2345  -235799
2346  1207816
2347   909419
2348  -113317
2349  -762236
2350   594731
2351  1533287
2352    54694
2353  -690723
2354   -35790
2355  1067015
2356   993225
2357  -720752
2358  -486226
2359  1049649
2360  1064142
2361   103176
2362  -811265
2363   237841
2364  1516883
2365   292033
2366  -681837
2367  -197175
2368   943226
2369  1270570
2370  -430785
2371  -766733
2372   733291
2373  1139740
2374   386283
2375  -797304
2376  -205981
2377  1456263
2378   712381
2379  -555658
2380  -406790
2381   690110
2382  1439073
2383   -99478
2384  -968401
2385   420298
2386  1136262
2387   633341
2388  -623315
2389  -488264
2390  1294924
2391  1026083
2392  -354812
2393  -592392
2394   299817
2395  1433623
2396   287469
2397 -1027102
2398    86409
2399  1117021
2400   914283
2401  -408109
2402  -765413
2403  1058539
2404  1297486
2405  -159830
2406  -719491
2407   -28913
2408  1366027
2409   686686
2410  -911670
2411  -185154
2412  1002481
2413  1124567
2414  -103510
2415 -1017375
2416   580655
2417  1403811
2418   166445
2419  -707219
2420  -331333
2421  1276303
2422  1124843
2423  -744030
2424  -542416
2425   757298
2426  1254531
2427   246786
2428 -1112151
2429   104339
2430  1409715
2431   546717
2432  -492053
2433  -580371
2434   913783
2435  1369681
2436  -418772
2437  -764263
2438   386801
2439  1212761
2440   630050
2441  -967484
2442  -240233
2443  1379593
2444   870246
2445  -325227
2446  -822848
2447   537802
2448  1552422
2449   -70449
2450  -926180
2451    27837
2452  1127084
2453  1054584
2454  -667552
2455  -640885
2456  1036325
2457  1088998
2458    26812
2459  -914238
2460   -22519
2461  1511937
2462   450408
2463  -766858
2464  -239844
2465   877338
2466  1257242
2467  -351289
2468  -891952
2469   694720
2470  1117951
2471   281748
2472  -783169
2473  -336544
2474  1370791
2475   795803
2476  -582254
2477  -404206
2478   597577
2479  1330837
2480     2791
2481 -1050639
2482   327477
2483  1156126
2484   618414
2485  -556548
2486  -627727
2487  1123293
2488  1066752
2489  -408712
2490  -591765
2491   265068
2492  1318030
2493   403876
2494  -990130
2495    28749
2496  1061630
2497   795026
2498  -328227
2499  -824031
2500   785848
2501  1206268
2502  -191044
2503  -655080
2504    -6219
2505  1244272
2506   811213
2507  -823436
2508  -267421
2509   887994
2510   922989
2511   -50753
2512  -941384
2513   390289
2514  1271833
2515   109747
2516  -563186
2517  -202377
2518  1038536
2519  1031876
2520  -647863
2521  -492061
2522   710161
2523   972266
2524   159733
2525  -960331
2526   117506
2527  1403654
2528   425093
2529  -553083
2530  -464522
2531   802902
2532  1243083
2533  -482904
2534  -803858
2535   480802
2536  1118419
2537   556734
2538  -885756
2539  -331559
2540  1277439
2541   772828
2542  -362333
2543  -707839
2544   389614
2545  1414982
2546     5319
2547  -862185
2548   154674
2549  1026926
2550   855520
2551  -657245
2552  -663572
2553  1033420
2554   919706
2555  -208345
2556  -740068
2557   150523
2558  1504599
2559   378091
2560  -891368
2561  -127750
2562   891970
2563  1056362
2564  -429193
2565  -985448
2566   707719
2567  1155804
2568   164549
2569  -699700
2570  -255638
2571  1356769
2572   778955
2573  -769227
2574  -449218
2575   613057
2576  1172058
2577   -73006
2578 -1096306
2579   406637
2580  1284620
2581   467066
2582  -619690
2583  -620027
2584  1092597
2585  1100781
2586  -550815
2587  -681053
2588   297074
2589  1253339
2590   414015
2591 -1044700
2592   -30021
2593  1159383
2594   723319
2595  -362693
2596  -860328
2597   664677
2598  1270911
2599  -195488
2600  -690396
2601    18777
2602  1129745
2603   792697
2604  -899796
2605  -420572
2606   922639
2607   865132
2608   -96607
2609  -928181
2610   349309
2611  1413010
2612   129775
2613  -713807
2614  -259279
2615   942662
2616  1060941
2617  -690443
2618  -743751
2619   680534
2620  1029657
2621   283289
2622  -881218
2623   -97421
2624  1347026
2625   500244
2626  -560429
2627  -516429
2628   554167
2629  1208546
2630  -285603
2631  -814824
2632   424055
2633   993742
2634   525604
2635  -746521
2636  -428421
2637  1175441
2638   738823
2639  -427025
2640  -616679
2641   341957
2642  1346707
2643    56231
2644  -908955
2645   169541
2646   947868
2647   705238
2648  -591186
2649  -710866
2650   937253
2651   926933
2652  -185133
2653  -605777
2654    48836
2655  1279995
2656   413210
2657  -898779
2658  -165652
2659   778299
2660   897516
2661  -299232
2662  -927753
2663   637636
2664  1101121
2665    61636
2666  -601741
2667  -247017
2668  1115424
2669   656095
2670  -830915
2671  -391370
2672   639997
2673  1010667
2674    18847
2675  -943313
2676   364908
2677  1159389
2678   251301
2679  -591730
2680  -548070
2681   895929
2682  1006610
2683  -564033
2684  -571163
2685   413225
2686  1061073
2687   357060
2688  -978758
2689   -22702
2690  1145382
2691   478991
2692  -485482
2693  -736996
2694   686002
2695  1280557
2696  -306656
2697  -773326
2698   138513
2699  1067732
2700   677434
2701  -957361
2702  -476452
2703  1032395
2704   828628
2705  -172622
2706  -865741
2707   267167
2708  1379665
2709    81165
2710  -796905
2711  -199944
2712   836181
2713   952413
2714  -654591
2715  -738615
2716   789636
2717   982928
2718   147225
2719  -850918
2720  -142019
2721  1305674
2722   408096
2723  -760211
2724  -435389
2725   659275
2726  1212658
2727  -325177
2728  -969562
2729   493414
2730  1043256
2731   357514
2732  -808335
2733  -521513
2734  1158475
2735   763539
2736  -536456
2737  -576453
2738   336175
2739  1288251
2740   134961
2741 -1013131
2742    53160
2743   881670
2744   598569
2745  -544967
2746  -781892
2747   875616
2748  1020482
2749  -258460
2750  -645121
2751    23027
2752  1199267
2753   442805
2754 -1009161
2755  -232135
2756   815984
2757   798232
2758  -270898
2759  -938144
2760   545828
2761  1117187
2762   -19157
2763  -642613
2764  -285019
2765  1006265
2766   806444
2767  -756682
2768  -458951
2769   625897
2770   940047
2771    61068
2772 -1015383
2773   144184
2774  1153142
2775   221731
2776  -593619
2777  -514786
2778   825554
2779  1111892
2780  -496401
2781  -662829
2782   376363
2783   958481
2784   364725
2785  -980081
2786  -251523
2787  1069384
2788   519828
2789  -382943
2790  -650243
2791   493087
2792  1229111
2793  -186999
2794  -761896
2795    91990
2796   802139
2797   587737
2798  -769920
2799  -466032
2800   952516
2801   697367
2802  -176787
2803  -679983
2804   167579
2805  1196819
2806    31711
2807  -817448
2808  -106112
2809   731397
2810   801243
2811  -608398
2812  -730914
2813   822252
2814   908113
2815   -31428
2816  -780252
2817  -168383
2818  1184833
2819   355448
2820  -768858
2821  -280693
2822   596167
2823   967577
2824  -296289
2825  -939840
2826   443993
2827   916756
2828   219009
2829  -645456
2830  -443075
2831  1058169
2832   717233
2833  -626704
2834  -492120
2835   382582
2836  1076153
2837    -9442
2838 -1110903
2839   127347
2840  1000747
2841   482511
2842  -500175
2843  -645713
2844   889281
2845   966867
2846  -471946
2847  -686655
2848    79437
2849  1075407
2850   409464
2851 -1045614
2852  -235016
2853   917622
2854   760079
2855  -249507
2856  -887900
2857   504248
2858  1162613
2859  -183240
2860  -804661
2861  -254551
2862   977072
2863   823441
2864  -810621
2865  -530129
2866   705993
2867   879880
2868     -368
2869 -1013628
2870    65433
2871  1213331
2872   198287
2873  -688770
2874  -496199
2875   711831
2876  1063141
2877  -524481
2878  -740721
2879   427230
2880   860095
2881   258277
2882  -931909
2883  -258596
2884  1139976
2885   487553
2886  -510208
2887  -614000
2888   418392
2889  1159483
2890  -254351
2891  -899956
2892   145762
2893   861420
2894   589797
2895  -757658
2896  -615673
2897   971335
2898   769911
2899  -315319
2900  -764524
2901    50638
2902  1175767
2903   118045
2904  -875766
2905   -64190
2906   746027
2907   788687
2908  -472687
2909  -832650
2910   626018
2911   816534
2912   -92696
2913  -716175
2914  -233831
2915  1107075
2916   510916
2917  -749387
2918  -299006
2919   572638
2920   925102
2921  -201207
2922 -1022964
2923   313322
2924   915788
2925   147959
2926  -623022
2927  -458781
2928   965514
2929   776922
2930  -621127
2931  -486015
2932   336896
2933   922662
2934    94161
2935 -1029917
2936    29810
2937   941850
2938   419960
2939  -453883
2940  -702290
2941   664858
2942   982626
2943  -421567
2944  -668575
2945    87428
2946   935105
2947   462325
2948  -923820
2949  -284814
2950   822570
2951   549752
2952  -272599
2953  -821380
2954   328397
2955  1056567
2956  -161380
2957  -668103
2958   -99545
2959   812534
2960   698234
2961  -766801
2962  -533155
2963   680442
2964   632176
2965  -127300
2966  -857583
2967    92548
2968  1162916
2969   108961
2970  -682326
2971  -275379
2972   657846
2973   887934
2974  -587527
2975  -792759
2976   475939
2977   761056
2978   155080
2979  -821885
2980  -242904
2981  1159347
2982   456477
2983  -621757
2984  -548055
2985   389128
2986  1023058
2987  -302169
2988  -941013
2989   261633
2990   843663
2991   423375
2992  -696629
2993  -586557
2994   950392
2995   696011
2996  -437997
2997  -663958
2998   104303
2999  1094238
3000   110598
3001  -962023
3002   -28957
3003   805035
3004   650258
3005  -532406
3006  -908855
3007   654282
3008   920154
3009  -209950
3010  -732439
3011  -159057
3012  1098282
3013   486722
3014  -930401
3015  -381507
3016   613043
3017   816152
3018  -223658
3019 -1042102
3020   309824
3021  1052189
3022   118319
3023  -667473
3024  -498079
3025   876930
3026   818522
3027  -733344
3028  -665155
3029   341328
3030   902359
3031   177400
3032 -1007881
3033   -54059
3034   985168
3035   342078
3036  -515545
3037  -701761
3038   538774
3039   974743
3040  -436958
3041  -724257
3042   122310
3043   855021
3044   473757
3045  -883545
3046  -370580
3047   853316
3048   513122
3049  -356213
3050  -809813
3051   254876
3052  1105935
3053  -116891
3054  -745420
3055   -79760
3056   725675
3057   669103
3058  -720597
3059  -658617
3060   647488
3061   651312
3062   -91707
3063  -787953
3064   -68294
3065  1091970
3066   197037
3067  -711754
3068  -319624
3069   512052
3070   838046
3071  -456043
3072  -822071
3073   453051
3074   753509
3075   133246
3076  -703885
3077  -339371
3078   975625
3079   399036
3080  -656169
3081  -463826
3082   315929
3083   922945
3084  -146571
3085  -894074
3086   231848
3087   777725
3088   306503
3089  -646620
3090  -646976
3091   793516
3092   665775
3093  -498219
3094  -594678
3095   139409
3096  1001356
3097   154210
3098  -961771
3099   -65970
3100   726309
3101   474451
3102  -466334
3103  -831372
3104   564139
3105   912017
3106  -223343
3107  -636511
3108  -145318
3109   886695
3110   440019
3111  -911708
3112  -386316
3113   585605
3114   629927
3115  -200662
3116  -894238
3117   295659
3118   980926
3119   -44009
3120  -640878
3121  -354730
3122   723824
3123   660010
3124  -767813
3125  -578006
3126   485903
3127   760392
3128    61453
3129  -933543
3130   -32056
3131   996542
3132   177769
3133  -634051
3134  -573003
3135   562656
3136   960369
3137  -507659
3138  -784920
3139   256267
3140   807104
3141   317945
3142  -928666
3143  -421135
3144   929844
3145   474136
3146  -447797
3147  -721874
3148   259117
3149  1113043
3150  -125199
3151  -873307
3152   -78527
3153   671209
3154   571414
3155  -734259
3156  -714830
3157   726161
3158   706873
3159  -200298
3160  -773590
3161   -87515
3162  1077470
3163   183258
3164  -867847
3165  -338446
3166   531684
3167   793544
3168  -419418
3169  -898056
3170   465583
3171   819214
3172    41236
3173  -747774
3174  -441610
3175   918285
3176   480757
3177  -731810
3178  -496434
3179   373460
3180   916070
3181  -104867
3182 -1014739
3183   126772
3184   811148
3185   254486
3186  -610556
3187  -674529
3188   708450
3189   753485
3190  -494168
3191  -603578
3192   103144
3193   897628
3194   200573
3195 -1003397
3196  -206674
3197   713941
3198   442296
3199  -393760
3200  -787916
3201   462116
3202   911134
3203  -275617
3204  -672896
3205  -141954
3206   755653
3207   448815
3208  -856219
3209  -410525
3210   620782
3211   568517
3212  -170568
3213  -850118
3214   157313
3215   948696
3216   -54809
3217  -694267
3218  -385971
3219   602561
3220   737588
3221  -632437
3222  -636984
3223   439015
3224   661967
3225    56490
3226  -867719
3227  -183700
3228   902510
3229   182413
3230  -575443
3231  -478884
3232   389927
3233   849009
3234  -383730
3235  -737407
3236   228925
3237   619349
3238   227965
3239  -768946
3240  -424931
3241   842547
3242   418029
3243  -466228
3244  -577916
3245   196522
3246   929326
3247  -170520
3248  -888000
3249    11371
3250   642550
3251   443844
3252  -640771
3253  -657883
3254   729272
3255   650288
3256  -331896
3257  -709388
3258   -82492
3259   941052
3260   127534
3261  -914811
3262  -231975
3263   585865
3264   660173
3265  -413964
3266  -875698
3267   462544
3268   776955
3269  -133678
3270  -729040
3271  -350733
3272   854480
3273   455396
3274  -781953
3275  -432823
3276   424336
3277   761665
3278  -154369
3279 -1026829
3280   109332
3281   850016
3282   136857
3283  -639686
3284  -582924
3285   705916
3286   754251
3287  -596377
3288  -637735
3289   188695
3290   764514
3291   111791
3292 -1010557
3293  -181380
3294   826705
3295   356960
3296  -465807
3297  -749587
3298   420558
3299   920202
3300  -350852
3301  -783803
3302  -102585
3303   744186
3304   493520
3305  -859256
3306  -519583
3307   668473
3308   565864
3309  -237379
3310  -868006
3311    41083
3312   954297
3313   -56364
3314  -741990
3315  -292916
3316   598176
3317   714935
3318  -609635
3319  -717807
3320   437833
3321   594224
3322   -62554
3323  -855479
3324  -236584
3325   932878
3326   233386
3327  -648911
3328  -443400
3329   410812
3330   862881
3331  -379388
3332  -918537
3333   183453
3334   670623
3335   203734
3336  -782587
3337  -539439
3338   830177
3339   534093
3340  -504547
3341  -616714
3342   112505
3343   881912
3344   -65224
3345  -937562
3346   -68818
3347   624903
3348   430503
3349  -546633
3350  -741522
3351   571862
3352   662557
3353  -326150
3354  -648670
3355  -139407
3356   800970
3357   232286
3358  -830692
3359  -250048
3360   492670
3361   520890
3362  -327776
3363  -849104
3364   292619
3365   723988
3366  -137542
3367  -614200
3368  -300588
3369   719339
3370   458923
3371  -753626
3372  -441974
3373   389440
3374   571568
3375  -159489
3376  -913650
3377    83535
3378   812190
3379    44053
3380  -583762
3381  -474232
3382   560146
3383   660716
3384  -615110
3385  -649509
3386   183660
3387   635814
3388   133679
3389  -879129
3390  -213346
3391   800583
3392   284867
3393  -493281
3394  -676319
3395   314734
3396   829762
3397  -383676
3398  -770782
3399    13674
3400   652348
3401   387526
3402  -791878
3403  -498781
3404   678809
3405   435241
3406  -344574
3407  -754859
3408    53877
3409   897480
3410   -98085
3411  -784378
3412  -184665
3413   558899
3414   571588
3415  -645139
3416  -757710
3417   491473
3418   610955
3419  -141118
3420  -791935
3421  -198717
3422   944962
3423   221799
3424  -781701
3425  -437406
3426   379323
3427   734099
3428  -386329
3429  -930807
3430   241732
3431   714014
3432   122252
3433  -705976
3434  -489894
3435   779234
3436   450732
3437  -668088
3438  -608473
3439   152611
3440   792884
3441   -65942
3442  -938127
3443     -176
3444   687320
3445   310294
3446  -581583
3447  -744118
3448   540645
3449   672993
3450  -444413
3451  -697063
3452   -68411
3453   824923
3454   280251
3455  -908234
3456  -317105
3457   588552
3458   471476
3459  -402158
3460  -933843
3461   246053
3462   835396
3463  -148097
3464  -675139
3465  -311486
3466   658251
3467   524224
3468  -749982
3469  -560029
3470   366977
3471   559911
3472   -89897
3473  -914433
3474   -68689
3475   836710
3476   111531
3477  -598098
3478  -516165
3479   427326
3480   688510
3481  -546056
3482  -707415
3483   213730
3484   617822
3485   153345
3486  -844296
3487  -332310
3488   747632
3489   272282
3490  -505640
3491  -633260
3492   217596
3493   788798
3494  -297344
3495  -760963
3496    32783
3497   580827
3498   347477
3499  -713634
3500  -587912
3501   588171
3502   417681
3503  -356661
3504  -672161
3505     1727
3506   853335
3507   -11451
3508  -784117
3509  -190081
3510   457800
3511   478936
3512  -547441
3513  -774646
3514   417307
3515   562252
3516  -163301
3517  -656382
3518  -219303
3519   781230
3520   188695
3521  -774820
3522  -369696
3523   321550
3524   574986
3525  -308112
3526  -830089
3527   231499
3528   628309
3529     -709
3530  -630912
3531  -455830
3532   654820
3533   414370
3534  -679180
3535  -535802
3536   200163
3537   684378
3538   -47387
3539  -923365
3540   -47817
3541   666185
3542   181712
3543  -579678
3544  -682131
3545   489741
3546   669973
3547  -468040
3548  -654859
3549    -3143
3550   670577
3551   202837
3552  -886908
3553  -326180
3554   570232
3555   354770
3556  -369307
3557  -781451
3558   237146
3559   822699
3560  -217779
3561  -697340
3562  -226348
3563   563851
3564   411380
3565  -796381
3566  -552147
3567   490613
3568   510329
3569  -192642
3570  -855445
3571   -27259
3572   875648
3573    16801
3574  -732916
3575  -442977
3576   444911
3577   659909
3578  -578634
3579  -744600
3580   313732
3581   623258
3582    45831
3583  -864000
3584  -383873
3585   760825
3586   263200
3587  -595953
3588  -577108
3589   241115
3590   806134
3591  -269279
3592  -859975
3593    30078
3594   575307
3595   265975
3596  -732719
3597  -659670
3598   596052
3599   486093
3600  -413975
3601  -648906
3602     -230
3603   815941
3604    -9999
3605  -897956
3606  -228977
3607   482573
3608   443312
3609  -487157
3610  -797221
3611   385036
3612   611145
3613  -209666
3614  -672758
3615  -286381
3616   704248
3617   268275
3618  -792476
3619  -425905
3620   354167
3621   595675
3622  -229364
3623  -887032
3624   123254
3625   665705
3626   -33085
3627  -653326
3628  -512291
3629   556739
3630   519106
3631  -616790
3632  -553213
3633   170613
3634   597615
3635    16427
3636  -884758
3637  -150668
3638   621829
3639   154402
3640  -502809
3641  -634335
3642   346941
3643   666297
3644  -409192
3645  -636004
3646   -20134
3647   523254
3648   186934
3649  -819508
3650  -356016
3651   581260
3652   312636
3653  -352414
3654  -689062
3655   159102
3656   741020
3657  -260426
3658  -742413
3659  -197950
3660   487389
3661   389345
3662  -701205
3663  -561673
3664   483801
3665   463879
3666  -202258
3667  -758279
3668  -120769
3669   738137
3670   -22774
3671  -701684
3672  -357728
3673   355763
3674   563770
3675  -484184
3676  -720300
3677   287655
3678   500397
3679   -48069
3680  -744726
3681  -359915
3682   692385
3683   215167
3684  -626497
3685  -480377
3686   224056
3687   672554
3688  -289832
3689  -874633
3690    68006
3691   535731
3692   132262
3693  -647887
3694  -554314
3695   598247
3696   452150
3697  -492049
3698  -607258
3699    -1962
3700   695346
3701   -21358
3702  -908747
3703  -189375
3704   529113
3705   362990
3706  -491467
3707  -765333
3708   383541
3709   624896
3710  -313335
3711  -689383
3712  -231641
3713   661530
3714   267485
3715  -813173
3716  -401835
3717   415043
3718   487860
3719  -271449
3720  -880579
3721    84170
3722   676082
3723  -121198
3724  -671299
3725  -418682
3726   562692
3727   538182
3728  -663104
3729  -605063
3730   245369
3731   546006
3732   -72741
3733  -921896
3734  -177024
3735   697177
3736   129726
3737  -562958
3738  -584792
3739   355800
3740   703419
3741  -448816
3742  -751798
3743    10311
3744   541171
3745   198819
3746  -825382
3747  -441850
3748   632733
3749   340355
3750  -424538
3751  -723061
3752    55268
3753   737610
3754  -194950
3755  -766386
3756  -189443
3757   452715
3758   415909
3759  -621790
3760  -639676
3761   414604
3762   439089
3763  -228023
3764  -735329
3765  -215332
3766   697068
3767    55005
3768  -698386
3769  -312842
3770   344125
3771   531496
3772  -440145
3773  -789860
3774   227753
3775   501982
3776   -75452
3777  -677730
3778  -390840
3779   647518
3780   300297
3781  -619879
3782  -488395
3783   149064
3784   600230
3785  -207041
3786  -895754
3787   -22282
3788   533377
3789   146971
3790  -544573
3791  -565774
3792   497096
3793   460416
3794  -500534
3795  -591391
3796   -42588
3797   569130
3798    31965
3799  -837972
3800  -198243
3801   478406
3802   262634
3803  -412836
3804  -697470
3805   291344
3806   570518
3807  -357938
3808  -644571
3809  -184903
3810   555010
3811   262651
3812  -786700
3813  -404846
3814   423611
3815   367830
3816  -300580
3817  -816528
3818    59122
3819   671890
3820  -132067
3821  -624263
3822  -335588
3823   442125
3824   455862
3825  -647536
3826  -613355
3827   248311
3828   435446
3829   -94149
3830  -812208
3831  -176981
3832   693461
3833    83014
3834  -576103
3835  -501386
3836   264997
3837   582183
3838  -471358
3839  -734130
3840    98837
3841   469867
3842   120618
3843  -735796
3844  -413241
3845   603205
3846   259287
3847  -482203
3848  -618288
3849    63486
3850   667336
3851  -227010
3852  -802194
3853   -78432
3854   478574
3855   304377
3856  -637372
3857  -645148
3858   467028
3859   426942
3860  -353768
3861  -693402
3862  -133838
3863   718190
3864    65988
3865  -805802
3866  -324463
3867   366120
3868   481859
3869  -449498
3870  -856626
3871   223563
3872   580411
3873  -108777
3874  -670676
3875  -391013
3876   630428
3877   313604
3878  -717315
3879  -521725
3880   180953
3881   538883
3882  -187293
3883  -879102
3884    -5111
3885   593129
3886    86424
3887  -574241
3888  -584983
3889   435350
3890   494167
3891  -554661
3892  -644020
3893     8476
3894   581477
3895    91565
3896  -860688
3897  -261161
3898   541886
3899   240266
3900  -460502
3901  -738573
3902   214122
3903   628480
3904  -334890
3905  -666588
3906  -179898
3907   501123
3908   307442
3909  -732992
3910  -484322
3911   388969
3912   339591
3913  -265933
3914  -783096
3915   -43420
3916   678746
3917   -81684
3918  -633176
3919  -350396
3920   334168
3921   445648
3922  -570408
3923  -626369
3924   240264
3925   395954
3926   -73702
3927  -729390
3928  -255365
3929   618508
3930    74016
3931  -595456
3932  -473975
3933   192463
3934   553674
3935  -389334
3936  -729200
3937   109790
3938   457058
3939    90592
3940  -676303
3941  -492495
3942   523644
3943   243562
3944  -504442
3945  -565667
3946    14522
3947   606658
3948  -141735
3949  -778035
3950  -101236
3951   409021
3952   239722
3953  -553582
3954  -674215
3955   374725
3956   408040
3957  -357830
3958  -586874
3959  -131162
3960   608449
3961    62235
3962  -799012
3963  -284111
3964   325632
3965   322808
3966  -403766
3967  -754668
3968   232143
3969   518055
3970  -199441
3971  -600154
3972  -318706
3973   531110
3974   263186
3975  -724046
3976  -464729
3977   233076
3978   437736
3979  -205306
3980  -846349
3981     3903
3982   591735
3983   -48806
3984  -604524
3985  -512907
3986   417290
3987   489342
3988  -582090
3989  -610570
3990    95562
3991   490693
3992    14874
3993  -864377
3994  -289392
3995   542712
3996   158310
3997  -485275
3998  -657015
3999   203256
4000   648990
4001  -334271
4002  -679241
4003  -113706
4004   423285
4005   211336
4006  -764945
4007  -527936
4008   434395
4009   317541
4010  -306094
4011  -703556
4012   -24071
4013   693036
4014  -122819
4015  -728602
4016  -304547
4017   338943
4018   399045
4019  -604546
4020  -689686
4021   309161
4022   444228
4023  -129806
4024  -725759
4025  -289759
4026   642606
4027   101132
4028  -678331
4029  -462800
4030   205384
4031   546480
4032  -343793
4033  -795512
4034    81708
4035   460570
4036    48736
4037  -664870
4038  -526235
4039   523114
4040   319916
4041  -532706
4042  -563096
4043    23066
4044   585740
4045  -129244
4046  -852295
4047  -132509
4048   432094
4049   179644
4050  -535214
4051  -668678
4052   377604
4053   482936
4054  -375826
4055  -621327
4056  -182752
4057   532924
4058   109078
4059  -818166
4060  -372304
4061   335413
4062   357772
4063  -298201
4064  -767555
4065   116481
4066   553888
4067  -196079
4068  -617707
4069  -384828
4070   402984
4071   328145
4072  -653014
4073  -474813
4074   216009
4075   388522
4076  -111204
4077  -770700
4078  -115700
4079   504342
4080   -62932
4081  -545682
4082  -473264
4083   276159
4084   461044
4085  -494887
4086  -561438
4087    91559
4088   366838
4089    17988
4090  -737774
4091  -317207
4092   479512
4093    88841
4094  -457667
4095  -550984
4096   137037
4097   570685
4098  -346438
4099  -688518
4100   -61930
4101   359750
4102   158155
4103  -689963
4104  -488446
4105   469627
4106   278348
4107  -379677
4108  -643952
4109   -63950
4110   609140
4111  -145609
4112  -737842
4113  -223944
4114   326674
4115   344071
4116  -520719
4117  -666428
4118   295664
4119   392031
4120  -219097
4121  -679953
4122  -298691
4123   578408
4124    90565
4125  -683925
4126  -361404
4127   239012
4128   447109
4129  -360521
4130  -804464
4131   107992
4132   430675
4133   -96883
4134  -639606
4135  -453836
4136   523545
4137   315029
4138  -603970
4139  -503524
4140    95313
4141   506343
4142  -163981
4143  -900149
4144  -141440
4145   470595
4146   126638
4147  -518351
4148  -642186
4149   348065
4150   503511
4151  -427911
4152  -632345
4153  -151604
4154   481519
4155   114203
4156  -815192
4157  -363459
4158   393069
4159   277057
4160  -343314
4161  -744173
4162    98006
4163   562780
4164  -269313
4165  -650959
4166  -300192
4167   409735
4168   330350
4169  -683687
4170  -528596
4171   272074
4172   352338
4173  -173035
4174  -795650
4175  -167852
4176   579391
4177   -30958
4178  -586370
4179  -446193
4180   263725
4181   494040
4182  -497511
4183  -690403
4184    80567
4185   378298
4186     2004
4187  -741924
4188  -369011
4189   552017
4190   159822
4191  -499892
4192  -542022
4193    78571
4194   551155
4195  -321297
4196  -777791
4197   -86627
4198   368814
4199   198427
4200  -589219
4201  -537745
4202   420273
4203   291784
4204  -377226
4205  -628255
4206  -155186
4207   545201
4208   -76674
4209  -749943
4210  -233818
4211   310622
4212   312110
4213  -447564
4214  -677064
4215   252183
4216   366681
4217  -270511
4218  -620471
4219  -312772
4220   502638
4221   133442
4222  -683465
4223  -374352
4224   197174
4225   381603
4226  -288880
4227  -787004
4228    47151
4229   433386
4230   -84246
4231  -544909
4232  -468728
4233   378600
4234   318607
4235  -566503
4236  -491818
4237    32364
4238   375799
4239   -92385
4240  -782104
4241  -133442
4242   435038
4243    51647
4244  -459340
4245  -570360
4246   231528
4247   423320
4248  -465237
4249  -575592
4250   -63147
4251   397294
4252    80865
4253  -747828
4254  -304979
4255   417018
4256   147191
4257  -399610
4258  -675879
4259    57556
4260   515772
4261  -294418
4262  -629045
4263  -197277
4264   373646
4265   290829
4266  -681094
4267  -559771
4268   307037
4269   283372
4270  -271456
4271  -754900
4272  -144472
4273   606428
4274   -66517
4275  -634743
4276  -352513
4277   266256
4278   413766
4279  -531783
4280  -709740
4281   146808
4282   352734
4283   -81984
4284  -694170
4285  -359777
4286   546984
4287   128240
4288  -577250
4289  -503012
4290    92846
4291   514414
4292  -309547
4293  -798709
4294   -18192
4295   396677
4296   100896
4297  -618772
4298  -574040
4299   417691
4300   303003
4301  -462587
4302  -599136
4303  -101067
4304   552206
4305   -34169
4306  -804845
4307  -240208
4308   338087
4309   258715
4310  -468366
4311  -750087
4312   212364
4313   432068
4314  -278137
4315  -594797
4316  -282181
4317   487568
4318   189984
4319  -717216
4320  -427561
4321   181527
4322   314359
4323  -269296
4324  -793420
4325    10628
4326   494297
4327   -84986
4328  -546706
4329  -455302
4330   336100
4331   349206
4332  -601854
4333  -567607
4334    53553
4335   356116
4336   -73456
4337  -763928
4338  -169872
4339   482441
4340    23762
4341  -487564
4342  -564921
4343   158469
4344   446107
4345  -435751
4346  -621799
4347   -65575
4348   358721
4349   117274
4350  -724014
4351  -416320
4352   408832
4353   168994
4354  -389554
4355  -653733
4356   -15136
4357   529664
4358  -241795
4359  -651069
4360  -197175
4361   289376
4362   248883
4363  -604564
4364  -569812
4365   271639
4366   260315
4367  -233112
4368  -627694
4369  -188308
4370   520604
4371   -61263
4372  -649200
4373  -338505
4374   185506
4375   350851
4376  -459094
4377  -687419
4378   170942
4379   347820
4380  -104287
4381  -621365
4382  -376248
4383   470248
4384   115116
4385  -607527
4386  -460857
4387    50861
4388   426303
4389  -225681
4390  -742713
4391   -26316
4392   349317
4393    33791
4394  -550417
4395  -558481
4396   336294
4397   273794
4398  -484672
4399  -520753
4400   -69953
4401   438972
4402   -53114
4403  -756371
4404  -192496
4405   314119
4406   117487
4407  -452009
4408  -660761
4409   205164
4410   416770
4411  -346583
4412  -566434
4413  -215303
4414   415974
4415   132798
4416  -758069
4417  -408650
4418   275742
4419   255891
4420  -306734
4421  -752006
4422    34107
4423   513238
4424  -195353
4425  -606648
4426  -371939
4427   320995
4428   309703
4429  -630410
4430  -557659
4431   157849
4432   346737
4433  -101944
4434  -781676
4435  -234441
4436   508260
4437    -3690
4438  -569170
4439  -540700
4440   188994
4441   496139
4442  -436265
4443  -662627
4444      -15
4445   342235
4446    53227
4447  -732018
4448  -462586
4449   405701
4450   156071
4451  -419411
4452  -575442
4453   -13943
4454   547195
4455  -217033
4456  -706801
4457  -191631
4458   276078
4459   199163
4460  -597594
4461  -619725
4462   313258
4463   304056
4464  -297560
4465  -622732
4466  -211014
4467   515441
4468   -27375
4469  -706857
4470  -345794
4471   189711
4472   347074
4473  -381164
4474  -736492
4475   109494
4476   369683
4477  -115273
4478  -602457
4479  -436356
4480   407138
4481   177416
4482  -606668
4483  -452274
4484    71904
4485   394620
4486  -191198
4487  -762255
4488   -73525
4489   338359
4490   -29242
4491  -520333
4492  -539780
4493   299049
4494   326726
4495  -480643
4496  -528696
4497   -69526
4498   381733
4499   -24571
4500  -789307
4501  -277026
4502   334983
4503   123130
4504  -403288
4505  -643569
4506   144081
4507   442990
4508  -341809
4509  -583323
4510  -231917
4511   306046
4512   140428
4513  -693059
4514  -422483
4515   257842
4516   212956
4517  -256820
4518  -676101
4519   -54221
4520   461390
4521  -195594
4522  -591799
4523  -341825
4524   227465
4525   279996
4526  -575053
4527  -536298
4528   182041
4529   262147
4530  -155078
4531  -696697
4532  -250615
4533   447691
4534   -43986
4535  -546128
4536  -421047
4537   134040
4538   402800
4539  -409845
4540  -666391
4541    10906
4542   281013
4543   -12873
4544  -657514
4545  -439074
4546   423938
4547   148027
4548  -482540
4549  -512770
4550    -2975
4551   464532
4552  -251724
4553  -752926
4554  -147079
4555   264394
4556   140859
4557  -525017
4558  -588037
4559   291105
4560   275635
4561  -355121
4562  -596141
4563  -210567
4564   446303
4565   -25516
4566  -724467
4567  -297854
4568   226112
4569   260580
4570  -401100
4571  -709714
4572   141981
4573   356665
4574  -254029
4575  -603940
4576  -360044
4577   405784
4578   181259
4579  -653679
4580  -428529
4581   143014
4582   327463
4583  -244024
4584  -810401
4585   -76105
4586   423958
4587   -67584
4588  -563074
4589  -522166
4590   303745
4591   364635
4592  -533321
4593  -569652
4594   -24684
4595   352130
4596   -35168
4597  -782024
4598  -283383
4599   393530
4600   103803
4601  -422939
4602  -627179
4603    81587
4604   448423
4605  -366607
4606  -637134
4607  -189002
4608   316050
4609   160988
4610  -675021
4611  -453319
4612   306686
4613   190495
4614  -311281
4615  -675194
4616  -117590
4617   464269
4618  -188117
4619  -626015
4620  -307051
4621   230845
4622   318211
4623  -522972
4624  -620809
4625   145424
4626   254593
4627  -161468
4628  -676082
4629  -315458
4630   465680
4631    38657
4632  -558803
4633  -424174
4634    93064
4635   382573
4636  -362444
4637  -717328
4638   -16628
4639   262209
4640    -7363
4641  -567083
4642  -463132
4643   359974
4644   163248
4645  -469097
4646  -493430
4647   -73704
4648   375968
4649  -193973
4650  -730171
4651  -142898
4652   274886
4653   102039
4654  -487155
4655  -594612
4656   240017
4657   269662
4658  -399271
4659  -559046
4660  -199092
4661   388988
4662    10053
4663  -695847
4664  -278461
4665   224890
4666   175058
4667  -369686
4668  -698706
4669    63162
4670   346803
4671  -269847
4672  -549475
4673  -312583
4674   351670
4675   181814
4676  -639883
4677  -434818
4678   126422
4679   225681
4680  -239543
4681  -740853
4682   -99762
4683   404987
4684  -102565
4685  -512685
4686  -436358
4687   222968
4688   310446
4689  -533444
4690  -558518
4691     9746
4692   265277
4693   -71239
4694  -710862
4695  -258306
4696   400874
4697    25016
4698  -473864
4699  -541854
4700    70484
4701   390112
4702  -395145
4703  -630524
4704   -87094
4705   288763
4706    94830
4707  -663203
4708  -476329
4709   319121
4710   161621
4711  -381804
4712  -640438
4713  -119508
4714   482882
4715  -161714
4716  -668267
4717  -264021
4718   231891
4719   251006
4720  -538149
4721  -659657
4722   162228
4723   249400
4724  -226404
4725  -615203
4726  -277744
4727   452807
4728    19048
4729  -624643
4730  -390698
4731   109108
4732   315103
4733  -381178
4734  -743050
4735    26242
4736   326411
4737   -72898
4738  -585063
4739  -458786
4740   372367
4741   192731
4742  -580490
4743  -538348
4744   -28347
4745   392305
4746  -151826
4747  -759345
4748  -144721
4749   320456
4750    60270
4751  -503606
4752  -624583
4753   197504
4754   318732
4755  -419376
4756  -561182
4757  -171176
4758   372506
4759    46248
4760  -714430
4761  -337547
4762   236334
4763   153503
4764  -360272
4765  -693575
4766    16947
4767   396043
4768  -237855
4769  -558308
4770  -314528
4771   274487
4772   199109
4773  -631310
4774  -502317
4775   121478
4776   215206
4777  -191139
4778  -688501
4779  -148011
4780   421853
4781   -90015
4782  -524118
4783  -424894
4784   134491
4785   284049
4786  -499715
4787  -586656
4788    30439
4789   250576
4790   -39984
4791  -641614
4792  -330910
4793   357863
4794    31050
4795  -480040
4796  -529295
4797   -10073
4798   379794
4799  -307479
4800  -624591
4801   -96153
4802   228874
4803    72968
4804  -583560
4805  -503351
4806   271402
4807   137142
4808  -377316
4809  -541238
4810  -127439
4811   399524
4812  -161667
4813  -647820
4814  -219371
4815   175186
4816   134372
4817  -494353
4818  -607839
4819   190309
4820   246073
4821  -276259
4822  -556846
4823  -256745
4824   401347
4825    -2152
4826  -670652
4827  -377793
4828   124313
4829   261759
4830  -348729
4831  -708914
4832    32353
4833   329821
4834  -134838
4835  -554621
4836  -432339
4837   290110
4838   151925
4839  -586537
4840  -472191
4841    23335
4842   309109
4843  -153149
4844  -721167
4845  -143639
4846   312130
4847   -28746
4848  -501144
4849  -553142
4850   179386
4851   303710
4852  -451077
4853  -559061
4854  -107939
4855   322461
4856    10462
4857  -724116
4858  -336931
4859   276191
4860    94867
4861  -400877
4862  -641858
4863    23180
4864   412152
4865  -282037
4866  -605621
4867  -264526
4868   249756
4869   163279
4870  -637436
4871  -512105
4872   203100
4873   209596
4874  -244874
4875  -681200
4876  -183263
4877   428507
4878  -119696
4879  -592887
4880  -409092
4881   140933
4882   310371
4883  -461797
4884  -625556
4885    60490
4886   272121
4887   -96581
4888  -672147
4889  -394900
4890   360003
4891    43950
4892  -526770
4893  -492025
4894    31238
4895   393880
4896  -296044
4897  -686190
4898   -93864
4899   244577
4900    22497
4901  -591102
4902  -531397
4903   279264
4904   185382
4905  -410762
4906  -537355
4907  -130830
4908   402623
4909  -105672
4910  -701220
4911  -271707
4912   189379
4913   151190
4914  -441044
4915  -649031
4916   131815
4917   288663
4918  -270283
4919  -555148
4920  -306248
4921   326621
4922    53729
4923  -636865
4924  -374837
4925   101860
4926   212699
4927  -275343
4928  -683109
4929   -40094
4930   301042
4931  -167056
4932  -520099
4933  -426432
4934   223332
4935   193549
4936  -535601
4937  -454676
4938    19483
4939   230805
4940  -154831
4941  -708864
4942  -211017
4943   304604
4944   -41222
4945  -454646
4946  -496678
4947   131833
4948   306724
4949  -422396
4950  -549863
4951  -107143
4952   226732
4953   -19464
4954  -673170
4955  -380309
4956   267741
4957    77167
4958  -366710
4959  -551104
4960    -6486
4961   373507
4962  -295693
4963  -607569
4964  -226158
4965   182689
4966   116150
4967  -575759
4968  -489855
4969   193865
4970   160836
4971  -269367
4972  -591991
4973  -179562
4974   375851
4975  -149690
4976  -609707
4977  -320871
4978   145899
4979   230879
4980  -471758
4981  -621704
4982   102466
4983   228072
4984  -197660
4985  -621436
4986  -336995
4987   376273
4988    36220
4989  -566622
4990  -442163
4991    33581
4992   312232
4993  -303592
4994  -713957
4995   -86593
4996   251824
4997   -24942
4998  -545614
4999  -503124
5000   281850
5001   200663
5002  -462988
5003  -521951
5004  -108368
5005   324119
5006  -142571
5007  -722444
5008  -230111
5009   237909
5010    92747
5011  -431428
5012  -603943
5013   127461
5014   294255
5015  -358218
5016  -585932
5017  -272511
5018   300476
5019    62565
5020  -654932
5021  -389044
5022   171234
5023   200414
5024  -296514
5025  -692962
5026   -56218
5027   346489
5028  -198383
5029  -573071
5030  -392073
5031   226308
5032   219524
5033  -546943
5034  -515315
5035    49377
5036   229916
5037  -157030
5038  -710364
5039  -255442
5040   353283
5041   -18711
5042  -488655
5043  -504537
5044    88311
5045   326485
5046  -410818
5047  -608631
5048  -100220
5049   219222
5050     5656
5051  -624003
5052  -410126
5053   283192
5054    87008
5055  -390158
5056  -552674
5057   -84844
5058   339910
5059  -269403
5060  -630855
5061  -196707
5062   200843
5063   130539
5064  -531901
5065  -537576
5066   187144
5067   165928
5068  -320186
5069  -595354
5070  -228664
5071   360789
5072   -87987
5073  -605639
5074  -314858
5075   115314
5076   221770
5077  -396644
5078  -651611
5079    17581
5080   208752
5081  -176259
5082  -543005
5083  -363650
5084   306537
5085    77116
5086  -537040
5087  -417514
5088    -3117
5089   229661
5090  -266612
5091  -682880
5092   -99089
5093   223593
5094   -79311
5095  -485159
5096  -456385
5097   219677
5098   181739
5099  -473295
5100  -500722
5101  -104118
5102   257682
5103  -107735
5104  -676439
5105  -235573
5106   233332
5107    43580
5108  -419250
5109  -584749
5110    63974
5111   269887
5112  -363897
5113  -537525
5114  -201882
5115   247824
5116    51105
5117  -632186
5118  -376467
5119   171047
5120    99373
5121  -329966
5122  -645665
5123   -82368
5124   333957
5125  -215068
5126  -544120
5127  -309678
5128   200250
5129   173286
5130  -577275
5131  -533288
5132    85063
5133   173641
5134  -209608
5135  -651936
5136  -223140
5137   357193
5138   -65590
5139  -530364
5140  -429639
5141    80423
5142   271178
5143  -435043
5144  -622375
5145   -34218
5146   222264
5147   -47848
5148  -619353
5149  -397530
5150   307186
5151    76002
5152  -469610
5153  -538717
5154   -63538
5155   348130
5156  -255021
5157  -666890
5158  -167078
5159   209544
5160    82083
5161  -526151
5162  -571704
5163   170666
5164   184312
5165  -335422
5166  -566704
5167  -226406
5168   342928
5169   -50827
5170  -627837
5171  -318982
5172   126458
5173   168100
5174  -394550
5175  -656788
5176    29156
5177   244812
5178  -215322
5179  -541454
5180  -342003
5181   278229
5182    90413
5183  -589756
5184  -443763
5185    23805
5186   226228
5187  -233710
5188  -700695
5189  -122590
5190   286760
5191   -63932
5192  -502837
5193  -507227
5194   163118
5195   226489
5196  -478148
5197  -534967
5198   -99879
5199   246006
5200   -51897
5201  -654871
5202  -287497
5203   227080
5204    10376
5205  -409346
5206  -575049
5207      607
5208   284418
5209  -332604
5210  -537686
5211  -191629
5212   206967
5213    59307
5214  -612646
5215  -428725
5216   164696
5217    88234
5218  -322524
5219  -601732
5220  -106123
5221   336531
5222  -192132
5223  -551025
5224  -303960
5225   119621
5226   147337
5227  -517393
5228  -539951
5229    75655
5230   155559
5231  -190040
5232  -576264
5233  -269399
5234   308251
5235   -68692
5236  -531020
5237  -411272
5238    30379
5239   240174
5240  -379109
5241  -611091
5242   -27315
5243   193402
5244   -83756
5245  -547870
5246  -410844
5247   237788
5248    46883
5249  -467750
5250  -465702
5251   -76641
5252   282816
5253  -215619
5254  -635812
5255  -159825
5256   170973
5257     6687
5258  -495776
5259  -536359
5260   157444
5261   160395
5262  -380993
5263  -511873
5264  -178761
5265   295603
5266   -80857
5267  -657708
5268  -295795
5269   140393
5270   106281
5271  -395394
5272  -623310
5273    43384
5274   282502
5275  -257261
5276  -549935
5277  -339609
5278   235586
5279    76019
5280  -615669
5281  -439133
5282    73193
5283   187807
5284  -239420
5285  -666765
5286  -124013
5287   287035
5288  -136690
5289  -518416
5290  -449558
5291   130518
5292   201612
5293  -488865
5294  -513895
5295   -27594
5296   215566
5297  -103322
5298  -669814
5299  -304160
5300   261929
5301   -13614
5302  -462128
5303  -528066
5304    29797
5305   315366
5306  -355575
5307  -590189
5308  -155865
5309   200722
5310    25144
5311  -625319
5312  -466121
5313   199001
5314   108023
5315  -335767
5316  -572264
5317  -143821
5318   339596
5319  -180491
5320  -602578
5321  -315490
5322   118992
5323   164506
5324  -472276
5325  -570135
5326    83330
5327   175008
5328  -215179
5329  -589521
5330  -301480
5331   302664
5332   -39852
5333  -565198
5334  -404516
5335    27636
5336   241083
5337  -332329
5338  -641196
5339   -53874
5340   201958
5341  -109932
5342  -544241
5343  -461037
5344   217855
5345   108760
5346  -464797
5347  -466114
5348   -84839
5349   262230
5350  -176638
5351  -660725
5352  -203371
5353   165406
5354    -5554
5355  -452518
5356  -544837
5357   114897
5358   204189
5359  -358956
5360  -496257
5361  -206951
5362   219180
5363   -44023
5364  -642760
5365  -336680
5366   130078
5367    74696
5368  -338782
5369  -587903
5370   -10272
5371   248931
5372  -273915
5373  -518366
5374  -312686
5375   154485
5376    68278
5377  -561948
5378  -421109
5379    70269
5380   130392
5381  -234694
5382  -614262
5383  -159393
5384   260725
5385  -167503
5386  -512921
5387  -391765
5388   113089
5389   195844
5390  -469789
5391  -526750
5392   -13904
5393   160893
5394  -143266
5395  -641146
5396  -320302
5397   258611
5398   -21378
5399  -446433
5400  -468310
5401   -14370
5402   272836
5403  -330469
5404  -593506
5405  -151733
5406   135560
5407      486
5408  -549315
5409  -451799
5410   190015
5411    80388
5412  -358593
5413  -521414
5414  -145387
5415   276137
5416  -217301
5417  -620140
5418  -246741
5419   131185
5420   102049
5421  -463069
5422  -556607
5423   106938
5424   167819
5425  -283991
5426  -567167
5427  -299592
5428   275738
5429   -43406
5430  -596075
5431  -367432
5432    69787
5433   202995
5434  -326872
5435  -652758
5436   -44822
5437   203341
5438  -169452
5439  -536783
5440  -425188
5441   216691
5442   107044
5443  -508257
5444  -454626
5445   -47545
5446   221889
5447  -188762
5448  -686279
5449  -201975
5450   225839
5451   -36618
5452  -467589
5453  -524138
5454   116388
5455   223361
5456  -412924
5457  -531690
5458  -178737
5459   198494
5460   -41349
5461  -638427
5462  -333593
5463   175885
5464    69493
5465  -352310
5466  -590525
5467   -51884
5468   262229
5469  -283649
5470  -559725
5471  -297970
5472   165067
5473   112322
5474  -559833
5475  -480403
5476    88324
5477   135849
5478  -242249
5479  -631816
5480  -222953
5481   289815
5482  -130522
5483  -512222
5484  -390423
5485    63133
5486   204309
5487  -424091
5488  -563366
5489   -57821
5490   126586
5491  -112037
5492  -570989
5493  -357033
5494   240704
5495    -5923
5496  -443937
5497  -449226
5498   -52861
5499   234302
5500  -305506
5501  -612920
5502  -143535
5503   135798
5504   -13526
5505  -502714
5506  -467078
5507   177984
5508    95300
5509  -378701
5510  -508823
5511  -175077
5512   253391
5513  -160873
5514  -612036
5515  -255582
5516   104807
5517    74992
5518  -405907
5519  -568888
5520    46415
5521   147063
5522  -294333
5523  -508004
5524  -287249
5525   221210
5526   -14744
5527  -559192
5528  -342358
5529    39357
5530   118058
5531  -314152
5532  -625662
5533   -72404
5534   202985
5535  -185436
5536  -485897
5537  -368792
5538   174311
5539    95508
5540  -528860
5541  -443511
5542   -37986
5543   142158
5544  -201447
5545  -639937
5546  -181934
5547   227019
5548   -80137
5549  -443996
5550  -474864
5551    63877
5552   188903
5553  -430401
5554  -529947
5555  -146824
5556   167595
5557   -47676
5558  -613488
5559  -343620
5560   197293
5561    26806
5562  -385737
5563  -564088
5564   -66592
5565   254565
5566  -294521
5567  -552391
5568  -232021
5569   141667
5570    74619
5571  -535410
5572  -480020
5573   102770
5574    91665
5575  -281055
5576  -583085
5577  -216473
5578   290729
5579  -135014
5580  -544633
5581  -340558
5582    73387
5583   162347
5584  -453224
5585  -599205
5586     1582
5587   154016
5588  -158840
5589  -561917
5590  -354393
5591   262631
5592     6322
5593  -512413
5594  -448573
5595   -44536
5596   227033
5597  -295756
5598  -645041
5599  -122943
5600   170876
5601   -34859
5602  -505618
5603  -494465
5604   159787
5605   106424
5606  -416432
5607  -500503
5608  -170850
5609   236383
5610  -126850
5611  -623340
5612  -255539
5613   122051
5614    42930
5615  -409213
5616  -583497
5617    28430
5618   188629
5619  -308863
5620  -498341
5621  -271999
5622   218808
5623    20130
5624  -592537
5625  -385491
5626    54567
5627   102225
5628  -301849
5629  -626830
5630  -100350
5631   239471
5632  -175615
5633  -478901
5634  -388627
5635   116985
5636   123349
5637  -508395
5638  -490294
5639   -50372
5640   137881
5641  -146554
5642  -612529
5643  -253016
5644   212299
5645   -67831
5646  -441624
5647  -477500
5648      666
5649   205447
5650  -385628
5651  -521570
5652  -131817
5653   129139
5654   -34631
5655  -559691
5656  -379206
5657   143387
5658    -8152
5659  -366023
5660  -498057
5661  -108112
5662   240848
5663  -256074
5664  -539739
5665  -225160
5666    87367
5667    40518
5668  -503776
5669  -494936
5670    92340
5671    77439
5672  -287885
5673  -517264
5674  -215086
5675   261983
5676  -131109
5677  -552472
5678  -326067
5679    29462
5680   117552
5681  -405583
5682  -565340
5683     4020
5684   139090
5685  -186447
5686  -506389
5687  -345704
5688   209622
5689   -19913
5690  -509828
5691  -402232
5692   -39804
5693   154361
5694  -278266
5695  -595652
5696   -89548
5697   156191
5698  -112883
5699  -485183
5700  -461627
5701   138612
5702    94085
5703  -451627
5704  -464051
5705  -114020
5706   210082
5707  -134623
5708  -642238
5709  -250733
5710   148459
5711    -7802
5712  -420494
5713  -558505
5714    32633
5715   209401
5716  -331406
5717  -500929
5718  -238717
5719   173024
5720     -972
5721  -603514
5722  -395306
5723    86470
5724    74896
5725  -289283
5726  -594827
5727  -112343
5728   251022
5729  -214987
5730  -519724
5731  -357518
5732   103162
5733   121559
5734  -513665
5735  -499608
5736    14669
5737   140958
5738  -166094
5739  -598921
5740  -269548
5741   230947
5742   -96627
5743  -476768
5744  -445968
5745     5715
5746   219032
5747  -372925
5748  -552221
5749   -95747
5750   138030
5751   -69063
5752  -574648
5753  -416240
5754   186057
5755    17215
5756  -404556
5757  -496303
5758  -107252
5759   259610
5760  -233105
5761  -596497
5762  -234483
5763    94970
5764    42071
5765  -475206
5766  -524673
5767    90792
5768   114368
5769  -287583
5770  -504769
5771  -258154
5772   224060
5773  -100374
5774  -565726
5775  -323891
5776    24203
5777    98726
5778  -354141
5779  -569673
5780   -14475
5781   144166
5782  -204611
5783  -494126
5784  -364040
5785   174717
5786    22290
5787  -514296
5788  -395922
5789   -36736
5790   159969
5791  -228791
5792  -620120
5793  -156022
5794   159295
5795  -119396
5796  -452308
5797  -467055
5798    94473
5799   131706
5800  -412251
5801  -451837
5802  -137057
5803   140200
5804  -110263
5805  -611725
5806  -284465
5807   123438
5808   -34408
5809  -365056
5810  -503986
5811   -14506
5812   192393
5813  -326386
5814  -490439
5815  -226668
5816   104450
5817   -10092
5818  -560327
5819  -378482
5820    93603
5821    41502
5822  -295132
5823  -547016
5824  -141527
5825   220618
5826  -232232
5827  -506369
5828  -307760
5829    65012
5830    94699
5831  -472483
5832  -477229
5833    32593
5834    88720
5835  -215321
5836  -561248
5837  -269552
5838   219212
5839  -112362
5840  -485173
5841  -376963
5842     3392
5843   181194
5844  -369820
5845  -565484
5846   -75955
5847   102226
5848  -117835
5849  -530891
5850  -389327
5851   189106
5852    16643
5853  -431516
5854  -446176
5855   -98060
5856   211986
5857  -249825
5858  -607774
5859  -194927
5860   101587
5861   -21692
5862  -456850
5863  -494910
5864   117382
5865   107061
5866  -354815
5867  -504070
5868  -224617
5869   216853
5870  -107116
5871  -601739
5872  -307774
5873    82635
5874    86688
5875  -357618
5876  -599184
5877   -17234
5878   181159
5879  -244217
5880  -510781
5881  -357180
5882   168040
5883    63357
5884  -519864
5885  -417947
5886   -15022
5887   129282
5888  -222882
5889  -628278
5890  -187130
5891   188543
5892  -127847
5893  -449542
5894  -432344
5895    72425
5896   153391
5897  -436057
5898  -482775
5899  -116974
5900   121991
5901  -115606
5902  -603658
5903  -298722
5904   171018
5905   -30931
5906  -384030
5907  -502745
5908   -44869
5909   210882
5910  -331197
5911  -535689
5912  -214307
5913   107856
5914    25363
5915  -535049
5916  -425783
5917   106071
5918    51845
5919  -292633
5920  -531895
5921  -188747
5922   210963
5923  -206960
5924  -514327
5925  -291112
5926    47703
5927   101142
5928  -432894
5929  -501896
5930    15158
5931    80186
5932  -218188
5933  -525911
5934  -300944
5935   206374
5936   -75714
5937  -479279
5938  -359776
5939   -33901
5940   144791
5941  -328130
5942  -574682
5943   -97405
5944    91301
5945  -122889
5946  -465508
5947  -393784
5948   148737
5949    18270
5950  -427656
5951  -420267
5952  -121808
5953   157815
5954  -211231
5955  -588902
5956  -182809
5957   110737
5958   -33336
5959  -419088
5960  -493419
5961    59360
5962    97025
5963  -370312
5964  -474331
5965  -214946
5966   158909
5967   -64649
5968  -555368
5969  -296832
5970    67455
5971    22542
5972  -330942
5973  -557988
5974   -60593
5975   155435
5976  -268305
5977  -460577
5978  -290979
5979   125978
5980    34607
5981  -521796
5982  -385253
5983    17142
5984    57017
5985  -264859
5986  -582166
5987  -157741
5988   207964
5989  -165456
5990  -456914
5991  -369232
5992    58516
5993   126308
5994  -454841
5995  -500073
5996   -72949
5997   110766
5998  -125968
5999  -577677
6000  -307791
6001   188136
6002   -43245
6003  -409247
6004  -456897
6005   -58142
6006   185694
6007  -334137
6008  -536953
6009  -158815
6010   108243
6011   -11614
6012  -514558
6013  -419432
6014   119306
6015    18885
6016  -349649
6017  -509096
6018  -168781
6019   229309
6020  -197195
6021  -546519
6022  -256296
6023    64487
6024    71140
6025  -436087
6026  -541577
6027    21006
6028    99293
6029  -248212
6030  -509277
6031  -284703
6032   217458
6033   -44262
6034  -515818
6035  -373381
6036   -27330
6037   130135
6038  -314955
6039  -598560
6040   -86238
6041   154582
6042  -131269
6043  -467986
6044  -412324
6045   147149
6046    58759
6047  -458115
6048  -441362
6049  -121458
6050   155988
6051  -168883
6052  -591232
6053  -209481
6054   128068
6055   -41609
6056  -395247
6057  -508687
6058    15975
6059   141979
6060  -349749
6061  -469141
6062  -200300
6063   141724
6064   -44704
6065  -554945
6066  -322006
6067    75004
6068      -28
6069  -330303
6070  -529499
6071   -83519
6072   181026
6073  -260008
6074  -461128
6075  -278959
6076    87986
6077    45708
6078  -501376
6079  -426919
6080     7682
6081    51216
6082  -224592
6083  -543494
6084  -201553
6085   195710
6086  -149352
6087  -445397
6088  -368633
6089     1870
6090   111093
6091  -406521
6092  -484069
6093   -64529
6094    67188
6095  -121712
6096  -505315
6097  -308741
6098   163237
6099   -79308
6100  -421023
6101  -418241
6102   -79341
6103   167268
6104  -305832
6105  -518990
6106  -127262
6107    89500
6108   -56375
6109  -479612
6110  -431429
6111   106112
6112    24455
6113  -361369
6114  -457399
6115  -161738
6116   200906
6117  -166753
6118  -536794
6119  -248053
6120    47457
6121    20364
6122  -413553
6123  -530448
6124    20999
6125   107725
6126  -268234
6127  -465250
6128  -264484
6129   177623
6130   -68163
6131  -529876
6132  -343509
6133    -7406
6134    72378
6135  -305530
6136  -558630
6137   -76036
6138   142570
6139  -179940
6140  -455474
6141  -376922
6142   112021
6143    47721
6144  -476236
6145  -418973
6146   -62554
6147   130444
6148  -183479
6149  -586385
6150  -199459
6151   142634
6152  -100599
6153  -426653
6154  -464968
6155    37238
6156   151778
6157  -384795
6158  -470485
6159  -150349
6160   124663
6161   -76459
6162  -577936
6163  -342590
6164   110547
6165    -2212
6166  -340790
6167  -508447
6168   -76533
6169   210521
6170  -253826
6171  -503238
6172  -260309
6173    72754
6174    34328
6175  -499964
6176  -442605
6177    43489
6178    61767
6179  -231094
6180  -510653
6181  -209861
6182   205978
6183  -153234
6184  -490074
6185  -346276
6186     8304
6187   115447
6188  -388773
6189  -512214
6190   -27951
6191   103540
6192  -146555
6193  -511907
6194  -351474
6195   161295
6196   -32565
6197  -429204
6198  -418895
6199   -80024
6200   177096
6201  -250231
6202  -551586
6203  -162722
6204    85377
6205   -56420
6206  -443739
6207  -458202
6208    87935
6209    68055
6210  -344595
6211  -438717
6212  -179860
6213   159953
6214  -147442
6215  -549198
6216  -247831
6217    49381
6218    -1083
6219  -357723
6220  -498227
6221     3175
6222   113047
6223  -278564
6224  -448316
6225  -289318
6226   124741
6227   -33717
6228  -513693
6229  -337251
6230    12583
6231    58477
6232  -268313
6233  -538433
6234  -107700
6235   130533
6236  -202575
6237  -446652
6238  -355561
6239    73223
6240    65652
6241  -446482
6242  -394077
6243   -48120
6244    83432
6245  -181122
6246  -553117
6247  -228804
6248   131109
6249  -113922
6250  -399505
6251  -405846
6252     1045
6253   137767
6254  -353323
6255  -449007
6256  -135049
6257    70300
6258   -85597
6259  -524641
6260  -333073
6261   113943
6262   -34165
6263  -339011
6264  -449692
6265   -94761
6266   180891
6267  -266992
6268  -497156
6269  -221086
6270    68848
6271    12062
6272  -471608
6273  -423181
6274    73143
6275    47630
6276  -275548
6277  -499297
6278  -218944
6279   193889
6280  -146617
6281  -490257
6282  -295342
6283    17477
6284   105189
6285  -364064
6286  -520198
6287   -37297
6288    86800
6289  -187771
6290  -486268
6291  -331931
6292   165514
6293   -21949
6294  -449378
6295  -372397
6296   -40478
6297   137739
6298  -269002
6299  -566944
6300  -140771
6301    96086
6302  -102251
6303  -434399
6304  -408964
6305   110608
6306    75460
6307  -385706
6308  -437191
6309  -147220
6310   146078
6311  -149970
6312  -575098
6313  -249650
6314    98510
6315    -7838
6316  -363857
6317  -498480
6318    -3081
6319   143530
6320  -300481
6321  -468665
6322  -249571
6323   124719
6324   -16390
6325  -514496
6326  -354120
6327    36451
6328    51092
6329  -266577
6330  -537041
6331  -140903
6332   165405
6333  -194633
6334  -442900
6335  -331273
6336    62314
6337    90130
6338  -438818
6339  -440167
6340   -45647
6341    69213
6342  -171179
6343  -531206
6344  -245852
6345   154822
6346   -88105
6347  -394330
6348  -394865
6349   -29616
6350   147867
6351  -345830
6352  -491155
6353  -137295
6354    74084
6355   -72317
6356  -489241
6357  -347718
6358   126780
6359   -10568
6360  -347469
6361  -448834
6362  -135397
6363   167118
6364  -234692
6365  -502317
6366  -218639
6367    56280
6368    18389
6369  -406525
6370  -442856
6371    41006
6372    50393
6373  -273746
6374  -456468
6375  -238254
6376   151033
6377  -112965
6378  -479810
6379  -273882
6380    11657
6381    57333
6382  -336411
6383  -496495
6384   -40714
6385    75289
6386  -215799
6387  -437774
6388  -295786
6389   125202
6390   -21113
6391  -453860
6392  -347317
6393   -48856
6394    87659
6395  -246418
6396  -535747
6397  -137688
6398   114314
6399  -122520
6400  -402112
6401  -387989
6402    64602
6403    64849
6404  -396425
6405  -414147
6406  -129145
6407   105000
6408  -128499
6409  -523850
6410  -227145
6411    98086
6412   -50252
6413  -355556
6414  -450461
6415   -31579
6416   121078
6417  -329547
6418  -442169
6419  -200745
6420   105923
6421   -25529
6422  -501848
6423  -337933
6424    58020
6425     7280
6426  -297998
6427  -505109
6428  -130635
6429   171362
6430  -199326
6431  -442946
6432  -279693
6433    69022
6434    75992
6435  -438123
6436  -447159
6437    -3901
6438    59954
6439  -201019
6440  -506226
6441  -241269
6442   188615
6443   -93973
6444  -434781
6445  -364246
6446   -25385
6447   136404
6448  -337746
6449  -512740
6450  -100842
6451    89799
6452   -92328
6453  -466153
6454  -362109
6455   123332
6456     4158
6457  -379144
6458  -425806
6459  -123000
6460   154503
6461  -219821
6462  -511813
6463  -188812
6464    78195
6465   -13487
6466  -412360
6467  -449511
6468    42989
6469    64457
6470  -309650
6471  -436377
6472  -205845
6473   170925
6474   -92799
6475  -508805
6476  -286595
6477    22030
6478    44237
6479  -331505
6480  -530289
6481   -58185
6482   131569
6483  -200621
6484  -435030
6485  -313377
6486   110693
6487     9389
6488  -445643
6489  -374038
6490   -55076
6491    77704
6492  -201525
6493  -523879
6494  -162448
6495   122711
6496  -116093
6497  -395396
6498  -389374
6499    25012
6500    79235
6501  -383738
6502  -424257
6503  -115849
6504    82565
6505  -107381
6506  -497115
6507  -258089
6508   105360
6509   -53893
6510  -347068
6511  -438460
6512   -60566
6513   133552
6514  -286483
6515  -444412
6516  -194294
6517    77773
6518   -15288
6519  -466500
6520  -359092
6521    48947
6522     9035
6523  -278352
6524  -453241
6525  -145421
6526   164915
6527  -191961
6528  -442570
6529  -259477
6530    25771
6531    39293
6532  -398900
6533  -432100
6534    -3430
6535    47842
6536  -199688
6537  -448981
6538  -242517
6539   151604
6540  -102013
6541  -430661
6542  -328029
6543   -38642
6544    89463
6545  -310805
6546  -473803
6547   -70362
6548    83101
6549  -131461
6550  -432748
6551  -343364
6552   110107
6553   -24883
6554  -390123
6555  -372663
6556   -97679
6557   130543
6558  -205481
6559  -506593
6560  -164010
6561    78061
6562   -65223
6563  -408808
6564  -433918
6565    46538
6566    85316
6567  -314109
6568  -413624
6569  -177569
6570   139722
6571   -94293
6572  -505955
6573  -275290
6574    34747
6575     8283
6576  -319668
6577  -483195
6578   -51305
6579   129735
6580  -227135
6581  -420002
6582  -272090
6583    92432
6584     1379
6585  -470257
6586  -353832
6587    -1296
6588    67990
6589  -228466
6590  -514813
6591  -151730
6592   161081
6593  -153839
6594  -427733
6595  -368688
6596    42043
6597   106800
6598  -378939
6599  -434414
6600   -80250
6601    97584
6602  -106497
6603  -510310
6604  -288196
6605   124367
6606   -51780
6607  -361397
6608  -417633
6609   -53723
6610   159903
6611  -272049
6612  -461350
6613  -169553
6614    63027
6615   -35449
6616  -452757
6617  -378368
6618    66757
6619    23823
6620  -275872
6621  -436126
6622  -155481
6623   175948
6624  -170680
6625  -471952
6626  -263549
6627    23094
6628    38831
6629  -375005
6630  -444881
6631     8677
6632    74341
6633  -211647
6634  -435196
6635  -262805
6636   132681
6637   -73424
6638  -434722
6639  -320203
6640   -37938
6641    89866
6642  -262734
6643  -486294
6644   -90948
6645    84113
6646  -137935
6647  -421762
6648  -347708
6649    89434
6650    27849
6651  -376146
6652  -367316
6653   -94039
6654   109967
6655  -170006
6656  -494753
6657  -197538
6658    62399
6659   -64567
6660  -348955
6661  -415258
6662    12802
6663    82974
6664  -298743
6665  -387378
6666  -173586
6667    89151
6668   -92875
6669  -487497
6670  -278939
6671    50832
6672   -10267
6673  -291777
6674  -442886
6675   -55428
6676   133247
6677  -244770
6678  -422751
6679  -246414
6680    67672
6681    13366
6682  -433337
6683  -357711
6684     8769
6685    49125
6686  -215832
6687  -475028
6688  -173994
6689   140184
6690  -153002
6691  -403806
6692  -315752
6693    14276
6694    85805
6695  -360093
6696  -404730
6697   -53565
6698    53638
6699  -147813
6700  -461359
6701  -264999
6702   129696
6703   -69753
6704  -368768
6705  -357129
6706   -48758
6707   137061
6708  -282340
6709  -467227
6710  -138427
6711    59505
6712   -65427
6713  -431664
6714  -352827
6715   102414
6716    27375
6717  -323687
6718  -405138
6719  -142461
6720   151183
6721  -181555
6722  -479786
6723  -225105
6724    47588
6725    19445
6726  -353475
6727  -442334
6728    14308
6729    78320
6730  -243415
6731  -437099
6732  -252498
6733   140641
6734   -60479
6735  -455290
6736  -304786
6737    -5779
6738    82030
6739  -272096
6740  -496877
6741   -90671
6742   107537
6743  -161529
6744  -403736
6745  -329482
6746    95707
6747    47329
6748  -394978
6749  -368376
6750   -77558
6751   102673
6752  -168613
6753  -515702
6754  -210588
6755   110716
6756   -62139
6757  -359885
6758  -401692
6759     7039
6760   114484
6761  -320661
6762  -417265
6763  -170573
6764    95133
6765   -52880
6766  -479510
6767  -294746
6768    77292
6769     2213
6770  -276404
6771  -443358
6772   -99469
6773   145355
6774  -220375
6775  -428109
6776  -241327
6777    54226
6778    27829
6779  -401123
6780  -368182
6781    13840
6782    30031
6783  -215356
6784  -448512
6785  -199395
6786   136591
6787  -134045
6788  -393114
6789  -288211
6790     1505
6791    85152
6792  -329431
6793  -428601
6794   -58921
6795    47523
6796  -141550
6797  -429969
6798  -274720
6799   130618
6800   -41564
6801  -358798
6802  -347080
6803   -81368
6804   112266
6805  -251015
6806  -457860
6807  -145712
6808    57243
6809   -60899
6810  -368815
6811  -360847
6812    59017
6813    21748
6814  -309089
6815  -376904
6816  -158509
6817   118274
6818  -146724
6819  -455867
6820  -203213
6821    44397
6822    -9864
6823  -328510
6824  -427955
6825    -2796
6826    68018
6827  -251339
6828  -391744
6829  -216921
6830   114043
6831   -50635
6832  -429545
6833  -280394
6834    11256
6835    40992
6836  -264186
6837  -471324
6838   -87872
6839   115020
6840  -166930
6841  -385654
6842  -297303
6843    70687
6844    36330
6845  -404035
6846  -363475
6847   -54138
6848    64497
6849  -170763
6850  -474659
6851  -187991
6852   120712
6853   -93785
6854  -356443
6855  -364448
6856      457
6857    97456
6858  -327082
6859  -411442
6860  -124568
6861    80277
6862   -72310
6863  -448855
6864  -279580
6865    95084
6866   -33399
6867  -310899
6868  -405787
6869   -86563
6870   141295
6871  -228144
6872  -419371
6873  -192959
6874    67773
6875    10419
6876  -408992
6877  -380507
6878    39792
6879    38282
6880  -244269
6881  -433318
6882  -184495
6883   167339
6884  -116113
6885  -425039
6886  -279435
6887     7328
6888    76431
6889  -332329
6890  -453031
6891   -52375
6892    70773
6893  -147411
6894  -406400
6895  -279648
6896   131701
6897   -22806
6898  -377259
6899  -333648
6900   -72819
6901   109320
6902  -215961
6903  -477947
6904  -128693
6905    87010
6906   -69425
6907  -372883
6908  -370892
6909    62206
6910    51136
6911  -320615
6912  -379053
6913  -143903
6914   123912
6915  -103123
6916  -466850
6917  -218306
6918    64176
6919   -15839
6920  -317559
6921  -433684
6922   -26356
6923    97744
6924  -237605
6925  -380005
6926  -215350
6927   101437
6928   -18020
6929  -428983
6930  -305084
6931     6767
6932    26604
6933  -231871
6934  -446111
6935  -112019
6936   124303
6937  -154774
6938  -361210
6939  -282732
6940    27092
6941    43686
6942  -370950
6943  -371030
6944   -54615
6945    53065
6946  -150108
6947  -427555
6948  -194664
6949   112470
6950   -92604
6951  -343291
6952  -331108
6953   -28538
6954    90744
6955  -302195
6956  -393856
6957  -101971
6958    63282
6959   -71738
6960  -413693
6961  -292776
6962    82741
6963   -38193
6964  -301163
6965  -375222
6966   -98555
6967   140229
6968  -208018
6969  -418162
6970  -179834
6971    36224
6972    -9957
6973  -376001
6974  -369541
6975    38582
6976    30221
6977  -242801
6978  -375927
6979  -173816
6980   143923
6981  -114672
6982  -416530
6983  -246710
6984     3330
6985    40842
6986  -299755
6987  -427347
6988   -20477
6989    80048
6990  -167943
6991  -387579
6992  -269870
6993   113833
6994   -34487
6995  -403723
6996  -318962
6997   -37983
6998    93839
6999  -218410
7000  -455132
7001  -105026
7002   102668
7003  -106709
7004  -369335
7005  -344592
7006    57638
7007    58579
7008  -333732
7009  -358767
7010  -110399
7011   112783
7012  -108107
7013  -457415
7014  -214221
7015    74141
7016   -36880
7017  -316753
7018  -403947
7019   -16509
7020   123708
7021  -250161
7022  -377668
7023  -180668
7024    83570
7025   -29135
7026  -436270
7027  -308433
7028    44181
7029    23578
7030  -235160
7031  -425199
7032  -107140
7033   146046
7034  -169921
7035  -389821
7036  -269389
7037    34042
7038    55187
7039  -366974
7040  -359909
7041   -14008
7042    74075
7043  -148659
7044  -435215
7045  -222164
7046   134332
7047   -75860
7048  -366233
7049  -331287
7050   -26663
7051   122917
7052  -265741
7053  -407698
7054   -97877
7055    70369
7056   -73126
7057  -406706
7058  -319391
7059    89893
7060    -1019
7061  -300838
7062  -354901
7063  -101838
7064   143500
7065  -173922
7066  -424767
7067  -182486
7068    40190
7069   -14694
7070  -339532
7071  -372021
7072    31117
7073    60829
7074  -230857
7075  -371649
7076  -187913
7077   128627
7078   -89353
7079  -424072
7080  -250885
7081     5016
7082    47274
7083  -258882
7084  -421994
7085   -46969
7086    96601
7087  -176480
7088  -360078
7089  -270774
7090    83558
7091    -2101
7092  -374986
7093  -299286
7094   -47406
7095    64956
7096  -173071
7097  -434835
7098  -137969
7099    77386
7100  -108641
7101  -327840
7102  -323585
7103    31214
7104    60507
7105  -308515
7106  -332160
7107   -89799
7108    62236
7109  -112723
7110  -431458
7111  -211948
7112    73346
7113   -57383
7114  -277764
7115  -350948
7116   -31422
7117   118791
7118  -247378
7119  -374262
7120  -161154
7121    50736
7122   -35246
7123  -407627
7124  -289480
7125    58297
7126    11623
7127  -236736
7128  -390637
7129  -112485
7130   139280
7131  -177314
7132  -391364
7133  -230403
7134    30615
7135    47464
7136  -341283
7137  -369043
7138    10621
7139    54020
7140  -164963
7141  -407963
7142  -215422
7143   137159
7144   -81852
7145  -367070
7146  -290195
7147   -19607
7148   102064
7149  -269474
7150  -414615
7151   -72313
7152    65023
7153  -101082
7154  -380155
7155  -292078
7156   111852
7157     6441
7158  -325123
7159  -329184
7160   -88734
7161   121095
7162  -173845
7163  -450105
7164  -161796
7165    78234
7166   -17515
7167  -332092
7168  -378264
7169    48112
7170    81440
7171  -255159
7172  -366555
7173  -179567
7174   111824
7175   -72721
7176  -424402
7177  -233258
7178    37422
7179    36560
7180  -247169
7181  -413591
7182   -49645
7183   100162
7184  -188691
7185  -365355
7186  -248561
7187    80670
7188    15490
7189  -370832
7190  -309528
7191    -9677
7192    68931
7193  -180527
7194  -437190
7195  -145564
7196   118228
7197  -108448
7198  -334184
7199  -313413
7200    33182
7201    95930
7202  -300320
7203  -362703
7204   -98958
7205    58378
7206   -88158
7207  -427026
7208  -236836
7209   106053
7210   -29694
7211  -285720
7212  -350706
7213   -59163
7214   124042
7215  -232281
7216  -385964
7217  -155324
7218    49672
7219   -11216
7220  -360165
7221  -305089
7222    53531
7223    15096
7224  -229333
7225  -378905
7226  -145983
7227   131363
7228  -145257
7229  -375177
7230  -206299
7231    27253
7232    47906
7233  -309866
7234  -366458
7235    -6785
7236    42438
7237  -172817
7238  -372771
7239  -218948
7240   130692
7241   -56699
7242  -349775
7243  -257499
7244   -31271
7245    74987
7246  -240501
7247  -412371
7248   -79104
7249    59046
7250  -102483
7251  -340732
7252  -284776
7253    95861
7254    13276
7255  -317252
7256  -313281
7257   -93487
7258    86098
7259  -162338
7260  -415962
7261  -142639
7262    63957
7263   -51027
7264  -292477
7265  -342889
7266    21524
7267    59418
7268  -271386
7269  -328749
7270  -141951
7271    84509
7272   -70879
7273  -408228
7274  -214945
7275    56312
7276     1683
7277  -262195
7278  -389278
7279   -45922
7280   118894
7281  -202131
7282  -346937
7283  -200640
7284    84753
7285    19784
7286  -375810
7287  -304886
7288     2454
7289    39430
7290  -182672
7291  -419406
7292  -140507
7293   139963
7294  -101236
7295  -335210
7296  -276166
7297    26335
7298    82106
7299  -319118
7300  -364169
7301   -61704
7302    66025
7303   -99830
7304  -394440
7305  -225030
7306   125396
7307   -40791
7308  -306065
7309  -332001
7310   -45518
7311   127581
7312  -226300
7313  -398532
7314  -124563
7315    69991
7316   -18398
7317  -362166
7318  -313644
7319    79822
7320    24916
7321  -256824
7322  -357811
7323  -128782
7324   145561
7325  -120925
7326  -388706
7327  -198180
7328    34453
7329    37113
7330  -295153
7331  -391720
7332      118
7333    69857
7334  -171143
7335  -350695
7336  -214585
7337   130935
7338   -30730
7339  -361321
7340  -267483
7341   -23576
7342    71068
7343  -213673
7344  -410568
7345   -82320
7346    87292
7347  -100999
7348  -313796
7349  -290874
7350    65460
7351    29735
7352  -320142
7353  -312592
7354   -90834
7355    83838
7356  -119874
7357  -414528
7358  -154055
7359    85700
7360   -50007
7361  -279846
7362  -338321
7363     2640
7364    87534
7365  -258009
7366  -323535
7367  -139018
7368    78160
7369   -39968
7370  -381924
7371  -241352
7372    42989
7373   -14075
7374  -226620
7375  -375335
7376   -76590
7377   121705
7378  -179674
7379  -330528
7380  -194314
7381    46196
7382    26566
7383  -345509
7384  -298105
7385    11170
7386    25506
7387  -174284
7388  -370211
7389  -144141
7390   132320
7391  -109261
7392  -327729
7393  -250947
7394   -10324
7395    71245
7396  -285234
7397  -346099
7398   -30645
7399    53815
7400  -105069
7401  -361292
7402  -229057
7403   110042
7404   -46556
7405  -311527
7406  -289556
7407   -60708
7408   114927
7409  -201812
7410  -372837
7411  -102538
7412    56725
7413   -48401
7414  -328621
7415  -308336
7416    63787
7417    19052
7418  -256575
7419  -312604
7420  -120831
7421   129601
7422  -120800
7423  -388008
7424  -171029
7425    37579
7426     3674
7427  -281505
7428  -359672
7429     9262
7430    70942
7431  -200437
7432  -328120
7433  -183737
7434   106778
7435   -42496
7436  -377275
7437  -250298
7438     3354
7439    58067
7440  -206480
7441  -396219
7442   -62356
7443   112022
7444  -128057
7445  -333659
7446  -264182
7447    76616
7448    51005
7449  -335404
7450  -303312
7451   -46055
7452    93178
7453  -119145
7454  -406068
7455  -161980
7456   107087
7457   -63099
7458  -293626
7459  -330238
7460    -2008
7461   116133
7462  -244299
7463  -336297
7464  -110340
7465    80700
7466   -41364
7467  -390226
7468  -254505
7469    81888
7470     1573
7471  -238628
7472  -348664
7473   -68888
7474   141824
7475  -175720
7476  -351696
7477  -185253
7478    43514
7479    27051
7480  -337724
7481  -324075
7482    27255
7483    44757
7484  -161737
7485  -362086
7486  -167529
7487   138083
7488   -87177
7489  -343032
7490  -250116
7491    -7122
7492    87288
7493  -252035
7494  -356372
7495   -36049
7496    61303
7497   -97407
7498  -337635
7499  -250780
7500    93813
7501   -16795
7502  -288510
7503  -273932
7504   -60046
7505   105908
7506  -164776
7507  -376815
7508  -109037
7509    52501
7510   -50769
7511  -301918
7512  -307482
7513    59326
7514    41690
7515  -244775
7516  -287454
7517  -118400
7518   101658
7519  -105095
7520  -375362
7521  -181968
7522    37300
7523     -776
7524  -245814
7525  -343597
7526     -491
7527    86794
7528  -187469
7529  -311129
7530  -186389
7531    85008
7532   -21837
7533  -361244
7534  -236386
7535    16666
7536    38856
7537  -178215
7538  -365240
7539   -74989
7540   105797
7541  -143541
7542  -301884
7543  -235335
7544    50800
7545    53585
7546  -306502
7547  -285246
7548   -32736
7549    53643
7550  -123542
7551  -372835
7552  -163424
7553   110261
7554   -71652
7555  -283538
7556  -274684
7557     3997
7558   103123
7559  -252723
7560  -326088
7561   -82476
7562    60324
7563   -61608
7564  -360606
7565  -237920
7566    94770
7567    -5376
7568  -238703
7569  -317709
7570   -68359
7571   131392
7572  -174562
7573  -353401
7574  -154405
7575    39443
7576    11459
7577  -305801
7578  -304977
7579    49475
7580    40745
7581  -190480
7582  -334369
7583  -158319
7584   132689
7585   -91172
7586  -343539
7587  -211668
7588    22423
7589    69837
7590  -241093
7591  -354391
7592   -21428
7593    78157
7594  -131605
7595  -333153
7596  -225361
7597   114059
7598    -6788
7599  -317846
7600  -259479
7601   -32420
7602   102651
7603  -172501
7604  -395262
7605  -104274
7606    89789
7607   -59796
7608  -291378
7609  -296989
7610    62753
7611    75447
7612  -263629
7613  -303510
7614  -112352
7615   102850
7616   -72144
7617  -386777
7618  -180011
7619    69842
7620     4303
7621  -236756
7622  -334865
7623   -17367
7624   102667
7625  -198824
7626  -319009
7627  -176806
7628    73462
7629     -208
7630  -347888
7631  -243195
7632    31144
7633    38734
7634  -172422
7635  -368131
7636  -102408
7637   123979
7638  -121484
7639  -306453
7640  -218325
7641    48346
7642    73238
7643  -288038
7644  -298462
7645   -27995
7646    47717
7647  -110191
7648  -354745
7649  -180315
7650   113085
7651   -54047
7652  -266998
7653  -265206
7654   -26233
7655   105612
7656  -214904
7657  -342489
7658   -88110
7659    44178
7660   -39861
7661  -313737
7662  -246292
7663    80628
7664     3746
7665  -237457
7666  -286258
7667   -89658
7668   111193
7669  -158397
7670  -343665
7671  -133559
7672    42903
7673     2079
7674  -269077
7675  -292934
7676    38457
7677    44549
7678  -188161
7679  -309999
7680  -150927
7681   118975
7682   -69282
7683  -335391
7684  -183584
7685    17033
7686    48236
7687  -228578
7688  -341439
7689   -26671
7690    72925
7691  -142149
7692  -293588
7693  -210964
7694    97973
7695     5376
7696  -308607
7697  -237706
7698   -26727
7699    71768
7700  -154968
7701  -369688
7702   -90859
7703    98580
7704   -70317
7705  -275549
7706  -256940
7707    53445
7708    55905
7709  -273145
7710  -285519
7711   -72102
7712    78763
7713   -82283
7714  -363672
7715  -160364
7716    91555
7717   -25952
7718  -236248
7719  -309106
7720   -13740
7721   109916
7722  -207473
7723  -313036
7724  -125704
7725    85468
7726    -1084
7727  -339911
7728  -238192
7729    54270
7730    27347
7731  -193305
7732  -341000
7733   -92270
7734   139467
7735  -129513
7736  -311079
7737  -186253
7738    41505
7739    61209
7740  -278326
7741  -309250
7742    -2914
7743    54124
7744  -119774
7745  -336612
7746  -169166
7747   135570
7748   -40746
7749  -285552
7750  -243026
7751   -11836
7752   101981
7753  -216952
7754  -342494
7755   -62282
7756    69220
7757   -52518
7758  -304886
7759  -247636
7760    96458
7761    20067
7762  -255790
7763  -288903
7764   -84957
7765   128750
7766  -119590
7767  -362908
7768  -129908
7769    64825
7770    12502
7771  -263808
7772  -314344
7773    30320
7774    73632
7775  -197024
7776  -293136
7777  -145545
7778   119767
7779   -40806
7780  -327605
7781  -196747
7782    22977
7783    38198
7784  -200284
7785  -340777
7786   -35516
7787   102155
7788  -120014
7789  -275802
7790  -194685
7791    76866
7792    16091
7793  -303746
7794  -248532
7795   -22855
7796    55620
7797  -134694
7798  -336400
7799   -96789
7800   103194
7801   -71171
7802  -255401
7803  -254418
7804    21102
7805    79676
7806  -243193
7807  -283381
7808   -65632
7809    67221
7810   -58723
7811  -333366
7812  -174344
7813    78542
7814   -29072
7815  -228864
7816  -281165
7817   -39373
7818   109235
7819  -182275
7820  -288905
7821  -112888
7822    59113
7823    -7618
7824  -305408
7825  -239063
7826    47723
7827    10243
7828  -181329
7829  -297233
7830   -98976
7831   131306
7832  -114967
7833  -304779
7834  -161385
7835    25744
7836    45713
7837  -263320
7838  -292607
7839    19051
7840    59575
7841  -132082
7842  -288821
7843  -155707
7844   122540
7845   -50220
7846  -300642
7847  -218574
7848        6
7849    85107
7850  -195681
7851  -329373
7852   -36771
7853    84410
7854   -68203
7855  -291484
7856  -233035
7857    92410
7858    19874
7859  -269341
7860  -246263
7861   -57506
7862   111745
7863  -117062
7864  -343027
7865  -109305
7866    78086
7867   -25721
7868  -257463
7869  -288818
7870    40077
7871    81406
7872  -199807
7873  -274312
7874  -108130
7875   104448
7876   -36674
7877  -347196
7878  -185133
7879    46446
7880    25767
7881  -206511
7882  -318051
7883   -19581
7884   116201
7885  -143830
7886  -290177
7887  -183345
7888    73364
7889    31786
7890  -302474
7891  -248972
7892    10135
7893    59675
7894  -117706
7895  -336538
7896  -111639
7897   123626
7898   -74245
7899  -271939
7900  -232584
7901    26775
7902    90568
7903  -235192
7904  -279952
7905   -41801
7906    68839
7907   -62491
7908  -326186
7909  -187836
7910    99452
7911   -22882
7912  -234391
7913  -268942
7914   -27626
7915   122005
7916  -161035
7917  -314201
7918   -93788
7919    60198
7920     2002
7921  -293448
7922  -248656
7923    63364
7924    36559
7925  -175734
7926  -284831
7927   -93566
7928   130376
7929   -93155
7930  -313280
7931  -164817
7932    30441
7933    43282
7934  -235123
7935  -300114
7936    19472
7937    69136
7938  -120502
7939  -279759
7940  -171582
7941   101574
7942   -27462
7943  -289122
7944  -208765
7945    -3373
7946    77943
7947  -164542
7948  -310384
7949   -56549
7950    68816
7951   -82057
7952  -256469
7953  -220254
7954    66073
7955    29171
7956  -248447
7957  -234269
7958   -45793
7959    89143
7960   -96528
7961  -330917
7962  -115719
7963    62045
7964   -36375
7965  -227823
7966  -260275
7967    32222
7968    88635
7969  -202232
7970  -260456
7971  -101076
7972    73098
7973   -40519
7974  -314859
7975  -179299
7976    62505
7977     8884
7978  -178191
7979  -289521
7980   -30950
7981   110745
7982  -147197
7983  -274262
7984  -151921
7985    51980
7986    27595
7987  -276339
7988  -223232
7989    27807
7990    49184
7991  -135061
7992  -306011
7993  -101797
7994   120750
7995   -91593
7996  -263464
7997  -190916
7998    36228
7999    81645
8000  -237012
8001  -278550
8002   -13730
8003    68885
8004   -84726
8005  -305780
8006  -171326
8007   115454
8008   -16012
8009  -240992
8010  -238259
8011   -16600
8012   123962
8013  -167762
8014  -313476
8015   -90395
8016    76797
8017   -20656
8018  -272913
8019  -241644
8020    79350
8021    49274
8022  -194791
8023  -271689
8024   -84946
8025   123487
8026   -89391
8027  -322531
8028  -140301
8029    52879
8030    32939
8031  -222277
8032  -277930
8033    26244
8034    85456
8035  -149053
8036  -270959
8037  -159643
8038   112892
8039    -7482
8040  -289871
8041  -201937
8042    18999
8043    74580
8044  -155330
8045  -328339
8046   -50988
8047    94898
8048   -84857
8049  -261279
8050  -209910
8051    76761
8052    64016
8053  -241959
8054  -231432
8055   -45909
8056    84927
8057   -86564
8058  -326692
8059  -130118
8060    97716
8061   -21993
8062  -213352
8063  -253260
8064    18117
8065    92567
8066  -184295
8067  -269714
8068   -89792
8069    67662
8070    -9548
8071  -294435
8072  -185061
8073    67530
8074    16369
8075  -172431
8076  -273014
8077   -58262
8078   112953
8079  -134862
8080  -257554
8081  -135029
8082    61575
8083    41414
8084  -250540
8085  -235930
8086    40067
8087    41283
8088  -135477
8089  -288728
8090  -120126
8091   119403
8092   -58870
8093  -258886
8094  -177402
8095    18668
8096    82859
8097  -203941
8098  -280043
8099   -25077
8100    60095
8101   -84023
8102  -262893
8103  -177055
8104   106283
8105    -3827
8106  -224306
8107  -216700
8108   -25700
8109    92446
8110  -141352
8111  -302074
8112   -64961
8113    62464
8114   -24452
8115  -245602
8116  -219888
8117    67748
8118    43330
8119  -206118
8120  -230540
8121   -90126
##END NTUPLES=NMR FID
##END=
