# Supplementary material for: An untargeted multi-technique metabolomics approach to studying intracellular metabolites of HepG2 cells exposed to 2,3,7,8-tetrachlorodibenzo-p-dioxin
Source: BMC Genomics. 2011 May 20;12:251. doi: 10.1186/1471-2164-12-251 (PMC3141663; doi:10.1186/1471-2164-12-251)
Supplement: Additional file 2 — Metadata and NMR raw data: ZIP file containing: -All NMR raw data (in JCAMP-DX format ".dx") -The metadata on NMR (polars & apolars), LC-MS and GC-MS data sets (as Tab delimited files ".txt"). [file 1471-2164-12-251-S2.ZIP › TE/Ainhoa/SAFETY COPY D Disk/TRABAJO/ARTICLES/ARTICLE Metabolomics TCDD_ACCEPTED/JCAMP_DX_NMR_data_and_all_metadata/NMR_polar_TCDD_p11b.2D.dx]

##TITLE=NMR_polar_TCDD_p11b.2D
##JCAMPDX= 6.0         $$ Bruker NMR JCAMP-DX V2.0
##DATA TYPE= NMR FID
##DATA CLASS= NTUPLES
##ORIGIN= Bruker BioSpin GmbH
##OWNER= bruker
$$ 1.72 TOPSPIN		Version 2.1
$$ 2011-04-15 14:53:29.892 +0200  WUR\bruker@RIK1030
$$ Compression mode = fixed
##.OBSERVE FREQUENCY= 400.13188316
##.OBSERVE NUCLEUS= ^1H
##.DELAY= (6, 6)
##.ACQUISITION MODE= SIMULTANEOUS (DQD)
##.ACQUISITION SCHEME= undefined
##.AVERAGES= 1024
##.DIGITISER RES= 18
##SPECTROMETER/DATA SYSTEM= avance400
##.PULSE SEQUENCE= zgprpl8
##.SOLVENT NAME= D2O
##.SHIFT REFERENCE= INTERNAL, D2O, 1, 10.97964
##AUDIT TRAIL= $$ (NUMBER, WHEN, WHO, WHERE, PROCESS, VERSION, WHAT)
$$ ##TITLE= Audit trail, TOPSPIN		Version 2.1
$$ ##JCAMPDX= 5.01
$$ ##ORIGIN= Bruker BioSpin GmbH
$$ ##OWNER= bruker
$$ $$ D:\NMRautomation/data/WUR-bruker/nmr/AR091208_16.2D/1/audita.txt
$$ ##AUDIT TRAIL=  $$ (NUMBER, WHEN, WHO, WHERE, PROCESS, VERSION, WHAT)
(   1,<2008-12-10 01:50:08.764 +0100>,<WUR\bruker>,<RIK1030>,<go>,<TOPSPIN 2.1>,
      <created by zg
	started at 2008-12-10 00:47:07.594 +0100,
	POWCHK disabled, PULCHK disabled,
       configuration hash MD5:
       8F 0B B7 F2 C7 1F F4 CB 9D A9 C3 7F 18 55 F2 E6
       data hash MD5: 16K
       B0 F0 99 FE E8 00 79 95 69 5C 44 7A 4E 37 99 4B>)
(   2,<2008-12-10 01:50:16.905 +0100>,<WUR\bruker>,<RIK1030>,<audit>,<TOPSPIN 2.1>,
      <user comment:
       ICON-NMR User ID: WUR-bruker
       data hash MD5: 16K
       B0 F0 99 FE E8 00 79 95 69 5C 44 7A 4E 37 99 4B>)
(   3,<2011-04-15 14:53:27.735 +0200>,<WUR\bruker>,<RIK1030>,<proc1d>,<TOPSPIN 2.1>,
      <convdta from       1 "NMR_polar_TCDD_p11b.2D" "Ainhoa_raw_data" "P:\NMR-data"
       data hash MD5: 16244
       3C D5 E8 86 E3 A9 F6 6B 40 69 26 45 02 2C 8F 06>)
$$ ##END=
$$ 
$$ $$ hash MD5
$$ $$ D5 E0 08 16 E5 0A 0F 70 B6 0E 6F F1 A9 29 52 92
##$RELAX= 
##$BRUKER FILE EXP=format.temp
$$ EDIT_PAR COMMAND FILE
$$ 
$$ DI_MODE         LONG
$$ ED_ENTRY        ACQU
$$ ORDER           FILE
$$ 
$$ 
$$ HEADER		"F2 - Acquisition Parameters"
$$ T_NAME		Date_
$$ 		TYPE	R64
$$ 		CLASS	ACQU
$$ 		SUBRANGE 0.0 50000000
$$ 		REL	"Date_=itodate(DATE)"
$$ 		INV_REL	"DATE=datetoi(Date_,DATE)"
$$ 		FORMAT	"%14.0f"
$$ 		TEXT	" "
$$ END
$$ T_NAME		Time
$$ 		TYPE	R32
$$ 		CLASS	ACQU
$$ 		SUBRANGE 0.0 1000000
$$ 		REL	"Time=itotime(DATE)"
$$ 		INV_REL	"DATE=timetoi(Time,DATE)"
$$ 		FORMAT	"%14.2f"
$$ 		TEXT	" "
$$ END
$$ NAME		INSTRUM
$$ 		TEXT	" "
$$ END
$$ NAME		PROBHD
$$ 		FORMAT	"%14.14s"
$$ 		TEXT	" "
$$ END
$$ NAME		PULPROG
$$ 		TEXT	" "
$$ END
$$ NAME		TD
$$ 		TEXT	" "
$$ END
$$ NAME		SOLVENT
$$ 		TEXT	" "
$$ END
$$ NAME		NS
$$ 		TEXT	" "
$$ END
$$ NAME		DS
$$ 		TEXT	" "
$$ END
$$ T_NAME		SWH
$$ 		TYPE	R32
$$ 		CLASS	ACQU
$$ 		SUBRANGE 0.0 1e8
$$ 		REL	"SWH=SW*SFO1"
$$ 		INV_REL "SW=SWH/SFO1"
$$ 		UNIT	"Hz"
$$ 		FORMAT	"%14.3f Hz"
$$ 		TEXT	" "
$$ END
$$ T_NAME          FIDRES
$$                 TYPE    R32
$$                 CLASS   ACQU
$$                 SUBRANGE 0.0 100000
$$                 REL     "FIDRES=SW*SFO1/TD"
$$                 INV_REL "TD = nextpow(SW*SFO1/FIDRES)"
$$ 		UNIT	"Hz"
$$ 		FORMAT	"%14.6f Hz"
$$ 		TEXT	" "
$$ END
$$ T_NAME          AQ
$$ 		TYPE	R32
$$ 		CLASS	ACQU
$$ 		SUBRANGE 0.0 1000
$$ 		REL	"AQ=aqcalc(SW,SFO1,TD,DIGTYP)"
$$ 		INV_REL	"TD=tdcalc(SW,SFO1,1.0e6*AQ,DIGTYP)"
$$ 		UNIT	"sec"
$$ 		FORMAT	"%14.7f sec"
$$ 		TEXT	" "
$$ END
$$ NAME		RG
$$ 		TEXT	" "
$$ END
$$ T_NAME          DW
$$ 		TYPE	R32
$$ 		CLASS	ACQU
$$ 		SUBRANGE 0.0 1000000
$$ 		REL	"DW=1/(2*SW*SFO1)"
$$ 		INV_REL	"SW=1000000/(2*(0.005+DW)*SFO1)"
$$ 		UNIT	"usec"
$$ 		FORMAT	"%14.3lf usec"
$$ 		TEXT	" "
$$ END
$$ NAME		DE
$$ 		FORMAT	"%14.2f usec"
$$ 		TEXT	" "
$$ END
$$ NAME		TE
$$ 		FORMAT	"%14.1f K"
$$ 		TEXT	" "
$$ END
$$ T_NAME		D1
$$ 		TYPE	R32
$$ 		CLASS	ACQU
$$ 		SUBRANGE 0.0 1e38
$$ 		REL	"D1=D[1]"
$$ 		INV_REL	"D[1]=D1"
$$ 		UNIT	"sec"
$$ 		FORMAT	"%14.8f sec"
$$ 		TEXT	" "
$$ END
$$ T_NAME		D12
$$ 		TYPE	R32
$$ 		CLASS	ACQU
$$ 		SUBRANGE 0.0 1e38
$$ 		REL	"D12=D[12]"
$$ 		INV_REL	"D[12]=D12"
$$ 		UNIT	"sec"
$$ 		FORMAT	"%14.8f sec"
$$ 		TEXT	" "
$$ END
$$ NAME		TD0
$$ 		TEXT	" "
$$ END
$$ HEADER		"======== CHANNEL f1 ========"
$$ NAME		NUC1
$$ 		NONEDIT
$$ 		TEXT	" "
$$ END
$$ T_NAME		P1
$$ 		TYPE	R32
$$ 		CLASS	ACQU
$$ 		SUBRANGE 0.0 1.0e10
$$ 		REL	"P1=P[1]"
$$ 		INV_REL	"P[1]=P1"
$$ 		UNIT	"usec"
$$ 		FORMAT	"%14.2f usec"
$$ 		TEXT	" "
$$ END
$$ T_NAME		PL1
$$ 		TYPE	R32
$$ 		CLASS	ACQU
$$ 		SUBRANGE -6.0 1e38
$$ 		REL	"PL1=PL[1]"
$$ 		INV_REL	"PL[1]=PL1"
$$ 		UNIT	"dB"
$$ 		FORMAT	"%14.2f dB"
$$ 		TEXT	" "
$$ END
$$ T_NAME		PL8
$$ 		TYPE	R32
$$ 		CLASS	ACQU
$$ 		SUBRANGE -6.0 1e38
$$ 		REL	"PL8=PL[8]"
$$ 		INV_REL	"PL[8]=PL8"
$$ 		UNIT	"dB"
$$ 		FORMAT	"%14.2f dB"
$$ 		TEXT	" "
$$ END
$$ T_NAME		PL1W
$$ 		TYPE	R32
$$ 		CLASS	ACQU
$$ 		SUBRANGE -6.0 1e38
$$ 		REL	"PL1W=40.3*pow(10.0,(-6-PL[1])/10.0)"
$$ 		INV_REL	"PL[1]=-6-4.3425*log(PL1W/40.3)"
$$ 		UNIT	"no"
$$ 		FORMAT	"%14.8f W"
$$ 		TEXT	" "
$$ END
$$ T_NAME		PL8W
$$ 		TYPE	R32
$$ 		CLASS	ACQU
$$ 		SUBRANGE -6.0 1e38
$$ 		REL	"PL8W=40.3*pow(10.0,(-6-PL[8])/10.0)"
$$ 		INV_REL	"PL[8]=-6-4.3425*log(PL8W/40.3)"
$$ 		UNIT	"no"
$$ 		FORMAT	"%14.8f W"
$$ 		TEXT	" "
$$ END
$$ NAME		SFO1
$$ 		FORMAT	"%14.7f MHz"
$$ 		TEXT	" "
$$ END
##$RELAX= 
##$BRUKER FILE EXP=scon2
$$ ##TITLE= Parameter file, TOPSPIN		Version 2.1
$$ ##JCAMPDX= 5.0
$$ ##DATATYPE= Parameter Values
$$ ##NPOINTS= 1	$$ modification sequence number
$$ ##ORIGIN= Bruker BioSpin GmbH
$$ ##OWNER= bruker
$$ $$ 2008-12-10 00:47:07.250 +0100  WUR\bruker@RIK1030
$$ $$ D:\NMRautomation/data/WUR-bruker/nmr/AR091208_16.2D/1/scon2
$$ $$ process C:\Bruker\TOPSPIN2.1\prog\mod\go.exe
$$ ##$BLKTR= (0..15)
3 3 3 3 3 3 3 3 3 3 3 3 3 3 3 3
$$ ##$DE1= 4.5
$$ ##$DEADC= 0.5
$$ ##$DEPA= 4.5
$$ ##$DERX= 1.5
$$ ##$FILCOR= 0
$$ ##END=
##$RELAX= 
##$BRUKER FILE EXP=prosol_History
$$ #*******************************************************************
$$ #
$$ # $Source: /sc/CvsTree/sc/gen/src/prg/scripts/tix/prosol/lib/lists/default,v $
$$ #
$$ # Copyright (c) 1999
$$ # BRUKER ANALYTIK GMBH
$$ # D-76287 Rheinstetten, Germany
$$ #
$$ # All Rights Reserved
$$ #
$$ #
$$ # $Id: default,v 1.15.2.2 2007/12/14 16:22:31 ber Exp $
$$ #
$$ #*******************************************************************
$$ #../conf/instr/spect/prosol/relations/default
$$ #avance-version (07/12/14)
$$ #
$$ #pulses
$$ #
$$ P[0]=P90[F1];				#  90 deg pulse F1
$$ P[1]=P90[F1];				#  90 deg pulse F1
$$ P[2]=P90[F1]*2;				# 180 deg pulse F1
$$ P[3]=P90[F2];				#  90 deg pulse F2
$$ P[4]=P90[F2]*2;				# 180 deg pulse F2
$$ P[5]=PTOC[F1]*0.66;			#  60 deg pulse F1, TOCSY 
$$ P[6]=PTOC[F1];				#  90 deg pulse F1, TOCSY
$$ P[7]=PTOC[F1]*2;			# 180 deg pulse F1, TOCSY
$$ P[8]=PSH3[F1];                          #  90 deg selective F1, WET
$$ P[9]=PTOC[F2];				#  90 deg pulse F2, TOCSY
$$ P[10]=PTOC[F2]*2;			# 180 deg pulse F2, TOCSY
$$ P[11]=PSH1[F1];				#  90 deg selective F1
$$ P[12]=PSH2[F1];				# 180 deg selective F1
$$ #
$$ P[14]=PSH3[F2];				# 180 deg inversion, adiabatic
$$ P[15]=TROE[F1];				# cw pulse F1, ROESY
$$ P[18]=PSH7[F1];				# off-resonance presat F1
$$ P[21]=P90[F3];				#  90 deg pulse F3
$$ P[22]=P90[F3]*2;			# 180 deg pulse F3
$$ P[23]=P90[F4];				#  90 deg pulse F4
$$ P[24]=PSH2[F2];				# 180 deg refocussing, adiabatic
$$ P[25]=PROE[F1]*2;			# 180 deg pulse, Shaka ROESY
$$ P[26]=PSH12[F1];			# 180 deg inversion F1, adiabatic
$$ P[27]=P90[F1];				#  90 deg pulse F1, WATERGATE
$$ #
$$ P[29]=PSH8[F1];                         # flip back pulse
$$ P[31]=PSH15[F2];                        # 180 deg adiabatic, F2, 13C x-filter
$$ P[32]=PSH16[F1];                        # 180 deg adiabatic, F1, z-spoil
$$ #P[33]=PSH[F1];                         #  90 deg, F1, hadamard
$$ #P[34]=PSH[F1];                         # 180 deg, F1, hadamard
$$ #P[35]=PSH[F2];                         #  90 deg, F2, hadamard
$$ #P[36]=PSH[F2];                         # 180 deg, F2, hadamard
$$ #P[37]=PSH[F3];                         #  90 deg, F3, hadamard
$$ #P[38]=PSH[F3];                         # 180 deg, F3, hadamard
$$ P[39]=PSH21[F2];                        # 180 deg, F2, Bip
$$ P[40]=PSH8[F1]*2;                       # 180 deg sel. F1, 1H (exc. scul)
$$ #
$$ P[63]=PSH11[F2];                        # 180 deg adiabatic decoupling, F2, 13C
$$ #
$$ #decoupling pulses
$$ #
$$ PCPD[1]=PCPDP[F1];			# 90 deg pulse F1, dec.
$$ PCPD[2]=PCPDP[F2];			# 90 deg pulse F2, dec.
$$ PCPD[3]=PCPDP[F3];			# 90 deg pulse F3, dec.
$$ #
$$ #power levels
$$ #
$$ PL[1]=PL90[F1];				# high power, F1
$$ PL[2]=PL90[F2];				# high power, F2
$$ PL[3]=PL90[F3];				# high power, F3
$$ PL[4]=PL90[F4];				# high power, F4
$$ PL[9]=PLCW[F1];				# presat power, F1
$$ PL[10]=PLTOC[F1];			# TOCSY power, F1
$$ PL[11]=PLROE[F1];			# ROESY power, F1
$$ PL[12]=PLCPDP[F2];			# dec. power, F2
$$ PL[13]=PLCPD2[F2];			# dec. power 2, F2
$$ PL[14]=PLNOE[F2];			# low power cw, F2
$$ PL[15]=PLTOC[F2];			# TOCSY power, F2
$$ PL[16]=PLCPDP[F3];			# dec. power, F3
$$ PL[18]=PL90[F1];			# WATERGATE power, F1
$$ PL[19]=PLCPDP[F1];			# dec. power, F1
$$ PL[21]=PLCW[F2];			# 
$$ PL[23]=PLTOC[F3];			# TOCSY power, F3
$$ PL[24]=PLHD[F2];			# HD decoupling, F2
$$ PL[25]=PLSH8U[F2];			# Eretic, F2
$$ PL[27]=PLROE[F1];			# Shaka Spinlock
$$ PL[30]=PLCPDP[F2];			# dec. power, F2, 13C (=pl12)
$$ PL[31]=PLUSER2[F2];			# dec. power, F2, 13C, cw bilev
$$ #
$$ #shapes
$$ #
$$ SP[1]=PLSH1[F1];			#  90 deg selective F1
$$ SP[2]=PLSH2[F1];			# 180 deg selective F1
$$ SP[3]=PLSH3[F2];			# adiabatic 180 deg, F2, inversion
$$ SP[4]=PLSH21[F2];			# 180 deg Bip, F2, inversion
$$ SP[6]=PLSH7[F1];			# off-resonance presat F1
$$ SP[7]=PLSH2[F2];			# adiabatic 180 deg, F2, refocussing
$$ SP[8]=PLSH12[F1];			# adiabatic 180 deg, F1, inversion
$$ SP[10]=PLSH8[F1];                       # flip-back pulse, F1, 1H
$$ SP[11]=PLSH8[F1];                       # flip-back pulse, F1, H
$$ SP[14]=PLSH12[F2];			# adiab. bilev dec., F2, 13C
$$ SP[18]=PLSH15[F2];                      # adiabatic 180 deg, F2, 13C, x-filter
$$ SP[19]=PLSH3[F1] +0.87;                 #  90 deg, F1, wet
$$ SP[20]=PLSH3[F1] -1.04;                 #  90 deg, F1, wet
$$ SP[21]=PLSH3[F1] +2.27;                 #  90 deg, F1, wet
$$ SP[22]=PLSH3[F1] -5.05;                 #  90 deg, F1, wet
$$ #SP[23]=PLSH[F1];                       #  90 deg, F1, hadamard
$$ #SP[24]=PLSH[F1];                       # 180 deg, F1, hadamard
$$ #SP[25]=PLSH[F2];                       #  90 deg, F2, hadamard
$$ #SP[26]=PLSH[F2];                       # 180 deg, F2, hadamard
$$ #SP[27]=PLSH[F3];                       #  90 deg, F3, hadamard
$$ #SP[28]=PLSH[F3];                       # 180 deg, F3, hadamard
$$ SP[29]=PLSH16[F1];                      # adiabatic 180 deg, F1, z-spoil
$$ SP[31]=PLSH11[F2];			# adiab. dec., F2, 13C
$$ #
$$ SPNAM1=PNSH1[F1];			#
$$ SPNAM2=PNSH2[F1];			#
$$ SPNAM3=PNSH3[F2];			#
$$ SPNAM4=PNSH21[F2];			#
$$ SPNAM6=PNSH7[F1];			#
$$ SPNAM7=PNSH2[F2];			#
$$ SPNAM8=PNSH12[F1];			#
$$ SPNAM10=PNSH8[F1];                      #
$$ SPNAM11=PNSH8[F1];                      #
$$ SPNAM14=PNSH12[F2];			#
$$ SPNAM15=PNSH8U[F2];			# Eretic, F2
$$ SPNAM18=PNSH15[F2];			#
$$ SPNAM19=PNSH3[F1];			#
$$ SPNAM20=PNSH3[F1];			#
$$ SPNAM21=PNSH3[F1];			#
$$ SPNAM22=PNSH3[F1];			#
$$ #SPNAM23=PNSH[];                        #
$$ #SPNAM24=PNSH[];                        #
$$ #SPNAM25=PNSH[];                        #
$$ #SPNAM26=PNSH[];                        #
$$ #SPNAM27=PNSH[];                        #
$$ #SPNAM28=PNSH[];                        #
$$ SPNAM29=PNSH16[F1];                     #
$$ SPNAM31=PNSH11[F2];			#
$$ #
$$ SPOAL[1]=PASH1[F1];			#
$$ SPOAL[2]=PASH2[F1];			#
$$ SPOAL[3]=PASH3[F2];			#
$$ SPOAL[4]=PASH21[F2];			#
$$ SPOAL[6]=PASH7[F1];			#
$$ SPOAL[7]=PASH2[F2];			#
$$ SPOAL[8]=PASH12[F1];			#
$$ SPOAL[10]=PASH8[F1];
$$ SPOAL[11]=PASH8[F1];
$$ SPOAL[14]=PASH12[F2];			#
$$ SPOAL[18]=PASH15[F2];			#
$$ SPOAL[19]=PASH3[F1];			#
$$ SPOAL[20]=PASH3[F1];			#
$$ SPOAL[21]=PASH3[F1];			#
$$ SPOAL[22]=PASH3[F1];			#
$$ #SPOAL[23]=PASH[];			#
$$ #SPOAL[24]=PASH[];			#
$$ #SPOAL[25]=PASH[];			#
$$ #SPOAL[26]=PASH[];			#
$$ #SPOAL[27]=PASH[];			#
$$ #SPOAL[28]=PASH[];			#
$$ SPOAL[29]=PASH16[F1];                   #
$$ SPOAL[31]=PASH11[F2];			#
$$ #
$$ #global
$$ #
$$ D[9]=TTOC[F1];				#
$$ D[16]=D_grad;				#
$$ P[16]=P_grad1;				#
$$ P[17]=P_mlev;				#
$$ P[19]=P_grad2;				#
$$ P[20]=P_mlev;				#
$$ P[28]=P_hsqc;				#
$$ #
##$RELAX= 
##$BRUKER FILE EXP=pulseprogram
$$ # 1 "C:/Bruker/TOPSPIN2.1/exp/stan/nmr/lists/pp/user/zgprpl8"
$$ ;zgpr
$$ ;avance-version (06/11/09)
$$ ;1D sequence with f1 presaturation
$$ ;
$$ ;$CLASS=HighRes
$$ ;$DIM=1D
$$ ;$TYPE=
$$ ;$SUBTYPE=
$$ ;$COMMENT=
$$ 
$$ 
$$ # 1 "C:/Bruker/TOPSPIN2.1/exp/stan/nmr/lists/pp/Avance.incl" 1
$$ ;Avance2.incl
$$ ;   for 1
$$ ;
$$ ;avance-version (07/08/21)
$$ ;
$$ ;$CLASS=HighRes Incl
$$ ;$COMMENT=
$$ 
$$ 
$$ 
$$ 
$$ 
$$ 
$$ 
$$ 
$$ 
$$ 
$$ 
$$ 
$$ 
$$ 
$$ 
$$ 
$$ 
$$ 
$$ 
$$ 
$$ 
$$ 
$$ 
$$ 
$$ 
$$ 
$$ 
$$ 
$$ 
$$ 
$$ 
$$ 
$$ 
$$ 
$$ 
$$ 
$$ 
$$ 
$$ 
$$ 
$$ 
$$ 
$$ 
$$ 
$$ 
$$ 
$$ 
$$ 
$$ 
$$ 
$$ 
$$ 
$$ 
$$ 
$$ 
$$ 
$$ 
$$ 
$$ 
$$ 
$$ 
$$ 
$$ 
$$ 
$$ 
$$ 
$$ 
$$ 
$$ 
$$ 
$$ 
$$ 
$$ 
$$ 
$$ 
$$ 
$$ 
$$ 
$$ 
$$ 
$$ 
$$ 
$$ 
$$ 
$$ 
$$ 
$$ 
$$ 
$$ 
$$ 
$$ 
$$ 
$$ 
$$ 
$$ 
$$ 
$$ 
$$ 
$$ 
$$ 
$$ 
$$ 
$$ 
$$ 
$$ 
$$ 
$$ 
$$ 
$$ 
$$ 
$$ 
$$ 
$$ 
$$ 
$$ 
$$ 
$$ 
$$ 
$$ 
$$ 
$$ 
$$ 
$$ 
$$ 
$$ 
$$ 
$$ 
$$ 
$$ 
$$ 
$$ 
$$ 
$$ 
$$ ;$Id: Avance2.incl,v 1.17.2.1 2007/09/14 16:17:35 ber Exp $
$$ # 12 "C:/Bruker/TOPSPIN2.1/exp/stan/nmr/lists/pp/user/zgprpl8" 2
$$ 
$$ 
$$ 
$$ "d12=20u"
$$ 
$$ 
$$ "acqt0=-p1*2/3.1416"
$$ 
$$ 
$$ # 1 "mc_line 21 file C:/Bruker/TOPSPIN2.1/exp/stan/nmr/lists/pp/user/zgprpl8 expanding definition part of mc command before ze"
$$ define delay MCWRK
$$ define delay MCREST
$$ "MCWRK = 0.333333*30m"
$$ "MCREST = 30m - 30m"
$$     dccorr
$$ # 21 "C:/Bruker/TOPSPIN2.1/exp/stan/nmr/lists/pp/user/zgprpl8"
$$ 1 ze
$$ # 1 "mc_line 21 file C:/Bruker/TOPSPIN2.1/exp/stan/nmr/lists/pp/user/zgprpl8 expanding definition of mc command after ze"
$$ # 22 "C:/Bruker/TOPSPIN2.1/exp/stan/nmr/lists/pp/user/zgprpl8"
$$ # 1 "mc_line 22 file C:/Bruker/TOPSPIN2.1/exp/stan/nmr/lists/pp/user/zgprpl8 expanding start label for mc command"
$$ 2 MCWRK  * 2
$$ LBLF0, MCWRK
$$   MCREST
$$ # 23 "C:/Bruker/TOPSPIN2.1/exp/stan/nmr/lists/pp/user/zgprpl8"
$$   d12 pl8:f1
$$   d1 cw:f1 ph29
$$   4u do:f1
$$   d12 pl1:f1
$$   p1 ph1
$$   go=2 ph31
$$ # 1 "mc_line 29 file C:/Bruker/TOPSPIN2.1/exp/stan/nmr/lists/pp/user/zgprpl8 expanding mc command in line"
$$   MCWRK wr #0
$$   MCWRK zd 
$$   lo to LBLF0 times td0
$$ 
$$   MCWRK
$$ # 30 "C:/Bruker/TOPSPIN2.1/exp/stan/nmr/lists/pp/user/zgprpl8"
$$ exit
$$ 
$$ 
$$ ph1=0 2 2 0 1 3 3 1
$$ ph29=0
$$ ph31=0 2 2 0 1 3 3 1
$$ 
$$ 
$$ ;pl1 : f1 channel - power level for pulse (default)
$$ ;pl9 : f1 channel - power level for presaturation
$$ ;p1 : f1 channel -  90 degree high power pulse
$$ ;d1 : relaxation delay; 1-5 * T1
$$ ;d12: delay for power switching                      [20 usec]
$$ ;NS: 1 * n, total number of scans: NS * TD0
$$ 
$$ 
$$ 
$$ ;$Id: zgpr,v 1.9 2006/11/10 10:56:44 ber Exp $
##$RELAX= 
##$BRUKER FILE EXP=uxnmr.par
$$ ##TITLE= Parameter file, TOPSPIN		Version 2.1
$$ ##JCAMPDX= 5.0
$$ ##DATATYPE= Parameter Values
$$ ##NPOINTS= 15	$$ modification sequence number
$$ ##ORIGIN= Bruker BioSpin GmbH
$$ ##OWNER= Administrator
$$ $$ 2008-11-25 14:24:23.096 +0100  WUR\bruker@RIK1030
$$ $$ C:/Bruker/TOPSPIN2.1/conf/instr/avance400/uxnmr.par
$$ $$ process C:\Bruker\TOPSPIN2.1\prog\mod\hconfserver.exe
$$ ##$ACB= 0
$$ ##$ACBTAT= (0..15)
0 66 66 50 0 0 0 0 0 0 0 0 0 0 0 0
$$ ##$ACBTBA= (0..15)
0 1 1 0 0 0 0 0 0 0 0 0 0 0 0 0
$$ ##$ACBTBLK= (0..15)
0 0 0 0 0 0 0 0 0 0 0 0 0 0 0 0
$$ ##$ACBTCTL= (0..15)
0 0 0 0 0 0 0 0 0 0 0 0 0 0 0 0
$$ ##$ACBTDI= (0..15)
0 102 102 72 0 0 0 0 0 0 0 0 0 0 0 0
$$ ##$ACBTDM= (0..15)
0 10 10 0 0 0 0 0 0 0 0 0 0 0 0 0
$$ ##$ACBTFHI= (0..15)
0 400 400 0 0 0 0 0 0 0 0 0 0 0 0 0
$$ ##$ACBTFL= (0..15)
0 73 74 8 0 0 0 0 0 0 0 0 0 0 0 0
$$ ##$ACBTFLO= (0..15)
0 14 14 0 0 0 0 0 0 0 0 0 0 0 0 0
$$ ##$ACBTINP= (0..15)
0 0 0 0 0 0 0 0 0 0 0 0 0 0 0 0
$$ ##$ACBTOUT= (0..15)
0 1 2 0 0 0 0 0 0 0 0 0 0 0 0 0
$$ ##$ACBTPO= (0..15)
0 150000 60000 20000 0 0 0 0 0 0 0 0 0 0 0 0
$$ ##$ACBTPW= (0..15)
0 10 10 0 0 0 0 0 0 0 0 0 0 0 0 0
$$ ##$ACBTSB= (0..15)
0 0 0 0 0 0 0 0 0 0 0 0 0 0 0 0
$$ ##$ACBTY= <no>
$$ ##$AQSBDCH= (0..95)
0 0 0 0 0 0 255 255 255 255 255 255 255 255 255 255 255 255 255 255 255
255 255 255 255 255 255 255 255 255 255 255 255 255 255 255 255 255 255
255 255 255 255 255 255 255 255 255 255 255 255 255 255 255 255 255 255
255 255 255 255 255 255 255 255 255 255 255 255 255 255 255 255 255 255
255 255 255 255 255 255 255 255 255 255 255 255 255 255 255 255 255 255
255 255 255
$$ ##$AQSBDHW= (0..95)
1 4 4 0 0 0 255 255 255 255 255 255 255 255 255 255 255 255 255 255 255
255 255 255 255 255 255 255 255 255 255 255 255 255 255 255 255 255 255
255 255 255 255 255 255 255 255 255 255 255 255 255 255 255 255 255 255
255 255 255 255 255 255 255 255 255 255 255 255 255 255 255 255 255 255
255 255 255 255 255 255 255 255 255 255 255 255 255 255 255 255 255 255
255 255 255
$$ ##$AQSBDID= (0..95)
88 83 83 65 67 66 255 255 255 255 255 255 255 255 255 255 255 255 255 255
255 255 255 255 255 255 255 255 255 255 255 255 255 255 255 255 255 255
255 255 255 255 255 255 255 255 255 255 255 255 255 255 255 255 255 255
255 255 255 255 255 255 255 255 255 255 255 255 255 255 255 255 255 255
255 255 255 255 255 255 255 255 255 255 255 255 255 255 255 255 255 255
255 255 255 255
$$ ##$AQSBDNO= (0..95)
1 1 2 1 1 1 255 255 255 255 255 255 255 255 255 255 255 255 255 255 255
255 255 255 255 255 255 255 255 255 255 255 255 255 255 255 255 255 255
255 255 255 255 255 255 255 255 255 255 255 255 255 255 255 255 255 255
255 255 255 255 255 255 255 255 255 255 255 255 255 255 255 255 255 255
255 255 255 255 255 255 255 255 255 255 255 255 255 255 255 255 255 255
255 255 255
$$ ##$AQSBDSL= (0..95)
2 3 4 8 9 19 255 255 255 255 255 255 255 255 255 255 255 255 255 255 255
255 255 255 255 255 255 255 255 255 255 255 255 255 255 255 255 255 255
255 255 255 255 255 255 255 255 255 255 255 255 255 255 255 255 255 255
255 255 255 255 255 255 255 255 255 255 255 255 255 255 255 255 255 255
255 255 255 255 255 255 255 255 255 255 255 255 255 255 255 255 255 255
255 255 255
$$ ##$AQSBDTY= (0..95)
3 16 16 5 9 7 255 255 255 255 255 255 255 255 255 255 255 255 255 255 255
255 255 255 255 255 255 255 255 255 255 255 255 255 255 255 255 255 255
255 255 255 255 255 255 255 255 255 255 255 255 255 255 255 255 255 255
255 255 255 255 255 255 255 255 255 255 255 255 255 255 255 255 255 255
255 255 255 255 255 255 255 255 255 255 255 255 255 255 255 255 255 255
255 255 255
$$ ##$AQSBUAD= (0..95)
52 36 37 54 26 32 255 255 255 255 255 255 255 255 255 255 255 255 255 255
255 255 255 255 255 255 255 255 255 255 255 255 255 255 255 255 255 255
255 255 255 255 255 255 255 255 255 255 255 255 255 255 255 255 255 255
255 255 255 255 255 255 255 255 255 255 255 255 255 255 255 255 255 255
255 255 255 255 255 255 255 255 255 255 255 255 255 255 255 255 255 255
255 255 255 255
$$ ##$AQSECL= (0..95)
2 3 3 5 2 255 255 255 255 255 255 255 255 255 255 255 255 255 255 255 255
255 255 255 255 255 255 255 255 255 255 255 255 255 255 255 255 255 255
255 255 255 255 255 255 255 255 255 255 255 255 255 255 255 255 255 255
255 255 255 255 255 255 255 255 255 255 255 255 255 255 255 255 255 255
255 255 255 255 255 255 255 255 255 255 255 255 255 255 255 255 255 255
255 255 255
$$ ##$AQSECLS= (0..95)
3 2 2 0 0 255 255 255 255 255 255 255 255 255 255 255 255 255 255 255 255
255 255 255 255 255 255 255 255 255 255 255 255 255 255 255 255 255 255
255 255 255 255 255 255 255 255 255 255 255 255 255 255 255 255 255 255
255 255 255 255 255 255 255 255 255 255 255 255 255 255 255 255 255 255
255 255 255 255 255 255 255 255 255 255 255 255 255 255 255 255 255 255
255 255 255
$$ ##$AQSSPLT= no
$$ ##$ATT19F= (0..1)
0 0
$$ ##$ATT1H= (0..1)
0 0
$$ ##$ATT3H= (0..1)
0 0
$$ ##$ATTX= (0..1)
0 0
$$ ##$ATTY= (0..1)
0 0
$$ ##$ATTZ= (0..1)
0 0
$$ ##$BACSAIR= no
$$ ##$BACSCAP= 60
$$ ##$BACSDEL= 10
$$ ##$BACSFCM= no
$$ ##$BACSOPT= <>
$$ ##$BACSTY= <tty08>
$$ ##$BARPTY= <no>
$$ ##$BFREQ= 400.13
$$ ##$BGAETH1= <no>
$$ ##$BGAETH2= <no>
$$ ##$BGAETH3= <no>
$$ ##$BGAETH4= <no>
$$ ##$BGAETH5= <no>
$$ ##$BGAETH6= <no>
$$ ##$BGAETH7= <no>
$$ ##$BGAETH8= <no>
$$ ##$BIRDS= yes
$$ ##$BMPC= 0
$$ ##$BMPCTY= <no>
$$ ##$BPSUTY= <no>
$$ ##$BSMS= 1
$$ ##$BSMSETH= <no>
$$ ##$BSMSTY= <tty02>
$$ ##$CFASMOD= (0..7)
1 1 1 1 1 1 1 1
$$ ##$CFASMUL= (0..7)
1 1 1 1 1 1 1 1
$$ ##$CNFTXDR= (0..7)
6 6 0 0 0 0 0 0
$$ ##$COMDIG2= 0
$$ ##$CPDBTY= <no>
$$ ##$CRCOTY= <no>
$$ ##$CSW1= (0..31)
0 0 0 0 0 0 0 0 0 0 0 0 0 0 0 0 0 0 0 0 0 0 0 0 0 0 0 0 0 0 0 0
$$ ##$CSW2= (0..31)
0 0 0 0 0 0 0 0 0 0 0 0 0 0 0 0 0 0 0 0 0 0 0 0 0 0 0 0 0 0 0 0
$$ ##$CSWNUM= (0..7)
0 0 0 0 0 0 0 0
$$ ##$DATSTAT= no
$$ ##$DIGI140= (0..7)
0 0 0 0 0 0 0 0
$$ ##$DIGIB12= (0..7)
0 0 0 0 0 0 0 0
$$ ##$DIGIB16= (0..7)
0 0 0 0 0 0 0 0
$$ ##$DIGIFA= (0..7)
0 0 0 0 0 0 0 0
$$ ##$DIGIHA= (0..7)
0 0 0 0 0 0 0 0
$$ ##$DIGIHAF= (0..7)
0 0 0 0 0 0 0 0
$$ ##$DIGIHRD= (0..7)
0 0 0 0 0 0 0 0
$$ ##$DIGIIA= (0..7)
0 0 0 0 0 0 0 0
$$ ##$DIGIO16= (0..7)
0 0 0 0 0 0 0 0
$$ ##$DIGISA= (0..7)
1 0 0 0 0 0 0 0
$$ ##$DIGISAF= (0..7)
0 0 0 0 0 0 0 0
$$ ##$DIGISL= (0..7)
0 0 0 0 0 0 0 0
$$ ##$DIGITYI= (0..7)
0 0 0 0 0 0 0 0
$$ ##$DIGITYP= (0..7)
0 0 0 0 0 0 0 0
$$ ##$DIGITZ= 0
$$ ##$DRU= no
$$ ##$DRUETH01= <no>
$$ ##$DRUETH02= <no>
$$ ##$DRUETH03= <no>
$$ ##$DRUETH04= <no>
$$ ##$DRUETH05= <no>
$$ ##$DRUETH06= <no>
$$ ##$DRUETH07= <no>
$$ ##$DRUETH08= <no>
$$ ##$DRUETH09= <no>
$$ ##$DRUETH10= <no>
$$ ##$DRUETH11= <no>
$$ ##$DRUETH12= <no>
$$ ##$DRUETH13= <no>
$$ ##$DRUETH14= <no>
$$ ##$DRUETH15= <no>
$$ ##$DRUETH16= <no>
$$ ##$DRUETH17= <no>
$$ ##$DRUETH18= <no>
$$ ##$DRUETH19= <no>
$$ ##$DRUETH20= <no>
$$ ##$DRUETH21= <no>
$$ ##$DRUETH22= <no>
$$ ##$DRUETH23= <no>
$$ ##$DRUETH24= <no>
$$ ##$DRUETH25= <no>
$$ ##$DRUETH26= <no>
$$ ##$DRUETH27= <no>
$$ ##$DRUETH28= <no>
$$ ##$DRUETH29= <no>
$$ ##$DRUETH30= <no>
$$ ##$DRUETH31= <no>
$$ ##$DRUETH32= <no>
$$ ##$FCUMEM= (0..7)
2093056 2093056 0 0 0 0 0 0
$$ ##$FCUPAL= (0..7)
260 260 0 0 0 0 0 0
$$ ##$FGSVTY= <no>
$$ ##$FQMIX= 0
$$ ##$FUNCMOD= <>
$$ ##$GCUTYPE= 2
$$ ##$GPREDEL= 0
$$ ##$GPSCUTY= <no>
$$ ##$GRADRES= 5
$$ ##$GTUTY= <no>
$$ ##$HFAC= 3
$$ ##$HPCU= 0
$$ ##$HPCUTY= <no>
$$ ##$HPTXLP= (0..3)
-1 -1 -1 -1
$$ ##$HPTXPI= (0..3)
0 0 0 0
$$ ##$HPTXPO= (0..3)
0 0 0 0
$$ ##$HPTXTY= (0..3)
0 0 0 0
$$ ##$IF451= 0
$$ ##$IFREQ= 1
$$ ##$INTFPR= 0
$$ ##$IPSO= no
$$ ##$IPSOETH= <>
$$ ##$LOCKTY= <tty03>
$$ ##$LOCSWID= 0
$$ ##$LOCSWIF= 0
$$ ##$M2FAC= 0
$$ ##$MAS= 0
$$ ##$MASETIME= 10
$$ ##$MASITIME= 10
$$ ##$MASTY= <no>
$$ ##$MAS_CT= 0
$$ ##$MAS_SG= 0
$$ ##$MAS_TO= 0
$$ ##$MEMPRM= 0
$$ ##$MHFAC= 0
$$ ##$MXFAC= 0
$$ ##$NAMPD1= <2H>
$$ ##$NAMPD10= <>
$$ ##$NAMPD11= <>
$$ ##$NAMPD12= <>
$$ ##$NAMPD13= <>
$$ ##$NAMPD14= <>
$$ ##$NAMPD15= <>
$$ ##$NAMPD16= <>
$$ ##$NAMPD2= <X-BB19F_2HS>
$$ ##$NAMPD3= <1H>
$$ ##$NAMPD4= <>
$$ ##$NAMPD5= <>
$$ ##$NAMPD6= <>
$$ ##$NAMPD7= <>
$$ ##$NAMPD8= <>
$$ ##$NAMPD9= <>
$$ ##$NFCU= 2
$$ ##$NMRCH= 0
$$ ##$NMRMEM= 0
$$ ##$NRCU= 1
$$ ##$NROUT= 1
$$ ##$NSGU= 2
$$ ##$PAMPF1= (0..15)
75 99 67 27 0 0 0 12 0 0 0 0 0 0 0 0
$$ ##$PAMPF2= (0..15)
0 0 0 0 0 0 0 0 0 0 0 0 0 0 0 0
$$ ##$PAMPF3= (0..15)
0 0 0 0 0 0 0 0 0 0 0 0 0 0 0 0
$$ ##$PAMPF4= (0..15)
0 0 0 0 0 0 0 0 0 0 0 0 0 0 0 0
$$ ##$PAMPF5= (0..15)
0 0 0 0 0 0 0 0 0 0 0 0 0 0 0 0
$$ ##$PAMPF6= (0..15)
0 0 0 0 0 0 0 0 0 0 0 0 0 0 0 0
$$ ##$PAMPF7= (0..15)
0 0 0 0 0 0 0 0 0 0 0 0 0 0 0 0
$$ ##$PAMPF8= (0..15)
0 0 0 0 0 0 0 0 0 0 0 0 0 0 0 0
$$ ##$PH4= 0
$$ ##$PHF4TY= <no>
$$ ##$POWCHK= no
$$ ##$PRAMD1= (0..7)
0 1048576 0 0 0 1048576 0 0
$$ ##$PRAMD10= (0..7)
0 0 0 0 0 0 0 0
$$ ##$PRAMD11= (0..7)
0 0 0 0 0 0 0 0
$$ ##$PRAMD12= (0..7)
0 0 0 0 0 0 0 0
$$ ##$PRAMD13= (0..7)
0 0 0 0 0 0 0 0
$$ ##$PRAMD14= (0..7)
0 0 0 0 0 0 0 0
$$ ##$PRAMD15= (0..7)
0 0 0 0 0 0 0 0
$$ ##$PRAMD16= (0..7)
0 0 0 0 0 0 0 0
$$ ##$PRAMD17= (0..7)
0 0 0 0 0 0 0 0
$$ ##$PRAMD18= (0..7)
0 0 0 0 0 0 0 0
$$ ##$PRAMD19= (0..7)
0 0 0 0 0 0 0 0
$$ ##$PRAMD2= (0..7)
2147483644 2146435071 2147483647 134217727 2147483644 2146435071 2147483647
134217727
$$ ##$PRAMD20= (0..7)
0 0 0 0 0 0 0 0
$$ ##$PRAMD21= (0..7)
0 0 0 0 0 0 0 0
$$ ##$PRAMD3= (0..7)
2 0 0 0 2 0 0 0
$$ ##$PRAMD4= (0..7)
0 0 0 0 0 0 0 0
$$ ##$PRAMD5= (0..7)
0 0 0 0 0 0 0 0
$$ ##$PRAMD6= (0..7)
0 0 0 0 0 0 0 0
$$ ##$PRAMD7= (0..7)
0 0 0 0 0 0 0 0
$$ ##$PRAMD8= (0..7)
0 0 0 0 0 0 0 0
$$ ##$PRAMD9= (0..7)
0 0 0 0 0 0 0 0
$$ ##$PRAMLED= (0..1)
15 15
$$ ##$PRAMP1= <tty01>
$$ ##$PRAMP2= <no>
$$ ##$PRAMP3= <no>
$$ ##$PRAMP4= <no>
$$ ##$PRAMP5= <no>
$$ ##$PRAMP6= <no>
$$ ##$PRAMP7= <no>
$$ ##$PRAMP8= <no>
$$ ##$PRAMPTP= 0
$$ ##$PREPTY= <no>
$$ ##$PRESHLD= 0
$$ ##$PTS160= -1
$$ ##$PTSA2X= (0..7)
0 0 0 0 0 0 0 0
$$ ##$PTSF2X= (0..7)
0 0 0 0 0 0 0 0
$$ ##$PTSFMX= (0..7)
429.9 429.9 0 0 0 0 0 0
$$ ##$PULCHK= no
$$ ##$RCUCDS= (0..7)
8388608 0 0 0 0 0 0 0
$$ ##$RCUCFS= (0..7)
4096 0 0 0 0 0 0 0
$$ ##$RCUCSS= (0..7)
1048576 0 0 0 0 0 0 0
$$ ##$RCUI2C1= (0..7)
78 0 0 0 0 0 0 0
$$ ##$RCUI2C2= (0..7)
0 0 0 0 0 0 0 0
$$ ##$RCUI2C3= (0..7)
0 0 0 0 0 0 0 0
$$ ##$RCUI2C4= (0..7)
0 0 0 0 0 0 0 0
$$ ##$RCUI2C5= (0..7)
0 0 0 0 0 0 0 0
$$ ##$RCUI2C6= (0..7)
0 0 0 0 0 0 0 0
$$ ##$RCUI2C7= (0..7)
0 0 0 0 0 0 0 0
$$ ##$RCUI2C8= (0..7)
0 0 0 0 0 0 0 0
$$ ##$RDCU= 0
$$ ##$RFSVTY= <no>
$$ ##$RGTYPE= (0..31)
5 0 0 0 0 0 0 0 0 0 0 0 0 0 0 0 0 0 0 0 0 0 0 0 0 0 0 0 0 0 0 0
$$ ##$RG_max= (0..31)
46341 0 0 0 0 0 0 0 0 0 0 0 0 0 0 0 0 0 0 0 0 0 0 0 0 0 0 0 0 0 0 0
$$ ##$RG_min= (0..31)
1 0 0 0 0 0 0 0 0 0 0 0 0 0 0 0 0 0 0 0 0 0 0 0 0 0 0 0 0 0 0 0
$$ ##$RG_tab1= (0..255)
1 1.1 1.3 1.4 1.6 1.8 2 2.2 2.5 2.8 3.2 3.6 4 4.5 5 5.7 6.3 7.1 8 9 10.1
11.3 12.7 14.3 16 18 20.2 22.6 25.4 28.5 32 35.9 40.3 45.3 50.8 57 64 71.8
80.6 90.5 101.6 114 128 143.7 161.3 181 203.2 228.1 256 287.4 322.5 362
406.4 456.1 512 574.7 645.1 724.1 812.7 912.3 1024 1149.4 1290.2 1448.2
1625.5 1824.6 2048 2298.8 2580.3 2896.3 3251 3649.1 4096 4597.6 5160.6
5792.6 6502 7298.2 8192 9195.2 10321.3 11585.2 13004 14596.5 16384 18390.4
20642.5 23170.5 26008 29193 32768 36780.8 41285.1 46341 -1 -1 -1 -1 -1
-1 -1 -1 -1 -1 -1 -1 -1 -1 -1 -1 -1 -1 -1 -1 -1 -1 -1 -1 -1 -1 -1 -1 -1
-1 -1 -1 -1 -1 -1 -1 -1 -1 -1 -1 -1 -1 -1 -1 -1 -1 -1 -1 -1 -1 -1 -1 -1
-1 -1 -1 -1 -1 -1 -1 -1 -1 -1 -1 -1 -1 -1 -1 -1 -1 -1 -1 -1 -1 -1 -1 -1
-1 -1 -1 -1 -1 -1 -1 -1 -1 -1 -1 -1 -1 -1 -1 -1 -1 -1 -1 -1 -1 -1 -1 -1
-1 -1 -1 -1 -1 -1 -1 -1 -1 -1 -1 -1 -1 -1 -1 -1 -1 -1 -1 -1 -1 -1 -1 -1
-1 -1 -1 -1 -1 -1 -1 -1 -1 -1 -1 -1 -1 -1 -1 -1 -1 -1 -1 -1 -1 -1 -1 -1
-1 -1 -1 -1 -1 -1 -1 -1 -1 -1 -1 -1 -1
$$ ##$RG_tab2= (0..255)
-1 -1 -1 -1 -1 -1 -1 -1 -1 -1 -1 -1 -1 -1 -1 -1 -1 -1 -1 -1 -1 -1 -1 -1
-1 -1 -1 -1 -1 -1 -1 -1 -1 -1 -1 -1 -1 -1 -1 -1 -1 -1 -1 -1 -1 -1 -1 -1
-1 -1 -1 -1 -1 -1 -1 -1 -1 -1 -1 -1 -1 -1 -1 -1 -1 -1 -1 -1 -1 -1 -1 -1
-1 -1 -1 -1 -1 -1 -1 -1 -1 -1 -1 -1 -1 -1 -1 -1 -1 -1 -1 -1 -1 -1 -1 -1
-1 -1 -1 -1 -1 -1 -1 -1 -1 -1 -1 -1 -1 -1 -1 -1 -1 -1 -1 -1 -1 -1 -1 -1
-1 -1 -1 -1 -1 -1 -1 -1 -1 -1 -1 -1 -1 -1 -1 -1 -1 -1 -1 -1 -1 -1 -1 -1
-1 -1 -1 -1 -1 -1 -1 -1 -1 -1 -1 -1 -1 -1 -1 -1 -1 -1 -1 -1 -1 -1 -1 -1
-1 -1 -1 -1 -1 -1 -1 -1 -1 -1 -1 -1 -1 -1 -1 -1 -1 -1 -1 -1 -1 -1 -1 -1
-1 -1 -1 -1 -1 -1 -1 -1 -1 -1 -1 -1 -1 -1 -1 -1 -1 -1 -1 -1 -1 -1 -1 -1
-1 -1 -1 -1 -1 -1 -1 -1 -1 -1 -1 -1 -1 -1 -1 -1 -1 -1 -1 -1 -1 -1 -1 -1
-1 -1 -1 -1 -1 -1 -1 -1 -1 -1 -1 -1 -1 -1 -1 -1
$$ ##$RG_tab3= (0..255)
-1 -1 -1 -1 -1 -1 -1 -1 -1 -1 -1 -1 -1 -1 -1 -1 -1 -1 -1 -1 -1 -1 -1 -1
-1 -1 -1 -1 -1 -1 -1 -1 -1 -1 -1 -1 -1 -1 -1 -1 -1 -1 -1 -1 -1 -1 -1 -1
-1 -1 -1 -1 -1 -1 -1 -1 -1 -1 -1 -1 -1 -1 -1 -1 -1 -1 -1 -1 -1 -1 -1 -1
-1 -1 -1 -1 -1 -1 -1 -1 -1 -1 -1 -1 -1 -1 -1 -1 -1 -1 -1 -1 -1 -1 -1 -1
-1 -1 -1 -1 -1 -1 -1 -1 -1 -1 -1 -1 -1 -1 -1 -1 -1 -1 -1 -1 -1 -1 -1 -1
-1 -1 -1 -1 -1 -1 -1 -1 -1 -1 -1 -1 -1 -1 -1 -1 -1 -1 -1 -1 -1 -1 -1 -1
-1 -1 -1 -1 -1 -1 -1 -1 -1 -1 -1 -1 -1 -1 -1 -1 -1 -1 -1 -1 -1 -1 -1 -1
-1 -1 -1 -1 -1 -1 -1 -1 -1 -1 -1 -1 -1 -1 -1 -1 -1 -1 -1 -1 -1 -1 -1 -1
-1 -1 -1 -1 -1 -1 -1 -1 -1 -1 -1 -1 -1 -1 -1 -1 -1 -1 -1 -1 -1 -1 -1 -1
-1 -1 -1 -1 -1 -1 -1 -1 -1 -1 -1 -1 -1 -1 -1 -1 -1 -1 -1 -1 -1 -1 -1 -1
-1 -1 -1 -1 -1 -1 -1 -1 -1 -1 -1 -1 -1 -1 -1 -1
$$ ##$RG_tab4= (0..255)
-1 -1 -1 -1 -1 -1 -1 -1 -1 -1 -1 -1 -1 -1 -1 -1 -1 -1 -1 -1 -1 -1 -1 -1
-1 -1 -1 -1 -1 -1 -1 -1 -1 -1 -1 -1 -1 -1 -1 -1 -1 -1 -1 -1 -1 -1 -1 -1
-1 -1 -1 -1 -1 -1 -1 -1 -1 -1 -1 -1 -1 -1 -1 -1 -1 -1 -1 -1 -1 -1 -1 -1
-1 -1 -1 -1 -1 -1 -1 -1 -1 -1 -1 -1 -1 -1 -1 -1 -1 -1 -1 -1 -1 -1 -1 -1
-1 -1 -1 -1 -1 -1 -1 -1 -1 -1 -1 -1 -1 -1 -1 -1 -1 -1 -1 -1 -1 -1 -1 -1
-1 -1 -1 -1 -1 -1 -1 -1 -1 -1 -1 -1 -1 -1 -1 -1 -1 -1 -1 -1 -1 -1 -1 -1
-1 -1 -1 -1 -1 -1 -1 -1 -1 -1 -1 -1 -1 -1 -1 -1 -1 -1 -1 -1 -1 -1 -1 -1
-1 -1 -1 -1 -1 -1 -1 -1 -1 -1 -1 -1 -1 -1 -1 -1 -1 -1 -1 -1 -1 -1 -1 -1
-1 -1 -1 -1 -1 -1 -1 -1 -1 -1 -1 -1 -1 -1 -1 -1 -1 -1 -1 -1 -1 -1 -1 -1
-1 -1 -1 -1 -1 -1 -1 -1 -1 -1 -1 -1 -1 -1 -1 -1 -1 -1 -1 -1 -1 -1 -1 -1
-1 -1 -1 -1 -1 -1 -1 -1 -1 -1 -1 -1 -1 -1 -1 -1
$$ ##$RG_tab5= (0..255)
-1 -1 -1 -1 -1 -1 -1 -1 -1 -1 -1 -1 -1 -1 -1 -1 -1 -1 -1 -1 -1 -1 -1 -1
-1 -1 -1 -1 -1 -1 -1 -1 -1 -1 -1 -1 -1 -1 -1 -1 -1 -1 -1 -1 -1 -1 -1 -1
-1 -1 -1 -1 -1 -1 -1 -1 -1 -1 -1 -1 -1 -1 -1 -1 -1 -1 -1 -1 -1 -1 -1 -1
-1 -1 -1 -1 -1 -1 -1 -1 -1 -1 -1 -1 -1 -1 -1 -1 -1 -1 -1 -1 -1 -1 -1 -1
-1 -1 -1 -1 -1 -1 -1 -1 -1 -1 -1 -1 -1 -1 -1 -1 -1 -1 -1 -1 -1 -1 -1 -1
-1 -1 -1 -1 -1 -1 -1 -1 -1 -1 -1 -1 -1 -1 -1 -1 -1 -1 -1 -1 -1 -1 -1 -1
-1 -1 -1 -1 -1 -1 -1 -1 -1 -1 -1 -1 -1 -1 -1 -1 -1 -1 -1 -1 -1 -1 -1 -1
-1 -1 -1 -1 -1 -1 -1 -1 -1 -1 -1 -1 -1 -1 -1 -1 -1 -1 -1 -1 -1 -1 -1 -1
-1 -1 -1 -1 -1 -1 -1 -1 -1 -1 -1 -1 -1 -1 -1 -1 -1 -1 -1 -1 -1 -1 -1 -1
-1 -1 -1 -1 -1 -1 -1 -1 -1 -1 -1 -1 -1 -1 -1 -1 -1 -1 -1 -1 -1 -1 -1 -1
-1 -1 -1 -1 -1 -1 -1 -1 -1 -1 -1 -1 -1 -1 -1 -1
$$ ##$RG_tab6= (0..255)
-1 -1 -1 -1 -1 -1 -1 -1 -1 -1 -1 -1 -1 -1 -1 -1 -1 -1 -1 -1 -1 -1 -1 -1
-1 -1 -1 -1 -1 -1 -1 -1 -1 -1 -1 -1 -1 -1 -1 -1 -1 -1 -1 -1 -1 -1 -1 -1
-1 -1 -1 -1 -1 -1 -1 -1 -1 -1 -1 -1 -1 -1 -1 -1 -1 -1 -1 -1 -1 -1 -1 -1
-1 -1 -1 -1 -1 -1 -1 -1 -1 -1 -1 -1 -1 -1 -1 -1 -1 -1 -1 -1 -1 -1 -1 -1
-1 -1 -1 -1 -1 -1 -1 -1 -1 -1 -1 -1 -1 -1 -1 -1 -1 -1 -1 -1 -1 -1 -1 -1
-1 -1 -1 -1 -1 -1 -1 -1 -1 -1 -1 -1 -1 -1 -1 -1 -1 -1 -1 -1 -1 -1 -1 -1
-1 -1 -1 -1 -1 -1 -1 -1 -1 -1 -1 -1 -1 -1 -1 -1 -1 -1 -1 -1 -1 -1 -1 -1
-1 -1 -1 -1 -1 -1 -1 -1 -1 -1 -1 -1 -1 -1 -1 -1 -1 -1 -1 -1 -1 -1 -1 -1
-1 -1 -1 -1 -1 -1 -1 -1 -1 -1 -1 -1 -1 -1 -1 -1 -1 -1 -1 -1 -1 -1 -1 -1
-1 -1 -1 -1 -1 -1 -1 -1 -1 -1 -1 -1 -1 -1 -1 -1 -1 -1 -1 -1 -1 -1 -1 -1
-1 -1 -1 -1 -1 -1 -1 -1 -1 -1 -1 -1 -1 -1 -1 -1
$$ ##$RG_tab7= (0..255)
-1 -1 -1 -1 -1 -1 -1 -1 -1 -1 -1 -1 -1 -1 -1 -1 -1 -1 -1 -1 -1 -1 -1 -1
-1 -1 -1 -1 -1 -1 -1 -1 -1 -1 -1 -1 -1 -1 -1 -1 -1 -1 -1 -1 -1 -1 -1 -1
-1 -1 -1 -1 -1 -1 -1 -1 -1 -1 -1 -1 -1 -1 -1 -1 -1 -1 -1 -1 -1 -1 -1 -1
-1 -1 -1 -1 -1 -1 -1 -1 -1 -1 -1 -1 -1 -1 -1 -1 -1 -1 -1 -1 -1 -1 -1 -1
-1 -1 -1 -1 -1 -1 -1 -1 -1 -1 -1 -1 -1 -1 -1 -1 -1 -1 -1 -1 -1 -1 -1 -1
-1 -1 -1 -1 -1 -1 -1 -1 -1 -1 -1 -1 -1 -1 -1 -1 -1 -1 -1 -1 -1 -1 -1 -1
-1 -1 -1 -1 -1 -1 -1 -1 -1 -1 -1 -1 -1 -1 -1 -1 -1 -1 -1 -1 -1 -1 -1 -1
-1 -1 -1 -1 -1 -1 -1 -1 -1 -1 -1 -1 -1 -1 -1 -1 -1 -1 -1 -1 -1 -1 -1 -1
-1 -1 -1 -1 -1 -1 -1 -1 -1 -1 -1 -1 -1 -1 -1 -1 -1 -1 -1 -1 -1 -1 -1 -1
-1 -1 -1 -1 -1 -1 -1 -1 -1 -1 -1 -1 -1 -1 -1 -1 -1 -1 -1 -1 -1 -1 -1 -1
-1 -1 -1 -1 -1 -1 -1 -1 -1 -1 -1 -1 -1 -1 -1 -1
$$ ##$RG_tab8= (0..255)
-1 -1 -1 -1 -1 -1 -1 -1 -1 -1 -1 -1 -1 -1 -1 -1 -1 -1 -1 -1 -1 -1 -1 -1
-1 -1 -1 -1 -1 -1 -1 -1 -1 -1 -1 -1 -1 -1 -1 -1 -1 -1 -1 -1 -1 -1 -1 -1
-1 -1 -1 -1 -1 -1 -1 -1 -1 -1 -1 -1 -1 -1 -1 -1 -1 -1 -1 -1 -1 -1 -1 -1
-1 -1 -1 -1 -1 -1 -1 -1 -1 -1 -1 -1 -1 -1 -1 -1 -1 -1 -1 -1 -1 -1 -1 -1
-1 -1 -1 -1 -1 -1 -1 -1 -1 -1 -1 -1 -1 -1 -1 -1 -1 -1 -1 -1 -1 -1 -1 -1
-1 -1 -1 -1 -1 -1 -1 -1 -1 -1 -1 -1 -1 -1 -1 -1 -1 -1 -1 -1 -1 -1 -1 -1
-1 -1 -1 -1 -1 -1 -1 -1 -1 -1 -1 -1 -1 -1 -1 -1 -1 -1 -1 -1 -1 -1 -1 -1
-1 -1 -1 -1 -1 -1 -1 -1 -1 -1 -1 -1 -1 -1 -1 -1 -1 -1 -1 -1 -1 -1 -1 -1
-1 -1 -1 -1 -1 -1 -1 -1 -1 -1 -1 -1 -1 -1 -1 -1 -1 -1 -1 -1 -1 -1 -1 -1
-1 -1 -1 -1 -1 -1 -1 -1 -1 -1 -1 -1 -1 -1 -1 -1 -1 -1 -1 -1 -1 -1 -1 -1
-1 -1 -1 -1 -1 -1 -1 -1 -1 -1 -1 -1 -1 -1 -1 -1
$$ ##$RG_tabA= (0..255)
1 1.1 1.3 1.4 1.6 1.8 2 2.2 2.5 2.8 3.2 3.6 4 4.5 5 5.7 6.3 7.1 8 9 10.1
11.3 12.7 14.3 16 18 20.2 22.6 25.4 28.5 32 35.9 40.3 45.3 50.8 57 64 71.8
80.6 90.5 101.6 114 128 143.7 161.3 181 203.2 228.1 256 287.4 322.5 362
406.4 456.1 512 574.7 645.1 724.1 812.7 912.3 1024 1149.4 1290.2 1448.2
1625.5 1824.6 2048 2298.8 2580.3 2896.3 3251 3649.1 4096 4597.6 5160.6
5792.6 6502 7298.2 8192 9195.2 10321.3 11585.2 13004 14596.5 16384 18390.4
20642.5 23170.5 26008 29193 32768 36780.8 41285.1 46341 -1 -1 -1 -1 -1
-1 -1 -1 -1 -1 -1 -1 -1 -1 -1 -1 -1 -1 -1 -1 -1 -1 -1 -1 -1 -1 -1 -1 -1
-1 -1 -1 -1 -1 -1 -1 -1 -1 -1 -1 -1 -1 -1 -1 -1 -1 -1 -1 -1 -1 -1 -1 -1
-1 -1 -1 -1 -1 -1 -1 -1 -1 -1 -1 -1 -1 -1 -1 -1 -1 -1 -1 -1 -1 -1 -1 -1
-1 -1 -1 -1 -1 -1 -1 -1 -1 -1 -1 -1 -1 -1 -1 -1 -1 -1 -1 -1 -1 -1 -1 -1
-1 -1 -1 -1 -1 -1 -1 -1 -1 -1 -1 -1 -1 -1 -1 -1 -1 -1 -1 -1 -1 -1 -1 -1
-1 -1 -1 -1 -1 -1 -1 -1 -1 -1 -1 -1 -1 -1 -1 -1 -1 -1 -1 -1 -1 -1 -1 -1
-1 -1 -1 -1 -1 -1 -1 -1 -1 -1 -1 -1 -1
$$ ##$ROUT14= (0..7)
0 0 0 0 0 0 0 0
$$ ##$ROUTER= 3
$$ ##$RX22TY= <tty10>
$$ ##$RXFMAX= (0..7)
-1 -1 -1 -1 -1 -1 -1 -1
$$ ##$RXFMIN= (0..7)
-1 -1 -1 -1 -1 -1 -1 -1
$$ ##$RXINTLV= (0..7)
0 0 0 0 0 0 0 0
$$ ##$RXMSTY= <no>
$$ ##$SCMTY= <no>
$$ ##$SGUC1= (0..15)
0 0 0 0 0 0 0 0 0 0 0 0 0 0 0 0
$$ ##$SGUC2= (0..15)
0 0 0 0 0 0 0 0 0 0 0 0 0 0 0 0
$$ ##$SPECTR= 5
$$ ##$SY2FLAG= 0
$$ ##$TFXNUM= 0
$$ ##$TRIPLO2= 0
$$ ##$VTUTY= <tty05>
$$ ##$WBREFAM= (0..15)
100 100 100 100 100 100 100 100 100 100 100 100 100 100 100 100
$$ ##$WBREFPH= (0..15)
0 0 0 0 0 0 0 0 0 0 0 0 0 0 0 0
$$ ##$XFAC= 2
$$ ##END=
##$RELAX= 
$$ Bruker specific parameters
$$ --------------------------
##$DU= <P:\NMR-data>
##$EXPNO= 1
##$NAME= <NMR_polar_TCDD_p11b.2D>
##$PROCNO= 1
##$TYPE= <nmr>
##$USER= <Ainhoa_raw_data>
##$ACQT0= -4.83829889523336
##$AMP= (0..31)
100 100 100 100 100 100 100 100 100 100 100 100 100 100 100 100 100 100
100 100 100 100 100 100 100 100 100 100 100 100 100 100
##$ANAVPT= -1
##$AQSEQ= 0
##$AQ_mod= 3
##$AUNM= <au_zg>
##$AUTOPOS= <38 >
##$BF1= 400.13
##$BF2= 100.612769
##$BF3= 400.13
##$BF4= 400.13
##$BF5= 500.13
##$BF6= 500.13
##$BF7= 500.13
##$BF8= 500.13
##$BYTORDA= 0
##$CFDGTYP= 0
##$CFRGTYP= 5
##$CHEMSTR= <none>
##$CNST= (0..63)
1 1 145 1 1 1 1 1 1 1 1 1 1 1 1 1 1 1 1 1 1 1 1 1 1 1 1 1 1 1 1 1 1 1 1
1 1 1 1 1 1 1 1 1 1 1 1 1 1 1 1 1 1 1 1 1 1 1 1 1 1 1 1 1
##$CPDPRG= <>
##$CPDPRG1= <>
##$CPDPRG2= <>
##$CPDPRG3= <>
##$CPDPRG4= <mlev>
##$CPDPRG5= <mlev>
##$CPDPRG6= <mlev>
##$CPDPRG7= <mlev>
##$CPDPRG8= <mlev>
##$CPDPRGB= <>
##$CPDPRGT= <>
##$D= (0..63)
0 2 0 0 0 0 0 0 0 0.06 0 0 2e-005 0 0 0 0.0002 0 0 0 0 0 0 0 0 0 0 0 0
0 0 0 0 0 0 0 0 0 0 0 0 0 0 0 0 0 0 0 0 0 0 0 0 0 0 0 0 0 0 0 0 0 0 0
##$DATE= 1228870208
##$DBL= (0..7)
120 120 120 120 120 120 120 120
##$DBP= (0..7)
150 150 150 150 150 150 150 150
##$DBP07= 0
##$DBPNAM0= <>
##$DBPNAM1= <>
##$DBPNAM2= <>
##$DBPNAM3= <>
##$DBPNAM4= <>
##$DBPNAM5= <>
##$DBPNAM6= <>
##$DBPNAM7= <>
##$DBPOAL= (0..7)
0.5 0.5 0.5 0.5 0.5 0.5 0.5 0.5
##$DBPOFFS= (0..7)
0 0 0 0 0 0 0 0
##$DE= 6
##$DECBNUC= <off>
##$DECIM= 24
##$DECNUC= <off>
##$DECSTAT= 4
##$DIGMOD= 0
##$DIGTYP= 7
##$DL= (0..7)
0 120 120 120 120 120 120 120
##$DP= (0..7)
150 150 150 150 150 150 150 150
##$DP07= 0
##$DPNAME0= <>
##$DPNAME1= <>
##$DPNAME2= <>
##$DPNAME3= <>
##$DPNAME4= <>
##$DPNAME5= <>
##$DPNAME6= <>
##$DPNAME7= <>
##$DPOAL= (0..7)
0.5 0.5 0.5 0.5 0.5 0.5 0.5 0.5
##$DPOFFS= (0..7)
0 0 0 0 0 0 0 0
##$DQDMODE= 0
##$DR= 18
##$DS= 4
##$DSLIST= <SSSSSSSSSSSSSSS>
##$DSPFIRM= 0
##$DSPFVS= -1
##$DTYPA= 0
##$EXP= <Ainhoa_d2o_pl8>
##$F1LIST= <111111111111111>
##$F2LIST= <222222222222222>
##$F3LIST= <333333333333333>
##$FCUCHAN= (0..9)
0 2 1 0 0 0 0 0 0 0
##$FL1= 90
##$FL2= 90
##$FL3= 90
##$FL4= 90
##$FOV= 20
##$FQ1LIST= <freqlist>
##$FQ2LIST= <freqlist>
##$FQ3LIST= <freqlist>
##$FQ4LIST= <freqlist>
##$FQ5LIST= <freqlist>
##$FQ6LIST= <freqlist>
##$FQ7LIST= <freqlist>
##$FQ8LIST= <freqlist>
##$FRQLO3= 1882485.02994012
##$FRQLO3N= 0
##$FS= (0..7)
83 83 83 83 83 83 83 83
##$FTLPGN= 0
##$FW= 90000
##$FnMODE= 0
##$FnTYPE= 0
##$GP031= 0
##$GPNAM0= <sine.100>
##$GPNAM1= <sine.100>
##$GPNAM10= <sine.100>
##$GPNAM11= <sine.100>
##$GPNAM12= <sine.100>
##$GPNAM13= <sine.100>
##$GPNAM14= <sine.100>
##$GPNAM15= <sine.100>
##$GPNAM16= <sine.100>
##$GPNAM17= <sine.100>
##$GPNAM18= <sine.100>
##$GPNAM19= <sine.100>
##$GPNAM2= <sine.100>
##$GPNAM20= <sine.100>
##$GPNAM21= <sine.100>
##$GPNAM22= <sine.100>
##$GPNAM23= <sine.100>
##$GPNAM24= <sine.100>
##$GPNAM25= <sine.100>
##$GPNAM26= <sine.100>
##$GPNAM27= <sine.100>
##$GPNAM28= <sine.100>
##$GPNAM29= <sine.100>
##$GPNAM3= <sine.100>
##$GPNAM30= <sine.100>
##$GPNAM31= <sine.100>
##$GPNAM4= <sine.100>
##$GPNAM5= <sine.100>
##$GPNAM6= <sine.100>
##$GPNAM7= <sine.100>
##$GPNAM8= <sine.100>
##$GPNAM9= <sine.100>
##$GPX= (0..31)
0 0 0 0 0 0 0 0 0 0 0 0 0 0 0 0 0 0 0 0 0 0 0 0 0 0 0 0 0 0 0 0
##$GPY= (0..31)
0 0 0 0 0 0 0 0 0 0 0 0 0 0 0 0 0 0 0 0 0 0 0 0 0 0 0 0 0 0 0 0
##$GPZ= (0..31)
0 0 0 0 0 0 0 0 0 0 0 0 0 0 0 0 0 0 0 0 0 0 0 0 0 0 0 0 0 0 0 0
##$GRDPROG= <>
##$GRPDLY= -1
##$HDDUTY= 20
##$HDRATE= 20
##$HGAIN= (0..3)
0 0 0 0
##$HL1= 1
##$HL2= 35
##$HL3= 16
##$HL4= 17
##$HOLDER= 0
##$HPMOD= (0..7)
0 0 0 0 0 0 0 0
##$HPPRGN= 0
##$IN= (0..63)
0.001 0.001 0.001 0.001 0.001 0.001 0.001 0.001 0.001 0.001 0.001 0.001
0.001 0.001 0.001 0.001 0.001 0.001 0.001 0.001 0.001 0.001 0.001 0.001
0.001 0.001 0.001 0.001 0.001 0.001 0.001 0.001 0.001 0.001 0.001 0.001
0.001 0.001 0.001 0.001 0.001 0.001 0.001 0.001 0.001 0.001 0.001 0.001
0.001 0.001 0.001 0.001 0.001 0.001 0.001 0.001 0.001 0.001 0.001 0.001
0.001 0.001 0.001 0.001
##$INF= (0..7)
0 0 0 0 0 0 0 0
##$INP= (0..63)
0 0 0 0 0 0 0 0 0 0 0 0 0 0 0 0 0 0 0 0 0 0 0 0 0 0 0 0 0 0 0 0 0 0 0 0
0 0 0 0 0 0 0 0 0 0 0 0 0 0 0 0 0 0 0 0 0 0 0 0 0 0 0 0
##$INSTRUM= <avance400>
##$L= (0..31)
1 1 1 1 1 1 1 1 1 1 1 1 1 1 1 1 1 1 1 1 1 1 1 1 1 1 1 1 1 1 1 1
##$LFILTER= 200
##$LGAIN= -5
##$LINPSTP= 10
##$LOCKED= yes
##$LOCKFLD= 3154
##$LOCKGN= 98.6999969482422
##$LOCKPOW= -25
##$LOCKPPM= 4.69999980926514
##$LOCNUC= <2H>
##$LOCPHAS= 268
##$LOCSHFT= yes
##$LOCSW= 0
##$LTIME= 0.200000002980232
##$MASR= 4200
##$MASRLST= <masrlst>
##$NBL= 1
##$NC= -2
##$NLOGCH= 1
##$NS= 1024
##$NUC1= <1H>
##$NUC2= <13C>
##$NUC3= <off>
##$NUC4= <off>
##$NUC5= <off>
##$NUC6= <off>
##$NUC7= <off>
##$NUC8= <off>
##$NUCLEI= 0
##$NUCLEUS= <off>
##$O1= 1883.16
##$O2= 4979.85804243228
##$O3= 1900.52349393
##$O4= 1900.52349393
##$O5= 0
##$O6= 0
##$O7= 0
##$O8= 0
##$OBSCHAN= (0..9)
0 0 0 0 0 0 0 0 0 0
##$OVERFLW= 0
##$P= (0..63)
7.6 7.6 15.2 14.9 29.8 16.5 25 50 0 0 0 0 0 0 0 200000 1000 2500 0 600
2500 0 0 0 0 200 0 7.6 1000 0 0 0 0 0 0 0 0 0 0 0 0 0 0 0 0 0 0 0 0 0 0
0 0 0 0 0 0 0 0 0 0 0 0 0
##$PACOIL= (0..15)
0 0 0 0 0 0 0 0 0 0 0 0 0 0 0 0
##$PAPS= 2
##$PARMODE= 0
##$PCPD= (0..9)
100 100 70 100 100 100 100 100 100 100
##$PHCOR= (0..31)
0 0 0 0 0 0 0 0 0 0 0 0 0 0 0 0 0 0 0 0 0 0 0 0 0 0 0 0 0 0 0 0
##$PHLIST= <>
##$PHP= 1
##$PH_ref= 0
##$PL= (0..63)
120 0 -4 120 120 120 120 120 80 60 10.34 22.38 9 120 120 120 120 120 0
120 120 120 120 120 120 120 120 22.38 120 120 9 120 120 120 120 120 120
120 120 120 120 120 120 120 120 120 120 120 120 120 120 120 120 120 120
120 120 120 120 120 120 120 120 120
##$PLSTEP= 0.1
##$PLSTRT= -6
##$POWMOD= 0
##$PQPHASE= 0
##$PQSCALE= 0
##$PR= 1
##$PRECHAN= (0..15)
-1 1 2 -1 -1 -1 -1 -1 -1 -1 -1 -1 -1 -1 -1 -1
##$PRGAIN= 0
##$PROBHD= <5 mm PABBI 1H-BB Z-GRD Z811201/0006
>
##$PROSOL= no
##$PULPROG= <zgprpl8>
##$PW= 0
##$PYNM= <acqu.py>
##$QNP= 1
##$RD= 0
##$RECCHAN= (0..15)
-1 -1 -1 -1 -1 -1 -1 -1 -1 -1 -1 -1 -1 -1 -1 -1
##$RECPH= 0
##$RECPRE= (0..15)
-1 -1 -1 -1 -1 -1 -1 -1 -1 -1 -1 -1 -1 -1 -1 -1
##$RECPRFX= (0..15)
-1 -1 -1 -1 -1 -1 -1 -1 -1 -1 -1 -1 -1 -1 -1 -1
##$RECSEL= (0..15)
0 0 0 0 0 0 0 0 0 0 0 0 0 0 0 0
##$RG= 362
##$RO= 0
##$ROUTWD1= (0..23)
0 0 0 0 0 0 0 0 0 0 0 0 0 0 0 0 0 0 0 0 1 1 0 0
##$ROUTWD2= (0..23)
0 0 0 0 0 1 0 0 0 0 0 0 0 0 0 0 0 0 1 0 1 1 0 0
##$RSEL= (0..9)
0 1 2 0 0 0 0 0 0 0
##$S= (0..7)
83 4 83 83 83 83 83 83
##$SEOUT= 0
##$SFO1= 400.13188316
##$SFO2= 100.617748858042
##$SFO3= 400.131900523494
##$SFO4= 400.131900523494
##$SFO5= 500.13
##$SFO6= 500.13
##$SFO7= 500.13
##$SFO8= 500.13
##$SOLVENT= <D2O>
##$SP= (0..31)
1 120 120 120 120 0 120 120 120 0 120 120 0 0 120 0 150 150 120 120.87
118.96 122.27 114.95 150 150 150 150 150 150 120 120 120
##$SP07= 0
##$SPECTR= 0
##$SPNAM0= <gauss>
##$SPNAM1= <Gaus1.1000>
##$SPNAM10= <Gaus1.1000>
##$SPNAM11= <Gaus1.1000>
##$SPNAM12= <gauss>
##$SPNAM13= <gauss>
##$SPNAM14= <Gaus1.1000>
##$SPNAM15= <Gaus1.1000>
##$SPNAM16= <gauss>
##$SPNAM17= <gauss>
##$SPNAM18= <Gaus1.1000>
##$SPNAM19= <Gaus1.1000>
##$SPNAM2= <Gaus1.1000>
##$SPNAM20= <Gaus1.1000>
##$SPNAM21= <Gaus1.1000>
##$SPNAM22= <Gaus1.1000>
##$SPNAM23= <gauss>
##$SPNAM24= <gauss>
##$SPNAM25= <gauss>
##$SPNAM26= <gauss>
##$SPNAM27= <gauss>
##$SPNAM28= <gauss>
##$SPNAM29= <Gaus1.1000>
##$SPNAM3= <Gaus1.1000>
##$SPNAM30= <Gaus1.1000>
##$SPNAM31= <Gaus1.1000>
##$SPNAM4= <Gaus1.1000>
##$SPNAM5= <gauss>
##$SPNAM6= <Gaus1.1000>
##$SPNAM7= <Gaus1.1000>
##$SPNAM8= <Gaus1.1000>
##$SPNAM9= <gauss>
##$SPOAL= (0..31)
0.5 0.5 0.5 0.5 0.5 0.5 0.5 0.5 0.5 0.5 0.5 0.5 0.5 0.5 0.5 0.5 0.5 0.5
0.5 0.5 0.5 0.5 0.5 0.5 0.5 0.5 0.5 0.5 0.5 0.5 0.5 0.5
##$SPOFFS= (0..31)
0 0 0 0 0 0 0 0 0 0 0 0 0 0 0 0 0 0 0 0 0 0 0 0 0 0 0 0 0 0 0 0
##$SUBNAM0= <"">
##$SUBNAM1= <"">
##$SUBNAM2= <"">
##$SUBNAM3= <"">
##$SUBNAM4= <"">
##$SUBNAM5= <"">
##$SUBNAM6= <"">
##$SUBNAM7= <"">
##$SUBNAM8= <"">
##$SUBNAM9= <"">
##$SW= 12.4709381333766
##$SWIBOX= (0..15)
0 1 2 0 0 0 0 0 0 0 0 0 0 0 0 0
##$SW_h= 4990.01996007984
##$SWfinal= 0
##$TD= 16244
##$TD0= 1
##$TE= 302.47
##$TE2= 300
##$TE3= 300
##$TEG= 300
##$TL= (0..7)
0 120 120 120 120 120 120 120
##$TP= (0..7)
150 150 150 150 150 150 150 150
##$TP07= 0
##$TPNAME0= <>
##$TPNAME1= <>
##$TPNAME2= <>
##$TPNAME3= <>
##$TPNAME4= <>
##$TPNAME5= <>
##$TPNAME6= <>
##$TPNAME7= <>
##$TPOAL= (0..7)
0.5 0.5 0.5 0.5 0.5 0.5 0.5 0.5
##$TPOFFS= (0..7)
0 0 0 0 0 0 0 0
##$TUNHIN= 0
##$TUNHOUT= 0
##$TUNXOUT= 0
##$USERA1= <user>
##$USERA2= <user>
##$USERA3= <user>
##$USERA4= <user>
##$USERA5= <user>
##$V9= 5
##$VALIST= <valist>
##$VCLIST= <CCCCCCCCCCCCCCC>
##$VD= 0
##$VDLIST= <DDDDDDDDDDDDDDD>
##$VPLIST= <PPPPPPPPPPPPPPP>
##$VTLIST= <TTTTTTTTTTTTTTT>
##$WBST= 1024
##$WBSW= 15.536156
##$XGAIN= (0..3)
0 0 0 0
##$XL= 0
##$YL= 0
##$YMAX_a= 7267713
##$YMIN_a= -9361314
##$ZGOPTNS= <>
##$ZL1= 120
##$ZL2= 120
##$ZL3= 120
##$ZL4= 120
##$ABSF1= 10
##$ABSF2= 0
##$ABSG= 5
##$ABSL= 3
##$ALPHA= 0
##$AQORDER= 0
##$ASSFAC= 0
##$ASSFACI= 0
##$ASSFACX= 0
##$ASSWID= 0
##$AUNMP= <proc_1H_AID>
##$AXLEFT= 0
##$AXNAME= <>
##$AXNUC= <off>
##$AXRIGHT= 0
##$AXTYPE= 0
##$AXUNIT= <>
##$AZFE= 0.1
##$AZFW= 0.1
##$BCFW= 1
##$BC_mod= 2
##$BYTORDP= 0
##$COROFFS= 0
##$CY= 12.5
##$DATMOD= 1
##$DC= 2
##$DFILT= <>
##$DTYPP= 0
##$F1P= 9.9967504570787
##$F2P= -9.53364507338961e-007
##$FCOR= 1
##$FTSIZE= 65536
##$FT_mod= 4
##$GAMMA= 1
##$GB= 0
##$INTBC= 1
##$INTSCL= 1
##$ISEN= 128
##$LB= 1
##$LEV0= 0
##$LPBIN= 0
##$MAXI= 10000
##$MC2= 0
##$MEAN= 0
##$ME_mod= 0
##$MI= 0.02
##$NCOEF= 0
##$NC_proc= 0
##$NLEV= 6
##$NOISF1= 8.174992
##$NOISF2= 6.675002
##$NSP= 1
##$NTH_PI= 0
##$NZP= 0
##$OFFSET= 10.97964
##$PC= 1
##$PHC0= 166.9464
##$PHC1= -6.217885
##$PH_mod= 0
##$PKNL= yes
##$PPARMOD= 0
##$PPDIAG= 0
##$PPIPTYP= 0
##$PPMPNUM= 100
##$PPRESOL= 1
##$PSCAL= 0
##$PSIGN= 0
##$PYNMP= <proc.py>
##$REVERSE= no
##$SF= 400.129984887385
##$SI= 131072
##$SIGF1= 5.6
##$SIGF2= 5.2
##$SINO= 400
##$SIOLD= 131072
##$SPECTYP= <>
##$SREGLST= <1H.D2O>
##$SSB= 2
##$STSI= 0
##$STSR= 0
##$SW_p= 4990.01996007983
##$SYMM= 0
##$S_DEV= 0
##$TDeff= 16244
##$TDoff= 0
##$TI= <>
##$TILT= no
##$TM1= 0
##$TM2= 0
##$TOPLEV= 0
##$USERP1= <user>
##$USERP2= <user>
##$USERP3= <user>
##$USERP4= <user>
##$USERP5= <user>
##$WDW= 4
##$XDIM= 8192
##$YMAX_p= 0
##$YMIN_p= 0
##$CURPLOT= <\\rik006s\net8_hp>
##$CURPRIN= <$\\rik006s\net8_hp>
##$DFORMAT= <normdp>
##$LAYOUT= <+/1d_h.xwp>
##$LFORMAT= <normlp>
##$PFORMAT= <normpl>
##$SURQMSG= 1
$$ End of Bruker specific parameters
$$ ---------------------------------
##NTUPLES= NMR FID
##VAR_NAME=  TIME,          FID/REAL,        FID/IMAG
##SYMBOL=    X,             R,               I
##VAR_TYPE=  INDEPENDENT,   DEPENDENT,       DEPENDENT
##VAR_FORM=  AFFN,          ASDF,            ASDF
##VAR_DIM=   8122,          8122,            8122
##UNITS=     SECONDS,       ARBITRARY UNITS, ARBITRARY UNITS
##FACTOR=    0.0002004,     1,               1
##FIRST=     0,             -9422405,        3205429
##LAST=      1.6274484,     -31934,          269075
##MIN=       0,             -9422405,        -9422405
##MAX=       1.6274484,     7007155,         7007155
$$ Real data points
##PAGE= N=1
##DATA TABLE= (X++(R..R)), XYDATA
0 -9422405
1 -8615094
2 -3933469
3 -5921912
4 -7600254
5 -7881532
6 -4515333
7 -5199411
8 -8138150
9 -8456570
10 -7145389
11 -5549175
12 -6432256
13 -9233560
14 -7322556
15 -5821843
16 -6338425
17 -7648061
18 -8235693
19 -5536396
20 -4571850
21 -7635760
22 -8389821
23 -7714160
24 -5859512
25 -6348172
26 -8883213
27 -7475661
28 -5388240
29 -6056577
30 -7084786
31 -8452062
32 -6522498
33 -5255011
34 -7460292
35 -8257626
36 -7491624
37 -5796239
38 -5390688
39 -8377302
40 -7938671
41 -5803767
42 -5927469
43 -6919702
44 -8324366
45 -6843353
46 -4915243
47 -7084360
48 -8217030
49 -7666936
50 -6076334
51 -5324705
52 -8139185
53 -8415774
54 -5823082
55 -5401542
56 -6373860
57 -8659281
58 -7776114
59 -4659923
60 -5933825
61 -8120334
62 -8389564
63 -6771749
64 -4731500
65 -7071511
66 -8542298
67 -6647306
68 -5907815
69 -6029752
70 -7686581
71 -7820575
72 -5204455
73 -5990082
74 -7716050
75 -7871547
76 -6893346
77 -4886427
78 -6686343
79 -8797570
80 -6904178
81 -5506190
82 -5462189
83 -7626949
84 -8642486
85 -5456702
86 -4950792
87 -6972934
88 -7730754
89 -7178849
90 -4940033
91 -6160992
92 -8770569
93 -7308695
94 -5630446
95 -5099403
96 -6718364
97 -8613018
98 -6116363
99 -4805726
100 -6373033
101 -7540183
102 -7812476
103 -5546177
104 -5531988
105 -8281257
106 -7582045
107 -5846256
108 -4971485
109 -6098122
110 -8270698
111 -6113596
112 -4270891
113 -6119175
114 -7885495
115 -8456482
116 -5832990
117 -4537140
118 -7318060
119 -7776398
120 -6287536
121 -4873575
122 -5191791
123 -8112272
124 -7396396
125 -5056222
126 -5664513
127 -6892754
128 -7979158
129 -6292876
130 -4633046
131 -7112109
132 -7869803
133 -6303409
134 -4802811
135 -4674153
136 -7659949
137 -7781070
138 -5284816
139 -5548373
140 -6850271
141 -8300615
142 -6786152
143 -3870265
144 -5721150
145 -7708027
146 -7026085
147 -5441094
148 -4411899
149 -7093126
150 -8032936
151 -5332221
152 -4930864
153 -6164540
154 -8024401
155 -7516379
156 -4312805
157 -5135690
158 -7252759
159 -7128339
160 -5929567
161 -4208264
162 -6160431
163 -8190440
164 -6130052
165 -5018279
166 -5494509
167 -7301704
168 -7792744
169 -4607720
170 -4535558
171 -6918754
172 -7268690
173 -6155087
174 -3949014
175 -5320073
176 -8122543
177 -6641208
178 -5103554
179 -5045814
180 -6480032
181 -7860032
182 -5373580
183 -4440154
184 -6237726
185 -6767781
186 -6452214
187 -4563489
188 -4981479
189 -7772023
190 -6851691
191 -5085329
192 -4713573
193 -5987505
194 -7951301
195 -5807813
196 -4059072
197 -5911850
198 -7040090
199 -7002602
200 -4895803
201 -4334795
202 -7142754
203 -7060307
204 -5328370
205 -4638736
206 -5386476
207 -7772721
208 -6507309
209 -4193536
210 -5393389
211 -6692991
212 -7150221
213 -5333014
214 -3876134
215 -6408765
216 -7082398
217 -5586542
218 -4798000
219 -5027054
220 -7368533
221 -6921290
222 -4437094
223 -5138831
224 -6322120
225 -6882250
226 -5459122
227 -3544966
228 -5921075
229 -7464376
230 -6030331
231 -4809214
232 -4571645
233 -7084043
234 -7397846
235 -4405565
236 -4381699
237 -5873209
238 -7023113
239 -6174049
240 -3636646
241 -5147802
242 -7182671
243 -6293080
244 -5152704
245 -4358402
246 -6408133
247 -7605060
248 -4845706
249 -4085852
250 -5295474
251 -6719019
252 -6648983
253 -3852837
254 -4487119
255 -7046868
256 -6714072
257 -5382204
258 -3917784
259 -5453053
260 -7577332
261 -5490694
262 -4274492
263 -5162589
264 -6431295
265 -6856515
266 -4160281
267 -3923547
268 -6537647
269 -6800633
270 -5767947
271 -4088840
272 -4923574
273 -7535246
274 -6001660
275 -4065079
276 -4430458
277 -5887676
278 -7252157
279 -4958036
280 -3710436
281 -6045005
282 -6788678
283 -5990171
284 -4117332
285 -4223239
286 -7205122
287 -6559603
288 -4287208
289 -4078283
290 -5293131
291 -7286071
292 -5670877
293 -3542020
294 -5363846
295 -6708773
296 -6504662
297 -4633248
298 -3647867
299 -6383317
300 -6708974
301 -4640100
302 -4139344
303 -4948285
304 -7129210
305 -6221584
306 -3600651
307 -4799974
308 -6351650
309 -6504986
310 -4918285
311 -3318896
312 -5820486
313 -7130679
314 -5286363
315 -4202593
316 -4304981
317 -6541573
318 -6611315
319 -3789118
320 -4275230
321 -6006421
322 -6622417
323 -5520257
324 -3346420
325 -5156049
326 -7089951
327 -5614166
328 -4336578
329 -3975866
330 -5972250
331 -6930817
332 -4208927
333 -3842103
334 -5394341
335 -6515123
336 -6256929
337 -3827645
338 -4563566
339 -6713637
340 -5731170
341 -4458434
342 -3804233
343 -5394384
344 -6995982
345 -4698748
346 -3798933
347 -5164071
348 -6286011
349 -6444292
350 -4007927
351 -3976083
352 -6412490
353 -6033101
354 -4736978
355 -3677836
356 -4812133
357 -7035820
358 -5291061
359 -3804909
360 -4860681
361 -6003733
362 -6526490
363 -4245736
364 -3477564
365 -6033066
366 -6376271
367 -5176437
368 -3748330
369 -4186485
370 -6834634
371 -5885523
372 -3862919
373 -4384868
374 -5527011
375 -6635594
376 -4859600
377 -3325880
378 -5525215
379 -6358754
380 -5401670
381 -3962276
382 -3772398
383 -6425444
384 -6203222
385 -3956045
386 -4108496
387 -5276812
388 -6788191
389 -5440545
390 -3086589
391 -4822264
392 -6273116
393 -5659679
394 -4192522
395 -3408765
396 -6005652
397 -6656415
398 -4341109
399 -3933149
400 -4810672
401 -6568002
402 -5984843
403 -3233778
404 -4209415
405 -6018044
406 -5911520
407 -4580470
408 -3060436
409 -5292184
410 -7013510
411 -5058800
412 -4007961
413 -4297420
414 -6004360
415 -6269367
416 -3481678
417 -3720108
418 -5707376
419 -6085732
420 -5167510
421 -3255073
422 -4689906
423 -6812706
424 -5185660
425 -3867993
426 -3944580
427 -5712091
428 -6824248
429 -4140548
430 -3370028
431 -5196199
432 -6030663
433 -5603714
434 -3399868
435 -3927066
436 -6534458
437 -5697168
438 -4137364
439 -3695873
440 -5105499
441 -6926624
442 -4726249
443 -3232554
444 -4819284
445 -5976080
446 -5962440
447 -3630006
448 -3201737
449 -6026351
450 -6121829
451 -4642559
452 -3737242
453 -4536733
454 -6759543
455 -5276393
456 -3168355
457 -4248405
458 -5578571
459 -6202668
460 -4295611
461 -3045360
462 -5541344
463 -6278463
464 -4975724
465 -3769089
466 -3882697
467 -6349941
468 -5864473
469 -3496154
470 -3904322
471 -5087083
472 -6135623
473 -4878709
474 -3104747
475 -5151862
476 -6323853
477 -5122318
478 -3789060
479 -3478375
480 -6003013
481 -6282488
482 -3719452
483 -3646029
484 -4862959
485 -6186636
486 -5365582
487 -2974855
488 -4312498
489 -6068871
490 -5600980
491 -4453341
492 -3315710
493 -5202285
494 -6421661
495 -4313469
496 -3689621
497 -4403559
498 -5705990
499 -5632268
500 -3208443
501 -3941521
502 -5946949
503 -5692489
504 -4668321
505 -3408591
506 -4925175
507 -6499302
508 -4443628
509 -3445434
510 -4137916
511 -5536721
512 -6017344
513 -3549560
514 -3488077
515 -5666752
516 -5925718
517 -5014731
518 -3252344
519 -4155107
520 -6534124
521 -5124462
522 -3471775
523 -3625756
524 -5072458
525 -6407550
526 -4241379
527 -3230976
528 -5143399
529 -5799224
530 -5274805
531 -3464730
532 -3600539
533 -6163617
534 -5488312
535 -3765696
536 -3683609
537 -4845066
538 -6414589
539 -4554758
540 -2873686
541 -4651001
542 -5834367
543 -5677487
544 -3764562
545 -3049971
546 -5685566
547 -5924024
548 -4188656
549 -3588268
550 -4244866
551 -6228467
552 -5226070
553 -3047541
554 -4149863
555 -5441668
556 -5763185
557 -4313395
558 -3028713
559 -5369275
560 -6156066
561 -4296130
562 -3282136
563 -3737575
564 -6089241
565 -5791971
566 -3199027
567 -3857611
568 -5435312
569 -6019547
570 -4700992
571 -2682660
572 -4510660
573 -6154611
574 -4902547
575 -3657966
576 -3279980
577 -5458512
578 -6325774
579 -3843186
580 -3463926
581 -4735597
582 -5903342
583 -5418300
584 -2970061
585 -3874382
586 -5857337
587 -5088694
588 -3946079
589 -3321257
590 -5097561
591 -6391510
592 -4062116
593 -3306319
594 -4557862
595 -5730857
596 -5580800
597 -3061819
598 -3422644
599 -5920219
600 -5704453
601 -4278793
602 -2808992
603 -4068963
604 -6467144
605 -4925638
606 -3339343
607 -3902179
608 -5276787
609 -6129460
610 -3836525
611 -2985925
612 -5167378
613 -5634973
614 -4756450
615 -3188790
616 -3592445
617 -6060107
618 -5196286
619 -3519683
620 -3845019
621 -5028400
622 -6203722
623 -4256009
624 -2719823
625 -4660095
626 -5556833
627 -5005854
628 -3497869
629 -3292141
630 -5781965
631 -5625194
632 -3830426
633 -3717201
634 -4534322
635 -6066067
636 -4853577
637 -2804969
638 -4087782
639 -5240712
640 -5219866
641 -4096471
642 -3231169
643 -5376868
644 -5819301
645 -4002624
646 -3590988
647 -4211227
648 -5800478
649 -5090738
650 -2856590
651 -4023165
652 -5488604
653 -5321152
654 -4047473
655 -2876045
656 -5032557
657 -6177197
658 -4330548
659 -3471766
660 -3759364
661 -5564967
662 -5763318
663 -3256455
664 -3412913
665 -4941095
666 -5487035
667 -4706814
668 -2826917
669 -4183231
670 -6033511
671 -4734637
672 -3641084
673 -3603686
674 -5328715
675 -6099140
676 -3508759
677 -3056448
678 -4676688
679 -5391752
680 -4856153
681 -2879063
682 -3819138
683 -6167295
684 -5269296
685 -3783061
686 -3128176
687 -4526687
688 -6217135
689 -4186195
690 -2907221
691 -4194630
692 -5384670
693 -5518082
694 -3292840
695 -3133994
696 -5639155
697 -5541229
698 -4220998
699 -3262778
700 -4036290
701 -6010768
702 -4589760
703 -2988821
704 -3969561
705 -5149282
706 -5655102
707 -3663852
708 -2853278
709 -5373095
710 -5830051
711 -4402632
712 -3133386
713 -3584678
714 -6014448
715 -5250776
716 -3087720
717 -3541821
718 -4876115
719 -6019790
720 -4396231
721 -2527944
722 -4414651
723 -5699913
724 -5053397
725 -3701849
726 -3135153
727 -5386445
728 -5648557
729 -3558620
730 -3346105
731 -4282989
732 -5725266
733 -4891518
734 -2761798
735 -4161617
736 -5648160
737 -5148670
738 -3932856
739 -3046851
740 -4982792
741 -5705279
742 -3665653
743 -3220038
744 -4010460
745 -5563009
746 -5401705
747 -3011419
748 -3650706
749 -5381864
750 -5360417
751 -4266891
752 -2758848
753 -4308568
754 -5918651
755 -4217889
756 -3187110
757 -3628868
758 -5315388
759 -5839998
760 -3349231
761 -3235946
762 -5059549
763 -5329546
764 -4447681
765 -2790354
766 -3919411
767 -6066530
768 -4776430
769 -3322364
770 -3249042
771 -4752458
772 -6088793
773 -3926295
774 -2922709
775 -4553646
776 -5433648
777 -5152979
778 -3154629
779 -3190966
780 -5567255
781 -5155336
782 -3797386
783 -3321002
784 -4198161
785 -5852450
786 -4384430
787 -3053510
788 -4348099
789 -5231438
790 -5247530
791 -3508550
792 -3024150
793 -5343630
794 -5337065
795 -3887965
796 -3318980
797 -4012498
798 -5876573
799 -4770571
800 -2926527
801 -3974397
802 -5098289
803 -5418394
804 -3825367
805 -2648855
806 -4811224
807 -5541941
808 -4281709
809 -3404249
810 -3562064
811 -5648355
812 -5403967
813 -3225358
814 -3524897
815 -4637939
816 -5433808
817 -4309943
818 -2543034
819 -4326305
820 -5649939
821 -4579158
822 -3545047
823 -3360260
824 -5333310
825 -5578980
826 -3286633
827 -3277496
828 -4433311
829 -5446722
830 -4806083
831 -2688766
832 -3834157
833 -5587882
834 -4917839
835 -3715536
836 -2885872
837 -4692185
838 -5941559
839 -3849934
840 -3112895
841 -4084076
842 -5425813
843 -5342096
844 -2870701
845 -3218365
846 -5299034
847 -5145179
848 -4017284
849 -2808865
850 -4204910
851 -6121505
852 -4432935
853 -3159380
854 -3732693
855 -5072401
856 -5644591
857 -3320030
858 -2818939
859 -4897301
860 -5319719
861 -4512692
862 -2992883
863 -3660031
864 -5953382
865 -4918212
866 -3272476
867 -3350796
868 -4546017
869 -5799887
870 -3960082
871 -2750147
872 -4550937
873 -5374941
874 -4899025
875 -3255983
876 -3142709
877 -5526616
878 -5199698
879 -3465832
880 -3226553
881 -4166004
882 -5750945
883 -4387637
884 -2652022
885 -4129253
886 -5298483
887 -5161081
888 -3580237
889 -2754391
890 -5057559
891 -5536910
892 -3896110
893 -3208864
894 -3656502
895 -5549187
896 -5058072
897 -2900419
898 -3613833
899 -4887177
900 -5268445
901 -4060549
902 -2597551
903 -4492921
904 -5638557
905 -4266458
906 -3390797
907 -3458724
908 -5238941
909 -5304413
910 -3031834
911 -3283117
912 -4611066
913 -5270439
914 -4530802
915 -2746489
916 -4072920
917 -5620568
918 -4539241
919 -3512589
920 -3168509
921 -4810300
922 -5630063
923 -3438198
924 -3043424
925 -4302812
926 -5277836
927 -4972559
928 -2886642
929 -3545552
930 -5491561
931 -4873302
932 -3762097
933 -3046759
934 -4367373
935 -5793164
936 -3952992
937 -3067058
938 -4070137
939 -5026317
940 -5130195
941 -3117246
942 -3148715
943 -5212140
944 -4999854
945 -3974128
946 -3104529
947 -4020667
948 -5869975
949 -4428314
950 -3006003
951 -3737403
952 -4788239
953 -5355123
954 -3459928
955 -2816776
956 -4955935
957 -5255089
958 -4242074
959 -3073421
960 -3464603
961 -5662531
962 -4866265
963 -3064274
964 -3413318
965 -4531807
966 -5576937
967 -3976830
968 -2559896
969 -4460925
970 -5378033
971 -4662504
972 -3314601
973 -2990995
974 -5209388
975 -5205339
976 -3369879
977 -3299725
978 -4220903
979 -5610801
980 -4589153
981 -2587398
982 -3893138
983 -5173505
984 -4868312
985 -3621780
986 -2747003
987 -4832986
988 -5569599
989 -3732426
990 -3183272
991 -3823033
992 -5438858
993 -5080075
994 -2765686
995 -3490990
996 -5043210
997 -5090170
998 -3975969
999 -2588782
1000 -4314971
1001 -5756904
1002 -4157506
1003 -3162287
1004 -3408885
1005 -5081870
1006 -5476744
1007 -3083011
1008 -3069793
1009 -4716395
1010 -5277300
1011 -4552297
1012 -2707245
1013 -3716965
1014 -5637032
1015 -4510796
1016 -3275384
1017 -3103308
1018 -4622351
1019 -5769160
1020 -3678477
1021 -2963481
1022 -4369847
1023 -5129557
1024 -4847542
1025 -2899568
1026 -3158310
1027 -5360995
1028 -4870378
1029 -3628234
1030 -3099252
1031 -4187629
1032 -5818588
1033 -4178559
1034 -2910990
1035 -4017254
1036 -4906446
1037 -5038845
1038 -3224347
1039 -2832997
1040 -5068891
1041 -5143599
1042 -3914029
1043 -3104039
1044 -3749184
1045 -5720676
1046 -4643478
1047 -2870512
1048 -3581263
1049 -4647050
1050 -5293309
1051 -3786481
1052 -2641863
1053 -4634751
1054 -5316971
1055 -4339624
1056 -3287185
1057 -3265169
1058 -5303896
1059 -5029907
1060 -3147377
1061 -3453136
1062 -4415693
1063 -5325064
1064 -4223044
1065 -2575715
1066 -4139579
1067 -5194866
1068 -4474308
1069 -3517233
1070 -3118035
1071 -5025382
1072 -5321401
1073 -3375013
1074 -3315991
1075 -4196301
1076 -5276043
1077 -4588333
1078 -2527304
1079 -3641262
1080 -5165155
1081 -4721073
1082 -3682426
1083 -2843626
1084 -4617838
1085 -5653412
1086 -3794882
1087 -3196793
1088 -3843445
1089 -5060558
1090 -4979347
1091 -2773382
1092 -3231010
1093 -4976113
1094 -4974258
1095 -4122773
1096 -2871192
1097 -4150094
1098 -5718367
1099 -4111542
1100 -3071736
1101 -3512592
1102 -4817079
1103 -5342514
1104 -3210321
1105 -3001005
1106 -4721373
1107 -4983305
1108 -4350014
1109 -2927204
1110 -3651592
1111 -5638853
1112 -4537911
1113 -3184977
1114 -3269716
1115 -4473641
1116 -5576888
1117 -3663725
1118 -2728817
1119 -4371808
1120 -5043891
1121 -4658023
1122 -3037589
1123 -3102754
1124 -5401235
1125 -5004102
1126 -3499560
1127 -3186841
1128 -4060402
1129 -5559762
1130 -4119514
1131 -2632300
1132 -3987739
1133 -4982604
1134 -4984203
1135 -3412895
1136 -2752340
1137 -5009229
1138 -5343448
1139 -3840645
1140 -3081496
1141 -3577343
1142 -5449063
1143 -4711076
1144 -2724723
1145 -3541159
1146 -4758188
1147 -5228593
1148 -3943347
1149 -2590311
1150 -4460483
1151 -5348197
1152 -4070274
1153 -3171809
1154 -3245664
1155 -5174704
1156 -5153974
1157 -3019005
1158 -3322920
1159 -4537444
1160 -5281940
1161 -4336885
1162 -2492786
1163 -3910796
1164 -5348958
1165 -4413711
1166 -3353312
1167 -2935806
1168 -4785512
1169 -5569620
1170 -3447655
1171 -3033790
1172 -4081101
1173 -5177671
1174 -4837693
1175 -2679598
1176 -3370208
1177 -5193108
1178 -4783012
1179 -3788267
1180 -2885842
1181 -4185214
1182 -5508753
1183 -3806932
1184 -3078258
1185 -3847921
1186 -4872932
1187 -5072974
1188 -3107343
1189 -3224027
1190 -5060930
1191 -4892297
1192 -3974180
1193 -2879499
1194 -3762119
1195 -5544369
1196 -4227984
1197 -3028009
1198 -3562173
1199 -4702862
1200 -5442124
1201 -3515001
1202 -2814936
1203 -4648930
1204 -4995256
1205 -4260584
1206 -2961993
1207 -3297239
1208 -5406425
1209 -4688879
1210 -3231884
1211 -3420861
1212 -4364360
1213 -5454617
1214 -3903856
1215 -2614786
1216 -4179138
1217 -4896650
1218 -4536801
1219 -3320555
1220 -3018390
1221 -5096427
1222 -5045946
1223 -3500514
1224 -3281050
1225 -3960993
1226 -5348517
1227 -4319480
1228 -2566105
1229 -3830662
1230 -4928429
1231 -4788348
1232 -3573194
1233 -2753839
1234 -4762134
1235 -5336301
1236 -3748331
1237 -3165305
1238 -3551989
1239 -5152486
1240 -4831403
1241 -2868811
1242 -3600995
1243 -4744417
1244 -4811450
1245 -3862476
1246 -2664880
1247 -4307487
1248 -5349282
1249 -3960395
1250 -3251109
1251 -3441156
1252 -5039760
1253 -5245108
1254 -3020217
1255 -3155238
1256 -4527538
1257 -5031370
1258 -4303767
1259 -2570912
1260 -3697984
1261 -5368197
1262 -4381641
1263 -3443886
1264 -3241106
1265 -4663575
1266 -5465047
1267 -3347619
1268 -2945964
1269 -4289838
1270 -4980489
1271 -4580169
1272 -2744665
1273 -3359533
1274 -5356659
1275 -4698585
1276 -3528973
1277 -2974155
1278 -4164689
1279 -5624099
1280 -3848683
1281 -2749387
1282 -3855159
1283 -4947432
1284 -5138114
1285 -3121018
1286 -2776644
1287 -4973611
1288 -5072268
1289 -3886593
1290 -2794014
1291 -3488344
1292 -5594469
1293 -4556321
1294 -2933400
1295 -3470870
1296 -4510568
1297 -5285902
1298 -3704411
1299 -2633600
1300 -4441609
1301 -4999197
1302 -4241501
1303 -3190791
1304 -3198643
1305 -5207234
1306 -4844743
1307 -3162617
1308 -3355967
1309 -4221573
1310 -5232862
1311 -4073438
1312 -2527213
1313 -4040260
1314 -5011268
1315 -4514539
1316 -3481120
1317 -3026808
1318 -4944330
1319 -5121843
1320 -3301936
1321 -3127405
1322 -3911452
1323 -5180369
1324 -4488684
1325 -2599511
1326 -3762621
1327 -5079508
1328 -4715108
1329 -3631017
1330 -2726733
1331 -4483605
1332 -5357204
1333 -3696169
1334 -3127805
1335 -3586480
1336 -4970388
1337 -4981308
1338 -2910026
1339 -3321199
1340 -4716524
1341 -4777803
1342 -3977774
1343 -2689781
1344 -4006150
1345 -5466519
1346 -4073235
1347 -3149534
1348 -3344422
1349 -4753387
1350 -5321192
1351 -3179522
1352 -2965692
1353 -4448120
1354 -4813728
1355 -4312245
1356 -2845593
1357 -3590324
1358 -5345891
1359 -4427107
1360 -3407182
1361 -3256279
1362 -4260015
1363 -5277176
1364 -3520539
1365 -2822510
1366 -4231062
1367 -4883571
1368 -4649686
1369 -2987321
1370 -3078528
1371 -5180692
1372 -4811375
1373 -3546767
1374 -3043501
1375 -3862800
1376 -5405459
1377 -4029419
1378 -2722034
1379 -3863460
1380 -4763593
1381 -4929959
1382 -3408010
1383 -2820210
1384 -4767729
1385 -4884762
1386 -3738011
1387 -3105965
1388 -3531822
1389 -5275633
1390 -4533564
1391 -2915696
1392 -3649834
1393 -4553271
1394 -4969222
1395 -3695047
1396 -2581309
1397 -4374126
1398 -5024849
1399 -4004141
1400 -3231443
1401 -3317066
1402 -5165393
1403 -4896253
1404 -2902196
1405 -3219182
1406 -4331450
1407 -5144821
1408 -4169127
1409 -2529524
1410 -3985917
1411 -5180752
1412 -4346816
1413 -3338871
1414 -2926899
1415 -4694902
1416 -5187413
1417 -3270752
1418 -3117183
1419 -4047748
1420 -5025377
1421 -4585130
1422 -2712032
1423 -3580001
1424 -5016758
1425 -4535316
1426 -3574334
1427 -2718066
1428 -4219753
1429 -5432081
1430 -3709639
1431 -2984781
1432 -3739818
1433 -4980944
1434 -5039414
1435 -2869211
1436 -3067339
1437 -4818144
1438 -4740982
1439 -3849901
1440 -2712581
1441 -3792439
1442 -5489836
1443 -4155345
1444 -3045012
1445 -3383430
1446 -4535635
1447 -5272001
1448 -3356700
1449 -2774495
1450 -4400029
1451 -4851549
1452 -4334621
1453 -2916795
1454 -3269258
1455 -5291455
1456 -4569493
1457 -3202854
1458 -3171907
1459 -4157464
1460 -5340007
1461 -3790534
1462 -2656479
1463 -4116210
1464 -4856201
1465 -4594682
1466 -3145299
1467 -2864703
1468 -4949994
1469 -4885103
1470 -3495614
1471 -3135707
1472 -3775919
1473 -5247286
1474 -4256166
1475 -2714531
1476 -3770760
1477 -4645651
1478 -4666534
1479 -3457774
1480 -2679682
1481 -4582385
1482 -5052251
1483 -3762965
1484 -3220455
1485 -3558604
1486 -5144222
1487 -4667780
1488 -2748932
1489 -3347884
1490 -4433262
1491 -4832795
1492 -3845457
1493 -2529087
1494 -4146141
1495 -5226886
1496 -4138283
1497 -3339543
1498 -3268552
1499 -4789548
1500 -4903011
1501 -2963426
1502 -3139110
1503 -4199930
1504 -4798799
1505 -4291280
1506 -2758687
1507 -3770577
1508 -5042565
1509 -4236759
1510 -3451586
1511 -3075430
1512 -4426257
1513 -5181074
1514 -3367261
1515 -3032494
1516 -4039648
1517 -4790232
1518 -4521052
1519 -2726820
1520 -3323965
1521 -5032513
1522 -4497924
1523 -3543267
1524 -2922812
1525 -4124379
1526 -5405615
1527 -3774718
1528 -2904930
1529 -3714554
1530 -4621370
1531 -4835727
1532 -3045226
1533 -2931284
1534 -4717654
1535 -4734940
1536 -3935401
1537 -2997154
1538 -3630366
1539 -5308814
1540 -4159127
1541 -2880101
1542 -3397452
1543 -4370557
1544 -5011766
1545 -3412428
1546 -2740944
1547 -4532086
1548 -4910623
1549 -4133553
1550 -3026755
1551 -3220258
1552 -5115129
1553 -4511321
1554 -2974981
1555 -3196964
1556 -4127062
1557 -5136032
1558 -3837899
1559 -2551472
1560 -4132082
1561 -4975109
1562 -4415191
1563 -3175624
1564 -2842023
1565 -4820798
1566 -4885939
1567 -3238483
1568 -3068329
1569 -3819228
1570 -5154615
1571 -4388233
1572 -2593985
1573 -3597727
1574 -4726263
1575 -4599444
1576 -3516720
1577 -2626646
1578 -4428327
1579 -5204478
1580 -3656178
1581 -3022741
1582 -3453488
1583 -4923066
1584 -4731247
1585 -2736087
1586 -3271302
1587 -4602889
1588 -4800017
1589 -3974375
1590 -2651168
1591 -3916917
1592 -5141441
1593 -3954558
1594 -3120776
1595 -3132024
1596 -4517243
1597 -5062461
1598 -3161615
1599 -3039525
1600 -4312471
1601 -4825095
1602 -4285712
1603 -2672505
1604 -3421616
1605 -5080826
1606 -4259624
1607 -3226868
1608 -2969753
1609 -4221718
1610 -5282438
1611 -3542469
1612 -2865490
1613 -3986815
1614 -4714390
1615 -4600751
1616 -2911408
1617 -2952919
1618 -4769836
1619 -4536288
1620 -3606288
1621 -2992158
1622 -3771252
1623 -5256486
1624 -3975951
1625 -2837414
1626 -3661376
1627 -4463657
1628 -4733523
1629 -3268305
1630 -2832766
1631 -4600350
1632 -4675800
1633 -3744241
1634 -3037839
1635 -3450822
1636 -5083581
1637 -4274422
1638 -2869660
1639 -3477558
1640 -4335733
1641 -4889334
1642 -3595943
1643 -2610775
1644 -4292049
1645 -4846428
1646 -3962900
1647 -3052214
1648 -3101871
1649 -4898475
1650 -4658458
1651 -3062133
1652 -3308169
1653 -4119455
1654 -4932520
1655 -4007432
1656 -2536998
1657 -3789293
1658 -4751499
1659 -4196044
1660 -3292891
1661 -2879653
1662 -4596348
1663 -4987190
1664 -3359225
1665 -3186550
1666 -3838233
1667 -4814258
1668 -4308929
1669 -2570194
1670 -3427927
1671 -4676434
1672 -4374274
1673 -3545078
1674 -2808741
1675 -4261554
1676 -5126787
1677 -3577925
1678 -3041988
1679 -3555770
1680 -4655012
1681 -4669852
1682 -2796784
1683 -3084546
1684 -4537531
1685 -4606051
1686 -3835297
1687 -2671316
1688 -3756707
1689 -5205054
1690 -3942657
1691 -3005344
1692 -3259397
1693 -4424256
1694 -5018251
1695 -3196069
1696 -2856647
1697 -4279052
1698 -4619282
1699 -4077839
1700 -2729295
1701 -3278788
1702 -5060698
1703 -4325527
1704 -3205765
1705 -3132197
1706 -4109056
1707 -5148634
1708 -3551953
1709 -2619501
1710 -3920178
1711 -4608436
1712 -4353781
1713 -2941563
1714 -2930486
1715 -4875305
1716 -4645997
1717 -3413052
1718 -3039117
1719 -3714366
1720 -5070553
1721 -3933979
1722 -2574519
1723 -3595214
1724 -4514747
1725 -4644309
1726 -3306131
1727 -2669093
1728 -4538192
1729 -4889020
1730 -3673147
1731 -2975870
1732 -3340162
1733 -4953854
1734 -4380990
1735 -2648915
1736 -3237427
1737 -4316805
1738 -4837262
1739 -3769922
1740 -2523428
1741 -3994820
1742 -4867200
1743 -3990273
1744 -3177504
1745 -3053069
1746 -4648935
1747 -4778718
1748 -3028137
1749 -3067414
1750 -3962894
1751 -4702877
1752 -4076869
1753 -2560792
1754 -3625495
1755 -4820180
1756 -4175038
1757 -3331015
1758 -2918591
1759 -4356693
1760 -4983370
1761 -3280050
1762 -2907438
1763 -3683265
1764 -4582456
1765 -4402880
1766 -2702714
1767 -3228570
1768 -4733305
1769 -4501327
1770 -3625336
1771 -2748053
1772 -3857130
1773 -5064645
1774 -3662209
1775 -2884897
1776 -3427881
1777 -4376071
1778 -4693350
1779 -3084197
1780 -3027810
1781 -4465480
1782 -4476473
1783 -3816374
1784 -2816149
1785 -3463358
1786 -4967226
1787 -3978825
1788 -2986722
1789 -3344173
1790 -4248362
1791 -4851316
1792 -3308067
1793 -2736725
1794 -4212095
1795 -4536326
1796 -3962396
1797 -2883658
1798 -3139581
1799 -4857969
1800 -4298966
1801 -3105333
1802 -3219811
1803 -3978104
1804 -4881090
1805 -3646455
1806 -2595630
1807 -3896997
1808 -4550809
1809 -4210903
1810 -3107074
1811 -2875542
1812 -4644155
1813 -4587057
1814 -3208083
1815 -2981584
1816 -3638783
1817 -4897725
1818 -4082592
1819 -2598557
1820 -3572573
1821 -4548828
1822 -4485435
1823 -3389498
1824 -2591037
1825 -4211885
1826 -4732679
1827 -3474828
1828 -2971612
1829 -3325067
1830 -4708897
1831 -4471692
1832 -2802184
1833 -3294739
1834 -4336121
1835 -4548661
1836 -3696705
1837 -2526941
1838 -3802030
1839 -4774429
1840 -3743130
1841 -3065502
1842 -3155377
1843 -4545182
1844 -4812227
1845 -2980853
1846 -2957911
1847 -4088100
1848 -4628567
1849 -3998833
1850 -2491653
1851 -3401749
1852 -4883096
1853 -4158944
1854 -3200511
1855 -2871242
1856 -4121847
1857 -4977499
1858 -3303889
1859 -2746417
1860 -3711385
1861 -4493829
1862 -4379358
1863 -2811567
1864 -3070148
1865 -4650159
1866 -4332493
1867 -3409364
1868 -2778694
1869 -3686466
1870 -5001689
1871 -3702488
1872 -2726432
1873 -3494140
1874 -4400855
1875 -4631138
1876 -3033097
1877 -2702316
1878 -4382548
1879 -4503533
1880 -3610824
1881 -2751435
1882 -3286304
1883 -4950825
1884 -4155613
1885 -2876285
1886 -3270507
1887 -4100834
1888 -4681160
1889 -3364206
1890 -2498180
1891 -3977383
1892 -4552265
1893 -3965686
1894 -3007174
1895 -2990741
1896 -4679260
1897 -4461069
1898 -3050866
1899 -3069295
1900 -3780430
1901 -4689422
1902 -3786472
1903 -2488471
1904 -3642644
1905 -4519144
1906 -4197477
1907 -3260161
1908 -2788530
1909 -4349072
1910 -4624695
1911 -3217673
1912 -2949583
1913 -3510615
1914 -4594931
1915 -4166448
1916 -2651279
1917 -3408088
1918 -4415058
1919 -4257150
1920 -3435747
1921 -2674923
1922 -4000485
1923 -4708737
1924 -3453417
1925 -2990264
1926 -3366875
1927 -4508317
1928 -4506573
1929 -2776376
1930 -3009460
1931 -4206230
1932 -4394374
1933 -3671472
1934 -2522361
1935 -3572566
1936 -4854883
1937 -3830634
1938 -3024193
1939 -3104957
1940 -4200858
1941 -4675993
1942 -3047094
1943 -2809225
1944 -3935629
1945 -4340952
1946 -3956165
1947 -2712667
1948 -3239452
1949 -4705732
1950 -4046546
1951 -3145505
1952 -2972334
1953 -3871620
1954 -4742927
1955 -3317067
1956 -2677652
1957 -3776766
1958 -4390276
1959 -4222991
1960 -2861604
1961 -2886172
1962 -4516963
1963 -4258235
1964 -3242716
1965 -2857913
1966 -3578684
1967 -4814670
1968 -3738647
1969 -2661318
1970 -3515285
1971 -4278059
1972 -4386534
1973 -3106826
1974 -2633492
1975 -4248658
1976 -4439778
1977 -3462176
1978 -2857848
1979 -3296438
1980 -4771509
1981 -4130375
1982 -2727295
1983 -3209989
1984 -4043715
1985 -4494619
1986 -3438366
1987 -2449157
1988 -3871132
1989 -4595408
1990 -3820562
1991 -2972229
1992 -2946578
1993 -4536533
1994 -4466845
1995 -2845878
1996 -2912840
1997 -3794726
1998 -4566013
1999 -3807972
2000 -2457143
2001 -3545163
2002 -4585382
2003 -4020576
2004 -3124007
2005 -2717925
2006 -4149019
2007 -4653854
2008 -3163761
2009 -2831307
2010 -3505525
2011 -4477524
2012 -4227666
2013 -2582032
2014 -3063425
2015 -4369600
2016 -4260482
2017 -3412348
2018 -2545372
2019 -3707218
2020 -4779927
2021 -3524083
2022 -2843064
2023 -3276676
2024 -4231663
2025 -4395827
2026 -2805292
2027 -2847438
2028 -4123292
2029 -4229442
2030 -3648988
2031 -2725801
2032 -3448411
2033 -4720881
2034 -3757948
2035 -2888822
2036 -3102712
2037 -3991024
2038 -4535390
2039 -3062782
2040 -2636828
2041 -3973195
2042 -4401495
2043 -3900157
2044 -2736983
2045 -3053778
2046 -4653894
2047 -4095337
2048 -2959536
2049 -2863776
2050 -3685604
2051 -4683861
2052 -3508227
2053 -2558181
2054 -3642365
2055 -4342651
2056 -4176871
2057 -2967936
2058 -2697341
2059 -4310160
2060 -4306899
2061 -3214322
2062 -2859561
2063 -3403891
2064 -4625709
2065 -3887910
2066 -2622472
2067 -3349621
2068 -4120602
2069 -4246392
2070 -3249198
2071 -2539718
2072 -3942209
2073 -4442109
2074 -3526126
2075 -2952344
2076 -3096429
2077 -4408740
2078 -4169882
2079 -2690272
2080 -3058001
2081 -3962449
2082 -4336450
2083 -3548521
2084 -2538013
2085 -3717484
2086 -4438122
2087 -3556747
2088 -2944019
2089 -2971549
2090 -4225164
2091 -4339705
2092 -2847950
2093 -2923674
2094 -3816986
2095 -4378697
2096 -3860539
2097 -2515918
2098 -3266148
2099 -4397253
2100 -3834392
2101 -3029405
2102 -2672554
2103 -3903551
2104 -4649049
2105 -3217471
2106 -2810422
2107 -3591709
2108 -4279881
2109 -4056192
2110 -2631795
2111 -3015338
2112 -4293980
2113 -3935728
2114 -3192034
2115 -2693475
2116 -3651168
2117 -4708052
2118 -3501323
2119 -2766026
2120 -3352420
2121 -4138005
2122 -4266170
2123 -2779127
2124 -2661688
2125 -4153317
2126 -4258092
2127 -3483599
2128 -2628308
2129 -3244184
2130 -4679900
2131 -3841692
2132 -2758260
2133 -3070112
2134 -3876484
2135 -4461749
2136 -3204845
2137 -2502647
2138 -3801306
2139 -4293372
2140 -3768629
2141 -2749180
2142 -2838365
2143 -4428557
2144 -4108354
2145 -2905099
2146 -2964029
2147 -3688787
2148 -4512945
2149 -3496578
2150 -2406300
2151 -3478477
2152 -4208539
2153 -3911889
2154 -2962902
2155 -2637359
2156 -4162961
2157 -4374690
2158 -3183949
2159 -2878821
2160 -3339838
2161 -4430642
2162 -3873428
2163 -2389986
2164 -3063029
2165 -4099483
2166 -4125650
2167 -3195368
2168 -2468188
2169 -3890675
2170 -4533848
2171 -3373515
2172 -2813372
2173 -3104818
2174 -4229074
2175 -4116752
2176 -2572829
2177 -2851688
2178 -3900383
2179 -4228406
2180 -3581095
2181 -2485449
2182 -3444633
2183 -4509276
2184 -3683978
2185 -2896551
2186 -2817636
2187 -3961538
2188 -4442199
2189 -2915109
2190 -2658237
2191 -3641580
2192 -4182323
2193 -3811786
2194 -2564303
2195 -3105714
2196 -4358314
2197 -3817163
2198 -3092909
2199 -2841457
2200 -3696343
2201 -4467371
2202 -3188367
2203 -2620181
2204 -3425955
2205 -4057830
2206 -4004333
2207 -2725415
2208 -2818095
2209 -4263566
2210 -4073234
2211 -3226678
2212 -2724022
2213 -3374154
2214 -4510720
2215 -3516111
2216 -2577548
2217 -3159140
2218 -3873182
2219 -4172556
2220 -3046981
2221 -2655944
2222 -4006685
2223 -4175345
2224 -3433097
2225 -2723613
2226 -3002126
2227 -4326479
2228 -3764954
2229 -2644698
2230 -3043017
2231 -3794942
2232 -4285952
2233 -3275788
2234 -2498544
2235 -3766496
2236 -4222466
2237 -3536842
2238 -2757168
2239 -2742344
2240 -4136214
2241 -4030918
2242 -2830697
2243 -2934367
2244 -3603164
2245 -4329109
2246 -3607292
2247 -2381321
2248 -3320305
2249 -4201577
2250 -3801007
2251 -2907086
2252 -2519146
2253 -3945560
2254 -4324970
2255 -3012913
2256 -2783132
2257 -3359454
2258 -4214770
2259 -3848973
2260 -2485091
2261 -3075444
2262 -4086671
2263 -3957326
2264 -3237816
2265 -2517670
2266 -3578518
2267 -4343491
2268 -3213159
2269 -2675031
2270 -3046532
2271 -4066070
2272 -4189167
2273 -2698266
2274 -2811174
2275 -3937777
2276 -4039875
2277 -3392553
2278 -2465312
2279 -3292320
2280 -4369228
2281 -3435628
2282 -2731156
2283 -2943591
2284 -3890324
2285 -4364074
2286 -2955079
2287 -2601406
2288 -3696917
2289 -4089890
2290 -3636767
2291 -2448288
2292 -2839508
2293 -4318563
2294 -3819459
2295 -2885106
2296 -2767071
2297 -3594809
2298 -4468150
2299 -3259404
2300 -2440950
2301 -3352226
2302 -3986560
2303 -3876067
2304 -2706174
2305 -2572430
2306 -4082746
2307 -4078716
2308 -3147127
2309 -2688656
2310 -3192058
2311 -4381933
2312 -3611115
2313 -2462261
2314 -3097203
2315 -3873139
2316 -4062217
2317 -2985219
2318 -2401174
2319 -3799573
2320 -4144601
2321 -3281106
2322 -2705859
2323 -2959173
2324 -4228457
2325 -3897858
2326 -2615982
2327 -2935582
2328 -3694377
2329 -4137209
2330 -3305912
2331 -2272278
2332 -3381713
2333 -4150245
2334 -3514291
2335 -2790097
2336 -2700913
2337 -4064813
2338 -4240735
2339 -2845299
2340 -2772045
2341 -3444065
2342 -4044087
2343 -3546321
2344 -2343965
2345 -3110860
2346 -4082448
2347 -3704103
2348 -3048915
2349 -2625850
2350 -3687035
2351 -4273151
2352 -3055552
2353 -2687220
2354 -3207765
2355 -3932974
2356 -3817469
2357 -2513592
2358 -2887592
2359 -4008527
2360 -3832630
2361 -3171910
2362 -2551678
2363 -3411978
2364 -4280781
2365 -3203282
2366 -2632267
2367 -3086719
2368 -3854386
2369 -4042105
2370 -2715397
2371 -2619968
2372 -3783339
2373 -3904920
2374 -3373081
2375 -2533310
2376 -3038004
2377 -4268247
2378 -3532230
2379 -2700425
2380 -2911926
2381 -3667939
2382 -4172857
2383 -2953025
2384 -2432554
2385 -3546505
2386 -3910805
2387 -3530923
2388 -2661727
2389 -2821692
2390 -4161554
2391 -3787736
2392 -2807950
2393 -2761426
2394 -3365394
2395 -4180682
2396 -3247283
2397 -2340671
2398 -3298308
2399 -3925800
2400 -3733959
2401 -2793827
2402 -2583984
2403 -4008487
2404 -4018473
2405 -2912597
2406 -2634878
2407 -3122280
2408 -4133427
2409 -3541060
2410 -2392077
2411 -3088352
2412 -3866891
2413 -3884940
2414 -3013686
2415 -2364565
2416 -3636460
2417 -4115151
2418 -3136411
2419 -2627940
2420 -2904902
2421 -4085178
2422 -3897000
2423 -2487691
2424 -2800339
2425 -3708294
2426 -3977534
2427 -3260998
2428 -2271128
2429 -3270891
2430 -4137552
2431 -3407151
2432 -2771069
2433 -2714482
2434 -3799622
2435 -4079542
2436 -2705614
2437 -2608626
2438 -3443222
2439 -3936213
2440 -3535991
2441 -2358341
2442 -3003642
2443 -4159169
2444 -3643156
2445 -2844583
2446 -2522397
2447 -3527269
2448 -4240588
2449 -2931819
2450 -2424894
2451 -3176025
2452 -3893963
2453 -3858269
2454 -2566458
2455 -2667719
2456 -3925635
2457 -3807341
2458 -3089481
2459 -2438141
2460 -3086033
2461 -4220544
2462 -3332377
2463 -2528692
2464 -2998229
2465 -3710639
2466 -3997155
2467 -2784003
2468 -2451643
2469 -3678998
2470 -3835540
2471 -3242184
2472 -2522593
2473 -2848583
2474 -4127818
2475 -3584280
2476 -2625952
2477 -2868762
2478 -3522788
2479 -4049196
2480 -3031853
2481 -2287783
2482 -3399873
2483 -3896924
2484 -3486653
2485 -2678932
2486 -2618734
2487 -3959340
2488 -3812742
2489 -2712712
2490 -2696284
2491 -3270665
2492 -4037008
2493 -3344614
2494 -2307281
2495 -3163007
2496 -3839671
2497 -3603262
2498 -2841699
2499 -2447803
2500 -3689816
2501 -3926472
2502 -2849095
2503 -2628398
2504 -3066600
2505 -3976940
2506 -3657495
2507 -2413648
2508 -2925353
2509 -3724973
2510 -3685804
2511 -3036132
2512 -2350057
2513 -3365447
2514 -3982293
2515 -3067702
2516 -2688125
2517 -2921262
2518 -3805162
2519 -3830264
2520 -2537647
2521 -2734805
2522 -3601297
2523 -3714455
2524 -3174977
2525 -2314985
2526 -3150436
2527 -4114027
2528 -3304241
2529 -2665218
2530 -2718673
2531 -3622806
2532 -3974133
2533 -2636154
2534 -2459052
2535 -3432982
2536 -3829957
2537 -3474194
2538 -2384406
2539 -2797918
2540 -4011448
2541 -3557957
2542 -2800188
2543 -2536454
2544 -3271117
2545 -4096891
2546 -3023205
2547 -2409964
2548 -3189599
2549 -3737266
2550 -3680516
2551 -2563974
2552 -2535906
2553 -3825535
2554 -3656471
2555 -2876258
2556 -2530799
2557 -3116236
2558 -4161764
2559 -3292309
2560 -2366391
2561 -2981401
2562 -3644683
2563 -3804269
2564 -2733855
2565 -2280283
2566 -3572428
2567 -3840426
2568 -3149090
2569 -2565244
2570 -2808459
2571 -4032276
2572 -3600998
2573 -2448753
2574 -2745571
2575 -3431111
2576 -3852985
2577 -2990216
2578 -2187916
2579 -3350567
2580 -3948425
2581 -3354506
2582 -2622787
2583 -2531143
2584 -3810530
2585 -3838505
2586 -2579990
2587 -2562534
2588 -3199253
2589 -3888540
2590 -3354819
2591 -2228058
2592 -3007732
2593 -3847142
2594 -3509042
2595 -2804816
2596 -2366101
2597 -3468815
2598 -3946550
2599 -2838628
2600 -2547956
2601 -3008327
2602 -3789077
2603 -3625372
2604 -2333972
2605 -2705651
2606 -3681749
2607 -3596487
2608 -2977213
2609 -2316975
2610 -3233486
2611 -4058801
2612 -3064264
2613 -2502574
2614 -2803838
2615 -3632372
2616 -3817032
2617 -2484214
2618 -2446060
2619 -3499156
2620 -3704986
2621 -3251339
2622 -2371142
2623 -2882746
2624 -3998290
2625 -3342000
2626 -2622605
2627 -2630124
2628 -3325513
2629 -3889071
2630 -2792328
2631 -2392918
2632 -3320178
2633 -3660611
2634 -3402147
2635 -2470583
2636 -2626944
2637 -3870653
2638 -3512161
2639 -2677290
2640 -2555713
2641 -3166520
2642 -3992140
2643 -3047936
2644 -2289350
2645 -3124722
2646 -3631750
2647 -3513649
2648 -2587945
2649 -2400190
2650 -3661151
2651 -3651669
2652 -2852368
2653 -2576945
2654 -2939067
2655 -3914522
2656 -3329169
2657 -2298955
2658 -2854088
2659 -3486123
2660 -3634758
2661 -2821614
2662 -2233260
2663 -3413831
2664 -3778941
2665 -3029255
2666 -2590155
2667 -2725859
2668 -3758196
2669 -3498582
2670 -2330952
2671 -2683830
2672 -3391129
2673 -3686649
2674 -3063013
2675 -2238935
2676 -3208477
2677 -3820320
2678 -3147641
2679 -2586104
2680 -2497840
2681 -3544563
2682 -3740698
2683 -2544876
2684 -2541710
2685 -3213463
2686 -3700050
2687 -3312980
2688 -2239626
2689 -2898873
2690 -3789721
2691 -3299386
2692 -2657408
2693 -2372911
2694 -3372591
2695 -3943339
2696 -2747291
2697 -2387068
2698 -3010181
2699 -3664312
2700 -3536608
2701 -2270928
2702 -2529334
2703 -3682786
2704 -3537733
2705 -2911354
2706 -2314373
2707 -3027181
2708 -3968619
2709 -3032936
2710 -2379631
2711 -2777603
2712 -3445733
2713 -3681767
2714 -2511553
2715 -2349971
2716 -3491586
2717 -3623610
2718 -3118309
2719 -2365674
2720 -2727500
2721 -3890063
2722 -3265311
2723 -2401688
2724 -2607978
2725 -3315189
2726 -3860302
2727 -2768015
2728 -2178367
2729 -3262602
2730 -3656432
2731 -3243826
2732 -2401695
2733 -2446149
2734 -3739540
2735 -3509396
2736 -2558599
2737 -2526034
2738 -3061432
2739 -3858513
2740 -3130370
2741 -2174082
2742 -2921291
2743 -3479646
2744 -3365096
2745 -2615338
2746 -2268187
2747 -3489444
2748 -3685205
2749 -2758199
2750 -2496346
2751 -2850310
2752 -3756684
2753 -3328996
2754 -2166519
2755 -2707371
2756 -3440582
2757 -3489166
2758 -2805141
2759 -2182192
2760 -3236746
2761 -3742180
2762 -2912214
2763 -2495444
2764 -2618698
2765 -3574368
2766 -3585941
2767 -2368107
2768 -2538198
2769 -3314472
2770 -3566014
2771 -3060950
2772 -2133890
2773 -2911630
2774 -3744855
2775 -3089270
2776 -2520300
2777 -2459328
2778 -3398595
2779 -3799010
2780 -2586715
2781 -2389419
2782 -3118418
2783 -3550765
2784 -3279184
2785 -2194919
2786 -2602202
2787 -3643610
2788 -3276429
2789 -2682099
2790 -2391789
2791 -3121644
2792 -3853561
2793 -2830731
2794 -2333011
2795 -2908190
2796 -3383391
2797 -3386069
2798 -2367169
2799 -2441074
2800 -3560046
2801 -3403109
2802 -2825317
2803 -2401653
2804 -2865461
2805 -3780522
2806 -2989982
2807 -2277667
2808 -2750977
2809 -3310803
2810 -3526603
2811 -2522925
2812 -2235309
2813 -3430078
2814 -3557164
2815 -2935267
2816 -2342583
2817 -2601031
2818 -3704470
2819 -3220568
2820 -2318316
2821 -2637050
2822 -3196661
2823 -3614449
2824 -2780006
2825 -2113595
2826 -3115365
2827 -3509063
2828 -3089649
2829 -2487141
2830 -2410003
2831 -3567875
2832 -3475089
2833 -2447661
2834 -2488882
2835 -3034752
2836 -3648745
2837 -3006702
2838 -2003354
2839 -2850753
2840 -3538720
2841 -3247044
2842 -2614321
2843 -2296643
2844 -3403422
2845 -3649194
2846 -2578873
2847 -2361898
2848 -2789795
2849 -3569988
2850 -3295031
2851 -2102027
2852 -2570490
2853 -3444543
2854 -3425998
2855 -2826256
2856 -2166112
2857 -3081953
2858 -3738348
2859 -2785894
2860 -2291156
2861 -2533608
2862 -3423808
2863 -3579336
2864 -2333007
2865 -2380246
2866 -3278672
2867 -3464339
2868 -2994508
2869 -2111494
2870 -2720039
2871 -3711933
2872 -3055927
2873 -2406527
2874 -2413093
2875 -3193834
2876 -3702038
2877 -2554685
2878 -2251525
2879 -3073224
2880 -3396357
2881 -3137432
2882 -2206443
2883 -2489190
2884 -3626949
2885 -3240940
2886 -2534609
2887 -2367527
2888 -2964605
2889 -3718480
2890 -2759759
2891 -2126564
2892 -2843931
2893 -3357128
2894 -3356385
2895 -2372798
2896 -2217540
2897 -3452172
2898 -3443710
2899 -2687736
2900 -2286349
2901 -2673440
2902 -3648457
2903 -3031499
2904 -2172524
2905 -2707283
2906 -3253407
2907 -3443591
2908 -2617019
2909 -2113861
2910 -3169851
2911 -3424432
2912 -2807168
2913 -2352610
2914 -2472660
2915 -3541035
2916 -3308409
2917 -2296307
2918 -2544732
2919 -3115337
2920 -3503164
2921 -2829755
2922 -1988459
2923 -2898968
2924 -3459296
2925 -2961333
2926 -2430433
2927 -2332968
2928 -3395983
2929 -3494894
2930 -2414268
2931 -2416302
2932 -2934308
2933 -3443501
2934 -3040186
2935 -2025968
2936 -2655419
2937 -3446413
2938 -3151291
2939 -2591155
2940 -2189420
2941 -3111252
2942 -3609417
2943 -2580667
2944 -2287210
2945 -2728312
2946 -3381953
2947 -3298360
2948 -2170751
2949 -2442768
2950 -3319438
2951 -3208036
2952 -2719136
2953 -2155587
2954 -2826958
2955 -3590125
2956 -2760238
2957 -2303437
2958 -2605812
2959 -3237301
2960 -3431894
2961 -2325244
2962 -2267795
2963 -3189335
2964 -3227226
2965 -2804030
2966 -2150844
2967 -2635131
2968 -3626304
2969 -2969090
2970 -2320411
2971 -2492040
2972 -3096174
2973 -3527524
2974 -2493971
2975 -2082350
2976 -2986868
2977 -3282300
2978 -3005614
2979 -2242132
2980 -2378053
2981 -3550967
2982 -3234803
2983 -2394603
2984 -2324369
2985 -2846955
2986 -3543118
2987 -2721157
2988 -2010846
2989 -2817941
2990 -3298762
2991 -3169010
2992 -2386146
2993 -2167133
2994 -3332607
2995 -3365673
2996 -2537829
2997 -2289373
2998 -2628477
2999 -3501952
3000 -3016462
3001 -2048955
3002 -2608531
3003 -3234274
3004 -3307291
3005 -2555133
3006 -1963903
3007 -3048885
3008 -3467807
3009 -2702098
3010 -2259398
3011 -2441959
3012 -3440649
3013 -3288602
3014 -2131649
3015 -2358569
3016 -3046688
3017 -3341460
3018 -2784976
3019 -1926636
3020 -2749091
3021 -3500328
3022 -2934791
3023 -2368064
3024 -2243252
3025 -3196964
3026 -3483322
3027 -2316995
3028 -2181169
3029 -2815075
3030 -3319632
3031 -3067595
3032 -2042956
3033 -2493532
3034 -3402324
3035 -3049286
3036 -2490895
3037 -2144134
3038 -2891586
3039 -3515616
3040 -2534662
3041 -2163777
3042 -2676710
3043 -3235301
3044 -3235141
3045 -2182341
3046 -2284640
3047 -3269812
3048 -3139443
3049 -2599334
3050 -2099199
3051 -2656326
3052 -3545592
3053 -2777289
3054 -2174466
3055 -2548870
3056 -3095485
3057 -3333396
3058 -2341323
3059 -2078216
3060 -3052319
3061 -3187613
3062 -2776885
3063 -2181544
3064 -2419535
3065 -3457069
3066 -3013332
3067 -2239398
3068 -2398808
3069 -2896986
3070 -3377693
3071 -2562817
3072 -1991087
3073 -2883814
3074 -3223824
3075 -2907496
3076 -2301463
3077 -2249261
3078 -3315047
3079 -3135221
3080 -2279797
3081 -2303130
3082 -2734012
3083 -3364714
3084 -2798570
3085 -1987792
3086 -2700647
3087 -3214138
3088 -3028943
3089 -2368613
3090 -2034132
3091 -3093150
3092 -3294036
3093 -2414025
3094 -2230314
3095 -2588399
3096 -3350379
3097 -3030436
3098 -2005578
3099 -2466593
3100 -3120507
3101 -3095382
3102 -2520536
3103 -1945641
3104 -2854287
3105 -3405091
3106 -2643547
3107 -2261635
3108 -2398267
3109 -3182239
3110 -3209843
3111 -2097965
3112 -2236210
3113 -2965304
3114 -3134710
3115 -2723970
3116 -1973451
3117 -2635472
3118 -3403461
3119 -2772086
3120 -2279562
3121 -2288514
3122 -3003452
3123 -3300002
3124 -2229218
3125 -2107094
3126 -2858826
3127 -3180857
3128 -2917651
3129 -2030125
3130 -2388341
3131 -3355726
3132 -2918009
3133 -2300078
3134 -2136739
3135 -2810264
3136 -3457760
3137 -2486924
3138 -1999782
3139 -2668099
3140 -3152432
3141 -3082987
3142 -2106045
3143 -2099670
3144 -3195281
3145 -3092375
3146 -2466495
3147 -2095005
3148 -2553158
3149 -3468044
3150 -2799596
3151 -2025368
3152 -2442482
3153 -2969462
3154 -3178236
3155 -2305932
3156 -1926834
3157 -2983554
3158 -3205702
3159 -2648125
3160 -2136378
3161 -2307594
3162 -3347669
3163 -3003320
3164 -2070215
3165 -2268089
3166 -2815384
3167 -3250554
3168 -2567773
3169 -1869634
3170 -2753410
3171 -3235792
3172 -2809022
3173 -2215883
3174 -2090552
3175 -3126162
3176 -3150779
3177 -2192974
3178 -2173365
3179 -2682931
3180 -3269322
3181 -2811400
3182 -1866741
3183 -2496153
3184 -3154802
3185 -2918355
3186 -2352733
3187 -1957427
3188 -2889750
3189 -3279774
3190 -2385866
3191 -2155992
3192 -2500975
3193 -3168610
3194 -3013879
3195 -1944993
3196 -2250955
3197 -3025896
3198 -2984719
3199 -2516944
3200 -1952443
3201 -2682032
3202 -3346493
3203 -2568230
3204 -2138242
3205 -2342581
3206 -2995333
3207 -3135028
3208 -2083812
3209 -2117413
3210 -2915519
3211 -3029998
3212 -2671983
3213 -1979679
3214 -2440215
3215 -3301096
3216 -2734966
3217 -2154704
3218 -2169935
3219 -2788376
3220 -3272094
3221 -2326904
3222 -1992772
3223 -2744723
3224 -3039253
3225 -2837616
3226 -2053736
3227 -2179866
3228 -3163755
3229 -2871635
3230 -2255733
3231 -2159106
3232 -2616580
3233 -3261993
3234 -2525487
3235 -1972307
3236 -2593622
3237 -2954384
3238 -2904117
3239 -2158758
3240 -2016366
3241 -3045803
3242 -3014029
3243 -2361881
3244 -2126864
3245 -2460195
3246 -3245442
3247 -2706061
3248 -1898540
3249 -2395194
3250 -2904250
3251 -3010670
3252 -2318843
3253 -1890038
3254 -2885169
3255 -3144808
3256 -2498549
3257 -2094355
3258 -2241240
3259 -3138383
3260 -2911380
3261 -1943556
3262 -2202674
3263 -2797685
3264 -3104448
3265 -2537989
3266 -1824564
3267 -2639299
3268 -3169493
3269 -2624250
3270 -2129929
3271 -2069387
3272 -2964624
3273 -3104260
3274 -2113812
3275 -2106396
3276 -2662276
3277 -3099840
3278 -2732007
3279 -1789582
3280 -2338749
3281 -3115430
3282 -2794580
3283 -2242837
3284 -1948284
3285 -2776256
3286 -3253841
3287 -2309011
3288 -2018742
3289 -2471951
3290 -3002869
3291 -2887923
3292 -1882333
3293 -2121196
3294 -3023065
3295 -2905590
3296 -2396742
3297 -1918773
3298 -2522443
3299 -3275488
3300 -2513751
3301 -1970489
3302 -2250668
3303 -2867115
3304 -3099307
3305 -2107272
3306 -1927055
3307 -2826192
3308 -2973297
3309 -2594984
3310 -1941066
3311 -2228895
3312 -3172692
3313 -2699677
3314 -2041091
3315 -2161662
3316 -2707552
3317 -3169803
3318 -2327680
3319 -1861483
3320 -2648614
3321 -2934065
3322 -2653504
3323 -2002378
3324 -2045771
3325 -3057246
3326 -2870873
3327 -2139987
3328 -2091928
3329 -2552236
3330 -3194850
3331 -2547207
3332 -1773217
3333 -2412962
3334 -2917713
3335 -2811215
3336 -2119716
3337 -1840220
3338 -2883480
3339 -3055517
3340 -2310598
3341 -2042897
3342 -2303467
3343 -3078928
3344 -2759270
3345 -1834440
3346 -2220557
3347 -2805344
3348 -2903738
3349 -2344039
3350 -1798601
3351 -2646246
3352 -3065830
3353 -2425302
3354 -2061196
3355 -2148332
3356 -2911095
3357 -2900045
3358 -1971452
3359 -2128002
3360 -2683969
3361 -2893551
3362 -2521799
3363 -1801153
3364 -2405836
3365 -3034544
3366 -2545808
3367 -2119826
3368 -2065521
3369 -2790973
3370 -3043017
3371 -2084490
3372 -2008255
3373 -2582750
3374 -2878575
3375 -2623182
3376 -1814749
3377 -2218135
3378 -3023258
3379 -2666738
3380 -2177533
3381 -1987631
3382 -2605258
3383 -3115687
3384 -2250602
3385 -1888239
3386 -2385332
3387 -2814574
3388 -2797986
3389 -1931563
3390 -2004607
3391 -2925183
3392 -2819305
3393 -2299600
3394 -1916014
3395 -2362885
3396 -3123182
3397 -2437313
3398 -1855796
3399 -2248300
3400 -2758276
3401 -2937982
3402 -2096491
3403 -1850340
3404 -2759975
3405 -2867826
3406 -2399823
3407 -1926953
3408 -2150068
3409 -3048338
3410 -2645802
3411 -1910332
3412 -2132110
3413 -2638332
3414 -3000602
3415 -2269183
3416 -1703220
3417 -2542625
3418 -2906276
3419 -2541517
3420 -1975243
3421 -1967032
3422 -2966314
3423 -2878084
3424 -2016965
3425 -1989338
3426 -2434232
3427 -2991869
3428 -2489567
3429 -1677636
3430 -2311924
3431 -2885194
3432 -2696945
3433 -2127315
3434 -1846071
3435 -2747584
3436 -2968683
3437 -2129166
3438 -1923510
3439 -2264275
3440 -2911172
3441 -2694328
3442 -1777836
3443 -2155375
3444 -2809654
3445 -2775027
3446 -2261153
3447 -1728499
3448 -2486903
3449 -3027356
3450 -2310489
3451 -1900465
3452 -2087128
3453 -2822098
3454 -2915196
3455 -1902932
3456 -1948645
3457 -2666981
3458 -2832917
3459 -2414055
3460 -1678928
3461 -2205986
3462 -3013798
3463 -2515464
3464 -1999140
3465 -1986457
3466 -2614037
3467 -2993752
3468 -2098715
3469 -1839721
3470 -2450753
3471 -2766004
3472 -2602435
3473 -1816479
3474 -1992009
3475 -2904525
3476 -2675542
3477 -2124951
3478 -1915886
3479 -2398931
3480 -2995560
3481 -2261705
3482 -1774134
3483 -2318761
3484 -2727344
3485 -2730426
3486 -1953862
3487 -1849865
3488 -2772921
3489 -2744795
3490 -2190310
3491 -1880756
3492 -2205215
3493 -2969657
3494 -2456828
3495 -1788985
3496 -2188237
3497 -2651971
3498 -2817168
3499 -2123635
3500 -1727489
3501 -2575513
3502 -2781430
3503 -2292863
3504 -1904628
3505 -2046535
3506 -2899772
3507 -2663278
3508 -1858558
3509 -2046667
3510 -2512429
3511 -2823569
3512 -2283170
3513 -1656400
3514 -2370055
3515 -2811821
3516 -2427524
3517 -1984370
3518 -1934053
3519 -2761039
3520 -2787551
3521 -1923596
3522 -1935898
3523 -2370949
3524 -2776591
3525 -2437295
3526 -1686838
3527 -2222470
3528 -2795337
3529 -2533240
3530 -2071950
3531 -1813860
3532 -2561123
3533 -2872781
3534 -2047381
3535 -1840223
3536 -2222054
3537 -2771567
3538 -2647660
3539 -1744974
3540 -1990861
3541 -2728809
3542 -2642418
3543 -2157344
3544 -1694324
3545 -2330428
3546 -2949440
3547 -2250839
3548 -1837738
3549 -2087906
3550 -2640741
3551 -2778379
3552 -1881189
3553 -1829522
3554 -2554225
3555 -2665973
3556 -2316265
3557 -1724657
3558 -2112164
3559 -2935343
3560 -2458947
3561 -1895963
3562 -1972320
3563 -2486640
3564 -2836801
3565 -2007259
3566 -1696100
3567 -2436052
3568 -2703646
3569 -2448099
3570 -1775336
3571 -1912990
3572 -2868848
3573 -2619900
3574 -1932993
3575 -1836912
3576 -2309746
3577 -2904116
3578 -2232711
3579 -1635050
3580 -2265923
3581 -2704026
3582 -2610407
3583 -1904608
3584 -1696994
3585 -2637845
3586 -2707289
3587 -2062105
3588 -1819602
3589 -2130941
3590 -2866755
3591 -2471479
3592 -1687411
3593 -2058616
3594 -2572565
3595 -2684917
3596 -2073469
3597 -1584800
3598 -2411659
3599 -2764527
3600 -2207757
3601 -1846258
3602 -1977318
3603 -2768077
3604 -2637241
3605 -1739260
3606 -1890471
3607 -2427519
3608 -2689613
3609 -2259134
3610 -1588662
3611 -2225236
3612 -2777678
3613 -2355983
3614 -1918907
3615 -1822602
3616 -2552308
3617 -2766345
3618 -1889375
3619 -1786302
3620 -2275457
3621 -2692890
3622 -2472014
3623 -1650998
3624 -2016680
3625 -2727699
3626 -2474850
3627 -1989187
3628 -1702405
3629 -2340579
3630 -2831709
3631 -2071621
3632 -1764950
3633 -2140929
3634 -2592449
3635 -2596369
3636 -1770441
3637 -1845115
3638 -2593565
3639 -2533212
3640 -2115335
3641 -1708887
3642 -2140461
3643 -2830319
3644 -2252219
3645 -1778442
3646 -2036173
3647 -2475770
3648 -2648911
3649 -1864727
3650 -1700243
3651 -2481150
3652 -2580535
3653 -2223273
3654 -1746700
3655 -2000426
3656 -2801945
3657 -2389549
3658 -1756497
3659 -1893457
3660 -2348123
3661 -2714888
3662 -2020889
3663 -1598250
3664 -2332901
3665 -2633055
3666 -2362589
3667 -1811760
3668 -1806819
3669 -2664182
3670 -2521177
3671 -1834669
3672 -1819782
3673 -2199514
3674 -2702108
3675 -2230041
3676 -1600836
3677 -2167210
3678 -2573536
3679 -2429880
3680 -1894398
3681 -1659680
3682 -2496080
3683 -2637215
3684 -1948864
3685 -1773728
3686 -2079409
3687 -2707794
3688 -2400278
3689 -1577775
3690 -1962522
3691 -2508588
3692 -2498973
3693 -2005832
3694 -1574096
3695 -2326013
3696 -2732258
3697 -2115378
3698 -1774849
3699 -1913902
3700 -2573384
3701 -2570447
3702 -1665862
3703 -1769762
3704 -2387639
3705 -2581664
3706 -2205559
3707 -1550952
3708 -2093703
3709 -2740025
3710 -2262175
3711 -1806693
3712 -1771739
3713 -2414264
3714 -2695452
3715 -1839615
3716 -1696516
3717 -2261226
3718 -2568705
3719 -2367530
3720 -1621279
3721 -1874412
3722 -2640518
3723 -2364684
3724 -1855988
3725 -1682542
3726 -2244742
3727 -2783719
3728 -2031298
3729 -1626740
3730 -2103577
3731 -2516045
3732 -2470558
3733 -1685032
3734 -1678600
3735 -2534271
3736 -2489574
3737 -1995319
3738 -1661287
3739 -2038459
3740 -2765382
3741 -2235940
3742 -1618244
3743 -1928361
3744 -2388133
3745 -2579184
3746 -1856778
3747 -1547162
3748 -2376778
3749 -2571224
3750 -2149831
3751 -1686076
3752 -1825152
3753 -2647369
3754 -2387612
3755 -1676963
3756 -1817715
3757 -2237874
3758 -2607091
3759 -2064288
3760 -1533154
3761 -2173982
3762 -2539083
3763 -2254422
3764 -1778999
3765 -1672302
3766 -2470649
3767 -2494925
3768 -1779720
3769 -1764535
3770 -2148741
3771 -2604783
3772 -2238795
3773 -1507051
3774 -1997950
3775 -2497442
3776 -2314937
3777 -1854389
3778 -1591555
3779 -2335659
3780 -2622444
3781 -1928920
3782 -1709416
3783 -1975279
3784 -2518243
3785 -2392436
3786 -1559581
3787 -1791374
3788 -2387279
3789 -2413399
3790 -2023082
3791 -1571392
3792 -2151153
3793 -2651757
3794 -2058251
3795 -1709945
3796 -1848899
3797 -2378596
3798 -2491346
3799 -1668905
3800 -1695288
3801 -2305521
3802 -2415322
3803 -2134016
3804 -1577442
3805 -1953927
3806 -2624079
3807 -2169451
3808 -1711876
3809 -1749255
3810 -2271358
3811 -2599038
3812 -1815720
3813 -1585281
3814 -2197545
3815 -2446631
3816 -2234974
3817 -1583774
3818 -1742001
3819 -2556304
3820 -2309585
3821 -1802111
3822 -1695251
3823 -2116074
3824 -2630065
3825 -1997774
3826 -1524846
3827 -2020989
3828 -2376724
3829 -2332671
3830 -1686565
3831 -1593176
3832 -2432060
3833 -2431044
3834 -1905098
3835 -1666459
3836 -1950982
3837 -2600980
3838 -2152353
3839 -1522440
3840 -1882185
3841 -2304366
3842 -2413843
3843 -1851676
3844 -1506596
3845 -2276948
3846 -2489025
3847 -2001419
3848 -1659548
3849 -1780243
3850 -2512465
3851 -2317803
3852 -1562315
3853 -1750493
3854 -2232845
3855 -2479592
3856 -2004738
3857 -1427741
3858 -2074586
3859 -2506093
3860 -2109671
3861 -1684448
3862 -1630059
3863 -2385923
3864 -2505403
3865 -1691078
3866 -1628527
3867 -2075147
3868 -2487183
3869 -2191775
3870 -1409944
3871 -1822003
3872 -2462287
3873 -2266409
3874 -1808217
3875 -1537416
3876 -2202428
3877 -2597947
3878 -1851139
3879 -1576510
3880 -1906208
3881 -2378824
3882 -2318241
3883 -1519826
3884 -1681456
3885 -2375501
3886 -2327661
3887 -1934535
3888 -1511484
3889 -1990910
3890 -2585505
3891 -1997795
3892 -1559576
3893 -1765230
3894 -2280356
3895 -2463728
3896 -1665174
3897 -1539947
3898 -2256334
3899 -2382455
3900 -2042757
3901 -1501241
3902 -1768799
3903 -2525841
3904 -2149428
3905 -1630593
3906 -1686835
3907 -2126385
3908 -2520035
3909 -1852183
3910 -1476846
3911 -2080141
3912 -2341099
3913 -2157193
3914 -1589294
3915 -1600291
3916 -2411601
3917 -2296776
3918 -1741524
3919 -1656382
3920 -1967091
3921 -2479042
3922 -2005462
3923 -1449865
3924 -1934292
3925 -2289134
3926 -2234000
3927 -1723635
3928 -1506921
3929 -2289869
3930 -2365279
3931 -1798082
3932 -1603574
3933 -1822587
3934 -2427910
3935 -2148897
3936 -1453529
3937 -1799215
3938 -2260071
3939 -2322869
3940 -1846962
3941 -1421065
3942 -2093962
3943 -2410279
3944 -1904177
3945 -1605347
3946 -1682876
3947 -2336080
3948 -2316584
3949 -1549689
3950 -1666612
3951 -2131167
3952 -2340707
3953 -2000933
3954 -1396993
3955 -1897081
3956 -2404564
3957 -2016450
3958 -1661139
3959 -1615984
3960 -2232156
3961 -2425802
3962 -1640822
3963 -1557868
3964 -2014302
3965 -2292258
3966 -2086312
3967 -1416356
3968 -1749073
3969 -2393135
3970 -2122187
3971 -1726064
3972 -1546011
3973 -2063426
3974 -2479536
3975 -1773431
3976 -1481315
3977 -1890405
3978 -2260403
3979 -2224775
3980 -1481819
3981 -1571640
3982 -2333108
3983 -2230234
3984 -1786923
3985 -1455502
3986 -1867631
3987 -2509141
3988 -1958634
3989 -1473342
3990 -1763773
3991 -2195078
3992 -2352305
3993 -1628990
3994 -1418434
3995 -2149637
3996 -2274597
3997 -1917593
3998 -1483317
3999 -1672301
4000 -2444573
4001 -2143140
4002 -1550441
4003 -1662899
4004 -2053511
4005 -2384305
4006 -1792278
4007 -1329448
4008 -1964823
4009 -2276563
4010 -2031974
4011 -1563864
4012 -1534407
4013 -2330535
4014 -2268655
4015 -1615765
4016 -1563265
4017 -1901726
4018 -2369454
4019 -1964908
4020 -1307802
4021 -1814306
4022 -2272221
4023 -2157792
4024 -1663151
4025 -1411544
4026 -2162867
4027 -2356976
4028 -1707135
4029 -1515899
4030 -1747850
4031 -2304053
4032 -2155245
4033 -1398411
4034 -1658110
4035 -2175714
4036 -2213590
4037 -1798169
4038 -1334052
4039 -1943100
4040 -2393704
4041 -1856375
4042 -1525175
4043 -1639702
4044 -2223743
4045 -2285403
4046 -1471895
4047 -1525552
4048 -2074268
4049 -2214703
4050 -1907366
4051 -1332254
4052 -1768954
4053 -2399216
4054 -1994723
4055 -1585109
4056 -1536723
4057 -2059272
4058 -2377118
4059 -1616920
4060 -1395655
4061 -1894285
4062 -2197967
4063 -2093846
4064 -1431950
4065 -1587169
4066 -2303902
4067 -2099762
4068 -1667125
4069 -1469488
4070 -1849695
4071 -2365405
4072 -1785376
4073 -1400462
4074 -1809558
4075 -2136112
4076 -2179238
4077 -1560514
4078 -1471374
4079 -2175853
4080 -2121834
4081 -1712287
4082 -1474054
4083 -1720040
4084 -2332719
4085 -1929709
4086 -1437674
4087 -1730024
4088 -2055699
4089 -2202488
4090 -1657068
4091 -1368648
4092 -2032836
4093 -2168733
4094 -1801478
4095 -1485332
4096 -1598218
4097 -2302485
4098 -2081030
4099 -1438631
4100 -1599741
4101 -1973124
4102 -2233492
4103 -1758813
4104 -1272456
4105 -1903710
4106 -2249416
4107 -1929126
4108 -1531496
4109 -1470875
4110 -2178676
4111 -2192713
4112 -1498837
4113 -1496692
4114 -1842792
4115 -2234221
4116 -1944008
4117 -1294122
4118 -1725814
4119 -2215926
4120 -2029631
4121 -1620328
4122 -1350267
4123 -1993433
4124 -2274820
4125 -1611852
4126 -1452904
4127 -1748038
4128 -2202923
4129 -2088423
4130 -1333542
4131 -1564230
4132 -2142795
4133 -2056566
4134 -1676585
4135 -1296216
4136 -1853546
4137 -2348787
4138 -1763089
4139 -1433204
4140 -1635785
4141 -2120005
4142 -2215641
4143 -1414037
4144 -1370749
4145 -2001890
4146 -2123050
4147 -1838184
4148 -1306722
4149 -1640119
4150 -2335636
4151 -1947269
4152 -1486138
4153 -1488109
4154 -1922905
4155 -2273132
4156 -1591933
4157 -1302415
4158 -1868813
4159 -2117090
4160 -1968920
4161 -1398563
4162 -1467697
4163 -2225426
4164 -2030643
4165 -1526369
4166 -1427784
4167 -1781656
4168 -2297233
4169 -1759807
4170 -1284880
4171 -1744590
4172 -2085388
4173 -2070386
4174 -1488723
4175 -1307364
4176 -2059534
4177 -2117056
4178 -1644738
4179 -1421891
4180 -1620785
4181 -2261953
4182 -1956818
4183 -1305139
4184 -1586905
4185 -1982752
4186 -2107344
4187 -1614380
4188 -1229659
4189 -1921581
4190 -2185351
4191 -1754254
4192 -1454359
4193 -1510214
4194 -2162867
4195 -2068384
4196 -1345573
4197 -1463110
4198 -1862849
4199 -2116112
4200 -1791799
4201 -1243911
4202 -1762823
4203 -2194105
4204 -1862930
4205 -1505280
4206 -1379781
4207 -1995769
4208 -2150491
4209 -1450931
4210 -1399067
4211 -1768443
4212 -2105078
4213 -1920184
4214 -1275115
4215 -1601189
4216 -2141929
4217 -1922109
4218 -1553409
4219 -1314858
4220 -1840457
4221 -2219739
4222 -1583841
4223 -1369788
4224 -1672605
4225 -2047370
4226 -2040397
4227 -1322326
4228 -1410209
4229 -2036650
4230 -1986622
4231 -1675954
4232 -1313387
4233 -1673725
4234 -2221053
4235 -1742454
4236 -1387827
4237 -1577971
4238 -1922008
4239 -2085622
4240 -1442521
4241 -1320550
4242 -1938494
4243 -2013645
4244 -1767498
4245 -1341135
4246 -1524280
4247 -2190253
4248 -1838860
4249 -1360039
4250 -1484294
4251 -1844899
4252 -2145414
4253 -1562272
4254 -1245042
4255 -1849706
4256 -2045050
4257 -1825576
4258 -1369539
4259 -1372764
4260 -2094360
4261 -1961775
4262 -1423126
4263 -1403316
4264 -1726459
4265 -2195875
4266 -1756381
4267 -1186245
4268 -1663374
4269 -2025237
4270 -1925400
4271 -1431005
4272 -1225775
4273 -1980370
4274 -2086301
4275 -1522005
4276 -1371670
4277 -1605783
4278 -2141189
4279 -1890946
4280 -1202532
4281 -1506743
4282 -1939414
4283 -1972198
4284 -1572494
4285 -1173890
4286 -1806127
4287 -2145049
4288 -1649550
4289 -1366024
4290 -1455089
4291 -2044006
4292 -2035842
4293 -1267738
4294 -1368714
4295 -1866849
4296 -2032804
4297 -1717609
4298 -1158766
4299 -1621707
4300 -2144341
4301 -1761043
4302 -1386724
4303 -1333485
4304 -1885710
4305 -2149965
4306 -1425914
4307 -1287833
4308 -1723384
4309 -2014934
4310 -1869677
4311 -1198220
4312 -1413515
4313 -2060447
4314 -1856170
4315 -1488508
4316 -1285077
4317 -1727078
4318 -2184955
4319 -1589184
4320 -1269268
4321 -1596118
4322 -1911633
4323 -1939696
4324 -1304111
4325 -1281466
4326 -1960886
4327 -1941936
4328 -1610808
4329 -1288755
4330 -1553492
4331 -2167670
4332 -1726636
4333 -1253105
4334 -1475800
4335 -1819578
4336 -1999746
4337 -1429142
4338 -1209419
4339 -1871465
4340 -1980744
4341 -1674379
4342 -1311355
4343 -1403251
4344 -2069884
4345 -1836145
4346 -1283951
4347 -1400415
4348 -1737720
4349 -2054392
4350 -1590850
4351 -1138943
4352 -1699508
4353 -1983203
4354 -1766330
4355 -1355819
4356 -1267795
4357 -1963099
4358 -1956796
4359 -1361641
4360 -1354979
4361 -1646313
4362 -2036362
4363 -1727559
4364 -1135667
4365 -1559460
4366 -1927892
4367 -1804235
4368 -1455737
4369 -1219100
4370 -1834621
4371 -2039337
4372 -1460138
4373 -1309804
4374 -1517357
4375 -1967903
4376 -1842479
4377 -1147531
4378 -1410572
4379 -1903591
4380 -1888250
4381 -1544669
4382 -1165493
4383 -1681821
4384 -2075343
4385 -1566181
4386 -1295418
4387 -1386909
4388 -1850843
4389 -1971733
4390 -1280621
4391 -1302213
4392 -1792237
4393 -1903774
4394 -1678375
4395 -1160521
4396 -1489300
4397 -2045442
4398 -1668282
4399 -1324452
4400 -1333720
4401 -1757367
4402 -2027335
4403 -1380174
4404 -1230798
4405 -1706446
4406 -1873058
4407 -1733347
4408 -1196982
4409 -1339496
4410 -1994554
4411 -1792602
4412 -1389178
4413 -1277627
4414 -1634716
4415 -2089157
4416 -1516939
4417 -1128856
4418 -1553909
4419 -1859881
4420 -1837919
4421 -1260166
4422 -1203557
4423 -1923488
4424 -1895019
4425 -1449500
4426 -1235481
4427 -1474592
4428 -2052383
4429 -1675829
4430 -1131133
4431 -1426567
4432 -1792613
4433 -1931264
4434 -1418953
4435 -1089539
4436 -1756939
4437 -1948108
4438 -1556901
4439 -1225023
4440 -1302588
4441 -1981456
4442 -1843495
4443 -1193579
4444 -1344102
4445 -1712610
4446 -1953862
4447 -1548507
4448 -1040745
4449 -1573111
4450 -1910209
4451 -1640701
4452 -1308708
4453 -1216735
4454 -1851589
4455 -1955830
4456 -1308712
4457 -1266801
4458 -1572110
4459 -1919229
4460 -1688087
4461 -1046729
4462 -1419426
4463 -1916280
4464 -1740222
4465 -1391220
4466 -1150309
4467 -1704726
4468 -2012874
4469 -1406137
4470 -1202357
4471 -1433645
4472 -1847191
4473 -1834666
4474 -1153144
4475 -1273256
4476 -1816765
4477 -1810675
4478 -1517672
4479 -1119167
4480 -1498219
4481 -2000997
4482 -1526272
4483 -1207718
4484 -1354139
4485 -1751488
4486 -1919925
4487 -1263978
4488 -1187253
4489 -1728385
4490 -1802042
4491 -1575805
4492 -1137478
4493 -1362439
4494 -1975843
4495 -1659855
4496 -1254854
4497 -1293918
4498 -1644798
4499 -1981557
4500 -1384334
4501 -1080097
4502 -1593599
4503 -1803669
4504 -1674084
4505 -1181094
4506 -1217633
4507 -1914284
4508 -1771869
4509 -1316485
4510 -1245870
4511 -1506335
4512 -1935492
4513 -1504311
4514 -1062855
4515 -1472196
4516 -1758024
4517 -1745201
4518 -1313687
4519 -1130804
4520 -1793185
4521 -1836603
4522 -1375264
4523 -1211515
4524 -1380876
4525 -1908412
4526 -1636164
4527 -1075773
4528 -1386394
4529 -1742129
4530 -1789586
4531 -1386222
4532 -1054737
4533 -1640289
4534 -1863143
4535 -1442358
4536 -1212612
4537 -1283538
4538 -1841659
4539 -1801437
4540 -1143702
4541 -1261434
4542 -1641433
4543 -1808846
4544 -1498400
4545  -997964
4546 -1472411
4547 -1891789
4548 -1552264
4549 -1252240
4550 -1208487
4551 -1743113
4552 -1896393
4553 -1220958
4554 -1162494
4555 -1517648
4556 -1787410
4557 -1635027
4558 -1048476
4559 -1322888
4560 -1855791
4561 -1658409
4562 -1322275
4563 -1118342
4564 -1566056
4565 -1938546
4566 -1344882
4567 -1111735
4568 -1424595
4569 -1755408
4570 -1744338
4571 -1113329
4572 -1198229
4573 -1798630
4574 -1708107
4575 -1374055
4576 -1074671
4577 -1414688
4578 -1946240
4579 -1481645
4580 -1107962
4581 -1340226
4582 -1696943
4583 -1835616
4584 -1212952
4585 -1042499
4586 -1665773
4587 -1774469
4588 -1484701
4589 -1082718
4590 -1244541
4591 -1910965
4592 -1642771
4593 -1148385
4594 -1231093
4595 -1563439
4596 -1869019
4597 -1362092
4598  -979657
4599 -1515001
4600 -1768167
4601 -1602797
4602 -1181251
4603 -1130209
4604 -1799193
4605 -1744624
4606 -1204070
4607 -1154402
4608 -1426617
4609 -1856842
4610 -1506065
4611  -982081
4612 -1403821
4613 -1744941
4614 -1653931
4615 -1268826
4616 -1034800
4617 -1656061
4618 -1794040
4619 -1289094
4620 -1135641
4621 -1316297
4622 -1800336
4623 -1674020
4624 -1040616
4625 -1257880
4626 -1664315
4627 -1701390
4628 -1368189
4629  -964823
4630 -1478138
4631 -1843374
4632 -1412096
4633 -1158272
4634 -1218581
4635 -1714618
4636 -1780049
4637 -1113081
4638 -1147218
4639 -1544506
4640 -1684968
4641 -1478759
4642  -997925
4643 -1339138
4644 -1815427
4645 -1503319
4646 -1216493
4647 -1162200
4648 -1571971
4649 -1809068
4650 -1200906
4651 -1069224
4652 -1473128
4653 -1692644
4654 -1582447
4655 -1037303
4656 -1208970
4657 -1788951
4658 -1583406
4659 -1230386
4660 -1078052
4661 -1435543
4662 -1843711
4663 -1325829
4664 -1044384
4665 -1398408
4666 -1659728
4667 -1666757
4668 -1113311
4669 -1074199
4670 -1687060
4671 -1637336
4672 -1292193
4673 -1073323
4674 -1318182
4675 -1852650
4676 -1468786
4677 -1044697
4678 -1298319
4679 -1584308
4680 -1698281
4681 -1204142
4682  -968955
4683 -1570379
4684 -1689117
4685 -1388958
4686 -1099978
4687 -1201340
4688 -1793718
4689 -1597193
4690 -1062788
4691 -1189997
4692 -1492088
4693 -1724672
4694 -1322163
4695  -924902
4696 -1456963
4697 -1727020
4698 -1465889
4699 -1141317
4700 -1088748
4701 -1693748
4702 -1681810
4703 -1098221
4704 -1108239
4705 -1404843
4706 -1756386
4707 -1482212
4708  -916508
4709 -1294177
4710 -1698102
4711 -1561374
4712 -1197953
4713  -958674
4714 -1532804
4715 -1786753
4716 -1232696
4717 -1062209
4718 -1286982
4719 -1707549
4720 -1616022
4721  -973595
4722 -1144486
4723 -1607330
4724 -1585918
4725 -1285647
4726  -958560
4727 -1399168
4728 -1802249
4729 -1340035
4730 -1081329
4731 -1207690
4732 -1609261
4733 -1698130
4734 -1036861
4735 -1024731
4736 -1526427
4737 -1627790
4738 -1398075
4739  -948987
4740 -1236179
4741 -1815605
4742 -1465457
4743 -1074143
4744 -1076266
4745 -1470646
4746 -1772249
4747 -1184786
4748  -962498
4749 -1427036
4750 -1644645
4751 -1519772
4752 -1008732
4753 -1071818
4754 -1696351
4755 -1551273
4756 -1145785
4757 -1037579
4758 -1343055
4759 -1780594
4760 -1338680
4761  -945695
4762 -1304412
4763 -1581856
4764 -1588926
4765 -1098163
4766  -950769
4767 -1586287
4768 -1626544
4769 -1244984
4770 -1053259
4771 -1224775
4772 -1748702
4773 -1471523
4774  -950946
4775 -1183738
4776 -1490868
4777 -1616917
4778 -1213414
4779  -902073
4780 -1465080
4781 -1664945
4782 -1336337
4783 -1081606
4784 -1125841
4785 -1650560
4786 -1559880
4787  -985514
4788 -1101946
4789 -1419535
4790 -1628179
4791 -1347549
4792  -899840
4793 -1330675
4794 -1666047
4795 -1398242
4796 -1110187
4797 -1000142
4798 -1517679
4799 -1656866
4800 -1089494
4801 -1044614
4802 -1338714
4803 -1614654
4804 -1451936
4805  -909403
4806 -1190380
4807 -1621236
4808 -1449110
4809 -1163066
4810  -978250
4811 -1416794
4812 -1699840
4813 -1170343
4814 -1016336
4815 -1278500
4816 -1567853
4817 -1516596
4818  -933387
4819 -1062475
4820 -1573823
4821 -1512707
4822 -1229766
4823  -941393
4824 -1297580
4825 -1754081
4826 -1295143
4827  -968441
4828 -1144051
4829 -1498568
4830 -1625459
4831 -1031757
4832  -947985
4833 -1491891
4834 -1568462
4835 -1329629
4836  -953001
4837 -1139200
4838 -1693796
4839 -1392009
4840  -990684
4841 -1070550
4842 -1397065
4843 -1664806
4844 -1170173
4845  -904134
4846 -1386887
4847 -1562524
4848 -1398520
4849  -986086
4850 -1006774
4851 -1625990
4852 -1508742
4853 -1044461
4854 -1015720
4855 -1292269
4856 -1682312
4857 -1305758
4858  -855297
4859 -1246227
4860 -1542027
4861 -1469841
4862 -1055420
4863  -894016
4864 -1507591
4865 -1600188
4866 -1147038
4867  -985120
4868 -1175509
4869 -1642947
4870 -1431121
4871  -862355
4872 -1105277
4873 -1477495
4874 -1539897
4875 -1182246
4876  -834883
4877 -1362615
4878 -1639880
4879 -1245087
4880  -987389
4881 -1041132
4882 -1535736
4883 -1543069
4884  -943507
4885 -1014443
4886 -1402132
4887 -1570226
4888 -1313925
4889  -826362
4890 -1201425
4891 -1619486
4892 -1320963
4893 -1012204
4894  -967562
4895 -1444991
4896 -1641919
4897 -1051402
4898  -948088
4899 -1309084
4900 -1536683
4901 -1393435
4902  -854439
4903 -1056785
4904 -1575080
4905 -1409436
4906 -1092829
4907  -918811
4908 -1304118
4909 -1686381
4910 -1183189
4911  -912258
4912 -1176002
4913 -1468643
4914 -1493025
4915  -933570
4916  -930716
4917 -1492397
4918 -1472401
4919 -1189278
4920  -916954
4921 -1161460
4922 -1638788
4923 -1269241
4924  -915180
4925 -1101882
4926 -1395545
4927 -1533736
4928 -1060707
4929  -889252
4930 -1399321
4931 -1491227
4932 -1251855
4933  -940816
4934 -1029390
4935 -1577442
4936 -1379506
4937  -943486
4938 -1047556
4939 -1326423
4940 -1573827
4941 -1166280
4942  -820166
4943 -1271612
4944 -1490678
4945 -1312308
4946  -983181
4947  -939748
4948 -1514889
4949 -1491044
4950 -1015858
4951  -986664
4952 -1222601
4953 -1558241
4954 -1271069
4955  -794741
4956 -1131015
4957 -1452988
4958 -1369873
4959 -1054562
4960  -877894
4961 -1410917
4962 -1554249
4963 -1082394
4964  -947979
4965 -1126512
4966 -1494927
4967 -1373876
4968  -831234
4969 -1032402
4970 -1425999
4971 -1426075
4972 -1138275
4973  -827222
4974 -1264584
4975 -1587729
4976 -1150201
4977  -921572
4978 -1040894
4979 -1455992
4980 -1491838
4981  -891045
4982  -941297
4983 -1378717
4984 -1456273
4985 -1199197
4986  -789481
4987 -1106496
4988 -1589613
4989 -1272337
4990  -952459
4991  -953723
4992 -1347303
4993 -1579865
4994 -1015417
4995  -842698
4996 -1235879
4997 -1439130
4998 -1318769
4999  -844841
5000  -958366
5001 -1532815
5002 -1368370
5003 -1020223
5004  -908667
5005 -1224504
5006 -1586286
5007 -1113090
5008  -801079
5009 -1145565
5010 -1411357
5011 -1396561
5012  -929645
5013  -879834
5014 -1445143
5015 -1441474
5016 -1085443
5017  -866522
5018 -1066153
5019 -1553343
5020 -1256884
5021  -812338
5022 -1039377
5023 -1358905
5024 -1481048
5025 -1037486
5026  -781752
5027 -1314671
5028 -1472601
5029 -1165962
5030  -885355
5031  -954907
5032 -1495293
5033 -1384997
5034  -870313
5035  -952236
5036 -1265810
5037 -1497513
5038 -1154541
5039  -729252
5040 -1159776
5041 -1472125
5042 -1268952
5043  -948408
5044  -868087
5045 -1397417
5046 -1479957
5047  -954855
5048  -898213
5049 -1153716
5050 -1451841
5051 -1263545
5052  -764412
5053 -1044442
5054 -1427929
5055 -1312901
5056 -1036883
5057  -832072
5058 -1269278
5059 -1508366
5060 -1026253
5061  -858523
5062 -1068134
5063 -1417998
5064 -1371310
5065  -816360
5066  -941202
5067 -1390830
5068 -1362319
5069 -1082012
5070  -779571
5071 -1131169
5072 -1517655
5073 -1134803
5074  -867816
5075  -987216
5076 -1338860
5077 -1462693
5078  -922334
5079  -844390
5080 -1268509
5081 -1360383
5082 -1171927
5083  -800451
5084  -989034
5085 -1497523
5086 -1251896
5087  -915707
5088  -943442
5089 -1239261
5090 -1475662
5091 -1001479
5092  -789894
5093 -1196930
5094 -1349230
5095 -1225624
5096  -851964
5097  -905047
5098 -1448097
5099 -1324741
5100  -944540
5101  -882669
5102 -1129721
5103 -1483593
5104 -1110648
5105  -744209
5106 -1090508
5107 -1350781
5108 -1323937
5109  -929569
5110  -792143
5111 -1337879
5112 -1377237
5113  -992452
5114  -852277
5115 -1029649
5116 -1458007
5117 -1236509
5118  -775677
5119 -1007320
5120 -1299925
5121 -1356599
5122 -1003071
5123  -725729
5124 -1217175
5125 -1417504
5126 -1074309
5127  -852902
5128  -940416
5129 -1417828
5130 -1352493
5131  -807680
5132  -892387
5133 -1225713
5134 -1369632
5135 -1091551
5136  -691830
5137 -1095434
5138 -1440016
5139 -1166981
5140  -900388
5141  -850834
5142 -1318409
5143 -1430099
5144  -873857
5145  -809610
5146 -1127749
5147 -1383167
5148 -1212547
5149  -712103
5150  -958530
5151 -1425535
5152 -1263077
5153  -938391
5154  -768333
5155 -1174765
5156 -1478444
5157  -984449
5158  -781202
5159 -1033537
5160 -1339747
5161 -1332770
5162  -800213
5163  -835134
5164 -1324593
5165 -1304546
5166 -1018467
5167  -755324
5168 -1021725
5169 -1467576
5170 -1120820
5171  -798313
5172  -952950
5173 -1263011
5174 -1383347
5175  -880580
5176  -740399
5177 -1224083
5178 -1320205
5179 -1097701
5180  -777216
5181  -923885
5182 -1443821
5183 -1225643
5184  -823585
5185  -865403
5186 -1156946
5187 -1409969
5188 -1001451
5189  -678541
5190 -1107992
5191 -1341523
5192 -1204833
5193  -830474
5194  -793008
5195 -1345964
5196 -1306901
5197  -881525
5198  -814041
5199 -1035520
5200 -1397441
5201 -1138983
5202  -713502
5203 -1015654
5204 -1292966
5205 -1245405
5206  -912432
5207  -727435
5208 -1223964
5209 -1339797
5210  -943385
5211  -819154
5212  -973803
5213 -1367223
5214 -1229373
5215  -722721
5216  -909722
5217 -1246485
5218 -1264741
5219  -970026
5220  -682394
5221 -1114711
5222 -1387017
5223 -1035861
5224  -828608
5225  -890850
5226 -1286873
5227 -1307756
5228  -780631
5229  -810507
5230 -1157976
5231 -1286562
5232 -1084760
5233  -693503
5234  -989245
5235 -1377986
5236 -1114996
5237  -854924
5238  -812449
5239 -1184591
5240 -1358467
5241  -861936
5242  -759074
5243 -1087610
5244 -1277996
5245 -1172740
5246  -730054
5247  -870955
5248 -1330707
5249 -1179526
5250  -889184
5251  -767836
5252 -1071307
5253 -1390591
5254  -972352
5255  -734314
5256 -1017294
5257 -1254123
5258 -1234943
5259  -770047
5260  -768338
5261 -1265405
5262 -1228789
5263  -936735
5264  -748793
5265  -976045
5266 -1399128
5267 -1079831
5268  -718499
5269  -913225
5270 -1194331
5271 -1292308
5272  -847637
5273  -661872
5274 -1171568
5275 -1305215
5276 -1037331
5277  -754630
5278  -847547
5279 -1358458
5280 -1199701
5281  -735346
5282  -814817
5283 -1098843
5284 -1325411
5285  -980064
5286  -642666
5287 -1059651
5288 -1293033
5289 -1105109
5290  -805191
5291  -753540
5292 -1248227
5293 -1262934
5294  -797400
5295  -772676
5296 -1022289
5297 -1324120
5298 -1099386
5299  -640557
5300  -932888
5301 -1267289
5302 -1152932
5303  -840841
5304  -670443
5305 -1155217
5306 -1342641
5307  -891134
5308  -744479
5309  -934742
5310 -1288521
5311 -1203660
5312  -660693
5313  -799629
5314 -1200596
5315 -1207126
5316  -949540
5317  -646226
5318 -1014265
5319 -1355573
5320 -1003541
5321  -756192
5322  -829736
5323 -1179398
5324 -1278004
5325  -757681
5326  -731778
5327 -1124015
5328 -1227711
5329 -1049383
5330  -664720
5331  -888168
5332 -1326890
5333 -1076982
5334  -774302
5335  -755155
5336 -1086618
5337 -1329133
5338  -865213
5339  -673849
5340 -1036096
5341 -1231142
5342 -1136130
5343  -707385
5344  -750456
5345 -1253494
5346 -1159402
5347  -835798
5348  -734700
5349  -987339
5350 -1336230
5351  -986273
5352  -668333
5353  -939424
5354 -1168766
5355 -1171220
5356  -779833
5357  -672698
5358 -1167675
5359 -1213881
5360  -914704
5361  -741958
5362  -885311
5363 -1307341
5364 -1074441
5365  -666854
5366  -848218
5367 -1103290
5368 -1204864
5369  -864529
5370  -632302
5371 -1090415
5372 -1240923
5373  -957565
5374  -751866
5375  -802296
5376 -1233939
5377 -1148232
5378  -696187
5379  -793535
5380 -1054355
5381 -1220713
5382  -963019
5383  -610207
5384  -981675
5385 -1245133
5386 -1015609
5387  -757460
5388  -705663
5389 -1170070
5390 -1247920
5391  -761608
5392  -731517
5393  -990799
5394 -1233844
5395 -1057848
5396  -594193
5397  -833392
5398 -1207476
5399 -1082483
5400  -835738
5401  -659675
5402 -1044439
5403 -1291879
5404  -873285
5405  -705351
5406  -894171
5407 -1164666
5408 -1143267
5409  -663355
5410  -747522
5411 -1153827
5412 -1134986
5413  -904118
5414  -658799
5415  -941316
5416 -1297871
5417  -938082
5418  -675178
5419  -811292
5420 -1111623
5421 -1214277
5422  -729881
5423  -663001
5424 -1100429
5425 -1184449
5426  -979295
5427  -638791
5428  -802023
5429 -1273962
5430 -1044508
5431  -695299
5432  -731674
5433 -1028685
5434 -1271322
5435  -856630
5436  -611004
5437 -1000240
5438 -1175616
5439 -1043304
5440  -684053
5441  -686276
5442 -1198953
5443 -1128593
5444  -759845
5445  -699950
5446  -931630
5447 -1272197
5448  -957577
5449  -570247
5450  -875185
5451 -1141001
5452 -1104062
5453  -749370
5454  -608861
5455 -1114623
5456 -1207111
5457  -838405
5458  -685153
5459  -826426
5460 -1219891
5461 -1044616
5462  -592140
5463  -782435
5464 -1078611
5465 -1147955
5466  -865214
5467  -579255
5468  -988945
5469 -1221774
5470  -913174
5471  -682533
5472  -728384
5473 -1152573
5474 -1164057
5475  -659960
5476  -696997
5477 -1011962
5478 -1170938
5479  -954845
5480  -558314
5481  -854501
5482 -1201708
5483  -980229
5484  -733272
5485  -671085
5486 -1042885
5487 -1223171
5488  -768285
5489  -671158
5490  -914702
5491 -1121463
5492 -1037238
5493  -597511
5494  -741045
5495 -1160255
5496 -1037254
5497  -793791
5498  -648351
5499  -956048
5500 -1241441
5501  -837251
5502  -630591
5503  -841459
5504 -1086440
5505 -1099088
5506  -654540
5507  -655694
5508 -1108911
5509 -1095491
5510  -853566
5511  -616247
5512  -830718
5513 -1230147
5514  -928020
5515  -621462
5516  -765540
5517 -1026947
5518 -1161214
5519  -746892
5520  -603326
5521 -1021969
5522 -1101987
5523  -906721
5524  -643796
5525  -725107
5526 -1171397
5527 -1010240
5528  -665783
5529  -731296
5530  -959146
5531 -1168571
5532  -835954
5533  -551167
5534  -915622
5535 -1095792
5536  -957972
5537  -678633
5538  -650687
5539 -1128421
5540 -1102510
5541  -699920
5542  -687099
5543  -889997
5544 -1155944
5545  -912936
5546  -529571
5547  -822648
5548 -1096773
5549 -1026696
5550  -744427
5551  -591608
5552 -1032607
5553 -1164317
5554  -771865
5555  -635821
5556  -773861
5557 -1117862
5558 -1027843
5559  -565504
5560  -721447
5561 -1057944
5562 -1082827
5563  -822286
5564  -535389
5565  -904865
5566 -1178359
5567  -839587
5568  -638346
5569  -708976
5570 -1068834
5571 -1113386
5572  -633067
5573  -656924
5574  -983813
5575 -1074073
5576  -895204
5577  -530125
5578  -775407
5579 -1165054
5580  -931792
5581  -670071
5582  -658733
5583  -987535
5584 -1187995
5585  -704917
5586  -567514
5587  -896394
5588 -1078846
5589  -979608
5590  -560615
5591  -666887
5592 -1131519
5593 -1021194
5594  -727868
5595  -598653
5596  -863095
5597 -1192834
5598  -816429
5599  -539611
5600  -793956
5601 -1033055
5602 -1062667
5603  -654272
5604  -580785
5605 -1048201
5606 -1054014
5607  -784308
5608  -602313
5609  -750864
5610 -1155333
5611  -921514
5612  -575768
5613  -743770
5614  -977618
5615 -1097158
5616  -740449
5617  -512853
5618  -934840
5619 -1076454
5620  -845326
5621  -609523
5622  -664084
5623 -1120417
5624 -1023521
5625  -608071
5626  -665290
5627  -905845
5628 -1105004
5629  -824330
5630  -485614
5631  -834924
5632 -1074653
5633  -916919
5634  -676308
5635  -596111
5636 -1023226
5637 -1092452
5638  -674334
5639  -617982
5640  -804908
5641 -1075969
5642  -933303
5643  -509847
5644  -731196
5645 -1049000
5646  -974352
5647  -734632
5648  -539165
5649  -917454
5650 -1117630
5651  -739796
5652  -599427
5653  -744205
5654 -1029765
5655 -1015001
5656  -567619
5657  -657828
5658  -987671
5659  -984087
5660  -779253
5661  -520278
5662  -803938
5663 -1124142
5664  -818484
5665  -616823
5666  -693998
5667  -983346
5668 -1073781
5669  -612459
5670  -575104
5671  -932713
5672  -999079
5673  -845541
5674  -531427
5675  -704102
5676 -1113323
5677  -908600
5678  -633529
5679  -635790
5680  -885479
5681 -1102573
5682  -696121
5683  -510273
5684  -847207
5685 -1003463
5686  -921362
5687  -578480
5688  -614903
5689 -1063585
5690  -957338
5691  -660850
5692  -608460
5693  -799710
5694 -1092750
5695  -775549
5696  -496952
5697  -791024
5698  -992466
5699  -970413
5700  -635775
5701  -532141
5702  -988273
5703 -1008914
5704  -702823
5705  -571645
5706  -708574
5707 -1112140
5708  -905803
5709  -501834
5710  -692864
5711  -943957
5712 -1018726
5713  -701470
5714  -458926
5715  -875040
5716 -1054334
5717  -786830
5718  -591159
5719  -626102
5720 -1039519
5721 -1002360
5722  -548121
5723  -599159
5724  -860931
5725 -1025478
5726  -806355
5727  -450905
5728  -762123
5729 -1065786
5730  -869260
5731  -624157
5732  -551589
5733  -948127
5734 -1060761
5735  -609871
5736  -547679
5737  -783643
5738 -1017641
5739  -907278
5740  -476373
5741  -665497
5742 -1029850
5743  -917699
5744  -668627
5745  -501327
5746  -822812
5747 -1091675
5748  -706522
5749  -525790
5750  -716031
5751  -975797
5752  -981191
5753  -526235
5754  -553365
5755  -961495
5756  -953639
5757  -733377
5758  -487287
5759  -720828
5760 -1100595
5761  -812604
5762  -547991
5763  -639539
5764  -893866
5765 -1037546
5766  -609210
5767  -478830
5768  -876013
5769  -961423
5770  -811557
5771  -532975
5772  -627229
5773 -1045507
5774  -879153
5775  -576781
5776  -599600
5777  -817022
5778 -1034358
5779  -694644
5780  -464840
5781  -809304
5782  -964090
5783  -868260
5784  -572413
5785  -541337
5786  -981916
5787  -944846
5788  -602223
5789  -555630
5790  -729824
5791 -1044293
5792  -809297
5793  -456164
5794  -705437
5795  -934405
5796  -911057
5797  -630220
5798  -462833
5799  -878011
5800  -988099
5801  -691582
5802  -571177
5803  -662170
5804  -996974
5805  -900218
5806  -492313
5807  -621456
5808  -878219
5809  -919908
5810  -699697
5811  -437620
5812  -795319
5813 -1010385
5814  -739751
5815  -570149
5816  -603529
5817  -941797
5818  -954850
5819  -516221
5820  -557717
5821  -830158
5822  -942563
5823  -783161
5824  -447121
5825  -701439
5826 -1009541
5827  -805022
5828  -581868
5829  -532200
5830  -853094
5831 -1014997
5832  -587266
5833  -506522
5834  -775803
5835  -939791
5836  -853896
5837  -458071
5838  -597851
5839  -979619
5840  -849082
5841  -611973
5842  -492422
5843  -776471
5844 -1053482
5845  -687138
5846  -481325
5847  -699600
5848  -906747
5849  -912045
5850  -509196
5851  -494813
5852  -917377
5853  -903400
5854  -673687
5855  -497632
5856  -678424
5857 -1037085
5858  -773462
5859  -478703
5860  -621622
5861  -844350
5862  -952028
5863  -583583
5864  -434610
5865  -847963
5866  -951848
5867  -747446
5868  -499370
5869  -562842
5870  -998115
5871  -856967
5872  -484277
5873  -539891
5874  -781272
5875  -993628
5876  -696303
5877  -395237
5878  -731064
5879  -954600
5880  -814319
5881  -539133
5882  -466257
5883  -901087
5884  -939376
5885  -566041
5886  -517358
5887  -691830
5888  -975218
5889  -808668
5890  -411958
5891  -629976
5892  -890256
5893  -855516
5894  -610552
5895  -430178
5896  -811710
5897  -980535
5898  -635044
5899  -514382
5900  -628090
5901  -927874
5902  -869059
5903  -438730
5904  -541085
5905  -855442
5906  -881217
5907  -674377
5908  -411716
5909  -711281
5910 -1003290
5911  -714632
5912  -504354
5913  -543538
5914  -849242
5915  -944622
5916  -507545
5917  -475397
5918  -789372
5919  -891609
5920  -763985
5921  -431434
5922  -604278
5923  -959930
5924  -759359
5925  -535342
5926  -509217
5927  -763206
5928  -971594
5929  -592982
5930  -453528
5931  -726112
5932  -870998
5933  -806651
5934  -455756
5935  -506237
5936  -911571
5937  -824010
5938  -577282
5939  -488894
5940  -691458
5941  -986616
5942  -684204
5943  -432992
5944  -644649
5945  -825309
5946  -851972
5947  -521372
5948  -446553
5949  -855657
5950  -871995
5951  -633393
5952  -495321
5953  -598114
5954  -955239
5955  -752692
5956  -420881
5957  -581723
5958  -798858
5959  -885752
5960  -600294
5961  -392811
5962  -775907
5963  -901491
5964  -681759
5965  -487950
5966  -510090
5967  -895860
5968  -840292
5969  -471262
5970  -529516
5971  -737659
5972  -901966
5973  -686091
5974  -375484
5975  -674612
5976  -892996
5977  -727275
5978  -512062
5979  -458367
5980  -834853
5981  -899567
5982  -512209
5983  -492922
5984  -692107
5985  -893798
5986  -744496
5987  -362145
5988  -579671
5989  -882042
5990  -784889
5991  -559775
5992  -413663
5993  -759537
5994  -964420
5995  -594590
5996  -442909
5997  -595226
5998  -846844
5999  -844911
6000  -410336
6001  -477091
6002  -820800
6003  -829984
6004  -643805
6005  -397556
6006  -641618
6007  -953345
6008  -658487
6009  -448669
6010  -529733
6011  -785185
6012  -895171
6013  -491996
6014  -437089
6015  -778599
6016  -846479
6017  -690249
6018  -399139
6019  -529567
6020  -927366
6021  -740977
6022  -473302
6023  -485970
6024  -725343
6025  -936650
6026  -586678
6027  -384328
6028  -684630
6029  -827200
6030  -749993
6031  -437602
6032  -437523
6033  -864582
6034  -821679
6035  -534977
6036  -460776
6037  -630306
6038  -927152
6039  -671262
6040  -350775
6041  -586636
6042  -800318
6043  -811206
6044  -511372
6045  -379616
6046  -795888
6047  -869015
6048  -589238
6049  -450380
6050  -540588
6051  -879013
6052  -755204
6053  -383854
6054  -517416
6055  -751037
6056  -845585
6057  -607916
6058  -349631
6059  -678973
6060  -875463
6061  -632638
6062  -453929
6063  -471315
6064  -825609
6065  -835220
6066  -437103
6067  -475119
6068  -705502
6069  -830859
6070  -661691
6071  -345084
6072  -590881
6073  -855952
6074  -689510
6075  -494608
6076  -431191
6077  -757022
6078  -889959
6079  -501782
6080  -423298
6081  -626574
6082  -801487
6083  -735635
6084  -366759
6085  -498110
6086  -827258
6087  -738355
6088  -553428
6089  -409354
6090  -662899
6091  -895029
6092  -566656
6093  -412777
6094  -574747
6095  -762939
6096  -784038
6097  -424669
6098  -444409
6099  -795724
6100  -769034
6101  -588793
6102  -399367
6103  -578086
6104  -887691
6105  -625866
6106  -392309
6107  -524441
6108  -738388
6109  -841090
6110  -489327
6111  -367957
6112  -725369
6113  -791567
6114  -627391
6115  -387226
6116  -472654
6117  -862839
6118  -733577
6119  -441763
6120  -473250
6121  -669692
6122  -860948
6123  -565243
6124  -322450
6125  -627684
6126  -790326
6127  -683668
6128  -436110
6129  -408348
6130  -815388
6131  -794873
6132  -471166
6133  -441522
6134  -594947
6135  -843304
6136  -641545
6137  -320440
6138  -553960
6139  -773312
6140  -739752
6141  -495520
6142  -349981
6143  -727930
6144  -842392
6145  -524492
6146  -406743
6147  -526560
6148  -821968
6149  -736974
6150  -341458
6151  -485243
6152  -746864
6153  -765831
6154  -552996
6155  -310345
6156  -621448
6157  -852462
6158  -585769
6159  -413392
6160  -456682
6161  -768656
6162  -814066
6163  -401603
6164  -399020
6165  -674341
6166  -778670
6167  -630338
6168  -311012
6169  -519729
6170  -842206
6171  -667859
6172  -453697
6173  -412053
6174  -677182
6175  -849978
6176  -468179
6177  -358361
6178  -594188
6179  -749866
6180  -699321
6181  -362063
6182  -437087
6183  -813518
6184  -714792
6185  -487666
6186  -375175
6187  -589701
6188  -863921
6189  -545159
6190  -334293
6191  -532460
6192  -734179
6193  -761505
6194  -417948
6195  -356335
6196  -741001
6197  -758566
6198  -543992
6199  -364226
6200  -487131
6201  -835641
6202  -655604
6203  -365709
6204  -476402
6205  -674982
6206  -799997
6207  -497439
6208  -305587
6209  -646493
6210  -764490
6211  -599632
6212  -394900
6213  -431178
6214  -797504
6215  -714198
6216  -384767
6217  -435176
6218  -610207
6219  -777651
6220  -553259
6221  -290435
6222  -579400
6223  -766545
6224  -645845
6225  -441021
6226  -369169
6227  -723775
6228  -764327
6229  -428644
6230  -394010
6231  -556261
6232  -778132
6233  -646829
6234  -307235
6235  -499168
6236  -749570
6237  -678427
6238  -474772
6239  -330829
6240  -641688
6241  -797711
6242  -476914
6243  -381361
6244  -501356
6245  -748776
6246  -718817
6247  -342423
6248  -426070
6249  -692570
6250  -698173
6251  -526153
6252  -307646
6253  -553131
6254  -807677
6255  -555617
6256  -394094
6257  -456982
6258  -689399
6259  -756317
6260  -389912
6261  -357185
6262  -645060
6263  -705758
6264  -578491
6265  -313156
6266  -471142
6267  -803348
6268  -623151
6269  -389154
6270  -390928
6271  -629187
6272  -797484
6273  -449872
6274  -301706
6275  -583940
6276  -728252
6277  -654799
6278  -348791
6279  -383785
6280  -759197
6281  -674969
6282  -425742
6283  -357685
6284  -531476
6285  -814496
6286  -561838
6287  -305548
6288  -513299
6289  -697817
6290  -698568
6291  -399214
6292  -303272
6293  -681814
6294  -720248
6295  -477950
6296  -353248
6297  -472900
6298  -801281
6299  -635574
6300  -307010
6301  -449682
6302  -649761
6303  -708722
6304  -454400
6305  -264293
6306  -607938
6307  -759292
6308  -540448
6309  -362381
6310  -397585
6311  -741394
6312  -709947
6313  -335362
6314  -371372
6315  -589243
6316  -733715
6317  -550837
6318  -254708
6319  -515806
6320  -759514
6321  -603927
6322  -391515
6323  -327008
6324  -653021
6325  -755705
6326  -399074
6327  -343655
6328  -523237
6329  -724699
6330  -625681
6331  -279355
6332  -428410
6333  -717589
6334  -635760
6335  -443441
6336  -291791
6337  -565912
6338  -773353
6339  -476719
6340  -341195
6341  -466995
6342  -686229
6343  -684169
6344  -318594
6345  -343136
6346  -649966
6347  -663675
6348  -501482
6349  -297266
6350  -484249
6351  -784582
6352  -552163
6353  -336926
6354  -410789
6355  -627028
6356  -721079
6357  -376401
6358  -290056
6359  -604004
6360  -686698
6361  -559832
6362  -321907
6363  -403300
6364  -743012
6365  -606792
6366  -355678
6367  -364148
6368  -547698
6369  -742155
6370  -472625
6371  -277053
6372  -541551
6373  -680552
6374  -610842
6375  -356308
6376  -326872
6377  -681305
6378  -649772
6379  -388904
6380  -351519
6381  -503163
6382  -737162
6383  -536644
6384  -274168
6385  -482600
6386  -652124
6387  -623216
6388  -384370
6389  -276244
6390  -623105
6391  -696057
6392  -441436
6393  -335400
6394  -437689
6395  -711457
6396  -611638
6397  -272076
6398  -391456
6399  -610317
6400  -655151
6401  -456691
6402  -259238
6403  -548658
6404  -720016
6405  -493508
6406  -340062
6407  -370064
6408  -654710
6409  -665921
6410  -307548
6411  -345762
6412  -574054
6413  -672412
6414  -525673
6415  -249583
6416  -468494
6417  -718970
6418  -533963
6419  -345452
6420  -321844
6421  -601740
6422  -720323
6423  -368965
6424  -302097
6425  -521065
6426  -671627
6427  -589469
6428  -256838
6429  -367650
6430  -687694
6431  -592713
6432  -392285
6433  -281100
6434  -516471
6435  -757174
6436  -458220
6437  -278646
6438  -447297
6439  -641295
6440  -637231
6441  -288914
6442  -282492
6443  -635690
6444  -646913
6445  -448102
6446  -280008
6447  -432676
6448  -744017
6449  -531439
6450  -281295
6451  -377030
6452  -586056
6453  -679755
6454  -377961
6455  -245462
6456  -566361
6457  -662923
6458  -504842
6459  -296991
6460  -352176
6461  -692837
6462  -586765
6463  -300674
6464  -342683
6465  -537777
6466  -698029
6467  -455086
6468  -225327
6469  -493123
6470  -659150
6471  -543189
6472  -321099
6473  -277658
6474  -639449
6475  -653788
6476  -351512
6477  -307187
6478  -464950
6479  -698583
6480  -537948
6481  -218149
6482  -392869
6483  -618371
6484  -589924
6485  -386101
6486  -240900
6487  -548963
6488  -684799
6489  -421535
6490  -313013
6491  -392715
6492  -636395
6493  -598427
6494  -255512
6495  -339178
6496  -583812
6497  -612541
6498  -454143
6499  -235826
6500  -475463
6501  -695470
6502  -463149
6503  -301275
6504  -342036
6505  -590574
6506  -644498
6507  -302473
6508  -295143
6509  -542111
6510  -619793
6511  -499153
6512  -236560
6513  -386796
6514  -668172
6515  -510804
6516  -325646
6517  -298552
6518  -522037
6519  -685195
6520  -379446
6521  -264856
6522  -480313
6523  -605013
6524  -541738
6525  -256075
6526  -314011
6527  -641641
6528  -566543
6529  -361672
6530  -294763
6531  -463397
6532  -689412
6533  -435280
6534  -242511
6535  -417334
6536  -577020
6537  -584693
6538  -309128
6539  -257616
6540  -592382
6541  -613483
6542  -401837
6543  -269106
6544  -393793
6545  -669626
6546  -496724
6547  -235088
6548  -365665
6549  -553733
6550  -619133
6551  -366783
6552  -222510
6553  -535771
6554  -624894
6555  -438177
6556  -271668
6557  -319773
6558  -631878
6559  -567523
6560  -268089
6561  -320530
6562  -506968
6563  -644306
6564  -433566
6565  -184267
6566  -431996
6567  -625592
6568  -490275
6569  -309347
6570  -265429
6571  -580018
6572  -632613
6573  -318769
6574  -278359
6575  -444283
6576  -613815
6577  -499462
6578  -197956
6579  -347650
6580  -604621
6581  -538305
6582  -354346
6583  -231153
6584  -510997
6585  -665048
6586  -365102
6587  -240561
6588  -387497
6589  -604149
6590  -567100
6591  -224847
6592  -291009
6593  -581835
6594  -587968
6595  -407302
6596  -203411
6597  -409025
6598  -675142
6599  -445937
6600  -254348
6601  -309720
6602  -542587
6603  -634077
6604  -302851
6605  -231910
6606  -507100
6607  -585838
6608  -458314
6609  -215925
6610  -321930
6611  -642021
6612  -507298
6613  -285970
6614  -285869
6615  -485101
6616  -645043
6617  -365005
6618  -202409
6619  -438351
6620  -568986
6621  -507208
6622  -250659
6623  -261136
6624  -601642
6625  -564003
6626  -332549
6627  -257926
6628  -408303
6629  -644153
6630  -430060
6631  -188355
6632  -371008
6633  -544602
6634  -548231
6635  -311736
6636  -217055
6637  -530473
6638  -585164
6639  -365424
6640  -252308
6641  -342855
6642  -607297
6643  -502796
6644  -213436
6645  -322596
6646  -516330
6647  -577803
6648  -371972
6649  -178477
6650  -453500
6651  -595835
6652  -409017
6653  -257984
6654  -282699
6655  -571958
6656  -569990
6657  -252466
6658  -284304
6659  -464578
6660  -563436
6661  -428672
6662  -179901
6663  -379533
6664  -583998
6665  -458645
6666  -295569
6667  -254187
6668  -517272
6669  -604732
6670  -294248
6671  -236808
6672  -419369
6673  -564450
6674  -475981
6675  -182955
6676  -314342
6677  -584958
6678  -506906
6679  -327483
6680  -212255
6681  -438997
6682  -626949
6683  -355963
6684  -214978
6685  -350123
6686  -531126
6687  -541782
6688  -234696
6689  -251366
6690  -535053
6691  -529296
6692  -367081
6693  -204141
6694  -365429
6695  -618146
6696  -410201
6697  -226700
6698  -327867
6699  -499375
6700  -572416
6701  -278254
6702  -199600
6703  -476019
6704  -537221
6705  -404376
6706  -202258
6707  -298245
6708  -617523
6709  -487865
6710  -236757
6711  -270495
6712  -446026
6713  -593070
6714  -335717
6715  -154258
6716  -413836
6717  -553974
6718  -460744
6719  -241809
6720  -229830
6721  -563360
6722  -538375
6723  -269878
6724  -235579
6725  -376211
6726  -589767
6727  -419032
6728  -153311
6729  -344861
6730  -534481
6731  -506376
6732  -291861
6733  -174623
6734  -480549
6735  -572315
6736  -324275
6737  -217263
6738  -321301
6739  -565758
6740  -495717
6741  -185082
6742  -276102
6743  -494379
6744  -520067
6745  -340974
6746  -142293
6747  -397375
6748  -586747
6749  -379408
6750  -232769
6751  -258798
6752  -528952
6753  -556403
6754  -220598
6755  -211306
6756  -430432
6757  -534055
6758  -402333
6759  -147108
6760  -321538
6761  -581901
6762  -447945
6763  -258669
6764  -215042
6765  -448377
6766  -584743
6767  -285291
6768  -181689
6769  -371506
6770  -517429
6771  -472542
6772  -184914
6773  -252183
6774  -543797
6775  -477043
6776  -294964
6777  -195863
6778  -371503
6779  -585733
6780  -344147
6781  -181136
6782  -338801
6783  -495546
6784  -499757
6785  -234637
6786  -208049
6787  -489854
6788  -497949
6789  -328402
6790  -195992
6791  -308873
6792  -570983
6793  -421019
6794  -190588
6795  -285007
6796  -446629
6797  -528015
6798  -283797
6799  -146655
6800  -427276
6801  -516696
6802  -382954
6803  -211626
6804  -255244
6805  -546093
6806  -469289
6807  -207600
6808  -243821
6809  -393015
6810  -532378
6811  -345580
6812  -140306
6813  -369165
6814  -510732
6815  -419956
6816  -245946
6817  -200119
6818  -488933
6819  -502948
6820  -237404
6821  -207925
6822  -356640
6823  -533764
6824  -405338
6825  -145466
6826  -305185
6827  -503675
6828  -442924
6829  -265239
6830  -165381
6831  -428314
6832  -545407
6833  -289772
6834  -200738
6835  -303962
6836  -515486
6837  -467013
6838  -156713
6839  -225202
6840  -468340
6841  -472120
6842  -315966
6843  -136706
6844  -359927
6845  -565458
6846  -352793
6847  -199589
6848  -248906
6849  -465825
6850  -512336
6851  -203150
6852  -176822
6853  -421044
6854  -490362
6855  -373822
6856  -144824
6857  -284913
6858  -549639
6859  -402175
6860  -208163
6861  -203952
6862  -399696
6863  -538832
6864  -257223
6865  -151516
6866  -376970
6867  -495232
6868  -420872
6869  -172657
6870  -211711
6871  -507736
6872  -441610
6873  -234246
6874  -180306
6875  -334687
6876  -559155
6877  -337190
6878  -139319
6879  -307174
6880  -469010
6881  -463519
6882  -206153
6883  -139902
6884  -453209
6885  -485562
6886  -293856
6887  -176748
6888  -274686
6889  -542312
6890  -409750
6891  -146985
6892  -243577
6893  -416721
6894  -482798
6895  -273390
6896  -113210
6897  -381387
6898  -508447
6899  -346879
6900  -196746
6901  -216513
6902  -487720
6903  -462331
6904  -169204
6905  -189800
6906  -371855
6907  -505089
6908  -343661
6909  -107760
6910  -324650
6911  -504514
6912  -388435
6913  -209704
6914  -159175
6915  -429381
6916  -499896
6917  -225638
6918  -177119
6919  -325653
6920  -493733
6921  -406799
6922  -119076
6923  -238735
6924  -467127
6925  -410628
6926  -252155
6927  -135306
6928  -358122
6929  -525450
6930  -293123
6931  -173385
6932  -276664
6933  -448228
6934  -449449
6935  -151571
6936  -180268
6937  -425534
6938  -434730
6939  -306724
6940  -142867
6941  -301337
6942  -526631
6943  -334689
6944  -173571
6945  -235700
6946  -400388
6947  -471630
6948  -203200
6949  -148113
6950  -387267
6951  -449923
6952  -342623
6953  -150576
6954  -235367
6955  -500183
6956  -378841
6957  -177228
6958  -196769
6959  -351963
6960  -497215
6961  -269416
6962  -121274
6963  -335527
6964  -442799
6965  -379229
6966  -168934
6967  -161592
6968  -458522
6969  -430697
6970  -216384
6971  -183381
6972  -301768
6973  -500188
6974  -324357
6975  -111519
6976  -274828
6977  -425137
6978  -401452
6979  -200385
6980  -123796
6981  -412401
6982  -466315
6983  -260063
6984  -176114
6985  -252846
6986  -476203
6987  -379821
6988  -111156
6989  -212281
6990  -402571
6991  -445508
6992  -264439
6993   -95092
6994  -351498
6995  -496419
6996  -302074
6997  -160044
6998  -190732
6999  -438224
7000  -438774
7001  -137967
7002  -166343
7003  -362354
7004  -458559
7005  -326842
7006   -86217
7007  -270910
7008  -477370
7009  -341648
7010  -182567
7011  -146598
7012  -383827
7013  -483682
7014  -206931
7015  -139872
7016  -311331
7017  -445322
7018  -378218
7019  -104846
7020  -196674
7021  -449413
7022  -376250
7023  -215876
7024  -130825
7025  -320922
7026  -501995
7027  -259619
7028  -119497
7029  -248353
7030  -411567
7031  -411385
7032  -143668
7033  -135369
7034  -410602
7035  -425436
7036  -266223
7037  -118068
7038  -251515
7039  -488106
7040  -317941
7041  -118673
7042  -197320
7043  -368212
7044  -457809
7045  -206793
7046  -101101
7047  -352665
7048  -433582
7049  -310249
7050  -130900
7051  -174695
7052  -452962
7053  -378664
7054  -152073
7055  -171148
7056  -321253
7057  -475375
7058  -268774
7059   -81028
7060  -286341
7061  -417146
7062  -344778
7063  -153327
7064  -124687
7065  -415134
7066  -428093
7067  -192507
7068  -158121
7069  -273294
7070  -456525
7071  -328764
7072   -75701
7073  -227249
7074  -401193
7075  -380291
7076  -203406
7077   -89670
7078  -365928
7079  -462120
7080  -234283
7081  -135910
7082  -217248
7083  -423648
7084  -381655
7085  -101135
7086  -169985
7087  -367150
7088  -400852
7089  -257874
7090   -90078
7091  -291845
7092  -452365
7093  -273743
7094  -149521
7095  -171791
7096  -368503
7097  -424609
7098  -151131
7099  -148572
7100  -335192
7101  -391870
7102  -298539
7103   -87229
7104  -218582
7105  -439150
7106  -309148
7107  -163387
7108  -158111
7109  -341025
7110  -450514
7111  -192382
7112  -115458
7113  -287291
7114  -382353
7115  -332420
7116  -105329
7117  -157185
7118  -427782
7119  -356048
7120  -190101
7121  -127594
7122  -281393
7123  -464967
7124  -241934
7125   -88707
7126  -235531
7127  -372023
7128  -374992
7129  -141893
7130  -107048
7131  -387784
7132  -393729
7133  -228587
7134  -111513
7135  -212150
7136  -445988
7137  -304263
7138   -84994
7139  -191842
7140  -344468
7141  -413846
7142  -195527
7143   -56637
7144  -330023
7145  -409818
7146  -268427
7147  -114809
7148  -154339
7149  -427379
7150  -366514
7151  -117780
7152  -155524
7153  -299019
7154  -421960
7155  -245937
7156   -40991
7157  -247541
7158  -410071
7159  -309251
7160  -146349
7161  -103408
7162  -380219
7163  -419299
7164  -149757
7165  -110078
7166  -247932
7167  -415362
7168  -313923
7169   -49927
7170  -191193
7171  -392571
7172  -355537
7173  -189698
7174   -79700
7175  -300538
7176  -432458
7177  -200715
7178  -103881
7179  -189097
7180  -374499
7181  -368789
7182   -93051
7183  -143939
7184  -352834
7185  -369685
7186  -231054
7187   -71101
7188  -233848
7189  -440204
7190  -250889
7191  -104874
7192  -158806
7193  -339820
7194  -412526
7195  -137804
7196   -84107
7197  -306096
7198  -368709
7199  -280038
7200   -65334
7201  -156268
7202  -421348
7203  -317971
7204  -143012
7205  -125534
7206  -285764
7207  -427077
7208  -192620
7209   -64291
7210  -253683
7211  -359816
7212  -322609
7213  -104640
7214  -112277
7215  -388074
7216  -348880
7217  -167030
7218  -105137
7219  -221657
7220  -416362
7221  -243884
7222   -61637
7223  -210251
7224  -342223
7225  -352921
7226  -149289
7227   -69990
7228  -333684
7229  -368359
7230  -196223
7231   -97058
7232  -174702
7233  -405689
7234  -304317
7235   -72178
7236  -167994
7237  -320174
7238  -365477
7239  -192382
7240   -36857
7241  -267952
7242  -374867
7243  -229268
7244  -116415
7245  -128216
7246  -370537
7247  -354302
7248   -96334
7249  -127794
7250  -268658
7251  -364529
7252  -240605
7253   -33456
7254  -214233
7255  -382052
7256  -273400
7257  -139996
7258  -105020
7259  -315795
7260  -380594
7261  -135173
7262  -100604
7263  -226141
7264  -352408
7265  -290227
7266   -49274
7267  -159721
7268  -374046
7269  -300122
7270  -157768
7271   -67447
7272  -261752
7273  -413178
7274  -169716
7275   -72734
7276  -193337
7277  -345956
7278  -335582
7279   -66675
7280   -95972
7281  -338840
7282  -327473
7283  -193960
7284   -48534
7285  -188645
7286  -416786
7287  -244807
7288   -83923
7289  -148896
7290  -304432
7291  -383354
7292  -126927
7293   -36145
7294  -278822
7295  -339604
7296  -240260
7297   -68423
7298  -130948
7299  -403311
7300  -296840
7301   -99571
7302  -105911
7303  -249690
7304  -385898
7305  -175061
7306   -22605
7307  -231071
7308  -348627
7309  -278626
7310   -95569
7311   -75170
7312  -357552
7313  -339298
7314  -127875
7315   -82501
7316  -203445
7317  -387239
7318  -239699
7319   -22398
7320  -176463
7321  -331374
7322  -318576
7323  -136269
7324   -25612
7325  -287596
7326  -357382
7327  -161639
7328   -82148
7329  -147088
7330  -366383
7331  -310908
7332   -49230
7333  -123228
7334  -288650
7335  -330107
7336  -176901
7337   -10933
7338  -227956
7339  -370946
7340  -219409
7341   -94515
7342  -109632
7343  -324148
7344  -347483
7345   -79872
7346   -79684
7347  -248351
7348  -320143
7349  -241427
7350   -28182
7351  -170620
7352  -368275
7353  -257515
7354  -116801
7355   -71158
7356  -264809
7357  -372379
7358  -121064
7359   -55580
7360  -214229
7361  -321172
7362  -286589
7363   -44191
7364  -111074
7365  -340476
7366  -288160
7367  -143549
7368   -53667
7369  -202405
7370  -381968
7371  -181089
7372   -59026
7373  -167958
7374  -299713
7375  -319054
7376   -77777
7377   -51533
7378  -289732
7379  -302714
7380  -171739
7381   -57712
7382  -152776
7383  -378579
7384  -226444
7385   -57200
7386  -140496
7387  -260254
7388  -323414
7389  -112199
7390   -22955
7391  -259429
7392  -316182
7393  -210838
7394   -71378
7395  -107876
7396  -355577
7397  -274471
7398   -61201
7399   -96023
7400  -228313
7401  -350131
7402  -174520
7403    -8685
7404  -200790
7405  -327331
7406  -244285
7407   -91759
7408   -52203
7409  -299777
7410  -314104
7411   -91954
7412   -75472
7413  -180794
7414  -338483
7415  -232869
7416   -20338
7417  -150400
7418  -305592
7419  -260109
7420  -113195
7421   -21964
7422  -255604
7423  -344778
7424  -129879
7425   -63863
7426  -143248
7427  -322852
7428  -283704
7429   -26011
7430   -91631
7431  -279707
7432  -283935
7433  -157131
7434    -4926
7435  -193773
7436  -363798
7437  -184993
7438   -58740
7439   -90336
7440  -280256
7441  -326517
7442   -60895
7443   -44315
7444  -238501
7445  -309907
7446  -203145
7447    -5665
7448  -127719
7449  -356884
7450  -235651
7451   -70996
7452   -54580
7453  -225621
7454  -353609
7455  -115156
7456   -22191
7457  -197015
7458  -305291
7459  -259007
7460   -33665
7461   -53906
7462  -306661
7463  -263565
7464  -107110
7465   -46245
7466  -175354
7467  -366949
7468  -173796
7469   -13507
7470  -146098
7471  -274618
7472  -284237
7473   -67891
7474   -16625
7475  -271396
7476  -291915
7477  -143745
7478   -50830
7479  -124366
7480  -345545
7481  -228718
7482   -14759
7483  -101393
7484  -235360
7485  -306084
7486  -122572
7487     7396
7488  -213113
7489  -317005
7490  -190532
7491   -54425
7492   -65294
7493  -296712
7494  -275873
7495   -46230
7496   -71950
7497  -195871
7498  -305055
7499  -186192
7500     4858
7501  -165267
7502  -293027
7503  -212023
7504   -79492
7505   -30764
7506  -250889
7507  -302754
7508   -80645
7509   -55515
7510  -167755
7511  -296764
7512  -228678
7513     2185
7514   -98193
7515  -280620
7516  -229173
7517  -107311
7518   -11662
7519  -208142
7520  -333493
7521  -133740
7522   -44889
7523  -123747
7524  -277828
7525  -259530
7526   -16548
7527   -47403
7528  -254684
7529  -258569
7530  -152552
7531    -6118
7532  -151366
7533  -334901
7534  -169888
7535   -36728
7536   -83995
7537  -229377
7538  -293686
7539   -56943
7540   -27525
7541  -224033
7542  -269096
7543  -182201
7544   -19409
7545   -95305
7546  -316877
7547  -211405
7548   -50317
7549   -53498
7550  -199406
7551  -315755
7552  -108162
7553     7496
7554  -180113
7555  -263613
7556  -212617
7557   -21136
7558   -32197
7559  -293211
7560  -252775
7561   -79661
7562   -46400
7563  -152122
7564  -322127
7565  -158853
7566    20276
7567  -123956
7568  -245820
7569  -242783
7570   -68079
7571     2614
7572  -242080
7573  -281907
7574  -116127
7575   -32208
7576  -102311
7577  -301852
7578  -214433
7579     9583
7580   -71191
7581  -224500
7582  -268246
7583  -116286
7584    24338
7585  -188767
7586  -297191
7587  -145807
7588   -33258
7589   -49260
7590  -272600
7591  -268223
7592   -14883
7593   -48536
7594  -190322
7595  -284935
7596  -161138
7597    41028
7598  -120621
7599  -294818
7600  -180633
7601   -45470
7602   -16704
7603  -217931
7604  -310367
7605   -63674
7606   -11959
7607  -147534
7608  -262237
7609  -215884
7610    20135
7611   -54509
7612  -267348
7613  -222049
7614   -94361
7615     5330
7616  -161302
7617  -319847
7618  -112732
7619    -4483
7620   -98369
7621  -238225
7622  -244784
7623   -15480
7624   -19702
7625  -241298
7626  -240290
7627  -127277
7628     -516
7629   -99740
7630  -311725
7631  -163490
7632    -5943
7633   -66274
7634  -206163
7635  -283243
7636   -64265
7637    10227
7638  -196304
7639  -248267
7640  -157412
7641     2390
7642   -40156
7643  -285307
7644  -206562
7645   -31264
7646   -46260
7647  -166294
7648  -291799
7649  -121175
7650    26830
7651  -135576
7652  -233003
7653  -184807
7654   -40167
7655    -5787
7656  -243893
7657  -246016
7658   -66737
7659   -29924
7660  -114181
7661  -271508
7662  -158535
7663    34312
7664   -92881
7665  -224009
7666  -212664
7667   -68004
7668    15952
7669  -201318
7670  -267223
7671   -85649
7672   -19160
7673   -82896
7674  -252650
7675  -208601
7676    23215
7677   -57014
7678  -209427
7679  -232009
7680  -105402
7681    35139
7682  -142567
7683  -273792
7684  -115665
7685   -13579
7686   -39491
7687  -230607
7688  -253775
7689   -14834
7690   -19680
7691  -178877
7692  -228059
7693  -139610
7694    40958
7695   -82976
7696  -275133
7697  -157986
7698   -36377
7699   -20893
7700  -190098
7701  -278603
7702   -56409
7703    18245
7704  -136193
7705  -226520
7706  -179894
7707    24354
7708   -35498
7709  -260080
7710  -198387
7711   -54444
7712    -1946
7713  -133786
7714  -279480
7715   -93422
7716    24990
7717   -90828
7718  -220584
7719  -217185
7720   -15282
7721     5460
7722  -223112
7723  -230989
7724   -89761
7725    15702
7726   -67696
7727  -286763
7728  -158349
7729    22446
7730   -61768
7731  -191215
7732  -248659
7733   -58375
7734    52561
7735  -171462
7736  -231542
7737  -123244
7738     1930
7739   -20297
7740  -252331
7741  -206849
7742    -2294
7743   -22478
7744  -149858
7745  -251892
7746  -106704
7747    65146
7748  -109635
7749  -241409
7750  -164803
7751   -21852
7752    16014
7753  -215731
7754  -239742
7755   -31064
7756     7868
7757  -102896
7758  -242909
7759  -156134
7760    55113
7761   -64026
7762  -224175
7763  -193568
7764   -57933
7765    44694
7766  -155406
7767  -260393
7768   -68917
7769    15572
7770   -54927
7771  -222581
7772  -220474
7773    28323
7774   -14921
7775  -186119
7776  -209479
7777   -89017
7778    52817
7779   -92072
7780  -261385
7781  -114657
7782    -2260
7783   -32822
7784  -186750
7785  -240197
7786   -13325
7787    19646
7788  -148341
7789  -203409
7790  -125317
7791    41940
7792   -49319
7793  -254999
7794  -150531
7795   -14855
7796   -14901
7797  -143668
7798  -249640
7799   -48558
7800    44617
7801  -113663
7802  -201445
7803  -159576
7804    14575
7805    -2116
7806  -226299
7807  -181114
7808   -38333
7809     6087
7810   -90042
7811  -247042
7812   -95196
7813    44001
7814   -79234
7815  -189559
7816  -189471
7817   -20285
7818    35489
7819  -180935
7820  -202172
7821   -61556
7822     6839
7823   -48594
7824  -240689
7825  -147401
7826    34583
7827   -49017
7828  -164071
7829  -203829
7830   -53656
7831    65589
7832  -134540
7833  -212440
7834  -103766
7835     5988
7836   -18479
7837  -224509
7838  -195758
7839    26636
7840    -1437
7841  -132832
7842  -207733
7843   -90177
7844    68310
7845   -87889
7846  -228120
7847  -131709
7848    -4404
7849    23378
7850  -178208
7851  -226020
7852    -1781
7853    34155
7854   -87548
7855  -214339
7856  -144061
7857    62431
7858   -42000
7859  -210201
7860  -159165
7861   -37299
7862    43160
7863  -124112
7864  -241317
7865   -51851
7866    28691
7867   -66135
7868  -198092
7869  -189253
7870    35677
7871    15557
7872  -176052
7873  -172606
7874   -58664
7875    59809
7876   -75664
7877  -256151
7878  -101357
7879    32794
7880   -23491
7881  -163290
7882  -213959
7883     7194
7884    53110
7885  -131619
7886  -190839
7887  -106921
7888    45305
7889   -15415
7890  -232546
7891  -143746
7892    15985
7893    13545
7894  -109547
7895  -224467
7896   -50462
7897    69994
7898   -93773
7899  -193484
7900  -140868
7901    22040
7902    31597
7903  -194318
7904  -176393
7905    -4625
7906    23230
7907   -77103
7908  -224320
7909  -100544
7910    67277
7911   -49816
7912  -178533
7913  -164240
7914    -6111
7915    59428
7916  -146329
7917  -201336
7918   -39981
7919    28590
7920   -42382
7921  -217806
7922  -155682
7923    58400
7924    -7147
7925  -139587
7926  -177577
7927   -46951
7928    78037
7929   -98961
7930  -213001
7931   -80417
7932    19575
7933     7513
7934  -182348
7935  -189651
7936    26898
7937    28563
7938  -110334
7939  -180135
7940   -98072
7941    75185
7942   -53637
7943  -207535
7944  -114232
7945     2258
7946    32871
7947  -130244
7948  -206718
7949    -5101
7950    33068
7951   -89580
7952  -183652
7953  -130668
7954    56580
7955     5499
7956  -180646
7957  -131037
7958   -12453
7959    54523
7960   -83381
7961  -221847
7962   -54469
7963    47831
7964   -54810
7965  -159479
7966  -157984
7967    36363
7968    45760
7969  -146434
7970  -153353
7971   -51445
7972    48984
7973   -39178
7974  -221264
7975   -94623
7976    47379
7977   -15048
7978  -131911
7979  -179032
7980     4630
7981    68676
7982  -126566
7983  -169500
7984   -78057
7985    40127
7986      538
7987  -196416
7988  -131466
7989    39562
7990     7071
7991  -102349
7992  -191069
7993   -44478
7994    82869
7995   -78329
7996  -170947
7997  -102711
7998    30373
7999    48126
8000  -161151
8001  -165552
8002    21513
8003    40400
8004   -66620
8005  -197848
8006   -92026
8007    90856
8008   -27462
8009  -162809
8010  -123031
8011     9559
8012    82166
8013  -122524
8014  -199491
8015   -21551
8016    40473
8017   -21999
8018  -179345
8019  -135139
8020    79602
8021    19554
8022  -137504
8023  -149611
8024   -33691
8025    90569
8026   -69097
8027  -212243
8028   -59019
8029    42346
8030    10064
8031  -145569
8032  -169710
8033    54960
8034    49558
8035  -110878
8036  -166268
8037   -80511
8038    92704
8039   -14109
8040  -198332
8041   -93400
8042    33581
8043    49010
8044  -101007
8045  -201333
8046    -1191
8047    72766
8048   -71769
8049  -153350
8050  -115312
8051    65434
8052    42505
8053  -168748
8054  -133210
8055      695
8056    55700
8057   -58442
8058  -206372
8059   -50900
8060    78162
8061   -23532
8062  -132598
8063  -140029
8064    37410
8065    70884
8066  -132719
8067  -149623
8068   -29540
8069    59833
8070   -12965
8071  -190845
8072   -89961
8073    70090
8074     2944
8075  -106146
8076  -160080
8077    -5853
8078    86313
8079   -98007
8080  -159397
8081   -51977
8082    53725
8083    33745
8084  -159785
8085  -126139
8086    61224
8087    33738
8088   -83593
8089  -170080
8090   -47011
8091   102182
8092   -47510
8093  -150743
8094   -79025
8095    34142
8096    66303
8097  -131816
8098  -158902
8099    16782
8100    43621
8101   -47122
8102  -155764
8103   -90280
8104    92478
8105    -4069
8106  -138670
8107   -99551
8108     4436
8109    71958
8110   -92996
8111  -177245
8112   -10824
8113    58559
8114   -15257
8115  -138685
8116  -118535
8117    80925
8118    43073
8119  -136388
8120  -120594
8121   -31934
$$ Imaginary data points
##PAGE= N=2
##DATA TABLE= (X++(I..I)), XYDATA
0  3205429
1  7007155
2  3601702
3  1129579
4  1210333
5  3606908
6  3428961
7   -83070
8   195142
9  2362023
10  3216454
11  2326316
12  -191774
13  1456431
14  3757631
15  2323951
16  1235160
17  1103598
18  2943881
19  3803427
20   420830
21  -392646
22  1492145
23  2713706
24  2509631
25   209413
26  1241509
27  3786937
28  2371288
29   931569
30   424481
31  1720107
32  3271089
33   964340
34    58608
35  1733443
36  2714366
37  2779844
38   295523
39   234145
40  2960682
41  2414805
42   999638
43   336316
44  1323836
45  3294648
46  1216209
47  -360038
48  1217523
49  2375533
50  2717672
51   477037
52  -221771
53  2756787
54  2838393
55  1062703
56  -218706
57   458787
58  3411166
59  2203877
60  -562856
61   202527
62  1859332
63  3207817
64  1253283
65  -745120
66  1620705
67  2599941
68  1584464
69   582637
70   290714
71  2588458
72  2119835
73  -229577
74   365839
75  1526421
76  2696307
77  1450320
78  -834476
79  1297857
80  2949218
81  1933438
82   300620
83  -548095
84  2315859
85  3145632
86   258218
87  -141820
88   921297
89  2415172
90  1726946
91  -963593
92   621335
93  2807317
94  2154068
95   729676
96  -704691
97  1424268
98  3079931
99   760206
100  -261995
101   212276
102  1819793
103  2294632
104  -419376
105   127704
106  2511817
107  2409289
108  1189741
109  -586195
110   964182
111  3060314
112   648883
113  -992166
114  -330848
115  1842300
116  3168578
117   247863
118  -593050
119  1702904
120  2348525
121  1595029
122  -772072
123  -362443
124  2536279
125  1600785
126   -32334
127  -162339
128  1042042
129  2704664
130   536991
131  -652183
132  1573600
133  2416453
134  1777868
135  -579798
136  -960279
137  2063955
138  1828158
139    22648
140  -347467
141   905183
142  3356754
143  1552188
144 -1087064
145   378702
146  1900049
147  2198628
148   142349
149 -1116140
150  1803325
151  2341127
152   298997
153  -664415
154    49140
155  2896598
156  2206478
157  -684443
158    75548
159  1503430
160  2258428
161   811207
162 -1336533
163   871239
164  2365660
165  1056166
166  -110132
167  -343259
168  2312643
169  2673609
170  -399194
171  -356808
172  1243810
173  2423293
174  1302866
175 -1496156
176   119455
177  2342327
178  1496066
179   284166
180  -656514
181  1375442
182  2715258
183   298801
184  -267702
185   668296
186  1745993
187  1610831
188 -1003375
189  -186128
190  2263331
191  1759455
192   432606
193  -880223
194   805697
195  2853151
196   561646
197  -673071
198   287053
199  1728149
200  2306274
201  -358341
202  -627328
203  1829994
204  1843231
205   764625
206  -829774
207   109021
208  2727299
209  1260146
210  -411401
211    65422
212  1361687
213  2584425
214   255663
215  -968291
216  1273580
217  1808900
218  1069422
219  -501391
220  -293626
221  2444154
222  1654946
223  -140017
224   123558
225  1124543
226  2526811
227   559612
228 -1349993
229   793173
230  2000892
231  1503915
232  -294780
233  -769438
234  2294108
235  2355311
236     4349
237  -357509
238   560235
239  2538821
240  1346435
241 -1192636
242   250221
243  1687409
244  1668516
245   292264
246  -886751
247  1764859
248  2702000
249   553656
250  -377695
251   -29146
252  2172200
253  1925167
254 -1037369
255  -292917
256  1615051
257  2155499
258   901451
259 -1155803
260   809839
261  2491104
262   828063
263  -111895
264   -67880
265  1913093
266  2385264
267  -584674
268  -648237
269  1159915
270  2020658
271  1377128
272  -978218
273   318970
274  2723930
275  1514083
276    -7235
277  -668548
278  1136288
279  2688447
280    99004
281  -738778
282   934270
283  2041500
284  1828449
285  -755463
286  -389433
287  2441117
288  1966093
289   369783
290  -817948
291   448810
292  2780083
293   843788
294  -822789
295   357751
296  1773890
297  2409415
298    12344
299  -748304
300  1860109
301  2019452
302   657650
303  -651678
304    25530
305  2715124
306  1501581
307  -590106
308   133026
309  1462895
310  2523228
311   447111
312 -1226589
313  1203904
314  2273975
315  1337769
316  -235969
317  -433361
318  2331674
319  1992653
320  -392919
321  -196394
322   973641
323  2477098
324  1117518
325 -1128311
326   732514
327  2247706
328  1712854
329   187750
330  -756304
331  1822352
332  2423309
333    39830
334  -450385
335   312414
336  2166040
337  1850671
338  -620407
339   466513
340  2051565
341  1796723
342   551510
343  -893375
344  1183674
345  2538518
346   451581
347  -330086
348   192884
349  1992078
350  2263461
351  -404361
352   -17690
353  1829483
354  1942526
355   971086
356  -894604
357   541441
358  2557997
359   962073
360  -147658
361    43309
362  1708754
363  2609360
364  -100060
365  -566753
366  1453450
367  2127777
368  1493569
369  -693754
370   -28791
371  2496014
372  1522165
373   121290
374  -183038
375  1110200
376  2722220
377   551256
378  -634608
379  1116622
380  2048758
381  1825538
382  -318023
383  -423697
384  2251565
385  1817643
386   209298
387  -346804
388   741397
389  2934579
390  1261543
391  -709546
392   653546
393  1859056
394  2070171
395    32500
396  -881843
397  1834543
398  2238589
399   660962
400  -298695
401   255887
402  2772027
403  1895674
404  -544517
405   254825
406  1587678
407  2322855
408   609527
409 -1228612
410  1094363
411  2420898
412  1341775
413   140380
414  -115036
415  2329548
416  2330195
417  -316353
418  -155689
419  1156289
420  2306515
421  1273324
422  -950616
423   794990
424  2456749
425  1475533
426   148673
427  -580288
428  1790630
429  2851996
430   335765
431  -268963
432   747969
433  2211676
434  1928414
435  -725892
436    90903
437  2216009
438  1862295
439   598529
440  -717003
441  1149782
442  2991707
443   829474
444  -302765
445   502928
446  2089819
447  2487675
448  -312036
449  -527178
450  1701454
451  2014110
452  1146365
453  -508470
454   578792
455  2982430
456  1465703
457  -182361
458    59434
459  1515503
460  2676230
461   286947
462  -723326
463  1398058
464  2169791
465  1627514
466  -242259
467   -49855
468  2598577
469  1957381
470   219351
471   -64493
472   925416
473  2592298
474   848351
475  -693129
476  1188399
477  2260165
478  1875655
479   -33876
480  -464877
481  2293261
482  2276733
483   403088
484  -118393
485   626696
486  2669951
487  1595846
488  -653814
489   440255
490  1770999
491  2204359
492   756806
493  -625699
494  1625415
495  2434293
496   939507
497   181328
498   324978
499  2293468
500  1909172
501  -522282
502   190846
503  1615064
504  2169810
505  1068594
506  -580734
507  1428947
508  2695640
509  1129573
510   117041
511     2685
512  1986118
513  2358227
514  -206308
515  -125142
516  1386489
517  2337299
518  1650796
519  -615046
520   656722
521  2717356
522  1720087
523   345224
524  -444968
525  1366936
526  2757401
527   478983
528  -187057
529  1060428
530  2167733
531  2050449
532  -330905
533   110097
534  2354273
535  1856113
536   626296
537  -318803
538  1109508
539  3003446
540   931885
541  -464106
542   621123
543  2038187
544  2508530
545    88316
546  -412911
547  1931258
548  2121137
549  1098362
550  -186848
551   485246
552  2784761
553  1559576
554  -155820
555   346239
556  1516313
557  2519306
558   566860
559  -533958
560  1801449
561  2495409
562  1381380
563  -298022
564  -133531
565  2572420
566  1995084
567  -116509
568   109095
569  1401307
570  2897505
571  1286314
572  -725115
573  1043030
574  2306398
575  1846551
576   224186
577  -595968
578  1937089
579  2516157
580   575824
581    38391
582   695313
583  2624171
584  2038464
585  -415297
586   580416
587  2021959
588  1916725
589   597499
590  -575613
591  1685830
592  2712264
593   729671
594    13287
595   574688
596  2444804
597  2320235
598  -418484
599    62336
600  2012932
601  2560625
602  1352966
603  -860903
604   614582
605  2723802
606  1500537
607   234390
608   -16850
609  1819273
610  2866182
611   380945
612  -154009
613  1424520
614  2242643
615  1792269
616  -367720
617   251571
618  2438967
619  1640431
620   425395
621   -37316
622  1435792
623  3056795
624   909917
625  -300294
626  1035431
627  2043118
628  2029431
629   -93685
630  -168342
631  2176449
632  1969988
633   798808
634    21049
635   920037
636  2980652
637  1556552
638  -144907
639   601281
640  1543368
641  2121384
642   450803
643  -256253
644  1957121
645  2189580
646  1064202
647   160469
648   613448
649  2720817
650  1657557
651  -264308
652   614633
653  1766677
654  2355855
655   671787
656  -625919
657  1588676
658  2469929
659  1448611
660   229580
661    29667
662  2407719
663  2427016
664   222079
665   184709
666  1204052
667  2505749
668  1449590
669  -635154
670   944205
671  2336923
672  1622819
673   409980
674  -147043
675  2154643
676  2801958
677   530355
678   111394
679   977780
680  2312427
681  1736432
682  -665647
683   439361
684  2412683
685  2187086
686   912094
687  -453928
688  1361229
689  2906890
690   994389
691   -13975
692   479703
693  2061126
694  2429747
695  -109720
696   -93210
697  1898900
698  2253982
699  1419545
700  -241257
701   853768
702  2799830
703  1341867
704    67984
705   307695
706  1759412
707  2608892
708   196974
709  -369286
710  1744004
711  2449714
712  1671885
713  -282853
714   256939
715  2739660
716  1914335
717   260646
718   -14064
719  1301265
720  3019551
721  1127606
722  -484972
723   941758
724  2080425
725  2201970
726   389226
727  -146543
728  2238460
729  2283529
730   792841
731    49076
732   711250
733  2715324
734  1543534
735  -386600
736   767762
737  2015904
738  2323885
739   760849
740  -196395
741  2009005
742  2394745
743   902711
744    76580
745   335944
746  2450163
747  2087120
748  -101297
749   435647
750  1724349
751  2543958
752  1298191
753  -487840
754  1321033
755  2540783
756  1334796
757   171331
758   -72007
759  2132678
760  2558594
761   234002
762   238357
763  1477138
764  2424013
765  1547887
766  -608164
767   781239
768  2624525
769  1833141
770   508098
771  -355872
772  1526166
773  2819505
774   727800
775   -18974
776   895571
777  2251746
778  2286157
779   -86214
780   188650
781  2103068
782  1973805
783  1045046
784  -161326
785   984947
786  2648682
787  1066172
788    99373
789   782461
790  1961046
791  2412337
792   232343
793   -12175
794  1999807
795  2092348
796  1169260
797  -125415
798   712829
799  2790156
800  1515055
801    96369
802   561961
803  1742758
804  2675749
805   679904
806  -357074
807  1498722
808  2137176
809  1561861
810    65246
811   148549
812  2544585
813  2117711
814   458069
815   367229
816  1281945
817  2675278
818  1166565
819  -471834
820  1122744
821  2121395
822  1788674
823   365539
824   -54329
825  2309827
826  2350136
827   535244
828   184288
829   913030
830  2612566
831  1701587
832  -405851
833   717553
834  2064085
835  2146413
836   754185
837  -491706
838  1639275
839  2604719
840   955663
841   108648
842   457868
843  2462601
844  2340608
845  -172963
846   253755
847  1799272
848  2258408
849  1125922
850  -634685
851  1057445
852  2669146
853  1388475
854   327188
855   190596
856  2025095
857  2722957
858   291783
859   -59915
860  1329749
861  2222809
862  1666778
863  -436779
864   526666
865  2639514
866  1874744
867   619456
868   -58402
869  1387204
870  2784449
871   764511
872  -142974
873  1048065
874  2147364
875  2180438
876    32492
877   138990
878  2339507
879  2095169
880   879108
881   -77757
882   945343
883  2811640
884  1211727
885  -208892
886   717633
887  1951091
888  2463236
889   432797
890  -277442
891  1869597
892  2275278
893  1312550
894    33448
895   345296
896  2593758
897  1856946
898   113651
899   448873
900  1494879
901  2549499
902   971711
903  -461275
904  1354998
905  2220015
906  1571242
907   329593
908   135689
909  2383615
910  2197301
911   261159
912   231267
913  1098138
914  2395969
915  1398768
916  -388533
917  1029766
918  2204102
919  1836982
920   652097
921  -166062
922  1889076
923  2490197
924   577041
925    69397
926   723765
927  2325361
928  1942614
929  -257198
930   584946
931  2049385
932  2002445
933   957481
934  -318052
935  1369889
936  2598075
937  1000250
938   277740
939   620607
940  2076366
941  2256678
942     2653
943   237322
944  1784068
945  2011338
946  1219589
947  -305707
948   968410
949  2746265
950  1428619
951   355031
952   382554
953  1742308
954  2520033
955   339765
956   -53560
957  1585327
958  2182379
959  1652491
960  -172696
961   413111
962  2587391
963  1792127
964   434932
965   102802
966  1329614
967  2746668
968   851713
969  -290492
970  1124801
971  2108386
972  2109304
973   230181
974   -49307
975  2182252
976  2010073
977   679579
978    30053
979   874575
980  2773380
981  1499275
982  -179538
983   770712
984  1847901
985  2247675
986   566466
987  -406716
988  1768341
989  2293422
990  1053068
991    84463
992   425204
993  2585138
994  1968919
995   -71423
996   467975
997  1630045
998  2406666
999  1040845
1000  -538457
1001  1327656
1002  2444711
1003  1482720
1004   288107
1005    -7890
1006  2164488
1007  2383216
1008   195225
1009   113792
1010  1198829
1011  2438045
1012  1689160
1013  -383919
1014   827809
1015  2347408
1016  1760993
1017   541272
1018  -318645
1019  1601966
1020  2652430
1021   702646
1022   140234
1023   932151
1024  2240760
1025  2093893
1026  -180652
1027   310156
1028  2020885
1029  1908966
1030   950027
1031  -295824
1032  1086495
1033  2712659
1034  1160036
1035   198487
1036   675270
1037  1946164
1038  2360464
1039   122103
1040   -38797
1041  1775957
1042  2018146
1043  1274801
1044  -181512
1045   628227
1046  2686532
1047  1612411
1048   281018
1049   315040
1050  1455777
1051  2548480
1052   638913
1053  -282556
1054  1361360
1055  2079403
1056  1741285
1057   152399
1058   176923
1059  2336420
1060  1849665
1061   480250
1062   279837
1063  1139517
1064  2583848
1065  1184484
1066  -233337
1067  1043733
1068  1862628
1069  1831177
1070   412960
1071   -89059
1072  2062555
1073  2133631
1074   692280
1075   262306
1076   903420
1077  2609723
1078  1629348
1079  -283470
1080   666998
1081  1762350
1082  2016576
1083   706680
1084  -422329
1085  1588761
1086  2382956
1087  1079719
1088   308765
1089   491996
1090  2332095
1091  2054756
1092  -147220
1093   291128
1094  1499055
1095  2105242
1096  1176136
1097  -370954
1098  1236914
1099  2488079
1100  1362087
1101   388199
1102   132234
1103  1880928
1104  2384946
1105   267940
1106   163503
1107  1286485
1108  2089204
1109  1551924
1110  -343446
1111   718302
1112  2446202
1113  1665730
1114   567175
1115   -73739
1116  1475374
1117  2670173
1118   677952
1119   -27483
1120   996739
1121  2050668
1122  1960221
1123  -175081
1124   139248
1125  2148967
1126  1924342
1127   924619
1128   -37476
1129  1026508
1130  2679840
1131  1098338
1132   -93785
1133   642758
1134  1791505
1135  2301917
1136   267450
1137  -231804
1138  1812824
1139  2168648
1140  1319479
1141   -13911
1142   440129
1143  2568737
1144  1642313
1145    36446
1146   309938
1147  1433466
1148  2532264
1149   872086
1150  -327496
1151  1439201
1152  2142678
1153  1523431
1154   143298
1155    23601
1156  2250609
1157  1990115
1158   283477
1159   219667
1160  1140119
1161  2571631
1162  1386619
1163  -414301
1164   958585
1165  2060611
1166  1819739
1167   455429
1168  -336255
1169  1836044
1170  2380149
1171   691261
1172   116951
1173   645750
1174  2361592
1175  1904465
1176  -248821
1177   473517
1178  1776825
1179  2031171
1180  1015100
1181  -329400
1182  1313382
1183  2357821
1184   947408
1185   241340
1186   414188
1187  1947930
1188  2094470
1189     5117
1190   341922
1191  1682534
1192  2058944
1193  1329826
1194  -306687
1195   862581
1196  2417363
1197  1309872
1198   308426
1199   121582
1200  1639061
1201  2529039
1202   468332
1203    64806
1204  1368312
1205  2054651
1206  1679028
1207  -187607
1208   335315
1209  2257491
1210  1629825
1211   572168
1212    91614
1213  1266843
1214  2662714
1215   924945
1216   -58072
1217   972909
1218  1786466
1219  1905646
1220   144747
1221     5771
1222  2001505
1223  1887578
1224   897043
1225   136012
1226   828557
1227  2579822
1228  1317401
1229  -126885
1230   647155
1231  1643126
1232  2158185
1233   485928
1234  -318667
1235  1703076
1236  2125799
1237  1187283
1238   162095
1239   335572
1240  2290300
1241  1688934
1242    85792
1243   563473
1244  1454243
1245  2199402
1246   886250
1247  -398200
1248  1333367
1249  2080601
1250  1280008
1251   247197
1252    67822
1253  2147745
1254  2166260
1255   255814
1256   242456
1257  1146040
1258  2322402
1259  1449914
1260  -456994
1261   770417
1262  1995778
1263  1551150
1264   538908
1265  -112493
1266  1782870
1267  2422930
1268   522792
1269   157142
1270   907779
1271  2152634
1272  1762505
1273  -343474
1274   441064
1275  2003512
1276  1865846
1277   877499
1278  -312322
1279  1220211
1280  2615589
1281   963376
1282   -21846
1283   388837
1284  1941413
1285  2358891
1286    45461
1287   -51216
1288  1700704
1289  2139744
1290  1355851
1291  -380498
1292   458963
1293  2471957
1294  1511545
1295   305390
1296   185415
1297  1399350
1298  2506833
1299   651101
1300  -121926
1301  1245731
1302  1871016
1303  1641116
1304    30091
1305   165194
1306  2189581
1307  1747690
1308   565247
1309   189287
1310  1046223
1311  2504709
1312  1039220
1313  -289013
1314   857423
1315  1719196
1316  1834302
1317   335701
1318   -56079
1319  2034344
1320  2027548
1321   727404
1322   101512
1323   646468
1324  2386151
1325  1396226
1326  -278378
1327   659318
1328  1724479
1329  2103124
1330   688688
1331  -364928
1332  1547725
1333  2157372
1334  1040450
1335   202968
1336   246928
1337  2115709
1338  1930216
1339    80886
1340   425327
1341  1380615
1342  2090322
1343  1098530
1344  -474692
1345  1070142
1346  2206964
1347  1327685
1348   342496
1349     4600
1350  1860314
1351  2319804
1352   345236
1353   192400
1354  1070354
1355  1986098
1356  1482138
1357  -336339
1358   658103
1359  2089987
1360  1573040
1361   743450
1362    20029
1363  1393779
1364  2340601
1365   563274
1366    42779
1367   817774
1368  1918730
1369  1925327
1370  -128182
1371   182181
1372  1944941
1373  1857624
1374   975770
1375  -153868
1376   898843
1377  2473650
1378  1031079
1379    15539
1380   524972
1381  1639559
1382  2213365
1383   323232
1384   -16498
1385  1638998
1386  1833058
1387  1185226
1388   -76561
1389   429253
1390  2309953
1391  1420433
1392   218508
1393   448270
1394  1400790
1395  2328417
1396   681778
1397  -249223
1398  1291716
1399  1822261
1400  1384701
1401   104296
1402   147446
1403  2259315
1404  1848579
1405   286103
1406   118153
1407  1012905
1408  2416167
1409  1139427
1410  -380856
1411   958758
1412  1908883
1413  1754206
1414   410067
1415  -207568
1416  1814978
1417  2027862
1418   557570
1419   148191
1420   667359
1421  2216500
1422  1600100
1423  -192883
1424   655319
1425  1738782
1426  1937454
1427   774954
1428  -463655
1429  1317195
1430  2247870
1431   878597
1432    95850
1433   324203
1434  2091199
1435  2098583
1436    -2663
1437   279369
1438  1486503
1439  2005652
1440  1156025
1441  -498786
1442   834761
1443  2317990
1444  1307926
1445   311465
1446    32860
1447  1594172
1448  2353263
1449   410751
1450    55084
1451  1059825
1452  1894729
1453  1663349
1454  -233118
1455   344688
1456  2150550
1457  1662011
1458   602220
1459   -84498
1460  1157837
1461  2463101
1462   748982
1463   -84984
1464   825412
1465  1788048
1466  1968118
1467    76489
1468   -41685
1469  1842393
1470  1804726
1471   916307
1472   -25683
1473   686208
1474  2373795
1475  1213003
1476    45308
1477   632936
1478  1520101
1479  2074199
1480   415168
1481  -291993
1482  1478022
1483  1840967
1484  1114120
1485   105550
1486   397461
1487  2337699
1488  1672109
1489   135731
1490   340484
1491  1198487
1492  2181792
1493   842482
1494  -466969
1495  1067493
1496  1895327
1497  1456120
1498   388692
1499   121320
1500  2028241
1501  1916875
1502   301074
1503   227884
1504   868872
1505  2019604
1506  1285985
1507  -250932
1508   849197
1509  1770018
1510  1555157
1511   611841
1512  -137928
1513  1577008
1514  2125724
1515   591727
1516   186749
1517   705047
1518  2033049
1519  1665889
1520  -260685
1521   467319
1522  1741358
1523  1708787
1524   784875
1525  -328321
1526  1192118
1527  2320303
1528   948084
1529   231501
1530   433180
1531  1751837
1532  2042446
1533    67493
1534   105988
1535  1400123
1536  1791499
1537  1255964
1538  -202406
1539   744542
1540  2337429
1541  1304210
1542   293209
1543   178673
1544  1376763
1545  2167030
1546   330415
1547   -93814
1548  1247465
1549  1872261
1550  1584749
1551   -51084
1552   303734
1553  2184945
1554  1580902
1555   420010
1556    22343
1557  1043781
1558  2348437
1559   755577
1560  -253741
1561   929070
1562  1807718
1563  1859887
1564   199548
1565   -94054
1566  1882392
1567  1843142
1568   677337
1569   -47173
1570   603355
1571  2345968
1572  1359225
1573  -139495
1574   569466
1575  1525167
1576  2013427
1577   554747
1578  -400217
1579  1446151
1580  2034744
1581  1066720
1582   105551
1583   241326
1584  2126787
1585  1732128
1586   -38929
1587   281286
1588  1231401
1589  2075474
1590  1080057
1591  -337337
1592  1066507
1593  2017201
1594  1358372
1595   371946
1596   -89890
1597  1649416
1598  1999166
1599   299302
1600   156143
1601   967503
1602  2098577
1603  1539945
1604  -293127
1605   643244
1606  1934779
1607  1528494
1608   514024
1609  -278096
1610  1288998
1611  2248591
1612   685813
1613   135183
1614   677400
1615  1862843
1616  1918262
1617   -38330
1618   186273
1619  1583892
1620  1650933
1621   957789
1622  -201378
1623   844480
1624  2273668
1625  1049694
1626   196495
1627   444514
1628  1509877
1629  2017924
1630   246649
1631    54735
1632  1479874
1633  1716180
1634  1181009
1635   -85246
1636   487115
1637  2172126
1638  1296829
1639   235042
1640   299799
1641  1265645
1642  2189257
1643   567277
1644  -185028
1645  1224517
1646  1793477
1647  1458305
1648    54295
1649    78172
1650  1953428
1651  1587719
1652   413915
1653   209363
1654   962886
1655  2259924
1656  1087129
1657  -164752
1658   866297
1659  1594852
1660  1613190
1661   330520
1662  -223117
1663  1631525
1664  1868555
1665   714128
1666   238092
1667   700368
1668  2198703
1669  1434939
1670  -184875
1671   550283
1672  1448662
1673  1695303
1674   643848
1675  -295422
1676  1365132
1677  2020395
1678   944474
1679   253947
1680   333135
1681  1918460
1682  1806755
1683   -15190
1684   249107
1685  1287029
1686  1895186
1687  1068556
1688  -398996
1689   905379
1690  2095850
1691  1232447
1692   309682
1693    23023
1694  1571000
1695  2106065
1696   337259
1697   153998
1698  1077803
1699  1857229
1700  1430456
1701  -309780
1702   407983
1703  1921119
1704  1470915
1705   568683
1706   -81461
1707  1216245
1708  2338251
1709   716632
1710     -330
1711   758591
1712  1702812
1713  1730392
1714   -93876
1715    54564
1716  1743727
1717  1683039
1718   875556
1719   -37874
1720   798376
1721  2285750
1722  1059124
1723   -48850
1724   430996
1725  1454507
1726  1996580
1727   290774
1728  -218308
1729  1479311
1730  1864088
1731  1171178
1732     1422
1733   376169
1734  2188985
1735  1463526
1736    66022
1737   184426
1738  1118689
1739  2159068
1740   834820
1741  -296426
1742  1031208
1743  1731645
1744  1438170
1745   266135
1746     1532
1747  1846330
1748  1808037
1749   434038
1750   201523
1751   815007
1752  2036939
1753  1176979
1754  -274177
1755   742356
1756  1629127
1757  1548880
1758   514024
1759  -167966
1760  1550713
1761  2043168
1762   704315
1763   143968
1764   492830
1765  1891299
1766  1532363
1767  -225606
1768   361911
1769  1499987
1770  1781882
1771   931368
1772  -261837
1773  1073723
1774  2071483
1775   986594
1776   241087
1777   219567
1778  1546746
1779  1839856
1780   153381
1781   250718
1782  1297979
1783  1721053
1784  1200599
1785  -194502
1786   677216
1787  1971379
1788  1161045
1789   363977
1790   156515
1791  1356840
1792  2079631
1793   420558
1794    57883
1795  1095963
1796  1709471
1797  1425469
1798  -127430
1799   303701
1800  1882231
1801  1381238
1802   519037
1803   102559
1804  1042681
1805  2159549
1806   759978
1807   -40514
1808   821296
1809  1575349
1810  1659094
1811   134449
1812     8636
1813  1737918
1814  1673490
1815   714591
1816   -19458
1817   610047
1818  2130139
1819  1123381
1820   -94217
1821   523403
1822  1435104
1823  1953169
1824   558442
1825  -197309
1826  1374586
1827  1741574
1828   958602
1829    62376
1830   219669
1831  1909663
1832  1492934
1833   106001
1834   371905
1835  1211515
1836  2002415
1837   904182
1838  -311487
1839  1003250
1840  1728883
1841  1137046
1842   205595
1843    11956
1844  1733974
1845  1863719
1846   310629
1847   162731
1848   911115
1849  1999704
1850  1285651
1851  -373059
1852   590135
1853  1767032
1854  1514545
1855   526843
1856  -213241
1857  1334599
1858  2076267
1859   644383
1860   102889
1861   533639
1862  1726823
1863  1634981
1864  -105604
1865   318215
1866  1569578
1867  1617847
1868   831973
1869  -243887
1870   900951
1871  2107872
1872   927360
1873   103426
1874   313251
1875  1542995
1876  1964857
1877   174288
1878    20109
1879  1335874
1880  1713322
1881  1125431
1882  -243642
1883   405073
1884  1992249
1885  1283737
1886   327113
1887   217899
1888  1234378
1889  2102422
1890   531319
1891  -176699
1892   948289
1893  1582623
1894  1409083
1895    39774
1896   112474
1897  1813159
1898  1551731
1899   568600
1900   142010
1901   817890
1902  2050241
1903   935544
1904  -184988
1905   661103
1906  1453679
1907  1645766
1908   377082
1909   -83768
1910  1569765
1911  1714001
1912   721355
1913   118555
1914   485800
1915  1899469
1916  1254320
1917   -39369
1918   541977
1919  1313591
1920  1709655
1921   673564
1922  -209725
1923  1219693
1924  1754019
1925   897635
1926   166256
1927   256100
1928  1816915
1929  1684322
1930   119465
1931   290036
1932  1138926
1933  1827954
1934   999672
1935  -375456
1936   790255
1937  1816403
1938  1213914
1939   364447
1940    61490
1941  1506788
1942  1892002
1943   375826
1944   190269
1945   854375
1946  1648855
1947  1292772
1948  -186585
1949   506139
1950  1702117
1951  1368561
1952   609647
1953   -30689
1954  1137718
1955  1970515
1956   571904
1957    39396
1958   644616
1959  1610806
1960  1643138
1961    -5352
1962   197743
1963  1578083
1964  1511336
1965   757660
1966  -136668
1967   746278
1968  2008232
1969   914371
1970    96731
1971   471503
1972  1412710
1973  1853326
1974   273390
1975   -56251
1976  1334650
1977  1601603
1978   977872
1979   -93450
1980   400480
1981  1985496
1982  1304830
1983   236564
1984   289877
1985  1115636
1986  1959964
1987   631633
1988  -272720
1989   958010
1990  1624419
1991  1336679
1992   131331
1993    59043
1994  1809228
1995  1635863
1996   387308
1997    99395
1998   779919
1999  1966703
2000  1013121
2001  -260551
2002   706628
2003  1575492
2004  1546446
2005   407506
2006  -163802
2007  1435094
2008  1781945
2009   654889
2010   110319
2011   449960
2012  1849868
2013  1493907
2014   -86808
2015   334362
2016  1323902
2017  1722339
2018   785604
2019  -324500
2020   996867
2021  1867458
2022   942444
2023   233207
2024   263925
2025  1584594
2026  1684164
2027   119331
2028   207993
2029  1068916
2030  1564157
2031  1028629
2032  -204063
2033   728052
2034  1840712
2035  1143057
2036   369660
2037   105993
2038  1300917
2039  1856422
2040   294222
2041   -21739
2042   884530
2043  1631238
2044  1357899
2045  -143443
2046   345621
2047  1784811
2048  1420714
2049   538517
2050   -78003
2051   882364
2052  1973483
2053   715131
2054   -37149
2055   613150
2056  1499056
2057  1687781
2058   162346
2059    15686
2060  1485646
2061  1528843
2062   773674
2063   -33656
2064   555366
2065  1917667
2066  1073097
2067   105051
2068   460590
2069  1224103
2070  1772879
2071   502070
2072  -160343
2073  1130895
2074  1548171
2075  1079385
2076   162205
2077   259980
2078  1777661
2079  1372982
2080   181112
2081   262573
2082   984665
2083  1801170
2084   799492
2085  -159597
2086  1011356
2087  1582027
2088  1127103
2089   239501
2090    95464
2091  1576654
2092  1543329
2093   297402
2094   172690
2095   764799
2096  1801515
2097  1217656
2098  -156766
2099   620506
2100  1525057
2101  1384734
2102   423318
2103  -255789
2104  1185296
2105  1752230
2106   575097
2107   172437
2108   584274
2109  1674979
2110  1447297
2111   -43070
2112   412934
2113  1381292
2114  1396867
2115   622569
2116  -281767
2117   892109
2118  1854423
2119   848325
2120   213700
2121   382185
2122  1511741
2123  1700114
2124    72625
2125    39538
2126  1174477
2127  1578326
2128  1018168
2129  -248507
2130   498204
2131  1858415
2132  1186937
2133   314227
2134   125823
2135  1138717
2136  1882988
2137   464591
2138   -63219
2139   903745
2140  1543902
2141  1349516
2142   -22021
2143   152907
2144  1638825
2145  1349624
2146   457550
2147    71028
2148   879998
2149  1978777
2150   810188
2151   -96753
2152   666561
2153  1381136
2154  1492770
2155   208862
2156  -117131
2157  1371155
2158  1537799
2159   765965
2160   106260
2161   526167
2162  1938318
2163  1229341
2164   -75701
2165   325822
2166  1181338
2167  1644366
2168   473292
2169  -300942
2170  1137782
2171  1686155
2172   969317
2173   186606
2174   271544
2175  1704465
2176  1438979
2177    70373
2178   155694
2179   891343
2180  1664634
2181   920486
2182  -267865
2183   748217
2184  1636579
2185  1250024
2186   346051
2187   -67566
2188  1373939
2189  1740348
2190   368666
2191    94936
2192   686325
2193  1599172
2194  1205060
2195  -159754
2196   471326
2197  1443443
2198  1256572
2199   572056
2200   -48937
2201  1082467
2202  1801166
2203   636913
2204   129100
2205   490351
2206  1425174
2207  1433178
2208   -43994
2209   183375
2210  1360721
2211  1442381
2212   809290
2213   -93865
2214   750366
2215  1863735
2216   918895
2217   181935
2218   280999
2219  1136645
2220  1613006
2221   270438
2222    52380
2223  1168012
2224  1513242
2225  1102432
2226     8127
2227   377978
2228  1702880
2229  1090072
2230   203751
2231   179384
2232   992994
2233  1740464
2234   530625
2235   -52235
2236  1006003
2237  1504425
2238  1246599
2239   129168
2240    75659
2241  1482023
2242  1285733
2243   381113
2244   113203
2245   730716
2246  1854579
2247   937051
2248  -153900
2249   637121
2250  1414134
2251  1448887
2252   296391
2253  -185359
2254  1295762
2255  1530584
2256   588489
2257    99709
2258   467708
2259  1697143
2260  1199694
2261   -77333
2262   405781
2263  1197651
2264  1532515
2265   682419
2266  -160349
2267  1028733
2268  1612807
2269   808102
2270   117639
2271   133097
2272  1465130
2273  1500619
2274   112105
2275   240580
2276  1051342
2277  1570269
2278   908489
2279  -232626
2280   719030
2281  1613045
2282   963685
2283   224130
2284    12848
2285  1253759
2286  1726200
2287   363520
2288   108062
2289   834253
2290  1582351
2291  1246388
2292  -210982
2293   272872
2294  1514197
2295  1245722
2296   455100
2297  -112822
2298   936482
2299  1880224
2300   692996
2301    42503
2302   544825
2303  1367845
2304  1481673
2305    46500
2306       23
2307  1278566
2308  1407573
2309   794322
2310   -77396
2311   532963
2312  1812783
2313  1006048
2314    72028
2315   325906
2316  1160694
2317  1667181
2318   342133
2319  -141698
2320  1082841
2321  1430240
2322   948444
2323    20531
2324   241419
2325  1638793
2326  1233902
2327   230926
2328   222747
2329   917635
2330  1767684
2331   740548
2332  -233484
2333   746393
2334  1387963
2335  1152674
2336   129394
2337   -84748
2338  1423094
2339  1508715
2340   473213
2341   201690
2342   682487
2343  1656448
2344   995902
2345  -189626
2346   512734
2347  1251348
2348  1270835
2349   476840
2350  -116563
2351  1129942
2352  1579425
2353   665883
2354   203856
2355   399318
2356  1479642
2357  1264391
2358   -68358
2359   317651
2360  1164172
2361  1377634
2362   701307
2363  -146101
2364   908764
2365  1616591
2366   766612
2367   203724
2368   243220
2369  1323610
2370  1526842
2371   157590
2372   146268
2373   975520
2374  1401398
2375   973089
2376  -163921
2377   508347
2378  1574194
2379  1007587
2380   311894
2381   108623
2382  1102988
2383  1707121
2384   397624
2385    20580
2386   787539
2387  1314235
2388  1153191
2389   -42548
2390   254968
2391  1502539
2392  1227587
2393   522655
2394    50191
2395   770084
2396  1739414
2397   666008
2398   -66100
2399   555142
2400  1241976
2401  1356038
2402   131976
2403     4083
2404  1372976
2405  1412682
2406   682588
2407    17904
2408   470279
2409  1673711
2410   933069
2411   -43134
2412   390993
2413  1125697
2414  1555553
2415   456353
2416  -166911
2417  1062525
2418  1458332
2419   852861
2420    35542
2421   164293
2422  1579742
2423  1285928
2424    93598
2425   216596
2426   938535
2427  1636926
2428   768101
2429  -258235
2430   711061
2431  1391267
2432  1071336
2433   284657
2434     3654
2435  1335713
2436  1504432
2437   318358
2438   109751
2439   637111
2440  1519454
2441  1021454
2442  -249602
2443   477703
2444  1420104
2445  1290042
2446   471690
2447  -153645
2448  1060853
2449  1669566
2450   544388
2451    28104
2452   339655
2453  1382417
2454  1393728
2455    -6963
2456   205831
2457  1196649
2458  1400913
2459   793814
2460  -205756
2461   595453
2462  1613742
2463   832538
2464   173801
2465   215468
2466  1164809
2467  1585011
2468   244098
2469    44647
2470   992524
2471  1343310
2472   967115
2473  -115075
2474   328250
2475  1515894
2476  1028307
2477   313475
2478   159378
2479   924720
2480  1686699
2481   514443
2482  -101867
2483   717687
2484  1282797
2485  1212275
2486    78421
2487    94944
2488  1421510
2489  1251819
2490   453179
2491    75398
2492   627251
2493  1647008
2494   786684
2495   -69302
2496   565259
2497  1180271
2498  1338063
2499   328736
2500   -66903
2501  1190739
2502  1338360
2503   592709
2504    43351
2505   340240
2506  1557577
2507  1107098
2508    39166
2509   411137
2510  1049733
2511  1412893
2512   582770
2513  -158299
2514   912704
2515  1334909
2516   760165
2517   209050
2518   204861
2519  1389507
2520  1291869
2521   128768
2522   281557
2523   907734
2524  1416745
2525   765842
2526  -249170
2527   674915
2528  1450818
2529   977841
2530   299212
2531    43045
2532  1222589
2533  1508499
2534   255419
2535    65499
2536   661438
2537  1410612
2538  1117811
2539  -164180
2540   339591
2541  1359232
2542  1181231
2543   523818
2544   -98122
2545   827594
2546  1585247
2547   558913
2548    79177
2549   463338
2550  1257481
2551  1353085
2552    47624
2553   148071
2554  1221648
2555  1207872
2556   609068
2557  -142555
2558   599333
2559  1674949
2560   810523
2561    99082
2562   327676
2563  1124956
2564  1540649
2565   249071
2566  -109745
2567   957608
2568  1282092
2569   900993
2570   -29120
2571   284423
2572  1573069
2573  1101195
2574   232939
2575   185933
2576   855974
2577  1587664
2578   505335
2579  -239736
2580   748994
2581  1337543
2582  1141779
2583   124257
2584    10256
2585  1397125
2586  1319364
2587   377214
2588    84552
2589   554080
2590  1558579
2591   873447
2592  -159914
2593   498633
2594  1195083
2595  1294989
2596   407009
2597  -161055
2598  1063199
2599  1390138
2600   572784
2601   121394
2602   339874
2603  1454784
2604  1184284
2605   -29374
2606   309002
2607  1023688
2608  1316285
2609   609178
2610  -245014
2611   806587
2612  1482771
2613   787267
2614   187425
2615   153651
2616  1289246
2617  1430751
2618   113274
2619    81488
2620   790555
2621  1320271
2622   920846
2623  -176949
2624   491529
2625  1425621
2626  1013292
2627   405200
2628    29123
2629   925587
2630  1486733
2631   356688
2632    57621
2633   646612
2634  1249364
2635  1132763
2636   -59383
2637   249027
2638  1338931
2639  1110596
2640   477834
2641   -41124
2642   712242
2643  1589612
2644   603400
2645    35063
2646   523548
2647  1159699
2648  1317808
2649   124961
2650    20000
2651  1139794
2652  1180521
2653   661979
2654    23083
2655   467794
2656  1575878
2657   891969
2658    90487
2659   334990
2660   958700
2661  1421076
2662   376008
2663  -139692
2664   916353
2665  1239753
2666   855383
2667   126329
2668   250343
2669  1456992
2670  1061342
2671   110059
2672   217988
2673   764776
2674  1418351
2675   617049
2676  -155843
2677   777579
2678  1280870
2679  1009701
2680   232967
2681   -11740
2682  1218221
2683  1258644
2684   292628
2685   138059
2686   573466
2687  1410407
2688   918336
2689  -146952
2690   535707
2691  1238324
2692  1124406
2693   353028
2694  -187037
2695  1010503
2696  1460989
2697   487075
2698    78693
2699   377541
2700  1372995
2701  1219540
2702   -96807
2703   198372
2704  1051957
2705  1252120
2706   675591
2707  -205357
2708   682200
2709  1511177
2710   762009
2711   189890
2712   189176
2713  1120822
2714  1377489
2715   102195
2716    34452
2717   874952
2718  1265218
2719   930069
2720  -110240
2721   413882
2722  1467212
2723   942343
2724   244654
2725    29326
2726   898157
2727  1570892
2728   381314
2729   -70919
2730   715254
2731  1269035
2732  1127087
2733   -29288
2734   103435
2735  1310331
2736  1107959
2737   440139
2738    10046
2739   596233
2740  1590029
2741   760688
2742    15160
2743   492801
2744  1046259
2745  1251232
2746   205009
2747  -107969
2748  1071956
2749  1218663
2750   629058
2751    56497
2752   381139
2753  1532168
2754   963813
2755    -1488
2756   323126
2757   924395
2758  1328083
2759   462250
2760  -186813
2761   868734
2762  1264733
2763   795540
2764   161797
2765   112053
2766  1299105
2767  1181912
2768   138190
2769   203650
2770   750408
2771  1387845
2772   779752
2773  -195262
2774   618396
2775  1255288
2776   937668
2777   243845
2778   -87639
2779  1092040
2780  1389601
2781   345471
2782   143451
2783   566446
2784  1343191
2785  1058402
2786  -117233
2787   336118
2788  1124482
2789  1059512
2790   482606
2791  -125935
2792   821087
2793  1474928
2794   574904
2795   183627
2796   415971
2797  1131375
2798  1173486
2799     3642
2800   185732
2801  1035591
2802  1112075
2803   709529
2804   -43833
2805   596473
2806  1473194
2807   724438
2808   165594
2809   266751
2810  1005427
2811  1344132
2812   143046
2813   -16234
2814   943330
2815  1223113
2816   880733
2817   -33972
2818   320348
2819  1404268
2820   893727
2821   218152
2822   175581
2823   805901
2824  1453574
2825   459268
2826   -75821
2827   702825
2828  1104724
2829  1012664
2830   105316
2831    66426
2832  1263171
2833  1103170
2834   358867
2835   114253
2836   618123
2837  1524472
2838   722500
2839  -176902
2840   469868
2841  1050297
2842  1127685
2843   260937
2844   -74095
2845  1136857
2846  1297573
2847   541526
2848    87717
2849   339120
2850  1409262
2851  1007964
2852   -90819
2853   253877
2854   909606
2855  1277831
2856   572795
2857  -174179
2858   852310
2859  1392004
2860   744049
2861   109091
2862    63875
2863  1203346
2864  1257755
2865   102580
2866   158535
2867   788533
2868  1322856
2869   840875
2870  -201945
2871   511562
2872  1312195
2873   934041
2874   295494
2875   -53883
2876   960404
2877  1408954
2878   328643
2879   114445
2880   613521
2881  1203486
2882  1008777
2883  -118784
2884   277020
2885  1214483
2886  1040288
2887   489288
2888   -51070
2889   721866
2890  1493714
2891   547987
2892    28355
2893   389529
2894  1089881
2895  1250238
2896    55702
2897    24259
2898  1064844
2899  1178264
2900   695145
2901   -52309
2902   422727
2903  1426576
2904   746026
2905    88872
2906   290689
2907   909301
2908  1365842
2909   357223
2910   -34731
2911   864379
2912  1120140
2913   831317
2914    33664
2915   143646
2916  1300199
2917   978231
2918   210929
2919   197635
2920   752610
2921  1456050
2922   604801
2923  -132111
2924   659719
2925  1094953
2926   938644
2927   160919
2928   -13734
2929  1164619
2930  1165064
2931   369317
2932   180260
2933   539470
2934  1382512
2935   846261
2936  -138956
2937   429628
2938  1041514
2939  1111911
2940   409919
2941  -131265
2942   945491
2943  1296252
2944   522207
2945   140210
2946   305211
2947  1258584
2948  1110539
2949    14976
2950   295913
2951   925181
2952  1144433
2953   634091
2954  -136903
2955   678828
2956  1286384
2957   656743
2958   204620
2959   181839
2960  1090368
2961  1266374
2962   147118
2963   188336
2964   826044
2965  1127006
2966   756167
2967  -169348
2968   452728
2969  1312781
2970   808639
2971   279572
2972   101628
2973   918778
2974  1417611
2975   334172
2976    41040
2977   626597
2978  1090769
2979   973928
2980   -71330
2981   180897
2982  1258077
2983  1048484
2984   454932
2985    23528
2986   647724
2987  1455692
2988   522439
2989   -50445
2990   473846
2991  1029095
2992  1161005
2993   132058
2994    10606
2995  1078335
2996  1110126
2997   601339
2998    34470
2999   370170
3000  1389654
3001   795965
3002     4444
3003   314558
3004   936874
3005  1341950
3006   381961
3007  -175986
3008   850798
3009  1193733
3010   752207
3011    64523
3012   140089
3013  1334461
3014  1091895
3015   135125
3016   176059
3017   711419
3018  1350438
3019   651620
3020  -223468
3021   566923
3022  1167133
3023   952493
3024   247054
3025   -52970
3026  1103595
3027  1296572
3028   331801
3029    84776
3030   456621
3031  1260600
3032   932084
3033  -119391
3034   375639
3035  1081248
3036  1060268
3037   467476
3038  -118119
3039   810291
3040  1317929
3041   483128
3042   116454
3043   304384
3044  1121271
3045  1145837
3046    35750
3047   218847
3048   973151
3049  1108942
3050   629135
3051  -162010
3052   544184
3053  1334705
3054   684205
3055   192733
3056   217930
3057   973397
3058  1306449
3059   218043
3060    66854
3061   776194
3062  1073966
3063   831774
3064   -61632
3065   301936
3066  1276125
3067   872058
3068   309901
3069   137166
3070   742529
3071  1355799
3072   408243
3073   -14344
3074   636270
3075  1034636
3076   988146
3077   102328
3078   150517
3079  1183896
3080   995453
3081   400536
3082    97064
3083   522499
3084  1348372
3085   632941
3086   -33456
3087   502421
3088  1007052
3089  1138421
3090   260224
3091   -54660
3092   997336
3093  1096812
3094   515912
3095    77437
3096   322974
3097  1323518
3098   909675
3099    18166
3100   344802
3101   876736
3102  1197757
3103   445448
3104  -184582
3105   747913
3106  1160614
3107   713500
3108   203837
3109   168401
3110  1188576
3111  1121123
3112   134066
3113   198894
3114   690109
3115  1177306
3116   670194
3117  -169582
3118   575998
3119  1175687
3120   828734
3121   294504
3122    60735
3123  1009534
3124  1219019
3125   226963
3126    90788
3127   547220
3128  1155511
3129   915393
3130  -109903
3131   366445
3132  1146243
3133   960321
3134   396546
3135   -94526
3136   756529
3137  1366603
3138   455095
3139    58224
3140   399550
3141  1106244
3142  1151757
3143    14287
3144   117676
3145   996795
3146  1060076
3147   590699
3148  -110788
3149   457617
3150  1379519
3151   747587
3152   161255
3153   249343
3154   894820
3155  1282911
3156   229253
3157   -59676
3158   797505
3159  1090696
3160   792388
3161    -8446
3162   241332
3163  1311798
3164   938823
3165   232888
3166   137977
3167   677727
3168  1326387
3169   485510
3170  -111632
3171   613266
3172  1074655
3173  1000156
3174   171654
3175    27143
3176  1111154
3177  1054558
3178   333393
3179    83874
3180   483045
3181  1346144
3182   774788
3183   -75582
3184   435473
3185   983595
3186  1084962
3187   349902
3188  -110027
3189   881909
3190  1145878
3191   520322
3192   134110
3193   293892
3194  1233718
3195  1015512
3196    18536
3197   260534
3198   818954
3199  1106856
3200   530711
3201  -166989
3202   692907
3203  1213780
3204   678735
3205   222166
3206   163693
3207  1057884
3208  1137022
3209   134245
3210   164076
3211   701605
3212  1100726
3213   766605
3214  -109247
3215   474939
3216  1208673
3217   839072
3218   313553
3219    17365
3220   801405
3221  1254632
3222   334705
3223    95812
3224   551926
3225  1064370
3226   983150
3227     5109
3228   244546
3229  1086631
3230   909354
3231   434013
3232    18714
3233   609847
3234  1288805
3235   517854
3236   120466
3237   465809
3238   957447
3239  1078653
3240   121686
3241    70358
3242   961730
3243   988049
3244   575272
3245    35787
3246   435141
3247  1318218
3248   716806
3249    80789
3250   306171
3251   833190
3252  1185053
3253   291502
3254   -69068
3255   833540
3256  1083971
3257   737413
3258    88071
3259   212025
3260  1240266
3261   915083
3262   127268
3263   167914
3264   669994
3265  1255320
3266   551865
3267  -116591
3268   650360
3269  1090259
3270   875830
3271   193888
3272     9001
3273  1054865
3274  1079342
3275   270856
3276   136099
3277   521072
3278  1253387
3279   810207
3280  -121726
3281   401298
3282  1000122
3283   990360
3284   351266
3285  -127510
3286   842735
3287  1226754
3288   472522
3289   140752
3290   357519
3291  1153396
3292   992796
3293   -42479
3294   216896
3295   885354
3296  1049950
3297   562597
3298  -136494
3299   602542
3300  1270344
3301   672967
3302   166158
3303   137737
3304   952339
3305  1217788
3306   178848
3307    67323
3308   708081
3309  1081836
3310   813654
3311   -70664
3312   345056
3313  1190618
3314   791662
3315   263980
3316    71472
3317   741671
3318  1289968
3319   403645
3320    68472
3321   608779
3322  1020831
3323   940505
3324    20276
3325   127939
3326  1078673
3327   918074
3328   381923
3329    25716
3330   557970
3331  1355418
3332   624575
3333    11345
3334   416108
3335   931462
3336  1087916
3337   182491
3338   -77459
3339   895776
3340  1056624
3341   594113
3342    74452
3343   318501
3344  1260938
3345   833895
3346    59826
3347   273723
3348   767354
3349  1151938
3350   437895
3351  -104762
3352   726267
3353  1054049
3354   712560
3355   188806
3356   144554
3357  1078281
3358   969227
3359   178654
3360   230304
3361   635036
3362  1139668
3363   656619
3364   -81804
3365   543722
3366  1015032
3367   791485
3368   269629
3369    35113
3370   945388
3371  1113266
3372   288446
3373   178463
3374   541110
3375  1107944
3376   807498
3377   -85323
3378   373820
3379   997765
3380   886958
3381   402465
3382   -24996
3383   763744
3384  1229242
3385   464463
3386   143863
3387   348704
3388   987495
3389   999034
3390    27135
3391   175079
3392   900702
3393   997054
3394   590742
3395   -57392
3396   528216
3397  1244957
3398   616687
3399   131880
3400   216126
3401   868973
3402  1161622
3403   208871
3404    66379
3405   774510
3406  1012269
3407   734396
3408   -18558
3409   299743
3410  1186407
3411   775766
3412   210614
3413   148027
3414   719766
3415  1262096
3416   421393
3417   -45998
3418   593338
3419   990257
3420   877182
3421    63070
3422    79866
3423  1089904
3424   992349
3425   362386
3426    90079
3427   501313
3428  1256710
3429   644751
3430   -64062
3431   404510
3432   903882
3433  1012582
3434   262984
3435   -38940
3436   934463
3437  1080785
3438   495539
3439    98670
3440   303073
3441  1150941
3442   824034
3443     4576
3444   290674
3445   813420
3446  1102173
3447   485978
3448  -123466
3449   685993
3450  1118041
3451   643177
3452   126807
3453    98456
3454  1032655
3455  1071107
3456   142955
3457   169947
3458   694044
3459  1147422
3460   704915
3461  -156467
3462   415595
3463  1063850
3464   792147
3465   296827
3466    31826
3467   826213
3468  1179363
3469   353920
3470   119003
3471   484226
3472  1016387
3473   895216
3474   -31923
3475   223696
3476   974612
3477   910537
3478   469309
3479      497
3480   615732
3481  1212912
3482   493477
3483    90843
3484   347499
3485   927645
3486  1048432
3487   123896
3488   116518
3489   881992
3490   952644
3491   584309
3492     -459
3493   402858
3494  1184002
3495   660040
3496   126355
3497   262335
3498   790674
3499  1146978
3500   319092
3501    23178
3502   732338
3503   951606
3504   700261
3505    52988
3506   198597
3507  1123266
3508   845498
3509   232841
3510   197258
3511   637709
3512  1183615
3513   501928
3514   -50797
3515   558416
3516   933158
3517   814654
3518   178406
3519    90110
3520  1017825
3521   981186
3522   324324
3523   163600
3524   479903
3525  1117397
3526   661280
3527   -45576
3528   426725
3529   893085
3530   924695
3531   348118
3532   -20765
3533   845881
3534  1078941
3535   428973
3536   106234
3537   301342
3538  1068595
3539   898234
3540    19127
3541   269442
3542   832640
3543  1021102
3544   506382
3545  -127381
3546   606163
3547  1121594
3548   605045
3549   174555
3550   172661
3551   937845
3552  1059326
3553   165395
3554   149357
3555   669045
3556   989940
3557   681840
3558   -94287
3559   371346
3560  1088955
3561   763341
3562   294766
3563   110257
3564   776355
3565  1168900
3566   292948
3567    43831
3568   541665
3569   983643
3570   844689
3571   -34053
3572   190000
3573  1053312
3574   904576
3575   390349
3576    20882
3577   552043
3578  1206308
3579   495377
3580     8180
3581   384715
3582   919454
3583  1049933
3584   167455
3585    22084
3586   867844
3587   953072
3588   522868
3589    21127
3590   324220
3591  1182747
3592   738187
3593    95452
3594   271466
3595   782441
3596  1141596
3597   376200
3598   -70746
3599   677353
3600   966306
3601   654758
3602    92747
3603   172517
3604  1103579
3605   925231
3606   182067
3607   166673
3608   596082
3609  1111859
3610   557772
3611  -100706
3612   507197
3613   958765
3614   809109
3615   254256
3616    36684
3617   909660
3618  1043273
3619   313568
3620   115959
3621   402345
3622  1065194
3623   790495
3624   -34453
3625   353785
3626   918712
3627   922996
3628   403666
3629   -68281
3630   677989
3631  1083376
3632   460912
3633   145964
3634   290026
3635   957322
3636   955024
3637    89369
3638   225353
3639   786876
3640   925591
3641   552682
3642   -57153
3643   484107
3644  1089568
3645   613257
3646   227851
3647   231112
3648   828464
3649  1040170
3650   185848
3651   105437
3652   674479
3653   917376
3654   683442
3655    -4877
3656   346077
3657  1106933
3658   760755
3659   272794
3660   123184
3661   663535
3662  1130145
3663   344376
3664     5373
3665   540034
3666   921242
3667   853051
3668   114349
3669   176227
3670   994570
3671   859934
3672   363569
3673   100135
3674   473033
3675  1118329
3676   557311
3677    28358
3678   438261
3679   857744
3680   952921
3681   233003
3682    20612
3683   853017
3684   937390
3685   464041
3686   100027
3687   342649
3688  1125373
3689   756202
3690    51903
3691   295285
3692   746932
3693  1004608
3694   380285
3695   -97852
3696   679219
3697  1005033
3698   626146
3699   174010
3700   172995
3701  1016002
3702   931385
3703   136173
3704   150954
3705   591182
3706  1041493
3707   608414
3708  -103767
3709   474309
3710  1008069
3711   759206
3712   253646
3713    30598
3714   830623
3715  1052732
3716   282007
3717   118757
3718   461269
3719  1008873
3720   815712
3721   -21887
3722   309327
3723   931693
3724   834616
3725   360347
3726   -56914
3727   623793
3728  1134695
3729   466421
3730   110462
3731   348074
3732   937841
3733   975933
3734    70047
3735   118292
3736   813042
3737   899411
3738   526251
3739   -46537
3740   423050
3741  1144834
3742   656551
3743   165977
3744   208945
3745   764967
3746  1078740
3747   240391
3748     8507
3749   675149
3750   948092
3751   720765
3752    51876
3753   221813
3754  1044744
3755   778479
3756   244404
3757   141555
3758   566656
3759  1099192
3760   452038
3761     3905
3762   529163
3763   885050
3764   845183
3765   188213
3766    86749
3767   898575
3768   861485
3769   330664
3770   120868
3771   445708
3772  1103190
3773   650373
3774     -659
3775   397232
3776   820067
3777   895696
3778   295205
3779   -30138
3780   760031
3781   967420
3782   483585
3783   154497
3784   284103
3785  1036290
3786   846644
3787    78024
3788   236102
3789   677145
3790   934322
3791   475609
3792   -61756
3793   599688
3794  1011900
3795   604142
3796   225818
3797   184944
3798   888705
3799   940633
3800   167395
3801   177890
3802   589922
3803   931641
3804   648266
3805   -43455
3806   431973
3807  1006109
3808   705891
3809   270409
3810    65923
3811   743547
3812  1055280
3813   284123
3814   107200
3815   510424
3816   937190
3817   811063
3818     5282
3819   232554
3820   920885
3821   790277
3822   387269
3823    38524
3824   565101
3825  1113839
3826   487317
3827   110091
3828   368829
3829   826708
3830   919171
3831   114869
3832    74396
3833   811019
3834   868415
3835   520275
3836    56027
3837   387408
3838  1103732
3839   633229
3840   127017
3841   264791
3842   709016
3843   996633
3844   289529
3845     2784
3846   689013
3847   901278
3848   645619
3849   109179
3850   214072
3851  1027972
3852   775933
3853   159726
3854   162739
3855   594021
3856  1071398
3857   481741
3858   -54057
3859   538864
3860   912216
3861   753678
3862   176305
3863    38766
3864   892523
3865   937925
3866   306249
3867   117006
3868   427767
3869  1072237
3870   711966
3871   -49663
3872   313798
3873   823267
3874   873116
3875   341115
3876   -55773
3877   718160
3878  1035057
3879   462456
3880   147447
3881   279225
3882   940554
3883   851300
3884    43138
3885   201268
3886   722497
3887   911093
3888   524477
3889   -58971
3890   523810
3891  1052389
3892   593855
3893   173403
3894   138424
3895   805628
3896  1004387
3897   185867
3898   107538
3899   621803
3900   936383
3901   700083
3902   -30782
3903   311279
3904   986272
3905   705588
3906   275164
3907    79137
3908   625678
3909  1066241
3910   372298
3911    95309
3912   488787
3913   857202
3914   831507
3915    77138
3916   132806
3917   872610
3918   803994
3919   417278
3920    99217
3921   464019
3922  1061037
3923   513030
3924    85677
3925   381472
3926   758673
3927   899749
3928   216346
3929    62994
3930   784587
3931   870051
3932   505615
3933   100261
3934   303259
3935  1024992
3936   661823
3937    84639
3938   266063
3939   683371
3940   988834
3941   392880
3942   -13759
3943   646048
3944   892712
3945   611284
3946   161068
3947   152931
3948   917314
3949   816089
3950   189078
3951   203292
3952   547301
3953   990916
3954   577941
3955   -35092
3956   473175
3957   862103
3958   683708
3959   237332
3960    66211
3961   821618
3962   951218
3963   291525
3964   180197
3965   448683
3966   938869
3967   689072
3968   -27588
3969   333973
3970   830850
3971   767976
3972   362256
3973     2574
3974   671112
3975  1027457
3976   418488
3977   142033
3978   320390
3979   882287
3980   860307
3981    44763
3982   187192
3983   784807
3984   862657
3985   495376
3986   -53322
3987   452093
3988  1048021
3989   562834
3990   156256
3991   209502
3992   769246
3993  1012655
3994   218015
3995    80485
3996   633485
3997   865556
3998   649699
3999    -8080
4000   243790
4001   978752
4002   711980
4003   266217
4004   166800
4005   620896
4006  1072692
4007   395614
4008    22345
4009   479436
4010   809683
4011   765184
4012   103604
4013    94489
4014   896940
4015   847858
4016   367931
4017   113971
4018   444242
4019  1064017
4020   553602
4021    -6276
4022   356029
4023   770907
4024   884111
4025   267278
4026    -3613
4027   757213
4028   906419
4029   476226
4030   116454
4031   248807
4032   976585
4033   739348
4034    77956
4035   250570
4036   666417
4037   944108
4038   445116
4039   -68543
4040   574639
4041   927125
4042   582905
4043   177626
4044   144203
4045   885965
4046   893348
4047   165890
4048   178717
4049   562770
4050   934773
4051   587407
4052   -85699
4053   403621
4054   908683
4055   706507
4056   292602
4057    61081
4058   734187
4059  1011840
4060   321588
4061   110776
4062   384599
4063   859641
4064   776793
4065    29310
4066   243131
4067   830115
4068   797573
4069   437606
4070    28885
4071   517316
4072   998278
4073   440481
4074   134093
4075   302580
4076   759923
4077   885911
4078   168270
4079   177002
4080   752809
4081   793356
4082   516548
4083    44092
4084   358456
4085   976092
4086   556444
4087   182588
4088   263771
4089   675498
4090   953496
4091   289453
4092    82520
4093   640159
4094   801409
4095   613326
4096    83155
4097   212010
4098   952353
4099   716132
4100   227128
4101   199693
4102   572884
4103   999828
4104   402102
4105   -24273
4106   514825
4107   824930
4108   731529
4109   177085
4110    98909
4111   867982
4112   827270
4113   303848
4114   143910
4115   407861
4116   982856
4117   598814
4118    -2325
4119   375921
4120   777481
4121   840089
4122   331996
4123    -7024
4124   703731
4125   892997
4126   399612
4127   134643
4128   291830
4129   936849
4130   767691
4131    57459
4132   282956
4133   712286
4134   861757
4135   423005
4136   -77474
4137   537978
4138   941773
4139   526490
4140   179552
4141   177615
4142   867174
4143   950442
4144   160185
4145   131341
4146   557498
4147   868401
4148   609827
4149   -71067
4150   328469
4151   929287
4152   698952
4153   310420
4154    84129
4155   648090
4156  1009504
4157   320563
4158    87648
4159   429559
4160   818068
4161   775120
4162    41709
4163   203688
4164   864805
4165   761093
4166   378796
4167    40560
4168   475273
4169  1028561
4170   463260
4171    88029
4172   345405
4173   759295
4174   897427
4175   191173
4176    63283
4177   717971
4178   801971
4179   509099
4180    60432
4181   288405
4182  1006991
4183   656929
4184   147586
4185   242290
4186   642558
4187   954129
4188   318956
4189   -25372
4190   593092
4191   826650
4192   614064
4193   145191
4194   178967
4195   929427
4196   790482
4197   215928
4198   177668
4199   482164
4200   926478
4201   498005
4202   -24304
4203   465339
4204   819765
4205   736179
4206   274815
4207    73321
4208   776147
4209   860216
4210   292386
4211   145341
4212   367439
4213   909929
4214   661169
4215    19577
4216   362134
4217   777612
4218   780164
4219   372854
4220     4624
4221   612881
4222   914773
4223   412656
4224   163901
4225   278905
4226   848601
4227   821502
4228    81181
4229   217237
4230   668546
4231   801697
4232   510578
4233    -3550
4234   445272
4235   913058
4236   543415
4237   247582
4238   212785
4239   710728
4240   899371
4241   197186
4242   140411
4243   580070
4244   793486
4245   630913
4246    42477
4247   324463
4248   921395
4249   627616
4250   259157
4251   137924
4252   593270
4253   962722
4254   310972
4255    82305
4256   513326
4257   802483
4258   746413
4259   108667
4260   167112
4261   850402
4262   721191
4263   330580
4264    77504
4265   425838
4266  1021861
4267   510719
4268    62679
4269   385139
4270   757053
4271   856828
4272   202265
4273    11098
4274   728955
4275   807825
4276   436075
4277   109753
4278   299899
4279   985839
4280   673820
4281   100547
4282   274731
4283   638568
4284   893281
4285   360161
4286   -41209
4287   587888
4288   847231
4289   569506
4290   164125
4291   155792
4292   881129
4293   807922
4294   150021
4295   170701
4296   527017
4297   923545
4298   549516
4299   -50804
4300   439398
4301   847000
4302   677024
4303   256241
4304    27544
4305   714226
4306   921517
4307   299090
4308   139859
4309   389925
4310   887505
4311   738809
4312     8168
4313   267599
4314   762767
4315   731955
4316   379100
4317    -3422
4318   548515
4319   960075
4320   447032
4321   189796
4322   301701
4323   765481
4324   845228
4325   103687
4326   139751
4327   658562
4328   774754
4329   526572
4330    22606
4331   384602
4332   974491
4333   574257
4334   208661
4335   219322
4336   646420
4337   903703
4338   219799
4339    79177
4340   597597
4341   786466
4342   633117
4343    94372
4344   242514
4345   900076
4346   664832
4347   256021
4348   151524
4349   506267
4350   969272
4351   409921
4352    30617
4353   471976
4354   768978
4355   742909
4356   168636
4357    99035
4358   804579
4359   749675
4360   330348
4361   156593
4362   394721
4363   946282
4364   558973
4365    61104
4366   372608
4367   675153
4368   777586
4369   289822
4370    33183
4371   697603
4372   833038
4373   432179
4374   170714
4375   276117
4376   901082
4377   694035
4378    60798
4379   263120
4380   628107
4381   831885
4382   431850
4383   -17423
4384   560219
4385   871675
4386   545643
4387   214728
4388   140311
4389   765204
4390   818932
4391   173562
4392   190514
4393   520536
4394   832065
4395   600759
4396     4586
4397   395176
4398   834969
4399   611779
4400   276504
4401    91438
4402   648696
4403   897456
4404   275072
4405   167776
4406   455914
4407   794695
4408   699710
4409    35695
4410   244281
4411   788887
4412   693113
4413   370038
4414    51057
4415   514254
4416   988161
4417   419387
4418   112612
4419   331499
4420   742500
4421   821359
4422   103737
4423   100005
4424   734646
4425   770312
4426   473031
4427    52517
4428   353664
4429   962562
4430   563783
4431   136056
4432   228650
4433   616853
4434   915811
4435   292784
4436    24125
4437   604892
4438   808716
4439   610566
4440    82214
4441   165357
4442   886102
4443   693744
4444   205762
4445   180664
4446   521751
4447   955738
4448   468011
4449     3282
4450   458491
4451   744147
4452   683236
4453   191277
4454    47911
4455   765465
4456   802115
4457   325979
4458   172849
4459   389171
4460   920837
4461   611176
4462    -5188
4463   319400
4464   711580
4465   759155
4466   327972
4467    -5862
4468   643838
4469   879552
4470   424566
4471   166386
4472   235503
4473   814079
4474   767387
4475    95504
4476   217894
4477   602611
4478   806853
4479   508111
4480    -9273
4481   458044
4482   868910
4483   516401
4484   211382
4485   157039
4486   699984
4487   852489
4488   200154
4489   185093
4490   546880
4491   771689
4492   602062
4493    16416
4494   313632
4495   836740
4496   613179
4497   289859
4498   116386
4499   589099
4500   946372
4501   333218
4502   108646
4503   428668
4504   742410
4505   711332
4506    75951
4507   166407
4508   787679
4509   707463
4510   394659
4511   120706
4512   443181
4513   934826
4514   446720
4515   106415
4516   336907
4517   652059
4518   798748
4519   213200
4520    93082
4521   700842
4522   752563
4523   475585
4524   125678
4525   309524
4526   904871
4527   565354
4528   110733
4529   277691
4530   606606
4531   858372
4532   340177
4533    27989
4534   586151
4535   762410
4536   534202
4537   154591
4538   167969
4539   835666
4540   725447
4541   201460
4542   220660
4543   503293
4544   880134
4545   486760
4546   -27878
4547   439374
4548   760995
4549   624125
4550   227008
4551    81223
4552   752473
4553   841016
4554   287390
4555   176538
4556   374745
4557   819922
4558   629387
4559    15921
4560   305464
4561   718183
4562   718448
4563   370078
4564    19075
4565   574943
4566   884350
4567   381588
4568   151944
4569   272162
4570   767553
4571   762411
4572    78816
4573   219765
4574   680409
4575   760167
4576   468519
4577    -5606
4578   420379
4579   895939
4580   495231
4581   183821
4582   198099
4583   679413
4584   897870
4585   199211
4586    92549
4587   559941
4588   774750
4589   606853
4590    16734
4591   241649
4592   868883
4593   632555
4594   260458
4595   141895
4596   539411
4597   933806
4598   353203
4599    48933
4600   432352
4601   714425
4602   714863
4603   137980
4604   134578
4605   783321
4606   731345
4607   348283
4608   110859
4609   378923
4610   916477
4611   490652
4612    51451
4613   342752
4614   671860
4615   792216
4616   268162
4617    51781
4618   665353
4619   770754
4620   435348
4621   122295
4622   234546
4623   856582
4624   662166
4625   123719
4626   258155
4627   587068
4628   833904
4629   411921
4630   -23640
4631   499875
4632   778149
4633   534161
4634   194974
4635   152020
4636   773592
4637   788483
4638   210095
4639   219906
4640   469225
4641   787979
4642   536205
4643     4628
4644   382302
4645   751881
4646   611861
4647   305248
4648   103487
4649   649359
4650   833616
4651   277618
4652   159531
4653   388720
4654   774376
4655   662431
4656    39981
4657   279951
4658   747659
4659   683271
4660   374700
4661    46733
4662   498954
4663   869723
4664   382276
4665   157177
4666   318622
4667   713963
4668   785892
4669   145310
4670   177489
4671   664753
4672   709936
4673   450959
4674    34471
4675   348726
4676   883275
4677   512443
4678   191753
4679   255754
4680   622281
4681   850215
4682   246753
4683    82799
4684   553415
4685   710402
4686   568179
4687   101675
4688   228488
4689   848738
4690   633086
4691   243081
4692   197594
4693   504035
4694   871414
4695   362325
4696    26542
4697   466759
4698   719728
4699   650925
4700   182801
4701   132020
4702   773520
4703   719360
4704   283395
4705   141581
4706   382464
4707   882297
4708   546764
4709    35668
4710   344206
4711   688401
4712   757419
4713   296096
4714     -312
4715   616991
4716   793490
4717   398790
4718   146928
4719   251598
4720   831271
4721   707946
4722    99077
4723   257501
4724   589101
4725   750074
4726   406838
4727   -15459
4728   485831
4729   812127
4730   500054
4731   203555
4732   179994
4733   742742
4734   807501
4735   165566
4736   159167
4737   498376
4738   770919
4739   549305
4740   -18244
4741   335343
4742   830446
4743   621481
4744   265491
4745    75462
4746   580784
4747   874164
4748   282337
4749   112807
4750   401469
4751   742431
4752   700130
4753    84738
4754   210746
4755   736849
4756   672378
4757   366006
4758    55779
4759   416707
4760   892167
4761   435605
4762   134541
4763   320017
4764   666342
4765   791846
4766   182578
4767    95886
4768   630961
4769   694628
4770   460329
4771    94034
4772   297552
4773   876522
4774   581087
4775   175604
4776   241919
4777   561771
4778   813264
4779   301899
4780    33366
4781   523177
4782   704237
4783   559561
4784   175216
4785   208372
4786   805198
4787   659579
4788   211949
4789   192120
4790   445822
4791   819376
4792   450506
4793    34024
4794   436225
4795   713042
4796   650762
4797   256073
4798    85948
4799   680127
4800   737145
4801   292002
4802   173760
4803   354427
4804   809550
4805   581787
4806    62537
4807   337999
4808   667669
4809   676994
4810   325769
4811    43192
4812   574404
4813   785598
4814   360027
4815   191394
4816   304823
4817   760243
4818   688676
4819    88238
4820   226707
4821   605441
4822   703358
4823   420938
4824     9169
4825   452602
4826   841014
4827   494934
4828   196322
4829   189689
4830   663892
4831   807882
4832   174339
4833   125662
4834   519254
4835   731470
4836   559494
4837    58632
4838   319542
4839   812752
4840   572610
4841   249179
4842   132288
4843   523243
4844   837022
4845   307663
4846   112698
4847   445215
4848   708777
4849   663117
4850   114284
4851   180038
4852   754308
4853   660443
4854   326503
4855    93423
4856   401010
4857   883373
4858   454865
4859    86514
4860   345608
4861   657056
4862   742771
4863   199507
4864    50654
4865   641345
4866   721551
4867   425846
4868   124332
4869   278915
4870   852076
4871   588587
4872   108819
4873   238979
4874   563731
4875   800174
4876   350684
4877     9475
4878   525468
4879   753475
4880   539038
4881   173712
4882   143119
4883   734735
4884   695799
4885   179091
4886   170391
4887   453459
4888   820106
4889   516624
4890    17705
4891   393772
4892   729317
4893   594882
4894   235423
4895    58708
4896   636679
4897   779429
4898   277551
4899   157353
4900   380893
4901   782327
4902   627475
4903    42583
4904   269544
4905   674491
4906   657420
4907   346128
4908    25598
4909   494647
4910   833728
4911   419700
4912   171432
4913   266591
4914   690417
4915   733569
4916   126968
4917   163139
4918   593205
4919   691129
4920   469418
4921    60153
4922   367001
4923   816371
4924   495723
4925   203085
4926   210224
4927   572608
4928   781763
4929   247194
4930   127768
4931   519903
4932   684296
4933   564424
4934    99107
4935   239722
4936   764304
4937   571026
4938   247550
4939   170764
4940   491069
4941   843585
4942   372021
4943    84084
4944   428531
4945   657143
4946   622566
4947   151074
4948   124990
4949   708130
4950   666579
4951   326402
4952   162663
4953   380046
4954   842094
4955   508325
4956    77614
4957   323384
4958   599574
4959   675865
4960   247362
4961    52652
4962   612714
4963   729849
4964   405450
4965   176433
4966   278469
4967   777396
4968   601273
4969   101898
4970   252304
4971   541014
4972   733146
4973   382180
4974    24797
4975   508647
4976   759324
4977   470154
4978   179036
4979   169663
4980   714518
4981   708490
4982   154485
4983   184899
4984   508127
4985   759844
4986   492785
4987    -8214
4988   362438
4989   747949
4990   557380
4991   246966
4992    91090
4993   596419
4994   811401
4995   298515
4996   142857
4997   377916
4998   714014
4999   620986
5000    47893
5001   213681
5002   690979
5003   636110
5004   344414
5005    80589
5006   479887
5007   845453
5008   381961
5009   129283
5010   289081
5011   640804
5012   709195
5013   141449
5014   139476
5015   631770
5016   703496
5017   457385
5018    70355
5019   310717
5020   816595
5021   501942
5022   146981
5023   207055
5024   563103
5025   794535
5026   278168
5027    71984
5028   526394
5029   700778
5030   542875
5031   110815
5032   186168
5033   759810
5034   615831
5035   219882
5036   171694
5037   453748
5038   828960
5039   421500
5040    25712
5041   390737
5042   665992
5043   624629
5044   204460
5045    91767
5046   667960
5047   706248
5048   315545
5049   169895
5050   347673
5051   780005
5052   534527
5053    63279
5054   297800
5055   603851
5056   671545
5057   318602
5058    66563
5059   572907
5060   743784
5061   381052
5062   155526
5063   239629
5064   727443
5065   647358
5066   107067
5067   227561
5068   576700
5069   713574
5070   424909
5071    19245
5072   429402
5073   748674
5074   463561
5075   198759
5076   165674
5077   623984
5078   750243
5079   233910
5080   185807
5081   470481
5082   687658
5083   525215
5084    44757
5085   294147
5086   719225
5087   545641
5088   278841
5089   142069
5090   541040
5091   794182
5092   306507
5093   146713
5094   398868
5095   651056
5096   590332
5097    89492
5098   201953
5099   687855
5100   622749
5101   347012
5102   114419
5103   411393
5104   814043
5105   408746
5106   107144
5107   307983
5108   607643
5109   710061
5110   209449
5111   118772
5112   611713
5113   657620
5114   407640
5115   110535
5116   287082
5117   782161
5118   518872
5119   149584
5120   264377
5121   548864
5122   760023
5123   307048
5124    48428
5125   506997
5126   677763
5127   484417
5128   133023
5129   183618
5130   753379
5131   639145
5132   194500
5133   205663
5134   464785
5135   763187
5136   415709
5137     9419
5138   393458
5139   673673
5140   561665
5141   220043
5142   101536
5143   657939
5144   732044
5145   270728
5146   147772
5147   351762
5148   750217
5149   550928
5150    36591
5151   283125
5152   653742
5153   650594
5154   316890
5155    38173
5156   519448
5157   771638
5158   358925
5159   146939
5160   249568
5161   678467
5162   684662
5163   133088
5164   189339
5165   564293
5166   679197
5167   443182
5168    33291
5169   364443
5170   759738
5171   470911
5172   195784
5173   191747
5174   594724
5175   758098
5176   220623
5177   131771
5178   480171
5179   657901
5180   518760
5181    63893
5182   251470
5183   742734
5184   574099
5185   253281
5186   139817
5187   473417
5188   800030
5189   335873
5190    74989
5191   369195
5192   648347
5193   632598
5194   147800
5195   141561
5196   674805
5197   640203
5198   335044
5199   119642
5200   332499
5201   774266
5202   455793
5203   104875
5204   316021
5205   584727
5206   692968
5207   259147
5208    83733
5209   569898
5210   654555
5211   391081
5212   144140
5213   255400
5214   747330
5215   572818
5216   142006
5217   249901
5218   527733
5219   711693
5220   344406
5221    28422
5222   465502
5223   682413
5224   472922
5225   200303
5226   176864
5227   675176
5228   659812
5229   199696
5230   192262
5231   419379
5232   700604
5233   462948
5234    39501
5235   354270
5236   667744
5237   555249
5238   267343
5239   112040
5240   579763
5241   724618
5242   269402
5243   158323
5244   355507
5245   677892
5246   577097
5247    89174
5248   270699
5249   637095
5250   590354
5251   333572
5252    75299
5253   452607
5254   750782
5255   361421
5256   156864
5257   290073
5258   638035
5259   667598
5260   147389
5261   173434
5262   584934
5263   627092
5264   397483
5265    62223
5266   338143
5267   770131
5268   469951
5269   174677
5270   220993
5271   560460
5272   737003
5273   223873
5274    80171
5275   483971
5276   658020
5277   522083
5278   105341
5279   219877
5280   743073
5281   576051
5282   217368
5283   152024
5284   443098
5285   761785
5286   352824
5287    58088
5288   397786
5289   634691
5290   600367
5291   188987
5292   126840
5293   651108
5294   630296
5295   281816
5296   131174
5297   342369
5298   758871
5299   484239
5300    71755
5301   317407
5302   603974
5303   652938
5304   254240
5305    35127
5306   545644
5307   693246
5308   372234
5309   141221
5310   250205
5311   730686
5312   613723
5313   122789
5314   212972
5315   508993
5316   678179
5317   385474
5318    14564
5319   415441
5320   707792
5321   482765
5322   208893
5323   155191
5324   615358
5325   685265
5326   193126
5327   159943
5328   431765
5329   675602
5330   497927
5331    46471
5332   309032
5333   690926
5334   544506
5335   256304
5336    98466
5337   505628
5338   739769
5339   286630
5340   132628
5341   354785
5342   655507
5343   623543
5344   114171
5345   199524
5346   620635
5347   588677
5348   335865
5349    86960
5350   385657
5351   755383
5352   400607
5353   151626
5354   293752
5355   579392
5356   669955
5357   186295
5358   116165
5359   534839
5360   607821
5361   420229
5362   118109
5363   291948
5364   748962
5365   504410
5366   176776
5367   234216
5368   495972
5369   693302
5370   273776
5371    81472
5372   476357
5373   630599
5374   496595
5375   164575
5376   204136
5377   684118
5378   567425
5379   215311
5380   194337
5381   418446
5382   719157
5383   394418
5384    71236
5385   397012
5386   631171
5387   550930
5388   198968
5389   102199
5390   608971
5391   648354
5392   271181
5393   163381
5394   343860
5395   729336
5396   519180
5397    65256
5398   284601
5399   576355
5400   596436
5401   304756
5402    51739
5403   492820
5404   692788
5405   369679
5406   187320
5407   250097
5408   649908
5409   613153
5410   122210
5411   214512
5412   513697
5413   624177
5414   394507
5415    59442
5416   409546
5417   723508
5418   436444
5419   189229
5420   175165
5421   575735
5422   688577
5423   180352
5424   140212
5425   463721
5426   658386
5427   503722
5428    65221
5429   269658
5430   695301
5431   527446
5432   237062
5433   113604
5434   459857
5435   745084
5436   303476
5437   120667
5438   379259
5439   626206
5440   589800
5441   123455
5442   165375
5443   627192
5444   580976
5445   312577
5446   105162
5447   359770
5448   766301
5449   421624
5450   107477
5451   292800
5452   574993
5453   656635
5454   194896
5455    75308
5456   559037
5457   627314
5458   407766
5459   133598
5460   263939
5461   722803
5462   515853
5463   137059
5464   216592
5465   480609
5466   685363
5467   328545
5468    43448
5469   459881
5470   657427
5471   483280
5472   169017
5473   152216
5474   652714
5475   620014
5476   201256
5477   167449
5478   398173
5479   705167
5480   453380
5481    47308
5482   342536
5483   612149
5484   534337
5485   242061
5486    83947
5487   539449
5488   667214
5489   298433
5490   184083
5491   320068
5492   648249
5493   549954
5494    85886
5495   250084
5496   567055
5497   574332
5498   332000
5499    71392
5500   447287
5501   714680
5502   371849
5503   171476
5504   251673
5505   596096
5506   621229
5507   131500
5508   172717
5509   523279
5510   615931
5511   423807
5512    70097
5513   337054
5514   714619
5515   448597
5516   194331
5517   186636
5518   512657
5519   690384
5520   241470
5521   137933
5522   456747
5523   598246
5524   497864
5525   114674
5526   227018
5527   657027
5528   505497
5529   245876
5530   170719
5531   432089
5532   725894
5533   336738
5534   101889
5535   381230
5536   579262
5537   549539
5538   154000
5539   146523
5540   624266
5541   578140
5542   304259
5543   160816
5544   355401
5545   716479
5546   422196
5547    83085
5548   298334
5549   539342
5550   607719
5551   245687
5552    82531
5553   542971
5554   640090
5555   383331
5556   158043
5557   234632
5558   674688
5559   535579
5560   111298
5561   223050
5562   490697
5563   665092
5564   357811
5565    42172
5566   435216
5567   652611
5568   436456
5569   183050
5570   162954
5571   602198
5572   625393
5573   192583
5574   183302
5575   418367
5576   662643
5577   460476
5578    36329
5579   317154
5580   625922
5581   510883
5582   243367
5583   100897
5584   531237
5585   707562
5586   272147
5587   144311
5588   332801
5589   632267
5590   554840
5591    74375
5592   205911
5593   593157
5594   578791
5595   331380
5596    76410
5597   400288
5598   727293
5599   370201
5600   140387
5601   247650
5602   563056
5603   641906
5604   168120
5605   137314
5606   534612
5607   595770
5608   420239
5609    91211
5610   279248
5611   691414
5612   453231
5613   174710
5614   200926
5615   487390
5616   700887
5617   270072
5618    95222
5619   447241
5620   595037
5621   483340
5622   114331
5623   168526
5624   657434
5625   549679
5626   233015
5627   180325
5628   405387
5629   711306
5630   363807
5631    61707
5632   348306
5633   553743
5634   547228
5635   210840
5636   117510
5637   577301
5638   617192
5639   307855
5640   170428
5641   297031
5642   665523
5643   484781
5644    81607
5645   268321
5646   525077
5647   600015
5648   293737
5649    66772
5650   490227
5651   638845
5652   365916
5653   174458
5654   218504
5655   612989
5656   564196
5657   149203
5658   235617
5659   476722
5660   603630
5661   383163
5662    58126
5663   378750
5664   634654
5665   420922
5666   214370
5667   175136
5668   564483
5669   651556
5670   199422
5671   175737
5672   414225
5673   603885
5674   462627
5675    52790
5676   270242
5677   628489
5678   499153
5679   262550
5680   141244
5681   469239
5682   685371
5683   279050
5684   135620
5685   337378
5686   568072
5687   545425
5688   117393
5689   204428
5690   597684
5691   533983
5692   318634
5693   127579
5694   376483
5695   688096
5696   346215
5697   123523
5698   289993
5699   539379
5700   620301
5701   190004
5702   119591
5703   539538
5704   582777
5705   371337
5706    96947
5707   256187
5708   689351
5709   471770
5710   148057
5711   223846
5712   481460
5713   674549
5714   287866
5715    61234
5716   435556
5717   581816
5718   445405
5719   155095
5720   172696
5721   639252
5722   568109
5723   211260
5724   177061
5725   375271
5726   672625
5727   394310
5728    41484
5729   337324
5730   582980
5731   529208
5732   227940
5733    95204
5734   552011
5735   634779
5736   268565
5737   151693
5738   291604
5739   642932
5740   500555
5741    77842
5742   264209
5743   553831
5744   577182
5745   306380
5746    53869
5747   437580
5748   652043
5749   342964
5750   158567
5751   225463
5752   597489
5753   606885
5754   132575
5755   184795
5756   485961
5757   588146
5758   392561
5759    42301
5760   316346
5761   656085
5762   442752
5763   209886
5764   168907
5765   507977
5766   661130
5767   223864
5768   133579
5769   396038
5770   563705
5771   482690
5772    96883
5773   235033
5774   622880
5775   490843
5776   264688
5777   158269
5778   411410
5779   673622
5780   299464
5781   114406
5782   342906
5783   548293
5784   551192
5785   155001
5786   150792
5787   576435
5788   546725
5789   312151
5790   122353
5791   306301
5792   678638
5793   408542
5794   122787
5795   279479
5796   502712
5797   608006
5798   239574
5799    82638
5800   480602
5801   558432
5802   377081
5803   157759
5804   232945
5805   644145
5806   506588
5807   162532
5808   240430
5809   436140
5810   615947
5811   317869
5812    53780
5813   405633
5814   579779
5815   429167
5816   192852
5817   169572
5818   596212
5819   572811
5820   189416
5821   190926
5822   380505
5823   613186
5824   415779
5825    56931
5826   333080
5827   582761
5828   487164
5829   251620
5830   109589
5831   502085
5832   627872
5833   246590
5834   154382
5835   319447
5836   601876
5837   514343
5838    89436
5839   248588
5840   551483
5841   522717
5842   295290
5843    67645
5844   409236
5845   662251
5846   334002
5847   170069
5848   259541
5849   551721
5850   590318
5851   137881
5852   156105
5853   482614
5854   550545
5855   381346
5856    71763
5857   308743
5858   669905
5859   428044
5860   192110
5861   200330
5862   479558
5863   640666
5864   210448
5865    98791
5866   427510
5867   567066
5868   464403
5869   109228
5870   205412
5871   640417
5872   502475
5873   208344
5874   142895
5875   377118
5876   680230
5877   333124
5878    71170
5879   336728
5880   560848
5881   557050
5882   183197
5883   103848
5884   541493
5885   557236
5886   293120
5887   141754
5888   280143
5889   660768
5890   449498
5891   106460
5892   264206
5893   487386
5894   577283
5895   261227
5896    57741
5897   469851
5898   586810
5899   355482
5900   166555
5901   218747
5902   620679
5903   530774
5904   133949
5905   204335
5906   434313
5907   592049
5908   355224
5909    38575
5910   371127
5911   607306
5912   431867
5913   205710
5914   138985
5915   529218
5916   602972
5917   190536
5918   159348
5919   366653
5920   579848
5921   453019
5922    76977
5923   288729
5924   578787
5925   465971
5926   250611
5927   107968
5928   441957
5929   625802
5930   264995
5931   159682
5932   312845
5933   558795
5934   530346
5935   110563
5936   194650
5937   529379
5938   501475
5939   313409
5940    98501
5941   352206
5942   658047
5943   364203
5944   170683
5945   260893
5946   496097
5947   573038
5948   177738
5949   134271
5950   473114
5951   528714
5952   386975
5953   122395
5954   261316
5955   642750
5956   424545
5957   167757
5958   207203
5959   434272
5960   617926
5961   256747
5962    91035
5963   421695
5964   553549
5965   453530
5966   150726
5967   170503
5968   586081
5969   492605
5970   201811
5971   181515
5972   356346
5973   634037
5974   362009
5975    85162
5976   353572
5977   534815
5978   487094
5979   195835
5980   109174
5981   527042
5982   549741
5983   250323
5984   168984
5985   315662
5986   633829
5987   440720
5988    74365
5989   266149
5990   500396
5991   534437
5992   267382
5993    55690
5994   445939
5995   622292
5996   342202
5997   167795
5998   212678
5999   573925
6000   543204
6001   118818
6002   188121
6003   441275
6004   554669
6005   371189
6006    62184
6007   348863
6008   612412
6009   406566
6010   195973
6011   156871
6012   492331
6013   590969
6014   180871
6015   147084
6016   393193
6017   564164
6018   450336
6019    74978
6020   239725
6021   590903
6022   454071
6023   226550
6024   111810
6025   417702
6026   654980
6027   279732
6028   131194
6029   324204
6030   532773
6031   521502
6032   113857
6033   141874
6034   535947
6035   517518
6036   302937
6037   119574
6038   323164
6039   669188
6040   380420
6041   119878
6042   244315
6043   474169
6044   574966
6045   199946
6046    87832
6047   467556
6048   552104
6049   384698
6050   141051
6051   224623
6052   616208
6053   458840
6054   156360
6055   193189
6056   397295
6057   602351
6058   316606
6059    72227
6060   388802
6061   550047
6062   433348
6063   173850
6064   141223
6065   553506
6066   521807
6067   203445
6068   181464
6069   352855
6070   605352
6071   395361
6072    66329
6073   313807
6074   521818
6075   461451
6076   224564
6077    95855
6078   481044
6079   586638
6080   276625
6081   169858
6082   280608
6083   564883
6084   479928
6085    94468
6086   236832
6087   487340
6088   503436
6089   308467
6090    86193
6091   400163
6092   592519
6093   324923
6094   182659
6095   227673
6096   509330
6097   528900
6098   142010
6099   185739
6100   459952
6101   521020
6102   370638
6103    79804
6104   315530
6105   597811
6106   372447
6107   183809
6108   186137
6109   463626
6110   604536
6111   212384
6112   137371
6113   401963
6114   523680
6115   438611
6116    97198
6117   194571
6118   573136
6119   452040
6120   234122
6121   156298
6122   383201
6123   646088
6124   298097
6125   100589
6126   323113
6127   502202
6128   485798
6129   138597
6130   131609
6131   531211
6132   508533
6133   284829
6134   151136
6135   305419
6136   622467
6137   380453
6138   104846
6139   259783
6140   461678
6141   545430
6142   225773
6143    83252
6144   463016
6145   552274
6146   338455
6147   143661
6148   213051
6149   587747
6150   462847
6151   122087
6152   214014
6153   431828
6154   579313
6155   312753
6156    48237
6157   368715
6158   552561
6159   393166
6160   173714
6161   142783
6162   534805
6163   553112
6164   188152
6165   166655
6166   357522
6167   569025
6168   407527
6169    47420
6170   277412
6171   528693
6172   448815
6173   239163
6174   102130
6175   446505
6176   603301
6177   263204
6178   150284
6179   283665
6180   524978
6181   478789
6182    84962
6183   206505
6184   508129
6185   505294
6186   304129
6187    85264
6188   362300
6189   616959
6190   324818
6191   140403
6192   222869
6193   476287
6194   554744
6195   163233
6196   141901
6197   447741
6198   516969
6199   382764
6200    89698
6201   242368
6202   588608
6203   412909
6204   188945
6205   183381
6206   413993
6207   595834
6208   253509
6209   101285
6210   373031
6211   501403
6212   426218
6213   138367
6214   178730
6215   556895
6216   463824
6217   219680
6218   183275
6219   350683
6220   590459
6221   314979
6222    84639
6223   312300
6224   484863
6225   485848
6226   200821
6227   123568
6228   506839
6229   519880
6230   262649
6231   150789
6232   269961
6233   573773
6234   403342
6235    95648
6236   262485
6237   459491
6238   520249
6239   266017
6240    79726
6241   423345
6242   536038
6243   309992
6244   163736
6245   200097
6246   535663
6247   483150
6248   141739
6249   212227
6250   415311
6251   531784
6252   331402
6253    57970
6254   333376
6255   543575
6256   370818
6257   193379
6258   169568
6259   489576
6260   544176
6261   185937
6262   171816
6263   364065
6264   525936
6265   401225
6266    72583
6267   259806
6268   547609
6269   434423
6270   224354
6271   117852
6272   417134
6273   590459
6274   241771
6275   123693
6276   300380
6277   509630
6278   484508
6279   113570
6280   182259
6281   511908
6282   470924
6283   277425
6284    94796
6285   308657
6286   599711
6287   334768
6288   133201
6289   243610
6290   470553
6291   549109
6292   183567
6293   109626
6294   446126
6295   496210
6296   331350
6297   108194
6298   235089
6299   594618
6300   419872
6301   161287
6302   208790
6303   410724
6304   569707
6305   242575
6306    68932
6307   369030
6308   506637
6309   402863
6310   139213
6311   156908
6312   546134
6313   497870
6314   193786
6315   160861
6316   332492
6317   568390
6318   339068
6319    57921
6320   294673
6321   503313
6322   473348
6323   210792
6324    96609
6325   464055
6326   534123
6327   254597
6328   151626
6329   255981
6330   548011
6331   439412
6332    94605
6333   230836
6334   464173
6335   489147
6336   275456
6337    61248
6338   377153
6339   547907
6340   317706
6341   171595
6342   205673
6343   513016
6344   510192
6345   138105
6346   171822
6347   403396
6348   495395
6349   340883
6350    60157
6351   292163
6352   557500
6353   381746
6354   191280
6355   160863
6356   443602
6357   548633
6358   193291
6359   120188
6360   347215
6361   497048
6362   423257
6363    98314
6364   215802
6365   527169
6366   436215
6367   240879
6368   133635
6369   346995
6370   569594
6371   272300
6372   113967
6373   291772
6374   473470
6375   483641
6376   156715
6377   158279
6378   480901
6379   457002
6380   269585
6381   126992
6382   288876
6383   575307
6384   347507
6385   125495
6386   267723
6387   446373
6388   505940
6389   203708
6390    93667
6391   427020
6392   484364
6393   318643
6394   136889
6395   221657
6396   562131
6397   426952
6398   142234
6399   201577
6400   384924
6401   526147
6402   274583
6403    71734
6404   363773
6405   504879
6406   376889
6407   180047
6408   154349
6409   495676
6410   475249
6411   178225
6412   173278
6413   332524
6414   527300
6415   356511
6416    66130
6417   303776
6418   508022
6419   422035
6420   209976
6421   102850
6422   432047
6423   533170
6424   227065
6425   151059
6426   281582
6427   525550
6428   444541
6429    89741
6430   214881
6431   460055
6432   462635
6433   260601
6434    56764
6435   346876
6436   564285
6437   303129
6438   146404
6439   224183
6440   489036
6441   514672
6442   132806
6443   137704
6444   408770
6445   482558
6446   338215
6447    75500
6448   262147
6449   568065
6450   384319
6451   174607
6452   165117
6453   401005
6454   553881
6455   206028
6456   101239
6457   356144
6458   484298
6459   411097
6460   119942
6461   192070
6462   527728
6463   425687
6464   194682
6465   135726
6466   341358
6467   569434
6468   291508
6469    98034
6470   303645
6471   470609
6472   458346
6473   147444
6474   100887
6475   466840
6476   480830
6477   255091
6478   130858
6479   264020
6480   572882
6481   390020
6482   104430
6483   232546
6484   415248
6485   489672
6486   228024
6487    74932
6488   392478
6489   498114
6490   328543
6491   162951
6492   203564
6493   512589
6494   448086
6495   134903
6496   188084
6497   369015
6498   497369
6499   306315
6500    74268
6501   334373
6502   508282
6503   372600
6504   189684
6505   146427
6506   456719
6507   489754
6508   171565
6509   159504
6510   330065
6511   498642
6512   390455
6513    82435
6514   258842
6515   488679
6516   409635
6517   223163
6518   105505
6519   384930
6520   534562
6521   243131
6522   145181
6523   277296
6524   478995
6525   434242
6526   108428
6527   186556
6528   455779
6529   429379
6530   271888
6531   101180
6532   324253
6533   549474
6534   307163
6535   148866
6536   226114
6537   431396
6538   481863
6539   148015
6540   131319
6541   416569
6542   465675
6543   328297
6544   111460
6545   252988
6546   542184
6547   363201
6548   148167
6549   186883
6550   384649
6551   516727
6552   216445
6553    97814
6554   372415
6555   466625
6556   375456
6557   125506
6558   160476
6559   504070
6560   423994
6561   178858
6562   155596
6563   331771
6564   557260
6565   302481
6566    78302
6567   291607
6568   461616
6569   419956
6570   174213
6571   107026
6572   446544
6573   477356
6574   234613
6575   148412
6576   267487
6577   522758
6578   384510
6579    86414
6580   225353
6581   418659
6582   460112
6583   239585
6584    76500
6585   387862
6586   519051
6587   288334
6588   142568
6589   199221
6590   500715
6591   450238
6592   111056
6593   170319
6594   394276
6595   497416
6596   319463
6597    63199
6598   293513
6599   517849
6600   358416
6601   166031
6602   127974
6603   420485
6604   518078
6605   180342
6606   131013
6607   330572
6608   483706
6609   386221
6610    79493
6611   208666
6612   485204
6613   398449
6614   215501
6615   121920
6616   360519
6617   540568
6618   261667
6619   121040
6620   271667
6621   444086
6622   440201
6623   110041
6624   143490
6625   448737
6626   445863
6627   274999
6628   111831
6629   282422
6630   545712
6631   320789
6632   117328
6633   214341
6634   407448
6635   476862
6636   191126
6637   109497
6638   398353
6639   455512
6640   317384
6641   125228
6642   204807
6643   509677
6644   384479
6645   146781
6646   185087
6647   360862
6648   511922
6649   263517
6650    82616
6651   331804
6652   456423
6653   359340
6654   147959
6655   142296
6656   468799
6657   438705
6658   191305
6659   170347
6660   309223
6661   499794
6662   332189
6663    75690
6664   269942
6665   436682
6666   394563
6667   197089
6668   106270
6669   419482
6670   484652
6671   229547
6672   149579
6673   254041
6674   490865
6675   381669
6676    79032
6677   206676
6678   425414
6679   445273
6680   256339
6681    78416
6682   344986
6683   510479
6684   283064
6685   146483
6686   191832
6687   445651
6688   456394
6689   133307
6690   167100
6691   391241
6692   453725
6693   313162
6694    80736
6695   271529
6696   500009
6697   319774
6698   166854
6699   165417
6700   397835
6701   496824
6702   186609
6703   132199
6704   340481
6705   442914
6706   360190
6707    83860
6708   199135
6709   495208
6710   389532
6711   202293
6712   135215
6713   348784
6714   540167
6715   245111
6716    85717
6717   276741
6718   440352
6719   418545
6720   135705
6721   134747
6722   456347
6723   440958
6724   245006
6725   123620
6726   254316
6727   523129
6728   324547
6729    95140
6730   212788
6731   409932
6732   470682
6733   200297
6734    81875
6735   386886
6736   460725
6737   290908
6738   124820
6739   188145
6740   501211
6741   407470
6742   126428
6743   188699
6744   360915
6745   491536
6746   273147
6747    57818
6748   314035
6749   461899
6750   349730
6751   153815
6752   131785
6753   454966
6754   477944
6755   180332
6756   138556
6757   299944
6758   478545
6759   340027
6760    56581
6761   233136
6762   454692
6763   396918
6764   214489
6765    99516
6766   381703
6767   500633
6768   234422
6769   128914
6770   234378
6771   446651
6772   405528
6773   104311
6774   181326
6775   422523
6776   422496
6777   259678
6778    90969
6779   293590
6780   498484
6781   281626
6782   145272
6783   202751
6784   408462
6785   457990
6786   154650
6787   141087
6788   377227
6789   426672
6790   310549
6791    92774
6792   225642
6793   491926
6794   340987
6795   163967
6796   173964
6797   367473
6798   498413
6799   200691
6800    97818
6801   323035
6802   433574
6803   354749
6804   123668
6805   179213
6806   471101
6807   389284
6808   199136
6809   146885
6810   298629
6811   493972
6812   267448
6813    92404
6814   272072
6815   414651
6816   405422
6817   173297
6818   122928
6819   427003
6820   427071
6821   228769
6822   133794
6823   249719
6824   491815
6825   335200
6826    96492
6827   227051
6828   396673
6829   430370
6830   214743
6831    84733
6832   368745
6833   460437
6834   268864
6835   131445
6836   191660
6837   471078
6838   412973
6839   118664
6840   173627
6841   358839
6842   451752
6843   273494
6844    59254
6845   291040
6846   473405
6847   323550
6848   161588
6849   142985
6850   413462
6851   457876
6852   161277
6853   135858
6854   304533
6855   451850
6856   344954
6857    69143
6858   229228
6859   462175
6860   372921
6861   204503
6862   110166
6863   353244
6864   486637
6865   206963
6866   124693
6867   259370
6868   434170
6869   399175
6870   105975
6871   169250
6872   429786
6873   404374
6874   234036
6875    83101
6876   273556
6877   503178
6878   293109
6879   124751
6880   207311
6881   405712
6882   460928
6883   154725
6884    97290
6885   369700
6886   427275
6887   293425
6888    96853
6889   201058
6890   495599
6891   362713
6892   148233
6893   170810
6894   336378
6895   476301
6896   216634
6897    70992
6898   310165
6899   428499
6900   360863
6901   133293
6902   148264
6903   456747
6904   408354
6905   174505
6906   135665
6907   284081
6908   488430
6909   293195
6910    69266
6911   256308
6912   424486
6913   402134
6914   183216
6915    93418
6916   391805
6917   440343
6918   224938
6919   134546
6920   231751
6921   477221
6922   374943
6923    93787
6924   200072
6925   385078
6926   416586
6927   233662
6928    72842
6929   321135
6930   458841
6931   275763
6932   148285
6933   185270
6934   430401
6935   418251
6936   127437
6937   158390
6938   337768
6939   413719
6940   287206
6941    73556
6942   268241
6943   464958
6944   323491
6945   175375
6946   156332
6947   372686
6948   452430
6949   168754
6950   130972
6951   302280
6952   412075
6953   337268
6954    92554
6955   205715
6956   446997
6957   355697
6958   190050
6959   115001
6960   310530
6961   476155
6962   233857
6963   116075
6964   258546
6965   407134
6966   399202
6967   126698
6968   138388
6969   407670
6970   388134
6971   234904
6972   110453
6973   259091
6974   486824
6975   294604
6976   116711
6977   216829
6978   375678
6979   419517
6980   166816
6981    89099
6982   358481
6983   410789
6984   279118
6985   128765
6986   198275
6987   477399
6988   358587
6989   121081
6990   178069
6991   329372
6992   456019
6993   226946
6994    60411
6995   315761
6996   436372
6997   329723
6998   141162
6999   137899
7000   434929
7001   406046
7002   150583
7003   140621
7004   282025
7005   466693
7006   305685
7007    62593
7008   248160
7009   419281
7010   368328
7011   175419
7012    90001
7013   361141
7014   443892
7015   208441
7016   136843
7017   235789
7018   448275
7019   379062
7020    89200
7021   182491
7022   386133
7023   386631
7024   225003
7025    70690
7026   305199
7027   476782
7028   259106
7029   134948
7030   185871
7031   405518
7032   427028
7033   115421
7034   129735
7035   344596
7036   412696
7037   293654
7038    77150
7039   233712
7040   472281
7041   315752
7042   147342
7043   137665
7044   339709
7045   459483
7046   185209
7047   102170
7048   301134
7049   414966
7050   354507
7051   108483
7052   152822
7053   436578
7054   360503
7055   177662
7056   115437
7057   279029
7058   479133
7059   256752
7060    99642
7061   258979
7062   393141
7063   384803
7064   137688
7065   106404
7066   396258
7067   392873
7068   229480
7069   124962
7070   234999
7071   476341
7072   312760
7073    99472
7074   201666
7075   353547
7076   404170
7077   188216
7078    69923
7079   352288
7080   427400
7081   271324
7082   134269
7083   167645
7084   441860
7085   375272
7086   120769
7087   162107
7088   314953
7089   426279
7090   259888
7091    68506
7092   276537
7093   413221
7094   317765
7095   168244
7096   128736
7097   380582
7098   413763
7099   163265
7100   152558
7101   282473
7102   423312
7103   316814
7104    79604
7105   226390
7106   403068
7107   331634
7108   181917
7109   105217
7110   341623
7111   446362
7112   209148
7113   138233
7114   244368
7115   411256
7116   363216
7117    81685
7118   159574
7119   379936
7120   367956
7121   235394
7122    88568
7123   282305
7124   472999
7125   261922
7126   120274
7127   190167
7128   373254
7129   409235
7130   128230
7131   121455
7132   352676
7133   391644
7134   287342
7135    87461
7136   211915
7137   460988
7138   307105
7139   134141
7140   150131
7141   325956
7142   457427
7143   190743
7144    87941
7145   299728
7146   403784
7147   323536
7148   108794
7149   142021
7150   427141
7151   362141
7152   166601
7153   143098
7154   280346
7155   462506
7156   256875
7157    70929
7158   251474
7159   387747
7160   364130
7161   151179
7162    90483
7163   383808
7164   414606
7165   213248
7166   125000
7167   212360
7168   456536
7169   322240
7170    76461
7171   189351
7172   355641
7173   397970
7174   213751
7175    65811
7176   318969
7177   425597
7178   267422
7179   138039
7180   163515
7181   405113
7182   380841
7183   115618
7184   160082
7185   320627
7186   412740
7187   267774
7188    60860
7189   255986
7190   429130
7191   292409
7192   149528
7193   114063
7194   363361
7195   430227
7196   160734
7197   120704
7198   271948
7199   408102
7200   324117
7201    67932
7202   178146
7203   400924
7204   343026
7205   198111
7206   108427
7207   300926
7208   451953
7209   217717
7210   116784
7211   221169
7212   374571
7213   377105
7214   107770
7215   136455
7216   375423
7217   369076
7218   236167
7219   100520
7220   238293
7221   450310
7222   265603
7223   117547
7224   186402
7225   342849
7226   413374
7227   164921
7228    96560
7229   334873
7230   380502
7231   273087
7232    98145
7233   178726
7234   437166
7235   318927
7236   128710
7237   164806
7238   311252
7239   435715
7240   214132
7241    84558
7242   289086
7243   376250
7244   306859
7245   128889
7246   131540
7247   400054
7248   376429
7249   165855
7250   146466
7251   263827
7252   434414
7253   269807
7254    64822
7255   230788
7256   370766
7257   337796
7258   171097
7259    98223
7260   359985
7261   402957
7262   201351
7263   140182
7264   213237
7265   405538
7266   326318
7267    72413
7268   192369
7269   360522
7270   361172
7271   217227
7272    71755
7273   303617
7274   426685
7275   224861
7276   127229
7277   174388
7278   390883
7279   385742
7280   112902
7281   144228
7282   330559
7283   385279
7284   260759
7285    52284
7286   226018
7287   425229
7288   290352
7289   151022
7290   136700
7291   348774
7292   438731
7293   161822
7294   110921
7295   276312
7296   387075
7297   310385
7298    73665
7299   168150
7300   414797
7301   338406
7302   187661
7303   113740
7304   289727
7305   440772
7306   209409
7307    87534
7308   231250
7309   366265
7310   370155
7311   117269
7312   123367
7313   382150
7314   369503
7315   214400
7316    99671
7317   209537
7318   439442
7319   276581
7320    91461
7321   188769
7322   341101
7323   405812
7324   178855
7325    71780
7326   321136
7327   386558
7328   257175
7329   106750
7330   149362
7331   421820
7332   342820
7333   121298
7334   156072
7335   292325
7336   414641
7337   229248
7338    55769
7339   260235
7340   381528
7341   300844
7342   144470
7343   121261
7344   379581
7345   382623
7346   159789
7347   142240
7348   246725
7349   399417
7350   289088
7351    65175
7352   214280
7353   371034
7354   336782
7355   187537
7356    92868
7357   324776
7358   414721
7359   198070
7360   120709
7361   202287
7362   386338
7363   347598
7364    91211
7365   163789
7366   358285
7367   359418
7368   227454
7369    72510
7370   257898
7371   419676
7372   238807
7373   133583
7374   170196
7375   355947
7376   397586
7377   129279
7378   128864
7379   311960
7380   359582
7381   264697
7382    76192
7383   205334
7384   413702
7385   291447
7386   144294
7387   158206
7388   320970
7389   412861
7390   166655
7391    93299
7392   276473
7393   361164
7394   308773
7395    94525
7396   163394
7397   405648
7398   326972
7399   163600
7400   122651
7401   255743
7402   425889
7403   224031
7404    82829
7405   239117
7406   358456
7407   348685
7408   143104
7409   106284
7410   361742
7411   357272
7412   195419
7413   116347
7414   204007
7415   421221
7416   293160
7417    92019
7418   197686
7419   336817
7420   369234
7421   179026
7422    72948
7423   308822
7424   381501
7425   229066
7426   122787
7427   165725
7428   397433
7429   341159
7430   108614
7431   157488
7432   298373
7433   380530
7434   232986
7435    45337
7436   253817
7437   397879
7438   287833
7439   148437
7440   118312
7441   365870
7442   393846
7443   132926
7444   113463
7445   252410
7446   392256
7447   293811
7448    59016
7449   194026
7450   384784
7451   330898
7452   176081
7453    89328
7454   296597
7455   413161
7456   191060
7457   105766
7458   208745
7459   370924
7460   355417
7461    95329
7462   143569
7463   353208
7464   346658
7465   213396
7466    72452
7467   232721
7468   432809
7469   246652
7470   114364
7471   173440
7472   345132
7473   384232
7474   133135
7475    87245
7476   311852
7477   359070
7478   259593
7479    88643
7480   183609
7481   418240
7482   297172
7483   127940
7484   134111
7485   285445
7486   409326
7487   193280
7488    80221
7489   258013
7490   360899
7491   313698
7492   117843
7493   124711
7494   379634
7495   338275
7496   156294
7497   128639
7498   239762
7499   407574
7500   253707
7501    84134
7502   226111
7503   340801
7504   336310
7505   153175
7506    89144
7507   329693
7508   359069
7509   189894
7510   128249
7511   201038
7512   396945
7513   306599
7514    92470
7515   180858
7516   320943
7517   343247
7518   194323
7519    62803
7520   287719
7521   388435
7522   240339
7523   134388
7524   161946
7525   366594
7526   355617
7527   111121
7528   132780
7529   284179
7530   360946
7531   246378
7532    62665
7533   234513
7534   390607
7535   271815
7536   155195
7537   129711
7538   320332
7539   381427
7540   146594
7541   122472
7542   258092
7543   362462
7544   294275
7545    80282
7546   180973
7547   380423
7548   302901
7549   169845
7550    99640
7551   275520
7552   413301
7553   195495
7554   107688
7555   232400
7556   354780
7557   328378
7558   100527
7559   113947
7560   352532
7561   328302
7562   203360
7563    94975
7564   228664
7565   424252
7566   251461
7567    99121
7568   179189
7569   316201
7570   366867
7571   144849
7572    88557
7573   307546
7574   352800
7575   248174
7576   104443
7577   168705
7578   398793
7579   299701
7580   106943
7581   143562
7582   275764
7583   386500
7584   198815
7585    64569
7586   271294
7587   364057
7588   283852
7589   123154
7590   118646
7591   364181
7592   344300
7593   135802
7594   127816
7595   243905
7596   401653
7597   264367
7598    63109
7599   209955
7600   356065
7601   317504
7602   149630
7603    73054
7604   324643
7605   381730
7606   190683
7607   114201
7608   191447
7609   386461
7610   322282
7611    75423
7612   150704
7613   317197
7614   344590
7615   205942
7616    65651
7617   257614
7618   404541
7619   232344
7620   120803
7621   149590
7622   351935
7623   357361
7624   108817
7625   118414
7626   292283
7627   345635
7628   258136
7629    71245
7630   209502
7631   388293
7632   265938
7633   141968
7634   121035
7635   295521
7636   392881
7637   161429
7638   101679
7639   258028
7640   349032
7641   295957
7642    84586
7643   143690
7644   368121
7645   309094
7646   173008
7647   110891
7648   253089
7649   405594
7650   216096
7651    94863
7652   213585
7653   321866
7654   330962
7655   126238
7656   101526
7657   327074
7658   327863
7659   207413
7660   114859
7661   203874
7662   390920
7663   265272
7664    95953
7665   177180
7666   306741
7667   354812
7668   169254
7669    87005
7670   301147
7671   351950
7672   233471
7673   117696
7674   153514
7675   367671
7676   297773
7677   103424
7678   147118
7679   272870
7680   371726
7681   219203
7682    63342
7683   250184
7684   359758
7685   259109
7686   130853
7687   116182
7688   337906
7689   351379
7690   137436
7691   137176
7692   242162
7693   370319
7694   268955
7695    60611
7696   195185
7697   343313
7698   290688
7699   164539
7700    84980
7701   301599
7702   390831
7703   182584
7704   115806
7705   204592
7706   352747
7707   310190
7708    77685
7709   148724
7710   335126
7711   314847
7712   198612
7713    78640
7714   252970
7715   395560
7716   211844
7717   108044
7718   160272
7719   328394
7720   351726
7721   113743
7722   113442
7723   299101
7724   337132
7725   243618
7726    69626
7727   183815
7728   391712
7729   265088
7730   126926
7731   133773
7732   292780
7733   387885
7734   170532
7735    85378
7736   258699
7737   336691
7738   279485
7739    93691
7740   124374
7741   363788
7742   311859
7743   156310
7744   113650
7745   240086
7746   396347
7747   219481
7748    67844
7749   202832
7750   325169
7751   315937
7752   132987
7753    87535
7754   336949
7755   345566
7756   188663
7757   107477
7758   187815
7759   382284
7760   275255
7761    70787
7762   169771
7763   301785
7764   350119
7765   187226
7766    65048
7767   280950
7768   363937
7769   230489
7770   111254
7771   134072
7772   355570
7773   329956
7774   110766
7775   141314
7776   273320
7777   346079
7778   232164
7779    59714
7780   218823
7781   352688
7782   256986
7783   142453
7784   113104
7785   316969
7786   367808
7787   148857
7788   126328
7789   240300
7790   343805
7791   267876
7792    66574
7793   170670
7794   345052
7795   283897
7796   171403
7797    97462
7798   271833
7799   375668
7800   181854
7801   105282
7802   197773
7803   326475
7804   320800
7805    97421
7806   132533
7807   322963
7808   317846
7809   208930
7810    87050
7811   213469
7812   384092
7813   217748
7814   115241
7815   171810
7816   302171
7817   349987
7818   141956
7819   100615
7820   290581
7821   318436
7822   228610
7823    96570
7824   164389
7825   365714
7826   269603
7827   123787
7828   151372
7829   274099
7830   366102
7831   175435
7832    75880
7833   250506
7834   329303
7835   255093
7836   108461
7837   120677
7838   358830
7839   316327
7840   143868
7841   125698
7842   227977
7843   366825
7844   219797
7845    57413
7846   209800
7847   322275
7848   304648
7849   142685
7850    92275
7851   318408
7852   346877
7853   171972
7854   114257
7855   184494
7856   365787
7857   280380
7858    76196
7859   165052
7860   312142
7861   324214
7862   184612
7863    68014
7864   259762
7865   356647
7866   210394
7867   113813
7868   152161
7869   332663
7870   325144
7871    98713
7872   135663
7873   278068
7874   333497
7875   215225
7876    48056
7877   202278
7878   371517
7879   249378
7880   125376
7881   121696
7882   305576
7883   363828
7884   138882
7885    96641
7886   231400
7887   326872
7888   278271
7889    74370
7890   154103
7891   349762
7892   290224
7893   166768
7894    99388
7895   246317
7896   381267
7897   189148
7898    88589
7899   202289
7900   319247
7901   316109
7902   109995
7903   112381
7904   316207
7905   313485
7906   194398
7907    89395
7908   189509
7909   377706
7910   240101
7911    95922
7912   169253
7913   296891
7914   352806
7915   148083
7916    73624
7917   279494
7918   325609
7919   221482
7920   100504
7921   149564
7922   362189
7923   292576
7924   113383
7925   137274
7926   259778
7927   348102
7928   197026
7929    58483
7930   235010
7931   322528
7932   268980
7933   125615
7934   119488
7935   333644
7936   333733
7937   143307
7938   122867
7939   211676
7940   348216
7941   241776
7942    70467
7943   194130
7944   318948
7945   282630
7946   156545
7947    84731
7948   288256
7949   343833
7950   167665
7951   112887
7952   193166
7953   327850
7954   294961
7955    85090
7956   155136
7957   306008
7958   305209
7959   185824
7960    72979
7961   231536
7962   355906
7963   206297
7964   120691
7965   160526
7966   314131
7967   320158
7968   116349
7969   116674
7970   275912
7971   312727
7972   222987
7973    75907
7974   193041
7975   360116
7976   252045
7977   135033
7978   138511
7979   271353
7980   348072
7981   144321
7982   100838
7983   238522
7984   315883
7985   259251
7986    93745
7987   145738
7988   346976
7989   272350
7990   147066
7991   108641
7992   239692
7993   362657
7994   191268
7995    80061
7996   218308
7997   314880
7998   289568
7999   113687
8000   100684
8001   318841
8002   312288
8003   167391
8004   104154
8005   196749
8006   371602
8007   240034
8008    83116
8009   170756
8010   302681
8011   321357
8012   154969
8013    67714
8014   275266
8015   328448
8016   212024
8017   106977
8018   150233
8019   348593
8020   300999
8021   104567
8022   132090
8023   252445
8024   335788
8025   199550
8026    61722
8027   229567
8028   341125
8029   244130
8030   127384
8031   111847
8032   311114
8033   330007
8034   128522
8035   106970
8036   228832
8037   335812
8038   254070
8039    63191
8040   184612
8041   332053
8042   274441
8043   156063
8044    81846
8045   261333
8046   356861
8047   167703
8048   104719
8049   185229
8050   320592
8051   294496
8052    88976
8053   127560
8054   301964
8055   297058
8056   197999
8057    76401
8058   211768
8059   363176
8060   224700
8061   109409
8062   159523
8063   286810
8064   328377
8065   113719
8066   101303
8067   266952
8068   309377
8069   221810
8070    91398
8071   171490
8072   352967
8073   243551
8074   122658
8075   131228
8076   261123
8077   340003
8078   158993
8079    83198
8080   241791
8081   313484
8082   259464
8083   103858
8084   123682
8085   331514
8086   285778
8087   137137
8088   116233
8089   217778
8090   361870
8091   210798
8092    83534
8093   197699
8094   301801
8095   277206
8096   136296
8097    86461
8098   298034
8099   298813
8100   174686
8101   108689
8102   188912
8103   338506
8104   264078
8105    83302
8106   168996
8107   275657
8108   301568
8109   156402
8110    76317
8111   254894
8112   331502
8113   195303
8114   125349
8115   146771
8116   327581
8117   281476
8118   104359
8119   116927
8120   284047
8121   269075
##END NTUPLES=NMR FID
##END=
