# Supplementary material for: An untargeted multi-technique metabolomics approach to studying intracellular metabolites of HepG2 cells exposed to 2,3,7,8-tetrachlorodibenzo-p-dioxin
Source: BMC Genomics. 2011 May 20;12:251. doi: 10.1186/1471-2164-12-251 (PMC3141663; doi:10.1186/1471-2164-12-251)
Supplement: Additional file 2 — Metadata and NMR raw data: ZIP file containing: -All NMR raw data (in JCAMP-DX format ".dx") -The metadata on NMR (polars & apolars), LC-MS and GC-MS data sets (as Tab delimited files ".txt"). [file 1471-2164-12-251-S2.ZIP › TE/Ainhoa/SAFETY COPY D Disk/TRABAJO/ARTICLES/ARTICLE Metabolomics TCDD_ACCEPTED/JCAMP_DX_NMR_data_and_all_metadata/NMR_polar_TCDD_p11b.3D.dx]

##TITLE=NMR_polar_TCDD_p11b.3D
##JCAMPDX= 6.0         $$ Bruker NMR JCAMP-DX V2.0
##DATA TYPE= NMR FID
##DATA CLASS= NTUPLES
##ORIGIN= Bruker BioSpin GmbH
##OWNER= bruker
$$ 1.72 TOPSPIN		Version 2.1
$$ 2011-04-15 14:53:37.329 +0200  WUR\bruker@RIK1030
$$ Compression mode = fixed
##.OBSERVE FREQUENCY= 400.13188316
##.OBSERVE NUCLEUS= ^1H
##.DELAY= (6, 6)
##.ACQUISITION MODE= SIMULTANEOUS (DQD)
##.ACQUISITION SCHEME= undefined
##.AVERAGES= 1024
##.DIGITISER RES= 18
##SPECTROMETER/DATA SYSTEM= avance400
##.PULSE SEQUENCE= zgprpl8
##.SOLVENT NAME= D2O
##.SHIFT REFERENCE= INTERNAL, D2O, 1, 10.97964
##AUDIT TRAIL= $$ (NUMBER, WHEN, WHO, WHERE, PROCESS, VERSION, WHAT)
$$ ##TITLE= Audit trail, TOPSPIN		Version 2.1
$$ ##JCAMPDX= 5.01
$$ ##ORIGIN= Bruker BioSpin GmbH
$$ ##OWNER= bruker
$$ $$ D:\NMRautomation/data/WUR-bruker/nmr/AR091208_16.3D/1/audita.txt
$$ ##AUDIT TRAIL=  $$ (NUMBER, WHEN, WHO, WHERE, PROCESS, VERSION, WHAT)
(   1,<2008-12-10 05:17:46.882 +0100>,<WUR\bruker>,<RIK1030>,<go>,<TOPSPIN 2.1>,
      <created by zg
	started at 2008-12-10 04:14:45.888 +0100,
	POWCHK disabled, PULCHK disabled,
       configuration hash MD5:
       8F 0B B7 F2 C7 1F F4 CB 9D A9 C3 7F 18 55 F2 E6
       data hash MD5: 16K
       97 93 BE AE 79 BA A6 A6 89 73 6C AD 0E 18 B5 45>)
(   2,<2008-12-10 05:17:55.085 +0100>,<WUR\bruker>,<RIK1030>,<audit>,<TOPSPIN 2.1>,
      <user comment:
       ICON-NMR User ID: WUR-bruker
       data hash MD5: 16K
       97 93 BE AE 79 BA A6 A6 89 73 6C AD 0E 18 B5 45>)
(   3,<2011-04-15 14:53:35.188 +0200>,<WUR\bruker>,<RIK1030>,<proc1d>,<TOPSPIN 2.1>,
      <convdta from       1 "NMR_polar_TCDD_p11b.3D" "Ainhoa_raw_data" "P:\NMR-data"
       data hash MD5: 16244
       82 9F 9A 94 C9 5F F5 21 8F 04 19 A6 C8 5D 95 EE>)
$$ ##END=
$$ 
$$ $$ hash MD5
$$ $$ 0A 84 26 F1 A7 7F 20 BA E5 B4 88 9D 72 01 41 C6
##$RELAX= 
##$BRUKER FILE EXP=format.temp
$$ EDIT_PAR COMMAND FILE
$$ 
$$ DI_MODE         LONG
$$ ED_ENTRY        ACQU
$$ ORDER           FILE
$$ 
$$ 
$$ HEADER		"F2 - Acquisition Parameters"
$$ T_NAME		Date_
$$ 		TYPE	R64
$$ 		CLASS	ACQU
$$ 		SUBRANGE 0.0 50000000
$$ 		REL	"Date_=itodate(DATE)"
$$ 		INV_REL	"DATE=datetoi(Date_,DATE)"
$$ 		FORMAT	"%14.0f"
$$ 		TEXT	" "
$$ END
$$ T_NAME		Time
$$ 		TYPE	R32
$$ 		CLASS	ACQU
$$ 		SUBRANGE 0.0 1000000
$$ 		REL	"Time=itotime(DATE)"
$$ 		INV_REL	"DATE=timetoi(Time,DATE)"
$$ 		FORMAT	"%14.2f"
$$ 		TEXT	" "
$$ END
$$ NAME		INSTRUM
$$ 		TEXT	" "
$$ END
$$ NAME		PROBHD
$$ 		FORMAT	"%14.14s"
$$ 		TEXT	" "
$$ END
$$ NAME		PULPROG
$$ 		TEXT	" "
$$ END
$$ NAME		TD
$$ 		TEXT	" "
$$ END
$$ NAME		SOLVENT
$$ 		TEXT	" "
$$ END
$$ NAME		NS
$$ 		TEXT	" "
$$ END
$$ NAME		DS
$$ 		TEXT	" "
$$ END
$$ T_NAME		SWH
$$ 		TYPE	R32
$$ 		CLASS	ACQU
$$ 		SUBRANGE 0.0 1e8
$$ 		REL	"SWH=SW*SFO1"
$$ 		INV_REL "SW=SWH/SFO1"
$$ 		UNIT	"Hz"
$$ 		FORMAT	"%14.3f Hz"
$$ 		TEXT	" "
$$ END
$$ T_NAME          FIDRES
$$                 TYPE    R32
$$                 CLASS   ACQU
$$                 SUBRANGE 0.0 100000
$$                 REL     "FIDRES=SW*SFO1/TD"
$$                 INV_REL "TD = nextpow(SW*SFO1/FIDRES)"
$$ 		UNIT	"Hz"
$$ 		FORMAT	"%14.6f Hz"
$$ 		TEXT	" "
$$ END
$$ T_NAME          AQ
$$ 		TYPE	R32
$$ 		CLASS	ACQU
$$ 		SUBRANGE 0.0 1000
$$ 		REL	"AQ=aqcalc(SW,SFO1,TD,DIGTYP)"
$$ 		INV_REL	"TD=tdcalc(SW,SFO1,1.0e6*AQ,DIGTYP)"
$$ 		UNIT	"sec"
$$ 		FORMAT	"%14.7f sec"
$$ 		TEXT	" "
$$ END
$$ NAME		RG
$$ 		TEXT	" "
$$ END
$$ T_NAME          DW
$$ 		TYPE	R32
$$ 		CLASS	ACQU
$$ 		SUBRANGE 0.0 1000000
$$ 		REL	"DW=1/(2*SW*SFO1)"
$$ 		INV_REL	"SW=1000000/(2*(0.005+DW)*SFO1)"
$$ 		UNIT	"usec"
$$ 		FORMAT	"%14.3lf usec"
$$ 		TEXT	" "
$$ END
$$ NAME		DE
$$ 		FORMAT	"%14.2f usec"
$$ 		TEXT	" "
$$ END
$$ NAME		TE
$$ 		FORMAT	"%14.1f K"
$$ 		TEXT	" "
$$ END
$$ T_NAME		D1
$$ 		TYPE	R32
$$ 		CLASS	ACQU
$$ 		SUBRANGE 0.0 1e38
$$ 		REL	"D1=D[1]"
$$ 		INV_REL	"D[1]=D1"
$$ 		UNIT	"sec"
$$ 		FORMAT	"%14.8f sec"
$$ 		TEXT	" "
$$ END
$$ T_NAME		D12
$$ 		TYPE	R32
$$ 		CLASS	ACQU
$$ 		SUBRANGE 0.0 1e38
$$ 		REL	"D12=D[12]"
$$ 		INV_REL	"D[12]=D12"
$$ 		UNIT	"sec"
$$ 		FORMAT	"%14.8f sec"
$$ 		TEXT	" "
$$ END
$$ NAME		TD0
$$ 		TEXT	" "
$$ END
$$ HEADER		"======== CHANNEL f1 ========"
$$ NAME		NUC1
$$ 		NONEDIT
$$ 		TEXT	" "
$$ END
$$ T_NAME		P1
$$ 		TYPE	R32
$$ 		CLASS	ACQU
$$ 		SUBRANGE 0.0 1.0e10
$$ 		REL	"P1=P[1]"
$$ 		INV_REL	"P[1]=P1"
$$ 		UNIT	"usec"
$$ 		FORMAT	"%14.2f usec"
$$ 		TEXT	" "
$$ END
$$ T_NAME		PL1
$$ 		TYPE	R32
$$ 		CLASS	ACQU
$$ 		SUBRANGE -6.0 1e38
$$ 		REL	"PL1=PL[1]"
$$ 		INV_REL	"PL[1]=PL1"
$$ 		UNIT	"dB"
$$ 		FORMAT	"%14.2f dB"
$$ 		TEXT	" "
$$ END
$$ T_NAME		PL8
$$ 		TYPE	R32
$$ 		CLASS	ACQU
$$ 		SUBRANGE -6.0 1e38
$$ 		REL	"PL8=PL[8]"
$$ 		INV_REL	"PL[8]=PL8"
$$ 		UNIT	"dB"
$$ 		FORMAT	"%14.2f dB"
$$ 		TEXT	" "
$$ END
$$ T_NAME		PL1W
$$ 		TYPE	R32
$$ 		CLASS	ACQU
$$ 		SUBRANGE -6.0 1e38
$$ 		REL	"PL1W=40.3*pow(10.0,(-6-PL[1])/10.0)"
$$ 		INV_REL	"PL[1]=-6-4.3425*log(PL1W/40.3)"
$$ 		UNIT	"no"
$$ 		FORMAT	"%14.8f W"
$$ 		TEXT	" "
$$ END
$$ T_NAME		PL8W
$$ 		TYPE	R32
$$ 		CLASS	ACQU
$$ 		SUBRANGE -6.0 1e38
$$ 		REL	"PL8W=40.3*pow(10.0,(-6-PL[8])/10.0)"
$$ 		INV_REL	"PL[8]=-6-4.3425*log(PL8W/40.3)"
$$ 		UNIT	"no"
$$ 		FORMAT	"%14.8f W"
$$ 		TEXT	" "
$$ END
$$ NAME		SFO1
$$ 		FORMAT	"%14.7f MHz"
$$ 		TEXT	" "
$$ END
##$RELAX= 
##$BRUKER FILE EXP=scon2
$$ ##TITLE= Parameter file, TOPSPIN		Version 2.1
$$ ##JCAMPDX= 5.0
$$ ##DATATYPE= Parameter Values
$$ ##NPOINTS= 1	$$ modification sequence number
$$ ##ORIGIN= Bruker BioSpin GmbH
$$ ##OWNER= bruker
$$ $$ 2008-12-10 04:14:45.559 +0100  WUR\bruker@RIK1030
$$ $$ D:\NMRautomation/data/WUR-bruker/nmr/AR091208_16.3D/1/scon2
$$ $$ process C:\Bruker\TOPSPIN2.1\prog\mod\go.exe
$$ ##$BLKTR= (0..15)
3 3 3 3 3 3 3 3 3 3 3 3 3 3 3 3
$$ ##$DE1= 4.5
$$ ##$DEADC= 0.5
$$ ##$DEPA= 4.5
$$ ##$DERX= 1.5
$$ ##$FILCOR= 0
$$ ##END=
##$RELAX= 
##$BRUKER FILE EXP=prosol_History
$$ #*******************************************************************
$$ #
$$ # $Source: /sc/CvsTree/sc/gen/src/prg/scripts/tix/prosol/lib/lists/default,v $
$$ #
$$ # Copyright (c) 1999
$$ # BRUKER ANALYTIK GMBH
$$ # D-76287 Rheinstetten, Germany
$$ #
$$ # All Rights Reserved
$$ #
$$ #
$$ # $Id: default,v 1.15.2.2 2007/12/14 16:22:31 ber Exp $
$$ #
$$ #*******************************************************************
$$ #../conf/instr/spect/prosol/relations/default
$$ #avance-version (07/12/14)
$$ #
$$ #pulses
$$ #
$$ P[0]=P90[F1];				#  90 deg pulse F1
$$ P[1]=P90[F1];				#  90 deg pulse F1
$$ P[2]=P90[F1]*2;				# 180 deg pulse F1
$$ P[3]=P90[F2];				#  90 deg pulse F2
$$ P[4]=P90[F2]*2;				# 180 deg pulse F2
$$ P[5]=PTOC[F1]*0.66;			#  60 deg pulse F1, TOCSY 
$$ P[6]=PTOC[F1];				#  90 deg pulse F1, TOCSY
$$ P[7]=PTOC[F1]*2;			# 180 deg pulse F1, TOCSY
$$ P[8]=PSH3[F1];                          #  90 deg selective F1, WET
$$ P[9]=PTOC[F2];				#  90 deg pulse F2, TOCSY
$$ P[10]=PTOC[F2]*2;			# 180 deg pulse F2, TOCSY
$$ P[11]=PSH1[F1];				#  90 deg selective F1
$$ P[12]=PSH2[F1];				# 180 deg selective F1
$$ #
$$ P[14]=PSH3[F2];				# 180 deg inversion, adiabatic
$$ P[15]=TROE[F1];				# cw pulse F1, ROESY
$$ P[18]=PSH7[F1];				# off-resonance presat F1
$$ P[21]=P90[F3];				#  90 deg pulse F3
$$ P[22]=P90[F3]*2;			# 180 deg pulse F3
$$ P[23]=P90[F4];				#  90 deg pulse F4
$$ P[24]=PSH2[F2];				# 180 deg refocussing, adiabatic
$$ P[25]=PROE[F1]*2;			# 180 deg pulse, Shaka ROESY
$$ P[26]=PSH12[F1];			# 180 deg inversion F1, adiabatic
$$ P[27]=P90[F1];				#  90 deg pulse F1, WATERGATE
$$ #
$$ P[29]=PSH8[F1];                         # flip back pulse
$$ P[31]=PSH15[F2];                        # 180 deg adiabatic, F2, 13C x-filter
$$ P[32]=PSH16[F1];                        # 180 deg adiabatic, F1, z-spoil
$$ #P[33]=PSH[F1];                         #  90 deg, F1, hadamard
$$ #P[34]=PSH[F1];                         # 180 deg, F1, hadamard
$$ #P[35]=PSH[F2];                         #  90 deg, F2, hadamard
$$ #P[36]=PSH[F2];                         # 180 deg, F2, hadamard
$$ #P[37]=PSH[F3];                         #  90 deg, F3, hadamard
$$ #P[38]=PSH[F3];                         # 180 deg, F3, hadamard
$$ P[39]=PSH21[F2];                        # 180 deg, F2, Bip
$$ P[40]=PSH8[F1]*2;                       # 180 deg sel. F1, 1H (exc. scul)
$$ #
$$ P[63]=PSH11[F2];                        # 180 deg adiabatic decoupling, F2, 13C
$$ #
$$ #decoupling pulses
$$ #
$$ PCPD[1]=PCPDP[F1];			# 90 deg pulse F1, dec.
$$ PCPD[2]=PCPDP[F2];			# 90 deg pulse F2, dec.
$$ PCPD[3]=PCPDP[F3];			# 90 deg pulse F3, dec.
$$ #
$$ #power levels
$$ #
$$ PL[1]=PL90[F1];				# high power, F1
$$ PL[2]=PL90[F2];				# high power, F2
$$ PL[3]=PL90[F3];				# high power, F3
$$ PL[4]=PL90[F4];				# high power, F4
$$ PL[9]=PLCW[F1];				# presat power, F1
$$ PL[10]=PLTOC[F1];			# TOCSY power, F1
$$ PL[11]=PLROE[F1];			# ROESY power, F1
$$ PL[12]=PLCPDP[F2];			# dec. power, F2
$$ PL[13]=PLCPD2[F2];			# dec. power 2, F2
$$ PL[14]=PLNOE[F2];			# low power cw, F2
$$ PL[15]=PLTOC[F2];			# TOCSY power, F2
$$ PL[16]=PLCPDP[F3];			# dec. power, F3
$$ PL[18]=PL90[F1];			# WATERGATE power, F1
$$ PL[19]=PLCPDP[F1];			# dec. power, F1
$$ PL[21]=PLCW[F2];			# 
$$ PL[23]=PLTOC[F3];			# TOCSY power, F3
$$ PL[24]=PLHD[F2];			# HD decoupling, F2
$$ PL[25]=PLSH8U[F2];			# Eretic, F2
$$ PL[27]=PLROE[F1];			# Shaka Spinlock
$$ PL[30]=PLCPDP[F2];			# dec. power, F2, 13C (=pl12)
$$ PL[31]=PLUSER2[F2];			# dec. power, F2, 13C, cw bilev
$$ #
$$ #shapes
$$ #
$$ SP[1]=PLSH1[F1];			#  90 deg selective F1
$$ SP[2]=PLSH2[F1];			# 180 deg selective F1
$$ SP[3]=PLSH3[F2];			# adiabatic 180 deg, F2, inversion
$$ SP[4]=PLSH21[F2];			# 180 deg Bip, F2, inversion
$$ SP[6]=PLSH7[F1];			# off-resonance presat F1
$$ SP[7]=PLSH2[F2];			# adiabatic 180 deg, F2, refocussing
$$ SP[8]=PLSH12[F1];			# adiabatic 180 deg, F1, inversion
$$ SP[10]=PLSH8[F1];                       # flip-back pulse, F1, 1H
$$ SP[11]=PLSH8[F1];                       # flip-back pulse, F1, H
$$ SP[14]=PLSH12[F2];			# adiab. bilev dec., F2, 13C
$$ SP[18]=PLSH15[F2];                      # adiabatic 180 deg, F2, 13C, x-filter
$$ SP[19]=PLSH3[F1] +0.87;                 #  90 deg, F1, wet
$$ SP[20]=PLSH3[F1] -1.04;                 #  90 deg, F1, wet
$$ SP[21]=PLSH3[F1] +2.27;                 #  90 deg, F1, wet
$$ SP[22]=PLSH3[F1] -5.05;                 #  90 deg, F1, wet
$$ #SP[23]=PLSH[F1];                       #  90 deg, F1, hadamard
$$ #SP[24]=PLSH[F1];                       # 180 deg, F1, hadamard
$$ #SP[25]=PLSH[F2];                       #  90 deg, F2, hadamard
$$ #SP[26]=PLSH[F2];                       # 180 deg, F2, hadamard
$$ #SP[27]=PLSH[F3];                       #  90 deg, F3, hadamard
$$ #SP[28]=PLSH[F3];                       # 180 deg, F3, hadamard
$$ SP[29]=PLSH16[F1];                      # adiabatic 180 deg, F1, z-spoil
$$ SP[31]=PLSH11[F2];			# adiab. dec., F2, 13C
$$ #
$$ SPNAM1=PNSH1[F1];			#
$$ SPNAM2=PNSH2[F1];			#
$$ SPNAM3=PNSH3[F2];			#
$$ SPNAM4=PNSH21[F2];			#
$$ SPNAM6=PNSH7[F1];			#
$$ SPNAM7=PNSH2[F2];			#
$$ SPNAM8=PNSH12[F1];			#
$$ SPNAM10=PNSH8[F1];                      #
$$ SPNAM11=PNSH8[F1];                      #
$$ SPNAM14=PNSH12[F2];			#
$$ SPNAM15=PNSH8U[F2];			# Eretic, F2
$$ SPNAM18=PNSH15[F2];			#
$$ SPNAM19=PNSH3[F1];			#
$$ SPNAM20=PNSH3[F1];			#
$$ SPNAM21=PNSH3[F1];			#
$$ SPNAM22=PNSH3[F1];			#
$$ #SPNAM23=PNSH[];                        #
$$ #SPNAM24=PNSH[];                        #
$$ #SPNAM25=PNSH[];                        #
$$ #SPNAM26=PNSH[];                        #
$$ #SPNAM27=PNSH[];                        #
$$ #SPNAM28=PNSH[];                        #
$$ SPNAM29=PNSH16[F1];                     #
$$ SPNAM31=PNSH11[F2];			#
$$ #
$$ SPOAL[1]=PASH1[F1];			#
$$ SPOAL[2]=PASH2[F1];			#
$$ SPOAL[3]=PASH3[F2];			#
$$ SPOAL[4]=PASH21[F2];			#
$$ SPOAL[6]=PASH7[F1];			#
$$ SPOAL[7]=PASH2[F2];			#
$$ SPOAL[8]=PASH12[F1];			#
$$ SPOAL[10]=PASH8[F1];
$$ SPOAL[11]=PASH8[F1];
$$ SPOAL[14]=PASH12[F2];			#
$$ SPOAL[18]=PASH15[F2];			#
$$ SPOAL[19]=PASH3[F1];			#
$$ SPOAL[20]=PASH3[F1];			#
$$ SPOAL[21]=PASH3[F1];			#
$$ SPOAL[22]=PASH3[F1];			#
$$ #SPOAL[23]=PASH[];			#
$$ #SPOAL[24]=PASH[];			#
$$ #SPOAL[25]=PASH[];			#
$$ #SPOAL[26]=PASH[];			#
$$ #SPOAL[27]=PASH[];			#
$$ #SPOAL[28]=PASH[];			#
$$ SPOAL[29]=PASH16[F1];                   #
$$ SPOAL[31]=PASH11[F2];			#
$$ #
$$ #global
$$ #
$$ D[9]=TTOC[F1];				#
$$ D[16]=D_grad;				#
$$ P[16]=P_grad1;				#
$$ P[17]=P_mlev;				#
$$ P[19]=P_grad2;				#
$$ P[20]=P_mlev;				#
$$ P[28]=P_hsqc;				#
$$ #
##$RELAX= 
##$BRUKER FILE EXP=pulseprogram
$$ # 1 "C:/Bruker/TOPSPIN2.1/exp/stan/nmr/lists/pp/user/zgprpl8"
$$ ;zgpr
$$ ;avance-version (06/11/09)
$$ ;1D sequence with f1 presaturation
$$ ;
$$ ;$CLASS=HighRes
$$ ;$DIM=1D
$$ ;$TYPE=
$$ ;$SUBTYPE=
$$ ;$COMMENT=
$$ 
$$ 
$$ # 1 "C:/Bruker/TOPSPIN2.1/exp/stan/nmr/lists/pp/Avance.incl" 1
$$ ;Avance2.incl
$$ ;   for 1
$$ ;
$$ ;avance-version (07/08/21)
$$ ;
$$ ;$CLASS=HighRes Incl
$$ ;$COMMENT=
$$ 
$$ 
$$ 
$$ 
$$ 
$$ 
$$ 
$$ 
$$ 
$$ 
$$ 
$$ 
$$ 
$$ 
$$ 
$$ 
$$ 
$$ 
$$ 
$$ 
$$ 
$$ 
$$ 
$$ 
$$ 
$$ 
$$ 
$$ 
$$ 
$$ 
$$ 
$$ 
$$ 
$$ 
$$ 
$$ 
$$ 
$$ 
$$ 
$$ 
$$ 
$$ 
$$ 
$$ 
$$ 
$$ 
$$ 
$$ 
$$ 
$$ 
$$ 
$$ 
$$ 
$$ 
$$ 
$$ 
$$ 
$$ 
$$ 
$$ 
$$ 
$$ 
$$ 
$$ 
$$ 
$$ 
$$ 
$$ 
$$ 
$$ 
$$ 
$$ 
$$ 
$$ 
$$ 
$$ 
$$ 
$$ 
$$ 
$$ 
$$ 
$$ 
$$ 
$$ 
$$ 
$$ 
$$ 
$$ 
$$ 
$$ 
$$ 
$$ 
$$ 
$$ 
$$ 
$$ 
$$ 
$$ 
$$ 
$$ 
$$ 
$$ 
$$ 
$$ 
$$ 
$$ 
$$ 
$$ 
$$ 
$$ 
$$ 
$$ 
$$ 
$$ 
$$ 
$$ 
$$ 
$$ 
$$ 
$$ 
$$ 
$$ 
$$ 
$$ 
$$ 
$$ 
$$ 
$$ 
$$ 
$$ 
$$ 
$$ 
$$ 
$$ ;$Id: Avance2.incl,v 1.17.2.1 2007/09/14 16:17:35 ber Exp $
$$ # 12 "C:/Bruker/TOPSPIN2.1/exp/stan/nmr/lists/pp/user/zgprpl8" 2
$$ 
$$ 
$$ 
$$ "d12=20u"
$$ 
$$ 
$$ "acqt0=-p1*2/3.1416"
$$ 
$$ 
$$ # 1 "mc_line 21 file C:/Bruker/TOPSPIN2.1/exp/stan/nmr/lists/pp/user/zgprpl8 expanding definition part of mc command before ze"
$$ define delay MCWRK
$$ define delay MCREST
$$ "MCWRK = 0.333333*30m"
$$ "MCREST = 30m - 30m"
$$     dccorr
$$ # 21 "C:/Bruker/TOPSPIN2.1/exp/stan/nmr/lists/pp/user/zgprpl8"
$$ 1 ze
$$ # 1 "mc_line 21 file C:/Bruker/TOPSPIN2.1/exp/stan/nmr/lists/pp/user/zgprpl8 expanding definition of mc command after ze"
$$ # 22 "C:/Bruker/TOPSPIN2.1/exp/stan/nmr/lists/pp/user/zgprpl8"
$$ # 1 "mc_line 22 file C:/Bruker/TOPSPIN2.1/exp/stan/nmr/lists/pp/user/zgprpl8 expanding start label for mc command"
$$ 2 MCWRK  * 2
$$ LBLF0, MCWRK
$$   MCREST
$$ # 23 "C:/Bruker/TOPSPIN2.1/exp/stan/nmr/lists/pp/user/zgprpl8"
$$   d12 pl8:f1
$$   d1 cw:f1 ph29
$$   4u do:f1
$$   d12 pl1:f1
$$   p1 ph1
$$   go=2 ph31
$$ # 1 "mc_line 29 file C:/Bruker/TOPSPIN2.1/exp/stan/nmr/lists/pp/user/zgprpl8 expanding mc command in line"
$$   MCWRK wr #0
$$   MCWRK zd 
$$   lo to LBLF0 times td0
$$ 
$$   MCWRK
$$ # 30 "C:/Bruker/TOPSPIN2.1/exp/stan/nmr/lists/pp/user/zgprpl8"
$$ exit
$$ 
$$ 
$$ ph1=0 2 2 0 1 3 3 1
$$ ph29=0
$$ ph31=0 2 2 0 1 3 3 1
$$ 
$$ 
$$ ;pl1 : f1 channel - power level for pulse (default)
$$ ;pl9 : f1 channel - power level for presaturation
$$ ;p1 : f1 channel -  90 degree high power pulse
$$ ;d1 : relaxation delay; 1-5 * T1
$$ ;d12: delay for power switching                      [20 usec]
$$ ;NS: 1 * n, total number of scans: NS * TD0
$$ 
$$ 
$$ 
$$ ;$Id: zgpr,v 1.9 2006/11/10 10:56:44 ber Exp $
##$RELAX= 
##$BRUKER FILE EXP=uxnmr.par
$$ ##TITLE= Parameter file, TOPSPIN		Version 2.1
$$ ##JCAMPDX= 5.0
$$ ##DATATYPE= Parameter Values
$$ ##NPOINTS= 15	$$ modification sequence number
$$ ##ORIGIN= Bruker BioSpin GmbH
$$ ##OWNER= Administrator
$$ $$ 2008-11-25 14:24:23.096 +0100  WUR\bruker@RIK1030
$$ $$ C:/Bruker/TOPSPIN2.1/conf/instr/avance400/uxnmr.par
$$ $$ process C:\Bruker\TOPSPIN2.1\prog\mod\hconfserver.exe
$$ ##$ACB= 0
$$ ##$ACBTAT= (0..15)
0 66 66 50 0 0 0 0 0 0 0 0 0 0 0 0
$$ ##$ACBTBA= (0..15)
0 1 1 0 0 0 0 0 0 0 0 0 0 0 0 0
$$ ##$ACBTBLK= (0..15)
0 0 0 0 0 0 0 0 0 0 0 0 0 0 0 0
$$ ##$ACBTCTL= (0..15)
0 0 0 0 0 0 0 0 0 0 0 0 0 0 0 0
$$ ##$ACBTDI= (0..15)
0 102 102 72 0 0 0 0 0 0 0 0 0 0 0 0
$$ ##$ACBTDM= (0..15)
0 10 10 0 0 0 0 0 0 0 0 0 0 0 0 0
$$ ##$ACBTFHI= (0..15)
0 400 400 0 0 0 0 0 0 0 0 0 0 0 0 0
$$ ##$ACBTFL= (0..15)
0 73 74 8 0 0 0 0 0 0 0 0 0 0 0 0
$$ ##$ACBTFLO= (0..15)
0 14 14 0 0 0 0 0 0 0 0 0 0 0 0 0
$$ ##$ACBTINP= (0..15)
0 0 0 0 0 0 0 0 0 0 0 0 0 0 0 0
$$ ##$ACBTOUT= (0..15)
0 1 2 0 0 0 0 0 0 0 0 0 0 0 0 0
$$ ##$ACBTPO= (0..15)
0 150000 60000 20000 0 0 0 0 0 0 0 0 0 0 0 0
$$ ##$ACBTPW= (0..15)
0 10 10 0 0 0 0 0 0 0 0 0 0 0 0 0
$$ ##$ACBTSB= (0..15)
0 0 0 0 0 0 0 0 0 0 0 0 0 0 0 0
$$ ##$ACBTY= <no>
$$ ##$AQSBDCH= (0..95)
0 0 0 0 0 0 255 255 255 255 255 255 255 255 255 255 255 255 255 255 255
255 255 255 255 255 255 255 255 255 255 255 255 255 255 255 255 255 255
255 255 255 255 255 255 255 255 255 255 255 255 255 255 255 255 255 255
255 255 255 255 255 255 255 255 255 255 255 255 255 255 255 255 255 255
255 255 255 255 255 255 255 255 255 255 255 255 255 255 255 255 255 255
255 255 255
$$ ##$AQSBDHW= (0..95)
1 4 4 0 0 0 255 255 255 255 255 255 255 255 255 255 255 255 255 255 255
255 255 255 255 255 255 255 255 255 255 255 255 255 255 255 255 255 255
255 255 255 255 255 255 255 255 255 255 255 255 255 255 255 255 255 255
255 255 255 255 255 255 255 255 255 255 255 255 255 255 255 255 255 255
255 255 255 255 255 255 255 255 255 255 255 255 255 255 255 255 255 255
255 255 255
$$ ##$AQSBDID= (0..95)
88 83 83 65 67 66 255 255 255 255 255 255 255 255 255 255 255 255 255 255
255 255 255 255 255 255 255 255 255 255 255 255 255 255 255 255 255 255
255 255 255 255 255 255 255 255 255 255 255 255 255 255 255 255 255 255
255 255 255 255 255 255 255 255 255 255 255 255 255 255 255 255 255 255
255 255 255 255 255 255 255 255 255 255 255 255 255 255 255 255 255 255
255 255 255 255
$$ ##$AQSBDNO= (0..95)
1 1 2 1 1 1 255 255 255 255 255 255 255 255 255 255 255 255 255 255 255
255 255 255 255 255 255 255 255 255 255 255 255 255 255 255 255 255 255
255 255 255 255 255 255 255 255 255 255 255 255 255 255 255 255 255 255
255 255 255 255 255 255 255 255 255 255 255 255 255 255 255 255 255 255
255 255 255 255 255 255 255 255 255 255 255 255 255 255 255 255 255 255
255 255 255
$$ ##$AQSBDSL= (0..95)
2 3 4 8 9 19 255 255 255 255 255 255 255 255 255 255 255 255 255 255 255
255 255 255 255 255 255 255 255 255 255 255 255 255 255 255 255 255 255
255 255 255 255 255 255 255 255 255 255 255 255 255 255 255 255 255 255
255 255 255 255 255 255 255 255 255 255 255 255 255 255 255 255 255 255
255 255 255 255 255 255 255 255 255 255 255 255 255 255 255 255 255 255
255 255 255
$$ ##$AQSBDTY= (0..95)
3 16 16 5 9 7 255 255 255 255 255 255 255 255 255 255 255 255 255 255 255
255 255 255 255 255 255 255 255 255 255 255 255 255 255 255 255 255 255
255 255 255 255 255 255 255 255 255 255 255 255 255 255 255 255 255 255
255 255 255 255 255 255 255 255 255 255 255 255 255 255 255 255 255 255
255 255 255 255 255 255 255 255 255 255 255 255 255 255 255 255 255 255
255 255 255
$$ ##$AQSBUAD= (0..95)
52 36 37 54 26 32 255 255 255 255 255 255 255 255 255 255 255 255 255 255
255 255 255 255 255 255 255 255 255 255 255 255 255 255 255 255 255 255
255 255 255 255 255 255 255 255 255 255 255 255 255 255 255 255 255 255
255 255 255 255 255 255 255 255 255 255 255 255 255 255 255 255 255 255
255 255 255 255 255 255 255 255 255 255 255 255 255 255 255 255 255 255
255 255 255 255
$$ ##$AQSECL= (0..95)
2 3 3 5 2 255 255 255 255 255 255 255 255 255 255 255 255 255 255 255 255
255 255 255 255 255 255 255 255 255 255 255 255 255 255 255 255 255 255
255 255 255 255 255 255 255 255 255 255 255 255 255 255 255 255 255 255
255 255 255 255 255 255 255 255 255 255 255 255 255 255 255 255 255 255
255 255 255 255 255 255 255 255 255 255 255 255 255 255 255 255 255 255
255 255 255
$$ ##$AQSECLS= (0..95)
3 2 2 0 0 255 255 255 255 255 255 255 255 255 255 255 255 255 255 255 255
255 255 255 255 255 255 255 255 255 255 255 255 255 255 255 255 255 255
255 255 255 255 255 255 255 255 255 255 255 255 255 255 255 255 255 255
255 255 255 255 255 255 255 255 255 255 255 255 255 255 255 255 255 255
255 255 255 255 255 255 255 255 255 255 255 255 255 255 255 255 255 255
255 255 255
$$ ##$AQSSPLT= no
$$ ##$ATT19F= (0..1)
0 0
$$ ##$ATT1H= (0..1)
0 0
$$ ##$ATT3H= (0..1)
0 0
$$ ##$ATTX= (0..1)
0 0
$$ ##$ATTY= (0..1)
0 0
$$ ##$ATTZ= (0..1)
0 0
$$ ##$BACSAIR= no
$$ ##$BACSCAP= 60
$$ ##$BACSDEL= 10
$$ ##$BACSFCM= no
$$ ##$BACSOPT= <>
$$ ##$BACSTY= <tty08>
$$ ##$BARPTY= <no>
$$ ##$BFREQ= 400.13
$$ ##$BGAETH1= <no>
$$ ##$BGAETH2= <no>
$$ ##$BGAETH3= <no>
$$ ##$BGAETH4= <no>
$$ ##$BGAETH5= <no>
$$ ##$BGAETH6= <no>
$$ ##$BGAETH7= <no>
$$ ##$BGAETH8= <no>
$$ ##$BIRDS= yes
$$ ##$BMPC= 0
$$ ##$BMPCTY= <no>
$$ ##$BPSUTY= <no>
$$ ##$BSMS= 1
$$ ##$BSMSETH= <no>
$$ ##$BSMSTY= <tty02>
$$ ##$CFASMOD= (0..7)
1 1 1 1 1 1 1 1
$$ ##$CFASMUL= (0..7)
1 1 1 1 1 1 1 1
$$ ##$CNFTXDR= (0..7)
6 6 0 0 0 0 0 0
$$ ##$COMDIG2= 0
$$ ##$CPDBTY= <no>
$$ ##$CRCOTY= <no>
$$ ##$CSW1= (0..31)
0 0 0 0 0 0 0 0 0 0 0 0 0 0 0 0 0 0 0 0 0 0 0 0 0 0 0 0 0 0 0 0
$$ ##$CSW2= (0..31)
0 0 0 0 0 0 0 0 0 0 0 0 0 0 0 0 0 0 0 0 0 0 0 0 0 0 0 0 0 0 0 0
$$ ##$CSWNUM= (0..7)
0 0 0 0 0 0 0 0
$$ ##$DATSTAT= no
$$ ##$DIGI140= (0..7)
0 0 0 0 0 0 0 0
$$ ##$DIGIB12= (0..7)
0 0 0 0 0 0 0 0
$$ ##$DIGIB16= (0..7)
0 0 0 0 0 0 0 0
$$ ##$DIGIFA= (0..7)
0 0 0 0 0 0 0 0
$$ ##$DIGIHA= (0..7)
0 0 0 0 0 0 0 0
$$ ##$DIGIHAF= (0..7)
0 0 0 0 0 0 0 0
$$ ##$DIGIHRD= (0..7)
0 0 0 0 0 0 0 0
$$ ##$DIGIIA= (0..7)
0 0 0 0 0 0 0 0
$$ ##$DIGIO16= (0..7)
0 0 0 0 0 0 0 0
$$ ##$DIGISA= (0..7)
1 0 0 0 0 0 0 0
$$ ##$DIGISAF= (0..7)
0 0 0 0 0 0 0 0
$$ ##$DIGISL= (0..7)
0 0 0 0 0 0 0 0
$$ ##$DIGITYI= (0..7)
0 0 0 0 0 0 0 0
$$ ##$DIGITYP= (0..7)
0 0 0 0 0 0 0 0
$$ ##$DIGITZ= 0
$$ ##$DRU= no
$$ ##$DRUETH01= <no>
$$ ##$DRUETH02= <no>
$$ ##$DRUETH03= <no>
$$ ##$DRUETH04= <no>
$$ ##$DRUETH05= <no>
$$ ##$DRUETH06= <no>
$$ ##$DRUETH07= <no>
$$ ##$DRUETH08= <no>
$$ ##$DRUETH09= <no>
$$ ##$DRUETH10= <no>
$$ ##$DRUETH11= <no>
$$ ##$DRUETH12= <no>
$$ ##$DRUETH13= <no>
$$ ##$DRUETH14= <no>
$$ ##$DRUETH15= <no>
$$ ##$DRUETH16= <no>
$$ ##$DRUETH17= <no>
$$ ##$DRUETH18= <no>
$$ ##$DRUETH19= <no>
$$ ##$DRUETH20= <no>
$$ ##$DRUETH21= <no>
$$ ##$DRUETH22= <no>
$$ ##$DRUETH23= <no>
$$ ##$DRUETH24= <no>
$$ ##$DRUETH25= <no>
$$ ##$DRUETH26= <no>
$$ ##$DRUETH27= <no>
$$ ##$DRUETH28= <no>
$$ ##$DRUETH29= <no>
$$ ##$DRUETH30= <no>
$$ ##$DRUETH31= <no>
$$ ##$DRUETH32= <no>
$$ ##$FCUMEM= (0..7)
2093056 2093056 0 0 0 0 0 0
$$ ##$FCUPAL= (0..7)
260 260 0 0 0 0 0 0
$$ ##$FGSVTY= <no>
$$ ##$FQMIX= 0
$$ ##$FUNCMOD= <>
$$ ##$GCUTYPE= 2
$$ ##$GPREDEL= 0
$$ ##$GPSCUTY= <no>
$$ ##$GRADRES= 5
$$ ##$GTUTY= <no>
$$ ##$HFAC= 3
$$ ##$HPCU= 0
$$ ##$HPCUTY= <no>
$$ ##$HPTXLP= (0..3)
-1 -1 -1 -1
$$ ##$HPTXPI= (0..3)
0 0 0 0
$$ ##$HPTXPO= (0..3)
0 0 0 0
$$ ##$HPTXTY= (0..3)
0 0 0 0
$$ ##$IF451= 0
$$ ##$IFREQ= 1
$$ ##$INTFPR= 0
$$ ##$IPSO= no
$$ ##$IPSOETH= <>
$$ ##$LOCKTY= <tty03>
$$ ##$LOCSWID= 0
$$ ##$LOCSWIF= 0
$$ ##$M2FAC= 0
$$ ##$MAS= 0
$$ ##$MASETIME= 10
$$ ##$MASITIME= 10
$$ ##$MASTY= <no>
$$ ##$MAS_CT= 0
$$ ##$MAS_SG= 0
$$ ##$MAS_TO= 0
$$ ##$MEMPRM= 0
$$ ##$MHFAC= 0
$$ ##$MXFAC= 0
$$ ##$NAMPD1= <2H>
$$ ##$NAMPD10= <>
$$ ##$NAMPD11= <>
$$ ##$NAMPD12= <>
$$ ##$NAMPD13= <>
$$ ##$NAMPD14= <>
$$ ##$NAMPD15= <>
$$ ##$NAMPD16= <>
$$ ##$NAMPD2= <X-BB19F_2HS>
$$ ##$NAMPD3= <1H>
$$ ##$NAMPD4= <>
$$ ##$NAMPD5= <>
$$ ##$NAMPD6= <>
$$ ##$NAMPD7= <>
$$ ##$NAMPD8= <>
$$ ##$NAMPD9= <>
$$ ##$NFCU= 2
$$ ##$NMRCH= 0
$$ ##$NMRMEM= 0
$$ ##$NRCU= 1
$$ ##$NROUT= 1
$$ ##$NSGU= 2
$$ ##$PAMPF1= (0..15)
75 99 67 27 0 0 0 12 0 0 0 0 0 0 0 0
$$ ##$PAMPF2= (0..15)
0 0 0 0 0 0 0 0 0 0 0 0 0 0 0 0
$$ ##$PAMPF3= (0..15)
0 0 0 0 0 0 0 0 0 0 0 0 0 0 0 0
$$ ##$PAMPF4= (0..15)
0 0 0 0 0 0 0 0 0 0 0 0 0 0 0 0
$$ ##$PAMPF5= (0..15)
0 0 0 0 0 0 0 0 0 0 0 0 0 0 0 0
$$ ##$PAMPF6= (0..15)
0 0 0 0 0 0 0 0 0 0 0 0 0 0 0 0
$$ ##$PAMPF7= (0..15)
0 0 0 0 0 0 0 0 0 0 0 0 0 0 0 0
$$ ##$PAMPF8= (0..15)
0 0 0 0 0 0 0 0 0 0 0 0 0 0 0 0
$$ ##$PH4= 0
$$ ##$PHF4TY= <no>
$$ ##$POWCHK= no
$$ ##$PRAMD1= (0..7)
0 1048576 0 0 0 1048576 0 0
$$ ##$PRAMD10= (0..7)
0 0 0 0 0 0 0 0
$$ ##$PRAMD11= (0..7)
0 0 0 0 0 0 0 0
$$ ##$PRAMD12= (0..7)
0 0 0 0 0 0 0 0
$$ ##$PRAMD13= (0..7)
0 0 0 0 0 0 0 0
$$ ##$PRAMD14= (0..7)
0 0 0 0 0 0 0 0
$$ ##$PRAMD15= (0..7)
0 0 0 0 0 0 0 0
$$ ##$PRAMD16= (0..7)
0 0 0 0 0 0 0 0
$$ ##$PRAMD17= (0..7)
0 0 0 0 0 0 0 0
$$ ##$PRAMD18= (0..7)
0 0 0 0 0 0 0 0
$$ ##$PRAMD19= (0..7)
0 0 0 0 0 0 0 0
$$ ##$PRAMD2= (0..7)
2147483644 2146435071 2147483647 134217727 2147483644 2146435071 2147483647
134217727
$$ ##$PRAMD20= (0..7)
0 0 0 0 0 0 0 0
$$ ##$PRAMD21= (0..7)
0 0 0 0 0 0 0 0
$$ ##$PRAMD3= (0..7)
2 0 0 0 2 0 0 0
$$ ##$PRAMD4= (0..7)
0 0 0 0 0 0 0 0
$$ ##$PRAMD5= (0..7)
0 0 0 0 0 0 0 0
$$ ##$PRAMD6= (0..7)
0 0 0 0 0 0 0 0
$$ ##$PRAMD7= (0..7)
0 0 0 0 0 0 0 0
$$ ##$PRAMD8= (0..7)
0 0 0 0 0 0 0 0
$$ ##$PRAMD9= (0..7)
0 0 0 0 0 0 0 0
$$ ##$PRAMLED= (0..1)
15 15
$$ ##$PRAMP1= <tty01>
$$ ##$PRAMP2= <no>
$$ ##$PRAMP3= <no>
$$ ##$PRAMP4= <no>
$$ ##$PRAMP5= <no>
$$ ##$PRAMP6= <no>
$$ ##$PRAMP7= <no>
$$ ##$PRAMP8= <no>
$$ ##$PRAMPTP= 0
$$ ##$PREPTY= <no>
$$ ##$PRESHLD= 0
$$ ##$PTS160= -1
$$ ##$PTSA2X= (0..7)
0 0 0 0 0 0 0 0
$$ ##$PTSF2X= (0..7)
0 0 0 0 0 0 0 0
$$ ##$PTSFMX= (0..7)
429.9 429.9 0 0 0 0 0 0
$$ ##$PULCHK= no
$$ ##$RCUCDS= (0..7)
8388608 0 0 0 0 0 0 0
$$ ##$RCUCFS= (0..7)
4096 0 0 0 0 0 0 0
$$ ##$RCUCSS= (0..7)
1048576 0 0 0 0 0 0 0
$$ ##$RCUI2C1= (0..7)
78 0 0 0 0 0 0 0
$$ ##$RCUI2C2= (0..7)
0 0 0 0 0 0 0 0
$$ ##$RCUI2C3= (0..7)
0 0 0 0 0 0 0 0
$$ ##$RCUI2C4= (0..7)
0 0 0 0 0 0 0 0
$$ ##$RCUI2C5= (0..7)
0 0 0 0 0 0 0 0
$$ ##$RCUI2C6= (0..7)
0 0 0 0 0 0 0 0
$$ ##$RCUI2C7= (0..7)
0 0 0 0 0 0 0 0
$$ ##$RCUI2C8= (0..7)
0 0 0 0 0 0 0 0
$$ ##$RDCU= 0
$$ ##$RFSVTY= <no>
$$ ##$RGTYPE= (0..31)
5 0 0 0 0 0 0 0 0 0 0 0 0 0 0 0 0 0 0 0 0 0 0 0 0 0 0 0 0 0 0 0
$$ ##$RG_max= (0..31)
46341 0 0 0 0 0 0 0 0 0 0 0 0 0 0 0 0 0 0 0 0 0 0 0 0 0 0 0 0 0 0 0
$$ ##$RG_min= (0..31)
1 0 0 0 0 0 0 0 0 0 0 0 0 0 0 0 0 0 0 0 0 0 0 0 0 0 0 0 0 0 0 0
$$ ##$RG_tab1= (0..255)
1 1.1 1.3 1.4 1.6 1.8 2 2.2 2.5 2.8 3.2 3.6 4 4.5 5 5.7 6.3 7.1 8 9 10.1
11.3 12.7 14.3 16 18 20.2 22.6 25.4 28.5 32 35.9 40.3 45.3 50.8 57 64 71.8
80.6 90.5 101.6 114 128 143.7 161.3 181 203.2 228.1 256 287.4 322.5 362
406.4 456.1 512 574.7 645.1 724.1 812.7 912.3 1024 1149.4 1290.2 1448.2
1625.5 1824.6 2048 2298.8 2580.3 2896.3 3251 3649.1 4096 4597.6 5160.6
5792.6 6502 7298.2 8192 9195.2 10321.3 11585.2 13004 14596.5 16384 18390.4
20642.5 23170.5 26008 29193 32768 36780.8 41285.1 46341 -1 -1 -1 -1 -1
-1 -1 -1 -1 -1 -1 -1 -1 -1 -1 -1 -1 -1 -1 -1 -1 -1 -1 -1 -1 -1 -1 -1 -1
-1 -1 -1 -1 -1 -1 -1 -1 -1 -1 -1 -1 -1 -1 -1 -1 -1 -1 -1 -1 -1 -1 -1 -1
-1 -1 -1 -1 -1 -1 -1 -1 -1 -1 -1 -1 -1 -1 -1 -1 -1 -1 -1 -1 -1 -1 -1 -1
-1 -1 -1 -1 -1 -1 -1 -1 -1 -1 -1 -1 -1 -1 -1 -1 -1 -1 -1 -1 -1 -1 -1 -1
-1 -1 -1 -1 -1 -1 -1 -1 -1 -1 -1 -1 -1 -1 -1 -1 -1 -1 -1 -1 -1 -1 -1 -1
-1 -1 -1 -1 -1 -1 -1 -1 -1 -1 -1 -1 -1 -1 -1 -1 -1 -1 -1 -1 -1 -1 -1 -1
-1 -1 -1 -1 -1 -1 -1 -1 -1 -1 -1 -1 -1
$$ ##$RG_tab2= (0..255)
-1 -1 -1 -1 -1 -1 -1 -1 -1 -1 -1 -1 -1 -1 -1 -1 -1 -1 -1 -1 -1 -1 -1 -1
-1 -1 -1 -1 -1 -1 -1 -1 -1 -1 -1 -1 -1 -1 -1 -1 -1 -1 -1 -1 -1 -1 -1 -1
-1 -1 -1 -1 -1 -1 -1 -1 -1 -1 -1 -1 -1 -1 -1 -1 -1 -1 -1 -1 -1 -1 -1 -1
-1 -1 -1 -1 -1 -1 -1 -1 -1 -1 -1 -1 -1 -1 -1 -1 -1 -1 -1 -1 -1 -1 -1 -1
-1 -1 -1 -1 -1 -1 -1 -1 -1 -1 -1 -1 -1 -1 -1 -1 -1 -1 -1 -1 -1 -1 -1 -1
-1 -1 -1 -1 -1 -1 -1 -1 -1 -1 -1 -1 -1 -1 -1 -1 -1 -1 -1 -1 -1 -1 -1 -1
-1 -1 -1 -1 -1 -1 -1 -1 -1 -1 -1 -1 -1 -1 -1 -1 -1 -1 -1 -1 -1 -1 -1 -1
-1 -1 -1 -1 -1 -1 -1 -1 -1 -1 -1 -1 -1 -1 -1 -1 -1 -1 -1 -1 -1 -1 -1 -1
-1 -1 -1 -1 -1 -1 -1 -1 -1 -1 -1 -1 -1 -1 -1 -1 -1 -1 -1 -1 -1 -1 -1 -1
-1 -1 -1 -1 -1 -1 -1 -1 -1 -1 -1 -1 -1 -1 -1 -1 -1 -1 -1 -1 -1 -1 -1 -1
-1 -1 -1 -1 -1 -1 -1 -1 -1 -1 -1 -1 -1 -1 -1 -1
$$ ##$RG_tab3= (0..255)
-1 -1 -1 -1 -1 -1 -1 -1 -1 -1 -1 -1 -1 -1 -1 -1 -1 -1 -1 -1 -1 -1 -1 -1
-1 -1 -1 -1 -1 -1 -1 -1 -1 -1 -1 -1 -1 -1 -1 -1 -1 -1 -1 -1 -1 -1 -1 -1
-1 -1 -1 -1 -1 -1 -1 -1 -1 -1 -1 -1 -1 -1 -1 -1 -1 -1 -1 -1 -1 -1 -1 -1
-1 -1 -1 -1 -1 -1 -1 -1 -1 -1 -1 -1 -1 -1 -1 -1 -1 -1 -1 -1 -1 -1 -1 -1
-1 -1 -1 -1 -1 -1 -1 -1 -1 -1 -1 -1 -1 -1 -1 -1 -1 -1 -1 -1 -1 -1 -1 -1
-1 -1 -1 -1 -1 -1 -1 -1 -1 -1 -1 -1 -1 -1 -1 -1 -1 -1 -1 -1 -1 -1 -1 -1
-1 -1 -1 -1 -1 -1 -1 -1 -1 -1 -1 -1 -1 -1 -1 -1 -1 -1 -1 -1 -1 -1 -1 -1
-1 -1 -1 -1 -1 -1 -1 -1 -1 -1 -1 -1 -1 -1 -1 -1 -1 -1 -1 -1 -1 -1 -1 -1
-1 -1 -1 -1 -1 -1 -1 -1 -1 -1 -1 -1 -1 -1 -1 -1 -1 -1 -1 -1 -1 -1 -1 -1
-1 -1 -1 -1 -1 -1 -1 -1 -1 -1 -1 -1 -1 -1 -1 -1 -1 -1 -1 -1 -1 -1 -1 -1
-1 -1 -1 -1 -1 -1 -1 -1 -1 -1 -1 -1 -1 -1 -1 -1
$$ ##$RG_tab4= (0..255)
-1 -1 -1 -1 -1 -1 -1 -1 -1 -1 -1 -1 -1 -1 -1 -1 -1 -1 -1 -1 -1 -1 -1 -1
-1 -1 -1 -1 -1 -1 -1 -1 -1 -1 -1 -1 -1 -1 -1 -1 -1 -1 -1 -1 -1 -1 -1 -1
-1 -1 -1 -1 -1 -1 -1 -1 -1 -1 -1 -1 -1 -1 -1 -1 -1 -1 -1 -1 -1 -1 -1 -1
-1 -1 -1 -1 -1 -1 -1 -1 -1 -1 -1 -1 -1 -1 -1 -1 -1 -1 -1 -1 -1 -1 -1 -1
-1 -1 -1 -1 -1 -1 -1 -1 -1 -1 -1 -1 -1 -1 -1 -1 -1 -1 -1 -1 -1 -1 -1 -1
-1 -1 -1 -1 -1 -1 -1 -1 -1 -1 -1 -1 -1 -1 -1 -1 -1 -1 -1 -1 -1 -1 -1 -1
-1 -1 -1 -1 -1 -1 -1 -1 -1 -1 -1 -1 -1 -1 -1 -1 -1 -1 -1 -1 -1 -1 -1 -1
-1 -1 -1 -1 -1 -1 -1 -1 -1 -1 -1 -1 -1 -1 -1 -1 -1 -1 -1 -1 -1 -1 -1 -1
-1 -1 -1 -1 -1 -1 -1 -1 -1 -1 -1 -1 -1 -1 -1 -1 -1 -1 -1 -1 -1 -1 -1 -1
-1 -1 -1 -1 -1 -1 -1 -1 -1 -1 -1 -1 -1 -1 -1 -1 -1 -1 -1 -1 -1 -1 -1 -1
-1 -1 -1 -1 -1 -1 -1 -1 -1 -1 -1 -1 -1 -1 -1 -1
$$ ##$RG_tab5= (0..255)
-1 -1 -1 -1 -1 -1 -1 -1 -1 -1 -1 -1 -1 -1 -1 -1 -1 -1 -1 -1 -1 -1 -1 -1
-1 -1 -1 -1 -1 -1 -1 -1 -1 -1 -1 -1 -1 -1 -1 -1 -1 -1 -1 -1 -1 -1 -1 -1
-1 -1 -1 -1 -1 -1 -1 -1 -1 -1 -1 -1 -1 -1 -1 -1 -1 -1 -1 -1 -1 -1 -1 -1
-1 -1 -1 -1 -1 -1 -1 -1 -1 -1 -1 -1 -1 -1 -1 -1 -1 -1 -1 -1 -1 -1 -1 -1
-1 -1 -1 -1 -1 -1 -1 -1 -1 -1 -1 -1 -1 -1 -1 -1 -1 -1 -1 -1 -1 -1 -1 -1
-1 -1 -1 -1 -1 -1 -1 -1 -1 -1 -1 -1 -1 -1 -1 -1 -1 -1 -1 -1 -1 -1 -1 -1
-1 -1 -1 -1 -1 -1 -1 -1 -1 -1 -1 -1 -1 -1 -1 -1 -1 -1 -1 -1 -1 -1 -1 -1
-1 -1 -1 -1 -1 -1 -1 -1 -1 -1 -1 -1 -1 -1 -1 -1 -1 -1 -1 -1 -1 -1 -1 -1
-1 -1 -1 -1 -1 -1 -1 -1 -1 -1 -1 -1 -1 -1 -1 -1 -1 -1 -1 -1 -1 -1 -1 -1
-1 -1 -1 -1 -1 -1 -1 -1 -1 -1 -1 -1 -1 -1 -1 -1 -1 -1 -1 -1 -1 -1 -1 -1
-1 -1 -1 -1 -1 -1 -1 -1 -1 -1 -1 -1 -1 -1 -1 -1
$$ ##$RG_tab6= (0..255)
-1 -1 -1 -1 -1 -1 -1 -1 -1 -1 -1 -1 -1 -1 -1 -1 -1 -1 -1 -1 -1 -1 -1 -1
-1 -1 -1 -1 -1 -1 -1 -1 -1 -1 -1 -1 -1 -1 -1 -1 -1 -1 -1 -1 -1 -1 -1 -1
-1 -1 -1 -1 -1 -1 -1 -1 -1 -1 -1 -1 -1 -1 -1 -1 -1 -1 -1 -1 -1 -1 -1 -1
-1 -1 -1 -1 -1 -1 -1 -1 -1 -1 -1 -1 -1 -1 -1 -1 -1 -1 -1 -1 -1 -1 -1 -1
-1 -1 -1 -1 -1 -1 -1 -1 -1 -1 -1 -1 -1 -1 -1 -1 -1 -1 -1 -1 -1 -1 -1 -1
-1 -1 -1 -1 -1 -1 -1 -1 -1 -1 -1 -1 -1 -1 -1 -1 -1 -1 -1 -1 -1 -1 -1 -1
-1 -1 -1 -1 -1 -1 -1 -1 -1 -1 -1 -1 -1 -1 -1 -1 -1 -1 -1 -1 -1 -1 -1 -1
-1 -1 -1 -1 -1 -1 -1 -1 -1 -1 -1 -1 -1 -1 -1 -1 -1 -1 -1 -1 -1 -1 -1 -1
-1 -1 -1 -1 -1 -1 -1 -1 -1 -1 -1 -1 -1 -1 -1 -1 -1 -1 -1 -1 -1 -1 -1 -1
-1 -1 -1 -1 -1 -1 -1 -1 -1 -1 -1 -1 -1 -1 -1 -1 -1 -1 -1 -1 -1 -1 -1 -1
-1 -1 -1 -1 -1 -1 -1 -1 -1 -1 -1 -1 -1 -1 -1 -1
$$ ##$RG_tab7= (0..255)
-1 -1 -1 -1 -1 -1 -1 -1 -1 -1 -1 -1 -1 -1 -1 -1 -1 -1 -1 -1 -1 -1 -1 -1
-1 -1 -1 -1 -1 -1 -1 -1 -1 -1 -1 -1 -1 -1 -1 -1 -1 -1 -1 -1 -1 -1 -1 -1
-1 -1 -1 -1 -1 -1 -1 -1 -1 -1 -1 -1 -1 -1 -1 -1 -1 -1 -1 -1 -1 -1 -1 -1
-1 -1 -1 -1 -1 -1 -1 -1 -1 -1 -1 -1 -1 -1 -1 -1 -1 -1 -1 -1 -1 -1 -1 -1
-1 -1 -1 -1 -1 -1 -1 -1 -1 -1 -1 -1 -1 -1 -1 -1 -1 -1 -1 -1 -1 -1 -1 -1
-1 -1 -1 -1 -1 -1 -1 -1 -1 -1 -1 -1 -1 -1 -1 -1 -1 -1 -1 -1 -1 -1 -1 -1
-1 -1 -1 -1 -1 -1 -1 -1 -1 -1 -1 -1 -1 -1 -1 -1 -1 -1 -1 -1 -1 -1 -1 -1
-1 -1 -1 -1 -1 -1 -1 -1 -1 -1 -1 -1 -1 -1 -1 -1 -1 -1 -1 -1 -1 -1 -1 -1
-1 -1 -1 -1 -1 -1 -1 -1 -1 -1 -1 -1 -1 -1 -1 -1 -1 -1 -1 -1 -1 -1 -1 -1
-1 -1 -1 -1 -1 -1 -1 -1 -1 -1 -1 -1 -1 -1 -1 -1 -1 -1 -1 -1 -1 -1 -1 -1
-1 -1 -1 -1 -1 -1 -1 -1 -1 -1 -1 -1 -1 -1 -1 -1
$$ ##$RG_tab8= (0..255)
-1 -1 -1 -1 -1 -1 -1 -1 -1 -1 -1 -1 -1 -1 -1 -1 -1 -1 -1 -1 -1 -1 -1 -1
-1 -1 -1 -1 -1 -1 -1 -1 -1 -1 -1 -1 -1 -1 -1 -1 -1 -1 -1 -1 -1 -1 -1 -1
-1 -1 -1 -1 -1 -1 -1 -1 -1 -1 -1 -1 -1 -1 -1 -1 -1 -1 -1 -1 -1 -1 -1 -1
-1 -1 -1 -1 -1 -1 -1 -1 -1 -1 -1 -1 -1 -1 -1 -1 -1 -1 -1 -1 -1 -1 -1 -1
-1 -1 -1 -1 -1 -1 -1 -1 -1 -1 -1 -1 -1 -1 -1 -1 -1 -1 -1 -1 -1 -1 -1 -1
-1 -1 -1 -1 -1 -1 -1 -1 -1 -1 -1 -1 -1 -1 -1 -1 -1 -1 -1 -1 -1 -1 -1 -1
-1 -1 -1 -1 -1 -1 -1 -1 -1 -1 -1 -1 -1 -1 -1 -1 -1 -1 -1 -1 -1 -1 -1 -1
-1 -1 -1 -1 -1 -1 -1 -1 -1 -1 -1 -1 -1 -1 -1 -1 -1 -1 -1 -1 -1 -1 -1 -1
-1 -1 -1 -1 -1 -1 -1 -1 -1 -1 -1 -1 -1 -1 -1 -1 -1 -1 -1 -1 -1 -1 -1 -1
-1 -1 -1 -1 -1 -1 -1 -1 -1 -1 -1 -1 -1 -1 -1 -1 -1 -1 -1 -1 -1 -1 -1 -1
-1 -1 -1 -1 -1 -1 -1 -1 -1 -1 -1 -1 -1 -1 -1 -1
$$ ##$RG_tabA= (0..255)
1 1.1 1.3 1.4 1.6 1.8 2 2.2 2.5 2.8 3.2 3.6 4 4.5 5 5.7 6.3 7.1 8 9 10.1
11.3 12.7 14.3 16 18 20.2 22.6 25.4 28.5 32 35.9 40.3 45.3 50.8 57 64 71.8
80.6 90.5 101.6 114 128 143.7 161.3 181 203.2 228.1 256 287.4 322.5 362
406.4 456.1 512 574.7 645.1 724.1 812.7 912.3 1024 1149.4 1290.2 1448.2
1625.5 1824.6 2048 2298.8 2580.3 2896.3 3251 3649.1 4096 4597.6 5160.6
5792.6 6502 7298.2 8192 9195.2 10321.3 11585.2 13004 14596.5 16384 18390.4
20642.5 23170.5 26008 29193 32768 36780.8 41285.1 46341 -1 -1 -1 -1 -1
-1 -1 -1 -1 -1 -1 -1 -1 -1 -1 -1 -1 -1 -1 -1 -1 -1 -1 -1 -1 -1 -1 -1 -1
-1 -1 -1 -1 -1 -1 -1 -1 -1 -1 -1 -1 -1 -1 -1 -1 -1 -1 -1 -1 -1 -1 -1 -1
-1 -1 -1 -1 -1 -1 -1 -1 -1 -1 -1 -1 -1 -1 -1 -1 -1 -1 -1 -1 -1 -1 -1 -1
-1 -1 -1 -1 -1 -1 -1 -1 -1 -1 -1 -1 -1 -1 -1 -1 -1 -1 -1 -1 -1 -1 -1 -1
-1 -1 -1 -1 -1 -1 -1 -1 -1 -1 -1 -1 -1 -1 -1 -1 -1 -1 -1 -1 -1 -1 -1 -1
-1 -1 -1 -1 -1 -1 -1 -1 -1 -1 -1 -1 -1 -1 -1 -1 -1 -1 -1 -1 -1 -1 -1 -1
-1 -1 -1 -1 -1 -1 -1 -1 -1 -1 -1 -1 -1
$$ ##$ROUT14= (0..7)
0 0 0 0 0 0 0 0
$$ ##$ROUTER= 3
$$ ##$RX22TY= <tty10>
$$ ##$RXFMAX= (0..7)
-1 -1 -1 -1 -1 -1 -1 -1
$$ ##$RXFMIN= (0..7)
-1 -1 -1 -1 -1 -1 -1 -1
$$ ##$RXINTLV= (0..7)
0 0 0 0 0 0 0 0
$$ ##$RXMSTY= <no>
$$ ##$SCMTY= <no>
$$ ##$SGUC1= (0..15)
0 0 0 0 0 0 0 0 0 0 0 0 0 0 0 0
$$ ##$SGUC2= (0..15)
0 0 0 0 0 0 0 0 0 0 0 0 0 0 0 0
$$ ##$SPECTR= 5
$$ ##$SY2FLAG= 0
$$ ##$TFXNUM= 0
$$ ##$TRIPLO2= 0
$$ ##$VTUTY= <tty05>
$$ ##$WBREFAM= (0..15)
100 100 100 100 100 100 100 100 100 100 100 100 100 100 100 100
$$ ##$WBREFPH= (0..15)
0 0 0 0 0 0 0 0 0 0 0 0 0 0 0 0
$$ ##$XFAC= 2
$$ ##END=
##$RELAX= 
$$ Bruker specific parameters
$$ --------------------------
##$DU= <P:\NMR-data>
##$EXPNO= 1
##$NAME= <NMR_polar_TCDD_p11b.3D>
##$PROCNO= 1
##$TYPE= <nmr>
##$USER= <Ainhoa_raw_data>
##$ACQT0= -4.83829889523336
##$AMP= (0..31)
100 100 100 100 100 100 100 100 100 100 100 100 100 100 100 100 100 100
100 100 100 100 100 100 100 100 100 100 100 100 100 100
##$ANAVPT= -1
##$AQSEQ= 0
##$AQ_mod= 3
##$AUNM= <au_zg>
##$AUTOPOS= <39 >
##$BF1= 400.13
##$BF2= 100.612769
##$BF3= 400.13
##$BF4= 400.13
##$BF5= 500.13
##$BF6= 500.13
##$BF7= 500.13
##$BF8= 500.13
##$BYTORDA= 0
##$CFDGTYP= 0
##$CFRGTYP= 5
##$CHEMSTR= <none>
##$CNST= (0..63)
1 1 145 1 1 1 1 1 1 1 1 1 1 1 1 1 1 1 1 1 1 1 1 1 1 1 1 1 1 1 1 1 1 1 1
1 1 1 1 1 1 1 1 1 1 1 1 1 1 1 1 1 1 1 1 1 1 1 1 1 1 1 1 1
##$CPDPRG= <>
##$CPDPRG1= <>
##$CPDPRG2= <>
##$CPDPRG3= <>
##$CPDPRG4= <mlev>
##$CPDPRG5= <mlev>
##$CPDPRG6= <mlev>
##$CPDPRG7= <mlev>
##$CPDPRG8= <mlev>
##$CPDPRGB= <>
##$CPDPRGT= <>
##$D= (0..63)
0 2 0 0 0 0 0 0 0 0.06 0 0 2e-005 0 0 0 0.0002 0 0 0 0 0 0 0 0 0 0 0 0
0 0 0 0 0 0 0 0 0 0 0 0 0 0 0 0 0 0 0 0 0 0 0 0 0 0 0 0 0 0 0 0 0 0 0
##$DATE= 1228882666
##$DBL= (0..7)
120 120 120 120 120 120 120 120
##$DBP= (0..7)
150 150 150 150 150 150 150 150
##$DBP07= 0
##$DBPNAM0= <>
##$DBPNAM1= <>
##$DBPNAM2= <>
##$DBPNAM3= <>
##$DBPNAM4= <>
##$DBPNAM5= <>
##$DBPNAM6= <>
##$DBPNAM7= <>
##$DBPOAL= (0..7)
0.5 0.5 0.5 0.5 0.5 0.5 0.5 0.5
##$DBPOFFS= (0..7)
0 0 0 0 0 0 0 0
##$DE= 6
##$DECBNUC= <off>
##$DECIM= 24
##$DECNUC= <off>
##$DECSTAT= 4
##$DIGMOD= 0
##$DIGTYP= 7
##$DL= (0..7)
0 120 120 120 120 120 120 120
##$DP= (0..7)
150 150 150 150 150 150 150 150
##$DP07= 0
##$DPNAME0= <>
##$DPNAME1= <>
##$DPNAME2= <>
##$DPNAME3= <>
##$DPNAME4= <>
##$DPNAME5= <>
##$DPNAME6= <>
##$DPNAME7= <>
##$DPOAL= (0..7)
0.5 0.5 0.5 0.5 0.5 0.5 0.5 0.5
##$DPOFFS= (0..7)
0 0 0 0 0 0 0 0
##$DQDMODE= 0
##$DR= 18
##$DS= 4
##$DSLIST= <SSSSSSSSSSSSSSS>
##$DSPFIRM= 0
##$DSPFVS= -1
##$DTYPA= 0
##$EXP= <Ainhoa_d2o_pl8>
##$F1LIST= <111111111111111>
##$F2LIST= <222222222222222>
##$F3LIST= <333333333333333>
##$FCUCHAN= (0..9)
0 2 1 0 0 0 0 0 0 0
##$FL1= 90
##$FL2= 90
##$FL3= 90
##$FL4= 90
##$FOV= 20
##$FQ1LIST= <freqlist>
##$FQ2LIST= <freqlist>
##$FQ3LIST= <freqlist>
##$FQ4LIST= <freqlist>
##$FQ5LIST= <freqlist>
##$FQ6LIST= <freqlist>
##$FQ7LIST= <freqlist>
##$FQ8LIST= <freqlist>
##$FRQLO3= 1882485.02994012
##$FRQLO3N= 0
##$FS= (0..7)
83 83 83 83 83 83 83 83
##$FTLPGN= 0
##$FW= 90000
##$FnMODE= 0
##$FnTYPE= 0
##$GP031= 0
##$GPNAM0= <sine.100>
##$GPNAM1= <sine.100>
##$GPNAM10= <sine.100>
##$GPNAM11= <sine.100>
##$GPNAM12= <sine.100>
##$GPNAM13= <sine.100>
##$GPNAM14= <sine.100>
##$GPNAM15= <sine.100>
##$GPNAM16= <sine.100>
##$GPNAM17= <sine.100>
##$GPNAM18= <sine.100>
##$GPNAM19= <sine.100>
##$GPNAM2= <sine.100>
##$GPNAM20= <sine.100>
##$GPNAM21= <sine.100>
##$GPNAM22= <sine.100>
##$GPNAM23= <sine.100>
##$GPNAM24= <sine.100>
##$GPNAM25= <sine.100>
##$GPNAM26= <sine.100>
##$GPNAM27= <sine.100>
##$GPNAM28= <sine.100>
##$GPNAM29= <sine.100>
##$GPNAM3= <sine.100>
##$GPNAM30= <sine.100>
##$GPNAM31= <sine.100>
##$GPNAM4= <sine.100>
##$GPNAM5= <sine.100>
##$GPNAM6= <sine.100>
##$GPNAM7= <sine.100>
##$GPNAM8= <sine.100>
##$GPNAM9= <sine.100>
##$GPX= (0..31)
0 0 0 0 0 0 0 0 0 0 0 0 0 0 0 0 0 0 0 0 0 0 0 0 0 0 0 0 0 0 0 0
##$GPY= (0..31)
0 0 0 0 0 0 0 0 0 0 0 0 0 0 0 0 0 0 0 0 0 0 0 0 0 0 0 0 0 0 0 0
##$GPZ= (0..31)
0 0 0 0 0 0 0 0 0 0 0 0 0 0 0 0 0 0 0 0 0 0 0 0 0 0 0 0 0 0 0 0
##$GRDPROG= <>
##$GRPDLY= -1
##$HDDUTY= 20
##$HDRATE= 20
##$HGAIN= (0..3)
0 0 0 0
##$HL1= 1
##$HL2= 35
##$HL3= 16
##$HL4= 17
##$HOLDER= 0
##$HPMOD= (0..7)
0 0 0 0 0 0 0 0
##$HPPRGN= 0
##$IN= (0..63)
0.001 0.001 0.001 0.001 0.001 0.001 0.001 0.001 0.001 0.001 0.001 0.001
0.001 0.001 0.001 0.001 0.001 0.001 0.001 0.001 0.001 0.001 0.001 0.001
0.001 0.001 0.001 0.001 0.001 0.001 0.001 0.001 0.001 0.001 0.001 0.001
0.001 0.001 0.001 0.001 0.001 0.001 0.001 0.001 0.001 0.001 0.001 0.001
0.001 0.001 0.001 0.001 0.001 0.001 0.001 0.001 0.001 0.001 0.001 0.001
0.001 0.001 0.001 0.001
##$INF= (0..7)
0 0 0 0 0 0 0 0
##$INP= (0..63)
0 0 0 0 0 0 0 0 0 0 0 0 0 0 0 0 0 0 0 0 0 0 0 0 0 0 0 0 0 0 0 0 0 0 0 0
0 0 0 0 0 0 0 0 0 0 0 0 0 0 0 0 0 0 0 0 0 0 0 0 0 0 0 0
##$INSTRUM= <avance400>
##$L= (0..31)
1 1 1 1 1 1 1 1 1 1 1 1 1 1 1 1 1 1 1 1 1 1 1 1 1 1 1 1 1 1 1 1
##$LFILTER= 200
##$LGAIN= -5
##$LINPSTP= 10
##$LOCKED= yes
##$LOCKFLD= 3154
##$LOCKGN= 98.8000030517578
##$LOCKPOW= -25
##$LOCKPPM= 4.69999980926514
##$LOCNUC= <2H>
##$LOCPHAS= 269
##$LOCSHFT= yes
##$LOCSW= 0
##$LTIME= 0.200000002980232
##$MASR= 4200
##$MASRLST= <masrlst>
##$NBL= 1
##$NC= -2
##$NLOGCH= 1
##$NS= 1024
##$NUC1= <1H>
##$NUC2= <13C>
##$NUC3= <off>
##$NUC4= <off>
##$NUC5= <off>
##$NUC6= <off>
##$NUC7= <off>
##$NUC8= <off>
##$NUCLEI= 0
##$NUCLEUS= <off>
##$O1= 1883.16
##$O2= 4979.85804243228
##$O3= 1900.52349393
##$O4= 1900.52349393
##$O5= 0
##$O6= 0
##$O7= 0
##$O8= 0
##$OBSCHAN= (0..9)
0 0 0 0 0 0 0 0 0 0
##$OVERFLW= 0
##$P= (0..63)
7.6 7.6 15.2 14.9 29.8 16.5 25 50 0 0 0 0 0 0 0 200000 1000 2500 0 600
2500 0 0 0 0 200 0 7.6 1000 0 0 0 0 0 0 0 0 0 0 0 0 0 0 0 0 0 0 0 0 0 0
0 0 0 0 0 0 0 0 0 0 0 0 0
##$PACOIL= (0..15)
0 0 0 0 0 0 0 0 0 0 0 0 0 0 0 0
##$PAPS= 2
##$PARMODE= 0
##$PCPD= (0..9)
100 100 70 100 100 100 100 100 100 100
##$PHCOR= (0..31)
0 0 0 0 0 0 0 0 0 0 0 0 0 0 0 0 0 0 0 0 0 0 0 0 0 0 0 0 0 0 0 0
##$PHLIST= <>
##$PHP= 1
##$PH_ref= 0
##$PL= (0..63)
120 0 -4 120 120 120 120 120 80 60 10.34 22.38 9 120 120 120 120 120 0
120 120 120 120 120 120 120 120 22.38 120 120 9 120 120 120 120 120 120
120 120 120 120 120 120 120 120 120 120 120 120 120 120 120 120 120 120
120 120 120 120 120 120 120 120 120
##$PLSTEP= 0.1
##$PLSTRT= -6
##$POWMOD= 0
##$PQPHASE= 0
##$PQSCALE= 0
##$PR= 1
##$PRECHAN= (0..15)
-1 1 2 -1 -1 -1 -1 -1 -1 -1 -1 -1 -1 -1 -1 -1
##$PRGAIN= 0
##$PROBHD= <5 mm PABBI 1H-BB Z-GRD Z811201/0006
>
##$PROSOL= no
##$PULPROG= <zgprpl8>
##$PW= 0
##$PYNM= <acqu.py>
##$QNP= 1
##$RD= 0
##$RECCHAN= (0..15)
-1 -1 -1 -1 -1 -1 -1 -1 -1 -1 -1 -1 -1 -1 -1 -1
##$RECPH= 0
##$RECPRE= (0..15)
-1 -1 -1 -1 -1 -1 -1 -1 -1 -1 -1 -1 -1 -1 -1 -1
##$RECPRFX= (0..15)
-1 -1 -1 -1 -1 -1 -1 -1 -1 -1 -1 -1 -1 -1 -1 -1
##$RECSEL= (0..15)
0 0 0 0 0 0 0 0 0 0 0 0 0 0 0 0
##$RG= 362
##$RO= 0
##$ROUTWD1= (0..23)
0 0 0 0 0 0 0 0 0 0 0 0 0 0 0 0 0 0 0 0 1 1 0 0
##$ROUTWD2= (0..23)
0 0 0 0 0 1 0 0 0 0 0 0 0 0 0 0 0 0 1 0 1 1 0 0
##$RSEL= (0..9)
0 1 2 0 0 0 0 0 0 0
##$S= (0..7)
83 4 83 83 83 83 83 83
##$SEOUT= 0
##$SFO1= 400.13188316
##$SFO2= 100.617748858042
##$SFO3= 400.131900523494
##$SFO4= 400.131900523494
##$SFO5= 500.13
##$SFO6= 500.13
##$SFO7= 500.13
##$SFO8= 500.13
##$SOLVENT= <D2O>
##$SP= (0..31)
1 120 120 120 120 0 120 120 120 0 120 120 0 0 120 0 150 150 120 120.87
118.96 122.27 114.95 150 150 150 150 150 150 120 120 120
##$SP07= 0
##$SPECTR= 0
##$SPNAM0= <gauss>
##$SPNAM1= <Gaus1.1000>
##$SPNAM10= <Gaus1.1000>
##$SPNAM11= <Gaus1.1000>
##$SPNAM12= <gauss>
##$SPNAM13= <gauss>
##$SPNAM14= <Gaus1.1000>
##$SPNAM15= <Gaus1.1000>
##$SPNAM16= <gauss>
##$SPNAM17= <gauss>
##$SPNAM18= <Gaus1.1000>
##$SPNAM19= <Gaus1.1000>
##$SPNAM2= <Gaus1.1000>
##$SPNAM20= <Gaus1.1000>
##$SPNAM21= <Gaus1.1000>
##$SPNAM22= <Gaus1.1000>
##$SPNAM23= <gauss>
##$SPNAM24= <gauss>
##$SPNAM25= <gauss>
##$SPNAM26= <gauss>
##$SPNAM27= <gauss>
##$SPNAM28= <gauss>
##$SPNAM29= <Gaus1.1000>
##$SPNAM3= <Gaus1.1000>
##$SPNAM30= <Gaus1.1000>
##$SPNAM31= <Gaus1.1000>
##$SPNAM4= <Gaus1.1000>
##$SPNAM5= <gauss>
##$SPNAM6= <Gaus1.1000>
##$SPNAM7= <Gaus1.1000>
##$SPNAM8= <Gaus1.1000>
##$SPNAM9= <gauss>
##$SPOAL= (0..31)
0.5 0.5 0.5 0.5 0.5 0.5 0.5 0.5 0.5 0.5 0.5 0.5 0.5 0.5 0.5 0.5 0.5 0.5
0.5 0.5 0.5 0.5 0.5 0.5 0.5 0.5 0.5 0.5 0.5 0.5 0.5 0.5
##$SPOFFS= (0..31)
0 0 0 0 0 0 0 0 0 0 0 0 0 0 0 0 0 0 0 0 0 0 0 0 0 0 0 0 0 0 0 0
##$SUBNAM0= <"">
##$SUBNAM1= <"">
##$SUBNAM2= <"">
##$SUBNAM3= <"">
##$SUBNAM4= <"">
##$SUBNAM5= <"">
##$SUBNAM6= <"">
##$SUBNAM7= <"">
##$SUBNAM8= <"">
##$SUBNAM9= <"">
##$SW= 12.4709381333766
##$SWIBOX= (0..15)
0 1 2 0 0 0 0 0 0 0 0 0 0 0 0 0
##$SW_h= 4990.01996007984
##$SWfinal= 0
##$TD= 16244
##$TD0= 1
##$TE= 302.46
##$TE2= 300
##$TE3= 300
##$TEG= 300
##$TL= (0..7)
0 120 120 120 120 120 120 120
##$TP= (0..7)
150 150 150 150 150 150 150 150
##$TP07= 0
##$TPNAME0= <>
##$TPNAME1= <>
##$TPNAME2= <>
##$TPNAME3= <>
##$TPNAME4= <>
##$TPNAME5= <>
##$TPNAME6= <>
##$TPNAME7= <>
##$TPOAL= (0..7)
0.5 0.5 0.5 0.5 0.5 0.5 0.5 0.5
##$TPOFFS= (0..7)
0 0 0 0 0 0 0 0
##$TUNHIN= 0
##$TUNHOUT= 0
##$TUNXOUT= 0
##$USERA1= <user>
##$USERA2= <user>
##$USERA3= <user>
##$USERA4= <user>
##$USERA5= <user>
##$V9= 5
##$VALIST= <valist>
##$VCLIST= <CCCCCCCCCCCCCCC>
##$VD= 0
##$VDLIST= <DDDDDDDDDDDDDDD>
##$VPLIST= <PPPPPPPPPPPPPPP>
##$VTLIST= <TTTTTTTTTTTTTTT>
##$WBST= 1024
##$WBSW= 15.536156
##$XGAIN= (0..3)
0 0 0 0
##$XL= 0
##$YL= 0
##$YMAX_a= 8187988
##$YMIN_a= -12040533
##$ZGOPTNS= <>
##$ZL1= 120
##$ZL2= 120
##$ZL3= 120
##$ZL4= 120
##$ABSF1= 10
##$ABSF2= 0
##$ABSG= 5
##$ABSL= 3
##$ALPHA= 0
##$AQORDER= 0
##$ASSFAC= 0
##$ASSFACI= 0
##$ASSFACX= 0
##$ASSWID= 0
##$AUNMP= <proc_1H_AID>
##$AXLEFT= 0
##$AXNAME= <>
##$AXNUC= <off>
##$AXRIGHT= 0
##$AXTYPE= 0
##$AXUNIT= <>
##$AZFE= 0.1
##$AZFW= 0.1
##$BCFW= 1
##$BC_mod= 2
##$BYTORDP= 0
##$COROFFS= 0
##$CY= 12.5
##$DATMOD= 1
##$DC= 2
##$DFILT= <>
##$DTYPP= 0
##$F1P= 9.9967504570787
##$F2P= -9.53364507338961e-007
##$FCOR= 1
##$FTSIZE= 65536
##$FT_mod= 4
##$GAMMA= 1
##$GB= 0
##$INTBC= 1
##$INTSCL= 1
##$ISEN= 128
##$LB= 1
##$LEV0= 0
##$LPBIN= 0
##$MAXI= 10000
##$MC2= 0
##$MEAN= 0
##$ME_mod= 0
##$MI= 0.02
##$NCOEF= 0
##$NC_proc= 0
##$NLEV= 6
##$NOISF1= 8.174992
##$NOISF2= 6.675002
##$NSP= 1
##$NTH_PI= 0
##$NZP= 0
##$OFFSET= 10.97964
##$PC= 1
##$PHC0= 168.718
##$PHC1= -7.598115
##$PH_mod= 0
##$PKNL= yes
##$PPARMOD= 0
##$PPDIAG= 0
##$PPIPTYP= 0
##$PPMPNUM= 100
##$PPRESOL= 1
##$PSCAL= 0
##$PSIGN= 0
##$PYNMP= <proc.py>
##$REVERSE= no
##$SF= 400.129984887385
##$SI= 131072
##$SIGF1= 5.6
##$SIGF2= 5.2
##$SINO= 400
##$SIOLD= 131072
##$SPECTYP= <>
##$SREGLST= <1H.D2O>
##$SSB= 2
##$STSI= 0
##$STSR= 0
##$SW_p= 4990.01996007983
##$SYMM= 0
##$S_DEV= 0
##$TDeff= 16244
##$TDoff= 0
##$TI= <>
##$TILT= no
##$TM1= 0
##$TM2= 0
##$TOPLEV= 0
##$USERP1= <user>
##$USERP2= <user>
##$USERP3= <user>
##$USERP4= <user>
##$USERP5= <user>
##$WDW= 4
##$XDIM= 8192
##$YMAX_p= 0
##$YMIN_p= 0
##$CURPLOT= <\\rik006s\net8_hp>
##$CURPRIN= <$\\rik006s\net8_hp>
##$DFORMAT= <normdp>
##$LAYOUT= <+/1d_h.xwp>
##$LFORMAT= <normlp>
##$PFORMAT= <normpl>
##$SURQMSG= 1
$$ End of Bruker specific parameters
$$ ---------------------------------
##NTUPLES= NMR FID
##VAR_NAME=  TIME,          FID/REAL,        FID/IMAG
##SYMBOL=    X,             R,               I
##VAR_TYPE=  INDEPENDENT,   DEPENDENT,       DEPENDENT
##VAR_FORM=  AFFN,          ASDF,            ASDF
##VAR_DIM=   8122,          8122,            8122
##UNITS=     SECONDS,       ARBITRARY UNITS, ARBITRARY UNITS
##FACTOR=    0.0002004,     1,               1
##FIRST=     0,             -11043093,       3580196
##LAST=      1.6274484,     -832357,         256507
##MIN=       0,             -11686976,       -11686976
##MAX=       1.6274484,     7896433,         7896433
$$ Real data points
##PAGE= N=1
##DATA TABLE= (X++(R..R)), XYDATA
0 -11043093
1 -11161042
2 -5973974
3 -8254999
4 -10064740
5 -10291306
6 -6762329
7 -7443736
8 -10465500
9 -10922170
10 -9475065
11 -7764574
12 -8671974
13 -11686976
14 -9777741
15 -8119309
16 -8610829
17 -10081867
18 -10669529
19 -7870292
20 -6737268
21 -9935749
22 -10847699
23 -10097192
24 -8087841
25 -8641470
26 -11308409
27 -9929962
28 -7660922
29 -8324070
30 -9472631
31 -10924783
32 -8918454
33 -7453600
34 -9615167
35 -10640719
36 -9873810
37 -8039913
38 -7557526
39 -10710260
40 -10409600
41 -8134374
42 -8129384
43 -9192410
44 -10658648
45 -9193565
46 -7085456
47 -9241030
48 -10540525
49 -10018031
50 -8289458
51 -7462937
52 -10359076
53 -10830804
54 -8089261
55 -7510092
56 -8515537
57 -10948147
58 -10107964
59 -6807935
60 -7921031
61 -10329035
62 -10697153
63 -9029954
64 -6814173
65 -9174266
66 -10804588
67 -8921544
68 -7910239
69 -8057257
70 -9785950
71 -10048246
72 -7317860
73 -7968403
74 -9848732
75 -10147206
76 -9091891
77 -6902268
78 -8644614
79 -10987111
80 -9126430
81 -7511012
82 -7398074
83 -9662876
84 -10870381
85 -7614078
86 -6856832
87 -8919343
88 -9830743
89 -9309570
90 -6925627
91 -7959905
92 -10767710
93 -9493699
94 -7609053
95 -6919185
96 -8561763
97 -10683201
98 -8229977
99 -6664150
100 -8217123
101 -9529403
102 -9827282
103 -7456713
104 -7230138
105 -10123973
106 -9649760
107 -7803892
108 -6775901
109 -7864911
110 -10230364
111 -8196885
112 -6035618
113 -7751270
114 -9709941
115 -10454844
116 -7781816
117 -6182861
118 -8989203
119 -9740152
120 -8197670
121 -6626698
122 -6816163
123 -9850428
124 -9372565
125 -6849081
126 -7255797
127 -8577602
128 -9812888
129 -8170503
130 -6219290
131 -8651703
132 -9732798
133 -8197142
134 -6506801
135 -6214889
136 -9245963
137 -9656942
138 -7023224
139 -7011300
140 -8362323
141 -10008422
142 -8649567
143 -5490239
144 -7113921
145 -9380870
146 -8833360
147 -7158543
148 -5901955
149 -8513153
150 -9782256
151 -7072849
152 -6343874
153 -7534221
154 -9580127
155 -9343060
156 -5966288
157 -6469985
158 -8763878
159 -8832602
160 -7589731
161 -5683621
162 -7462075
163 -9767449
164 -7836860
165 -6457074
166 -6826006
167 -8730619
168 -9490913
169 -6278774
170 -5834230
171 -8299273
172 -8875809
173 -7783166
174 -5368241
175 -6456529
176 -9513847
177 -8331173
178 -6569584
179 -6356487
180 -7806568
181 -9425713
182 -7022353
183 -5729415
184 -7490464
185 -8230913
186 -7979089
187 -6001939
188 -6108737
189 -9060456
190 -8483307
191 -6553534
192 -5962180
193 -7171459
194 -9370012
195 -7422596
196 -5326626
197 -7011252
198 -8364146
199 -8481559
200 -6360309
201 -5455545
202 -8288078
203 -8589914
204 -6790687
205 -5877389
206 -6488018
207 -9043636
208 -8071002
209 -5484620
210 -6428630
211 -7890850
212 -8545819
213 -6820016
214 -5041868
215 -7439532
216 -8477939
217 -7009491
218 -6023519
219 -6081177
220 -8508168
221 -8430697
222 -5771980
223 -6170576
224 -7477657
225 -8223458
226 -6890156
227 -4681407
228 -6814848
229 -8730879
230 -7456514
231 -6054247
232 -5591506
233 -8068264
234 -8825261
235 -5814438
236 -5381714
237 -6875098
238 -8246005
239 -7648392
240 -4880573
241 -6005233
242 -8314272
243 -7648393
244 -6370676
245 -5370801
246 -7313813
247 -8912309
248 -6276445
249 -5146462
250 -6259419
251 -7811627
252 -8029808
253 -5149962
254 -5295503
255 -8012079
256 -8021610
257 -6676258
258 -4978383
259 -6253220
260 -8712106
261 -6884421
262 -5330651
263 -6079652
264 -7460424
265 -8183320
266 -5507876
267 -4759273
268 -7374149
269 -7987462
270 -7021634
271 -5180722
272 -5681542
273 -8552348
274 -7453024
275 -5240916
276 -5317971
277 -6757435
278 -8399122
279 -6321787
280 -4608572
281 -6805108
282 -7905575
283 -7261325
284 -5301042
285 -5002005
286 -8051553
287 -7930586
288 -5528664
289 -4980508
290 -6064739
291 -8297330
292 -7043593
293 -4553266
294 -6058974
295 -7694854
296 -7723483
297 -5889538
298 -4506838
299 -7123790
300 -7949530
301 -5883386
302 -5052364
303 -5698811
304 -8012324
305 -7560891
306 -4688854
307 -5474466
308 -7242563
309 -7683688
310 -6210505
311 -4226185
312 -6419753
313 -8217184
314 -6550590
315 -5216444
316 -5063823
317 -7310787
318 -7866056
319 -4983117
320 -4975121
321 -6788384
322 -7670370
323 -6779065
324 -4349952
325 -5742195
326 -8058597
327 -6885224
328 -5412503
329 -4775145
330 -6642696
331 -8078817
332 -5480274
333 -4593181
334 -6081999
335 -7413379
336 -7457470
337 -4945740
338 -5203528
339 -7598882
340 -6959361
341 -5560092
342 -4635449
343 -6007304
344 -8008358
345 -5991533
346 -4638078
347 -5841126
348 -7131354
349 -7594132
350 -5180238
351 -4605515
352 -7134721
353 -7203130
354 -5867501
355 -4589332
356 -5391559
357 -7907635
358 -6579399
359 -4719859
360 -5528006
361 -6782665
362 -7608154
363 -5488924
364 -4156714
365 -6595250
366 -7435037
367 -6354761
368 -4751398
369 -4785210
370 -7568186
371 -7152860
372 -4897951
373 -5067964
374 -6212445
375 -7579681
376 -6118117
377 -4135439
378 -6072067
379 -7349347
380 -6578483
381 -5021246
382 -4416958
383 -7039241
384 -7389575
385 -5033987
386 -4775094
387 -5887303
388 -7664596
389 -6747509
390 -4044157
391 -5325303
392 -7116994
393 -6787430
394 -5304344
395 -4094550
396 -6477671
397 -7747061
398 -5527893
399 -4690125
400 -5385151
401 -7305197
402 -7257028
403 -4330436
404 -4742136
405 -6768426
406 -6991957
407 -5740129
408 -3841867
409 -5661234
410 -7900771
411 -6285386
412 -4927391
413 -4958943
414 -6663462
415 -7451954
416 -4679125
417 -4263773
418 -6311457
419 -7048519
420 -6329844
421 -4190669
422 -5103715
423 -7615818
424 -6415972
425 -4820514
426 -4584536
427 -6233211
428 -7866834
429 -5464282
430 -4063866
431 -5735792
432 -6879274
433 -6748979
434 -4474050
435 -4378254
436 -7156250
437 -6876955
438 -5197054
439 -4430476
440 -5576838
441 -7805886
442 -6084234
443 -4058140
444 -5327042
445 -6727140
446 -7078793
447 -4825288
448 -3736780
449 -6480694
450 -7178180
451 -5754849
452 -4595468
453 -5049695
454 -7501928
455 -6614957
456 -4134143
457 -4763717
458 -6213595
459 -7182973
460 -5549047
461 -3722730
462 -5928814
463 -7254735
464 -6134618
465 -4731686
466 -4427072
467 -6925978
468 -7109739
469 -4601306
470 -4514529
471 -5676262
472 -6978307
473 -6102780
474 -3937912
475 -5540664
476 -7215798
477 -6318321
478 -4831054
479 -4053376
480 -6443106
481 -7439989
482 -4921147
483 -4305501
484 -5417098
485 -6978002
486 -6642447
487 -3995225
488 -4701249
489 -6745856
490 -6651139
491 -5554730
492 -4088089
493 -5627816
494 -7394711
495 -5555457
496 -4499279
497 -5003782
498 -6388606
499 -6791973
500 -4314977
501 -4372046
502 -6534822
503 -6720294
504 -5775920
505 -4232796
506 -5339773
507 -7418793
508 -5769619
509 -4311253
510 -4718577
511 -6139846
512 -7113882
513 -4774185
514 -3984528
515 -6149594
516 -6881307
517 -6199974
518 -4259271
519 -4555176
520 -7237803
521 -6453834
522 -4514426
523 -4251157
524 -5523848
525 -7312595
526 -5564342
527 -3944151
528 -5621685
529 -6660313
530 -6416262
531 -4570386
532 -4077649
533 -6714503
534 -6716294
535 -4859073
536 -4386804
537 -5320784
538 -7271290
539 -5942652
540 -3695266
541 -5021730
542 -6568907
543 -6811409
544 -5014640
545 -3648077
546 -6087851
547 -7030915
548 -5364760
549 -4408331
550 -4747096
551 -6897144
552 -6551279
553 -4069255
554 -4605877
555 -6075540
556 -6739469
557 -5560902
558 -3773924
559 -5741501
560 -7215755
561 -5592337
562 -4207512
563 -4195752
564 -6572777
565 -7057688
566 -4362413
567 -4334640
568 -5992257
569 -6979359
570 -6066591
571 -3633967
572 -4811921
573 -6972987
574 -6155536
575 -4731254
576 -3891391
577 -5813257
578 -7390210
579 -5141163
580 -4156246
581 -5279593
582 -6651459
583 -6697750
584 -4137977
585 -4273848
586 -6506929
587 -6242850
588 -5057829
589 -4038103
590 -5460301
591 -7406667
592 -5460780
593 -4053387
594 -5048098
595 -6439422
596 -6832147
597 -4307294
598 -3814524
599 -6418868
600 -6876869
601 -5591635
602 -3770144
603 -4357637
604 -7128709
605 -6314683
606 -4352245
607 -4467895
608 -5801037
609 -7197810
610 -5262749
611 -3647756
612 -5595813
613 -6628043
614 -5975058
615 -4276600
616 -4055435
617 -6628650
618 -6481782
619 -4574532
620 -4477733
621 -5537719
622 -7140736
623 -5753057
624 -3585847
625 -5050391
626 -6414401
627 -6189706
628 -4659113
629 -3799802
630 -6214520
631 -6845462
632 -5006075
633 -4456977
634 -5064441
635 -6853462
636 -6309280
637 -3867224
638 -4544008
639 -5948933
640 -6250637
641 -5280143
642 -3935105
643 -5779520
644 -6936396
645 -5264071
646 -4449185
647 -4783601
648 -6502423
649 -6477488
650 -3967513
651 -4444854
652 -6183236
653 -6446527
654 -5329385
655 -3641794
656 -5306195
657 -7167920
658 -5693086
659 -4445485
660 -4353183
661 -6088523
662 -7039713
663 -4620298
664 -4012398
665 -5514878
666 -6423235
667 -6043786
668 -3874582
669 -4486510
670 -6795259
671 -6056667
672 -4695423
673 -4261365
674 -5793995
675 -7292478
676 -5011564
677 -3769409
678 -5199825
679 -6253523
680 -6133842
681 -4018243
682 -4124227
683 -6768857
684 -6613074
685 -5060313
686 -3950319
687 -4900738
688 -7145105
689 -5722958
690 -3799693
691 -4675720
692 -6072170
693 -6714621
694 -4670944
695 -3642906
696 -6065596
697 -6715168
698 -5523794
699 -4263609
700 -4492627
701 -6760470
702 -6078048
703 -4004151
704 -4486583
705 -5778642
706 -6758452
707 -5112488
708 -3493663
709 -5703186
710 -6928640
711 -5798004
712 -4239897
713 -4033899
714 -6567779
715 -6715804
716 -4327908
717 -4112937
718 -5359636
719 -6961499
720 -5992015
721 -3513303
722 -4721682
723 -6511449
724 -6298037
725 -4988191
726 -3832248
727 -5808961
728 -6919226
729 -4941271
730 -4155290
731 -4814527
732 -6461126
733 -6349938
734 -3890197
735 -4509786
736 -6396717
737 -6399631
738 -5276389
739 -3861244
740 -5409048
741 -6925471
742 -5113765
743 -4074458
744 -4546080
745 -6173571
746 -6766479
747 -4345526
748 -4131573
749 -6004435
750 -6504583
751 -5698771
752 -3794602
753 -4628586
754 -6851556
755 -5712524
756 -4229002
757 -4212172
758 -5793192
759 -7088406
760 -4853323
761 -3857515
762 -5603023
763 -6385845
764 -5856015
765 -3934074
766 -4227322
767 -6789285
768 -6289657
769 -4570099
770 -3974742
771 -5141088
772 -7099955
773 -5527123
774 -3751426
775 -5011123
776 -6281378
777 -6493083
778 -4564474
779 -3723090
780 -6085862
781 -6466909
782 -5092349
783 -4246585
784 -4690368
785 -6683431
786 -5912482
787 -4014268
788 -4853236
789 -6024136
790 -6474949
791 -4979648
792 -3694656
793 -5797698
794 -6601877
795 -5249187
796 -4286466
797 -4488027
798 -6599812
799 -6363834
800 -4107930
801 -4491287
802 -5801710
803 -6589378
804 -5386820
805 -3507904
806 -5148941
807 -6609390
808 -5662581
809 -4543371
810 -4138996
811 -6161073
812 -6860295
813 -4631770
814 -4235536
815 -5274567
816 -6430829
817 -5879882
818 -3610560
819 -4631683
820 -6570402
821 -5966910
822 -4785266
823 -4055807
824 -5789326
825 -6953546
826 -4804579
827 -4017274
828 -5002884
829 -6300943
830 -6336047
831 -3972091
832 -4194673
833 -6334365
834 -6287831
835 -5112920
836 -3748850
837 -4995073
838 -7035769
839 -5466907
840 -4047171
841 -4627022
842 -6099806
843 -6806183
844 -4410589
845 -3710164
846 -5854890
847 -6393421
848 -5475771
849 -3846225
850 -4477956
851 -6966230
852 -6061595
853 -4296429
854 -4370584
855 -5648298
856 -6936769
857 -5013023
858 -3532780
859 -5338852
860 -6372517
861 -5932027
862 -4239011
863 -4036553
864 -6597441
865 -6531574
866 -4631988
867 -4143604
868 -5038649
869 -6820227
870 -5649918
871 -3652986
872 -4964219
873 -6314760
874 -6311086
875 -4729222
876 -3742005
877 -6016835
878 -6663422
879 -4925569
880 -4132673
881 -4652641
882 -6581176
883 -6098303
884 -3771416
885 -4519000
886 -6082057
887 -6491961
888 -5148579
889 -3539387
890 -5399768
891 -6785406
892 -5415166
893 -4303479
894 -4223283
895 -6152129
896 -6640384
897 -4313430
898 -4190172
899 -5561453
900 -6402416
901 -5671092
902 -3635801
903 -4787384
904 -6650346
905 -5771848
906 -4613906
907 -4159786
908 -5777464
909 -6800698
910 -4596848
911 -3943090
912 -5187854
913 -6246548
914 -6061332
915 -3964394
916 -4417570
917 -6500103
918 -6032524
919 -4857011
920 -4013290
921 -5229434
922 -6887811
923 -5123351
924 -3880921
925 -4826589
926 -6066902
927 -6452189
928 -4329057
929 -3971747
930 -6174137
931 -6294157
932 -5188200
933 -4037769
934 -4744676
935 -6809321
936 -5652335
937 -4088700
938 -4711608
939 -5809483
940 -6519257
941 -4717335
942 -3727593
943 -5739554
944 -6296513
945 -5408986
946 -4202259
947 -4425150
948 -6720092
949 -6185800
950 -4240935
951 -4396104
952 -5472437
953 -6601902
954 -5167119
955 -3575957
956 -5360884
957 -6439232
958 -5750719
959 -4387606
960 -3950470
961 -6264355
962 -6524835
963 -4489767
964 -4127918
965 -5062562
966 -6618149
967 -5766456
968 -3576585
969 -4791133
970 -6352521
971 -6136408
972 -4826233
973 -3700445
974 -5621090
975 -6666345
976 -4887030
977 -4162658
978 -4749348
979 -6445157
980 -6350197
981 -3915538
982 -4307238
983 -5980934
984 -6214715
985 -5187093
986 -3617251
987 -5107251
988 -6812491
989 -5379866
990 -4236480
991 -4385700
992 -6069572
993 -6725930
994 -4305931
995 -3980591
996 -5697207
997 -6337868
998 -5621174
999 -3690052
1000 -4549628
1001 -6761913
1002 -5848921
1003 -4437232
1004 -4101424
1005 -5536667
1006 -6899296
1007 -4814362
1008 -3720270
1009 -5201830
1010 -6295513
1011 -6184974
1012 -4129866
1013 -4079354
1014 -6422695
1015 -6153801
1016 -4679314
1017 -3925338
1018 -4961197
1019 -6913158
1020 -5496818
1021 -3891716
1022 -4900106
1023 -6042180
1024 -6387038
1025 -4491031
1026 -3654653
1027 -5897229
1028 -6331047
1029 -5102260
1030 -4113235
1031 -4564676
1032 -6716474
1033 -6015886
1034 -4080221
1035 -4595125
1036 -5702775
1037 -6427157
1038 -4937424
1039 -3497549
1040 -5443087
1041 -6451938
1042 -5435319
1043 -4284722
1044 -4197155
1045 -6395356
1046 -6428992
1047 -4277342
1048 -4219830
1049 -5266747
1050 -6439506
1051 -5562957
1052 -3588825
1053 -4924622
1054 -6399670
1055 -5868915
1056 -4689924
1057 -3912460
1058 -5788869
1059 -6605427
1060 -4670837
1061 -4223077
1062 -5044093
1063 -6322995
1064 -5991990
1065 -3813938
1066 -4502504
1067 -6138212
1068 -5902461
1069 -4960062
1070 -3909821
1071 -5398072
1072 -6747605
1073 -5036437
1074 -4190229
1075 -4810152
1076 -6162306
1077 -6370992
1078 -4013516
1079 -4022928
1080 -5905415
1081 -6087273
1082 -5209601
1083 -3790333
1084 -4853265
1085 -6816741
1086 -5560180
1087 -4308020
1088 -4496861
1089 -5732843
1090 -6576006
1091 -4450620
1092 -3723953
1093 -5524459
1094 -6192166
1095 -5681821
1096 -4070144
1097 -4458570
1098 -6693610
1099 -5907299
1100 -4348375
1101 -4233371
1102 -5333366
1103 -6692337
1104 -5029782
1105 -3733886
1106 -5222202
1107 -6107179
1108 -5911702
1109 -4314942
1110 -4013095
1111 -6353314
1112 -6282591
1113 -4637731
1114 -4112719
1115 -4917321
1116 -6699759
1117 -5596159
1118 -3711011
1119 -4782207
1120 -5989835
1121 -6177645
1122 -4640627
1123 -3603867
1124 -5820727
1125 -6554326
1126 -5067939
1127 -4218662
1128 -4548066
1129 -6449148
1130 -6026764
1131 -3855569
1132 -4401524
1133 -5732331
1134 -6344295
1135 -5168162
1136 -3513838
1137 -5263037
1138 -6675022
1139 -5520957
1140 -4339247
1141 -4113838
1142 -6056272
1143 -6506998
1144 -4245028
1145 -4067995
1146 -5341130
1147 -6381901
1148 -5773505
1149 -3696424
1150 -4710671
1151 -6478525
1152 -5744855
1153 -4542725
1154 -3882132
1155 -5564506
1156 -6744458
1157 -4718284
1158 -4011466
1159 -5096808
1160 -6282313
1161 -6163506
1162 -3887416
1163 -4164327
1164 -6201515
1165 -6019720
1166 -4887072
1167 -3780845
1168 -5009024
1169 -6884228
1170 -5323118
1171 -3990756
1172 -4616699
1173 -5930382
1174 -6513627
1175 -4341055
1176 -3775585
1177 -5787640
1178 -6179936
1179 -5385239
1180 -4036285
1181 -4498860
1182 -6544155
1183 -5636516
1184 -4178435
1185 -4457404
1186 -5510041
1187 -6524012
1188 -4853480
1189 -3793303
1190 -5583516
1191 -6237417
1192 -5599124
1193 -4196338
1194 -4119002
1195 -6334549
1196 -6043479
1197 -4344607
1198 -4235882
1199 -5194792
1200 -6673396
1201 -5464247
1202 -3696319
1203 -5050935
1204 -6146461
1205 -5865693
1206 -4468232
1207 -3740166
1208 -5886124
1209 -6362756
1210 -4724715
1211 -4260135
1212 -4862106
1213 -6478242
1214 -5887427
1215 -3797583
1216 -4576947
1217 -5829731
1218 -5978212
1219 -4924803
1220 -3692557
1221 -5441298
1222 -6547529
1223 -5135533
1224 -4315876
1225 -4524852
1226 -6153579
1227 -6216976
1228 -3967220
1229 -4209761
1230 -5658233
1231 -6132713
1232 -5314485
1233 -3661857
1234 -4953447
1235 -6612644
1236 -5495282
1237 -4391812
1238 -4165688
1239 -5684412
1240 -6508084
1241 -4458202
1242 -4138632
1243 -5442343
1244 -6051611
1245 -5597974
1246 -3809455
1247 -4506102
1248 -6410833
1249 -5660866
1250 -4524370
1251 -4092832
1252 -5430216
1253 -6792825
1254 -4883383
1255 -3848683
1256 -5045828
1257 -6050549
1258 -6061424
1259 -4062449
1260 -3943069
1261 -6091132
1262 -5982304
1263 -4868234
1264 -4094279
1265 -4991041
1266 -6770373
1267 -5321901
1268 -3830565
1269 -4778789
1270 -5873847
1271 -6227593
1272 -4390968
1273 -3701401
1274 -5881752
1275 -6272690
1276 -5157223
1277 -4059414
1278 -4419281
1279 -6579751
1280 -5884999
1281 -3927592
1282 -4280587
1283 -5535211
1284 -6604516
1285 -5079648
1286 -3430891
1287 -5242958
1288 -6412698
1289 -5637733
1290 -4192551
1291 -3795012
1292 -6078759
1293 -6401102
1294 -4450965
1295 -4151867
1296 -5010687
1297 -6404452
1298 -5678550
1299 -3667353
1300 -4725951
1301 -6076204
1302 -5802237
1303 -4685655
1304 -3777179
1305 -5592301
1306 -6490898
1307 -4789565
1308 -4205842
1309 -4757325
1310 -6153877
1311 -6015498
1312 -3828002
1313 -4283909
1314 -5831559
1315 -5948213
1316 -5078119
1317 -3802975
1318 -5213322
1319 -6646541
1320 -5108678
1321 -4113556
1322 -4420335
1323 -5870721
1324 -6301650
1325 -4114350
1326 -4066272
1327 -5756786
1328 -6127438
1329 -5389644
1330 -3777594
1331 -4621611
1332 -6530911
1333 -5523050
1334 -4308012
1335 -4196633
1336 -5451204
1337 -6574182
1338 -4699438
1339 -3889322
1340 -5298363
1341 -5987358
1342 -5689367
1343 -3978582
1344 -4146876
1345 -6323937
1346 -5889313
1347 -4525831
1348 -4080772
1349 -5110761
1350 -6704139
1351 -5178154
1352 -3761595
1353 -4907212
1354 -5821174
1355 -5919718
1356 -4362800
1357 -3881743
1358 -5959296
1359 -6118082
1360 -4915728
1361 -4227647
1362 -4667891
1363 -6390685
1364 -5507388
1365 -3784368
1366 -4605637
1367 -5713933
1368 -6183936
1369 -4767605
1370 -3582073
1371 -5517990
1372 -6333126
1373 -5213802
1374 -4211550
1375 -4231906
1376 -6169564
1377 -6018165
1378 -4009260
1379 -4278995
1380 -5407814
1381 -6256169
1382 -5305284
1383 -3641526
1384 -5040490
1385 -6224123
1386 -5392020
1387 -4385646
1388 -3977003
1389 -5771510
1390 -6336674
1391 -4423741
1392 -4237407
1393 -5181371
1394 -6148950
1395 -5625901
1396 -3665136
1397 -4551917
1398 -6109298
1399 -5629035
1400 -4632883
1401 -3900907
1402 -5483332
1403 -6613762
1404 -4709955
1405 -3917324
1406 -4752302
1407 -6042512
1408 -6085662
1409 -3930960
1410 -4137730
1411 -6001973
1412 -5968116
1413 -4978757
1414 -3777934
1415 -4860860
1416 -6565160
1417 -5139827
1418 -4019683
1419 -4520030
1420 -5715653
1421 -6314875
1422 -4381810
1423 -3922646
1424 -5666743
1425 -6015801
1426 -5305234
1427 -3838621
1428 -4294517
1429 -6447089
1430 -5640089
1431 -4118859
1432 -4233673
1433 -5468683
1434 -6617339
1435 -4837760
1436 -3630816
1437 -5239691
1438 -6021881
1439 -5607150
1440 -4083151
1441 -3906524
1442 -6157362
1443 -6076120
1444 -4475603
1445 -4064528
1446 -4877935
1447 -6498801
1448 -5429282
1449 -3669035
1450 -4736180
1451 -5835039
1452 -5937508
1453 -4582579
1454 -3658075
1455 -5675469
1456 -6306979
1457 -4844361
1458 -4081959
1459 -4475614
1460 -6258382
1461 -5851172
1462 -3804936
1463 -4395847
1464 -5660100
1465 -6104799
1466 -5001997
1467 -3530222
1468 -5125406
1469 -6340773
1470 -5199029
1471 -4259045
1472 -4195514
1473 -5884888
1474 -6193633
1475 -4170171
1476 -4199808
1477 -5349523
1478 -5980588
1479 -5334097
1480 -3605635
1481 -4660713
1482 -6236725
1483 -5455859
1484 -4480722
1485 -4088896
1486 -5590960
1487 -6505936
1488 -4531447
1489 -3931689
1490 -4965173
1491 -5909066
1492 -5726793
1493 -3767715
1494 -4174412
1495 -6094175
1496 -5805474
1497 -4815190
1498 -4035471
1499 -5116436
1500 -6483865
1501 -4868135
1502 -3881627
1503 -4685305
1504 -5654706
1505 -5984173
1506 -4261339
1507 -4031105
1508 -5796596
1509 -5823399
1510 -4982685
1511 -4024167
1512 -4638860
1513 -6410518
1514 -5336043
1515 -3989041
1516 -4522009
1517 -5531628
1518 -6195109
1519 -4506262
1520 -3652901
1521 -5499378
1522 -6008634
1523 -5203115
1524 -4044159
1525 -4247401
1526 -6309319
1527 -5819645
1528 -4156726
1529 -4273719
1530 -5182373
1531 -6260765
1532 -5019598
1533 -3567760
1534 -4987290
1535 -5942238
1536 -5566399
1537 -4417905
1538 -3949356
1539 -5921889
1540 -6137583
1541 -4394273
1542 -4068443
1543 -4800863
1544 -6141124
1545 -5411424
1546 -3602744
1547 -4700853
1548 -5976702
1549 -5792723
1550 -4673884
1551 -3730556
1552 -5469082
1553 -6319017
1554 -4688990
1555 -3990163
1556 -4490225
1557 -6015411
1558 -5882747
1559 -3762830
1560 -4248391
1561 -5797382
1562 -6000022
1563 -5004729
1564 -3585591
1565 -4935709
1566 -6391003
1567 -5095434
1568 -4086697
1569 -4187063
1570 -5709095
1571 -6325867
1572 -4239041
1573 -3918618
1574 -5330624
1575 -5945694
1576 -5385954
1577 -3660407
1578 -4400613
1579 -6329097
1580 -5568769
1581 -4336794
1582 -3996160
1583 -5283116
1584 -6448666
1585 -4616985
1586 -3741605
1587 -4994259
1588 -5888702
1589 -5806559
1590 -4062016
1591 -4035310
1592 -5995391
1593 -5796509
1594 -4646164
1595 -3920521
1596 -4705194
1597 -6363116
1598 -5159861
1599 -3811165
1600 -4672238
1601 -5719154
1602 -6074968
1603 -4411907
1604 -3691226
1605 -5641515
1606 -5971256
1607 -4857349
1608 -3908695
1609 -4331638
1610 -6266098
1611 -5637842
1612 -3981446
1613 -4411315
1614 -5411843
1615 -6176630
1616 -4890239
1617 -3524219
1618 -5061418
1619 -5938032
1620 -5252968
1621 -4243533
1622 -4042215
1623 -5927753
1624 -5986969
1625 -4215317
1626 -4205269
1627 -5047851
1628 -6025134
1629 -5243785
1630 -3636386
1631 -4824218
1632 -5956292
1633 -5431199
1634 -4450432
1635 -3864200
1636 -5519282
1637 -6142402
1638 -4438637
1639 -4069471
1640 -4811738
1641 -5971942
1642 -5633504
1643 -3713972
1644 -4414144
1645 -5889870
1646 -5664457
1647 -4674566
1648 -3693280
1649 -5074608
1650 -6279905
1651 -4826195
1652 -4087965
1653 -4569327
1654 -5780947
1655 -6007551
1656 -4040561
1657 -4046015
1658 -5546619
1659 -5702680
1660 -4985405
1661 -3729528
1662 -4627158
1663 -6287888
1664 -5251437
1665 -4221794
1666 -4376996
1667 -5486073
1668 -6197044
1669 -4344812
1670 -3753486
1671 -5248400
1672 -5743324
1673 -5253859
1674 -3899238
1675 -4308249
1676 -6192981
1677 -5558817
1678 -4315522
1679 -4154988
1680 -5083623
1681 -6266584
1682 -4786390
1683 -3624327
1684 -4896935
1685 -5787117
1686 -5634331
1687 -4136143
1688 -3848763
1689 -5894669
1690 -5896020
1691 -4508714
1692 -3980339
1693 -4668607
1694 -6255142
1695 -5324817
1696 -3738861
1697 -4623627
1698 -5631362
1699 -5809273
1700 -4454638
1701 -3555038
1702 -5404602
1703 -6037246
1704 -4856614
1705 -4083033
1706 -4367717
1707 -6118412
1708 -5782471
1709 -3847690
1710 -4228630
1711 -5353968
1712 -5901393
1713 -4844032
1714 -3457688
1715 -4991556
1716 -6146312
1717 -5198071
1718 -4249482
1719 -4079075
1720 -5721032
1721 -6032536
1722 -4097548
1723 -3950949
1724 -5031316
1725 -5922694
1726 -5326274
1727 -3560338
1728 -4526856
1729 -6113716
1730 -5526421
1731 -4436896
1732 -3824759
1733 -5304318
1734 -6284673
1735 -4483278
1736 -3790445
1737 -4681326
1738 -5808665
1739 -5796841
1740 -3877123
1741 -4064302
1742 -5735335
1743 -5683623
1744 -4803703
1745 -3809217
1746 -4780998
1747 -6307126
1748 -5027775
1749 -3958446
1750 -4424985
1751 -5493465
1752 -5945906
1753 -4182300
1754 -3809570
1755 -5460399
1756 -5726644
1757 -5016664
1758 -3905605
1759 -4436087
1760 -6221951
1761 -5407272
1762 -4059624
1763 -4171844
1764 -5138798
1765 -6082958
1766 -4577764
1767 -3564579
1768 -5086892
1769 -5856484
1770 -5428488
1771 -4117184
1772 -4008496
1773 -5902769
1774 -5703093
1775 -4276086
1776 -4055594
1777 -4760153
1778 -6010192
1779 -5096556
1780 -3733306
1781 -4806213
1782 -5685001
1783 -5533559
1784 -4379662
1785 -3766594
1786 -5522719
1787 -5854207
1788 -4490764
1789 -4091246
1790 -4616648
1791 -5980762
1792 -5452196
1793 -3730907
1794 -4458266
1795 -5568252
1796 -5655814
1797 -4615030
1798 -3580599
1799 -5135285
1800 -6014317
1801 -4778115
1802 -4122472
1803 -4369487
1804 -5754028
1805 -5762226
1806 -3914086
1807 -4154779
1808 -5338427
1809 -5721600
1810 -4973090
1811 -3608579
1812 -4749569
1813 -6105497
1814 -5100820
1815 -4122701
1816 -4019820
1817 -5419963
1818 -6050514
1819 -4217743
1820 -3881589
1821 -5085056
1822 -5819078
1823 -5422469
1824 -3756585
1825 -4272821
1826 -5907787
1827 -5349990
1828 -4316187
1829 -3858091
1830 -4975920
1831 -6152326
1832 -4671927
1833 -3856086
1834 -4808438
1835 -5673274
1836 -5678953
1837 -3986995
1838 -3886410
1839 -5632876
1840 -5537170
1841 -4550309
1842 -3842153
1843 -4665358
1844 -6248961
1845 -5112916
1846 -3797715
1847 -4444223
1848 -5474217
1849 -5903621
1850 -4275700
1851 -3548657
1852 -5354269
1853 -5861363
1854 -4973218
1855 -3916265
1856 -4201383
1857 -6033441
1858 -5518208
1859 -3939699
1860 -4127960
1861 -5078243
1862 -5961063
1863 -4795201
1864 -3549430
1865 -4965234
1866 -5818667
1867 -5215081
1868 -4107480
1869 -3875439
1870 -5705996
1871 -5815633
1872 -4173633
1873 -3982012
1874 -4813778
1875 -5983500
1876 -5243167
1877 -3545135
1878 -4527411
1879 -5740976
1880 -5454105
1881 -4337292
1882 -3591502
1883 -5242338
1884 -6030744
1885 -4581456
1886 -4023215
1887 -4523463
1888 -5765212
1889 -5587952
1890 -3709408
1891 -4089446
1892 -5436327
1893 -5586931
1894 -4756941
1895 -3614046
1896 -4815249
1897 -6088425
1898 -4937473
1899 -4085240
1900 -4235922
1901 -5428614
1902 -5828703
1903 -4050872
1904 -3855721
1905 -5166166
1906 -5646181
1907 -5139942
1908 -3767819
1909 -4426417
1910 -5994126
1911 -5201745
1912 -4159157
1913 -4024883
1914 -5084859
1915 -5956867
1916 -4418170
1917 -3814819
1918 -4987584
1919 -5575514
1920 -5325711
1921 -3942780
1922 -4078028
1923 -5755970
1924 -5401870
1925 -4326298
1926 -3957076
1927 -4827384
1928 -6128828
1929 -4884460
1930 -3700994
1931 -4620979
1932 -5507274
1933 -5593008
1934 -4127684
1935 -3667808
1936 -5473709
1937 -5706943
1938 -4643467
1939 -3961194
1940 -4452871
1941 -5976326
1942 -5245648
1943 -3793948
1944 -4357955
1945 -5233928
1946 -5644222
1947 -4505802
1948 -3602555
1949 -5141377
1950 -5757992
1951 -4877829
1952 -4069987
1953 -4151286
1954 -5710949
1955 -5504913
1956 -3886649
1957 -4108880
1958 -5069367
1959 -5783983
1960 -4911126
1961 -3528087
1962 -4739563
1963 -5788426
1964 -5081091
1965 -4132770
1966 -3858336
1967 -5416373
1968 -5814359
1969 -4189817
1970 -3990126
1971 -4835744
1972 -5728797
1973 -5257859
1974 -3613089
1975 -4342027
1976 -5690239
1977 -5298246
1978 -4341644
1979 -3716894
1980 -5085832
1981 -6053724
1982 -4580438
1983 -3925556
1984 -4532184
1985 -5553531
1986 -5577864
1987 -3797949
1988 -3905425
1989 -5442494
1990 -5563602
1991 -4733655
1992 -3682404
1993 -4638383
1994 -6113479
1995 -4956433
1996 -3866746
1997 -4194214
1998 -5298634
1999 -5829500
2000 -4158840
2001 -3715252
2002 -5204372
2003 -5656921
2004 -5031623
2005 -3770636
2006 -4181192
2007 -5900309
2008 -5300536
2009 -4075996
2010 -4006041
2011 -4954713
2012 -5998177
2013 -4672040
2014 -3574008
2015 -4745710
2016 -5579129
2017 -5369491
2018 -4011682
2019 -3774795
2020 -5585452
2021 -5594400
2022 -4350096
2023 -3970355
2024 -4632466
2025 -5882407
2026 -4984155
2027 -3619798
2028 -4471511
2029 -5345884
2030 -5396305
2031 -4321945
2032 -3710675
2033 -5317140
2034 -5718672
2035 -4559072
2036 -3972554
2037 -4338638
2038 -5724360
2039 -5294241
2040 -3659237
2041 -4167783
2042 -5274512
2043 -5637191
2044 -4640090
2045 -3529693
2046 -4920995
2047 -5886502
2048 -4875300
2049 -3988608
2050 -3970233
2051 -5427238
2052 -5672977
2053 -3997699
2054 -3948934
2055 -4982966
2056 -5687129
2057 -5096997
2058 -3589667
2059 -4425198
2060 -5742048
2061 -5126834
2062 -4197046
2063 -3830103
2064 -5102003
2065 -5878633
2066 -4371933
2067 -3896149
2068 -4704320
2069 -5482959
2070 -5347286
2071 -3793256
2072 -4036398
2073 -5509381
2074 -5359024
2075 -4546408
2076 -3814558
2077 -4707128
2078 -5907937
2079 -4681206
2080 -3803418
2081 -4416070
2082 -5324479
2083 -5557391
2084 -4060001
2085 -3894742
2086 -5384655
2087 -5418675
2088 -4601011
2089 -3804379
2090 -4433289
2091 -5845313
2092 -4942495
2093 -3834093
2094 -4243846
2095 -5151924
2096 -5757509
2097 -4432326
2098 -3647164
2099 -5009636
2100 -5523440
2101 -4905698
2102 -3806109
2103 -3934624
2104 -5659979
2105 -5351366
2106 -4026322
2107 -4100538
2108 -4922595
2109 -5766014
2110 -4716765
2111 -3592627
2112 -4739876
2113 -5452183
2114 -5016863
2115 -3999715
2116 -3742643
2117 -5438151
2118 -5619627
2119 -4256030
2120 -3985433
2121 -4648269
2122 -5757789
2123 -5057548
2124 -3487712
2125 -4304423
2126 -5441168
2127 -5370823
2128 -4335259
2129 -3542302
2130 -5034376
2131 -5822253
2132 -4591854
2133 -3927905
2134 -4247372
2135 -5521438
2136 -5469817
2137 -3776515
2138 -4013424
2139 -5207512
2140 -5502938
2141 -4705655
2142 -3523358
2143 -4578225
2144 -5769527
2145 -4829764
2146 -4002810
2147 -4083164
2148 -5312616
2149 -5735951
2150 -4052204
2151 -3793252
2152 -4925610
2153 -5453903
2154 -4974799
2155 -3597922
2156 -4166713
2157 -5671740
2158 -5182133
2159 -4243810
2160 -3908876
2161 -4939556
2162 -5921474
2163 -4443085
2164 -3590541
2165 -4542110
2166 -5377762
2167 -5262843
2168 -3767272
2169 -3838484
2170 -5537253
2171 -5424225
2172 -4421916
2173 -3843441
2174 -4577155
2175 -5841246
2176 -4755665
2177 -3604033
2178 -4254885
2179 -5162679
2180 -5507593
2181 -4199178
2182 -3621018
2183 -5156077
2184 -5557417
2185 -4734397
2186 -3832526
2187 -4114497
2188 -5699137
2189 -5214657
2190 -3803875
2191 -4059593
2192 -4945303
2193 -5568639
2194 -4512515
2195 -3532961
2196 -4803278
2197 -5453348
2198 -4865853
2199 -4053875
2200 -3969863
2201 -5454330
2202 -5444266
2203 -4025765
2204 -3949018
2205 -4681209
2206 -5521557
2207 -4826077
2208 -3488663
2209 -4471307
2210 -5496419
2211 -5132344
2212 -4227337
2213 -3753107
2214 -5150680
2215 -5676387
2216 -4286838
2217 -3856594
2218 -4376276
2219 -5354731
2220 -5170244
2221 -3703105
2222 -4203958
2223 -5372092
2224 -5304045
2225 -4521660
2226 -3655121
2227 -4698714
2228 -5662089
2229 -4495483
2230 -3820315
2231 -4213871
2232 -5277912
2233 -5429072
2234 -3875832
2235 -3960797
2236 -5236698
2237 -5367460
2238 -4682415
2239 -3621051
2240 -4304153
2241 -5586626
2242 -4785468
2243 -3936960
2244 -4039806
2245 -5047024
2246 -5714235
2247 -4219451
2248 -3635524
2249 -4863599
2250 -5421268
2251 -4959792
2252 -3656119
2253 -3954321
2254 -5555487
2255 -5132299
2256 -4077538
2257 -3910410
2258 -4727376
2259 -5699495
2260 -4527290
2261 -3585131
2262 -4560954
2263 -5293534
2264 -5221028
2265 -4030392
2266 -3777559
2267 -5318205
2268 -5318651
2269 -4241596
2270 -3762292
2271 -4334351
2272 -5651270
2273 -4921655
2274 -3642335
2275 -4316445
2276 -5200849
2277 -5358846
2278 -4224460
2279 -3549711
2280 -5019278
2281 -5442178
2282 -4439866
2283 -3802787
2284 -4102743
2285 -5537477
2286 -5283849
2287 -3790787
2288 -4066304
2289 -5001409
2290 -5499318
2291 -4564637
2292 -3360828
2293 -4546369
2294 -5522674
2295 -4801070
2296 -3942513
2297 -3826194
2298 -5277301
2299 -5598499
2300 -4040229
2301 -3831255
2302 -4660617
2303 -5408322
2304 -4919068
2305 -3463729
2306 -4158426
2307 -5428015
2308 -5090401
2309 -4230166
2310 -3660216
2311 -4835844
2312 -5708502
2313 -4352787
2314 -3731006
2315 -4379699
2316 -5316541
2317 -5254525
2318 -3684024
2319 -3870068
2320 -5248567
2321 -5195622
2322 -4412446
2323 -3626774
2324 -4466868
2325 -5674365
2326 -4672080
2327 -3807802
2328 -4180239
2329 -5108430
2330 -5516906
2331 -4008736
2332 -3590482
2333 -4916007
2334 -5261087
2335 -4659398
2336 -3616311
2337 -4060820
2338 -5607396
2339 -5059632
2340 -3983820
2341 -4039015
2342 -4822787
2343 -5525691
2344 -4301800
2345 -3509582
2346 -4653408
2347 -5219997
2348 -4892838
2349 -3906973
2350 -3860465
2351 -5348810
2352 -5228889
2353 -4140313
2354 -3913462
2355 -4486491
2356 -5483292
2357 -4656942
2358 -3509847
2359 -4403728
2360 -5200242
2361 -5089434
2362 -4108041
2363 -3682945
2364 -5116815
2365 -5346061
2366 -4224939
2367 -3841258
2368 -4280320
2369 -5428354
2370 -5019855
2371 -3627620
2372 -4120114
2373 -5029981
2374 -5215581
2375 -4376670
2376 -3497853
2377 -4714598
2378 -5442969
2379 -4505881
2380 -3881787
2381 -4062231
2382 -5278197
2383 -5308841
2384 -3770512
2385 -3890063
2386 -4834976
2387 -5207213
2388 -4613560
2389 -3507576
2390 -4405682
2391 -5486602
2392 -4791427
2393 -4012418
2394 -3842531
2395 -4948239
2396 -5483235
2397 -4015609
2398 -3678342
2399 -4608715
2400 -5224745
2401 -4879454
2402 -3568349
2403 -4079554
2404 -5456430
2405 -5035275
2406 -4138210
2407 -3698589
2408 -4618934
2409 -5547905
2410 -4306124
2411 -3609675
2412 -4392390
2413 -5179298
2414 -5192423
2415 -3801792
2416 -3735669
2417 -5179558
2418 -5169408
2419 -4313977
2420 -3608475
2421 -4278206
2422 -5608995
2423 -4713833
2424 -3636075
2425 -4138680
2426 -5024115
2427 -5401475
2428 -4083045
2429 -3475191
2430 -4829351
2431 -5225356
2432 -4591971
2433 -3765782
2434 -3988912
2435 -5442001
2436 -5031203
2437 -3787342
2438 -3912581
2439 -4694009
2440 -5399112
2441 -4382381
2442 -3378409
2443 -4585994
2444 -5352027
2445 -4869825
2446 -3882873
2447 -3694706
2448 -5219385
2449 -5304783
2450 -3948447
2451 -3711915
2452 -4355192
2453 -5391166
2454 -4855858
2455 -3493010
2456 -4200937
2457 -5187216
2458 -5093675
2459 -4180389
2460 -3460637
2461 -4735208
2462 -5403055
2463 -4281685
2464 -3777985
2465 -4150758
2466 -5236012
2467 -5140603
2468 -3651644
2469 -3941818
2470 -4993354
2471 -5113011
2472 -4397146
2473 -3451067
2474 -4417231
2475 -5420484
2476 -4524281
2477 -3862331
2478 -3998942
2479 -5023218
2480 -5351368
2481 -3867772
2482 -3670489
2483 -4717545
2484 -5158673
2485 -4712560
2486 -3549872
2487 -4097605
2488 -5409740
2489 -4807835
2490 -3953568
2491 -3801414
2492 -4691873
2493 -5426801
2494 -4154971
2495 -3600854
2496 -4526217
2497 -5096040
2498 -4923492
2499 -3732736
2500 -3827293
2501 -5207452
2502 -4953823
2503 -4065859
2504 -3678646
2505 -4367460
2506 -5469991
2507 -4533377
2508 -3617528
2509 -4316164
2510 -4987006
2511 -5082569
2512 -3953960
2513 -3597486
2514 -4933496
2515 -5039621
2516 -4260082
2517 -3776969
2518 -4156714
2519 -5368844
2520 -4770344
2521 -3648727
2522 -4115199
2523 -4851046
2524 -5152359
2525 -4140173
2526 -3411729
2527 -4735524
2528 -5252256
2529 -4499244
2530 -3798304
2531 -3912869
2532 -5247305
2533 -5051545
2534 -3683574
2535 -3814853
2536 -4614097
2537 -5264642
2538 -4522671
2539 -3366275
2540 -4334751
2541 -5239531
2542 -4774116
2543 -3967211
2544 -3616741
2545 -4885939
2546 -5260950
2547 -3973426
2548 -3745416
2549 -4368728
2550 -5180336
2551 -4841711
2552 -3485765
2553 -4059241
2554 -5133600
2555 -4850555
2556 -4042510
2557 -3492909
2558 -4650804
2559 -5466983
2560 -4245021
2561 -3684214
2562 -4179230
2563 -5082912
2564 -5105730
2565 -3620634
2566 -3686611
2567 -4901988
2568 -5008269
2569 -4372684
2570 -3500207
2571 -4269910
2572 -5461159
2573 -4569831
2574 -3741419
2575 -3946715
2576 -4821152
2577 -5249688
2578 -3849567
2579 -3463509
2580 -4702871
2581 -5141507
2582 -4652651
2583 -3557144
2584 -3899435
2585 -5343523
2586 -4859039
2587 -3829027
2588 -3739376
2589 -4510627
2590 -5349393
2591 -4245685
2592 -3435680
2593 -4406367
2594 -5044804
2595 -4890821
2596 -3801589
2597 -3605628
2598 -5037518
2599 -5017989
2600 -4042216
2601 -3702054
2602 -4234144
2603 -5335611
2604 -4614841
2605 -3467108
2606 -4140575
2607 -4896415
2608 -4974405
2609 -3995019
2610 -3421552
2611 -4787419
2612 -5193477
2613 -4261480
2614 -3704836
2615 -3977272
2616 -5220963
2617 -4927187
2618 -3530968
2619 -3821724
2620 -4666971
2621 -5075287
2622 -4341223
2623 -3377980
2624 -4423587
2625 -5209546
2626 -4548045
2627 -3878339
2628 -3743352
2629 -4871766
2630 -5082977
2631 -3765811
2632 -3735922
2633 -4499884
2634 -5044848
2635 -4609291
2636 -3412391
2637 -4130101
2638 -5176791
2639 -4673808
2640 -3923614
2641 -3595264
2642 -4661365
2643 -5282014
2644 -4001814
2645 -3639274
2646 -4329885
2647 -4998105
2648 -4837627
2649 -3528387
2650 -3806777
2651 -4991580
2652 -4799809
2653 -4132853
2654 -3575081
2655 -4370502
2656 -5353896
2657 -4329720
2658 -3620755
2659 -4078468
2660 -4805372
2661 -5022845
2662 -3740152
2663 -3552761
2664 -4790078
2665 -4928683
2666 -4345893
2667 -3623417
2668 -4088581
2669 -5278198
2670 -4518166
2671 -3590470
2672 -3896018
2673 -4623238
2674 -5101860
2675 -3999773
2676 -3460778
2677 -4634826
2678 -5009919
2679 -4523929
2680 -3659730
2681 -3736124
2682 -5084409
2683 -4792887
2684 -3739766
2685 -3767319
2686 -4407309
2687 -5174980
2688 -4315598
2689 -3373825
2690 -4348204
2691 -4999036
2692 -4678692
2693 -3754606
2694 -3478821
2695 -4911928
2696 -5077382
2697 -3911783
2698 -3637392
2699 -4175174
2700 -5188419
2701 -4655288
2702 -3339650
2703 -3952621
2704 -4853952
2705 -4882240
2706 -4067284
2707 -3361261
2708 -4562792
2709 -5200743
2710 -4218503
2711 -3677109
2712 -3902785
2713 -4957473
2714 -4905615
2715 -3485480
2716 -3713460
2717 -4676399
2718 -4961761
2719 -4360487
2720 -3370663
2721 -4243437
2722 -5217740
2723 -4422170
2724 -3690650
2725 -3668441
2726 -4756356
2727 -5180364
2728 -3753735
2729 -3535815
2730 -4500132
2731 -5002185
2732 -4593104
2733 -3377393
2734 -3852287
2735 -5091915
2736 -4649356
2737 -3874164
2738 -3573644
2739 -4431216
2740 -5278211
2741 -4158595
2742 -3534453
2743 -4199173
2744 -4792284
2745 -4781060
2746 -3579635
2747 -3554904
2748 -4877097
2749 -4815583
2750 -4077194
2751 -3563902
2752 -4160750
2753 -5274649
2754 -4379420
2755 -3454417
2756 -3993726
2757 -4689923
2758 -4930029
2759 -3823401
2760 -3397558
2761 -4660409
2762 -4905148
2763 -4269940
2764 -3595961
2765 -3821144
2766 -5092583
2767 -4670049
2768 -3567381
2769 -3812861
2770 -4503614
2771 -5052684
2772 -4163161
2773 -3306223
2774 -4370218
2775 -4938273
2776 -4444242
2777 -3655271
2778 -3531274
2779 -4890254
2780 -4940232
2781 -3761868
2782 -3696828
2783 -4303187
2784 -5056118
2785 -4479145
2786 -3306756
2787 -4037139
2788 -4832002
2789 -4602690
2790 -3884677
2791 -3422919
2792 -4611310
2793 -5084298
2794 -4001562
2795 -3685031
2796 -4077403
2797 -4857338
2798 -4635004
2799 -3396809
2800 -3834425
2801 -4751783
2802 -4709798
2803 -4130202
2804 -3443728
2805 -4354262
2806 -5128971
2807 -4157609
2808 -3609445
2809 -3886609
2810 -4750509
2811 -4871277
2812 -3508231
2813 -3574952
2814 -4655447
2815 -4853534
2816 -4324664
2817 -3401728
2818 -4019505
2819 -5089984
2820 -4356323
2821 -3658086
2822 -3736122
2823 -4537715
2824 -5051591
2825 -3830065
2826 -3448488
2827 -4384389
2828 -4757422
2829 -4484653
2830 -3493764
2831 -3713513
2832 -4990392
2833 -4609015
2834 -3778884
2835 -3622967
2836 -4335621
2837 -5173019
2838 -4088467
2839 -3278845
2840 -4118010
2841 -4721808
2842 -4653238
2843 -3624917
2844 -3493542
2845 -4868816
2846 -4853528
2847 -3956830
2848 -3544672
2849 -4005415
2850 -5095938
2851 -4425251
2852 -3314445
2853 -3842693
2854 -4588524
2855 -4865628
2856 -3954911
2857 -3314634
2858 -4567207
2859 -5002173
2860 -4179903
2861 -3503980
2862 -3648556
2863 -4923457
2864 -4743715
2865 -3489546
2866 -3699267
2867 -4450427
2868 -4940477
2869 -4229117
2870 -3216912
2871 -4160828
2872 -4940742
2873 -4401384
2874 -3676953
2875 -3475636
2876 -4662362
2877 -4951107
2878 -3710242
2879 -3592671
2880 -4244477
2881 -4848276
2882 -4434944
2883 -3257235
2884 -3885553
2885 -4866896
2886 -4547502
2887 -3883743
2888 -3406641
2889 -4407425
2890 -5080355
2891 -3945213
2892 -3464480
2893 -3967605
2894 -4749356
2895 -4732388
2896 -3404623
2897 -3570967
2898 -4713978
2899 -4717832
2900 -4105852
2901 -3362214
2902 -4043813
2903 -5040329
2904 -4161743
2905 -3493956
2906 -3816046
2907 -4556455
2908 -4895644
2909 -3703240
2910 -3457523
2911 -4497648
2912 -4691115
2913 -4252660
2914 -3408388
2915 -3715222
2916 -4938963
2917 -4440020
2918 -3601567
2919 -3687006
2920 -4389534
2921 -5040022
2922 -3977483
2923 -3284470
2924 -4238314
2925 -4680287
2926 -4397466
2927 -3518944
2928 -3507239
2929 -4813186
2930 -4664361
2931 -3761787
2932 -3624203
2933 -4129622
2934 -4989852
2935 -4238436
2936 -3241132
2937 -3965535
2938 -4630618
2939 -4612142
2940 -3762037
2941 -3332416
2942 -4569547
2943 -4823764
2944 -3921315
2945 -3539035
2946 -3844494
2947 -4878050
2948 -4544876
2949 -3382414
2950 -3793700
2951 -4498581
2952 -4670820
2953 -3997938
2954 -3258686
2955 -4269665
2956 -4834575
2957 -4067499
2958 -3579218
2959 -3673820
2960 -4704631
2961 -4735115
2962 -3503393
2963 -3651565
2964 -4391439
2965 -4678160
2966 -4136244
2967 -3190174
2968 -3992571
2969 -4880975
2970 -4263107
2971 -3648022
2972 -3544055
2973 -4519815
2974 -4931632
2975 -3683379
2976 -3454253
2977 -4157999
2978 -4639213
2979 -4392252
2980 -3263679
2981 -3671064
2982 -4824767
2983 -4521364
2984 -3829554
2985 -3422692
2986 -4207308
2987 -4987897
2988 -3894849
2989 -3325330
2990 -3964112
2991 -4592708
2992 -4609100
2993 -3455693
2994 -3451423
2995 -4654048
2996 -4612942
2997 -3980969
2998 -3390228
2999 -3890377
3000 -4956855
3001 -4197888
3002 -3353333
3003 -3761524
3004 -4485744
3005 -4849557
3006 -3716442
3007 -3205966
3008 -4380950
3009 -4708596
3010 -4154186
3011 -3389095
3012 -3604722
3013 -4896089
3014 -4532315
3015 -3476200
3016 -3578580
3017 -4232457
3018 -4878491
3019 -4015074
3020 -3120514
3021 -4057381
3022 -4694018
3023 -4396269
3024 -3582877
3025 -3362103
3026 -4651206
3027 -4772912
3028 -3678855
3029 -3454143
3030 -3929364
3031 -4790683
3032 -4326154
3033 -3208158
3034 -3836837
3035 -4598845
3036 -4520197
3037 -3802777
3038 -3248453
3039 -4327071
3040 -4806340
3041 -3843955
3042 -3446893
3043 -3742371
3044 -4657149
3045 -4576789
3046 -3350699
3047 -3626583
3048 -4472034
3049 -4589055
3050 -3995053
3051 -3170837
3052 -4010017
3053 -4834150
3054 -4070650
3055 -3526747
3056 -3609022
3057 -4479585
3058 -4762554
3059 -3542732
3060 -3434849
3061 -4242951
3062 -4548285
3063 -4219600
3064 -3258989
3065 -3726605
3066 -4781836
3067 -4289523
3068 -3642952
3069 -3495881
3070 -4224607
3071 -4832424
3072 -3751237
3073 -3320553
3074 -4064029
3075 -4519686
3076 -4390234
3077 -3415258
3078 -3536583
3079 -4674944
3080 -4433511
3081 -3739904
3082 -3425055
3083 -3962913
3084 -4829465
3085 -3996054
3086 -3277291
3087 -3896726
3088 -4483018
3089 -4574262
3090 -3575411
3091 -3276336
3092 -4452100
3093 -4549564
3094 -3861197
3095 -3375370
3096 -3716640
3097 -4812558
3098 -4296519
3099 -3326412
3100 -3701744
3101 -4332279
3102 -4647817
3103 -3777102
3104 -3113118
3105 -4168726
3106 -4619820
3107 -4087467
3108 -3507290
3109 -3531190
3110 -4662548
3111 -4545360
3112 -3446461
3113 -3518374
3114 -4107643
3115 -4635905
3116 -4019001
3117 -3103554
3118 -3963424
3119 -4639408
3120 -4218835
3121 -3596582
3122 -3384988
3123 -4454688
3124 -4668053
3125 -3547765
3126 -3391041
3127 -3932314
3128 -4606351
3129 -4294403
3130 -3173035
3131 -3706414
3132 -4604824
3133 -4373841
3134 -3700045
3135 -3191095
3136 -4157854
3137 -4824227
3138 -3798022
3139 -3340835
3140 -3738200
3141 -4538048
3142 -4552409
3143 -3297654
3144 -3410373
3145 -4406767
3146 -4470800
3147 -3915830
3148 -3160049
3149 -3806112
3150 -4824307
3151 -4118999
3152 -3436838
3153 -3565502
3154 -4307332
3155 -4700187
3156 -3530498
3157 -3202329
3158 -4169010
3159 -4510461
3160 -4152928
3161 -3251225
3162 -3548796
3163 -4741462
3164 -4329528
3165 -3513915
3166 -3413821
3167 -4042576
3168 -4746391
3169 -3810035
3170 -3144302
3171 -3948925
3172 -4484426
3173 -4381769
3174 -3449468
3175 -3302340
3176 -4509873
3177 -4469031
3178 -3635923
3179 -3337139
3180 -3808571
3181 -4756850
3182 -4125313
3183 -3169533
3184 -3733928
3185 -4372693
3186 -4474890
3187 -3644286
3188 -3137763
3189 -4238623
3190 -4546232
3191 -3840096
3192 -3388768
3193 -3590581
3194 -4632326
3195 -4397371
3196 -3287194
3197 -3530017
3198 -4183576
3199 -4497416
3200 -3846668
3201 -3068366
3202 -4000140
3203 -4613321
3204 -4020797
3205 -3486052
3206 -3438643
3207 -4417382
3208 -4530538
3209 -3404583
3210 -3395870
3211 -4017404
3212 -4480951
3213 -4093801
3214 -3115333
3215 -3743577
3216 -4596120
3217 -4204587
3218 -3586530
3219 -3260578
3220 -4120682
3221 -4645436
3222 -3635498
3223 -3322816
3224 -3830645
3225 -4424634
3226 -4340290
3227 -3259482
3228 -3486327
3229 -4431842
3230 -4263651
3231 -3719952
3232 -3249154
3233 -3898867
3234 -4660127
3235 -3837072
3236 -3343739
3237 -3727579
3238 -4291443
3239 -4431532
3240 -3384313
3241 -3279267
3242 -4286004
3243 -4352492
3244 -3858666
3245 -3246917
3246 -3683222
3247 -4692634
3248 -4068462
3249 -3304084
3250 -3528231
3251 -4148094
3252 -4538793
3253 -3570384
3254 -3108012
3255 -4110633
3256 -4451399
3257 -4060958
3258 -3313858
3259 -3421786
3260 -4569899
3261 -4282896
3262 -3369325
3263 -3360894
3264 -3932931
3265 -4604279
3266 -3856249
3267 -3070606
3268 -3874126
3269 -4436035
3270 -4209634
3271 -3428892
3272 -3196128
3273 -4344218
3274 -4442935
3275 -3525428
3276 -3316787
3277 -3754914
3278 -4597456
3279 -4152474
3280 -3081512
3281 -3586465
3282 -4311110
3283 -4327530
3284 -3611785
3285 -3039390
3286 -4075878
3287 -4584713
3288 -3759150
3289 -3328563
3290 -3560959
3291 -4460246
3292 -4355137
3293 -3178521
3294 -3383570
3295 -4164561
3296 -4386468
3297 -3845683
3298 -3033071
3299 -3794957
3300 -4610171
3301 -3991823
3302 -3373387
3303 -3300895
3304 -4195006
3305 -4568383
3306 -3437118
3307 -3224440
3308 -3936729
3309 -4390079
3310 -4124701
3311 -3125242
3312 -3501975
3313 -4487537
3314 -4115092
3315 -3483390
3316 -3230740
3317 -3949420
3318 -4616295
3319 -3678473
3320 -3224300
3321 -3814208
3322 -4314090
3323 -4261098
3324 -3231708
3325 -3254273
3326 -4329943
3327 -4251822
3328 -3609587
3329 -3182882
3330 -3727213
3331 -4665596
3332 -3941477
3333 -3178741
3334 -3575561
3335 -4182571
3336 -4405651
3337 -3426814
3338 -3039351
3339 -4091143
3340 -4364566
3341 -3854840
3342 -3253693
3343 -3455992
3344 -4522698
3345 -4158224
3346 -3248957
3347 -3413514
3348 -3982284
3349 -4444385
3350 -3711790
3351 -3033922
3352 -3883432
3353 -4341958
3354 -3987562
3355 -3375154
3356 -3279649
3357 -4307480
3358 -4292530
3359 -3392474
3360 -3360127
3361 -3820684
3362 -4406969
3363 -3940059
3364 -3050574
3365 -3669435
3366 -4280191
3367 -4070982
3368 -3477007
3369 -3157475
3370 -4128280
3371 -4430126
3372 -3520657
3373 -3300245
3374 -3691103
3375 -4362816
3376 -4110908
3377 -3077074
3378 -3458944
3379 -4227544
3380 -4162176
3381 -3621380
3382 -3084835
3383 -3895348
3384 -4523038
3385 -3736157
3386 -3282314
3387 -3469391
3388 -4191976
3389 -4296415
3390 -3219919
3391 -3244202
3392 -4076694
3393 -4266109
3394 -3838781
3395 -3075944
3396 -3621796
3397 -4516677
3398 -3906215
3399 -3277274
3400 -3311488
3401 -4027190
3402 -4451594
3403 -3440332
3404 -3134896
3405 -3919145
3406 -4263686
3407 -3997763
3408 -3134449
3409 -3354545
3410 -4390960
3411 -4076214
3412 -3379635
3413 -3234595
3414 -3838377
3415 -4531833
3416 -3682122
3417 -3028932
3418 -3682573
3419 -4203226
3420 -4152493
3421 -3247168
3422 -3103273
3423 -4240699
3424 -4281669
3425 -3567448
3426 -3192741
3427 -3579958
3428 -4481549
3429 -3940374
3430 -3045059
3431 -3465139
3432 -4073363
3433 -4270493
3434 -3479609
3435 -3004739
3436 -4031413
3437 -4363651
3438 -3720297
3439 -3214322
3440 -3357113
3441 -4323153
3442 -4117778
3443 -3140144
3444 -3326873
3445 -3942634
3446 -4338895
3447 -3741209
3448 -2950857
3449 -3738479
3450 -4360477
3451 -3888358
3452 -3259871
3453 -3124698
3454 -4134885
3455 -4348186
3456 -3329494
3457 -3205229
3458 -3772091
3459 -4358407
3460 -3987556
3461 -2959760
3462 -3420779
3463 -4233562
3464 -4033901
3465 -3456133
3466 -3060570
3467 -3881058
3468 -4438374
3469 -3564411
3470 -3181407
3471 -3537089
3472 -4173003
3473 -4160061
3474 -3114158
3475 -3221876
3476 -4087043
3477 -4124908
3478 -3650962
3479 -3067872
3480 -3635990
3481 -4422177
3482 -3734927
3483 -3166168
3484 -3377042
3485 -4022744
3486 -4299915
3487 -3296135
3488 -3092704
3489 -3962802
3490 -4168820
3491 -3788414
3492 -3089700
3493 -3384912
3494 -4342796
3495 -3901576
3496 -3223516
3497 -3274984
3498 -3845149
3499 -4366746
3500 -3543042
3501 -3030947
3502 -3769261
3503 -4129920
3504 -3908066
3505 -3168599
3506 -3165990
3507 -4203637
3508 -4089074
3509 -3359630
3510 -3225042
3511 -3664308
3512 -4368181
3513 -3754660
3514 -2985751
3515 -3558340
3516 -4066748
3517 -4009858
3518 -3313066
3519 -3056384
3520 -4059569
3521 -4218616
3522 -3488586
3523 -3198354
3524 -3483680
3525 -4251832
3526 -3906581
3527 -3016595
3528 -3400494
3529 -3994716
3530 -4116519
3531 -3516397
3532 -2962160
3533 -3838775
3534 -4294354
3535 -3617401
3536 -3158281
3537 -3268799
3538 -4146502
3539 -4151637
3540 -3131523
3541 -3223083
3542 -3867856
3543 -4183597
3544 -3718344
3545 -2896948
3546 -3530640
3547 -4270892
3548 -3807146
3549 -3256363
3550 -3141620
3551 -3949202
3552 -4291886
3553 -3320182
3554 -3119378
3555 -3678417
3556 -4116295
3557 -3895374
3558 -2963545
3559 -3276884
3560 -4179492
3561 -3963121
3562 -3406346
3563 -3090731
3564 -3753942
3565 -4362226
3566 -3492374
3567 -3020823
3568 -3508722
3569 -4064127
3570 -4057865
3571 -3070500
3572 -3071247
3573 -4075214
3574 -4102520
3575 -3546363
3576 -3025437
3577 -3471920
3578 -4341890
3579 -3727552
3580 -3015490
3581 -3312078
3582 -3943206
3583 -4239452
3584 -3336127
3585 -2937561
3586 -3837003
3587 -4114326
3588 -3680718
3589 -3053543
3590 -3212762
3591 -4224909
3592 -3962920
3593 -3160096
3594 -3208511
3595 -3754082
3596 -4282043
3597 -3588702
3598 -2879585
3599 -3601553
3600 -4087225
3601 -3812119
3602 -3153406
3603 -3052590
3604 -4084682
3605 -4143516
3606 -3293787
3607 -3125490
3608 -3535570
3609 -4200538
3610 -3780751
3611 -2893298
3612 -3388131
3613 -4010985
3614 -3969326
3615 -3366681
3616 -2938394
3617 -3817216
3618 -4207764
3619 -3455562
3620 -3080241
3621 -3312220
3622 -4078729
3623 -4002867
3624 -3004781
3625 -3220704
3626 -3919773
3627 -4063638
3628 -3565107
3629 -2888035
3630 -3545975
3631 -4202917
3632 -3616536
3633 -3140953
3634 -3186145
3635 -3909914
3636 -4138545
3637 -3188075
3638 -3101417
3639 -3746148
3640 -4019026
3641 -3712136
3642 -2937820
3643 -3324246
3644 -4142859
3645 -3763500
3646 -3245053
3647 -3141759
3648 -3755695
3649 -4199875
3650 -3322980
3651 -2987843
3652 -3584999
3653 -3960989
3654 -3832023
3655 -3020731
3656 -3154862
3657 -4099677
3658 -3939054
3659 -3340491
3660 -3045288
3661 -3538398
3662 -4226850
3663 -3522954
3664 -2915661
3665 -3411002
3666 -3913261
3667 -3988921
3668 -3195392
3669 -3007985
3670 -3927857
3671 -4000513
3672 -3465008
3673 -3051513
3674 -3319482
3675 -4145905
3676 -3736135
3677 -2994839
3678 -3290148
3679 -3813636
3680 -4066701
3681 -3360064
3682 -2869096
3683 -3719532
3684 -4041652
3685 -3565665
3686 -3062052
3687 -3149218
3688 -4086816
3689 -3948339
3690 -3071251
3691 -3140088
3692 -3660379
3693 -4080170
3694 -3537999
3695 -2797210
3696 -3471577
3697 -4043719
3698 -3744105
3699 -3190444
3700 -3000000
3701 -3889767
3702 -4111688
3703 -3226737
3704 -3013147
3705 -3440240
3706 -4043600
3707 -3778401
3708 -2850947
3709 -3243694
3710 -3977525
3711 -3869923
3712 -3320773
3713 -2889936
3714 -3638303
3715 -4158398
3716 -3393458
3717 -3005792
3718 -3290913
3719 -3945208
3720 -3969018
3721 -3005232
3722 -3086220
3723 -3853906
3724 -3933082
3725 -3460698
3726 -2830597
3727 -3373115
3728 -4163326
3729 -3595995
3730 -3040046
3731 -3158174
3732 -3815973
3733 -4112923
3734 -3159959
3735 -2908684
3736 -3670003
3737 -3944123
3738 -3635582
3739 -2897351
3740 -3137070
3741 -4086142
3742 -3804925
3743 -3153664
3744 -3039629
3745 -3586617
3746 -4154523
3747 -3377736
3748 -2823393
3749 -3460855
3750 -3918048
3751 -3820632
3752 -3064606
3753 -2971046
3754 -3921015
3755 -3904736
3756 -3280167
3757 -3001599
3758 -3354021
3759 -4081780
3760 -3602214
3761 -2879350
3762 -3300520
3763 -3809676
3764 -3907548
3765 -3251323
3766 -2861981
3767 -3712603
3768 -3941691
3769 -3373215
3770 -2993065
3771 -3194112
3772 -4021951
3773 -3803605
3774 -2942559
3775 -3162762
3776 -3697791
3777 -3932741
3778 -3384612
3779 -2773349
3780 -3495426
3781 -3985738
3782 -3552063
3783 -3093985
3784 -3040448
3785 -3864937
3786 -3981411
3787 -3088003
3788 -3013447
3789 -3497794
3790 -3909678
3791 -3575287
3792 -2795614
3793 -3299969
3794 -3967629
3795 -3680813
3796 -3202872
3797 -2979418
3798 -3667159
3799 -4026913
3800 -3209562
3801 -2974099
3802 -3377894
3803 -3847048
3804 -3739862
3805 -2883571
3806 -3115957
3807 -3897450
3808 -3772600
3809 -3271228
3810 -2872710
3811 -3456491
3812 -4081571
3813 -3378168
3814 -2927737
3815 -3253148
3816 -3799021
3817 -3899902
3818 -3006367
3819 -2929787
3820 -3728202
3821 -3807397
3822 -3408289
3823 -2885646
3824 -3237768
3825 -4048205
3826 -3595885
3827 -2989282
3828 -3129615
3829 -3636101
3830 -3960193
3831 -3168455
3832 -2795052
3833 -3547446
3834 -3840699
3835 -3552536
3836 -2954402
3837 -3056605
3838 -3960570
3839 -3749243
3840 -3047852
3841 -3017080
3842 -3459900
3843 -3978341
3844 -3376976
3845 -2768847
3846 -3379830
3847 -3827818
3848 -3682963
3849 -3064390
3850 -2886285
3851 -3794089
3852 -3871337
3853 -3139953
3854 -2928950
3855 -3291130
3856 -3970835
3857 -3598837
3858 -2770023
3859 -3199308
3860 -3767919
3861 -3788918
3862 -3191679
3863 -2740937
3864 -3560909
3865 -3967650
3866 -3329669
3867 -2932749
3868 -3088044
3869 -3877104
3870 -3835088
3871 -2886706
3872 -2979164
3873 -3592458
3874 -3828992
3875 -3382019
3876 -2719203
3877 -3334803
3878 -3986091
3879 -3504690
3880 -3019166
3881 -2973767
3882 -3682287
3883 -3922113
3884 -3024636
3885 -2874454
3886 -3440726
3887 -3812905
3888 -3576163
3889 -2780435
3890 -3115651
3891 -3920512
3892 -3647590
3893 -3101267
3894 -2845324
3895 -3453495
3896 -3994346
3897 -3221447
3898 -2817408
3899 -3293339
3900 -3781877
3901 -3746047
3902 -2902539
3903 -2913847
3904 -3759816
3905 -3720566
3906 -3236858
3907 -2842056
3908 -3239413
3909 -3963170
3910 -3432322
3911 -2867002
3912 -3153260
3913 -3635654
3914 -3836148
3915 -3071885
3916 -2775596
3917 -3562450
3918 -3753845
3919 -3376187
3920 -2913121
3921 -3077602
3922 -3883016
3923 -3590883
3924 -2919719
3925 -3044600
3926 -3486713
3927 -3840258
3928 -3242737
3929 -2724115
3930 -3423663
3931 -3783681
3932 -3496487
3933 -2975116
3934 -2914438
3935 -3767828
3936 -3718726
3937 -2971603
3938 -2924211
3939 -3337568
3940 -3864067
3941 -3451305
3942 -2722517
3943 -3239964
3944 -3742655
3945 -3593121
3946 -3079812
3947 -2785698
3948 -3553132
3949 -3818407
3950 -3127449
3951 -2909802
3952 -3178844
3953 -3787678
3954 -3633847
3955 -2788752
3956 -3055021
3957 -3645422
3958 -3637000
3959 -3180937
3960 -2725934
3961 -3394478
3962 -3898894
3963 -3273399
3964 -2917972
3965 -3085931
3966 -3682090
3967 -3727737
3968 -2853294
3969 -2895449
3970 -3541165
3971 -3681210
3972 -3330474
3973 -2732749
3974 -3194566
3975 -3897041
3976 -3427965
3977 -2935122
3978 -2940114
3979 -3534824
3980 -3856681
3981 -3012081
3982 -2762133
3983 -3407708
3984 -3723179
3985 -3498890
3986 -2754326
3987 -2949355
3988 -3811072
3989 -3575930
3990 -3000924
3991 -2847570
3992 -3340000
3993 -3919495
3994 -3243388
3995 -2736241
3996 -3233247
3997 -3654566
3998 -3630664
3999 -2887483
4000 -2755566
4001 -3625883
4002 -3675736
4003 -3152300
4004 -2850926
4005 -3157081
4006 -3888886
4007 -3460247
4008 -2759799
4009 -3062525
4010 -3519128
4011 -3699280
4012 -3048158
4013 -2643758
4014 -3465916
4015 -3760556
4016 -3295144
4017 -2865050
4018 -2973730
4019 -3786604
4020 -3614307
4021 -2800349
4022 -2907158
4023 -3391761
4024 -3749478
4025 -3263832
4026 -2624304
4027 -3266344
4028 -3752277
4029 -3415339
4030 -2934801
4031 -2800743
4032 -3582154
4033 -3738095
4034 -2953113
4035 -2843613
4036 -3247058
4037 -3727727
4038 -3460993
4039 -2657150
4040 -3046040
4041 -3677922
4042 -3520345
4043 -3035221
4044 -2713912
4045 -3409474
4046 -3834764
4047 -3105614
4048 -2807775
4049 -3128477
4050 -3652512
4051 -3600753
4052 -2723703
4053 -2850602
4054 -3567828
4055 -3595561
4056 -3192245
4057 -2700288
4058 -3193184
4059 -3859921
4060 -3308525
4061 -2826806
4062 -2932233
4063 -3461790
4064 -3711391
4065 -2913942
4066 -2743891
4067 -3420001
4068 -3622349
4069 -3365866
4070 -2768437
4071 -2982053
4072 -3739053
4073 -3410453
4074 -2890242
4075 -2877948
4076 -3305634
4077 -3744860
4078 -3103531
4079 -2725877
4080 -3308961
4081 -3585124
4082 -3431041
4083 -2833450
4084 -2822039
4085 -3628760
4086 -3506922
4087 -2954114
4088 -2858821
4089 -3195244
4090 -3746416
4091 -3266114
4092 -2687955
4093 -3154317
4094 -3525360
4095 -3496847
4096 -2923492
4097 -2678225
4098 -3500966
4099 -3632011
4100 -3065006
4101 -2820038
4102 -3061233
4103 -3721435
4104 -3419602
4105 -2658330
4106 -2968536
4107 -3465435
4108 -3584280
4109 -3077912
4110 -2610991
4111 -3328430
4112 -3697715
4113 -3193686
4114 -2823556
4115 -2880730
4116 -3584386
4117 -3580712
4118 -2759205
4119 -2838523
4120 -3342412
4121 -3620006
4122 -3271869
4123 -2607078
4124 -3119308
4125 -3676420
4126 -3294198
4127 -2859269
4128 -2752646
4129 -3452499
4130 -3700767
4131 -2897676
4132 -2763480
4133 -3252104
4134 -3604940
4135 -3385727
4136 -2610293
4137 -2900308
4138 -3619632
4139 -3417919
4140 -2953339
4141 -2689026
4142 -3284583
4143 -3819083
4144 -3108427
4145 -2688499
4146 -3043645
4147 -3511254
4148 -3545822
4149 -2725239
4150 -2699013
4151 -3473031
4152 -3532591
4153 -3140036
4154 -2691081
4155 -3027121
4156 -3759197
4157 -3275619
4158 -2720994
4159 -2896702
4160 -3366191
4161 -3634004
4162 -2911881
4163 -2619492
4164 -3348172
4165 -3564175
4166 -3242641
4167 -2714503
4168 -2835361
4169 -3646180
4170 -3415441
4171 -2781146
4172 -2807498
4173 -3228780
4174 -3686820
4175 -3136013
4176 -2575060
4177 -3144219
4178 -3515890
4179 -3360535
4180 -2814484
4181 -2659387
4182 -3495766
4183 -3564389
4184 -2917708
4185 -2770485
4186 -3075807
4187 -3650551
4188 -3288424
4189 -2558840
4190 -2964518
4191 -3451235
4192 -3429859
4193 -2942890
4194 -2601643
4195 -3348378
4196 -3644624
4197 -3049856
4198 -2758293
4199 -2909930
4200 -3509613
4201 -3428361
4202 -2644796
4203 -2822246
4204 -3364262
4205 -3500549
4206 -3129814
4207 -2583985
4208 -3142351
4209 -3644894
4210 -3152851
4211 -2762968
4212 -2790416
4213 -3394652
4214 -3543590
4215 -2762545
4216 -2734786
4217 -3272736
4218 -3500035
4219 -3247448
4220 -2596936
4221 -2933853
4222 -3593503
4223 -3264862
4224 -2832204
4225 -2713301
4226 -3246313
4227 -3656130
4228 -2934437
4229 -2657739
4230 -3107206
4231 -3430767
4232 -3371282
4233 -2686251
4234 -2759924
4235 -3476357
4236 -3360189
4237 -2951458
4238 -2721696
4239 -3091206
4240 -3639814
4241 -3078576
4242 -2631240
4243 -2984536
4244 -3353843
4245 -3441316
4246 -2795752
4247 -2654135
4248 -3406211
4249 -3452467
4250 -3023913
4251 -2678468
4252 -2912739
4253 -3605401
4254 -3220093
4255 -2619039
4256 -2888094
4257 -3301987
4258 -3527395
4259 -2944754
4260 -2546692
4261 -3237622
4262 -3483151
4263 -3122116
4264 -2690066
4265 -2715184
4266 -3523337
4267 -3424961
4268 -2710733
4269 -2761756
4270 -3185214
4271 -3571312
4272 -3110830
4273 -2474931
4274 -3033413
4275 -3478560
4276 -3224332
4277 -2772731
4278 -2615112
4279 -3380075
4280 -3545958
4281 -2832604
4282 -2703436
4283 -3028921
4284 -3502230
4285 -3267052
4286 -2508427
4287 -2846930
4288 -3424367
4289 -3345125
4290 -2904837
4291 -2532688
4292 -3188665
4293 -3617912
4294 -2964622
4295 -2640323
4296 -2865604
4297 -3422130
4298 -3435400
4299 -2612684
4300 -2690022
4301 -3316043
4302 -3413514
4303 -3060372
4304 -2500757
4305 -2936538
4306 -3593274
4307 -3140206
4308 -2688913
4309 -2728097
4310 -3277438
4311 -3567317
4312 -2791184
4313 -2587389
4314 -3158299
4315 -3380319
4316 -3182675
4317 -2566266
4318 -2749027
4319 -3502551
4320 -3271345
4321 -2804480
4322 -2701679
4323 -3110674
4324 -3575754
4325 -2948267
4326 -2521360
4327 -2994238
4328 -3326465
4329 -3302526
4330 -2683743
4331 -2604126
4332 -3397179
4333 -3380079
4334 -2900861
4335 -2666913
4336 -2939179
4337 -3528253
4338 -3093514
4339 -2512702
4340 -2884443
4341 -3276776
4342 -3367527
4343 -2826402
4344 -2528360
4345 -3242326
4346 -3419136
4347 -2975177
4348 -2650861
4349 -2766903
4350 -3462176
4351 -3283166
4352 -2579278
4353 -2753787
4354 -3182398
4355 -3422912
4356 -2975371
4357 -2462362
4358 -3061293
4359 -3420152
4360 -3057498
4361 -2693813
4362 -2660707
4363 -3338253
4364 -3403296
4365 -2685777
4366 -2688207
4367 -3060249
4368 -3377563
4369 -3096304
4370 -2465373
4371 -2898383
4372 -3408160
4373 -3173010
4374 -2780013
4375 -2584628
4376 -3205210
4377 -3496991
4378 -2782777
4379 -2585034
4380 -2928052
4381 -3344907
4382 -3248446
4383 -2522503
4384 -2723798
4385 -3357650
4386 -3278079
4387 -2902428
4388 -2527902
4389 -2981100
4390 -3495366
4391 -2938227
4392 -2594365
4393 -2810178
4394 -3246643
4395 -3378458
4396 -2661731
4397 -2606640
4398 -3235474
4399 -3295067
4400 -2978828
4401 -2535494
4402 -2818780
4403 -3470204
4404 -3060980
4405 -2618183
4406 -2759123
4407 -3157859
4408 -3434405
4409 -2775705
4410 -2484530
4411 -3087360
4412 -3307691
4413 -3088745
4414 -2568649
4415 -2652290
4416 -3434121
4417 -3248332
4418 -2666324
4419 -2636018
4420 -3016402
4421 -3471115
4422 -2924809
4423 -2403385
4424 -2940588
4425 -3305906
4426 -3196257
4427 -2664722
4428 -2521955
4429 -3290831
4430 -3345137
4431 -2771258
4432 -2575765
4433 -2831427
4434 -3434125
4435 -3133716
4436 -2439763
4437 -2770934
4438 -3237612
4439 -3308725
4440 -2798418
4441 -2399536
4442 -3088990
4443 -3396491
4444 -2879434
4445 -2581420
4446 -2704236
4447 -3344911
4448 -3304029
4449 -2551444
4450 -2664331
4451 -3115796
4452 -3295260
4453 -2943299
4454 -2379484
4455 -2888800
4456 -3392367
4457 -3024952
4458 -2658234
4459 -2600300
4460 -3216507
4461 -3409296
4462 -2641430
4463 -2534653
4464 -2990264
4465 -3284917
4466 -3089304
4467 -2425022
4468 -2717142
4469 -3358400
4470 -3143666
4471 -2752425
4472 -2516167
4473 -2996724
4474 -3432890
4475 -2815571
4476 -2503231
4477 -2838336
4478 -3223068
4479 -3246099
4480 -2557255
4481 -2574916
4482 -3245868
4483 -3200341
4484 -2822267
4485 -2496803
4486 -2821433
4487 -3410610
4488 -2946318
4489 -2525585
4490 -2777222
4491 -3144315
4492 -3299305
4493 -2659218
4494 -2446340
4495 -3101183
4496 -3233643
4497 -2923765
4498 -2514088
4499 -2672257
4500 -3391733
4501 -3129873
4502 -2564849
4503 -2654996
4504 -3020458
4505 -3341893
4506 -2808015
4507 -2372829
4508 -2956587
4509 -3237688
4510 -3035705
4511 -2616182
4512 -2565930
4513 -3271695
4514 -3220883
4515 -2625929
4516 -2589882
4517 -2872947
4518 -3301829
4519 -2958127
4520 -2378635
4521 -2831543
4522 -3221840
4523 -3104060
4524 -2688508
4525 -2472241
4526 -3130341
4527 -3290675
4528 -2689245
4529 -2531957
4530 -2784612
4531 -3277577
4532 -3110124
4533 -2421023
4534 -2694063
4535 -3170251
4536 -3150644
4537 -2780765
4538 -2374792
4539 -2929561
4540 -3342113
4541 -2848111
4542 -2558521
4543 -2670732
4544 -3201729
4545 -3257849
4546 -2497915
4547 -2531721
4548 -3060783
4549 -3180901
4550 -2885930
4551 -2368996
4552 -2769790
4553 -3358623
4554 -2983143
4555 -2597533
4556 -2572185
4557 -3034247
4558 -3312820
4559 -2634297
4560 -2442763
4561 -2922939
4562 -3182481
4563 -3051135
4564 -2444630
4565 -2599126
4566 -3282318
4567 -3081408
4568 -2643655
4569 -2490146
4570 -2886502
4571 -3353846
4572 -2772586
4573 -2397195
4574 -2832267
4575 -3169615
4576 -3143448
4577 -2529016
4578 -2442441
4579 -3164476
4580 -3162788
4581 -2716739
4582 -2450472
4583 -2731446
4584 -3365790
4585 -2980490
4586 -2401384
4587 -2670709
4588 -3075786
4589 -3234697
4590 -2659409
4591 -2322744
4592 -3001720
4593 -3218745
4594 -2845213
4595 -2494614
4596 -2573911
4597 -3263471
4598 -3120353
4599 -2471586
4600 -2547386
4601 -2920700
4602 -3234702
4603 -2828781
4604 -2299091
4605 -2841008
4606 -3228105
4607 -2965187
4608 -2569662
4609 -2452838
4610 -3121106
4611 -3211163
4612 -2553242
4613 -2482658
4614 -2815017
4615 -3213059
4616 -2991034
4617 -2341436
4618 -2689065
4619 -3179898
4620 -3037234
4621 -2650517
4622 -2360385
4623 -2914355
4624 -3275894
4625 -2707889
4626 -2471903
4627 -2702263
4628 -3152702
4629 -3133567
4630 -2406662
4631 -2512401
4632 -3057674
4633 -3083537
4634 -2765270
4635 -2350555
4636 -2766112
4637 -3281806
4638 -2847487
4639 -2514499
4640 -2604137
4641 -3014598
4642 -3189969
4643 -2528629
4644 -2425812
4645 -2944949
4646 -3083401
4647 -2872681
4648 -2407168
4649 -2628372
4650 -3257494
4651 -2945060
4652 -2508456
4653 -2514833
4654 -2890200
4655 -3243252
4656 -2650124
4657 -2352546
4658 -2859173
4659 -3113330
4660 -2992958
4661 -2455514
4662 -2470087
4663 -3150324
4664 -3032562
4665 -2563042
4666 -2470310
4667 -2768812
4668 -3250168
4669 -2825681
4670 -2346787
4671 -2738216
4672 -3056716
4673 -3042961
4674 -2537565
4675 -2343142
4676 -3023185
4677 -3110915
4678 -2658399
4679 -2465407
4680 -2654255
4681 -3212657
4682 -2964074
4683 -2355008
4684 -2594979
4685 -2971019
4686 -3077240
4687 -2662897
4688 -2277723
4689 -2885105
4690 -3169201
4691 -2772071
4692 -2479688
4693 -2531234
4694 -3121260
4695 -3073624
4696 -2389393
4697 -2477456
4698 -2886936
4699 -3105372
4700 -2799208
4701 -2270694
4702 -2735299
4703 -3188535
4704 -2864557
4705 -2498893
4706 -2403723
4707 -2975392
4708 -3190106
4709 -2529629
4710 -2399149
4711 -2770965
4712 -3117866
4713 -2975444
4714 -2306334
4715 -2526920
4716 -3118395
4717 -2967958
4718 -2588317
4719 -2324903
4720 -2803148
4721 -3241684
4722 -2684796
4723 -2389834
4724 -2667071
4725 -3026865
4726 -3039105
4727 -2384854
4728 -2399143
4729 -3008241
4730 -3014507
4731 -2690514
4732 -2340007
4733 -2667141
4734 -3244428
4735 -2826515
4736 -2368564
4737 -2532962
4738 -2927407
4739 -3140122
4740 -2501054
4741 -2269939
4742 -2887453
4743 -3093997
4744 -2827925
4745 -2366570
4746 -2474226
4747 -3152154
4748 -2951292
4749 -2417699
4750 -2438753
4751 -2790333
4752 -3175232
4753 -2693159
4754 -2259179
4755 -2748198
4756 -3051047
4757 -2904446
4758 -2441753
4759 -2343182
4760 -3026322
4761 -3035848
4762 -2517242
4763 -2414328
4764 -2670658
4765 -3141294
4766 -2851905
4767 -2269681
4768 -2586832
4769 -2970842
4770 -2963663
4771 -2547444
4772 -2263213
4773 -2880329
4774 -3116680
4775 -2643825
4776 -2419391
4777 -2550033
4778 -3054613
4779 -2967937
4780 -2315351
4781 -2461813
4782 -2880988
4783 -2991657
4784 -2676049
4785 -2254170
4786 -2745095
4787 -3131642
4788 -2740364
4789 -2429173
4790 -2438936
4791 -2932586
4792 -3048828
4793 -2408710
4794 -2381139
4795 -2800763
4796 -3017975
4797 -2821189
4798 -2284224
4799 -2553805
4800 -3077282
4801 -2810915
4802 -2470272
4803 -2370854
4804 -2816824
4805 -3121227
4806 -2529124
4807 -2337930
4808 -2711666
4809 -2974452
4810 -2880358
4811 -2316281
4812 -2433419
4813 -3024723
4814 -2887662
4815 -2525857
4816 -2352581
4817 -2709842
4818 -3152315
4819 -2652392
4820 -2290303
4821 -2598972
4822 -2920543
4823 -2965400
4824 -2381649
4825 -2276766
4826 -2934626
4827 -2996734
4828 -2628416
4829 -2322682
4830 -2537716
4831 -3125734
4832 -2801497
4833 -2291837
4834 -2473555
4835 -2823099
4836 -3031803
4837 -2534426
4838 -2233749
4839 -2809913
4840 -3009927
4841 -2724797
4842 -2359235
4843 -2396672
4844 -3014006
4845 -2902565
4846 -2345116
4847 -2404459
4848 -2744100
4849 -3055372
4850 -2681534
4851 -2188087
4852 -2648890
4853 -3010713
4854 -2812307
4855 -2410813
4856 -2280039
4857 -2908164
4858 -3025953
4859 -2452215
4860 -2339524
4861 -2621571
4862 -3036306
4863 -2825411
4864 -2198634
4865 -2477437
4866 -2936980
4867 -2888493
4868 -2521267
4869 -2211308
4870 -2762211
4871 -3097985
4872 -2575437
4873 -2314911
4874 -2480439
4875 -2937587
4876 -2945395
4877 -2290181
4878 -2350379
4879 -2849315
4880 -2946098
4881 -2657873
4882 -2207666
4883 -2572817
4884 -3066917
4885 -2690419
4886 -2328194
4887 -2369957
4888 -2824908
4889 -3045379
4890 -2418277
4891 -2274860
4892 -2750420
4893 -2951146
4894 -2749252
4895 -2226460
4896 -2408146
4897 -3023862
4898 -2795637
4899 -2390076
4900 -2324071
4901 -2706790
4902 -3077654
4903 -2549090
4904 -2229140
4905 -2617054
4906 -2900300
4907 -2845018
4908 -2309979
4909 -2257038
4910 -2907163
4911 -2899641
4912 -2504229
4913 -2304747
4914 -2545951
4915 -3061224
4916 -2695315
4917 -2213615
4918 -2478520
4919 -2817154
4920 -2901670
4921 -2436029
4922 -2207211
4923 -2797212
4924 -2930189
4925 -2575656
4926 -2318337
4927 -2426493
4928 -2965364
4929 -2801822
4930 -2265361
4931 -2408761
4932 -2749827
4933 -2939810
4934 -2566391
4935 -2175189
4936 -2654191
4937 -2935342
4938 -2635434
4939 -2334517
4940 -2323296
4941 -2887823
4942 -2924301
4943 -2344029
4944 -2336096
4945 -2656235
4946 -2922950
4947 -2673629
4948 -2151096
4949 -2490212
4950 -2910576
4951 -2733699
4952 -2408481
4953 -2251705
4954 -2771124
4955 -3006629
4956 -2450108
4957 -2290452
4958 -2549469
4959 -2874913
4960 -2767076
4961 -2176802
4962 -2366031
4963 -2869619
4964 -2803194
4965 -2493413
4966 -2221518
4967 -2626243
4968 -3013956
4969 -2542943
4970 -2256023
4971 -2444577
4972 -2807422
4973 -2869192
4974 -2270847
4975 -2261751
4976 -2805376
4977 -2863987
4978 -2561681
4979 -2182445
4980 -2468584
4981 -3012909
4982 -2653577
4983 -2252308
4984 -2370168
4985 -2756801
4986 -2965420
4987 -2394874
4988 -2156674
4989 -2663362
4990 -2866223
4991 -2669716
4992 -2221488
4993 -2301681
4994 -2930491
4995 -2799418
4996 -2347012
4997 -2301717
4998 -2608997
4999 -2980124
5000 -2538404
5001 -2119202
5002 -2528017
5003 -2827706
5004 -2746532
5005 -2307738
5006 -2210145
5007 -2841947
5008 -2882973
5009 -2412553
5010 -2252896
5011 -2472938
5012 -2940330
5013 -2668884
5014 -2121699
5015 -2401630
5016 -2792041
5017 -2849986
5018 -2439951
5019 -2124795
5020 -2683420
5021 -2923104
5022 -2512829
5023 -2239927
5024 -2330947
5025 -2864409
5026 -2813013
5027 -2204071
5028 -2300341
5029 -2692393
5030 -2866110
5031 -2551260
5032 -2102161
5033 -2512823
5034 -2913704
5035 -2610342
5036 -2284365
5037 -2252008
5038 -2755651
5039 -2920137
5040 -2317602
5041 -2212630
5042 -2565677
5043 -2836058
5044 -2663987
5045 -2120485
5046 -2355888
5047 -2871242
5048 -2710649
5049 -2372261
5050 -2203728
5051 -2616630
5052 -2945948
5053 -2426565
5054 -2185512
5055 -2465060
5056 -2771192
5057 -2752817
5058 -2202031
5059 -2264274
5060 -2807178
5061 -2770340
5062 -2446322
5063 -2159238
5064 -2461701
5065 -2933778
5066 -2539139
5067 -2164466
5068 -2374570
5069 -2728023
5070 -2843640
5071 -2313047
5072 -2154057
5073 -2683530
5074 -2789495
5075 -2523023
5076 -2185231
5077 -2316630
5078 -2876835
5079 -2672488
5080 -2241933
5081 -2318898
5082 -2612363
5083 -2867092
5084 -2434737
5085 -2093956
5086 -2546009
5087 -2777587
5088 -2594515
5089 -2245320
5090 -2234030
5091 -2813564
5092 -2766785
5093 -2282857
5094 -2264086
5095 -2525889
5096 -2846654
5097 -2535104
5098 -2069160
5099 -2428886
5100 -2763564
5101 -2679608
5102 -2318138
5103 -2143021
5104 -2695642
5105 -2839955
5106 -2355823
5107 -2193766
5108 -2391516
5109 -2814004
5110 -2674711
5111 -2116727
5112 -2328520
5113 -2720047
5114 -2723320
5115 -2404696
5116 -2088095
5117 -2549703
5118 -2849094
5119 -2449933
5120 -2200149
5121 -2308007
5122 -2756484
5123 -2789173
5124 -2190302
5125 -2218890
5126 -2638608
5127 -2751326
5128 -2484282
5129 -2055810
5130 -2394630
5131 -2870028
5132 -2563508
5133 -2228622
5134 -2235959
5135 -2657800
5136 -2859213
5137 -2274687
5138 -2127104
5139 -2526611
5140 -2745681
5141 -2591146
5142 -2100790
5143 -2253911
5144 -2826833
5145 -2676516
5146 -2297695
5147 -2157248
5148 -2506415
5149 -2889055
5150 -2402773
5151 -2065292
5152 -2404540
5153 -2722476
5154 -2712152
5155 -2192648
5156 -2135485
5157 -2720842
5158 -2738647
5159 -2368362
5160 -2122238
5161 -2349404
5162 -2856168
5163 -2563710
5164 -2117536
5165 -2303900
5166 -2635346
5167 -2780580
5168 -2318334
5169 -2051898
5170 -2572945
5171 -2746231
5172 -2466710
5173 -2159354
5174 -2240600
5175 -2794938
5176 -2677623
5177 -2162588
5178 -2226825
5179 -2542488
5180 -2779907
5181 -2422833
5182 -2014059
5183 -2441662
5184 -2763912
5185 -2561012
5186 -2214106
5187 -2131085
5188 -2689519
5189 -2774562
5190 -2242286
5191 -2146894
5192 -2406019
5193 -2760510
5194 -2564316
5195 -2033696
5196 -2306664
5197 -2722247
5198 -2638189
5199 -2310656
5200 -2075527
5201 -2522463
5202 -2782326
5203 -2333013
5204 -2142686
5205 -2323140
5206 -2697962
5207 -2671763
5208 -2120309
5209 -2215539
5210 -2644550
5211 -2646787
5212 -2370159
5213 -2047510
5214 -2401429
5215 -2814264
5216 -2433495
5217 -2142684
5218 -2261001
5219 -2638428
5220 -2749280
5221 -2183298
5222 -2099148
5223 -2539098
5224 -2659773
5225 -2464762
5226 -2076594
5227 -2275778
5228 -2777464
5229 -2546396
5230 -2200795
5231 -2183769
5232 -2504508
5233 -2774820
5234 -2293112
5235 -2052259
5236 -2447843
5237 -2663856
5238 -2554010
5239 -2125494
5240 -2168492
5241 -2711199
5242 -2619985
5243 -2237354
5244 -2137859
5245 -2392843
5246 -2761747
5247 -2415444
5248 -2044559
5249 -2356258
5250 -2633311
5251 -2620035
5252 -2206213
5253 -2064114
5254 -2597527
5255 -2672843
5256 -2297480
5257 -2114872
5258 -2287781
5259 -2748067
5260 -2538234
5261 -2050321
5262 -2248757
5263 -2583607
5264 -2663945
5265 -2289098
5266 -1985172
5267 -2481509
5268 -2720141
5269 -2394541
5270 -2131693
5271 -2189416
5272 -2692696
5273 -2665508
5274 -2096898
5275 -2126514
5276 -2472303
5277 -2696672
5278 -2417376
5279 -1970312
5280 -2341919
5281 -2726694
5282 -2504447
5283 -2180195
5284 -2087571
5285 -2557844
5286 -2721570
5287 -2184461
5288 -2076419
5289 -2374431
5290 -2658595
5291 -2526861
5292 -2019130
5293 -2218529
5294 -2678913
5295 -2562945
5296 -2236310
5297 -2023298
5298 -2424472
5299 -2770037
5300 -2311663
5301 -2056198
5302 -2291685
5303 -2635931
5304 -2633903
5305 -2071470
5306 -2072682
5307 -2587629
5308 -2609452
5309 -2313239
5310 -2007823
5311 -2285403
5312 -2769146
5313 -2443997
5314 -2082289
5315 -2187056
5316 -2517951
5317 -2694250
5318 -2193222
5319 -1994061
5320 -2456798
5321 -2624696
5322 -2429732
5323 -2068311
5324 -2158007
5325 -2690289
5326 -2533140
5327 -2117958
5328 -2116757
5329 -2411640
5330 -2712266
5331 -2313478
5332 -1966536
5333 -2357466
5334 -2618107
5335 -2510169
5336 -2124257
5337 -2042031
5338 -2590494
5339 -2612795
5340 -2184031
5341 -2066526
5342 -2285254
5343 -2700265
5344 -2464180
5345 -1988076
5346 -2236670
5347 -2557472
5348 -2565688
5349 -2206909
5350 -1968917
5351 -2457264
5352 -2649134
5353 -2281641
5354 -2100509
5355 -2203762
5356 -2632823
5357 -2557156
5358 -2028385
5359 -2131674
5360 -2477023
5361 -2571330
5362 -2299630
5363 -1953117
5364 -2347418
5365 -2674929
5366 -2367686
5367 -2114779
5368 -2136961
5369 -2540025
5370 -2611873
5371 -2074061
5372 -2065360
5373 -2413495
5374 -2572552
5375 -2390453
5376 -1973213
5377 -2235617
5378 -2646076
5379 -2430976
5380 -2142717
5381 -2063730
5382 -2430339
5383 -2656189
5384 -2174350
5385 -2017082
5386 -2336793
5387 -2583030
5388 -2493114
5389 -2000494
5390 -2092568
5391 -2593433
5392 -2500403
5393 -2180592
5394 -2001701
5395 -2313023
5396 -2705737
5397 -2316832
5398 -2002120
5399 -2225016
5400 -2507611
5401 -2559197
5402 -2090043
5403 -1981496
5404 -2479759
5405 -2545711
5406 -2277776
5407 -2027917
5408 -2198208
5409 -2668872
5410 -2417464
5411 -2015458
5412 -2140186
5413 -2429813
5414 -2590537
5415 -2176131
5416 -1936623
5417 -2407797
5418 -2593727
5419 -2355623
5420 -2039763
5421 -2077098
5422 -2599983
5423 -2509972
5424 -2038934
5425 -2045747
5426 -2344756
5427 -2628858
5428 -2311327
5429 -1903942
5430 -2271717
5431 -2575008
5432 -2441326
5433 -2098768
5434 -1975476
5435 -2480946
5436 -2584474
5437 -2129565
5438 -2024353
5439 -2243692
5440 -2598621
5441 -2439345
5442 -1925877
5443 -2143565
5444 -2513531
5445 -2484816
5446 -2168563
5447 -1917278
5448 -2363729
5449 -2648932
5450 -2235216
5451 -2011027
5452 -2143237
5453 -2542730
5454 -2533614
5455 -1975905
5456 -2020843
5457 -2435744
5458 -2520243
5459 -2280737
5460 -1915897
5461 -2231487
5462 -2641416
5463 -2336003
5464 -2040984
5465 -2053421
5466 -2425392
5467 -2582870
5468 -2079903
5469 -1956470
5470 -2340644
5471 -2542540
5472 -2388637
5473 -1938597
5474 -2086103
5475 -2586892
5476 -2426886
5477 -2078580
5478 -1995680
5479 -2306943
5480 -2632973
5481 -2212490
5482 -1935145
5483 -2242404
5484 -2488573
5485 -2451122
5486 -2017194
5487 -1979442
5488 -2476406
5489 -2471161
5490 -2168163
5491 -2002050
5492 -2206600
5493 -2615698
5494 -2315858
5495 -1937969
5496 -2140374
5497 -2422478
5498 -2494533
5499 -2086499
5500 -1901710
5501 -2402703
5502 -2529823
5503 -2233554
5504 -2002359
5505 -2100733
5506 -2560293
5507 -2415461
5508 -1956413
5509 -2056346
5510 -2342572
5511 -2521466
5512 -2209319
5513 -1873400
5514 -2286867
5515 -2529681
5516 -2306648
5517 -2033255
5518 -1992631
5519 -2460177
5520 -2490864
5521 -2025858
5522 -2017795
5523 -2275674
5524 -2513550
5525 -2314047
5526 -1887772
5527 -2165765
5528 -2494938
5529 -2341794
5530 -2077422
5531 -1937589
5532 -2367918
5533 -2556385
5534 -2110054
5535 -1987964
5536 -2201611
5537 -2489096
5538 -2388326
5539 -1892567
5540 -2043567
5541 -2458046
5542 -2404875
5543 -2141134
5544 -1918080
5545 -2264653
5546 -2586609
5547 -2190142
5548 -1952393
5549 -2103431
5550 -2415877
5551 -2471220
5552 -1973725
5553 -1944875
5554 -2378394
5555 -2454337
5556 -2241151
5557 -1914122
5558 -2123119
5559 -2571925
5560 -2293618
5561 -1958552
5562 -2011701
5563 -2325619
5564 -2538594
5565 -2080874
5566 -1886518
5567 -2295759
5568 -2465882
5569 -2311168
5570 -1931355
5571 -1989664
5572 -2498340
5573 -2379381
5574 -2019814
5575 -1967110
5576 -2239120
5577 -2560145
5578 -2198086
5579 -1854670
5580 -2181761
5581 -2430017
5582 -2377183
5583 -1985753
5584 -1881807
5585 -2422155
5586 -2479336
5587 -2094554
5588 -1939716
5589 -2126938
5590 -2539456
5591 -2315514
5592 -1850192
5593 -2050970
5594 -2366183
5595 -2432689
5596 -2096484
5597 -1831341
5598 -2295963
5599 -2509105
5600 -2183568
5601 -1946157
5602 -2011611
5603 -2452353
5604 -2413184
5605 -1919412
5606 -1982008
5607 -2301245
5608 -2442887
5609 -2205399
5610 -1832569
5611 -2163821
5612 -2489876
5613 -2249363
5614 -1981557
5615 -1933874
5616 -2352377
5617 -2490062
5618 -2008022
5619 -1931010
5620 -2211078
5621 -2442524
5622 -2301130
5623 -1828439
5624 -2023355
5625 -2452848
5626 -2321977
5627 -2035934
5628 -1893592
5629 -2252579
5630 -2532032
5631 -2107048
5632 -1897574
5633 -2111601
5634 -2371300
5635 -2371359
5636 -1907374
5637 -1927427
5638 -2370884
5639 -2376284
5640 -2137524
5641 -1887612
5642 -2116616
5643 -2515868
5644 -2204794
5645 -1892831
5646 -2030203
5647 -2311106
5648 -2435819
5649 -2001365
5650 -1862018
5651 -2298568
5652 -2399788
5653 -2196023
5654 -1902447
5655 -1997512
5656 -2462552
5657 -2276835
5658 -1931103
5659 -1992536
5660 -2239806
5661 -2463971
5662 -2100663
5663 -1816534
5664 -2191810
5665 -2384419
5666 -2245722
5667 -1929429
5668 -1902726
5669 -2406758
5670 -2374859
5671 -1981326
5672 -1944749
5673 -2160168
5674 -2458946
5675 -2197555
5676 -1801263
5677 -2083072
5678 -2348643
5679 -2306186
5680 -2006026
5681 -1846900
5682 -2310505
5683 -2433413
5684 -2046248
5685 -1914387
5686 -2057377
5687 -2403904
5688 -2282830
5689 -1831637
5690 -1999147
5691 -2318617
5692 -2333823
5693 -2081132
5694 -1828451
5695 -2208377
5696 -2452395
5697 -2104653
5698 -1892200
5699 -1974057
5700 -2354829
5701 -2377087
5702 -1883444
5703 -1911701
5704 -2267255
5705 -2378119
5706 -2160635
5707 -1777219
5708 -2059500
5709 -2453066
5710 -2204557
5711 -1922559
5712 -1898980
5713 -2264598
5714 -2451187
5715 -1992000
5716 -1846841
5717 -2160226
5718 -2351439
5719 -2246129
5720 -1818636
5721 -1930897
5722 -2399348
5723 -2290995
5724 -1994599
5725 -1858684
5726 -2146983
5727 -2474022
5728 -2078345
5729 -1801651
5730 -2057941
5731 -2313102
5732 -2335252
5733 -1892536
5734 -1834314
5735 -2324552
5736 -2355326
5737 -2068048
5738 -1843782
5739 -2003084
5740 -2444393
5741 -2186249
5742 -1817603
5743 -1978909
5744 -2249787
5745 -2387812
5746 -2004352
5747 -1775801
5748 -2204414
5749 -2366745
5750 -2133185
5751 -1853727
5752 -1901929
5753 -2386813
5754 -2299852
5755 -1871674
5756 -1910485
5757 -2174423
5758 -2401439
5759 -2106778
5760 -1736192
5761 -2073199
5762 -2337206
5763 -2200681
5764 -1923094
5765 -1829947
5766 -2288834
5767 -2372756
5768 -1950281
5769 -1875123
5770 -2065816
5771 -2351281
5772 -2194877
5773 -1762968
5774 -1986403
5775 -2310894
5776 -2243322
5777 -1993162
5778 -1801123
5779 -2186839
5780 -2394583
5781 -2001817
5782 -1846078
5783 -1996406
5784 -2307085
5785 -2292682
5786 -1812611
5787 -1899116
5788 -2258947
5789 -2296160
5790 -2069675
5791 -1763081
5792 -2050886
5793 -2391686
5794 -2103558
5795 -1857322
5796 -1910587
5797 -2231685
5798 -2363096
5799 -1906247
5800 -1833778
5801 -2171714
5802 -2277631
5803 -2133775
5804 -1787562
5805 -1935308
5806 -2362819
5807 -2182183
5808 -1904547
5809 -1884964
5810 -2147725
5811 -2382788
5812 -1983376
5813 -1778747
5814 -2089154
5815 -2265793
5816 -2195491
5817 -1833872
5818 -1854706
5819 -2321221
5820 -2252232
5821 -1943647
5822 -1840016
5823 -2042550
5824 -2379102
5825 -2076905
5826 -1750601
5827 -2012391
5828 -2242776
5829 -2266039
5830 -1903652
5831 -1771516
5832 -2236723
5833 -2300366
5834 -1989690
5835 -1817746
5836 -1946722
5837 -2348294
5838 -2178035
5839 -1779655
5840 -1931261
5841 -2204555
5842 -2292450
5843 -1979440
5844 -1711656
5845 -2110408
5846 -2310105
5847 -2056179
5848 -1838999
5849 -1865489
5850 -2299606
5851 -2279291
5852 -1822467
5853 -1852171
5854 -2122957
5855 -2295094
5856 -2065915
5857 -1694749
5858 -2006111
5859 -2316851
5860 -2134801
5861 -1880803
5862 -1797243
5863 -2201255
5864 -2334277
5865 -1883022
5866 -1782909
5867 -2023179
5868 -2281294
5869 -2175460
5870 -1718833
5871 -1889227
5872 -2287101
5873 -2215056
5874 -1945412
5875 -1740303
5876 -2067738
5877 -2369963
5878 -1987396
5879 -1767806
5880 -1927491
5881 -2230018
5882 -2279548
5883 -1810653
5884 -1789549
5885 -2196400
5886 -2233727
5887 -2023858
5888 -1732857
5889 -1935723
5890 -2347804
5891 -2093893
5892 -1806800
5893 -1875647
5894 -2143813
5895 -2307543
5896 -1887321
5897 -1723327
5898 -2104972
5899 -2234338
5900 -2082577
5901 -1765556
5902 -1843408
5903 -2314298
5904 -2184137
5905 -1840274
5906 -1818793
5907 -2052360
5908 -2322127
5909 -1979613
5910 -1679714
5911 -2000567
5912 -2226723
5913 -2166957
5914 -1838491
5915 -1750795
5916 -2218826
5917 -2239743
5918 -1898812
5919 -1785275
5920 -1948062
5921 -2285766
5922 -2092141
5923 -1710034
5924 -1935497
5925 -2182382
5926 -2194360
5927 -1906056
5928 -1714534
5929 -2110761
5930 -2249237
5931 -1946350
5932 -1785730
5933 -1875951
5934 -2249539
5935 -2188358
5936 -1748690
5937 -1847710
5938 -2124106
5939 -2209533
5940 -1973028
5941 -1671544
5942 -1994877
5943 -2265181
5944 -2024074
5945 -1830345
5946 -1821772
5947 -2175823
5948 -2243007
5949 -1800434
5950 -1773199
5951 -2044666
5952 -2201705
5953 -2061462
5954 -1689848
5955 -1904687
5956 -2262326
5957 -2098889
5958 -1847188
5959 -1755426
5960 -2071675
5961 -2282631
5962 -1872304
5963 -1727783
5964 -1968269
5965 -2187769
5966 -2156009
5967 -1744736
5968 -1804704
5969 -2199792
5970 -2137656
5971 -1899565
5972 -1722646
5973 -1959992
5974 -2290038
5975 -1973480
5976 -1726301
5977 -1912293
5978 -2149340
5979 -2201758
5980 -1785148
5981 -1713597
5982 -2140973
5983 -2171484
5984 -1936406
5985 -1717327
5986 -1880087
5987 -2292859
5988 -2074920
5989 -1729679
5990 -1832144
5991 -2081274
5992 -2241202
5993 -1864748
5994 -1634130
5995 -2028350
5996 -2209846
5997 -2041979
5998 -1754218
5999 -1765280
6000 -2219681
6001 -2162581
6002 -1779459
6003 -1767785
6004 -1981319
6005 -2234905
6006 -1980700
6007 -1641933
6008 -1942682
6009 -2186645
6010 -2092510
6011 -1814905
6012 -1698675
6013 -2125823
6014 -2204920
6015 -1827829
6016 -1731820
6017 -1913446
6018 -2227028
6019 -2089792
6020 -1656094
6021 -1835784
6022 -2154182
6023 -2131327
6024 -1861553
6025 -1639785
6026 -2003247
6027 -2243602
6028 -1919408
6029 -1736738
6030 -1827678
6031 -2167196
6032 -2183830
6033 -1711240
6034 -1737003
6035 -2058732
6036 -2146299
6037 -1962070
6038 -1631057
6039 -1895044
6040 -2256352
6041 -2017109
6042 -1763833
6043 -1749663
6044 -2068262
6045 -2219633
6046 -1787259
6047 -1675268
6048 -1977071
6049 -2147779
6050 -2040557
6051 -1682091
6052 -1788586
6053 -2201523
6054 -2080566
6055 -1801495
6056 -1706977
6057 -1952981
6058 -2238368
6059 -1894096
6060 -1667733
6061 -1909088
6062 -2122557
6063 -2110005
6064 -1731569
6065 -1692382
6066 -2116813
6067 -2105119
6068 -1847648
6069 -1695774
6070 -1872151
6071 -2227714
6072 -1986793
6073 -1671799
6074 -1843894
6075 -2068267
6076 -2143395
6077 -1798172
6078 -1627975
6079 -2030519
6080 -2139582
6081 -1921349
6082 -1725025
6083 -1783599
6084 -2178271
6085 -2071662
6086 -1696564
6087 -1771062
6088 -1993712
6089 -2145952
6090 -1888918
6091 -1612748
6092 -1951905
6093 -2145341
6094 -1968078
6095 -1754542
6096 -1718938
6097 -2106553
6098 -2118550
6099 -1723177
6100 -1715536
6101 -1933961
6102 -2144958
6103 -1973330
6104 -1607075
6105 -1862151
6106 -2146216
6107 -2019551
6108 -1776504
6109 -1650980
6110 -2015440
6111 -2180126
6112 -1805001
6113 -1693869
6114 -1858582
6115 -2128835
6116 -2075603
6117 -1643887
6118 -1744885
6119 -2076271
6120 -2059478
6121 -1840466
6122 -1617489
6123 -1908353
6124 -2207708
6125 -1900103
6126 -1691247
6127 -1799995
6128 -2068774
6129 -2125742
6130 -1682066
6131 -1660607
6132 -2023688
6133 -2074790
6134 -1913186
6135 -1629157
6136 -1816078
6137 -2188037
6138 -1968751
6139 -1697272
6140 -1720572
6141 -1981095
6142 -2166290
6143 -1779042
6144 -1610675
6145 -1944374
6146 -2099770
6147 -1991969
6148 -1643786
6149 -1698398
6150 -2138927
6151 -2038018
6152 -1723690
6153 -1675437
6154 -1900973
6155 -2183116
6156 -1885818
6157 -1593692
6158 -1858325
6159 -2075766
6160 -2035510
6161 -1706423
6162 -1613325
6163 -2045916
6164 -2097169
6165 -1804033
6166 -1663759
6167 -1806701
6168 -2167873
6169 -1982567
6170 -1603966
6171 -1761059
6172 -2006546
6173 -2074358
6174 -1790202
6175 -1572954
6176 -1948113
6177 -2125353
6178 -1877704
6179 -1683075
6180 -1725120
6181 -2088455
6182 -2056599
6183 -1637376
6184 -1681930
6185 -1941249
6186 -2100453
6187 -1884723
6188 -1558479
6189 -1847577
6190 -2134101
6191 -1936378
6192 -1695865
6193 -1646654
6194 -1998840
6195 -2117121
6196 -1718570
6197 -1640258
6198 -1863107
6199 -2081269
6200 -1988378
6201 -1587798
6202 -1727395
6203 -2068589
6204 -1984907
6205 -1762163
6206 -1605065
6207 -1903832
6208 -2148171
6209 -1808538
6210 -1632181
6211 -1799374
6212 -2026922
6213 -2027786
6214 -1627766
6215 -1647701
6216 -2022839
6217 -2014369
6218 -1806808
6219 -1612222
6220 -1816068
6221 -2143145
6222 -1880601
6223 -1627941
6224 -1725841
6225 -1955498
6226 -2069950
6227 -1703290
6228 -1593872
6229 -1949664
6230 -2049308
6231 -1876321
6232 -1616841
6233 -1709358
6234 -2100954
6235 -1946529
6236 -1638215
6237 -1682004
6238 -1899387
6239 -2096307
6240 -1795473
6241 -1569645
6242 -1876023
6243 -2037821
6244 -1924156
6245 -1650498
6246 -1622964
6247 -2029365
6248 -2008019
6249 -1687900
6250 -1647401
6251 -1832747
6252 -2092241
6253 -1883837
6254 -1552423
6255 -1782746
6256 -1999572
6257 -1959242
6258 -1704567
6259 -1571112
6260 -1957957
6261 -2065135
6262 -1746711
6263 -1634720
6264 -1761592
6265 -2060248
6266 -1957470
6267 -1555463
6268 -1690837
6269 -1976067
6270 -2009107
6271 -1770115
6272 -1524618
6273 -1869333
6274 -2099148
6275 -1816659
6276 -1617953
6277 -1669342
6278 -1993494
6279 -2032058
6280 -1617678
6281 -1623708
6282 -1910933
6283 -2030842
6284 -1863456
6285 -1529273
6286 -1739556
6287 -2068530
6288 -1886088
6289 -1647514
6290 -1604413
6291 -1915445
6292 -2089380
6293 -1700332
6294 -1583111
6295 -1843027
6296 -2011554
6297 -1914292
6298 -1550270
6299 -1641224
6300 -2027807
6301 -1939105
6302 -1696679
6303 -1589097
6304 -1837588
6305 -2110459
6306 -1780488
6307 -1544733
6308 -1745389
6309 -1966101
6310 -1983210
6311 -1610551
6312 -1555608
6313 -1962208
6314 -2003057
6315 -1770374
6316 -1570848
6317 -1725887
6318 -2079644
6319 -1867215
6320 -1556494
6321 -1667368
6322 -1903231
6323 -2024783
6324 -1712574
6325 -1511507
6326 -1873552
6327 -2016584
6328 -1825162
6329 -1590515
6330 -1621041
6331 -2017547
6332 -1944437
6333 -1599068
6334 -1629002
6335 -1840197
6336 -2034894
6337 -1799686
6338 -1494670
6339 -1770842
6340 -1990945
6341 -1875682
6342 -1623750
6343 -1555395
6344 -1937156
6345 -2013087
6346 -1670890
6347 -1593028
6348 -1760931
6349 -2010451
6350 -1880698
6351 -1500771
6352 -1673220
6353 -1958234
6354 -1922022
6355 -1686910
6356 -1522352
6357 -1854211
6358 -2047545
6359 -1728419
6360 -1572826
6361 -1677896
6362 -1960692
6363 -1943681
6364 -1551106
6365 -1601502
6366 -1905433
6367 -1949022
6368 -1775515
6369 -1517389
6370 -1747339
6371 -2026008
6372 -1792765
6373 -1583718
6374 -1618460
6375 -1888839
6376 -1992617
6377 -1621876
6378 -1562974
6379 -1861704
6380 -1951490
6381 -1809585
6382 -1524274
6383 -1658380
6384 -2009211
6385 -1843506
6386 -1606969
6387 -1590761
6388 -1836922
6389 -2030213
6390 -1691539
6391 -1516920
6392 -1770311
6393 -1941728
6394 -1867391
6395 -1546775
6396 -1566106
6397 -1964740
6398 -1920570
6399 -1658074
6400 -1561977
6401 -1738129
6402 -2016134
6403 -1767418
6404 -1499651
6405 -1698416
6406 -1904155
6407 -1914639
6408 -1618124
6409 -1512073
6410 -1893268
6411 -1958084
6412 -1706058
6413 -1545434
6414 -1660083
6415 -1981908
6416 -1840029
6417 -1507929
6418 -1633509
6419 -1878843
6420 -1959501
6421 -1690793
6422 -1461246
6423 -1803135
6424 -1968558
6425 -1753859
6426 -1552697
6427 -1572375
6428 -1938283
6429 -1940443
6430 -1555657
6431 -1568090
6432 -1794816
6433 -1974326
6434 -1779916
6435 -1439424
6436 -1676818
6437 -1953122
6438 -1820767
6439 -1591862
6440 -1520743
6441 -1872460
6442 -1996545
6443 -1629133
6444 -1524109
6445 -1718016
6446 -1935397
6447 -1847361
6448 -1474342
6449 -1586278
6450 -1918977
6451 -1878692
6452 -1660297
6453 -1488595
6454 -1756491
6455 -2008006
6456 -1705484
6457 -1507370
6458 -1636224
6459 -1879255
6460 -1915399
6461 -1531541
6462 -1529383
6463 -1866652
6464 -1903514
6465 -1711246
6466 -1473142
6467 -1652217
6468 -1986508
6469 -1773729
6470 -1513212
6471 -1586175
6472 -1834340
6473 -1966424
6474 -1611971
6475 -1469940
6476 -1777035
6477 -1913774
6478 -1777893
6479 -1489414
6480 -1548701
6481 -1948315
6482 -1862251
6483 -1579350
6484 -1543953
6485 -1743883
6486 -1974068
6487 -1701571
6488 -1445935
6489 -1685896
6490 -1869995
6491 -1826897
6492 -1562852
6493 -1502387
6494 -1874176
6495 -1903773
6496 -1625970
6497 -1524703
6498 -1651485
6499 -1941333
6500 -1766152
6501 -1449607
6502 -1618410
6503 -1845061
6504 -1871112
6505 -1622721
6506 -1458041
6507 -1795224
6508 -1920024
6509 -1661194
6510 -1516538
6511 -1581678
6512 -1891504
6513 -1852424
6514 -1498006
6515 -1556004
6516 -1795782
6517 -1880900
6518 -1694581
6519 -1434406
6520 -1685099
6521 -1914206
6522 -1717969
6523 -1540307
6524 -1538836
6525 -1847696
6526 -1906139
6527 -1540626
6528 -1510310
6529 -1735127
6530 -1870367
6531 -1738327
6532 -1430470
6533 -1603441
6534 -1901992
6535 -1782275
6536 -1568989
6537 -1496014
6538 -1773083
6539 -1936229
6540 -1599052
6541 -1471817
6542 -1666246
6543 -1853141
6544 -1806058
6545 -1470895
6546 -1537047
6547 -1882676
6548 -1827682
6549 -1606179
6550 -1468426
6551 -1676720
6552 -1937665
6553 -1665260
6554 -1450873
6555 -1605969
6556 -1822689
6557 -1869354
6558 -1527903
6559 -1461652
6560 -1811446
6561 -1857736
6562 -1656672
6563 -1441012
6564 -1572749
6565 -1930577
6566 -1763768
6567 -1476635
6568 -1548786
6569 -1764620
6570 -1903247
6571 -1602594
6572 -1405131
6573 -1718469
6574 -1852466
6575 -1714730
6576 -1486841
6577 -1502424
6578 -1877782
6579 -1839150
6580 -1520440
6581 -1500115
6582 -1692873
6583 -1898672
6584 -1677148
6585 -1384713
6586 -1631144
6587 -1862821
6588 -1779189
6589 -1523033
6590 -1442219
6591 -1804351
6592 -1883215
6593 -1558577
6594 -1448107
6595 -1606927
6596 -1884522
6597 -1786119
6598 -1413977
6599 -1540866
6600 -1821895
6601 -1828483
6602 -1604738
6603 -1383446
6604 -1677746
6605 -1891983
6606 -1634444
6607 -1469606
6608 -1534949
6609 -1824254
6610 -1847174
6611 -1462174
6612 -1481743
6613 -1748977
6614 -1826550
6615 -1659309
6616 -1393133
6617 -1599778
6618 -1887691
6619 -1701343
6620 -1495275
6621 -1493858
6622 -1757128
6623 -1887626
6624 -1531739
6625 -1420475
6626 -1671386
6627 -1819181
6628 -1724124
6629 -1419525
6630 -1510513
6631 -1860816
6632 -1769036
6633 -1534672
6634 -1453090
6635 -1662836
6636 -1889432
6637 -1597593
6638 -1413968
6639 -1609423
6640 -1788948
6641 -1778979
6642 -1479798
6643 -1448645
6644 -1788850
6645 -1803127
6646 -1569206
6647 -1429972
6648 -1577662
6649 -1879116
6650 -1684078
6651 -1414512
6652 -1550106
6653 -1754682
6654 -1815884
6655 -1537493
6656 -1390033
6657 -1713181
6658 -1802604
6659 -1627490
6660 -1453765
6661 -1512860
6662 -1842346
6663 -1760312
6664 -1445705
6665 -1504929
6666 -1700158
6667 -1820225
6668 -1589395
6669 -1356981
6670 -1636331
6671 -1825284
6672 -1675095
6673 -1470676
6674 -1455703
6675 -1790373
6676 -1810912
6677 -1474954
6678 -1445349
6679 -1627857
6680 -1819250
6681 -1677093
6682 -1370151
6683 -1547541
6684 -1804141
6685 -1730325
6686 -1520081
6687 -1401375
6688 -1690994
6689 -1836655
6690 -1539112
6691 -1425214
6692 -1568844
6693 -1793657
6694 -1746688
6695 -1396163
6696 -1491057
6697 -1770300
6698 -1744626
6699 -1552633
6700 -1373293
6701 -1620024
6702 -1856910
6703 -1604644
6704 -1429670
6705 -1511568
6706 -1754330
6707 -1800621
6708 -1437539
6709 -1402663
6710 -1703008
6711 -1775567
6712 -1613224
6713 -1368929
6714 -1527237
6715 -1851342
6716 -1687512
6717 -1441106
6718 -1451208
6719 -1681111
6720 -1828202
6721 -1504442
6722 -1360709
6723 -1630988
6724 -1768750
6725 -1686779
6726 -1404190
6727 -1442063
6728 -1801848
6729 -1743005
6730 -1479507
6731 -1408337
6732 -1597549
6733 -1844084
6734 -1601307
6735 -1347364
6736 -1553936
6737 -1756984
6738 -1733773
6739 -1449810
6740 -1367573
6741 -1721135
6742 -1774552
6743 -1525080
6744 -1395231
6745 -1526084
6746 -1826494
6747 -1692593
6748 -1370947
6749 -1483162
6750 -1705105
6751 -1766196
6752 -1516381
6753 -1315222
6754 -1636414
6755 -1794051
6756 -1601401
6757 -1412029
6758 -1450804
6759 -1771555
6760 -1759486
6761 -1409243
6762 -1417065
6763 -1634480
6764 -1765296
6765 -1603119
6766 -1320849
6767 -1541481
6768 -1792482
6769 -1657594
6770 -1458356
6771 -1390678
6772 -1685138
6773 -1785949
6774 -1461850
6775 -1386864
6776 -1573047
6777 -1748979
6778 -1662855
6779 -1352487
6780 -1474028
6781 -1755146
6782 -1679701
6783 -1485397
6784 -1369966
6785 -1602304
6786 -1801828
6787 -1527213
6788 -1382612
6789 -1520086
6790 -1717546
6791 -1725142
6792 -1398897
6793 -1390451
6794 -1692442
6795 -1709905
6796 -1527702
6797 -1351150
6798 -1524821
6799 -1811133
6800 -1609730
6801 -1382774
6802 -1456742
6803 -1664261
6804 -1749414
6805 -1441055
6806 -1343657
6807 -1629677
6808 -1719376
6809 -1591995
6810 -1378556
6811 -1451983
6812 -1768715
6813 -1657305
6814 -1409856
6815 -1416408
6816 -1601144
6817 -1769208
6818 -1511730
6819 -1320024
6820 -1574517
6821 -1733068
6822 -1633550
6823 -1389475
6824 -1384050
6825 -1725734
6826 -1707574
6827 -1431202
6828 -1386201
6829 -1544684
6830 -1768868
6831 -1592026
6832 -1314644
6833 -1500199
6834 -1701203
6835 -1674288
6836 -1444610
6837 -1314117
6838 -1644164
6839 -1753876
6840 -1493638
6841 -1373099
6842 -1481629
6843 -1750999
6844 -1669836
6845 -1327840
6846 -1420285
6847 -1657056
6848 -1692857
6849 -1500071
6850 -1295492
6851 -1569658
6852 -1767790
6853 -1558368
6854 -1379838
6855 -1409644
6856 -1687482
6857 -1719337
6858 -1371436
6859 -1360369
6860 -1609214
6861 -1713273
6862 -1569860
6863 -1306072
6864 -1480927
6865 -1754287
6866 -1607820
6867 -1390357
6868 -1354961
6869 -1614228
6870 -1757296
6871 -1437505
6872 -1330702
6873 -1540306
6874 -1707824
6875 -1642196
6876 -1324692
6877 -1383747
6878 -1705465
6879 -1652739
6880 -1435050
6881 -1325160
6882 -1532225
6883 -1784105
6884 -1528463
6885 -1317664
6886 -1460413
6887 -1665302
6888 -1686200
6889 -1371033
6890 -1310551
6891 -1633302
6892 -1689818
6893 -1500405
6894 -1334612
6895 -1450247
6896 -1754638
6897 -1594238
6898 -1332511
6899 -1399446
6900 -1603741
6901 -1709991
6902 -1444487
6903 -1279680
6904 -1575194
6905 -1709282
6906 -1560659
6907 -1350514
6908 -1369958
6909 -1706231
6910 -1667089
6911 -1358521
6912 -1359168
6913 -1546371
6914 -1725527
6915 -1534906
6916 -1272412
6917 -1489655
6918 -1685308
6919 -1602900
6920 -1381519
6921 -1304908
6922 -1625749
6923 -1701464
6924 -1421900
6925 -1345188
6926 -1483178
6927 -1703885
6928 -1606240
6929 -1283410
6930 -1416104
6931 -1639557
6932 -1620628
6933 -1427261
6934 -1285382
6935 -1557281
6936 -1725892
6937 -1477672
6938 -1348002
6939 -1433599
6940 -1656012
6941 -1647950
6942 -1312613
6943 -1350092
6944 -1600549
6945 -1644879
6946 -1490232
6947 -1287213
6948 -1481807
6949 -1721052
6950 -1524327
6951 -1342912
6952 -1376445
6953 -1595491
6954 -1687628
6955 -1362930
6956 -1309132
6957 -1556001
6958 -1661194
6959 -1548884
6960 -1290960
6961 -1393863
6962 -1689769
6963 -1577490
6964 -1370002
6965 -1328515
6966 -1535385
6967 -1707295
6968 -1449009
6969 -1284728
6970 -1489463
6971 -1636789
6972 -1591989
6973 -1316177
6974 -1321268
6975 -1644908
6976 -1623685
6977 -1407949
6978 -1317943
6979 -1471453
6980 -1715766
6981 -1511237
6982 -1274329
6983 -1424321
6984 -1603529
6985 -1624172
6986 -1363644
6987 -1265632
6988 -1592771
6989 -1664430
6990 -1456768
6991 -1306471
6992 -1398183
6993 -1695605
6994 -1576020
6995 -1277196
6996 -1351398
6997 -1562892
6998 -1662788
6999 -1435988
7000 -1236205
7001 -1515472
7002 -1682789
7003 -1510224
7004 -1314631
7005 -1320137
7006 -1628523
7007 -1636008
7008 -1324423
7009 -1313781
7010 -1504430
7011 -1662008
7012 -1522336
7013 -1238554
7014 -1422599
7015 -1652287
7016 -1554694
7017 -1354650
7018 -1274507
7019 -1559832
7020 -1685914
7021 -1390803
7022 -1299392
7023 -1448487
7024 -1638263
7025 -1575467
7026 -1248382
7027 -1336047
7028 -1614949
7029 -1586714
7030 -1402615
7031 -1252808
7032 -1476215
7033 -1703904
7034 -1451269
7035 -1282202
7036 -1380199
7037 -1591600
7038 -1630502
7039 -1300927
7040 -1280292
7041 -1564353
7042 -1619408
7043 -1473820
7044 -1253148
7045 -1386231
7046 -1673055
7047 -1516055
7048 -1300004
7049 -1321767
7050 -1524483
7051 -1662659
7052 -1378039
7053 -1247423
7054 -1500163
7055 -1616382
7056 -1522932
7057 -1272326
7058 -1310562
7059 -1631167
7060 -1565432
7061 -1333991
7062 -1301312
7063 -1471219
7064 -1668888
7065 -1447755
7066 -1226605
7067 -1428416
7068 -1590846
7069 -1556659
7070 -1315021
7071 -1249630
7072 -1575802
7073 -1613357
7074 -1380664
7075 -1289374
7076 -1397020
7077 -1655063
7078 -1508853
7079 -1230642
7080 -1353264
7081 -1550955
7082 -1593202
7083 -1378239
7084 -1219941
7085 -1503451
7086 -1640643
7087 -1435239
7088 -1292231
7089 -1328640
7090 -1603982
7091 -1565242
7092 -1267953
7093 -1315269
7094 -1505505
7095 -1600079
7096 -1443177
7097 -1225622
7098 -1423541
7099 -1615753
7100 -1467022
7101 -1307123
7102 -1289327
7103 -1547008
7104 -1616287
7105 -1315991
7106 -1283383
7107 -1470173
7108 -1593809
7109 -1487703
7110 -1206581
7111 -1347991
7112 -1604640
7113 -1512022
7114 -1337675
7115 -1257749
7116 -1496536
7117 -1654278
7118 -1371318
7119 -1243644
7120 -1402741
7121 -1563567
7122 -1537743
7123 -1244651
7124 -1281376
7125 -1572226
7126 -1551157
7127 -1378164
7128 -1241595
7129 -1412378
7130 -1655375
7131 -1433376
7132 -1235420
7133 -1340027
7134 -1537207
7135 -1589836
7136 -1299710
7137 -1222239
7138 -1522081
7139 -1576969
7140 -1431399
7141 -1229615
7142 -1321545
7143 -1628166
7144 -1502095
7145 -1252180
7146 -1294175
7147 -1485643
7148 -1622122
7149 -1365298
7150 -1182492
7151 -1442051
7152 -1578190
7153 -1465130
7154 -1248783
7155 -1251966
7156 -1586687
7157 -1561691
7158 -1300418
7159 -1259023
7160 -1417175
7161 -1619569
7162 -1437044
7163 -1167567
7164 -1359732
7165 -1560911
7166 -1527798
7167 -1307400
7168 -1203589
7169 -1512019
7170 -1607221
7171 -1346366
7172 -1246395
7173 -1348967
7174 -1580593
7175 -1505545
7176 -1204156
7177 -1298404
7178 -1517224
7179 -1545505
7180 -1375251
7181 -1190833
7182 -1432405
7183 -1606921
7184 -1392695
7185 -1245173
7186 -1295163
7187 -1534829
7188 -1570696
7189 -1248911
7190 -1246702
7191 -1472714
7192 -1566088
7193 -1424907
7194 -1175744
7195 -1335245
7196 -1589115
7197 -1459513
7198 -1270553
7199 -1246671
7200 -1470610
7201 -1603972
7202 -1324724
7203 -1214771
7204 -1402173
7205 -1534908
7206 -1480557
7207 -1204826
7208 -1263200
7209 -1557032
7210 -1504625
7211 -1315521
7212 -1223837
7213 -1405195
7214 -1608044
7215 -1373667
7216 -1196962
7217 -1347138
7218 -1510994
7219 -1518681
7220 -1251179
7221 -1214410
7222 -1521061
7223 -1532326
7224 -1349673
7225 -1218116
7226 -1328001
7227 -1588493
7228 -1431100
7229 -1203144
7230 -1305566
7231 -1478526
7232 -1550071
7233 -1312694
7234 -1179236
7235 -1449843
7236 -1537848
7237 -1386384
7238 -1225738
7239 -1262207
7240 -1561628
7241 -1497887
7242 -1235225
7243 -1270956
7244 -1436198
7245 -1559752
7246 -1372839
7247 -1150630
7248 -1368446
7249 -1537163
7250 -1435130
7251 -1256613
7252 -1215402
7253 -1507223
7254 -1542198
7255 -1272467
7256 -1230713
7257 -1369632
7258 -1542824
7259 -1426830
7260 -1155680
7261 -1316525
7262 -1519043
7263 -1464379
7264 -1301928
7265 -1188773
7266 -1444138
7267 -1566199
7268 -1307259
7269 -1204576
7270 -1319200
7271 -1515821
7272 -1485899
7273 -1182278
7274 -1250678
7275 -1495206
7276 -1502390
7277 -1336329
7278 -1152725
7279 -1354813
7280 -1581706
7281 -1372966
7282 -1206802
7283 -1265715
7284 -1483245
7285 -1552118
7286 -1239963
7287 -1186806
7288 -1429644
7289 -1501391
7290 -1394053
7291 -1156686
7292 -1268737
7293 -1557422
7294 -1443701
7295 -1242577
7296 -1226590
7297 -1424293
7298 -1574789
7299 -1296674
7300 -1154197
7301 -1363573
7302 -1496078
7303 -1436219
7304 -1193463
7305 -1216391
7306 -1524569
7307 -1490818
7308 -1272465
7309 -1193782
7310 -1341277
7311 -1569996
7312 -1369815
7313 -1137803
7314 -1304362
7315 -1480318
7316 -1489214
7317 -1249036
7318 -1155756
7319 -1455035
7320 -1515169
7321 -1308676
7322 -1184931
7323 -1264881
7324 -1541312
7325 -1449943
7326 -1168659
7327 -1251461
7328 -1439904
7329 -1504512
7330 -1310340
7331 -1120064
7332 -1366477
7333 -1521877
7334 -1366410
7335 -1208876
7336 -1222178
7337 -1496353
7338 -1501590
7339 -1209105
7340 -1210587
7341 -1379075
7342 -1501761
7343 -1367675
7344 -1119413
7345 -1304124
7346 -1505947
7347 -1415731
7348 -1251454
7349 -1179723
7350 -1432567
7351 -1526102
7352 -1256915
7353 -1174550
7354 -1317359
7355 -1481297
7356 -1430317
7357 -1143645
7358 -1235680
7359 -1486300
7360 -1447975
7361 -1284463
7362 -1149236
7363 -1349342
7364 -1539116
7365 -1300149
7366 -1163670
7367 -1272259
7368 -1451119
7369 -1474395
7370 -1195941
7371 -1185453
7372 -1433820
7373 -1453919
7374 -1312741
7375 -1147397
7376 -1275210
7377 -1527940
7378 -1366597
7379 -1185925
7380 -1240658
7381 -1413788
7382 -1506728
7383 -1235585
7384 -1138984
7385 -1383470
7386 -1460357
7387 -1359955
7388 -1158807
7389 -1224012
7390 -1517869
7391 -1426345
7392 -1198251
7393 -1197982
7394 -1353045
7395 -1508693
7396 -1292042
7397 -1108393
7398 -1320069
7399 -1464008
7400 -1409325
7401 -1201879
7402 -1157764
7403 -1462314
7404 -1469606
7405 -1235486
7406 -1172108
7407 -1288600
7408 -1500794
7409 -1367431
7410 -1117954
7411 -1263785
7412 -1439054
7413 -1433642
7414 -1242985
7415 -1123824
7416 -1383698
7417 -1484818
7418 -1278149
7419 -1171653
7420 -1245077
7421 -1480663
7422 -1433849
7423 -1141465
7424 -1204803
7425 -1401323
7426 -1452891
7427 -1287206
7428 -1090779
7429 -1312363
7430 -1497643
7431 -1328096
7432 -1182737
7433 -1188682
7434 -1433651
7435 -1480537
7436 -1172264
7437 -1144154
7438 -1348673
7439 -1457820
7440 -1347439
7441 -1091515
7442 -1246015
7443 -1492053
7444 -1389377
7445 -1203803
7446 -1138234
7447 -1365208
7448 -1514468
7449 -1239096
7450 -1120452
7451 -1288671
7452 -1443119
7453 -1414920
7454 -1131239
7455 -1171121
7456 -1447381
7457 -1414815
7458 -1235986
7459 -1116867
7460 -1279531
7461 -1511611
7462 -1317549
7463 -1129915
7464 -1242975
7465 -1414569
7466 -1457023
7467 -1186452
7468 -1112695
7469 -1391293
7470 -1439328
7471 -1287919
7472 -1127124
7473 -1215965
7474 -1498742
7475 -1374781
7476 -1140970
7477 -1189992
7478 -1355418
7479 -1468740
7480 -1239161
7481 -1075446
7482 -1325794
7483 -1443716
7484 -1336926
7485 -1156303
7486 -1154657
7487 -1445778
7488 -1427556
7489 -1179709
7490 -1154313
7491 -1298336
7492 -1463992
7493 -1316931
7494 -1084545
7495 -1262779
7496 -1424737
7497 -1376818
7498 -1202002
7499 -1113835
7500 -1376632
7501 -1448242
7502 -1216631
7503 -1142083
7504 -1249856
7505 -1440068
7506 -1375593
7507 -1101533
7508 -1204156
7509 -1396917
7510 -1397020
7511 -1235318
7512 -1086992
7513 -1308165
7514 -1466149
7515 -1268237
7516 -1144333
7517 -1205136
7518 -1416292
7519 -1422092
7520 -1130990
7521 -1146233
7522 -1352810
7523 -1405445
7524 -1288482
7525 -1085617
7526 -1246564
7527 -1463625
7528 -1322962
7529 -1159020
7530 -1158862
7531 -1354790
7532 -1450022
7533 -1177730
7534 -1102989
7535 -1305126
7536 -1403592
7537 -1335638
7538 -1114100
7539 -1184358
7540 -1448221
7541 -1354441
7542 -1172756
7543 -1134224
7544 -1296597
7545 -1465115
7546 -1236432
7547 -1091147
7548 -1264216
7549 -1401543
7550 -1373687
7551 -1125468
7552 -1111298
7553 -1400033
7554 -1390860
7555 -1200286
7556 -1105084
7557 -1241118
7558 -1473497
7559 -1304100
7560 -1093879
7561 -1213533
7562 -1371981
7563 -1398854
7564 -1171704
7565 -1070109
7566 -1339180
7567 -1421176
7568 -1255609
7569 -1121645
7570 -1175561
7571 -1435275
7572 -1365333
7573 -1104497
7574 -1145038
7575 -1310016
7576 -1417247
7577 -1232384
7578 -1050423
7579 -1280315
7580 -1427029
7581 -1302043
7582 -1137431
7583 -1120153
7584 -1389636
7585 -1404203
7586 -1138843
7587 -1116164
7588 -1269489
7589 -1423242
7590 -1309636
7591 -1050671
7592 -1201995
7593 -1409832
7594 -1340250
7595 -1167417
7596 -1076818
7597 -1320474
7598 -1438209
7599 -1195444
7600 -1097914
7601 -1213911
7602 -1406963
7603 -1375997
7604 -1073369
7605 -1129878
7606 -1367424
7607 -1367356
7608 -1220090
7609 -1053913
7610 -1245302
7611 -1457484
7612 -1261186
7613 -1103197
7614 -1164244
7615 -1347667
7616 -1404440
7617 -1119350
7618 -1078443
7619 -1312181
7620 -1379557
7621 -1267356
7622 -1074912
7623 -1183976
7624 -1443700
7625 -1312835
7626 -1118301
7627 -1121034
7628 -1294887
7629 -1420539
7630 -1184460
7631 -1051163
7632 -1265420
7633 -1381461
7634 -1315862
7635 -1094554
7636 -1112236
7637 -1388444
7638 -1348876
7639 -1147614
7640 -1096703
7641 -1234926
7642 -1429066
7643 -1253222
7644 -1052333
7645 -1207272
7646 -1355735
7647 -1343605
7648 -1130254
7649 -1061728
7650 -1326518
7651 -1372391
7652 -1191407
7653 -1106105
7654 -1180673
7655 -1402451
7656 -1315078
7657 -1067105
7658 -1150626
7659 -1305791
7660 -1352743
7661 -1190139
7662 -1036609
7663 -1278474
7664 -1391909
7665 -1232682
7666 -1113969
7667 -1136901
7668 -1368495
7669 -1347405
7670 -1084803
7671 -1109383
7672 -1282437
7673 -1367723
7674 -1241681
7675 -1040913
7676 -1216579
7677 -1396788
7678 -1271292
7679 -1117638
7680 -1087892
7681 -1309988
7682 -1394920
7683 -1130754
7684 -1084792
7685 -1240478
7686 -1373542
7687 -1287687
7688 -1043127
7689 -1141157
7690 -1366670
7691 -1294645
7692 -1145671
7693 -1061997
7694 -1257631
7695 -1418489
7696 -1185277
7697 -1076496
7698 -1189870
7699 -1341099
7700 -1332107
7701 -1065826
7702 -1074877
7703 -1329530
7704 -1330879
7705 -1186894
7706 -1058444
7707 -1198538
7708 -1422508
7709 -1234482
7710 -1066699
7711 -1135659
7712 -1304377
7713 -1360987
7714 -1119171
7715 -1035614
7716 -1286038
7717 -1352420
7718 -1235810
7719 -1056228
7720 -1123157
7721 -1387557
7722 -1297421
7723 -1077023
7724 -1098119
7725 -1252217
7726 -1397125
7727 -1184741
7728 -1017627
7729 -1220592
7730 -1351662
7731 -1277180
7732 -1085734
7733 -1053980
7734 -1337716
7735 -1339626
7736 -1122905
7737 -1076685
7738 -1204853
7739 -1388064
7740 -1251502
7741 -1007429
7742 -1150800
7743 -1323183
7744 -1303601
7745 -1121118
7746 -1022892
7747 -1284839
7748 -1375612
7749 -1172297
7750 -1072356
7751 -1148957
7752 -1362918
7753 -1300551
7754 -1028914
7755 -1096629
7756 -1290893
7757 -1334405
7758 -1183208
7759 -1009809
7760 -1214054
7761 -1383408
7762 -1217465
7763 -1066190
7764 -1090057
7765 -1307935
7766 -1355886
7767 -1074977
7768 -1057684
7769 -1245450
7770 -1345062
7771 -1243044
7772 -1012180
7773 -1139769
7774 -1357985
7775 -1256473
7776 -1100909
7777 -1054270
7778 -1246668
7779 -1372503
7780 -1140358
7781 -1044197
7782 -1197898
7783 -1319555
7784 -1282266
7785 -1035844
7786 -1077853
7787 -1322813
7788 -1290922
7789 -1131386
7790 -1050314
7791 -1197550
7792 -1386826
7793 -1183744
7794 -1026432
7795 -1149306
7796 -1286443
7797 -1305924
7798 -1072752
7799 -1028558
7800 -1286883
7801 -1318901
7802 -1173498
7803 -1044553
7804 -1127107
7805 -1356668
7806 -1240491
7807 -1032284
7808 -1104325
7809 -1250557
7810 -1329939
7811 -1137758
7812 -1007123
7813 -1227854
7814 -1323439
7815 -1208807
7816 -1059180
7817 -1074968
7818 -1326978
7819 -1273797
7820 -1057667
7821 -1083056
7822 -1221786
7823 -1333895
7824 -1194021
7825  -993046
7826 -1181527
7827 -1309446
7828 -1229863
7829 -1071520
7830 -1039389
7831 -1287009
7832 -1332133
7833 -1101730
7834 -1054038
7835 -1168564
7836 -1332663
7837 -1234052
7838  -989991
7839 -1102964
7840 -1296277
7841 -1263914
7842 -1116543
7843 -1009748
7844 -1228956
7845 -1357751
7846 -1143563
7847 -1036490
7848 -1115027
7849 -1299038
7850 -1286780
7851 -1018570
7852 -1049374
7853 -1269771
7854 -1301776
7855 -1163645
7856  -998349
7857 -1152452
7858 -1354965
7859 -1189453
7860 -1034532
7861 -1067303
7862 -1258585
7863 -1325844
7864 -1074447
7865 -1017146
7866 -1225561
7867 -1297833
7868 -1202007
7869  -995996
7870 -1083822
7871 -1331629
7872 -1240154
7873 -1058392
7874 -1037702
7875 -1219132
7876 -1360052
7877 -1128292
7878  -988006
7879 -1160858
7880 -1290509
7881 -1245843
7882 -1026106
7883 -1016805
7884 -1296750
7885 -1287841
7886 -1117037
7887 -1023054
7888 -1144550
7889 -1342097
7890 -1187112
7891  -989755
7892 -1100993
7893 -1252266
7894 -1288914
7895 -1082600
7896  -993144
7897 -1237949
7898 -1310297
7899 -1140738
7900 -1022496
7901 -1078700
7902 -1311383
7903 -1249121
7904 -1010294
7905 -1062375
7906 -1221633
7907 -1301477
7908 -1138564
7909  -967079
7910 -1171646
7911 -1310210
7912 -1180039
7913 -1030037
7914 -1040133
7915 -1274757
7916 -1293175
7917 -1050349
7918 -1031561
7919 -1182828
7920 -1311351
7921 -1184750
7922  -964509
7923 -1100217
7924 -1289446
7925 -1217643
7926 -1067701
7927 -1005008
7928 -1217353
7929 -1322703
7930 -1098511
7931 -1010466
7932 -1126738
7933 -1269475
7934 -1238297
7935  -985645
7936 -1046130
7937 -1258471
7938 -1252886
7939 -1110742
7940  -991881
7941 -1157983
7942 -1324094
7943 -1130791
7944 -1005879
7945 -1080698
7946 -1241489
7947 -1264470
7948 -1028269
7949 -1013542
7950 -1233299
7951 -1264970
7952 -1144122
7953  -984378
7954 -1090129
7955 -1314318
7956 -1177362
7957 -1016046
7958 -1056011
7959 -1208945
7960 -1303050
7961 -1079301
7962  -978522
7963 -1177699
7964 -1256312
7965 -1176702
7966 -1003021
7967 -1031827
7968 -1280115
7969 -1231072
7970 -1045361
7971 -1028156
7972 -1155088
7973 -1297744
7974 -1127449
7975  -958653
7976 -1125519
7977 -1248435
7978 -1213749
7979 -1039870
7980  -998203
7981 -1242772
7982 -1266121
7983 -1068881
7984 -1016919
7985 -1107120
7986 -1294247
7987 -1175466
7988  -967335
7989 -1078986
7990 -1231086
7991 -1239933
7992 -1074674
7993  -959605
7994 -1193171
7995 -1287592
7996 -1110464
7997  -993503
7998 -1054781
7999 -1272184
8000 -1238799
8001  -980613
8002 -1022009
8003 -1203842
8004 -1266899
8005 -1119448
8006  -936778
8007 -1117489
8008 -1289546
8009 -1151526
8010 -1016406
8011 -1010136
8012 -1225463
8013 -1279500
8014 -1038062
8015  -987344
8016 -1153943
8017 -1250987
8018 -1165982
8019  -950608
8020 -1058304
8021 -1269348
8022 -1203561
8023 -1045062
8024  -989424
8025 -1168975
8026 -1306107
8027 -1071810
8028  -970097
8029 -1100429
8030 -1244874
8031 -1218239
8032  -977856
8033  -997839
8034 -1236855
8035 -1231723
8036 -1081850
8037  -960109
8038 -1106053
8039 -1298041
8040 -1137672
8041  -966749
8042 -1052846
8043 -1199311
8044 -1255861
8045 -1032735
8046  -966411
8047 -1182060
8048 -1247966
8049 -1120563
8050  -973615
8051 -1033812
8052 -1277271
8053 -1198268
8054  -993727
8055 -1019741
8056 -1168804
8057 -1270842
8058 -1087001
8059  -925038
8060 -1121422
8061 -1234514
8062 -1159032
8063 -1003975
8064  -994714
8065 -1229990
8066 -1233988
8067 -1022902
8068 -1002588
8069 -1112963
8070 -1266261
8071 -1132079
8072  -941449
8073 -1073533
8074 -1227797
8075 -1192534
8076 -1038533
8077  -959667
8078 -1184648
8079 -1251020
8080 -1057634
8081  -976924
8082 -1061084
8083 -1244779
8084 -1195302
8085  -955169
8086 -1027505
8087 -1200165
8088 -1214841
8089 -1069501
8090  -938000
8091 -1113392
8092 -1259978
8093 -1088720
8094  -983143
8095 -1018709
8096 -1216065
8097 -1232481
8098  -993848
8099  -982103
8100 -1169987
8101 -1214775
8102 -1112450
8103  -939963
8104 -1064469
8105 -1250363
8106 -1142113
8107  -994101
8108 -1001484
8109 -1164795
8110 -1260845
8111 -1019809
8112  -960441
8113 -1102701
8114 -1222954
8115 -1139686
8116  -960930
8117  -996303
8118 -1269440
8119 -1149849
8120 -1072277
8121  -832357
$$ Imaginary data points
##PAGE= N=2
##DATA TABLE= (X++(I..I)), XYDATA
0  3580196
1  7896433
2  4205893
3  1486566
4  1701834
5  4215828
6  3995358
7   350991
8   529153
9  2800714
10  3774767
11  2763254
12    49885
13  1710196
14  4198075
15  2754961
16  1493947
17  1366289
18  3321406
19  4250043
20   733638
21  -267268
22  1691667
23  3077649
24  2778411
25   311074
26  1346290
27  4054290
28  2641319
29  1041188
30   496239
31  1882908
32  3547509
33  1221135
34    82128
35  1715027
36  2863456
37  2959285
38   307697
39   114095
40  3001093
41  2582046
42  1053232
43   304914
44  1298710
45  3369543
46  1306056
47  -469602
48  1067524
49  2367564
50  2754362
51   391789
52  -462253
53  2636463
54  2895049
55  1017923
56  -420124
57   239920
58  3335153
59  2237234
60  -766600
61  -158753
62  1651216
63  3115585
64  1141467
65 -1039284
66  1324991
67  2518577
68  1465450
69   302107
70   -78361
71  2291034
72  1971711
73  -550454
74  -102376
75  1211030
76  2512246
77  1248489
78 -1244328
79   833277
80  2715697
81  1739937
82   -50130
83 -1035163
84  1880736
85  2953288
86    18932
87  -629612
88   454985
89  2096841
90  1500457
91 -1371709
92    25434
93  2426815
94  1905022
95   366251
96 -1253509
97   823013
98  2735111
99   469167
100  -769410
101  -324240
102  1384375
103  1986270
104  -860967
105  -570284
106  1977229
107  2061382
108   760820
109 -1152719
110   312329
111  2670156
112   377636
113 -1544031
114 -1024550
115  1244297
116  2812606
117  -111700
118 -1280926
119  1041333
120  1931448
121  1197847
122 -1317721
123 -1107008
124  1967871
125  1264399
126  -540752
127  -818649
128   404503
129  2243519
130   137717
131 -1371730
132   809545
133  1916542
134  1398814
135 -1063255
136 -1697295
137  1417884
138  1478688
139  -473656
140 -1077979
141   130953
142  2779245
143  1196830
144 -1715272
145  -428219
146  1293955
147  1760594
148  -287153
149 -1843165
150  1023319
151  1927518
152  -137336
153 -1348387
154  -779075
155  2213415
156  1843318
157 -1224437
158  -745574
159   825429
160  1751404
161   393799
162 -1980010
163    52044
164  1840586
165   611237
166  -738138
167 -1137769
168  1534936
169  2265604
170  -853248
171 -1138034
172   542062
173  1925464
174   965438
175 -2081719
176  -806074
177  1681457
178  1038958
179  -284769
180 -1382601
181   590065
182  2262267
183   -94610
184  -979977
185   -59222
186  1143553
187  1191668
188 -1535281
189 -1048434
190  1572921
191  1335978
192   -50383
193 -1554152
194   -40239
195  2321540
196   241625
197 -1324883
198  -503386
199  1056331
200  1866935
201  -810230
202 -1458756
203  1058600
204  1385645
205   327486
206 -1400729
207  -727559
208  2109072
209   955928
210  -982336
211  -722203
212   605536
213  2084291
214  -100253
215 -1689642
216   504022
217  1339250
218   647078
219 -1038537
220 -1107151
221  1734730
222  1309968
223  -654884
224  -594949
225   422014
226  2041877
227   293679
228 -1997132
229   -79114
230  1433259
231  1120480
232  -737548
233 -1570122
234  1508083
235  2030752
236  -375177
237 -1038640
238  -219293
239  1938341
240  1098698
241 -1675682
242  -557773
243  1089882
244  1269504
245   -78203
246 -1601078
247   896925
248  2302419
249   231017
250  -970034
251  -750386
252  1537344
253  1681545
254 -1401539
255 -1084863
256   940291
257  1725147
258   617868
259 -1707463
260   -64064
261  2007665
262   539625
263  -648566
264  -782163
265  1228655
266  2131207
267  -811928
268 -1356062
269   460486
270  1538702
271  1080742
272 -1452104
273  -568940
274  2146074
275  1291127
276  -372502
277 -1269337
278   373916
279  2309200
280   -68635
281 -1370609
282   169726
283  1514647
284  1583089
285 -1075164
286 -1212526
287  1777383
288  1753934
289   103485
290 -1322644
291  -335175
292  2290518
293   726769
294 -1316631
295  -394419
296  1156265
297  2107371
298  -160690
299 -1414125
300  1156957
301  1750062
302   428884
303 -1080483
304  -734611
305  2126086
306  1401803
307  -972370
308  -579136
309   827432
310  2192867
311   372190
312 -1760792
313   423721
314  1888420
315  1126929
316  -535173
317 -1113425
318  1657570
319  1860040
320  -628680
321  -815348
322   310729
323  2045919
324  1052722
325 -1532757
326   -46954
327  1806416
328  1520016
329   -18402
330 -1315020
331  1104262
332  2237716
333   -72752
334  -938938
335  -331018
336  1605472
337  1726752
338  -888120
339  -253200
340  1579304
341  1615099
342   412559
343 -1353019
344   430688
345  2267311
346   383287
347  -732575
348  -393977
349  1439272
350  2142023
351  -534274
352  -675330
353  1266344
354  1701883
355   887970
356 -1192689
357  -202866
358  2186277
359   930024
360  -468032
361  -510953
362  1107663
363  2452256
364  -107367
365 -1131169
366   817125
367  1805102
368  1418640
369  -867916
370  -719686
371  2005576
372  1507623
373   -52856
374  -623652
375   492423
376  2447575
377   604804
378 -1076650
379   483541
380  1700490
381  1767913
382  -362670
383  -999301
384  1710007
385  1809833
386   112083
387  -750566
388    74948
389  2550362
390  1398562
391  -955058
392    40008
393  1456173
394  1998997
395    87668
396 -1378674
397  1184764
398  2146529
399   648904
400  -576641
401  -366655
402  2268621
403  2009239
404  -640646
405  -287855
406  1147454
407  2194098
408   777451
409 -1543014
410   352252
411  2166334
412  1318865
413    -5474
414  -603261
415  1787706
416  2420988
417  -243244
418  -609868
419   655557
420  2062203
421  1430390
422 -1116644
423   109396
424  2170423
425  1533334
426   109498
427  -997431
428  1115052
429  2813611
430   513597
431  -575981
432   259937
433  1875181
434  2067857
435  -687413
436  -519100
437  1804152
438  1873189
439   656081
440  -991027
441   456940
442  2827434
443  1070216
444  -494291
445    28729
446  1673613
447  2577287
448   -92215
449 -1007593
450  1177497
451  1921134
452  1239306
453  -609213
454   -46408
455  2692383
456  1738626
457  -213777
458  -334134
459  1036157
460  2647311
461   564052
462 -1066790
463   847909
464  2023503
465  1737784
466  -174068
467  -571002
468  2164523
469  2163748
470   307029
471  -311408
472   475540
473  2424590
474  1146544
475  -911056
476   641811
477  2073819
478  2021683
479   170052
480  -886208
481  1750569
482  2422012
483   573144
484  -316742
485   160646
486  2407960
487  1972491
488  -607847
489   -20842
490  1465679
491  2184057
492   986142
493  -847695
494  1059614
495  2450977
496  1141835
497   141176
498   -16518
499  1964624
500  2213184
501  -364391
502  -231372
503  1277286
504  2123450
505  1318327
506  -710575
507   839278
508  2670491
509  1424352
510   155811
511  -301559
512  1585017
513  2601564
514   100877
515  -458383
516   976139
517  2206656
518  1963739
519  -512695
520    82035
521  2506634
522  2042679
523   579141
524  -597992
525   851684
526  2801104
527   866648
528  -358159
529   697232
530  1985811
531  2315052
532   -67391
533  -345025
534  2050850
535  2100801
536   853170
537  -400101
538   615752
539  2984220
540  1431152
541  -481997
542   222674
543  1739812
544  2719969
545   528898
546  -715211
547  1517337
548  2270102
549  1399656
550   -98104
551    43170
552  2581649
553  2029678
554   -12266
555    82684
556  1199238
557  2587307
558  1029268
559  -701645
560  1339224
561  2606412
562  1788729
563   -30106
564  -532203
565  2195953
566  2424538
567   151361
568  -153618
569  1016351
570  2886119
571  1860206
572  -648220
573   581418
574  2240624
575  2168715
576   635873
577  -771721
578  1442226
579  2748230
580   970906
581     2320
582   355663
583  2411521
584  2551475
585  -119627
586   209728
587  1902805
588  2162859
589   999532
590  -656495
591  1174336
592  2898937
593  1211232
594    60618
595   284264
596  2194503
597  2813708
598    38184
599  -316603
600  1680167
601  2726482
602  1944823
603  -611538
604    98460
605  2645062
606  1981583
607   500377
608  -165623
609  1403906
610  3115230
611   961980
612  -251749
613  1128863
614  2265225
615  2267816
616    30054
617  -108226
618  2285768
619  2097544
620   738394
621  -101401
622  1009705
623  3172589
624  1595238
625  -218638
626   774050
627  2016531
628  2445476
629   411147
630  -448728
631  1886488
632  2323184
633  1176651
634   115506
635   549173
636  2932693
637  2215859
638   130909
639   462344
640  1462027
641  2366760
642   989034
643  -375253
644  1609006
645  2465702
646  1489484
647   378065
648   338291
649  2594395
650  2311524
651    65036
652   384292
653  1627945
654  2640262
655  1345179
656  -619246
657  1133616
658  2641593
659  1935402
660   591708
661  -158124
662  2083469
663  2950795
664   758833
665   173564
666  1019815
667  2576400
668  2150027
669  -319010
670   566166
671  2376033
672  2060132
673   842729
674  -249301
675  1739795
676  3237011
677  1208918
678   190572
679   822072
680  2353852
681  2413824
682  -228355
683    24221
684  2264518
685  2600953
686  1517282
687  -265670
688   930971
689  3117570
690  1741968
691   265569
692   318104
693  1878279
694  2970995
695   560004
696  -295007
697  1660520
698  2530929
699  1999680
700   125602
701   520116
702  2874995
703  2050163
704   430483
705   245709
706  1531814
707  3023172
708   992406
709  -450347
710  1409979
711  2649972
712  2320549
713   238098
714   -82480
715  2590586
716  2608350
717   808848
718    15331
719   948637
720  3177189
721  2027485
722  -212482
723   679096
724  2053146
725  2625982
726  1065751
727  -222566
728  1949936
729  2786799
730  1424628
731   312013
732   480591
733  2700049
734  2349133
735   -17912
736   518962
737  1967311
738  2705135
739  1474473
740  -144718
741  1698385
742  2868352
743  1614315
744   459094
745   171879
746  2282028
747  2795997
748   472893
749   294091
750  1589491
751  2805729
752  2114847
753  -158871
754   962105
755  2788466
756  2038436
757   703387
758  -123192
759  1807334
760  3141943
761   969694
762   235061
763  1347748
764  2627854
765  2364916
766  -123536
767   397572
768  2662392
769  2479648
770  1181226
771  -185041
772  1139992
773  3179881
774  1583656
775   198741
776   731761
777  2198589
778  2958165
779   667285
780    18646
781  2025535
782  2468019
783  1690892
784   206627
785   719767
786  2856887
787  1863537
788   403760
789   697932
790  1874074
791  2957593
792  1061266
793   -68799
794  1838695
795  2552386
796  1856243
797   313204
798   416875
799  2822015
800  2368175
801   576360
802   541506
803  1600026
804  3092658
805  1640518
806  -197800
807  1270848
808  2432643
809  2205751
810   687198
811   -14615
812  2341390
813  2806798
814  1105173
815   537470
816  1141146
817  2913964
818  2162188
819   -79538
820   868575
821  2290725
822  2388380
823  1050022
824  -103187
825  2048383
826  3046908
827  1323765
828   438756
829   776687
830  2666037
831  2623379
832   168369
833   504030
834  2097054
835  2691582
836  1654728
837  -239842
838  1266112
839  3034065
840  1797115
841   523533
842   331225
843  2299770
844  3187781
845   669006
846   177117
847  1732671
848  2673827
849  2037976
850  -188952
851   639666
852  2857235
853  2199085
854   900677
855   238196
856  1757133
857  3345980
858  1292992
859    62177
860  1205834
861  2440427
862  2502087
863   229289
864   182529
865  2627885
866  2633632
867  1354392
868   207549
869  1105140
870  3161280
871  1767009
872   128543
873   896295
874  2204754
875  2902017
876   913835
877    -5685
878  2208347
879  2757138
880  1681043
881   343330
882   674164
883  3004072
884  2255469
885   261377
886   605791
887  1882497
888  3034655
889  1457789
890  -196373
891  1614349
892  2746728
893  2115685
894   664931
895   188722
896  2502225
897  2750264
898   814808
899   532017
900  1403491
901  2920722
902  2047866
903  -113092
904  1068562
905  2521515
906  2280865
907  1030843
908   118800
909  2200250
910  3044946
911  1121154
912   448818
913  1014910
914  2575912
915  2387611
916   143438
917   771726
918  2371636
919  2508350
920  1482953
921    17415
922  1583287
923  3127777
924  1528309
925   440758
926   658232
927  2319237
928  2850648
929   502709
930   395842
931  2072538
932  2559041
933  1839108
934    75307
935  1014832
936  2975576
937  1918627
938   742606
939   649751
940  2020868
941  3057698
942   937828
943   203258
944  1747490
945  2465822
946  2069146
947   239229
948   606222
949  2913788
950  2374443
951   980373
952   513711
953  1590237
954  3156925
955  1421801
956    57928
957  1434328
958  2508011
959  2512877
960   609511
961   173461
962  2560670
963  2684495
964  1240806
965   384850
966  1084649
967  3107878
968  2017335
969    70447
970   930294
971  2245395
972  2839220
973  1221059
974   -43000
975  2009518
976  2757100
977  1522684
978   450900
979   642698
980  2865815
981  2610852
982   451536
983   704081
984  1884376
985  2840648
986  1650304
987  -205143
988  1439573
989  2839569
990  1959776
991   694769
992   292969
993  2474069
994  2980453
995   745370
996   458369
997  1561990
998  2827404
999  2185945
1000   -72921
1001   936481
1002  2755778
1003  2364803
1004  1089952
1005    62515
1006  1883425
1007  3218816
1008  1218881
1009   292477
1010  1047147
1011  2576200
1012  2734008
1013   348824
1014   536785
1015  2499368
1016  2580262
1017  1472704
1018   -30742
1019  1212722
1020  3163099
1021  1749306
1022   509756
1023   878955
1024  2259678
1025  3034443
1026   813382
1027   181931
1028  2001518
1029  2551680
1030  1889259
1031   202823
1032   698043
1033  2984234
1034  2211765
1035   747695
1036   738606
1037  1893683
1038  3128165
1039  1273692
1040    19995
1041  1628994
1042  2504166
1043  2193029
1044   512552
1045   322308
1046  2729916
1047  2657512
1048  1049842
1049   521525
1050  1300322
1051  3023542
1052  1840260
1053    13373
1054  1155311
1055  2349896
1056  2538362
1057  1073121
1058   105161
1059  2195677
1060  2718974
1061  1299307
1062   596561
1063   975843
1064  2844768
1065  2390896
1066   321791
1067   911428
1068  2087934
1069  2526846
1070  1379244
1071    -9946
1072  1789833
1073  2864577
1074  1583200
1075   684883
1076   762428
1077  2678509
1078  2831057
1079   538667
1080   593789
1081  1844445
1082  2622312
1083  1811584
1084  -111037
1085  1177849
1086  2878864
1087  2023522
1088   922850
1089   499078
1090  2221160
1091  3070794
1092   861278
1093   335362
1094  1456951
1095  2467963
1096  2228245
1097   191156
1098   818983
1099  2796974
1100  2343150
1101  1177419
1102   282826
1103  1623117
1104  3158336
1105  1358020
1106   339790
1107  1243427
1108  2345274
1109  2553958
1110   475367
1111   386209
1112  2516098
1113  2565590
1114  1470630
1115   260670
1116  1132728
1117  3172202
1118  1902084
1119   372351
1120   935079
1121  2137985
1122  2880642
1123   917655
1124   -15073
1125  1996207
1126  2628047
1127  1860396
1128   500509
1129   707658
1130  2951058
1131  2338221
1132   526844
1133   626218
1134  1719167
1135  2981350
1136  1500216
1137  -137497
1138  1501881
1139  2660194
1140  2269031
1141   789982
1142   234004
1143  2519306
1144  2772655
1145   896501
1146   442729
1147  1243421
1148  2916311
1149  2128666
1150    58971
1151  1141732
1152  2508002
1153  2429290
1154  1102869
1155    -3823
1156  1982671
1157  2924125
1158  1259793
1159   488235
1160   941325
1161  2747935
1162  2655168
1163   291378
1164   684455
1165  2219742
1166  2597583
1167  1547793
1168  -122036
1169  1382573
1170  3028448
1171  1768566
1172   646211
1173   548076
1174  2284803
1175  3022724
1176   739278
1177   344288
1178  1756326
1179  2546496
1180  2087772
1181   195617
1182   929347
1183  2808781
1184  1990939
1185   878098
1186   480522
1187  1768372
1188  2956541
1189  1061752
1190   299970
1191  1592727
1192  2472790
1193  2391292
1194   456344
1195   505367
1196  2617173
1197  2343517
1198  1108407
1199   284839
1200  1278933
1201  3122853
1202  1695830
1203   295324
1204  1248609
1205  2312467
1206  2673926
1207   834545
1208   118536
1209  2174576
1210  2496290
1211  1442375
1212   453734
1213   917256
1214  3004462
1215  2212576
1216   445806
1217   922115
1218  1911534
1219  2662556
1220  1261014
1221    -8735
1222  1758145
1223  2577416
1224  1810556
1225   712421
1226   579496
1227  2693794
1228  2583932
1229   595254
1230   609527
1231  1604648
1232  2756048
1233  1738298
1234  -101976
1235  1309470
1236  2632166
1237  2141822
1238   973464
1239   243832
1240  2139688
1241  2737874
1242   920273
1243   636183
1244  1413293
1245  2627597
1246  2140060
1247    97290
1248   980982
1249  2459509
1250  2193216
1251  1122173
1252    65355
1253  1759317
1254  3065255
1255  1341496
1256   484091
1257   998939
1258  2480685
1259  2684668
1260   384547
1261   468893
1262  2131164
1263  2310249
1264  1489003
1265   110796
1266  1309055
1267  3080879
1268  1709325
1269   551247
1270   794243
1271  2161184
1272  2864919
1273   687530
1274   165871
1275  1923305
1276  2546988
1277  1964902
1278   226193
1279   720479
1280  2962946
1281  2213641
1282   654310
1283   363842
1284  1638458
1285  3163541
1286  1380547
1287   -21442
1288  1414999
1289  2548762
1290  2485000
1291   565717
1292    61767
1293  2381192
1294  2566676
1295  1185064
1296   421555
1297  1069269
1298  2949111
1299  1981893
1300   228516
1301  1054199
1302  2103586
1303  2513834
1304  1098035
1305    21404
1306  1958513
1307  2635304
1308  1484210
1309   598063
1310   772716
1311  2723609
1312  2391948
1313   351319
1314   712070
1315  1791750
1316  2499369
1317  1458436
1318   -20497
1319  1637366
1320  2785647
1321  1789190
1322   709372
1323   439051
1324  2345117
1325  2663274
1326   529183
1327   484614
1328  1655811
1329  2647274
1330  1953956
1331     9395
1332  1088806
1333  2626293
1334  2046669
1335   996318
1336   220931
1337  1811268
1338  2913547
1339  1104675
1340   492260
1341  1294937
1342  2434684
1343  2332411
1344   200053
1345   592622
1346  2428725
1347  2271037
1348  1252504
1349   127103
1350  1383228
1351  3073769
1352  1566605
1353   471448
1354   984394
1355  2113834
1356  2563920
1357   579827
1358   302614
1359  2088573
1360  2339069
1361  1673087
1362   435628
1363   995586
1364  2870377
1365  1841226
1366   482341
1367   711219
1368  1842785
1369  2851803
1370  1065676
1371    15534
1372  1705282
1373  2464264
1374  2007071
1375   535592
1376   488453
1377  2644379
1378  2283498
1379   698717
1380   524375
1381  1412844
1382  2824348
1383  1612964
1384    94581
1385  1394316
1386  2337392
1387  2173151
1388   806971
1389   147546
1390  2183070
1391  2483378
1392  1002233
1393   595213
1394  1171711
1395  2748265
1396  2055729
1397   144241
1398   984811
1399  2131285
1400  2272682
1401  1095698
1402   -27535
1403  1897419
1404  2860188
1405  1352826
1406   446242
1407   705749
1408  2507927
1409  2488455
1410   297100
1411   597535
1412  1962460
1413  2488492
1414  1612668
1415   -16943
1416  1329912
1417  2761949
1418  1656639
1419   660132
1420   477946
1421  2063927
1422  2733646
1423   706103
1424   438876
1425  1680813
1426  2501985
1427  2046258
1428    67523
1429   752842
1430  2644386
1431  2007167
1432   803724
1433   205442
1434  1657357
1435  3057171
1436  1213536
1437   260720
1438  1309164
1439  2376245
1440  2384744
1441   315983
1442   288670
1443  2377210
1444  2326934
1445  1247506
1446   253531
1447  1074220
1448  2926346
1449  1741478
1450   342229
1451   872272
1452  1954429
1453  2659457
1454   870350
1455    15359
1456  1962024
1457  2512523
1458  1626498
1459   390122
1460   655082
1461  2721471
1462  2099677
1463   443736
1464   652841
1465  1668632
1466  2772812
1467  1409065
1468   -68119
1469  1476217
1470  2424679
1471  1912155
1472   676763
1473   313773
1474  2343610
1475  2445692
1476   776516
1477   628237
1478  1379533
1479  2642850
1480  1796241
1481   -32983
1482  1062988
1483  2258675
1484  2031468
1485   932218
1486   130494
1487  2009938
1488  2780509
1489  1137901
1490   526365
1491   993356
1492  2460539
1493  2247507
1494   115487
1495   591084
1496  2025990
1497  2221753
1498  1355654
1499   145456
1500  1595301
1501  2825907
1502  1432179
1503   588145
1504   726062
1505  2028929
1506  2448303
1507   531795
1508   513662
1509  1833156
1510  2236655
1511  1680859
1512   163579
1513  1025779
1514  2712036
1515  1734009
1516   671071
1517   568767
1518  1864449
1519  2770955
1520   834369
1521   218863
1522  1606874
1523  2284343
1524  1927065
1525   226792
1526   544610
1527  2559096
1528  2102353
1529   939554
1530   457924
1531  1404569
1532  2852539
1533  1378166
1534   132663
1535  1146692
1536  2069998
1537  2245060
1538   644809
1539   259090
1540  2307244
1541  2405877
1542  1209642
1543   436040
1544   970933
1545  2688142
1546  1713647
1547   119371
1548   888622
1549  1975195
1550  2496822
1551  1052882
1552    16639
1553  1908962
1554  2565454
1555  1460418
1556   456968
1557   603989
1558  2528188
1559  2187509
1560   269627
1561   572961
1562  1702571
1563  2607213
1564  1519851
1565   -96750
1566  1387598
1567  2560953
1568  1766367
1569   624561
1570   223077
1571  2134123
1572  2632094
1573   741367
1574   460454
1575  1332758
1576  2494494
1577  1950379
1578   -71025
1579   801761
1580  2392076
1581  2098958
1582   991868
1583    88096
1584  1708694
1585  2811117
1586  1071110
1587   322278
1588   942341
1589  2216115
1590  2345184
1591   353989
1592   536307
1593  2148988
1594  2269413
1595  1437446
1596    95091
1597  1068401
1598  2706630
1599  1499841
1600   414757
1601   691609
1602  1979255
1603  2685384
1604   738879
1605   248533
1606  1844673
1607  2309185
1608  1682251
1609   147777
1610   611107
1611  2596369
1612  1914220
1613   645581
1614   524630
1615  1569448
1616  2806209
1617  1275190
1618   109839
1619  1347468
1620  2125594
1621  1999167
1622   535719
1623   290079
1624  2289974
1625  2212159
1626   925051
1627   508751
1628  1175243
1629  2625284
1630  1577258
1631   128646
1632  1147008
1633  2066307
1634  2154876
1635   863639
1636   124924
1637  1985213
1638  2377312
1639  1110674
1640   470518
1641   847972
1642  2496942
1643  1991767
1644   170920
1645   793369
1646  1944247
1647  2349842
1648  1223005
1649   -65497
1650  1511410
1651  2443045
1652  1365659
1653   560796
1654   558848
1655  2221403
1656  2422271
1657   561363
1658   594775
1659  1592184
1660  2291317
1661  1586404
1662   -87408
1663  1009926
1664  2422181
1665  1684706
1666   779862
1667   439882
1668  1954401
1669  2655313
1670   815700
1671   406884
1672  1326185
1673  2163805
1674  1890286
1675   106311
1676   686174
1677  2356047
1678  1987356
1679  1020328
1680   259362
1681  1451084
1682  2765013
1683  1202901
1684   270508
1685  1005289
1686  2089207
1687  2302847
1688   399818
1689   268629
1690  2101793
1691  2211839
1692  1294681
1693   195680
1694   919771
1695  2678215
1696  1635323
1697   388459
1698   809628
1699  1847885
1700  2529247
1701   827793
1702     2117
1703  1673415
1704  2224187
1705  1574233
1706   332761
1707   543983
1708  2566301
1709  2103884
1710   555248
1711   567347
1712  1502776
1713  2592554
1714  1252732
1715  -131398
1716  1268504
1717  2214538
1718  1883986
1719   656991
1720   272211
1721  2227716
1722  2384828
1723   784078
1724   389876
1725  1080945
1726  2493086
1727  1731869
1728   -75996
1729   865717
1730  2126877
1731  2149315
1732   986585
1733    33649
1734  1787580
1735  2605793
1736  1138046
1737   347441
1738   672353
1739  2258944
1740  2239152
1741   282865
1742   544681
1743  1776676
1744  2184092
1745  1388507
1746   -16975
1747  1208523
1748  2551364
1749  1547120
1750   638597
1751   532744
1752  1917027
1753  2459285
1754   588155
1755   354293
1756  1511304
1757  2145522
1758  1674278
1759    67561
1760   821891
1761  2507362
1762  1858794
1763   803508
1764   366232
1765  1535536
1766  2597284
1767   937681
1768   139356
1769  1138948
1770  2068682
1771  2103007
1772   394773
1773   397016
1774  2215856
1775  2085681
1776  1080342
1777   320385
1778  1054555
1779  2503330
1780  1348913
1781   276227
1782  1003574
1783  1876082
1784  2242140
1785   747514
1786   185547
1787  1880237
1788  2127872
1789  1240282
1790   352686
1791   770296
1792  2486094
1793  1776674
1794   325125
1795   786221
1796  1729605
1797  2364587
1798  1050490
1799   -15427
1800  1522858
1801  2171197
1802  1460313
1803   526002
1804   501893
1805  2272462
1806  2126610
1807   508048
1808   559035
1809  1406884
1810  2348668
1811  1431819
1812   -49920
1813  1190679
1814  2282511
1815  1791340
1816   705457
1817   166911
1818  1874026
1819  2376438
1820   739566
1821   350727
1822  1067589
1823  2316560
1824  1954098
1825   149932
1826   797765
1827  2090970
1828  1970280
1829  1012481
1830    33394
1831  1389986
1832  2463491
1833  1105000
1834   400496
1835   835294
1836  2104338
1837  2256537
1838   388953
1839   482531
1840  1856235
1841  2028914
1842  1255239
1843   -13319
1844   974696
1845  2552708
1846  1530242
1847   451295
1848   554726
1849  1835200
1850  2540708
1851   676077
1852   100300
1853  1500951
1854  2147614
1855  1706461
1856   181799
1857   553330
1858  2414246
1859  1919323
1860   712613
1861   382750
1862  1328381
1863  2516081
1864  1128856
1865   100481
1866  1208065
1867  2041329
1868  1991405
1869   500863
1870   219502
1871  2100341
1872  2136671
1873   905943
1874   271426
1875   961287
1876  2549886
1877  1626849
1878   127213
1879   891915
1880  1911754
1881  2227784
1882   832994
1883   -92701
1884  1616120
1885  2236436
1886  1254819
1887   449107
1888   678968
1889  2355088
1890  2031082
1891   311104
1892   562856
1893  1529387
1894  2193677
1895  1259449
1896   -71103
1897  1223100
1898  2253458
1899  1576647
1900   661970
1901   386337
1902  1969641
1903  2294886
1904   593908
1905   381619
1906  1231300
1907  2136895
1908  1643542
1909    63611
1910   911157
1911  2199613
1912  1782918
1913   873703
1914   230121
1915  1537736
1916  2366303
1917   880372
1918   363693
1919  1046072
1920  2028990
1921  1955979
1922   262456
1923   595434
1924  2022014
1925  1874668
1926  1014990
1927   114320
1928  1167693
1929  2522707
1930  1319081
1931   386009
1932   796423
1933  1891179
1934  2289104
1935   505041
1936   177768
1937  1706475
1938  2030250
1939  1374722
1940   243610
1941   810226
1942  2427428
1943  1658669
1944   538539
1945   643140
1946  1517475
1947  2317927
1948   893019
1949   103125
1950  1432667
1951  2031293
1952  1646899
1953   445917
1954   488951
1955  2230852
1956  1894673
1957   588664
1958   427135
1959  1244369
1960  2409166
1961  1327146
1962    56639
1963  1138836
1964  2012873
1965  1845781
1966   623112
1967   148738
1968  1878139
1969  2126809
1970   848933
1971   402130
1972   950213
1973  2322905
1974  1716558
1975   104704
1976   812532
1977  1865827
1978  1986480
1979   888957
1980   -52722
1981  1488841
1982  2308942
1983  1189790
1984   472132
1985   654560
1986  2116743
1987  2110988
1988   303509
1989   433298
1990  1540799
1991  2100032
1992  1321730
1993   -71567
1994  1072970
1995  2392933
1996  1559162
1997   569988
1998   340978
1999  1760576
2000  2331726
2001   596200
2002   253901
2003  1316027
2004  2106605
2005  1705271
2006   106801
2007   660234
2008  2191079
2009  1794705
2010   824934
2011   192543
2012  1306515
2013  2512213
2014  1122166
2015   213750
2016   931889
2017  1947721
2018  2082335
2019   376492
2020   267737
2021  1900662
2022  1949618
2023  1106071
2024   288425
2025   983557
2026  2417992
2027  1440320
2028   336603
2029   765923
2030  1628210
2031  2086355
2032   666732
2033   127114
2034  1663108
2035  2041118
2036  1327289
2037   367389
2038   664175
2039  2295690
2040  1730030
2041   325463
2042   487299
2043  1422033
2044  2275168
2045  1062422
2046   -62602
2047  1285319
2048  2126416
2049  1656226
2050   526316
2051   251271
2052  1946088
2053  2045046
2054   613505
2055   346371
2056  1070084
2057  2258023
2058  1565316
2059    49983
2060   916386
2061  1957989
2062  1808637
2063   796284
2064    79339
2065  1555945
2066  2189701
2067   958109
2068   441598
2069   821729
2070  2043250
2071  1904912
2072   244643
2073   556561
2074  1661842
2075  1901466
2076  1178056
2077    90942
2078  1196991
2079  2289390
2080  1255156
2081   464210
2082   575303
2083  1768626
2084  2068639
2085   450091
2086   464043
2087  1625758
2088  1939377
2089  1346204
2090   131554
2091   902471
2092  2238852
2093  1450134
2094   522424
2095   377690
2096  1485630
2097  2334393
2098   851715
2099   268788
2100  1322346
2101  1991747
2102  1720362
2103   214958
2104   392245
2105  2008304
2106  1710289
2107   732399
2108   337077
2109  1208140
2110  2354220
2111  1158698
2112   231237
2113  1110834
2114  1848396
2115  1819272
2116   414338
2117   144099
2118  1790096
2119  1909544
2120   971094
2121   332776
2122   897296
2123  2367258
2124  1545418
2125   136893
2126   667361
2127  1659071
2128  2097453
2129   807750
2130   -84021
2131  1449000
2132  2088720
2133  1293570
2134   413823
2135   488037
2136  2054660
2137  1898381
2138   394432
2139   466065
2140  1350459
2141  2174582
2142  1286854
2143   -57240
2144  1060846
2145  2034764
2146  1473966
2147   533142
2148   266374
2149  1830670
2150  2177742
2151   668993
2152   396199
2153  1107796
2154  2063500
2155  1609873
2156    19018
2157   636075
2158  1857988
2159  1720885
2160   872703
2161   121864
2162  1434169
2163  2412724
2164  1064946
2165   304028
2166   773286
2167  1909723
2168  1904044
2169   164116
2170   334218
2171  1739170
2172  1886963
2173  1140335
2174   157585
2175  1053156
2176  2347937
2177  1351236
2178   375935
2179   493192
2180  1549713
2181  2133461
2182   592244
2183   144478
2184  1409074
2185  1955454
2186  1496600
2187   205863
2188   557558
2189  2164348
2190  1674978
2191   583602
2192   409219
2193  1282000
2194  2218190
2195   957170
2196   120483
2197  1150308
2198  1771201
2199  1590728
2200   436699
2201   345744
2202  1935820
2203  1870574
2204   802292
2205   388323
2206   981427
2207  2179736
2208  1287337
2209    35333
2210   831502
2211  1712812
2212  1836667
2213   716818
2214   119762
2215  1640311
2216  2037079
2217  1071873
2218   445195
2219   648505
2220  1947466
2221  1607253
2222   211838
2223   615448
2224  1537060
2225  1980206
2226  1112241
2227    74831
2228  1299700
2229  2053842
2230  1203519
2231   445581
2232   438385
2233  1793220
2234  1884603
2235   368094
2236   459968
2237  1399816
2238  2025994
2239  1411300
2240    74215
2241   911653
2242  1976302
2243  1399080
2244   574018
2245   232995
2246  1508177
2247  2194096
2248   743386
2249   287979
2250  1081998
2251  1971882
2252  1714051
2253   115894
2254   503708
2255  1889631
2256  1661858
2257   804659
2258   185731
2259  1187194
2260  2227683
2261  1008736
2262   257229
2263   802253
2264  1681697
2265  1904602
2266   454945
2267   337072
2268  1723937
2269  1857315
2270  1104406
2271   139452
2272   725237
2273  2163925
2274  1357564
2275   303053
2276   620094
2277  1542820
2278  2076033
2279   704879
2280   130915
2281  1473716
2282  1871994
2283  1267153
2284   233403
2285   414058
2286  2004745
2287  1681676
2288   472360
2289   447601
2290  1290427
2291  2252782
2292  1138507
2293   -32392
2294  1034304
2295  1844948
2296  1549048
2297   444861
2298   134097
2299  1762192
2300  1989117
2301   768569
2302   382343
2303   925948
2304  2108860
2305  1522751
2306    30586
2307   655259
2308  1661379
2309  1781667
2310   839951
2311    11177
2312  1375086
2313  2100232
2314  1034877
2315   359843
2316   622838
2317  1910774
2318  1833008
2319   230875
2320   467622
2321  1510546
2322  1837512
2323  1120050
2324    -9480
2325   985418
2326  2047273
2327  1271653
2328   478196
2329   394759
2330  1634208
2331  2146329
2332   597771
2333   284951
2334  1238486
2335  1857468
2336  1410266
2337   -11057
2338   529896
2339  1929390
2340  1531665
2341   704754
2342   359903
2343  1327041
2344  2179912
2345   877720
2346   229715
2347   963390
2348  1652849
2349  1648924
2350   324953
2351   340177
2352  1762316
2353  1713195
2354   937712
2355   312458
2356   957356
2357  2131414
2358  1142558
2359   199520
2360   771696
2361  1551860
2362  1813884
2363   573412
2364   202495
2365  1591798
2366  1794780
2367  1055664
2368   295779
2369   634081
2370  2038375
2371  1506342
2372   332298
2373   582637
2374  1356419
2375  1961806
2376   926984
2377    26498
2378  1218768
2379  1816711
2380  1266761
2381   413438
2382   377780
2383  1866415
2384  1792123
2385   502118
2386   469463
2387  1128787
2388  1912281
2389  1191155
2390   -11834
2391   912672
2392  1797904
2393  1507942
2394   661683
2395   207666
2396  1580240
2397  2002764
2398   718735
2399   334587
2400   866638
2401  1859869
2402  1500683
2403    20701
2404   607977
2405  1754183
2406  1712470
2407   888434
2408    95976
2409  1229207
2410  2055403
2411   922179
2412   298659
2413   631379
2414  1711030
2415  1862937
2416   321073
2417   360031
2418  1521041
2419  1791601
2420  1115320
2421     9141
2422   805830
2423  2086264
2424  1272269
2425   386533
2426   433747
2427  1480916
2428  2075768
2429   638422
2430   170882
2431  1202135
2432  1724909
2433  1404849
2434   195812
2435   491085
2436  1957273
2437  1561833
2438   597577
2439   320239
2440  1137302
2441  2095775
2442   904805
2443    20951
2444   937989
2445  1729990
2446  1685936
2447   389534
2448   189673
2449  1761601
2450  1831213
2451   826493
2452   224398
2453   727877
2454  2022728
2455  1335961
2456   147354
2457   653382
2458  1500173
2459  1901281
2460   815228
2461    10506
2462  1317968
2463  1833913
2464  1069483
2465   339050
2466   475325
2467  1860391
2468  1645050
2469   321155
2470   532314
2471  1304148
2472  1877284
2473  1084152
2474   -23263
2475   995953
2476  1799947
2477  1256008
2478   491102
2479   293581
2480  1637307
2481  1922253
2482   536170
2483   327150
2484  1010564
2485  1805789
2486  1383612
2487    40835
2488   710867
2489  1776198
2490  1485452
2491   720219
2492   170187
2493  1281532
2494  1987791
2495   789231
2496   317606
2497   828611
2498  1682657
2499  1651877
2500   238977
2501   477763
2502  1652435
2503  1606210
2504   911243
2505    96642
2506   905086
2507  1988666
2508  1065671
2509   368272
2510   661644
2511  1495862
2512  1849791
2513   520653
2514   286646
2515  1408410
2516  1598357
2517  1095764
2518   198391
2519   659160
2520  1934571
2521  1291361
2522   424975
2523   551480
2524  1340129
2525  1949027
2526   699592
2527    50110
2528  1175036
2529  1696558
2530  1345172
2531   305966
2532   401238
2533  1887189
2534  1614543
2535   516708
2536   327040
2537   993259
2538  1988206
2539  1094146
2540    20736
2541   850383
2542  1605884
2543  1612718
2544   612082
2545   126624
2546  1509385
2547  1756152
2548   762729
2549   313906
2550   707278
2551  1885533
2552  1421135
2553   131428
2554   687225
2555  1522962
2556  1658238
2557   735442
2558   -64136
2559  1222489
2560  1899543
2561   991645
2562   346489
2563   496466
2564  1762651
2565  1773494
2566   290938
2567   371006
2568  1243671
2569  1710551
2570  1103038
2571   -51487
2572   848156
2573  1898966
2574  1283406
2575   517183
2576   321455
2577  1495203
2578  1946225
2579   480245
2580   168390
2581  1019939
2582  1729697
2583  1425921
2584    68850
2585   519206
2586  1791940
2587  1521377
2588   714460
2589   168217
2590  1074776
2591  2012772
2592   848247
2593   169610
2594   776605
2595  1572992
2596  1698242
2597   352511
2598   275407
2599  1549420
2600  1587446
2601   917193
2602   174196
2603   740083
2604  1991073
2605  1202129
2606   276136
2607   610139
2608  1381698
2609  1818452
2610   567810
2611    43935
2612  1304499
2613  1689318
2614  1144964
2615   257844
2616   465493
2617  1896715
2618  1524069
2619   391978
2620   395401
2621  1071224
2622  1847588
2623   939953
2624    -8251
2625   977277
2626  1638513
2627  1400110
2628   534906
2629   248744
2630  1584021
2631  1641479
2632   555079
2633   360785
2634   876163
2635  1801451
2636  1234568
2637    36630
2638   742846
2639  1582754
2640  1500957
2641   660505
2642    55701
2643  1319470
2644  1826467
2645   755063
2646   332115
2647   681914
2648  1709386
2649  1535809
2650   180621
2651   513310
2652  1392194
2653  1536570
2654   904931
2655    30214
2656   994576
2657  1887992
2658  1049329
2659   427498
2660   482938
2661  1493033
2662  1764591
2663   378852
2664   287987
2665  1198897
2666  1561728
2667  1155592
2668   118610
2669   762588
2670  1892462
2671  1237060
2672   482135
2673   345585
2674  1224000
2675  1826889
2676   579696
2677   192266
2678  1065824
2679  1595755
2680  1425690
2681   248797
2682   412997
2683  1695206
2684  1426237
2685   630835
2686   246542
2687   942316
2688  1918953
2689   913994
2690   130338
2691   853317
2692  1548550
2693  1599967
2694   369894
2695   108247
2696  1510814
2697  1641185
2698   838613
2699   206062
2700   654861
2701  1947476
2702  1305266
2703   148495
2704   527376
2705  1298948
2706  1736613
2707   719462
2708   -26141
2709  1191634
2710  1702148
2711  1104405
2712   364106
2713   397443
2714  1724632
2715  1547863
2716   298141
2717   354273
2718  1051738
2719  1745184
2720  1047849
2721   -39012
2722   909422
2723  1725229
2724  1302722
2725   456444
2726   138215
2727  1473176
2728  1796365
2729   508627
2730   260914
2731   873358
2732  1752836
2733  1380854
2734    39568
2735   575874
2736  1560567
2737  1441742
2738   715282
2739    27405
2740  1070341
2741  1880695
2742   879891
2743   377641
2744   682373
2745  1544735
2746  1616121
2747   236372
2748   314624
2749  1358168
2750  1505398
2751   942345
2752    60947
2753   822191
2754  1924004
2755  1106261
2756   358672
2757   488167
2758  1342459
2759  1774485
2760   470367
2761   171552
2762  1184964
2763  1544286
2764  1203057
2765   181109
2766   459429
2767  1742488
2768  1309600
2769   475487
2770   322043
2771  1049126
2772  1879026
2773   811439
2774   100356
2775   965627
2776  1531935
2777  1402251
2778   311153
2779   163669
2780  1534381
2781  1509912
2782   658938
2783   279538
2784   788462
2785  1876191
2786  1167579
2787   128978
2788   715494
2789  1371333
2790  1519143
2791   581192
2792    23590
2793  1272819
2794  1617219
2795   886333
2796   403580
2797   596062
2798  1699335
2799  1347194
2800   176655
2801   525369
2802  1205000
2803  1543771
2804   850556
2805    29910
2806  1080428
2807  1698459
2808  1044505
2809   427452
2810   388746
2811  1556244
2812  1608258
2813   266930
2814   301940
2815  1066485
2816  1649636
2817  1147139
2818    33031
2819   792692
2820  1675394
2821  1185633
2822   529522
2823   230466
2824  1274748
2825  1771327
2826   593843
2827   308020
2828   868838
2829  1511892
2830  1355244
2831   120320
2832   458885
2833  1552429
2834  1354489
2835   684515
2836   134918
2837  1034282
2838  1948303
2839   852851
2840   203724
2841   656053
2842  1387112
2843  1520027
2844   250437
2845   211186
2846  1417663
2847  1530536
2848   942141
2849   140600
2850   669243
2851  1880532
2852  1163512
2853   256507
2854   413823
2855  1157077
2856  1706949
2857   572456
2858    42598
2859  1186239
2860  1631392
2861  1212885
2862   226435
2863   302546
2864  1661640
2865  1393040
2866   400630
2867   310909
2868   961748
2869  1818268
2870   951654
2871    -7128
2872   855836
2873  1522728
2874  1374292
2875   449567
2876   103431
2877  1409138
2878  1565987
2879   611456
2880   329980
2881   754168
2882  1734418
2883  1213590
2884    30508
2885   609487
2886  1385703
2887  1452907
2888   673673
2889    11230
2890  1182335
2891  1733748
2892   852786
2893   324370
2894   475391
2895  1563450
2896  1522207
2897   173854
2898   350236
2899  1199556
2900  1566910
2901   995379
2902    18103
2903   866102
2904  1695650
2905  1005807
2906   397722
2907   315506
2908  1299751
2909  1677479
2910   454419
2911   313055
2912  1047368
2913  1510757
2914  1219559
2915    84413
2916   509968
2917  1571121
2918  1187772
2919   517636
2920   198878
2921  1054770
2922  1842510
2923   740608
2924   215279
2925   837103
2926  1428634
2927  1380775
2928   191961
2929   255829
2930  1457582
2931  1348464
2932   712281
2933   213428
2934   801717
2935  1825942
2936   990871
2937   188773
2938   598166
2939  1251938
2940  1562451
2941   475309
2942    84555
2943  1260100
2944  1498549
2945   929861
2946   226772
2947   472244
2948  1686564
2949  1241397
2950   297497
2951   494837
2952  1094798
2953  1626552
2954   769743
2955    51668
2956  1040987
2957  1478722
2958  1065872
2959   346529
2960   287459
2961  1513239
2962  1434722
2963   405915
2964   425327
2965   978805
2966  1656523
2967   976582
2968   -41007
2969   779841
2970  1470441
2971  1190010
2972   479691
2973   128882
2974  1331994
2975  1651857
2976   606317
2977   334334
2978   726858
2979  1557174
2980  1262653
2981     5059
2982   471228
2983  1383952
2984  1380918
2985   732556
2986    74584
2987  1058239
2988  1743037
2989   777077
2990   281201
2991   506860
2992  1393230
2993  1506238
2994   216711
2995   284837
2996  1220963
2997  1448999
2998   965288
2999    57408
3000   710101
3001  1716007
3002  1009524
3003   311984
3004   315300
3005  1207976
3006  1743844
3007   502212
3008   116855
3009  1014553
3010  1476401
3011  1179899
3012    79893
3013   360778
3014  1630410
3015  1291342
3016   502456
3017   241286
3018   933378
3019  1802444
3020   815306
3021    42201
3022   725618
3023  1358371
3024  1404781
3025   317169
3026   106950
3027  1416697
3028  1506370
3029   740958
3030   216474
3031   594072
3032  1689434
3033  1083821
3034   119804
3035   558963
3036  1220220
3037  1520698
3038   633313
3039    40789
3040  1151237
3041  1523483
3042   895761
3043   281703
3044   363542
3045  1526006
3046  1337869
3047   246232
3048   426979
3049  1071992
3050  1582359
3051   883597
3052   -36695
3053   857201
3054  1495657
3055  1049115
3056   401328
3057   220848
3058  1335209
3059  1551423
3060   460228
3061   343649
3062   847681
3063  1481284
3064  1133777
3065    29039
3066   581753
3067  1419576
3068  1205345
3069   615031
3070   143834
3071  1085597
3072  1654998
3073   633055
3074   275364
3075   671792
3076  1362127
3077  1322796
3078   162060
3079   415074
3080  1366033
3081  1310633
3082   779669
3083   124283
3084   810460
3085  1659387
3086   824836
3087   256493
3088   513351
3089  1265009
3090  1566156
3091   379646
3092   195230
3093  1196970
3094  1396207
3095   935156
3096    98245
3097   514702
3098  1631273
3099  1090360
3100   347175
3101   399545
3102  1076520
3103  1668345
3104   635427
3105    52576
3106   906109
3107  1340586
3108  1133027
3109   260982
3110   290555
3111  1520068
3112  1330803
3113   509625
3114   336338
3115   834874
3116  1630955
3117   852659
3118    25960
3119   743804
3120  1310480
3121  1270726
3122   440731
3123   147103
3124  1350415
3125  1479153
3126   612202
3127   251396
3128   596295
3129  1571703
3130  1131370
3131    61067
3132   540837
3133  1264340
3134  1428099
3135   642423
3136   -45670
3137  1044503
3138  1577885
3139   817767
3140   264797
3141   375774
3142  1456953
3143  1444834
3144   230683
3145   344772
3146  1066729
3147  1467200
3148   918126
3149   -78534
3150   673513
3151  1530271
3152  1058965
3153   446694
3154   248455
3155  1221787
3156  1625832
3157   450826
3158   194532
3159   827135
3160  1404965
3161  1171863
3162    39323
3163   425628
3164  1474421
3165  1249686
3166   612111
3167   136421
3168   914044
3169  1684160
3170   695010
3171   142624
3172   615923
3173  1301416
3174  1411327
3175   275049
3176   231882
3177  1312002
3178  1338616
3179   752509
3180    95867
3181   608890
3182  1656235
3183   976404
3184   217869
3185   474698
3186  1138608
3187  1539587
3188   519605
3189    73822
3190  1062684
3191  1354931
3192   937573
3193   198108
3194   368723
3195  1549103
3196  1236460
3197   359318
3198   382068
3199   936421
3200  1552134
3201   743726
3202   -22415
3203   827313
3204  1352387
3205  1105119
3206   366338
3207   217412
3208  1375676
3209  1377223
3210   458999
3211   306188
3212   728816
3213  1493240
3214  1004169
3215    22657
3216   619486
3217  1306605
3218  1289678
3219   585585
3220    57351
3221  1078993
3222  1486163
3223   646999
3224   286685
3225   526102
3226  1391053
3227  1269896
3228   180511
3229   462394
3230  1168675
3231  1292421
3232   767294
3233    48997
3234   838294
3235  1488796
3236   810370
3237   364529
3238   441226
3239  1258581
3240  1437587
3241   299680
3242   279023
3243  1025364
3244  1313823
3245   930252
3246    44002
3247   602295
3248  1543864
3249  1032537
3250   410671
3251   287272
3252  1058418
3253  1563486
3254   475718
3255   113951
3256   840366
3257  1322934
3258  1171585
3259   159250
3260   353458
3261  1461456
3262  1227443
3263   534720
3264   171294
3265   781903
3266  1606571
3267   742941
3268    90866
3269   668336
3270  1261171
3271  1344867
3272   344157
3273   149122
3274  1247812
3275  1317885
3276   676905
3277   158214
3278   542358
3279  1608484
3280  1069689
3281   147808
3282   463470
3283  1109153
3284  1453372
3285   562249
3286   -32030
3287   978563
3288  1381412
3289   877612
3290   253358
3291   344152
3292  1477208
3293  1287605
3294   262486
3295   326103
3296   909391
3297  1464398
3298   837323
3299   -55787
3300   727750
3301  1404639
3302  1118404
3303   425108
3304   108937
3305  1186230
3306  1462695
3307   484255
3308   240536
3309   664124
3310  1407554
3311  1136838
3312    73211
3313   506607
3314  1300948
3315  1204914
3316   580939
3317    31013
3318   910156
3319  1506805
3320   658514
3321   274200
3322   570943
3323  1315215
3324  1340922
3325   200278
3326   301827
3327  1148524
3328  1264252
3329   764929
3330    -7501
3331   640420
3332  1570878
3333   935054
3334   303229
3335   382134
3336  1150644
3337  1524378
3338   402727
3339   106831
3340   912609
3341  1275755
3342   997771
3343   129854
3344   397773
3345  1465269
3346  1126722
3347   431577
3348   269885
3349   868263
3350  1534354
3351   666353
3352    89263
3353   767414
3354  1223278
3355  1157010
3356   317945
3357   237019
3358  1278145
3359  1201018
3360   553014
3361   274639
3362   659214
3363  1493596
3364   914038
3365   128468
3366   616353
3367  1141207
3368  1235965
3369   456307
3370    78946
3371  1105700
3372  1309742
3373   670153
3374   276268
3375   529611
3376  1443306
3377  1104785
3378   149139
3379   448193
3380  1041394
3381  1305314
3382   655743
3383    -7533
3384   885442
3385  1395734
3386   889233
3387   362239
3388   317251
3389  1273572
3390  1318155
3391   282914
3392   274087
3393   863425
3394  1347386
3395   909363
3396     4052
3397   648574
3398  1403840
3399  1029110
3400   431020
3401   156714
3402  1049232
3403  1456182
3404   466556
3405   215483
3406   727863
3407  1303492
3408  1135360
3409    94156
3410   404570
3411  1297275
3412  1141350
3413   563274
3414    78514
3415   817071
3416  1556156
3417   727318
3418   190768
3419   540719
3420  1212089
3421  1319356
3422   224581
3423   147270
3424  1119093
3425  1255969
3426   784030
3427   107057
3428   552794
3429  1540199
3430   961117
3431   231736
3432   361976
3433  1003011
3434  1408990
3435   454355
3436    56798
3437   946938
3438  1297772
3439   974385
3440   219342
3441   322006
3442  1388969
3443  1124208
3444   319027
3445   255394
3446   809717
3447  1482427
3448   749567
3449    12002
3450   729130
3451  1283276
3452  1140362
3453   331148
3454    75464
3455  1170970
3456  1304720
3457   494306
3458   197923
3459   603193
3460  1486649
3461  1068631
3462    70951
3463   487613
3464  1122606
3465  1217366
3466   561559
3467     9129
3468   928311
3469  1374865
3470   734761
3471   299353
3472   401770
3473  1283183
3474  1256327
3475   214093
3476   305603
3477   948974
3478  1254777
3479   791474
3480    24242
3481   724243
3482  1408775
3483   886415
3484   348241
3485   258102
3486  1086692
3487  1378425
3488   361275
3489   224125
3490   836898
3491  1258438
3492   990119
3493    91216
3494   489196
3495  1321078
3496  1006749
3497   442365
3498   167843
3499   861656
3500  1456192
3501   592608
3502   206748
3503   701445
3504  1190846
3505  1151107
3506   191516
3507   248419
3508  1189602
3509  1121507
3510   604256
3511   172638
3512   665378
3513  1481652
3514   810346
3515   190684
3516   535048
3517  1067806
3518  1237610
3519   337778
3520   115238
3521  1064587
3522  1214669
3523   748769
3524   219751
3525   482605
3526  1397083
3527   978943
3528   213528
3529   401321
3530   929323
3531  1322415
3532   578435
3533    39192
3534   886563
3535  1280941
3536   915483
3537   261882
3538   240042
3539  1257316
3540  1196959
3541   314998
3542   276336
3543   782926
3544  1400825
3545   847242
3546      469
3547   635412
3548  1218096
3549  1037386
3550   417948
3551   107155
3552  1050816
3553  1334064
3554   523106
3555   270423
3556   598090
3557  1312191
3558  1064263
3559    55303
3560   399064
3561  1103497
3562  1131144
3563   583265
3564    64315
3565   867055
3566  1426837
3567   691277
3568   234799
3569   433733
3570  1203828
3571  1256683
3572   165208
3573   200416
3574  1001570
3575  1242992
3576   795173
3577    38003
3578   598079
3579  1421161
3580   873052
3581   270463
3582   246788
3583   989874
3584  1421263
3585   450172
3586   142352
3587   821603
3588  1222613
3589   990996
3590   107792
3591   311089
3592  1280489
3593  1050360
3594   425324
3595   185155
3596   766534
3597  1474481
3598   699012
3599   109388
3600   651863
3601  1149792
3602  1123316
3603   244174
3604   131286
3605  1151346
3606  1202721
3607   609480
3608   195292
3609   552398
3610  1405825
3611   900706
3612   131385
3613   452110
3614  1002708
3615  1241265
3616   493821
3617    37259
3618   939185
3619  1266974
3620   774351
3621   239889
3622   317578
3623  1260007
3624  1099870
3625   218133
3626   326811
3627   866508
3628  1311655
3629   751408
3630    19877
3631   708030
3632  1229274
3633   901786
3634   352063
3635   178596
3636  1073748
3637  1236982
3638   383763
3639   277410
3640   713201
3641  1252326
3642   943094
3643    54555
3644   498828
3645  1157123
3646   991917
3647   486887
3648   144728
3649   922399
3650  1352541
3651   537984
3652   234340
3653   564076
3654  1148509
3655  1068911
3656   113620
3657   314648
3658  1105827
3659  1116276
3660   646348
3661   108051
3662   710283
3663  1389114
3664   716628
3665   216344
3666   395185
3667  1023122
3668  1233687
3669   299182
3670   192252
3671   967953
3672  1147573
3673   803545
3674   151871
3675   479124
3676  1315414
3677   879739
3678   289551
3679   320604
3680   882048
3681  1341558
3682   511079
3683    94744
3684   813159
3685  1166652
3686   922891
3687   188299
3688   256910
3689  1254467
3690  1084423
3691   395923
3692   259286
3693   725937
3694  1373842
3695   729760
3696    41781
3697   586334
3698  1090771
3699  1076106
3700   352231
3701   101150
3702  1080715
3703  1246389
3704   570438
3705   202761
3706   489980
3707  1306422
3708   960683
3709    81964
3710   411393
3711  1003136
3712  1175969
3713   568622
3714    14880
3715   837672
3716  1272796
3717   711465
3718   238003
3719   301719
3720  1161617
3721  1162451
3722   219737
3723   290839
3724   896586
3725  1243296
3726   767471
3727   -25726
3728   594572
3729  1260581
3730   867202
3731   335538
3732   187522
3733  1010607
3734  1332045
3735   407817
3736   194081
3737   704664
3738  1194704
3739   974362
3740    40128
3741   347133
3742  1174202
3743  1033969
3744   495486
3745   118353
3746   778794
3747  1391628
3748   598491
3749   139569
3750   503753
3751  1080779
3752  1146711
3753   233680
3754   208262
3755  1047852
3756  1106423
3757   671631
3758   135107
3759   525169
3760  1315108
3761   801647
3762   207136
3763   389321
3764   927028
3765  1253228
3766   448263
3767   123508
3768   896193
3769  1121484
3770   766848
3771   175712
3772   330519
3773  1251607
3774   982013
3775   297062
3776   320503
3777   799007
3778  1290839
3779   621929
3780    30178
3781   672753
3782  1100979
3783   928888
3784   298888
3785   176422
3786  1108720
3787  1158974
3788   453065
3789   265338
3790   600869
3791  1227423
3792   815847
3793    43334
3794   499505
3795  1034865
3796  1019880
3797   473100
3798   104660
3799   936100
3800  1219419
3801   556603
3802   266208
3803   467986
3804  1157798
3805  1001808
3806   125710
3807   372070
3808   982262
3809  1106806
3810   628761
3811    25132
3812   716436
3813  1274533
3814   695905
3815   255470
3816   327589
3817  1058154
3818  1196998
3819   275519
3820   236563
3821   832634
3822  1106610
3823   782283
3824    53049
3825   480358
3826  1228083
3827   869556
3828   376681
3829   255113
3830   888283
3831  1301181
3832   451090
3833   140472
3834   671594
3835  1073282
3836   944625
3837   139451
3838   309412
3839  1163348
3840  1005481
3841   478432
3842   194004
3843   671099
3844  1305301
3845   628491
3846   114375
3847   529980
3848  1009539
3849  1087899
3850   297133
3851   148387
3852  1037440
3853  1109352
3854   590427
3855   158199
3856   465019
3857  1300937
3858   850428
3859   140925
3860   388434
3861   922706
3862  1210114
3863   479822
3864     5204
3865   815561
3866  1160703
3867   762572
3868   207985
3869   252031
3870  1192213
3871  1097383
3872   286422
3873   263249
3874   724553
3875  1220666
3876   695826
3877   -30470
3878   589083
3879  1131046
3880   921779
3881   362153
3882   155182
3883  1020939
3884  1194383
3885   409270
3886   219196
3887   560631
3888  1155488
3889   907893
3890    48028
3891   411121
3892  1074785
3893  1048772
3894   508426
3895    47599
3896   772028
3897  1264385
3898   568406
3899   198177
3900   417386
3901  1073890
3902  1108057
3903   191381
3904   262011
3905   923827
3906  1070546
3907   686761
3908    59398
3909   535107
3910  1225522
3911   743530
3912   278148
3913   317392
3914   921481
3915  1229990
3916   381895
3917   153295
3918   763178
3919  1031357
3920   826477
3921   150450
3922   373816
3923  1175334
3924   892504
3925   369588
3926   261173
3927   733221
3928  1234614
3929   535858
3930   105488
3931   638722
3932  1028839
3933   971601
3934   259888
3935   215582
3936  1079759
3937  1018140
3938   457812
3939   187019
3940   538254
3941  1234897
3942   749313
3943   122917
3944   508026
3945   958894
3946  1073767
3947   422338
3948    90969
3949   897590
3950  1083889
3951   598751
3952   225621
3953   379539
3954  1165892
3955   941173
3956   194170
3957   395205
3958   859540
3959  1096679
3960   549006
3961     4442
3962   721185
3963  1129395
3964   705982
3965   290996
3966   292959
3967  1077616
3968  1079975
3969   260873
3970   276230
3971   722952
3972  1103787
3973   732232
3974    15884
3975   530254
3976  1131797
3977   861083
3978   375187
3979   159918
3980   904732
3981  1214230
3982   393468
3983   176964
3984   593468
3985  1106843
3986   948580
3987    74022
3988   336064
3989  1051851
3990   966948
3991   495239
3992    71869
3993   664305
3994  1266173
3995   610606
3996   194791
3997   451549
3998  1005477
3999  1120769
4000   242704
4001   159832
4002   883236
4003  1002425
4004   644222
4005   100560
4006   463707
4007  1251257
4008   819227
4009   263937
4010   338781
4011   845750
4012  1180480
4013   395232
4014    49077
4015   730640
4016  1040902
4017   819066
4018   183171
4019   285677
4020  1173010
4021   983118
4022   328478
4023   225319
4024   663090
4025  1214115
4026   618759
4027    30216
4028   584735
4029  1010713
4030   950559
4031   328527
4032   124989
4033   975469
4034  1073354
4035   460567
4036   201663
4037   483644
4038  1182996
4039   848853
4040    81613
4041   422554
4042   940443
4043  1024180
4044   455203
4045    28624
4046   803010
4047  1147502
4048   592150
4049   238467
4050   363873
4051  1101437
4052  1018690
4053   161602
4054   266227
4055   794397
4056  1054068
4057   648114
4058     1922
4059   582108
4060  1177160
4061   796382
4062   346799
4063   219095
4064   893652
4065  1137320
4066   323679
4067   188583
4068   643657
4069  1025433
4070   852099
4071   113674
4072   413088
4073  1083781
4074   862860
4075   435026
4076   167904
4077   700982
4078  1153645
4079   470591
4080   201314
4081   573140
4082   980912
4083   972994
4084   219024
4085   273460
4086   973356
4087   906509
4088   513919
4089   156884
4090   548194
4091  1188767
4092   649863
4093   198926
4094   475411
4095   905439
4096  1057998
4097   317381
4098   112511
4099   861344
4100   994433
4101   627598
4102   174469
4103   404835
4104  1193475
4105   832765
4106   197938
4107   326150
4108   780545
4109  1120147
4110   488826
4111    51967
4112   724433
4113  1032458
4114   777906
4115   263937
4116   230333
4117  1044456
4118   975349
4119   287259
4120   241514
4121   617898
4122  1137812
4123   712420
4124    48547
4125   559820
4126  1015222
4127   870875
4128   341750
4129    93776
4130   896144
4131  1091033
4132   404444
4133   222191
4134   521817
4135  1131234
4136   883773
4137    65011
4138   375240
4139   936513
4140   949244
4141   465247
4142     5150
4143   700784
4144  1204059
4145   628860
4146   245901
4147   352557
4148   999676
4149  1064621
4150   193536
4151   188630
4152   772631
4153   997152
4154   693025
4155    52208
4156   492950
4157  1162348
4158   763523
4159   309274
4160   242595
4161   812673
4162  1143810
4163   354000
4164   135460
4165   678266
4166  1012480
4167   855407
4168   124484
4169   297216
4170  1079825
4171   882114
4172   386341
4173   168517
4174   627794
4175  1199511
4176   585814
4177   128100
4178   524324
4179   923371
4180   981639
4181   255451
4182   116589
4183   917851
4184   980295
4185   532156
4186   180597
4187   471592
4188  1186313
4189   764004
4190   135463
4191   393870
4192   821335
4193  1024377
4194   403506
4195    38507
4196   779418
4197  1033567
4198   676614
4199   254206
4200   304700
4201  1065947
4202   892963
4203   197807
4204   279334
4205   685881
4206  1053878
4207   613959
4208    43135
4209   637346
4210  1044503
4211   770849
4212   319210
4213   183124
4214   922916
4215  1011622
4216   300717
4217   235777
4218   589654
4219  1051407
4220   787445
4221    66135
4222   454555
4223   982084
4224   852343
4225   420296
4226    97286
4227   750092
4228  1119224
4229   479660
4230   231375
4231   453945
4232   961201
4233   938386
4234   161824
4235   305990
4236   862915
4237   885708
4238   570950
4239   121943
4240   590929
4241  1130022
4242   612373
4243   247845
4244   361412
4245   850784
4246  1025473
4247   254347
4248   193075
4249   811346
4250   954955
4251   674495
4252   125101
4253   424492
4254  1120232
4255   727935
4256   256091
4257   274374
4258   738200
4259  1122415
4260   436545
4261   117073
4262   688662
4263   971937
4264   815303
4265   165376
4266   208022
4267  1026061
4268   894723
4269   347414
4270   204963
4271   596464
4272  1183882
4273   631610
4274    74884
4275   525190
4276   914407
4277   906384
4278   289575
4279    81096
4280   881727
4281  1003352
4282   483123
4283   213949
4284   444091
4285  1117521
4286   810902
4287   103463
4288   369909
4289   830837
4290   992867
4291   458670
4292     5348
4293   727873
4294  1080590
4295   615290
4296   222598
4297   265988
4298  1008054
4299   978135
4300   193983
4301   247703
4302   715244
4303  1036617
4304   676656
4305    10734
4306   505967
4307  1037523
4308   757713
4309   322885
4310   138413
4311   819839
4312  1110325
4313   374402
4314   206859
4315   570309
4316   983170
4317   835411
4318    76018
4319   316031
4320   935621
4321   828948
4322   457884
4323   141924
4324   656464
4325  1150015
4326   542126
4327   192516
4328   427653
4329   877598
4330   957676
4331   191153
4332   173808
4333   861014
4334   915205
4335   585647
4336   156481
4337   496651
4338  1131459
4339   659977
4340   193065
4341   350870
4342   771111
4343  1031236
4344   357431
4345   118916
4346   758281
4347   937126
4348   699275
4349   183384
4350   290069
4351  1049415
4352   823685
4353   265470
4354   259514
4355   644377
4356  1090119
4357   535230
4358    71380
4359   616235
4360   921484
4361   777874
4362   268787
4363   172237
4364   938131
4365   922562
4366   380162
4367   268318
4368   527359
4369  1044169
4370   689815
4371    66733
4372   457157
4373   874033
4374   866481
4375   392395
4376    85228
4377   814346
4378  1035043
4379   477726
4380   224427
4381   388058
4382   984243
4383   850429
4384   116760
4385   322366
4386   792964
4387   937840
4388   584342
4389    61587
4390   607622
4391  1043671
4392   604833
4393   263568
4394   266709
4395   862272
4396   990787
4397   247280
4398   245207
4399   712960
4400   938277
4401   686972
4402    83121
4403   448107
4404  1015302
4405   693869
4406   325297
4407   214081
4408   745507
4409  1083004
4410   388000
4411   165205
4412   584731
4413   912300
4414   819911
4415   109559
4416   256260
4417   983173
4418   850563
4419   421154
4420   158679
4421   591474
4422  1138765
4423   546255
4424   114418
4425   448871
4426   858630
4427   940527
4428   243006
4429   128381
4430   868272
4431   936969
4432   548478
4433   151580
4434   378961
4435  1085346
4436   727149
4437   152433
4438   324232
4439   764198
4440  1044896
4441   435763
4442    45408
4443   703968
4444   947077
4445   638443
4446   202738
4447   226036
4448   986022
4449   887308
4450   271437
4451   285585
4452   631998
4453  1046529
4454   613762
4455    24953
4456   514513
4457   919551
4458   760157
4459   303822
4460   132008
4461   873226
4462  1016453
4463   374777
4464   217889
4465   486103
4466   998058
4467   772570
4468    51700
4469   365490
4470   872918
4471   862105
4472   464370
4473    80758
4474   660019
4475  1050646
4476   526982
4477   224897
4478   337052
4479   874288
4480   934513
4481   184247
4482   257872
4483   788181
4484   899354
4485   599529
4486    71900
4487   491950
4488  1032308
4489   610145
4490   269303
4491   291726
4492   784747
4493  1023524
4494   313913
4495   175601
4496   668709
4497   888146
4498   706488
4499   102371
4500   309823
4501  1008134
4502   778316
4503   348946
4504   229632
4505   644200
4506  1078782
4507   468567
4508   103896
4509   531505
4510   832193
4511   806809
4512   225334
4513   215525
4514   919780
4515   852618
4516   444071
4517   219054
4518   485854
4519  1042540
4520   608721
4521   108689
4522   430833
4523   796880
4524   891096
4525   346439
4526   115690
4527   818570
4528   920176
4529   499671
4530   212544
4531   351574
4532   998108
4533   770793
4534   168205
4535   356491
4536   728654
4537   949871
4538   494692
4539    31690
4540   617111
4541   940445
4542   620957
4543   253423
4544   235507
4545   921540
4546   936230
4547   258676
4548   268230
4549   620274
4550   957639
4551   627685
4552     9589
4553   458129
4554   942055
4555   741848
4556   357778
4557   158475
4558   762530
4559  1010528
4560   373111
4561   198272
4562   477632
4563   903319
4564   809201
4565   102656
4566   318135
4567   894167
4568   827866
4569   456208
4570    99809
4571   593894
4572  1058318
4573   485703
4574   164671
4575   388128
4576   855159
4577   942840
4578   204159
4579   190457
4580   800323
4581   873561
4582   566282
4583    75695
4584   407153
4585  1061870
4586   680786
4587   213888
4588   281918
4589   727338
4590  1045348
4591   373422
4592    84940
4593   642085
4594   881832
4595   696914
4596   159900
4597   250375
4598   983500
4599   817197
4600   317722
4601   226718
4602   562783
4603  1030232
4604   529704
4605    55631
4606   506329
4607   860580
4608   819728
4609   286197
4610   137999
4611   863958
4612   903065
4613   392024
4614   202900
4615   426107
4616   989358
4617   697038
4618   101118
4619   403282
4620   799144
4621   901722
4622   432291
4623    54625
4624   664579
4625   934330
4626   525996
4627   227593
4628   301941
4629   916785
4630   877079
4631   193003
4632   277697
4633   686289
4634   909510
4635   563116
4636    32164
4637   503044
4638   937659
4639   634826
4640   323344
4641   238684
4642   785568
4643   942022
4644   299184
4645   232296
4646   571870
4647   848252
4648   690673
4649    84732
4650   388713
4651   943023
4652   735431
4653   370553
4654   163070
4655   651973
4656  1007245
4657   392777
4658   160576
4659   479763
4660   843787
4661   833054
4662   184478
4663   256130
4664   855975
4665   796486
4666   446538
4667   135310
4668   486397
4669  1013917
4670   553901
4671   183735
4672   410869
4673   782806
4674   923640
4675   283784
4676   135187
4677   742267
4678   831496
4679   543399
4680   164189
4681   352833
4682   998326
4683   707758
4684   228230
4685   323899
4686   666970
4687   959365
4688   423488
4689    58839
4690   610012
4691   861800
4692   654953
4693   236618
4694   241870
4695   924802
4696   828080
4697   271153
4698   240416
4699   553534
4700   959487
4701   564409
4702    48009
4703   490681
4704   870256
4705   758271
4706   319492
4707   103896
4708   775273
4709   936985
4710   386461
4711   197395
4712   416646
4713   947249
4714   773883
4715   104297
4716   335480
4717   791659
4718   841103
4719   445935
4720    36152
4721   587758
4722   966185
4723   522028
4724   242642
4725   329258
4726   854379
4727   886397
4728   189940
4729   226131
4730   691646
4731   848483
4732   565161
4733    46083
4734   444333
4735   993957
4736   651724
4737   272609
4738   217832
4739   730053
4740   987388
4741   309212
4742   118719
4743   564649
4744   870950
4745   741961
4746   126341
4747   291064
4748   930286
4749   760276
4750   350387
4751   156987
4752   551654
4753  1007588
4754   480954
4755   131837
4756   468939
4757   813252
4758   846560
4759   242073
4760   157289
4761   798388
4762   817142
4763   452134
4764   158415
4765   412856
4766   998870
4767   647019
4768   164884
4769   365794
4770   713220
4771   886281
4772   357850
4773    65359
4774   661942
4775   867540
4776   569817
4777   224474
4778   292999
4779   927235
4780   783782
4781   214098
4782   280218
4783   597968
4784   879433
4785   506599
4786    59031
4787   547794
4788   873391
4789   675719
4790   309609
4791   191508
4792   789602
4793   867524
4794   297603
4795   221019
4796   495643
4797   887601
4798   678040
4799   101449
4800   422046
4801   834067
4802   731503
4803   373940
4804   120453
4805   664002
4806   932227
4807   402210
4808   222836
4809   428643
4810   844092
4811   774632
4812   142407
4813   303563
4814   773452
4815   760359
4816   451054
4817    97981
4818   542292
4819   984503
4820   530996
4821   217810
4822   338513
4823   774927
4824   885537
4825   214850
4826   159669
4827   683874
4828   827290
4829   591272
4830   114393
4831   375390
4832   967002
4833   669242
4834   259822
4835   240575
4836   630621
4837   936297
4838   357671
4839   115705
4840   588004
4841   825991
4842   706354
4843   193615
4844   243538
4845   882289
4846   744165
4847   316004
4848   196850
4849   520142
4850   973790
4851   522935
4852    96027
4853   466113
4854   794887
4855   795300
4856   281747
4857   112499
4858   767652
4859   848838
4860   422604
4861   185127
4862   383460
4863   954472
4864   694880
4865   119152
4866   331628
4867   703012
4868   847866
4869   406714
4870    38331
4871   620044
4872   911926
4873   548865
4874   223364
4875   245369
4876   855452
4877   817523
4878   202314
4879   240354
4880   600547
4881   873241
4882   582242
4883    70366
4884   477108
4885   893296
4886   656966
4887   283533
4888   136092
4889   708121
4890   914728
4891   310290
4892   195403
4893   513891
4894   874206
4895   720671
4896    98490
4897   324842
4898   831964
4899   719838
4900   365137
4901   116061
4902   575029
4903   972258
4904   454750
4905   184701
4906   400686
4907   793899
4908   832516
4909   189828
4910   177720
4911   723542
4912   786917
4913   505645
4914   125083
4915   418043
4916   962445
4917   600151
4918   212232
4919   308402
4920   670830
4921   876286
4922   316905
4923   136425
4924   638423
4925   792756
4926   599745
4927   192259
4928   299124
4929   887905
4930   682353
4931   260577
4932   252671
4933   568332
4934   910788
4935   465222
4936   107784
4937   538702
4938   788809
4939   674227
4940   240994
4941   170536
4942   799039
4943   794934
4944   341099
4945   236478
4946   482272
4947   915895
4948   605898
4949    99696
4950   412579
4951   732559
4952   728244
4953   330170
4954    99831
4955   681620
4956   867165
4957   449212
4958   245182
4959   384781
4960   860582
4961   719550
4962   129367
4963   297017
4964   682327
4965   781452
4966   456050
4967    84341
4968   562281
4969   902951
4970   537751
4971   247477
4972   272222
4973   765193
4974   822147
4975   207644
4976   213272
4977   632355
4978   825529
4979   577462
4980    77691
4981   412382
4982   904330
4983   619674
4984   265474
4985   184858
4986   674260
4987   940687
4988   341142
4989   156976
4990   511313
4991   809609
4992   704625
4993   122461
4994   243012
4995   813061
4996   731903
4997   389464
4998   153881
4999   521533
5000   970542
5001   494673
5002   137776
5003   399242
5004   739780
5005   777914
5006   216781
5007   147159
5008   745114
5009   799984
5010   485675
5011   168356
5012   386945
5013   925680
5014   613657
5015   151588
5016   286405
5017   645307
5018   875118
5019   387425
5020    91256
5021   618785
5022   831506
5023   591470
5024   197551
5025   226213
5026   845496
5027   747710
5028   234671
5029   225104
5030   539516
5031   896695
5032   537224
5033    70605
5034   469192
5035   802925
5036   672861
5037   274609
5038   125621
5039   726442
5040   859931
5041   359616
5042   197797
5043   428788
5044   861500
5045   666392
5046    90969
5047   335427
5048   748210
5049   736177
5050   397899
5051   108109
5052   598501
5053   884519
5054   459086
5055   228494
5056   334438
5057   757058
5058   759675
5059   162833
5060   244000
5061   688866
5062   788172
5063   508637
5064    89891
5065   454438
5066   899827
5067   551522
5068   218084
5069   250657
5070   682790
5071   863184
5072   284495
5073   177638
5074   586183
5075   787302
5076   619888
5077   134040
5078   298009
5079   820232
5080   645103
5081   311186
5082   219912
5083   568612
5084   917422
5085   426181
5086   149650
5087   477288
5088   728158
5089   681854
5090   194154
5091   210499
5092   774101
5093   717774
5094   377982
5095   209613
5096   473021
5097   904686
5098   532828
5099   124046
5100   376117
5101   692184
5102   770117
5103   305801
5104   118281
5105   686300
5106   806582
5107   472400
5108   202360
5109   316137
5110   844319
5111   660102
5112   167281
5113   311696
5114   634817
5115   821618
5116   438451
5117    84547
5118   562159
5119   806810
5120   530541
5121   227784
5122   225687
5123   775368
5124   784608
5125   247296
5126   249546
5127   553991
5128   839246
5129   546119
5130    45346
5131   413863
5132   809873
5133   628281
5134   288217
5135   164252
5136   689344
5137   878002
5138   345295
5139   190492
5140   443315
5141   794740
5142   670191
5143    87596
5144   275988
5145   760517
5146   728433
5147   396813
5148   110597
5149   539166
5150   918203
5151   462769
5152   161242
5153   322446
5154   730976
5155   796168
5156   202742
5157   181293
5158   681555
5159   773965
5160   506901
5161   108909
5162   360248
5163   872756
5164   585621
5165   221694
5166   251589
5167   622522
5168   871208
5169   351577
5170   126662
5171   565813
5172   758254
5173   602502
5174   159510
5175   240333
5176   823532
5177   687884
5178   289912
5179   226626
5180   532202
5181   884965
5182   469228
5183    84861
5184   434701
5185   735760
5186   700591
5187   250940
5188   143782
5189   726683
5190   796975
5191   389921
5192   190053
5193   376396
5194   852361
5195   611723
5196   115109
5197   332398
5198   677039
5199   767049
5200   394295
5201   101867
5202   594850
5203   798083
5204   469541
5205   219388
5206   281776
5207   771881
5208   717364
5209   195439
5210   277098
5211   618454
5212   783374
5213   486215
5214    72283
5215   462915
5216   814587
5217   548275
5218   252314
5219   221746
5220   709540
5221   824387
5222   279414
5223   214711
5224   513505
5225   758302
5226   592092
5227    89646
5228   335445
5229   790306
5230   643322
5231   349095
5232   174406
5233   576127
5234   854037
5235   376983
5236   176269
5237   418452
5238   719002
5239   694013
5240   170098
5241   244171
5242   734969
5243   705786
5244   413375
5245   156076
5246   447231
5247   859234
5248   483308
5249   178802
5250   353284
5251   672125
5252   778754
5253   279470
5254   164378
5255   649673
5256   742984
5257   490423
5258   153541
5259   329067
5260   843822
5261   610678
5262   208483
5263   285620
5264   601533
5265   834259
5266   381367
5267    86628
5268   533419
5269   752250
5270   581448
5271   201956
5272   216227
5273   795073
5274   738064
5275   276276
5276   211733
5277   475843
5278   840511
5279   513574
5280    67759
5281   407692
5282   746122
5283   682783
5284   303439
5285   135336
5286   673208
5287   801792
5288   357637
5289   189158
5290   372080
5291   784927
5292   639242
5293   119029
5294   320212
5295   694318
5296   730036
5297   401348
5298    79506
5299   527030
5300   831108
5301   452066
5302   201820
5303   286456
5304   754031
5305   780278
5306   195453
5307   215656
5308   609111
5309   756925
5310   501857
5311    63180
5312   386076
5313   824637
5314   582971
5315   268768
5316   212048
5317   628084
5318   843960
5319   312037
5320   154001
5321   483525
5322   731878
5323   625287
5324   143534
5325   269916
5326   783979
5327   656544
5328   334374
5329   173746
5330   497778
5331   856412
5332   425075
5333   136334
5334   403460
5335   698982
5336   721643
5337   229659
5338   167596
5339   695456
5340   727715
5341   416826
5342   146803
5343   353819
5344   843054
5345   569385
5346   172835
5347   328621
5348   629917
5349   776525
5350   345151
5351   104769
5352   566421
5353   730678
5354   495398
5355   203481
5356   268600
5357   786104
5358   678688
5359   234650
5360   271759
5361   528796
5362   778464
5363   449018
5364    73678
5365   462843
5366   739768
5367   577700
5368   265040
5369   205562
5370   715329
5371   745643
5372   278928
5373   224514
5374   452856
5375   760115
5376   554476
5377   104631
5378   380291
5379   721355
5380   640891
5381   337879
5382   140949
5383   595277
5384   792067
5385   359693
5386   194007
5387   379944
5388   750632
5389   685832
5390   148853
5391   266680
5392   683620
5393   691736
5394   407121
5395    89935
5396   461338
5397   832754
5398   484137
5399   220267
5400   301443
5401   662523
5402   777611
5403   247810
5404   184985
5405   568785
5406   700324
5407   516566
5408   132073
5409   343219
5410   805830
5411   583824
5412   265049
5413   246994
5414   567436
5415   800832
5416   325999
5417   117567
5418   498945
5419   718927
5420   613276
5421   176867
5422   229260
5423   766075
5424   677747
5425   300851
5426   172888
5427   446653
5428   833599
5429   470621
5430   110411
5431   390048
5432   692181
5433   709194
5434   274632
5435   126942
5436   651278
5437   726430
5438   386381
5439   175500
5440   339334
5441   805607
5442   601102
5443   149864
5444   309774
5445   619816
5446   747901
5447   374280
5448    63650
5449   533302
5450   774470
5451   496343
5452   203485
5453   241116
5454   753116
5455   724045
5456   208773
5457   225584
5458   522005
5459   743799
5460   491174
5461    76859
5462   422936
5463   761287
5464   584395
5465   289140
5466   174353
5467   629393
5468   783139
5469   294667
5470   174789
5471   428712
5472   734232
5473   625403
5474   113263
5475   291397
5476   722161
5477   651820
5478   365210
5479   116673
5480   492593
5481   819465
5482   415381
5483   191810
5484   358717
5485   676456
5486   712234
5487   208690
5488   198284
5489   615994
5490   667343
5491   454421
5492   141518
5493   380675
5494   816447
5495   520611
5496   221844
5497   290263
5498   594548
5499   757266
5500   283220
5501   127808
5502   545523
5503   699087
5504   542987
5505   172068
5506   278148
5507   787506
5508   622964
5509   253624
5510   223186
5511   493571
5512   786250
5513   410925
5514   108121
5515   460716
5516   683813
5517   618193
5518   248655
5519   181172
5520   684641
5521   679983
5522   316347
5523   219608
5524   415921
5525   777038
5526   531977
5527   131133
5528   380921
5529   648400
5530   649091
5531   316038
5532   111017
5533   591208
5534   736382
5535   390673
5536   214186
5537   344153
5538   758654
5539   632375
5540   142945
5541   285095
5542   594443
5543   680828
5544   394337
5545    95585
5546   493358
5547   778944
5548   484855
5549   241538
5550   256502
5551   669136
5552   725503
5553   211172
5554   195535
5555   517559
5556   708827
5557   533787
5558   104867
5559   367174
5560   766732
5561   579206
5562   271840
5563   173581
5564   561229
5565   784167
5566   315438
5567   163428
5568   446555
5569   696385
5570   625269
5571   153168
5572   242500
5573   698719
5574   637007
5575   343363
5576   142988
5577   446910
5578   828170
5579   447956
5580   162358
5581   360494
5582   660240
5583   706208
5584   213764
5585   136955
5586   626910
5587   700258
5588   441678
5589   147423
5590   330090
5591   804652
5592   570653
5593   179964
5594   265193
5595   557417
5596   760082
5597   338767
5598    86553
5599   521343
5600   714552
5601   529596
5602   201511
5603   217960
5604   734125
5605   656959
5606   230082
5607   218131
5608   472970
5609   759958
5610   476026
5611   100073
5612   427740
5613   688245
5614   594643
5615   264373
5616   133238
5617   629338
5618   726328
5619   317020
5620   202859
5621   392459
5622   757243
5623   592451
5624   112177
5625   308253
5626   645534
5627   642471
5628   352876
5629    98790
5630   523007
5631   779381
5632   426002
5633   217744
5634   298161
5635   674361
5636   682413
5637   181276
5638   218221
5639   558951
5640   677240
5641   469622
5642   117561
5643   397135
5644   763954
5645   515241
5646   243693
5647   228055
5648   583633
5649   744489
5650   268541
5651   173555
5652   502308
5653   672524
5654   559207
5655   162324
5656   286593
5657   721902
5658   565081
5659   292919
5660   204943
5661   491475
5662   781696
5663   385775
5664   153417
5665   431811
5666   649110
5667   614211
5668   193199
5669   179982
5670   670730
5671   639366
5672   355297
5673   182020
5674   402084
5675   795363
5676   499856
5677   151051
5678   343272
5679   595407
5680   664835
5681   280306
5682   123166
5683   593873
5684   685676
5685   437980
5686   205041
5687   304083
5688   746306
5689   576101
5690   171883
5691   280808
5692   541137
5693   696463
5694   371736
5695   108867
5696   517116
5697   714406
5698   495530
5699   226228
5700   207990
5701   672525
5702   670242
5703   217712
5704   215559
5705   478739
5706   738318
5707   510589
5708    75360
5709   371067
5710   696357
5711   572577
5712   277711
5713   131725
5714   580469
5715   756111
5716   328572
5717   201076
5718   392066
5719   696140
5720   615503
5721   117317
5722   258828
5723   640194
5724   629534
5725   378813
5726   115399
5727   461318
5728   792331
5729   423720
5730   182523
5731   290195
5732   627132
5733   699826
5734   199049
5735   170084
5736   575627
5737   679790
5738   483529
5739   130391
5740   330617
5741   760541
5742   521325
5743   212671
5744   225677
5745   534046
5746   760381
5747   317226
5748   130251
5749   482623
5750   676412
5751   558371
5752   163227
5753   217914
5754   699718
5755   612522
5756   280620
5757   201145
5758   446148
5759   781289
5760   442706
5761   116076
5762   381760
5763   626610
5764   624990
5765   251609
5766   133858
5767   616416
5768   670827
5769   373029
5770   211327
5771   349284
5772   736308
5773   533842
5774   135993
5775   315541
5776   578296
5777   651124
5778   340379
5779   111166
5780   540636
5781   702961
5782   431677
5783   221778
5784   258342
5785   681678
5786   635620
5787   182244
5788   239662
5789   519369
5790   688766
5791   461426
5792    89675
5793   414841
5794   700696
5795   501517
5796   256109
5797   183778
5798   590787
5799   711758
5800   280864
5801   219073
5802   446435
5803   660388
5804   538149
5805   117874
5806   309763
5807   662096
5808   552200
5809   324531
5810   169522
5811   506706
5812   758286
5813   357238
5814   188998
5815   381065
5816   628698
5817   609914
5818   160909
5819   217781
5820   634799
5821   620431
5822   388588
5823   152782
5824   401265
5825   755831
5826   442484
5827   171866
5828   302935
5829   582370
5830   687535
5831   251281
5832   156861
5833   572688
5834   646376
5835   457699
5836   157836
5837   290153
5838   730788
5839   535716
5840   204948
5841   253966
5842   518302
5843   739144
5844   359914
5845   106067
5846   473864
5847   648580
5848   521275
5849   192691
5850   200522
5851   676586
5852   640868
5853   269189
5854   215118
5855   430297
5856   737592
5857   465258
5858    87580
5859   374015
5860   627792
5861   588231
5862   276593
5863   136830
5864   602819
5865   710204
5866   339244
5867   192701
5868   327232
5869   707423
5870   575260
5871   113837
5872   271950
5873   592851
5874   659397
5875   373620
5876    89858
5877   475170
5878   733863
5879   436117
5880   204997
5881   224850
5882   630893
5883   681560
5884   207802
5885   211112
5886   515278
5887   659133
5888   485305
5889    93835
5890   338159
5891   699636
5892   512400
5893   262804
5894   200969
5895   550352
5896   741454
5897   299548
5898   168162
5899   434517
5900   635875
5901   559799
5902   132774
5903   246106
5904   675171
5905   584113
5906   328258
5907   172811
5908   435811
5909   757362
5910   396419
5911   142756
5912   345394
5913   596654
5914   647620
5915   223355
5916   162861
5917   602993
5918   634308
5919   402960
5920   171465
5921   332279
5922   721741
5923   491792
5924   177976
5925   302233
5926   538156
5927   675824
5928   318779
5929   126685
5930   514417
5931   639789
5932   447678
5933   194008
5934   243577
5935   686803
5936   587252
5937   221160
5938   254361
5939   481865
5940   695247
5941   415578
5942    95841
5943   415366
5944   624652
5945   516326
5946   259596
5947   191151
5948   615754
5949   653429
5950   280014
5951   220366
5952   397479
5953   671012
5954   503349
5955   105202
5956   335576
5957   630609
5958   582450
5959   319159
5960   141674
5961   522930
5962   701065
5963   343440
5964   197722
5965   314440
5966   629417
5967   608525
5968   172736
5969   257842
5970   571183
5971   615017
5972   403834
5973   115750
5974   403437
5975   709881
5976   426421
5977   213278
5978   270529
5979   583402
5980   678604
5981   228515
5982   189537
5983   526841
5984   628038
5985   456633
5986   113037
5987   306400
5988   718533
5989   521687
5990   245332
5991   222160
5992   514528
5993   735511
5994   321949
5995   122829
5996   413168
5997   621633
5998   567121
5999   173920
6000   200952
6001   654079
6002   602654
6003   311384
6004   191936
6005   395310
6006   727276
6007   425130
6008   126430
6009   354086
6010   584271
6011   616077
6012   260180
6013   145547
6014   586489
6015   643545
6016   362131
6017   176582
6018   304680
6019   704327
6020   535376
6021   151668
6022   283397
6023   539686
6024   668344
6025   357301
6026    80755
6027   457250
6028   664626
6029   441581
6030   210456
6031   216056
6032   651731
6033   645882
6034   221361
6035   220578
6036   456341
6037   667154
6038   445949
6039    74753
6040   361084
6041   664485
6042   531963
6043   270388
6044   160813
6045   553467
6046   702096
6047   292689
6048   185843
6049   367532
6050   623056
6051   554097
6052   124193
6053   274159
6054   622200
6055   592043
6056   351147
6057   134457
6058   430436
6059   708699
6060   376422
6061   182682
6062   311783
6063   595346
6064   635744
6065   198995
6066   206012
6067   562411
6068   600208
6069   408312
6070   129241
6071   336812
6072   700699
6073   463054
6074   216196
6075   273223
6076   524416
6077   678842
6078   278741
6079   142605
6080   477997
6081   602166
6082   481616
6083   173897
6084   254364
6085   667556
6086   550704
6087   261467
6088   235842
6089   439604
6090   684374
6091   369217
6092   126691
6093   410958
6094   592816
6095   542110
6096   239415
6097   191647
6098   618327
6099   598857
6100   299558
6101   202586
6102   373532
6103   684375
6104   460045
6105   127159
6106   341898
6107   585660
6108   599449
6109   296118
6110   118961
6111   521256
6112   643179
6113   359952
6114   197968
6115   289564
6116   662460
6117   582537
6118   167363
6119   266441
6120   520504
6121   620818
6122   384125
6123    87636
6124   415055
6125   666123
6126   444598
6127   235237
6128   236564
6129   598698
6130   648739
6131   223015
6132   208160
6133   445028
6134   607115
6135   464536
6136   105782
6137   322806
6138   665693
6139   512661
6140   271880
6141   170830
6142   498994
6143   700232
6144   307951
6145   162467
6146   383500
6147   619621
6148   567591
6149   154909
6150   237110
6151   618372
6152   572273
6153   317433
6154   141407
6155   397224
6156   721092
6157   404891
6158   162367
6159   324197
6160   575344
6161   633103
6162   220193
6163   143668
6164   541991
6165   600977
6166   402461
6167   149984
6168   300889
6169   700431
6170   511261
6171   201009
6172   264004
6173   493840
6174   664974
6175   315132
6176   100255
6177   451116
6178   614802
6179   486120
6180   206535
6181   216350
6182   648449
6183   580701
6184   238409
6185   210674
6186   419306
6187   673943
6188   422443
6189    89854
6190   371323
6191   610652
6192   550219
6193   271436
6194   143398
6195   552182
6196   644205
6197   309237
6198   196149
6199   325812
6200   648887
6201   534353
6202   145354
6203   277637
6204   550064
6205   587174
6206   347847
6207   106234
6208   451016
6209   668333
6210   390651
6211   216484
6212   276208
6213   601719
6214   602501
6215   182184
6216   224314
6217   502201
6218   586847
6219   410529
6220   121603
6221   370714
6222   678281
6223   459924
6224   249244
6225   220715
6226   516575
6227   653568
6228   258387
6229   174385
6230   443143
6231   596578
6232   499102
6233   154048
6234   280754
6235   647936
6236   516724
6237   272038
6238   187262
6239   436043
6240   678041
6241   347042
6242   162062
6243   394697
6244   574751
6245   562470
6246   208726
6247   193932
6248   579946
6249   556054
6250   324034
6251   177845
6252   354937
6253   680277
6254   444305
6255   168385
6256   326660
6257   533103
6258   598870
6259   273110
6260   139699
6261   511359
6262   599677
6263   392644
6264   192617
6265   282890
6266   670039
6267   527266
6268   170325
6269   257706
6270   483096
6271   635881
6272   356114
6273    97428
6274   432347
6275   631322
6276   469725
6277   221162
6278   198602
6279   584170
6280   600941
6281   231003
6282   205828
6283   416583
6284   646041
6285   470091
6286   110348
6287   333465
6288   600173
6289   523010
6290   274091
6291   140786
6292   504037
6293   657395
6294   310454
6295   197134
6296   359188
6297   628221
6298   549607
6299   134836
6300   246661
6301   566072
6302   556374
6303   330819
6304   118521
6305   420436
6306   693158
6307   402167
6308   193430
6309   280229
6310   561986
6311   622321
6312   201528
6313   168525
6314   504572
6315   589586
6316   431075
6317   134480
6318   316244
6319   676318
6320   482778
6321   222957
6322   217504
6323   476641
6324   666680
6325   295415
6326   138079
6327   423575
6328   588477
6329   501601
6330   182102
6331   216336
6332   613776
6333   540228
6334   271003
6335   198177
6336   400514
6337   677768
6338   402150
6339   138574
6340   355991
6341   554529
6342   555061
6343   237339
6344   145538
6345   535163
6346   590013
6347   339108
6348   193852
6349   316370
6350   661984
6351   497662
6352   155053
6353   284786
6354   511006
6355   590719
6356   311314
6357   112887
6358   468304
6359   632196
6360   417021
6361   218177
6362   244818
6363   598741
6364   561959
6365   188957
6366   223245
6367   448690
6368   600504
6369   422042
6370   122925
6371   381186
6372   617896
6373   466713
6374   249419
6375   185863
6376   514115
6377   609902
6378   251130
6379   201186
6380   414962
6381   597405
6382   487832
6383   134938
6384   294984
6385   589344
6386   493530
6387   286470
6388   166852
6389   465555
6390   666797
6391   333997
6392   185051
6393   347387
6394   568064
6395   548120
6396   167336
6397   208630
6398   552938
6399   545741
6400   360967
6401   158805
6402   370415
6403   665682
6404   414583
6405   189680
6406   288028
6407   509709
6408   598977
6409   245469
6410   158124
6411   498709
6412   580705
6413   420145
6414   176881
6415   279316
6416   648585
6417   480911
6418   198051
6419   230054
6420   462977
6421   644838
6422   327729
6423   126200
6424   428531
6425   597974
6426   482495
6427   195402
6428   187797
6429   582276
6430   562788
6431   262127
6432   190442
6433   385400
6434   662291
6435   440585
6436   113365
6437   330690
6438   559951
6439   531054
6440   255208
6441   125344
6442   512591
6443   628517
6444   334793
6445   193766
6446   308798
6447   627981
6448   521911
6449   141096
6450   253511
6451   505537
6452   579683
6453   351669
6454   108934
6455   420701
6456   638935
6457   407502
6458   211727
6459   232260
6460   559198
6461   583193
6462   199980
6463   200641
6464   470767
6465   597797
6466   420586
6467   119383
6468   327378
6469   623900
6470   457145
6471   233643
6472   183217
6473   490333
6474   656605
6475   294536
6476   169372
6477   392513
6478   586707
6479   512842
6480   150897
6481   220845
6482   582349
6483   521843
6484   309907
6485   179411
6486   393359
6487   658390
6488   382726
6489   172297
6490   319853
6491   516970
6492   555771
6493   222280
6494   177339
6495   521314
6496   564999
6497   376318
6498   178935
6499   307762
6500   641848
6501   442692
6502   170627
6503   259038
6504   481891
6505   595248
6506   294499
6507   139659
6508   466043
6509   584104
6510   425867
6511   198353
6512   229254
6513   593452
6514   525926
6515   223727
6516   230462
6517   421564
6518   620553
6519   393660
6520   126459
6521   374181
6522   563945
6523   471388
6524   238766
6525   184304
6526   542279
6527   582193
6528   277395
6529   210577
6530   369518
6531   600636
6532   461917
6533   122717
6534   301733
6535   545406
6536   511883
6537   298159
6538   154300
6539   469239
6540   625303
6541   333271
6542   198103
6543   300495
6544   568064
6545   522744
6546   154378
6547   232747
6548   520483
6549   550652
6550   364418
6551   134206
6552   389827
6553   630919
6554   391340
6555   196538
6556   247467
6557   517223
6558   606305
6559   233526
6560   184164
6561   469505
6562   574503
6563   436225
6564   126143
6565   276406
6566   614773
6567   474204
6568   241418
6569   203364
6570   452408
6571   640608
6572   315486
6573   150381
6574   388169
6575   547222
6576   496151
6577   178669
6578   204435
6579   573853
6580   537341
6581   292259
6582   186892
6583   370606
6584   643063
6585   390845
6586   126616
6587   315750
6588   537203
6589   555096
6590   240971
6591   141566
6592   513621
6593   594613
6594   349204
6595   173191
6596   270864
6597   622401
6598   495775
6599   166451
6600   238350
6601   472293
6602   605383
6603   348383
6604   113414
6605   415696
6606   581740
6607   418209
6608   201523
6609   209340
6610   566356
6611   559888
6612   229002
6613   218109
6614   425599
6615   598583
6616   422703
6617   111550
6618   329044
6619   570898
6620   463491
6621   255034
6622   171389
6623   490659
6624   619554
6625   292226
6626   191923
6627   340542
6628   566732
6629   489946
6630   142506
6631   251741
6632   545777
6633   527701
6634   321220
6635   157487
6636   405869
6637   624871
6638   364338
6639   189028
6640   289858
6641   516930
6642   558561
6643   206182
6644   202573
6645   493521
6646   547472
6647   383534
6648   143430
6649   313032
6650   614220
6651   425195
6652   212105
6653   252152
6654   472934
6655   607664
6656   284038
6657   161501
6658   429726
6659   534512
6660   435754
6661   175149
6662   237732
6663   574149
6664   500308
6665   256234
6666   222050
6667   416307
6668   618851
6669   349688
6670   134163
6671   360642
6672   536472
6673   489326
6674   212374
6675   181542
6676   551985
6677   557053
6678   288975
6679   193282
6680   337266
6681   603029
6682   436302
6683   138884
6684   294870
6685   504983
6686   538571
6687   293778
6688   138688
6689   472178
6690   578654
6691   342079
6692   201881
6693   276567
6694   571208
6695   509341
6696   178013
6697   253861
6698   472122
6699   559884
6700   350868
6701   118451
6702   380307
6703   591619
6704   403041
6705   215566
6706   220110
6707   534076
6708   575677
6709   235001
6710   198952
6711   418008
6712   557086
6713   422458
6714   110802
6715   294201
6716   593617
6717   478860
6718   263271
6719   178690
6720   460752
6721   622626
6722   302340
6723   166502
6724   345684
6725   535878
6726   502222
6727   163705
6728   220220
6729   547213
6730   531000
6731   316609
6732   153570
6733   354980
6734   630878
6735   382385
6736   163751
6737   287276
6738   518054
6739   571555
6740   227652
6741   156979
6742   475891
6743   547286
6744   375391
6745   155564
6746   277472
6747   610965
6748   467212
6749   199058
6750   238131
6751   452957
6752   611288
6753   309474
6754   109344
6755   395085
6756   552280
6757   443049
6758   195183
6759   206256
6760   563368
6761   537726
6762   254417
6763   199384
6764   374165
6765   595438
6766   399245
6767   118171
6768   321832
6769   535110
6770   503129
6771   260348
6772   158239
6773   492645
6774   571629
6775   302610
6776   190661
6777   306339
6778   566594
6779   474976
6780   155299
6781   274786
6782   502813
6783   523030
6784   322038
6785   137646
6786   412545
6787   581476
6788   359592
6789   205435
6790   260668
6791   532414
6792   544656
6793   204892
6794   220126
6795   452365
6796   534736
6797   379333
6798   125287
6799   328471
6800   595210
6801   425266
6802   238839
6803   220409
6804   472572
6805   585743
6806   259207
6807   177549
6808   387011
6809   522206
6810   455551
6811   166580
6812   262429
6813   562060
6814   473143
6815   277373
6816   193837
6817   398744
6818   599223
6819   321877
6820   163579
6821   347783
6822   526180
6823   503268
6824   205452
6825   194140
6826   530422
6827   519810
6828   309424
6829   169914
6830   328315
6831   604119
6832   406911
6833   156108
6834   289902
6835   489294
6836   556914
6837   259842
6838   136802
6839   454975
6840   549790
6841   364239
6842   180813
6843   257719
6844   590172
6845   489634
6846   192681
6847   236147
6848   429455
6849   576305
6850   334943
6851   114078
6852   377897
6853   556578
6854   432564
6855   220170
6856   201328
6857   536025
6858   549285
6859   232801
6860   194642
6861   370516
6862   564906
6863   413200
6864   124061
6865   316266
6866   546947
6867   479504
6868   263150
6869   151751
6870   451074
6871   575164
6872   295662
6873   180722
6874   312938
6875   553174
6876   508328
6877   169682
6878   231060
6879   497159
6880   515063
6881   318362
6882   121521
6883   361281
6884   610842
6885   379841
6886   198956
6887   253780
6888   503716
6889   563930
6890   228233
6891   172680
6892   432106
6893   527317
6894   401214
6895   148522
6896   285831
6897   593298
6898   455111
6899   231576
6900   215144
6901   432331
6902   591906
6903   285647
6904   141895
6905   379121
6906   531284
6907   468374
6908   189575
6909   208493
6910   553925
6911   506225
6912   264236
6913   177280
6914   354850
6915   606277
6916   376029
6917   147343
6918   323335
6919   506864
6920   519059
6921   243248
6922   146781
6923   474405
6924   535221
6925   321729
6926   188130
6927   290230
6928   585213
6929   454865
6930   183054
6931   271790
6932   454266
6933   531265
6934   304760
6935   126154
6936   405577
6937   546420
6938   376213
6939   220431
6940   251245
6941   540499
6942   511781
6943   209624
6944   226162
6945   413561
6946   533352
6947   369336
6948   128890
6949   343270
6950   554172
6951   430928
6952   240725
6953   195397
6954   471070
6955   557964
6956   245094
6957   191678
6958   359169
6959   533827
6960   452519
6961   152517
6962   276758
6963   528246
6964   471531
6965   290331
6966   158001
6967   401094
6968   585642
6969   323314
6970   191006
6971   314939
6972   512863
6973   506500
6974   186435
6975   202408
6976   488617
6977   493455
6978   333494
6979   154362
6980   342576
6981   607249
6982   391463
6983   195784
6984   270309
6985   464174
6986   545484
6987   237050
6988   152585
6989   433789
6990   524252
6991   399330
6992   163856
6993   257027
6994   582728
6995   466221
6996   215926
6997   207739
6998   404531
6999   576811
7000   319269
7001   125565
7002   371954
7003   534754
7004   464161
7005   209244
7006   185692
7007   520289
7008   518565
7009   252362
7010   192026
7011   338975
7012   585140
7013   406846
7014   139639
7015   310521
7016   502549
7017   495877
7018   258160
7019   135583
7020   450020
7021   546781
7022   314783
7023   194274
7024   289395
7025   556435
7026   487746
7027   161535
7028   246186
7029   450917
7030   517276
7031   323746
7032   124364
7033   379629
7034   575488
7035   389069
7036   213179
7037   218830
7038   499764
7039   540929
7040   212454
7041   192416
7042   405801
7043   531520
7044   412877
7045   140523
7046   293240
7047   552372
7048   447325
7049   253845
7050   175629
7051   420756
7052   576065
7053   292071
7054   178308
7055   356061
7056   520868
7057   476463
7058   174001
7059   222276
7060   511387
7061   479536
7062   289790
7063   163106
7064   359272
7065   590037
7066   360085
7067   176954
7068   302540
7069   481636
7070   518454
7071   220814
7072   167394
7073   459965
7074   506457
7075   349682
7076   174949
7077   290754
7078   585542
7079   427706
7080   187861
7081   246265
7082   430176
7083   543746
7084   291849
7085   140260
7086   401650
7087   518383
7088   399419
7089   207367
7090   226233
7091   532750
7092   488282
7093   227292
7094   223987
7095   375288
7096   552076
7097   368452
7098   143332
7099   347088
7100   509617
7101   439597
7102   239636
7103   176675
7104   475814
7105   518175
7106   260339
7107   205882
7108   344931
7109   547000
7110   432758
7111   142751
7112   280677
7113   482366
7114   466102
7115   283988
7116   146039
7117   411046
7118   564505
7119   333609
7120   207388
7121   282978
7122   513404
7123   488591
7124   170002
7125   223018
7126   454399
7127   500503
7128   347461
7129   141614
7130   346524
7131   577050
7132   384302
7133   203928
7134   235538
7135   462721
7136   541125
7137   229958
7138   176480
7139   411900
7140   520321
7141   417049
7142   151214
7143   255780
7144   557162
7145   441576
7146   235913
7147   186685
7148   406175
7149   586724
7150   305313
7151   153911
7152   353769
7153   501173
7154   462536
7155   181351
7156   185471
7157   508163
7158   495356
7159   296241
7160   182134
7161   329323
7162   593573
7163   384303
7164   141748
7165   277772
7166   465001
7167   513941
7168   248171
7169   139678
7170   446123
7171   527446
7172   352456
7173   191525
7174   261865
7175   543050
7176   452265
7177   179558
7178   229152
7179   420389
7180   532195
7181   325278
7182   134510
7183   378028
7184   527144
7185   397878
7186   214634
7187   200183
7188   499891
7189   510026
7190   224916
7191   203823
7192   376268
7193   548103
7194   412419
7195   127191
7196   300626
7197   514804
7198   438883
7199   257909
7200   152960
7201   430816
7202   554762
7203   295772
7204   194622
7205   308893
7206   504742
7207   469853
7208   158359
7209   236661
7210   476825
7211   473946
7212   310758
7213   149913
7214   360067
7215   570487
7216   355005
7217   195246
7218   256856
7219   461818
7220   510826
7221   204490
7222   197227
7223   444451
7224   505371
7225   378597
7226   163941
7227   285895
7228   553248
7229   400717
7230   209532
7231   226182
7232   421049
7233   551373
7234   277140
7235   163407
7236   395876
7237   501477
7238   413913
7239   177967
7240   218440
7241   521446
7242   451461
7243   247473
7244   209923
7245   368479
7246   564342
7247   348175
7248   151633
7249   332031
7250   482835
7251   457549
7252   225419
7253   175492
7254   481324
7255   501801
7256   295726
7257   208451
7258   316746
7259   543339
7260   405344
7261   153538
7262   283694
7263   444871
7264   481836
7265   280067
7266   145387
7267   427499
7268   532432
7269   337239
7270   198753
7271   252796
7272   519579
7273   468023
7274   173020
7275   225729
7276   429805
7277   518362
7278   342623
7279   119078
7280   346285
7281   535225
7282   383576
7283   220260
7284   194303
7285   467933
7286   536362
7287   237694
7288   200273
7289   363304
7290   517964
7291   415151
7292   132159
7293   259136
7294   510036
7295   435531
7296   264926
7297   164759
7298   407143
7299   575372
7300   303497
7301   174078
7302   313819
7303   486726
7304   467821
7305   169797
7306   198327
7307   486817
7308   483741
7309   318231
7310   159606
7311   325212
7312   571996
7313   365900
7314   164886
7315   251321
7316   450373
7317   528404
7318   234904
7319   155347
7320   428798
7321   507015
7322   370495
7323   171631
7324   243519
7325   538887
7326   432820
7327   204613
7328   224518
7329   397782
7330   548977
7331   313193
7332   138035
7333   360814
7334   496540
7335   416861
7336   203589
7337   189713
7338   498872
7339   489080
7340   258945
7341   210642
7342   340248
7343   543816
7344   380255
7345   128379
7346   295396
7347   463465
7348   453191
7349   260310
7350   155295
7351   439848
7352   530884
7353   307544
7354   205827
7355   279423
7356   510012
7357   445800
7358   160642
7359   251602
7360   447007
7361   488033
7362   321298
7363   134828
7364   369471
7365   533248
7366   347071
7367   208033
7368   231563
7369   470064
7370   498319
7371   213225
7372   215565
7373   395823
7374   491698
7375   371565
7376   142828
7377   290270
7378   518863
7379   392560
7380   241394
7381   202075
7382   423238
7383   540212
7384   262913
7385   183790
7386   361901
7387   484394
7388   414668
7389   154758
7390   233354
7391   506963
7392   448250
7393   271063
7394   190112
7395   366222
7396   553118
7397   322173
7398   163589
7399   298286
7400   466887
7401   476514
7402   210826
7403   187128
7404   467842
7405   484507
7406   318898
7407   181302
7408   289210
7409   544597
7410   383628
7411   177429
7412   264622
7413   422497
7414   511090
7415   273959
7416   149290
7417   411764
7418   488258
7419   354822
7420   189257
7421   231160
7422   520852
7423   448931
7424   203689
7425   231117
7426   393331
7427   530783
7428   336007
7429   118805
7430   341594
7431   493321
7432   402959
7433   217781
7434   183992
7435   474181
7436   513902
7437   243991
7438   191225
7439   327698
7440   518181
7441   399150
7442   126822
7443   273915
7444   487544
7445   462012
7446   270856
7447   147511
7448   410329
7449   541434
7450   299278
7451   180555
7452   275108
7453   486972
7454   469491
7455   172350
7456   226567
7457   451760
7458   483895
7459   329777
7460   142660
7461   316060
7462   538836
7463   364284
7464   200412
7465   232790
7466   454440
7467   531416
7468   227791
7469   177661
7470   398330
7471   487696
7472   378138
7473   146284
7474   257931
7475   535784
7476   422225
7477   237028
7478   206425
7479   392532
7480   543408
7481   288997
7482   152729
7483   335407
7484   470129
7485   438970
7486   191883
7487   199842
7488   490046
7489   466506
7490   279447
7491   191927
7492   313877
7493   538529
7494   360207
7495   158302
7496   288011
7497   447908
7498   480416
7499   251236
7500   163956
7501   430945
7502   483694
7503   317497
7504   194208
7505   259135
7506   522815
7507   420694
7508   183536
7509   254420
7510   411163
7511   491133
7512   310849
7513   127353
7514   364818
7515   487820
7516   359924
7517   210334
7518   223339
7519   485367
7520   489550
7521   216254
7522   218927
7523   361908
7524   499899
7525   369181
7526   126576
7527   301596
7528   494343
7529   410144
7530   254514
7531   184927
7532   432195
7533   519325
7534   255938
7535   190861
7536   319366
7537   478645
7538   424569
7539   159742
7540   264386
7541   483470
7542   441662
7543   284064
7544   170052
7545   364950
7546   532524
7547   304814
7548   188281
7549   282715
7550   459598
7551   486058
7552   195051
7553   204971
7554   440913
7555   466622
7556   324788
7557   143447
7558   298486
7559   534341
7560   376159
7561   205601
7562   240442
7563   428337
7564   516591
7565   246025
7566   155494
7567   386883
7568   474765
7569   378351
7570   176397
7571   228145
7572   520465
7573   441149
7574   229977
7575   210272
7576   360830
7577   530856
7578   316556
7579   133171
7580   335207
7581   471575
7582   437627
7583   222192
7584   179006
7585   468004
7586   474855
7587   265193
7588   191603
7589   297325
7590   528763
7591   381487
7592   143257
7593   279517
7594   456424
7595   470189
7596   267272
7597   130601
7598   403357
7599   507290
7600   319004
7601   188531
7602   249349
7603   503145
7604   459817
7605   181398
7606   220101
7607   403861
7608   486369
7609   327800
7610   121091
7611   326281
7612   510080
7613   377758
7614   224522
7615   206078
7616   446518
7617   502707
7618   222382
7619   189143
7620   357733
7621   478276
7622   388168
7623   141794
7624   276935
7625   503778
7626   424788
7627   255341
7628   184910
7629   380700
7630   533299
7631   275083
7632   170331
7633   311319
7634   459017
7635   455655
7636   181451
7637   214030
7638   464981
7639   452155
7640   297311
7641   157158
7642   318374
7643   531977
7644   347059
7645   186716
7646   275794
7647   432827
7648   483372
7649   234403
7650   169307
7651   409691
7652   456414
7653   342208
7654   190761
7655   254156
7656   515191
7657   405034
7658   212210
7659   243404
7660   384917
7661   494708
7662   289852
7663   144470
7664   357634
7665   465584
7666   383477
7667   207390
7668   217492
7669   484792
7670   452987
7671   227605
7672   209016
7673   342262
7674   503332
7675   343975
7676   145539
7677   316188
7678   473938
7679   426861
7680   248247
7681   169610
7682   430032
7683   487067
7684   260326
7685   195379
7686   293921
7687   490330
7688   419445
7689   159730
7690   262335
7691   439334
7692   443940
7693   284938
7694   139023
7695   364321
7696   504021
7697   318307
7698   203893
7699   256118
7700   472138
7701   464880
7702   193537
7703   199946
7704   409453
7705   463514
7706   331773
7707   141673
7708   312601
7709   523271
7710   368371
7711   214194
7712   221666
7713   422031
7714   505933
7715   230083
7716   168545
7717   361299
7718   469102
7719   397275
7720   164045
7721   240174
7722   499874
7723   422925
7724   241331
7725   179250
7726   355325
7727   531656
7728   303989
7729   155705
7730   315150
7731   456977
7732   451801
7733   196243
7734   182437
7735   448331
7736   451586
7737   285120
7738   172016
7739   299333
7740   528130
7741   370835
7742   178140
7743   266083
7744   421082
7745   470415
7746   251175
7747   139172
7748   393703
7749   481602
7750   341791
7751   193050
7752   242812
7753   506638
7754   433994
7755   189229
7756   216634
7757   376633
7758   500003
7759   314541
7760   127888
7761   336747
7762   485651
7763   393568
7764   220058
7765   184672
7766   449888
7767   479494
7768   228570
7769   189338
7770   325301
7771   495477
7772   397405
7773   149423
7774   285402
7775   463645
7776   420278
7777   256733
7778   158662
7779   381992
7780   499328
7781   288625
7782   200503
7783   285872
7784   469026
7785   441812
7786   180115
7787   225896
7788   432819
7789   434662
7790   300748
7791   151646
7792   329364
7793   513870
7794   347756
7795   201482
7796   247307
7797   428545
7798   474162
7799   214588
7800   183779
7801   392233
7802   449487
7803   356761
7804   170965
7805   265490
7806   500853
7807   385552
7808   221796
7809   213671
7810   376064
7811   494430
7812   271941
7813   162609
7814   351955
7815   451411
7816   403036
7817   189116
7818   215755
7819   465567
7820   423609
7821   246385
7822   199971
7823   331358
7824   509717
7825   331537
7826   159801
7827   309808
7828   438946
7829   428742
7830   227294
7831   165451
7832   433657
7833   467650
7834   285409
7835   190644
7836   288239
7837   509208
7838   397462
7839   153276
7840   254218
7841   413297
7842   460282
7843   273487
7844   146566
7845   376925
7846   490290
7847   337784
7848   204069
7849   227523
7850   470416
7851   447938
7852   190938
7853   203747
7854   372695
7855   473682
7856   341165
7857   137317
7858   315914
7859   488247
7860   375993
7861   225969
7862   192790
7863   418524
7864   478474
7865   236687
7866   190069
7867   330819
7868   475102
7869   392460
7870   156924
7871   247623
7872   467158
7873   408279
7874   257335
7875   160012
7876   366607
7877   521649
7878   300861
7879   174797
7880   284094
7881   453671
7882   448164
7883   178767
7884   186438
7885   422660
7886   445857
7887   313345
7888   166121
7889   290685
7890   516768
7891   361454
7892   191878
7893   234033
7894   409685
7895   479836
7896   239898
7897   158318
7898   384630
7899   458150
7900   363500
7901   179426
7902   236018
7903   487816
7904   410147
7905   216934
7906   212580
7907   361084
7908   500673
7909   303967
7910   154236
7911   326984
7912   458719
7913   395516
7914   208636
7915   179641
7916   444703
7917   454319
7918   248746
7919   195969
7920   311027
7921   503600
7922   373873
7923   149999
7924   275178
7925   431632
7926   433524
7927   249174
7928   154225
7929   394625
7930   493516
7931   302366
7932   201632
7933   261662
7934   470777
7935   430484
7936   172682
7937   223224
7938   395394
7939   451174
7940   310462
7941   143976
7942   343725
7943   483531
7944   334918
7945   218218
7946   222618
7947   428234
7948   459570
7949   207204
7950   203946
7951   364610
7952   461815
7953   358945
7954   156355
7955   275546
7956   481686
7957   375007
7958   232423
7959   194963
7960   378761
7961   494326
7962   273089
7963   184786
7964   339116
7965   439681
7966   403484
7967   167198
7968   220538
7969   443429
7970   418462
7971   267521
7972   189757
7973   328144
7974   506141
7975   322774
7976   178981
7977   276171
7978   419751
7979   438761
7980   216084
7981   179702
7982   416782
7983   444191
7984   308242
7985   182117
7986   276346
7987   496959
7988   373112
7989   180273
7990   243445
7991   392629
7992   472167
7993   263312
7994   152065
7995   375419
7996   469578
7997   344933
7998   188136
7999   217130
8000   475520
8001   425865
8002   203885
8003   204984
8004   360183
8005   491293
8006   330343
8007   132713
8008   311568
8009   452898
8010   389952
8011   216637
8012   173565
8013   420717
8014   476565
8015   253822
8016   198565
8017   307124
8018   477864
8019   385573
8020   147627
8021   250454
8022   431142
8023   417418
8024   271050
8025   150571
8026   370597
8027   493074
8028   301825
8029   185350
8030   259744
8031   450529
8032   435230
8033   179785
8034   203072
8035   402187
8036   450471
8037   320757
8038   151487
8039   297237
8040   500624
8041   353445
8042   206889
8043   211294
8044   399808
8045   484115
8046   244235
8047   174583
8048   368701
8049   446903
8050   375306
8051   163803
8052   235340
8053   462482
8054   401424
8055   238922
8056   201933
8057   346514
8058   502615
8059   299355
8060   170452
8061   300453
8062   429267
8063   408455
8064   202502
8065   189461
8066   439045
8067   431009
8068   282431
8069   187945
8070   301916
8071   490177
8072   346353
8073   162080
8074   274624
8075   407841
8076   443267
8077   239599
8078   168414
8079   395711
8080   451735
8081   309461
8082   194770
8083   237122
8084   469649
8085   393066
8086   183090
8087   231183
8088   386338
8089   458954
8090   308969
8091   140829
8092   342611
8093   453714
8094   350200
8095   210130
8096   206076
8097   431797
8098   443106
8099   214983
8100   216997
8101   340642
8102   461904
8103   347263
8104   151714
8105   279670
8106   449303
8107   372881
8108   246116
8109   178731
8110   398992
8111   470531
8112   270980
8113   186272
8114   297388
8115   433285
8116   399668
8117   152805
8118   242877
8119   422879
8120   429157
8121   256507
##END NTUPLES=NMR FID
##END=
