# Supplementary material for: An untargeted multi-technique metabolomics approach to studying intracellular metabolites of HepG2 cells exposed to 2,3,7,8-tetrachlorodibenzo-p-dioxin
Source: BMC Genomics. 2011 May 20;12:251. doi: 10.1186/1471-2164-12-251 (PMC3141663; doi:10.1186/1471-2164-12-251)
Supplement: Additional file 2 — Metadata and NMR raw data: ZIP file containing: -All NMR raw data (in JCAMP-DX format ".dx") -The metadata on NMR (polars & apolars), LC-MS and GC-MS data sets (as Tab delimited files ".txt"). [file 1471-2164-12-251-S2.ZIP › TE/Ainhoa/SAFETY COPY D Disk/TRABAJO/ARTICLES/ARTICLE Metabolomics TCDD_ACCEPTED/JCAMP_DX_NMR_data_and_all_metadata/NMR_polar_TCDD_p11b.4D.dx]

##TITLE=NMR_polar_TCDD_p11b.4D
##JCAMPDX= 6.0         $$ Bruker NMR JCAMP-DX V2.0
##DATA TYPE= NMR FID
##DATA CLASS= NTUPLES
##ORIGIN= Bruker BioSpin GmbH
##OWNER= bruker
$$ 1.72 TOPSPIN		Version 2.1
$$ 2011-04-15 14:53:50.673 +0200  WUR\bruker@RIK1030
$$ Compression mode = fixed
##.OBSERVE FREQUENCY= 400.13188316
##.OBSERVE NUCLEUS= ^1H
##.DELAY= (6, 6)
##.ACQUISITION MODE= SIMULTANEOUS (DQD)
##.ACQUISITION SCHEME= undefined
##.AVERAGES= 1024
##.DIGITISER RES= 18
##SPECTROMETER/DATA SYSTEM= avance400
##.PULSE SEQUENCE= zgprpl8
##.SOLVENT NAME= D2O
##.SHIFT REFERENCE= INTERNAL, D2O, 1, 10.97964
##AUDIT TRAIL= $$ (NUMBER, WHEN, WHO, WHERE, PROCESS, VERSION, WHAT)
$$ ##TITLE= Audit trail, TOPSPIN		Version 2.1
$$ ##JCAMPDX= 5.01
$$ ##ORIGIN= Bruker BioSpin GmbH
$$ ##OWNER= bruker
$$ $$ D:\NMRautomation/data/WUR-bruker/nmr/AR091208_16.4D/1/audita.txt
$$ ##AUDIT TRAIL=  $$ (NUMBER, WHEN, WHO, WHERE, PROCESS, VERSION, WHAT)
(   1,<2008-12-10 08:46:52.737 +0100>,<WUR\bruker>,<RIK1030>,<go>,<TOPSPIN 2.1>,
      <created by zg
	started at 2008-12-10 07:43:51.832 +0100,
	POWCHK disabled, PULCHK disabled,
       configuration hash MD5:
       8F 0B B7 F2 C7 1F F4 CB 9D A9 C3 7F 18 55 F2 E6
       data hash MD5: 16K
       58 76 CF 2C DF F2 2C A0 FF C5 4B D6 6D 66 80 B6>)
(   2,<2008-12-10 08:47:00.674 +0100>,<WUR\bruker>,<RIK1030>,<audit>,<TOPSPIN 2.1>,
      <user comment:
       ICON-NMR User ID: WUR-bruker
       data hash MD5: 16K
       58 76 CF 2C DF F2 2C A0 FF C5 4B D6 6D 66 80 B6>)
(   3,<2011-04-15 14:53:47.938 +0200>,<WUR\bruker>,<RIK1030>,<proc1d>,<TOPSPIN 2.1>,
      <convdta from       1 "NMR_polar_TCDD_p11b.4D" "Ainhoa_raw_data" "P:\NMR-data"
       data hash MD5: 16244
       11 B0 CD CB 0D F8 B9 B7 21 A8 25 BF EC 35 3E 39>)
$$ ##END=
$$ 
$$ $$ hash MD5
$$ $$ 9B C9 B6 D0 B2 05 4C E5 FD 06 17 C5 0C 29 F8 70
##$RELAX= 
##$BRUKER FILE EXP=format.temp
$$ EDIT_PAR COMMAND FILE
$$ 
$$ DI_MODE         LONG
$$ ED_ENTRY        ACQU
$$ ORDER           FILE
$$ 
$$ 
$$ HEADER		"F2 - Acquisition Parameters"
$$ T_NAME		Date_
$$ 		TYPE	R64
$$ 		CLASS	ACQU
$$ 		SUBRANGE 0.0 50000000
$$ 		REL	"Date_=itodate(DATE)"
$$ 		INV_REL	"DATE=datetoi(Date_,DATE)"
$$ 		FORMAT	"%14.0f"
$$ 		TEXT	" "
$$ END
$$ T_NAME		Time
$$ 		TYPE	R32
$$ 		CLASS	ACQU
$$ 		SUBRANGE 0.0 1000000
$$ 		REL	"Time=itotime(DATE)"
$$ 		INV_REL	"DATE=timetoi(Time,DATE)"
$$ 		FORMAT	"%14.2f"
$$ 		TEXT	" "
$$ END
$$ NAME		INSTRUM
$$ 		TEXT	" "
$$ END
$$ NAME		PROBHD
$$ 		FORMAT	"%14.14s"
$$ 		TEXT	" "
$$ END
$$ NAME		PULPROG
$$ 		TEXT	" "
$$ END
$$ NAME		TD
$$ 		TEXT	" "
$$ END
$$ NAME		SOLVENT
$$ 		TEXT	" "
$$ END
$$ NAME		NS
$$ 		TEXT	" "
$$ END
$$ NAME		DS
$$ 		TEXT	" "
$$ END
$$ T_NAME		SWH
$$ 		TYPE	R32
$$ 		CLASS	ACQU
$$ 		SUBRANGE 0.0 1e8
$$ 		REL	"SWH=SW*SFO1"
$$ 		INV_REL "SW=SWH/SFO1"
$$ 		UNIT	"Hz"
$$ 		FORMAT	"%14.3f Hz"
$$ 		TEXT	" "
$$ END
$$ T_NAME          FIDRES
$$                 TYPE    R32
$$                 CLASS   ACQU
$$                 SUBRANGE 0.0 100000
$$                 REL     "FIDRES=SW*SFO1/TD"
$$                 INV_REL "TD = nextpow(SW*SFO1/FIDRES)"
$$ 		UNIT	"Hz"
$$ 		FORMAT	"%14.6f Hz"
$$ 		TEXT	" "
$$ END
$$ T_NAME          AQ
$$ 		TYPE	R32
$$ 		CLASS	ACQU
$$ 		SUBRANGE 0.0 1000
$$ 		REL	"AQ=aqcalc(SW,SFO1,TD,DIGTYP)"
$$ 		INV_REL	"TD=tdcalc(SW,SFO1,1.0e6*AQ,DIGTYP)"
$$ 		UNIT	"sec"
$$ 		FORMAT	"%14.7f sec"
$$ 		TEXT	" "
$$ END
$$ NAME		RG
$$ 		TEXT	" "
$$ END
$$ T_NAME          DW
$$ 		TYPE	R32
$$ 		CLASS	ACQU
$$ 		SUBRANGE 0.0 1000000
$$ 		REL	"DW=1/(2*SW*SFO1)"
$$ 		INV_REL	"SW=1000000/(2*(0.005+DW)*SFO1)"
$$ 		UNIT	"usec"
$$ 		FORMAT	"%14.3lf usec"
$$ 		TEXT	" "
$$ END
$$ NAME		DE
$$ 		FORMAT	"%14.2f usec"
$$ 		TEXT	" "
$$ END
$$ NAME		TE
$$ 		FORMAT	"%14.1f K"
$$ 		TEXT	" "
$$ END
$$ T_NAME		D1
$$ 		TYPE	R32
$$ 		CLASS	ACQU
$$ 		SUBRANGE 0.0 1e38
$$ 		REL	"D1=D[1]"
$$ 		INV_REL	"D[1]=D1"
$$ 		UNIT	"sec"
$$ 		FORMAT	"%14.8f sec"
$$ 		TEXT	" "
$$ END
$$ T_NAME		D12
$$ 		TYPE	R32
$$ 		CLASS	ACQU
$$ 		SUBRANGE 0.0 1e38
$$ 		REL	"D12=D[12]"
$$ 		INV_REL	"D[12]=D12"
$$ 		UNIT	"sec"
$$ 		FORMAT	"%14.8f sec"
$$ 		TEXT	" "
$$ END
$$ NAME		TD0
$$ 		TEXT	" "
$$ END
$$ HEADER		"======== CHANNEL f1 ========"
$$ NAME		NUC1
$$ 		NONEDIT
$$ 		TEXT	" "
$$ END
$$ T_NAME		P1
$$ 		TYPE	R32
$$ 		CLASS	ACQU
$$ 		SUBRANGE 0.0 1.0e10
$$ 		REL	"P1=P[1]"
$$ 		INV_REL	"P[1]=P1"
$$ 		UNIT	"usec"
$$ 		FORMAT	"%14.2f usec"
$$ 		TEXT	" "
$$ END
$$ T_NAME		PL1
$$ 		TYPE	R32
$$ 		CLASS	ACQU
$$ 		SUBRANGE -6.0 1e38
$$ 		REL	"PL1=PL[1]"
$$ 		INV_REL	"PL[1]=PL1"
$$ 		UNIT	"dB"
$$ 		FORMAT	"%14.2f dB"
$$ 		TEXT	" "
$$ END
$$ T_NAME		PL8
$$ 		TYPE	R32
$$ 		CLASS	ACQU
$$ 		SUBRANGE -6.0 1e38
$$ 		REL	"PL8=PL[8]"
$$ 		INV_REL	"PL[8]=PL8"
$$ 		UNIT	"dB"
$$ 		FORMAT	"%14.2f dB"
$$ 		TEXT	" "
$$ END
$$ T_NAME		PL1W
$$ 		TYPE	R32
$$ 		CLASS	ACQU
$$ 		SUBRANGE -6.0 1e38
$$ 		REL	"PL1W=40.3*pow(10.0,(-6-PL[1])/10.0)"
$$ 		INV_REL	"PL[1]=-6-4.3425*log(PL1W/40.3)"
$$ 		UNIT	"no"
$$ 		FORMAT	"%14.8f W"
$$ 		TEXT	" "
$$ END
$$ T_NAME		PL8W
$$ 		TYPE	R32
$$ 		CLASS	ACQU
$$ 		SUBRANGE -6.0 1e38
$$ 		REL	"PL8W=40.3*pow(10.0,(-6-PL[8])/10.0)"
$$ 		INV_REL	"PL[8]=-6-4.3425*log(PL8W/40.3)"
$$ 		UNIT	"no"
$$ 		FORMAT	"%14.8f W"
$$ 		TEXT	" "
$$ END
$$ NAME		SFO1
$$ 		FORMAT	"%14.7f MHz"
$$ 		TEXT	" "
$$ END
##$RELAX= 
##$BRUKER FILE EXP=scon2
$$ ##TITLE= Parameter file, TOPSPIN		Version 2.1
$$ ##JCAMPDX= 5.0
$$ ##DATATYPE= Parameter Values
$$ ##NPOINTS= 1	$$ modification sequence number
$$ ##ORIGIN= Bruker BioSpin GmbH
$$ ##OWNER= bruker
$$ $$ 2008-12-10 07:43:51.473 +0100  WUR\bruker@RIK1030
$$ $$ D:\NMRautomation/data/WUR-bruker/nmr/AR091208_16.4D/1/scon2
$$ $$ process C:\Bruker\TOPSPIN2.1\prog\mod\go.exe
$$ ##$BLKTR= (0..15)
3 3 3 3 3 3 3 3 3 3 3 3 3 3 3 3
$$ ##$DE1= 4.5
$$ ##$DEADC= 0.5
$$ ##$DEPA= 4.5
$$ ##$DERX= 1.5
$$ ##$FILCOR= 0
$$ ##END=
##$RELAX= 
##$BRUKER FILE EXP=prosol_History
$$ #*******************************************************************
$$ #
$$ # $Source: /sc/CvsTree/sc/gen/src/prg/scripts/tix/prosol/lib/lists/default,v $
$$ #
$$ # Copyright (c) 1999
$$ # BRUKER ANALYTIK GMBH
$$ # D-76287 Rheinstetten, Germany
$$ #
$$ # All Rights Reserved
$$ #
$$ #
$$ # $Id: default,v 1.15.2.2 2007/12/14 16:22:31 ber Exp $
$$ #
$$ #*******************************************************************
$$ #../conf/instr/spect/prosol/relations/default
$$ #avance-version (07/12/14)
$$ #
$$ #pulses
$$ #
$$ P[0]=P90[F1];				#  90 deg pulse F1
$$ P[1]=P90[F1];				#  90 deg pulse F1
$$ P[2]=P90[F1]*2;				# 180 deg pulse F1
$$ P[3]=P90[F2];				#  90 deg pulse F2
$$ P[4]=P90[F2]*2;				# 180 deg pulse F2
$$ P[5]=PTOC[F1]*0.66;			#  60 deg pulse F1, TOCSY 
$$ P[6]=PTOC[F1];				#  90 deg pulse F1, TOCSY
$$ P[7]=PTOC[F1]*2;			# 180 deg pulse F1, TOCSY
$$ P[8]=PSH3[F1];                          #  90 deg selective F1, WET
$$ P[9]=PTOC[F2];				#  90 deg pulse F2, TOCSY
$$ P[10]=PTOC[F2]*2;			# 180 deg pulse F2, TOCSY
$$ P[11]=PSH1[F1];				#  90 deg selective F1
$$ P[12]=PSH2[F1];				# 180 deg selective F1
$$ #
$$ P[14]=PSH3[F2];				# 180 deg inversion, adiabatic
$$ P[15]=TROE[F1];				# cw pulse F1, ROESY
$$ P[18]=PSH7[F1];				# off-resonance presat F1
$$ P[21]=P90[F3];				#  90 deg pulse F3
$$ P[22]=P90[F3]*2;			# 180 deg pulse F3
$$ P[23]=P90[F4];				#  90 deg pulse F4
$$ P[24]=PSH2[F2];				# 180 deg refocussing, adiabatic
$$ P[25]=PROE[F1]*2;			# 180 deg pulse, Shaka ROESY
$$ P[26]=PSH12[F1];			# 180 deg inversion F1, adiabatic
$$ P[27]=P90[F1];				#  90 deg pulse F1, WATERGATE
$$ #
$$ P[29]=PSH8[F1];                         # flip back pulse
$$ P[31]=PSH15[F2];                        # 180 deg adiabatic, F2, 13C x-filter
$$ P[32]=PSH16[F1];                        # 180 deg adiabatic, F1, z-spoil
$$ #P[33]=PSH[F1];                         #  90 deg, F1, hadamard
$$ #P[34]=PSH[F1];                         # 180 deg, F1, hadamard
$$ #P[35]=PSH[F2];                         #  90 deg, F2, hadamard
$$ #P[36]=PSH[F2];                         # 180 deg, F2, hadamard
$$ #P[37]=PSH[F3];                         #  90 deg, F3, hadamard
$$ #P[38]=PSH[F3];                         # 180 deg, F3, hadamard
$$ P[39]=PSH21[F2];                        # 180 deg, F2, Bip
$$ P[40]=PSH8[F1]*2;                       # 180 deg sel. F1, 1H (exc. scul)
$$ #
$$ P[63]=PSH11[F2];                        # 180 deg adiabatic decoupling, F2, 13C
$$ #
$$ #decoupling pulses
$$ #
$$ PCPD[1]=PCPDP[F1];			# 90 deg pulse F1, dec.
$$ PCPD[2]=PCPDP[F2];			# 90 deg pulse F2, dec.
$$ PCPD[3]=PCPDP[F3];			# 90 deg pulse F3, dec.
$$ #
$$ #power levels
$$ #
$$ PL[1]=PL90[F1];				# high power, F1
$$ PL[2]=PL90[F2];				# high power, F2
$$ PL[3]=PL90[F3];				# high power, F3
$$ PL[4]=PL90[F4];				# high power, F4
$$ PL[9]=PLCW[F1];				# presat power, F1
$$ PL[10]=PLTOC[F1];			# TOCSY power, F1
$$ PL[11]=PLROE[F1];			# ROESY power, F1
$$ PL[12]=PLCPDP[F2];			# dec. power, F2
$$ PL[13]=PLCPD2[F2];			# dec. power 2, F2
$$ PL[14]=PLNOE[F2];			# low power cw, F2
$$ PL[15]=PLTOC[F2];			# TOCSY power, F2
$$ PL[16]=PLCPDP[F3];			# dec. power, F3
$$ PL[18]=PL90[F1];			# WATERGATE power, F1
$$ PL[19]=PLCPDP[F1];			# dec. power, F1
$$ PL[21]=PLCW[F2];			# 
$$ PL[23]=PLTOC[F3];			# TOCSY power, F3
$$ PL[24]=PLHD[F2];			# HD decoupling, F2
$$ PL[25]=PLSH8U[F2];			# Eretic, F2
$$ PL[27]=PLROE[F1];			# Shaka Spinlock
$$ PL[30]=PLCPDP[F2];			# dec. power, F2, 13C (=pl12)
$$ PL[31]=PLUSER2[F2];			# dec. power, F2, 13C, cw bilev
$$ #
$$ #shapes
$$ #
$$ SP[1]=PLSH1[F1];			#  90 deg selective F1
$$ SP[2]=PLSH2[F1];			# 180 deg selective F1
$$ SP[3]=PLSH3[F2];			# adiabatic 180 deg, F2, inversion
$$ SP[4]=PLSH21[F2];			# 180 deg Bip, F2, inversion
$$ SP[6]=PLSH7[F1];			# off-resonance presat F1
$$ SP[7]=PLSH2[F2];			# adiabatic 180 deg, F2, refocussing
$$ SP[8]=PLSH12[F1];			# adiabatic 180 deg, F1, inversion
$$ SP[10]=PLSH8[F1];                       # flip-back pulse, F1, 1H
$$ SP[11]=PLSH8[F1];                       # flip-back pulse, F1, H
$$ SP[14]=PLSH12[F2];			# adiab. bilev dec., F2, 13C
$$ SP[18]=PLSH15[F2];                      # adiabatic 180 deg, F2, 13C, x-filter
$$ SP[19]=PLSH3[F1] +0.87;                 #  90 deg, F1, wet
$$ SP[20]=PLSH3[F1] -1.04;                 #  90 deg, F1, wet
$$ SP[21]=PLSH3[F1] +2.27;                 #  90 deg, F1, wet
$$ SP[22]=PLSH3[F1] -5.05;                 #  90 deg, F1, wet
$$ #SP[23]=PLSH[F1];                       #  90 deg, F1, hadamard
$$ #SP[24]=PLSH[F1];                       # 180 deg, F1, hadamard
$$ #SP[25]=PLSH[F2];                       #  90 deg, F2, hadamard
$$ #SP[26]=PLSH[F2];                       # 180 deg, F2, hadamard
$$ #SP[27]=PLSH[F3];                       #  90 deg, F3, hadamard
$$ #SP[28]=PLSH[F3];                       # 180 deg, F3, hadamard
$$ SP[29]=PLSH16[F1];                      # adiabatic 180 deg, F1, z-spoil
$$ SP[31]=PLSH11[F2];			# adiab. dec., F2, 13C
$$ #
$$ SPNAM1=PNSH1[F1];			#
$$ SPNAM2=PNSH2[F1];			#
$$ SPNAM3=PNSH3[F2];			#
$$ SPNAM4=PNSH21[F2];			#
$$ SPNAM6=PNSH7[F1];			#
$$ SPNAM7=PNSH2[F2];			#
$$ SPNAM8=PNSH12[F1];			#
$$ SPNAM10=PNSH8[F1];                      #
$$ SPNAM11=PNSH8[F1];                      #
$$ SPNAM14=PNSH12[F2];			#
$$ SPNAM15=PNSH8U[F2];			# Eretic, F2
$$ SPNAM18=PNSH15[F2];			#
$$ SPNAM19=PNSH3[F1];			#
$$ SPNAM20=PNSH3[F1];			#
$$ SPNAM21=PNSH3[F1];			#
$$ SPNAM22=PNSH3[F1];			#
$$ #SPNAM23=PNSH[];                        #
$$ #SPNAM24=PNSH[];                        #
$$ #SPNAM25=PNSH[];                        #
$$ #SPNAM26=PNSH[];                        #
$$ #SPNAM27=PNSH[];                        #
$$ #SPNAM28=PNSH[];                        #
$$ SPNAM29=PNSH16[F1];                     #
$$ SPNAM31=PNSH11[F2];			#
$$ #
$$ SPOAL[1]=PASH1[F1];			#
$$ SPOAL[2]=PASH2[F1];			#
$$ SPOAL[3]=PASH3[F2];			#
$$ SPOAL[4]=PASH21[F2];			#
$$ SPOAL[6]=PASH7[F1];			#
$$ SPOAL[7]=PASH2[F2];			#
$$ SPOAL[8]=PASH12[F1];			#
$$ SPOAL[10]=PASH8[F1];
$$ SPOAL[11]=PASH8[F1];
$$ SPOAL[14]=PASH12[F2];			#
$$ SPOAL[18]=PASH15[F2];			#
$$ SPOAL[19]=PASH3[F1];			#
$$ SPOAL[20]=PASH3[F1];			#
$$ SPOAL[21]=PASH3[F1];			#
$$ SPOAL[22]=PASH3[F1];			#
$$ #SPOAL[23]=PASH[];			#
$$ #SPOAL[24]=PASH[];			#
$$ #SPOAL[25]=PASH[];			#
$$ #SPOAL[26]=PASH[];			#
$$ #SPOAL[27]=PASH[];			#
$$ #SPOAL[28]=PASH[];			#
$$ SPOAL[29]=PASH16[F1];                   #
$$ SPOAL[31]=PASH11[F2];			#
$$ #
$$ #global
$$ #
$$ D[9]=TTOC[F1];				#
$$ D[16]=D_grad;				#
$$ P[16]=P_grad1;				#
$$ P[17]=P_mlev;				#
$$ P[19]=P_grad2;				#
$$ P[20]=P_mlev;				#
$$ P[28]=P_hsqc;				#
$$ #
##$RELAX= 
##$BRUKER FILE EXP=pulseprogram
$$ # 1 "C:/Bruker/TOPSPIN2.1/exp/stan/nmr/lists/pp/user/zgprpl8"
$$ ;zgpr
$$ ;avance-version (06/11/09)
$$ ;1D sequence with f1 presaturation
$$ ;
$$ ;$CLASS=HighRes
$$ ;$DIM=1D
$$ ;$TYPE=
$$ ;$SUBTYPE=
$$ ;$COMMENT=
$$ 
$$ 
$$ # 1 "C:/Bruker/TOPSPIN2.1/exp/stan/nmr/lists/pp/Avance.incl" 1
$$ ;Avance2.incl
$$ ;   for 1
$$ ;
$$ ;avance-version (07/08/21)
$$ ;
$$ ;$CLASS=HighRes Incl
$$ ;$COMMENT=
$$ 
$$ 
$$ 
$$ 
$$ 
$$ 
$$ 
$$ 
$$ 
$$ 
$$ 
$$ 
$$ 
$$ 
$$ 
$$ 
$$ 
$$ 
$$ 
$$ 
$$ 
$$ 
$$ 
$$ 
$$ 
$$ 
$$ 
$$ 
$$ 
$$ 
$$ 
$$ 
$$ 
$$ 
$$ 
$$ 
$$ 
$$ 
$$ 
$$ 
$$ 
$$ 
$$ 
$$ 
$$ 
$$ 
$$ 
$$ 
$$ 
$$ 
$$ 
$$ 
$$ 
$$ 
$$ 
$$ 
$$ 
$$ 
$$ 
$$ 
$$ 
$$ 
$$ 
$$ 
$$ 
$$ 
$$ 
$$ 
$$ 
$$ 
$$ 
$$ 
$$ 
$$ 
$$ 
$$ 
$$ 
$$ 
$$ 
$$ 
$$ 
$$ 
$$ 
$$ 
$$ 
$$ 
$$ 
$$ 
$$ 
$$ 
$$ 
$$ 
$$ 
$$ 
$$ 
$$ 
$$ 
$$ 
$$ 
$$ 
$$ 
$$ 
$$ 
$$ 
$$ 
$$ 
$$ 
$$ 
$$ 
$$ 
$$ 
$$ 
$$ 
$$ 
$$ 
$$ 
$$ 
$$ 
$$ 
$$ 
$$ 
$$ 
$$ 
$$ 
$$ 
$$ 
$$ 
$$ 
$$ 
$$ 
$$ 
$$ 
$$ 
$$ ;$Id: Avance2.incl,v 1.17.2.1 2007/09/14 16:17:35 ber Exp $
$$ # 12 "C:/Bruker/TOPSPIN2.1/exp/stan/nmr/lists/pp/user/zgprpl8" 2
$$ 
$$ 
$$ 
$$ "d12=20u"
$$ 
$$ 
$$ "acqt0=-p1*2/3.1416"
$$ 
$$ 
$$ # 1 "mc_line 21 file C:/Bruker/TOPSPIN2.1/exp/stan/nmr/lists/pp/user/zgprpl8 expanding definition part of mc command before ze"
$$ define delay MCWRK
$$ define delay MCREST
$$ "MCWRK = 0.333333*30m"
$$ "MCREST = 30m - 30m"
$$     dccorr
$$ # 21 "C:/Bruker/TOPSPIN2.1/exp/stan/nmr/lists/pp/user/zgprpl8"
$$ 1 ze
$$ # 1 "mc_line 21 file C:/Bruker/TOPSPIN2.1/exp/stan/nmr/lists/pp/user/zgprpl8 expanding definition of mc command after ze"
$$ # 22 "C:/Bruker/TOPSPIN2.1/exp/stan/nmr/lists/pp/user/zgprpl8"
$$ # 1 "mc_line 22 file C:/Bruker/TOPSPIN2.1/exp/stan/nmr/lists/pp/user/zgprpl8 expanding start label for mc command"
$$ 2 MCWRK  * 2
$$ LBLF0, MCWRK
$$   MCREST
$$ # 23 "C:/Bruker/TOPSPIN2.1/exp/stan/nmr/lists/pp/user/zgprpl8"
$$   d12 pl8:f1
$$   d1 cw:f1 ph29
$$   4u do:f1
$$   d12 pl1:f1
$$   p1 ph1
$$   go=2 ph31
$$ # 1 "mc_line 29 file C:/Bruker/TOPSPIN2.1/exp/stan/nmr/lists/pp/user/zgprpl8 expanding mc command in line"
$$   MCWRK wr #0
$$   MCWRK zd 
$$   lo to LBLF0 times td0
$$ 
$$   MCWRK
$$ # 30 "C:/Bruker/TOPSPIN2.1/exp/stan/nmr/lists/pp/user/zgprpl8"
$$ exit
$$ 
$$ 
$$ ph1=0 2 2 0 1 3 3 1
$$ ph29=0
$$ ph31=0 2 2 0 1 3 3 1
$$ 
$$ 
$$ ;pl1 : f1 channel - power level for pulse (default)
$$ ;pl9 : f1 channel - power level for presaturation
$$ ;p1 : f1 channel -  90 degree high power pulse
$$ ;d1 : relaxation delay; 1-5 * T1
$$ ;d12: delay for power switching                      [20 usec]
$$ ;NS: 1 * n, total number of scans: NS * TD0
$$ 
$$ 
$$ 
$$ ;$Id: zgpr,v 1.9 2006/11/10 10:56:44 ber Exp $
##$RELAX= 
##$BRUKER FILE EXP=uxnmr.par
$$ ##TITLE= Parameter file, TOPSPIN		Version 2.1
$$ ##JCAMPDX= 5.0
$$ ##DATATYPE= Parameter Values
$$ ##NPOINTS= 15	$$ modification sequence number
$$ ##ORIGIN= Bruker BioSpin GmbH
$$ ##OWNER= Administrator
$$ $$ 2008-11-25 14:24:23.096 +0100  WUR\bruker@RIK1030
$$ $$ C:/Bruker/TOPSPIN2.1/conf/instr/avance400/uxnmr.par
$$ $$ process C:\Bruker\TOPSPIN2.1\prog\mod\hconfserver.exe
$$ ##$ACB= 0
$$ ##$ACBTAT= (0..15)
0 66 66 50 0 0 0 0 0 0 0 0 0 0 0 0
$$ ##$ACBTBA= (0..15)
0 1 1 0 0 0 0 0 0 0 0 0 0 0 0 0
$$ ##$ACBTBLK= (0..15)
0 0 0 0 0 0 0 0 0 0 0 0 0 0 0 0
$$ ##$ACBTCTL= (0..15)
0 0 0 0 0 0 0 0 0 0 0 0 0 0 0 0
$$ ##$ACBTDI= (0..15)
0 102 102 72 0 0 0 0 0 0 0 0 0 0 0 0
$$ ##$ACBTDM= (0..15)
0 10 10 0 0 0 0 0 0 0 0 0 0 0 0 0
$$ ##$ACBTFHI= (0..15)
0 400 400 0 0 0 0 0 0 0 0 0 0 0 0 0
$$ ##$ACBTFL= (0..15)
0 73 74 8 0 0 0 0 0 0 0 0 0 0 0 0
$$ ##$ACBTFLO= (0..15)
0 14 14 0 0 0 0 0 0 0 0 0 0 0 0 0
$$ ##$ACBTINP= (0..15)
0 0 0 0 0 0 0 0 0 0 0 0 0 0 0 0
$$ ##$ACBTOUT= (0..15)
0 1 2 0 0 0 0 0 0 0 0 0 0 0 0 0
$$ ##$ACBTPO= (0..15)
0 150000 60000 20000 0 0 0 0 0 0 0 0 0 0 0 0
$$ ##$ACBTPW= (0..15)
0 10 10 0 0 0 0 0 0 0 0 0 0 0 0 0
$$ ##$ACBTSB= (0..15)
0 0 0 0 0 0 0 0 0 0 0 0 0 0 0 0
$$ ##$ACBTY= <no>
$$ ##$AQSBDCH= (0..95)
0 0 0 0 0 0 255 255 255 255 255 255 255 255 255 255 255 255 255 255 255
255 255 255 255 255 255 255 255 255 255 255 255 255 255 255 255 255 255
255 255 255 255 255 255 255 255 255 255 255 255 255 255 255 255 255 255
255 255 255 255 255 255 255 255 255 255 255 255 255 255 255 255 255 255
255 255 255 255 255 255 255 255 255 255 255 255 255 255 255 255 255 255
255 255 255
$$ ##$AQSBDHW= (0..95)
1 4 4 0 0 0 255 255 255 255 255 255 255 255 255 255 255 255 255 255 255
255 255 255 255 255 255 255 255 255 255 255 255 255 255 255 255 255 255
255 255 255 255 255 255 255 255 255 255 255 255 255 255 255 255 255 255
255 255 255 255 255 255 255 255 255 255 255 255 255 255 255 255 255 255
255 255 255 255 255 255 255 255 255 255 255 255 255 255 255 255 255 255
255 255 255
$$ ##$AQSBDID= (0..95)
88 83 83 65 67 66 255 255 255 255 255 255 255 255 255 255 255 255 255 255
255 255 255 255 255 255 255 255 255 255 255 255 255 255 255 255 255 255
255 255 255 255 255 255 255 255 255 255 255 255 255 255 255 255 255 255
255 255 255 255 255 255 255 255 255 255 255 255 255 255 255 255 255 255
255 255 255 255 255 255 255 255 255 255 255 255 255 255 255 255 255 255
255 255 255 255
$$ ##$AQSBDNO= (0..95)
1 1 2 1 1 1 255 255 255 255 255 255 255 255 255 255 255 255 255 255 255
255 255 255 255 255 255 255 255 255 255 255 255 255 255 255 255 255 255
255 255 255 255 255 255 255 255 255 255 255 255 255 255 255 255 255 255
255 255 255 255 255 255 255 255 255 255 255 255 255 255 255 255 255 255
255 255 255 255 255 255 255 255 255 255 255 255 255 255 255 255 255 255
255 255 255
$$ ##$AQSBDSL= (0..95)
2 3 4 8 9 19 255 255 255 255 255 255 255 255 255 255 255 255 255 255 255
255 255 255 255 255 255 255 255 255 255 255 255 255 255 255 255 255 255
255 255 255 255 255 255 255 255 255 255 255 255 255 255 255 255 255 255
255 255 255 255 255 255 255 255 255 255 255 255 255 255 255 255 255 255
255 255 255 255 255 255 255 255 255 255 255 255 255 255 255 255 255 255
255 255 255
$$ ##$AQSBDTY= (0..95)
3 16 16 5 9 7 255 255 255 255 255 255 255 255 255 255 255 255 255 255 255
255 255 255 255 255 255 255 255 255 255 255 255 255 255 255 255 255 255
255 255 255 255 255 255 255 255 255 255 255 255 255 255 255 255 255 255
255 255 255 255 255 255 255 255 255 255 255 255 255 255 255 255 255 255
255 255 255 255 255 255 255 255 255 255 255 255 255 255 255 255 255 255
255 255 255
$$ ##$AQSBUAD= (0..95)
52 36 37 54 26 32 255 255 255 255 255 255 255 255 255 255 255 255 255 255
255 255 255 255 255 255 255 255 255 255 255 255 255 255 255 255 255 255
255 255 255 255 255 255 255 255 255 255 255 255 255 255 255 255 255 255
255 255 255 255 255 255 255 255 255 255 255 255 255 255 255 255 255 255
255 255 255 255 255 255 255 255 255 255 255 255 255 255 255 255 255 255
255 255 255 255
$$ ##$AQSECL= (0..95)
2 3 3 5 2 255 255 255 255 255 255 255 255 255 255 255 255 255 255 255 255
255 255 255 255 255 255 255 255 255 255 255 255 255 255 255 255 255 255
255 255 255 255 255 255 255 255 255 255 255 255 255 255 255 255 255 255
255 255 255 255 255 255 255 255 255 255 255 255 255 255 255 255 255 255
255 255 255 255 255 255 255 255 255 255 255 255 255 255 255 255 255 255
255 255 255
$$ ##$AQSECLS= (0..95)
3 2 2 0 0 255 255 255 255 255 255 255 255 255 255 255 255 255 255 255 255
255 255 255 255 255 255 255 255 255 255 255 255 255 255 255 255 255 255
255 255 255 255 255 255 255 255 255 255 255 255 255 255 255 255 255 255
255 255 255 255 255 255 255 255 255 255 255 255 255 255 255 255 255 255
255 255 255 255 255 255 255 255 255 255 255 255 255 255 255 255 255 255
255 255 255
$$ ##$AQSSPLT= no
$$ ##$ATT19F= (0..1)
0 0
$$ ##$ATT1H= (0..1)
0 0
$$ ##$ATT3H= (0..1)
0 0
$$ ##$ATTX= (0..1)
0 0
$$ ##$ATTY= (0..1)
0 0
$$ ##$ATTZ= (0..1)
0 0
$$ ##$BACSAIR= no
$$ ##$BACSCAP= 60
$$ ##$BACSDEL= 10
$$ ##$BACSFCM= no
$$ ##$BACSOPT= <>
$$ ##$BACSTY= <tty08>
$$ ##$BARPTY= <no>
$$ ##$BFREQ= 400.13
$$ ##$BGAETH1= <no>
$$ ##$BGAETH2= <no>
$$ ##$BGAETH3= <no>
$$ ##$BGAETH4= <no>
$$ ##$BGAETH5= <no>
$$ ##$BGAETH6= <no>
$$ ##$BGAETH7= <no>
$$ ##$BGAETH8= <no>
$$ ##$BIRDS= yes
$$ ##$BMPC= 0
$$ ##$BMPCTY= <no>
$$ ##$BPSUTY= <no>
$$ ##$BSMS= 1
$$ ##$BSMSETH= <no>
$$ ##$BSMSTY= <tty02>
$$ ##$CFASMOD= (0..7)
1 1 1 1 1 1 1 1
$$ ##$CFASMUL= (0..7)
1 1 1 1 1 1 1 1
$$ ##$CNFTXDR= (0..7)
6 6 0 0 0 0 0 0
$$ ##$COMDIG2= 0
$$ ##$CPDBTY= <no>
$$ ##$CRCOTY= <no>
$$ ##$CSW1= (0..31)
0 0 0 0 0 0 0 0 0 0 0 0 0 0 0 0 0 0 0 0 0 0 0 0 0 0 0 0 0 0 0 0
$$ ##$CSW2= (0..31)
0 0 0 0 0 0 0 0 0 0 0 0 0 0 0 0 0 0 0 0 0 0 0 0 0 0 0 0 0 0 0 0
$$ ##$CSWNUM= (0..7)
0 0 0 0 0 0 0 0
$$ ##$DATSTAT= no
$$ ##$DIGI140= (0..7)
0 0 0 0 0 0 0 0
$$ ##$DIGIB12= (0..7)
0 0 0 0 0 0 0 0
$$ ##$DIGIB16= (0..7)
0 0 0 0 0 0 0 0
$$ ##$DIGIFA= (0..7)
0 0 0 0 0 0 0 0
$$ ##$DIGIHA= (0..7)
0 0 0 0 0 0 0 0
$$ ##$DIGIHAF= (0..7)
0 0 0 0 0 0 0 0
$$ ##$DIGIHRD= (0..7)
0 0 0 0 0 0 0 0
$$ ##$DIGIIA= (0..7)
0 0 0 0 0 0 0 0
$$ ##$DIGIO16= (0..7)
0 0 0 0 0 0 0 0
$$ ##$DIGISA= (0..7)
1 0 0 0 0 0 0 0
$$ ##$DIGISAF= (0..7)
0 0 0 0 0 0 0 0
$$ ##$DIGISL= (0..7)
0 0 0 0 0 0 0 0
$$ ##$DIGITYI= (0..7)
0 0 0 0 0 0 0 0
$$ ##$DIGITYP= (0..7)
0 0 0 0 0 0 0 0
$$ ##$DIGITZ= 0
$$ ##$DRU= no
$$ ##$DRUETH01= <no>
$$ ##$DRUETH02= <no>
$$ ##$DRUETH03= <no>
$$ ##$DRUETH04= <no>
$$ ##$DRUETH05= <no>
$$ ##$DRUETH06= <no>
$$ ##$DRUETH07= <no>
$$ ##$DRUETH08= <no>
$$ ##$DRUETH09= <no>
$$ ##$DRUETH10= <no>
$$ ##$DRUETH11= <no>
$$ ##$DRUETH12= <no>
$$ ##$DRUETH13= <no>
$$ ##$DRUETH14= <no>
$$ ##$DRUETH15= <no>
$$ ##$DRUETH16= <no>
$$ ##$DRUETH17= <no>
$$ ##$DRUETH18= <no>
$$ ##$DRUETH19= <no>
$$ ##$DRUETH20= <no>
$$ ##$DRUETH21= <no>
$$ ##$DRUETH22= <no>
$$ ##$DRUETH23= <no>
$$ ##$DRUETH24= <no>
$$ ##$DRUETH25= <no>
$$ ##$DRUETH26= <no>
$$ ##$DRUETH27= <no>
$$ ##$DRUETH28= <no>
$$ ##$DRUETH29= <no>
$$ ##$DRUETH30= <no>
$$ ##$DRUETH31= <no>
$$ ##$DRUETH32= <no>
$$ ##$FCUMEM= (0..7)
2093056 2093056 0 0 0 0 0 0
$$ ##$FCUPAL= (0..7)
260 260 0 0 0 0 0 0
$$ ##$FGSVTY= <no>
$$ ##$FQMIX= 0
$$ ##$FUNCMOD= <>
$$ ##$GCUTYPE= 2
$$ ##$GPREDEL= 0
$$ ##$GPSCUTY= <no>
$$ ##$GRADRES= 5
$$ ##$GTUTY= <no>
$$ ##$HFAC= 3
$$ ##$HPCU= 0
$$ ##$HPCUTY= <no>
$$ ##$HPTXLP= (0..3)
-1 -1 -1 -1
$$ ##$HPTXPI= (0..3)
0 0 0 0
$$ ##$HPTXPO= (0..3)
0 0 0 0
$$ ##$HPTXTY= (0..3)
0 0 0 0
$$ ##$IF451= 0
$$ ##$IFREQ= 1
$$ ##$INTFPR= 0
$$ ##$IPSO= no
$$ ##$IPSOETH= <>
$$ ##$LOCKTY= <tty03>
$$ ##$LOCSWID= 0
$$ ##$LOCSWIF= 0
$$ ##$M2FAC= 0
$$ ##$MAS= 0
$$ ##$MASETIME= 10
$$ ##$MASITIME= 10
$$ ##$MASTY= <no>
$$ ##$MAS_CT= 0
$$ ##$MAS_SG= 0
$$ ##$MAS_TO= 0
$$ ##$MEMPRM= 0
$$ ##$MHFAC= 0
$$ ##$MXFAC= 0
$$ ##$NAMPD1= <2H>
$$ ##$NAMPD10= <>
$$ ##$NAMPD11= <>
$$ ##$NAMPD12= <>
$$ ##$NAMPD13= <>
$$ ##$NAMPD14= <>
$$ ##$NAMPD15= <>
$$ ##$NAMPD16= <>
$$ ##$NAMPD2= <X-BB19F_2HS>
$$ ##$NAMPD3= <1H>
$$ ##$NAMPD4= <>
$$ ##$NAMPD5= <>
$$ ##$NAMPD6= <>
$$ ##$NAMPD7= <>
$$ ##$NAMPD8= <>
$$ ##$NAMPD9= <>
$$ ##$NFCU= 2
$$ ##$NMRCH= 0
$$ ##$NMRMEM= 0
$$ ##$NRCU= 1
$$ ##$NROUT= 1
$$ ##$NSGU= 2
$$ ##$PAMPF1= (0..15)
75 99 67 27 0 0 0 12 0 0 0 0 0 0 0 0
$$ ##$PAMPF2= (0..15)
0 0 0 0 0 0 0 0 0 0 0 0 0 0 0 0
$$ ##$PAMPF3= (0..15)
0 0 0 0 0 0 0 0 0 0 0 0 0 0 0 0
$$ ##$PAMPF4= (0..15)
0 0 0 0 0 0 0 0 0 0 0 0 0 0 0 0
$$ ##$PAMPF5= (0..15)
0 0 0 0 0 0 0 0 0 0 0 0 0 0 0 0
$$ ##$PAMPF6= (0..15)
0 0 0 0 0 0 0 0 0 0 0 0 0 0 0 0
$$ ##$PAMPF7= (0..15)
0 0 0 0 0 0 0 0 0 0 0 0 0 0 0 0
$$ ##$PAMPF8= (0..15)
0 0 0 0 0 0 0 0 0 0 0 0 0 0 0 0
$$ ##$PH4= 0
$$ ##$PHF4TY= <no>
$$ ##$POWCHK= no
$$ ##$PRAMD1= (0..7)
0 1048576 0 0 0 1048576 0 0
$$ ##$PRAMD10= (0..7)
0 0 0 0 0 0 0 0
$$ ##$PRAMD11= (0..7)
0 0 0 0 0 0 0 0
$$ ##$PRAMD12= (0..7)
0 0 0 0 0 0 0 0
$$ ##$PRAMD13= (0..7)
0 0 0 0 0 0 0 0
$$ ##$PRAMD14= (0..7)
0 0 0 0 0 0 0 0
$$ ##$PRAMD15= (0..7)
0 0 0 0 0 0 0 0
$$ ##$PRAMD16= (0..7)
0 0 0 0 0 0 0 0
$$ ##$PRAMD17= (0..7)
0 0 0 0 0 0 0 0
$$ ##$PRAMD18= (0..7)
0 0 0 0 0 0 0 0
$$ ##$PRAMD19= (0..7)
0 0 0 0 0 0 0 0
$$ ##$PRAMD2= (0..7)
2147483644 2146435071 2147483647 134217727 2147483644 2146435071 2147483647
134217727
$$ ##$PRAMD20= (0..7)
0 0 0 0 0 0 0 0
$$ ##$PRAMD21= (0..7)
0 0 0 0 0 0 0 0
$$ ##$PRAMD3= (0..7)
2 0 0 0 2 0 0 0
$$ ##$PRAMD4= (0..7)
0 0 0 0 0 0 0 0
$$ ##$PRAMD5= (0..7)
0 0 0 0 0 0 0 0
$$ ##$PRAMD6= (0..7)
0 0 0 0 0 0 0 0
$$ ##$PRAMD7= (0..7)
0 0 0 0 0 0 0 0
$$ ##$PRAMD8= (0..7)
0 0 0 0 0 0 0 0
$$ ##$PRAMD9= (0..7)
0 0 0 0 0 0 0 0
$$ ##$PRAMLED= (0..1)
15 15
$$ ##$PRAMP1= <tty01>
$$ ##$PRAMP2= <no>
$$ ##$PRAMP3= <no>
$$ ##$PRAMP4= <no>
$$ ##$PRAMP5= <no>
$$ ##$PRAMP6= <no>
$$ ##$PRAMP7= <no>
$$ ##$PRAMP8= <no>
$$ ##$PRAMPTP= 0
$$ ##$PREPTY= <no>
$$ ##$PRESHLD= 0
$$ ##$PTS160= -1
$$ ##$PTSA2X= (0..7)
0 0 0 0 0 0 0 0
$$ ##$PTSF2X= (0..7)
0 0 0 0 0 0 0 0
$$ ##$PTSFMX= (0..7)
429.9 429.9 0 0 0 0 0 0
$$ ##$PULCHK= no
$$ ##$RCUCDS= (0..7)
8388608 0 0 0 0 0 0 0
$$ ##$RCUCFS= (0..7)
4096 0 0 0 0 0 0 0
$$ ##$RCUCSS= (0..7)
1048576 0 0 0 0 0 0 0
$$ ##$RCUI2C1= (0..7)
78 0 0 0 0 0 0 0
$$ ##$RCUI2C2= (0..7)
0 0 0 0 0 0 0 0
$$ ##$RCUI2C3= (0..7)
0 0 0 0 0 0 0 0
$$ ##$RCUI2C4= (0..7)
0 0 0 0 0 0 0 0
$$ ##$RCUI2C5= (0..7)
0 0 0 0 0 0 0 0
$$ ##$RCUI2C6= (0..7)
0 0 0 0 0 0 0 0
$$ ##$RCUI2C7= (0..7)
0 0 0 0 0 0 0 0
$$ ##$RCUI2C8= (0..7)
0 0 0 0 0 0 0 0
$$ ##$RDCU= 0
$$ ##$RFSVTY= <no>
$$ ##$RGTYPE= (0..31)
5 0 0 0 0 0 0 0 0 0 0 0 0 0 0 0 0 0 0 0 0 0 0 0 0 0 0 0 0 0 0 0
$$ ##$RG_max= (0..31)
46341 0 0 0 0 0 0 0 0 0 0 0 0 0 0 0 0 0 0 0 0 0 0 0 0 0 0 0 0 0 0 0
$$ ##$RG_min= (0..31)
1 0 0 0 0 0 0 0 0 0 0 0 0 0 0 0 0 0 0 0 0 0 0 0 0 0 0 0 0 0 0 0
$$ ##$RG_tab1= (0..255)
1 1.1 1.3 1.4 1.6 1.8 2 2.2 2.5 2.8 3.2 3.6 4 4.5 5 5.7 6.3 7.1 8 9 10.1
11.3 12.7 14.3 16 18 20.2 22.6 25.4 28.5 32 35.9 40.3 45.3 50.8 57 64 71.8
80.6 90.5 101.6 114 128 143.7 161.3 181 203.2 228.1 256 287.4 322.5 362
406.4 456.1 512 574.7 645.1 724.1 812.7 912.3 1024 1149.4 1290.2 1448.2
1625.5 1824.6 2048 2298.8 2580.3 2896.3 3251 3649.1 4096 4597.6 5160.6
5792.6 6502 7298.2 8192 9195.2 10321.3 11585.2 13004 14596.5 16384 18390.4
20642.5 23170.5 26008 29193 32768 36780.8 41285.1 46341 -1 -1 -1 -1 -1
-1 -1 -1 -1 -1 -1 -1 -1 -1 -1 -1 -1 -1 -1 -1 -1 -1 -1 -1 -1 -1 -1 -1 -1
-1 -1 -1 -1 -1 -1 -1 -1 -1 -1 -1 -1 -1 -1 -1 -1 -1 -1 -1 -1 -1 -1 -1 -1
-1 -1 -1 -1 -1 -1 -1 -1 -1 -1 -1 -1 -1 -1 -1 -1 -1 -1 -1 -1 -1 -1 -1 -1
-1 -1 -1 -1 -1 -1 -1 -1 -1 -1 -1 -1 -1 -1 -1 -1 -1 -1 -1 -1 -1 -1 -1 -1
-1 -1 -1 -1 -1 -1 -1 -1 -1 -1 -1 -1 -1 -1 -1 -1 -1 -1 -1 -1 -1 -1 -1 -1
-1 -1 -1 -1 -1 -1 -1 -1 -1 -1 -1 -1 -1 -1 -1 -1 -1 -1 -1 -1 -1 -1 -1 -1
-1 -1 -1 -1 -1 -1 -1 -1 -1 -1 -1 -1 -1
$$ ##$RG_tab2= (0..255)
-1 -1 -1 -1 -1 -1 -1 -1 -1 -1 -1 -1 -1 -1 -1 -1 -1 -1 -1 -1 -1 -1 -1 -1
-1 -1 -1 -1 -1 -1 -1 -1 -1 -1 -1 -1 -1 -1 -1 -1 -1 -1 -1 -1 -1 -1 -1 -1
-1 -1 -1 -1 -1 -1 -1 -1 -1 -1 -1 -1 -1 -1 -1 -1 -1 -1 -1 -1 -1 -1 -1 -1
-1 -1 -1 -1 -1 -1 -1 -1 -1 -1 -1 -1 -1 -1 -1 -1 -1 -1 -1 -1 -1 -1 -1 -1
-1 -1 -1 -1 -1 -1 -1 -1 -1 -1 -1 -1 -1 -1 -1 -1 -1 -1 -1 -1 -1 -1 -1 -1
-1 -1 -1 -1 -1 -1 -1 -1 -1 -1 -1 -1 -1 -1 -1 -1 -1 -1 -1 -1 -1 -1 -1 -1
-1 -1 -1 -1 -1 -1 -1 -1 -1 -1 -1 -1 -1 -1 -1 -1 -1 -1 -1 -1 -1 -1 -1 -1
-1 -1 -1 -1 -1 -1 -1 -1 -1 -1 -1 -1 -1 -1 -1 -1 -1 -1 -1 -1 -1 -1 -1 -1
-1 -1 -1 -1 -1 -1 -1 -1 -1 -1 -1 -1 -1 -1 -1 -1 -1 -1 -1 -1 -1 -1 -1 -1
-1 -1 -1 -1 -1 -1 -1 -1 -1 -1 -1 -1 -1 -1 -1 -1 -1 -1 -1 -1 -1 -1 -1 -1
-1 -1 -1 -1 -1 -1 -1 -1 -1 -1 -1 -1 -1 -1 -1 -1
$$ ##$RG_tab3= (0..255)
-1 -1 -1 -1 -1 -1 -1 -1 -1 -1 -1 -1 -1 -1 -1 -1 -1 -1 -1 -1 -1 -1 -1 -1
-1 -1 -1 -1 -1 -1 -1 -1 -1 -1 -1 -1 -1 -1 -1 -1 -1 -1 -1 -1 -1 -1 -1 -1
-1 -1 -1 -1 -1 -1 -1 -1 -1 -1 -1 -1 -1 -1 -1 -1 -1 -1 -1 -1 -1 -1 -1 -1
-1 -1 -1 -1 -1 -1 -1 -1 -1 -1 -1 -1 -1 -1 -1 -1 -1 -1 -1 -1 -1 -1 -1 -1
-1 -1 -1 -1 -1 -1 -1 -1 -1 -1 -1 -1 -1 -1 -1 -1 -1 -1 -1 -1 -1 -1 -1 -1
-1 -1 -1 -1 -1 -1 -1 -1 -1 -1 -1 -1 -1 -1 -1 -1 -1 -1 -1 -1 -1 -1 -1 -1
-1 -1 -1 -1 -1 -1 -1 -1 -1 -1 -1 -1 -1 -1 -1 -1 -1 -1 -1 -1 -1 -1 -1 -1
-1 -1 -1 -1 -1 -1 -1 -1 -1 -1 -1 -1 -1 -1 -1 -1 -1 -1 -1 -1 -1 -1 -1 -1
-1 -1 -1 -1 -1 -1 -1 -1 -1 -1 -1 -1 -1 -1 -1 -1 -1 -1 -1 -1 -1 -1 -1 -1
-1 -1 -1 -1 -1 -1 -1 -1 -1 -1 -1 -1 -1 -1 -1 -1 -1 -1 -1 -1 -1 -1 -1 -1
-1 -1 -1 -1 -1 -1 -1 -1 -1 -1 -1 -1 -1 -1 -1 -1
$$ ##$RG_tab4= (0..255)
-1 -1 -1 -1 -1 -1 -1 -1 -1 -1 -1 -1 -1 -1 -1 -1 -1 -1 -1 -1 -1 -1 -1 -1
-1 -1 -1 -1 -1 -1 -1 -1 -1 -1 -1 -1 -1 -1 -1 -1 -1 -1 -1 -1 -1 -1 -1 -1
-1 -1 -1 -1 -1 -1 -1 -1 -1 -1 -1 -1 -1 -1 -1 -1 -1 -1 -1 -1 -1 -1 -1 -1
-1 -1 -1 -1 -1 -1 -1 -1 -1 -1 -1 -1 -1 -1 -1 -1 -1 -1 -1 -1 -1 -1 -1 -1
-1 -1 -1 -1 -1 -1 -1 -1 -1 -1 -1 -1 -1 -1 -1 -1 -1 -1 -1 -1 -1 -1 -1 -1
-1 -1 -1 -1 -1 -1 -1 -1 -1 -1 -1 -1 -1 -1 -1 -1 -1 -1 -1 -1 -1 -1 -1 -1
-1 -1 -1 -1 -1 -1 -1 -1 -1 -1 -1 -1 -1 -1 -1 -1 -1 -1 -1 -1 -1 -1 -1 -1
-1 -1 -1 -1 -1 -1 -1 -1 -1 -1 -1 -1 -1 -1 -1 -1 -1 -1 -1 -1 -1 -1 -1 -1
-1 -1 -1 -1 -1 -1 -1 -1 -1 -1 -1 -1 -1 -1 -1 -1 -1 -1 -1 -1 -1 -1 -1 -1
-1 -1 -1 -1 -1 -1 -1 -1 -1 -1 -1 -1 -1 -1 -1 -1 -1 -1 -1 -1 -1 -1 -1 -1
-1 -1 -1 -1 -1 -1 -1 -1 -1 -1 -1 -1 -1 -1 -1 -1
$$ ##$RG_tab5= (0..255)
-1 -1 -1 -1 -1 -1 -1 -1 -1 -1 -1 -1 -1 -1 -1 -1 -1 -1 -1 -1 -1 -1 -1 -1
-1 -1 -1 -1 -1 -1 -1 -1 -1 -1 -1 -1 -1 -1 -1 -1 -1 -1 -1 -1 -1 -1 -1 -1
-1 -1 -1 -1 -1 -1 -1 -1 -1 -1 -1 -1 -1 -1 -1 -1 -1 -1 -1 -1 -1 -1 -1 -1
-1 -1 -1 -1 -1 -1 -1 -1 -1 -1 -1 -1 -1 -1 -1 -1 -1 -1 -1 -1 -1 -1 -1 -1
-1 -1 -1 -1 -1 -1 -1 -1 -1 -1 -1 -1 -1 -1 -1 -1 -1 -1 -1 -1 -1 -1 -1 -1
-1 -1 -1 -1 -1 -1 -1 -1 -1 -1 -1 -1 -1 -1 -1 -1 -1 -1 -1 -1 -1 -1 -1 -1
-1 -1 -1 -1 -1 -1 -1 -1 -1 -1 -1 -1 -1 -1 -1 -1 -1 -1 -1 -1 -1 -1 -1 -1
-1 -1 -1 -1 -1 -1 -1 -1 -1 -1 -1 -1 -1 -1 -1 -1 -1 -1 -1 -1 -1 -1 -1 -1
-1 -1 -1 -1 -1 -1 -1 -1 -1 -1 -1 -1 -1 -1 -1 -1 -1 -1 -1 -1 -1 -1 -1 -1
-1 -1 -1 -1 -1 -1 -1 -1 -1 -1 -1 -1 -1 -1 -1 -1 -1 -1 -1 -1 -1 -1 -1 -1
-1 -1 -1 -1 -1 -1 -1 -1 -1 -1 -1 -1 -1 -1 -1 -1
$$ ##$RG_tab6= (0..255)
-1 -1 -1 -1 -1 -1 -1 -1 -1 -1 -1 -1 -1 -1 -1 -1 -1 -1 -1 -1 -1 -1 -1 -1
-1 -1 -1 -1 -1 -1 -1 -1 -1 -1 -1 -1 -1 -1 -1 -1 -1 -1 -1 -1 -1 -1 -1 -1
-1 -1 -1 -1 -1 -1 -1 -1 -1 -1 -1 -1 -1 -1 -1 -1 -1 -1 -1 -1 -1 -1 -1 -1
-1 -1 -1 -1 -1 -1 -1 -1 -1 -1 -1 -1 -1 -1 -1 -1 -1 -1 -1 -1 -1 -1 -1 -1
-1 -1 -1 -1 -1 -1 -1 -1 -1 -1 -1 -1 -1 -1 -1 -1 -1 -1 -1 -1 -1 -1 -1 -1
-1 -1 -1 -1 -1 -1 -1 -1 -1 -1 -1 -1 -1 -1 -1 -1 -1 -1 -1 -1 -1 -1 -1 -1
-1 -1 -1 -1 -1 -1 -1 -1 -1 -1 -1 -1 -1 -1 -1 -1 -1 -1 -1 -1 -1 -1 -1 -1
-1 -1 -1 -1 -1 -1 -1 -1 -1 -1 -1 -1 -1 -1 -1 -1 -1 -1 -1 -1 -1 -1 -1 -1
-1 -1 -1 -1 -1 -1 -1 -1 -1 -1 -1 -1 -1 -1 -1 -1 -1 -1 -1 -1 -1 -1 -1 -1
-1 -1 -1 -1 -1 -1 -1 -1 -1 -1 -1 -1 -1 -1 -1 -1 -1 -1 -1 -1 -1 -1 -1 -1
-1 -1 -1 -1 -1 -1 -1 -1 -1 -1 -1 -1 -1 -1 -1 -1
$$ ##$RG_tab7= (0..255)
-1 -1 -1 -1 -1 -1 -1 -1 -1 -1 -1 -1 -1 -1 -1 -1 -1 -1 -1 -1 -1 -1 -1 -1
-1 -1 -1 -1 -1 -1 -1 -1 -1 -1 -1 -1 -1 -1 -1 -1 -1 -1 -1 -1 -1 -1 -1 -1
-1 -1 -1 -1 -1 -1 -1 -1 -1 -1 -1 -1 -1 -1 -1 -1 -1 -1 -1 -1 -1 -1 -1 -1
-1 -1 -1 -1 -1 -1 -1 -1 -1 -1 -1 -1 -1 -1 -1 -1 -1 -1 -1 -1 -1 -1 -1 -1
-1 -1 -1 -1 -1 -1 -1 -1 -1 -1 -1 -1 -1 -1 -1 -1 -1 -1 -1 -1 -1 -1 -1 -1
-1 -1 -1 -1 -1 -1 -1 -1 -1 -1 -1 -1 -1 -1 -1 -1 -1 -1 -1 -1 -1 -1 -1 -1
-1 -1 -1 -1 -1 -1 -1 -1 -1 -1 -1 -1 -1 -1 -1 -1 -1 -1 -1 -1 -1 -1 -1 -1
-1 -1 -1 -1 -1 -1 -1 -1 -1 -1 -1 -1 -1 -1 -1 -1 -1 -1 -1 -1 -1 -1 -1 -1
-1 -1 -1 -1 -1 -1 -1 -1 -1 -1 -1 -1 -1 -1 -1 -1 -1 -1 -1 -1 -1 -1 -1 -1
-1 -1 -1 -1 -1 -1 -1 -1 -1 -1 -1 -1 -1 -1 -1 -1 -1 -1 -1 -1 -1 -1 -1 -1
-1 -1 -1 -1 -1 -1 -1 -1 -1 -1 -1 -1 -1 -1 -1 -1
$$ ##$RG_tab8= (0..255)
-1 -1 -1 -1 -1 -1 -1 -1 -1 -1 -1 -1 -1 -1 -1 -1 -1 -1 -1 -1 -1 -1 -1 -1
-1 -1 -1 -1 -1 -1 -1 -1 -1 -1 -1 -1 -1 -1 -1 -1 -1 -1 -1 -1 -1 -1 -1 -1
-1 -1 -1 -1 -1 -1 -1 -1 -1 -1 -1 -1 -1 -1 -1 -1 -1 -1 -1 -1 -1 -1 -1 -1
-1 -1 -1 -1 -1 -1 -1 -1 -1 -1 -1 -1 -1 -1 -1 -1 -1 -1 -1 -1 -1 -1 -1 -1
-1 -1 -1 -1 -1 -1 -1 -1 -1 -1 -1 -1 -1 -1 -1 -1 -1 -1 -1 -1 -1 -1 -1 -1
-1 -1 -1 -1 -1 -1 -1 -1 -1 -1 -1 -1 -1 -1 -1 -1 -1 -1 -1 -1 -1 -1 -1 -1
-1 -1 -1 -1 -1 -1 -1 -1 -1 -1 -1 -1 -1 -1 -1 -1 -1 -1 -1 -1 -1 -1 -1 -1
-1 -1 -1 -1 -1 -1 -1 -1 -1 -1 -1 -1 -1 -1 -1 -1 -1 -1 -1 -1 -1 -1 -1 -1
-1 -1 -1 -1 -1 -1 -1 -1 -1 -1 -1 -1 -1 -1 -1 -1 -1 -1 -1 -1 -1 -1 -1 -1
-1 -1 -1 -1 -1 -1 -1 -1 -1 -1 -1 -1 -1 -1 -1 -1 -1 -1 -1 -1 -1 -1 -1 -1
-1 -1 -1 -1 -1 -1 -1 -1 -1 -1 -1 -1 -1 -1 -1 -1
$$ ##$RG_tabA= (0..255)
1 1.1 1.3 1.4 1.6 1.8 2 2.2 2.5 2.8 3.2 3.6 4 4.5 5 5.7 6.3 7.1 8 9 10.1
11.3 12.7 14.3 16 18 20.2 22.6 25.4 28.5 32 35.9 40.3 45.3 50.8 57 64 71.8
80.6 90.5 101.6 114 128 143.7 161.3 181 203.2 228.1 256 287.4 322.5 362
406.4 456.1 512 574.7 645.1 724.1 812.7 912.3 1024 1149.4 1290.2 1448.2
1625.5 1824.6 2048 2298.8 2580.3 2896.3 3251 3649.1 4096 4597.6 5160.6
5792.6 6502 7298.2 8192 9195.2 10321.3 11585.2 13004 14596.5 16384 18390.4
20642.5 23170.5 26008 29193 32768 36780.8 41285.1 46341 -1 -1 -1 -1 -1
-1 -1 -1 -1 -1 -1 -1 -1 -1 -1 -1 -1 -1 -1 -1 -1 -1 -1 -1 -1 -1 -1 -1 -1
-1 -1 -1 -1 -1 -1 -1 -1 -1 -1 -1 -1 -1 -1 -1 -1 -1 -1 -1 -1 -1 -1 -1 -1
-1 -1 -1 -1 -1 -1 -1 -1 -1 -1 -1 -1 -1 -1 -1 -1 -1 -1 -1 -1 -1 -1 -1 -1
-1 -1 -1 -1 -1 -1 -1 -1 -1 -1 -1 -1 -1 -1 -1 -1 -1 -1 -1 -1 -1 -1 -1 -1
-1 -1 -1 -1 -1 -1 -1 -1 -1 -1 -1 -1 -1 -1 -1 -1 -1 -1 -1 -1 -1 -1 -1 -1
-1 -1 -1 -1 -1 -1 -1 -1 -1 -1 -1 -1 -1 -1 -1 -1 -1 -1 -1 -1 -1 -1 -1 -1
-1 -1 -1 -1 -1 -1 -1 -1 -1 -1 -1 -1 -1
$$ ##$ROUT14= (0..7)
0 0 0 0 0 0 0 0
$$ ##$ROUTER= 3
$$ ##$RX22TY= <tty10>
$$ ##$RXFMAX= (0..7)
-1 -1 -1 -1 -1 -1 -1 -1
$$ ##$RXFMIN= (0..7)
-1 -1 -1 -1 -1 -1 -1 -1
$$ ##$RXINTLV= (0..7)
0 0 0 0 0 0 0 0
$$ ##$RXMSTY= <no>
$$ ##$SCMTY= <no>
$$ ##$SGUC1= (0..15)
0 0 0 0 0 0 0 0 0 0 0 0 0 0 0 0
$$ ##$SGUC2= (0..15)
0 0 0 0 0 0 0 0 0 0 0 0 0 0 0 0
$$ ##$SPECTR= 5
$$ ##$SY2FLAG= 0
$$ ##$TFXNUM= 0
$$ ##$TRIPLO2= 0
$$ ##$VTUTY= <tty05>
$$ ##$WBREFAM= (0..15)
100 100 100 100 100 100 100 100 100 100 100 100 100 100 100 100
$$ ##$WBREFPH= (0..15)
0 0 0 0 0 0 0 0 0 0 0 0 0 0 0 0
$$ ##$XFAC= 2
$$ ##END=
##$RELAX= 
$$ Bruker specific parameters
$$ --------------------------
##$DU= <P:\NMR-data>
##$EXPNO= 1
##$NAME= <NMR_polar_TCDD_p11b.4D>
##$PROCNO= 1
##$TYPE= <nmr>
##$USER= <Ainhoa_raw_data>
##$ACQT0= -4.83829889523336
##$AMP= (0..31)
100 100 100 100 100 100 100 100 100 100 100 100 100 100 100 100 100 100
100 100 100 100 100 100 100 100 100 100 100 100 100 100
##$ANAVPT= -1
##$AQSEQ= 0
##$AQ_mod= 3
##$AUNM= <au_zg>
##$AUTOPOS= <40 >
##$BF1= 400.13
##$BF2= 100.612769
##$BF3= 400.13
##$BF4= 400.13
##$BF5= 500.13
##$BF6= 500.13
##$BF7= 500.13
##$BF8= 500.13
##$BYTORDA= 0
##$CFDGTYP= 0
##$CFRGTYP= 5
##$CHEMSTR= <none>
##$CNST= (0..63)
1 1 145 1 1 1 1 1 1 1 1 1 1 1 1 1 1 1 1 1 1 1 1 1 1 1 1 1 1 1 1 1 1 1 1
1 1 1 1 1 1 1 1 1 1 1 1 1 1 1 1 1 1 1 1 1 1 1 1 1 1 1 1 1
##$CPDPRG= <>
##$CPDPRG1= <>
##$CPDPRG2= <>
##$CPDPRG3= <>
##$CPDPRG4= <mlev>
##$CPDPRG5= <mlev>
##$CPDPRG6= <mlev>
##$CPDPRG7= <mlev>
##$CPDPRG8= <mlev>
##$CPDPRGB= <>
##$CPDPRGT= <>
##$D= (0..63)
0 2 0 0 0 0 0 0 0 0.06 0 0 2e-005 0 0 0 0.0002 0 0 0 0 0 0 0 0 0 0 0 0
0 0 0 0 0 0 0 0 0 0 0 0 0 0 0 0 0 0 0 0 0 0 0 0 0 0 0 0 0 0 0 0 0 0 0
##$DATE= 1228895212
##$DBL= (0..7)
120 120 120 120 120 120 120 120
##$DBP= (0..7)
150 150 150 150 150 150 150 150
##$DBP07= 0
##$DBPNAM0= <>
##$DBPNAM1= <>
##$DBPNAM2= <>
##$DBPNAM3= <>
##$DBPNAM4= <>
##$DBPNAM5= <>
##$DBPNAM6= <>
##$DBPNAM7= <>
##$DBPOAL= (0..7)
0.5 0.5 0.5 0.5 0.5 0.5 0.5 0.5
##$DBPOFFS= (0..7)
0 0 0 0 0 0 0 0
##$DE= 6
##$DECBNUC= <off>
##$DECIM= 24
##$DECNUC= <off>
##$DECSTAT= 4
##$DIGMOD= 0
##$DIGTYP= 7
##$DL= (0..7)
0 120 120 120 120 120 120 120
##$DP= (0..7)
150 150 150 150 150 150 150 150
##$DP07= 0
##$DPNAME0= <>
##$DPNAME1= <>
##$DPNAME2= <>
##$DPNAME3= <>
##$DPNAME4= <>
##$DPNAME5= <>
##$DPNAME6= <>
##$DPNAME7= <>
##$DPOAL= (0..7)
0.5 0.5 0.5 0.5 0.5 0.5 0.5 0.5
##$DPOFFS= (0..7)
0 0 0 0 0 0 0 0
##$DQDMODE= 0
##$DR= 18
##$DS= 4
##$DSLIST= <SSSSSSSSSSSSSSS>
##$DSPFIRM= 0
##$DSPFVS= -1
##$DTYPA= 0
##$EXP= <Ainhoa_d2o_pl8>
##$F1LIST= <111111111111111>
##$F2LIST= <222222222222222>
##$F3LIST= <333333333333333>
##$FCUCHAN= (0..9)
0 2 1 0 0 0 0 0 0 0
##$FL1= 90
##$FL2= 90
##$FL3= 90
##$FL4= 90
##$FOV= 20
##$FQ1LIST= <freqlist>
##$FQ2LIST= <freqlist>
##$FQ3LIST= <freqlist>
##$FQ4LIST= <freqlist>
##$FQ5LIST= <freqlist>
##$FQ6LIST= <freqlist>
##$FQ7LIST= <freqlist>
##$FQ8LIST= <freqlist>
##$FRQLO3= 1882485.02994012
##$FRQLO3N= 0
##$FS= (0..7)
83 83 83 83 83 83 83 83
##$FTLPGN= 0
##$FW= 90000
##$FnMODE= 0
##$FnTYPE= 0
##$GP031= 0
##$GPNAM0= <sine.100>
##$GPNAM1= <sine.100>
##$GPNAM10= <sine.100>
##$GPNAM11= <sine.100>
##$GPNAM12= <sine.100>
##$GPNAM13= <sine.100>
##$GPNAM14= <sine.100>
##$GPNAM15= <sine.100>
##$GPNAM16= <sine.100>
##$GPNAM17= <sine.100>
##$GPNAM18= <sine.100>
##$GPNAM19= <sine.100>
##$GPNAM2= <sine.100>
##$GPNAM20= <sine.100>
##$GPNAM21= <sine.100>
##$GPNAM22= <sine.100>
##$GPNAM23= <sine.100>
##$GPNAM24= <sine.100>
##$GPNAM25= <sine.100>
##$GPNAM26= <sine.100>
##$GPNAM27= <sine.100>
##$GPNAM28= <sine.100>
##$GPNAM29= <sine.100>
##$GPNAM3= <sine.100>
##$GPNAM30= <sine.100>
##$GPNAM31= <sine.100>
##$GPNAM4= <sine.100>
##$GPNAM5= <sine.100>
##$GPNAM6= <sine.100>
##$GPNAM7= <sine.100>
##$GPNAM8= <sine.100>
##$GPNAM9= <sine.100>
##$GPX= (0..31)
0 0 0 0 0 0 0 0 0 0 0 0 0 0 0 0 0 0 0 0 0 0 0 0 0 0 0 0 0 0 0 0
##$GPY= (0..31)
0 0 0 0 0 0 0 0 0 0 0 0 0 0 0 0 0 0 0 0 0 0 0 0 0 0 0 0 0 0 0 0
##$GPZ= (0..31)
0 0 0 0 0 0 0 0 0 0 0 0 0 0 0 0 0 0 0 0 0 0 0 0 0 0 0 0 0 0 0 0
##$GRDPROG= <>
##$GRPDLY= -1
##$HDDUTY= 20
##$HDRATE= 20
##$HGAIN= (0..3)
0 0 0 0
##$HL1= 1
##$HL2= 35
##$HL3= 16
##$HL4= 17
##$HOLDER= 0
##$HPMOD= (0..7)
0 0 0 0 0 0 0 0
##$HPPRGN= 0
##$IN= (0..63)
0.001 0.001 0.001 0.001 0.001 0.001 0.001 0.001 0.001 0.001 0.001 0.001
0.001 0.001 0.001 0.001 0.001 0.001 0.001 0.001 0.001 0.001 0.001 0.001
0.001 0.001 0.001 0.001 0.001 0.001 0.001 0.001 0.001 0.001 0.001 0.001
0.001 0.001 0.001 0.001 0.001 0.001 0.001 0.001 0.001 0.001 0.001 0.001
0.001 0.001 0.001 0.001 0.001 0.001 0.001 0.001 0.001 0.001 0.001 0.001
0.001 0.001 0.001 0.001
##$INF= (0..7)
0 0 0 0 0 0 0 0
##$INP= (0..63)
0 0 0 0 0 0 0 0 0 0 0 0 0 0 0 0 0 0 0 0 0 0 0 0 0 0 0 0 0 0 0 0 0 0 0 0
0 0 0 0 0 0 0 0 0 0 0 0 0 0 0 0 0 0 0 0 0 0 0 0 0 0 0 0
##$INSTRUM= <avance400>
##$L= (0..31)
1 1 1 1 1 1 1 1 1 1 1 1 1 1 1 1 1 1 1 1 1 1 1 1 1 1 1 1 1 1 1 1
##$LFILTER= 200
##$LGAIN= -5
##$LINPSTP= 10
##$LOCKED= yes
##$LOCKFLD= 3154
##$LOCKGN= 98.9000015258789
##$LOCKPOW= -25
##$LOCKPPM= 4.69999980926514
##$LOCNUC= <2H>
##$LOCPHAS= 268
##$LOCSHFT= yes
##$LOCSW= 0
##$LTIME= 0.200000002980232
##$MASR= 4200
##$MASRLST= <masrlst>
##$NBL= 1
##$NC= -2
##$NLOGCH= 1
##$NS= 1024
##$NUC1= <1H>
##$NUC2= <13C>
##$NUC3= <off>
##$NUC4= <off>
##$NUC5= <off>
##$NUC6= <off>
##$NUC7= <off>
##$NUC8= <off>
##$NUCLEI= 0
##$NUCLEUS= <off>
##$O1= 1883.16
##$O2= 4979.85804243228
##$O3= 1900.52349393
##$O4= 1900.52349393
##$O5= 0
##$O6= 0
##$O7= 0
##$O8= 0
##$OBSCHAN= (0..9)
0 0 0 0 0 0 0 0 0 0
##$OVERFLW= 0
##$P= (0..63)
7.6 7.6 15.2 14.9 29.8 16.5 25 50 0 0 0 0 0 0 0 200000 1000 2500 0 600
2500 0 0 0 0 200 0 7.6 1000 0 0 0 0 0 0 0 0 0 0 0 0 0 0 0 0 0 0 0 0 0 0
0 0 0 0 0 0 0 0 0 0 0 0 0
##$PACOIL= (0..15)
0 0 0 0 0 0 0 0 0 0 0 0 0 0 0 0
##$PAPS= 2
##$PARMODE= 0
##$PCPD= (0..9)
100 100 70 100 100 100 100 100 100 100
##$PHCOR= (0..31)
0 0 0 0 0 0 0 0 0 0 0 0 0 0 0 0 0 0 0 0 0 0 0 0 0 0 0 0 0 0 0 0
##$PHLIST= <>
##$PHP= 1
##$PH_ref= 0
##$PL= (0..63)
120 0 -4 120 120 120 120 120 80 60 10.34 22.38 9 120 120 120 120 120 0
120 120 120 120 120 120 120 120 22.38 120 120 9 120 120 120 120 120 120
120 120 120 120 120 120 120 120 120 120 120 120 120 120 120 120 120 120
120 120 120 120 120 120 120 120 120
##$PLSTEP= 0.1
##$PLSTRT= -6
##$POWMOD= 0
##$PQPHASE= 0
##$PQSCALE= 0
##$PR= 1
##$PRECHAN= (0..15)
-1 1 2 -1 -1 -1 -1 -1 -1 -1 -1 -1 -1 -1 -1 -1
##$PRGAIN= 0
##$PROBHD= <5 mm PABBI 1H-BB Z-GRD Z811201/0006
>
##$PROSOL= no
##$PULPROG= <zgprpl8>
##$PW= 0
##$PYNM= <acqu.py>
##$QNP= 1
##$RD= 0
##$RECCHAN= (0..15)
-1 -1 -1 -1 -1 -1 -1 -1 -1 -1 -1 -1 -1 -1 -1 -1
##$RECPH= 0
##$RECPRE= (0..15)
-1 -1 -1 -1 -1 -1 -1 -1 -1 -1 -1 -1 -1 -1 -1 -1
##$RECPRFX= (0..15)
-1 -1 -1 -1 -1 -1 -1 -1 -1 -1 -1 -1 -1 -1 -1 -1
##$RECSEL= (0..15)
0 0 0 0 0 0 0 0 0 0 0 0 0 0 0 0
##$RG= 362
##$RO= 0
##$ROUTWD1= (0..23)
0 0 0 0 0 0 0 0 0 0 0 0 0 0 0 0 0 0 0 0 1 1 0 0
##$ROUTWD2= (0..23)
0 0 0 0 0 1 0 0 0 0 0 0 0 0 0 0 0 0 1 0 1 1 0 0
##$RSEL= (0..9)
0 1 2 0 0 0 0 0 0 0
##$S= (0..7)
83 4 83 83 83 83 83 83
##$SEOUT= 0
##$SFO1= 400.13188316
##$SFO2= 100.617748858042
##$SFO3= 400.131900523494
##$SFO4= 400.131900523494
##$SFO5= 500.13
##$SFO6= 500.13
##$SFO7= 500.13
##$SFO8= 500.13
##$SOLVENT= <D2O>
##$SP= (0..31)
1 120 120 120 120 0 120 120 120 0 120 120 0 0 120 0 150 150 120 120.87
118.96 122.27 114.95 150 150 150 150 150 150 120 120 120
##$SP07= 0
##$SPECTR= 0
##$SPNAM0= <gauss>
##$SPNAM1= <Gaus1.1000>
##$SPNAM10= <Gaus1.1000>
##$SPNAM11= <Gaus1.1000>
##$SPNAM12= <gauss>
##$SPNAM13= <gauss>
##$SPNAM14= <Gaus1.1000>
##$SPNAM15= <Gaus1.1000>
##$SPNAM16= <gauss>
##$SPNAM17= <gauss>
##$SPNAM18= <Gaus1.1000>
##$SPNAM19= <Gaus1.1000>
##$SPNAM2= <Gaus1.1000>
##$SPNAM20= <Gaus1.1000>
##$SPNAM21= <Gaus1.1000>
##$SPNAM22= <Gaus1.1000>
##$SPNAM23= <gauss>
##$SPNAM24= <gauss>
##$SPNAM25= <gauss>
##$SPNAM26= <gauss>
##$SPNAM27= <gauss>
##$SPNAM28= <gauss>
##$SPNAM29= <Gaus1.1000>
##$SPNAM3= <Gaus1.1000>
##$SPNAM30= <Gaus1.1000>
##$SPNAM31= <Gaus1.1000>
##$SPNAM4= <Gaus1.1000>
##$SPNAM5= <gauss>
##$SPNAM6= <Gaus1.1000>
##$SPNAM7= <Gaus1.1000>
##$SPNAM8= <Gaus1.1000>
##$SPNAM9= <gauss>
##$SPOAL= (0..31)
0.5 0.5 0.5 0.5 0.5 0.5 0.5 0.5 0.5 0.5 0.5 0.5 0.5 0.5 0.5 0.5 0.5 0.5
0.5 0.5 0.5 0.5 0.5 0.5 0.5 0.5 0.5 0.5 0.5 0.5 0.5 0.5
##$SPOFFS= (0..31)
0 0 0 0 0 0 0 0 0 0 0 0 0 0 0 0 0 0 0 0 0 0 0 0 0 0 0 0 0 0 0 0
##$SUBNAM0= <"">
##$SUBNAM1= <"">
##$SUBNAM2= <"">
##$SUBNAM3= <"">
##$SUBNAM4= <"">
##$SUBNAM5= <"">
##$SUBNAM6= <"">
##$SUBNAM7= <"">
##$SUBNAM8= <"">
##$SUBNAM9= <"">
##$SW= 12.4709381333766
##$SWIBOX= (0..15)
0 1 2 0 0 0 0 0 0 0 0 0 0 0 0 0
##$SW_h= 4990.01996007984
##$SWfinal= 0
##$TD= 16244
##$TD0= 1
##$TE= 302.48
##$TE2= 300
##$TE3= 300
##$TEG= 300
##$TL= (0..7)
0 120 120 120 120 120 120 120
##$TP= (0..7)
150 150 150 150 150 150 150 150
##$TP07= 0
##$TPNAME0= <>
##$TPNAME1= <>
##$TPNAME2= <>
##$TPNAME3= <>
##$TPNAME4= <>
##$TPNAME5= <>
##$TPNAME6= <>
##$TPNAME7= <>
##$TPOAL= (0..7)
0.5 0.5 0.5 0.5 0.5 0.5 0.5 0.5
##$TPOFFS= (0..7)
0 0 0 0 0 0 0 0
##$TUNHIN= 0
##$TUNHOUT= 0
##$TUNXOUT= 0
##$USERA1= <user>
##$USERA2= <user>
##$USERA3= <user>
##$USERA4= <user>
##$USERA5= <user>
##$V9= 5
##$VALIST= <valist>
##$VCLIST= <CCCCCCCCCCCCCCC>
##$VD= 0
##$VDLIST= <DDDDDDDDDDDDDDD>
##$VPLIST= <PPPPPPPPPPPPPPP>
##$VTLIST= <TTTTTTTTTTTTTTT>
##$WBST= 1024
##$WBSW= 15.536156
##$XGAIN= (0..3)
0 0 0 0
##$XL= 0
##$YL= 0
##$YMAX_a= 7497741
##$YMIN_a= -10924453
##$ZGOPTNS= <>
##$ZL1= 120
##$ZL2= 120
##$ZL3= 120
##$ZL4= 120
##$ABSF1= 10
##$ABSF2= 0
##$ABSG= 5
##$ABSL= 3
##$ALPHA= 0
##$AQORDER= 0
##$ASSFAC= 0
##$ASSFACI= 0
##$ASSFACX= 0
##$ASSWID= 0
##$AUNMP= <proc_1H_AID>
##$AXLEFT= 0
##$AXNAME= <>
##$AXNUC= <off>
##$AXRIGHT= 0
##$AXTYPE= 0
##$AXUNIT= <>
##$AZFE= 0.1
##$AZFW= 0.1
##$BCFW= 1
##$BC_mod= 2
##$BYTORDP= 0
##$COROFFS= 0
##$CY= 12.5
##$DATMOD= 1
##$DC= 2
##$DFILT= <>
##$DTYPP= 0
##$F1P= 9.9967504570787
##$F2P= -9.53364507338961e-007
##$FCOR= 1
##$FTSIZE= 65536
##$FT_mod= 4
##$GAMMA= 1
##$GB= 0
##$INTBC= 1
##$INTSCL= 1
##$ISEN= 128
##$LB= 1
##$LEV0= 0
##$LPBIN= 0
##$MAXI= 10000
##$MC2= 0
##$MEAN= 0
##$ME_mod= 0
##$MI= 0.02
##$NCOEF= 0
##$NC_proc= 0
##$NLEV= 6
##$NOISF1= 8.174992
##$NOISF2= 6.675002
##$NSP= 1
##$NTH_PI= 0
##$NZP= 0
##$OFFSET= 10.97964
##$PC= 1
##$PHC0= 164.8768
##$PHC1= -2.149349
##$PH_mod= 0
##$PKNL= yes
##$PPARMOD= 0
##$PPDIAG= 0
##$PPIPTYP= 0
##$PPMPNUM= 100
##$PPRESOL= 1
##$PSCAL= 0
##$PSIGN= 0
##$PYNMP= <proc.py>
##$REVERSE= no
##$SF= 400.129984887385
##$SI= 131072
##$SIGF1= 5.6
##$SIGF2= 5.2
##$SINO= 400
##$SIOLD= 131072
##$SPECTYP= <>
##$SREGLST= <1H.D2O>
##$SSB= 2
##$STSI= 0
##$STSR= 0
##$SW_p= 4990.01996007983
##$SYMM= 0
##$S_DEV= 0
##$TDeff= 16244
##$TDoff= 0
##$TI= <>
##$TILT= no
##$TM1= 0
##$TM2= 0
##$TOPLEV= 0
##$USERP1= <user>
##$USERP2= <user>
##$USERP3= <user>
##$USERP4= <user>
##$USERP5= <user>
##$WDW= 4
##$XDIM= 8192
##$YMAX_p= 0
##$YMIN_p= 0
##$CURPLOT= <\\rik006s\net8_hp>
##$CURPRIN= <$\\rik006s\net8_hp>
##$DFORMAT= <normdp>
##$LAYOUT= <+/1d_h.xwp>
##$LFORMAT= <normlp>
##$PFORMAT= <normpl>
##$SURQMSG= 1
$$ End of Bruker specific parameters
$$ ---------------------------------
##NTUPLES= NMR FID
##VAR_NAME=  TIME,          FID/REAL,        FID/IMAG
##SYMBOL=    X,             R,               I
##VAR_TYPE=  INDEPENDENT,   DEPENDENT,       DEPENDENT
##VAR_FORM=  AFFN,          ASDF,            ASDF
##VAR_DIM=   8122,          8122,            8122
##UNITS=     SECONDS,       ARBITRARY UNITS, ARBITRARY UNITS
##FACTOR=    0.0002004,     1,               1
##FIRST=     0,             -10169814,       3264885
##LAST=      1.6274484,     -720973,         -950380
##MIN=       0,             -10464954,       -10464954
##MAX=       1.6274484,     7228444,         7228444
$$ Real data points
##PAGE= N=1
##DATA TABLE= (X++(R..R)), XYDATA
0 -10169814
1 -10117551
2 -5508613
3 -7407950
4 -8769464
5 -9204539
6 -6097115
7 -6782162
8 -9452302
9 -9678501
10 -8648840
11 -7148760
12 -7747114
13 -10464954
14 -8667477
15 -7366511
16 -7823276
17 -8908738
18 -9571471
19 -7063799
20 -6075482
21 -8991214
22 -9603840
23 -9157417
24 -7476725
25 -7774934
26 -10119341
27 -8775643
28 -6906041
29 -7579367
30 -8309277
31 -9729990
32 -8045917
33 -6809183
34 -8829901
35 -9477900
36 -8874977
37 -7378012
38 -6793393
39 -9601699
40 -9185447
41 -7270887
42 -7464084
43 -8205072
44 -9580002
45 -8341344
46 -6482413
47 -8512745
48 -9380831
49 -8913792
50 -7577597
51 -6760481
52 -9346758
53 -9594749
54 -7224910
55 -7003525
56 -7693916
57 -9806397
58 -9106849
59 -6219369
60 -7420212
61 -9315522
62 -9512863
63 -8179506
64 -6151855
65 -8330834
66 -9633966
67 -7932910
68 -7400387
69 -7438122
70 -8874584
71 -9088583
72 -6639057
73 -7430643
74 -8887316
75 -8942493
76 -8230154
77 -6319941
78 -7976224
79 -9943798
80 -8124240
81 -7001118
82 -6888670
83 -8778303
84 -9786437
85 -6801220
86 -6451958
87 -8223193
88 -8728187
89 -8401890
90 -6374448
91 -7462292
92 -9850901
93 -8435645
94 -7058021
95 -6538834
96 -7893143
97 -9708954
98 -7311372
99 -6179754
100 -7653107
101 -8564030
102 -8922932
103 -6875644
104 -6856840
105 -9412429
106 -8616827
107 -7163748
108 -6397964
109 -7252363
110 -9288428
111 -7271122
112 -5664438
113 -7434588
114 -8895158
115 -9507029
116 -7100256
117 -5880701
118 -8479508
119 -8729480
120 -7436915
121 -6265262
122 -6433884
123 -9142447
124 -8405072
125 -6302160
126 -6958861
127 -7911938
128 -8980717
129 -7490487
130 -5930046
131 -8287283
132 -8803705
133 -7349422
134 -6090063
135 -5886461
136 -8667769
137 -8749616
138 -6476520
139 -6875430
140 -7898200
141 -9191972
142 -7857534
143 -5115327
144 -6910538
145 -8620848
146 -7962675
147 -6684363
148 -5659868
149 -8140125
150 -8936208
151 -6419595
152 -6225497
153 -7242734
154 -8895925
155 -8494335
156 -5488827
157 -6349189
158 -8184724
159 -7996875
160 -7056451
161 -5429821
162 -7240400
163 -9071926
164 -7104452
165 -6279969
166 -6631214
167 -8176512
168 -8651776
169 -5682169
170 -5767714
171 -7903253
172 -8064342
173 -7207666
174 -5175700
175 -6459686
176 -9020118
177 -7527031
178 -6245492
179 -6161897
180 -7369837
181 -8702040
182 -6359780
183 -5644358
184 -7298952
185 -7610872
186 -7448997
187 -5729997
188 -6091432
189 -8649881
190 -7652064
191 -6166328
192 -5877490
193 -6912852
194 -8741394
195 -6691972
196 -5213970
197 -6977802
198 -7825754
199 -7879579
200 -6003970
201 -5491359
202 -8067531
203 -7771002
204 -6283221
205 -5774728
206 -6340606
207 -8557657
208 -7323636
209 -5292326
210 -6526648
211 -7517830
212 -7951582
213 -6314509
214 -4974556
215 -7376695
216 -7799663
217 -6460420
218 -5917190
219 -6023757
220 -8185286
221 -7690703
222 -5460996
223 -6263409
224 -7148076
225 -7642675
226 -6388666
227 -4638343
228 -6944447
229 -8161712
230 -6787929
231 -5866917
232 -5616730
233 -7915168
234 -8094617
235 -5351614
236 -5559014
237 -6780055
238 -7733399
239 -7018094
240 -4669568
241 -6201513
242 -7926517
243 -7012501
244 -6149412
245 -5422634
246 -7311693
247 -8286108
248 -5642897
249 -5211759
250 -6270966
251 -7441201
252 -7411572
253 -4836752
254 -5603765
255 -7871698
256 -7367249
257 -6282323
258 -4951371
259 -6400034
260 -8283478
261 -6218523
262 -5336832
263 -6151767
264 -7179021
265 -7571968
266 -5051273
267 -5042191
268 -7436727
269 -7442234
270 -6608180
271 -5096917
272 -5878683
273 -8253575
274 -6649470
275 -5040938
276 -5460061
277 -6700804
278 -7956589
279 -5780446
280 -4802680
281 -7009500
282 -7425819
283 -6740676
284 -5095858
285 -5241169
286 -7971110
287 -7144191
288 -5181287
289 -5157900
290 -6177874
291 -8016461
292 -6415985
293 -4572851
294 -6381638
295 -7390155
296 -7182016
297 -5509169
298 -4660669
299 -7228753
300 -7291593
301 -5453745
302 -5202517
303 -5869759
304 -7857634
305 -6904068
306 -4547662
307 -5849942
308 -7070548
309 -7145672
310 -5748027
311 -4308457
312 -6742939
313 -7748083
314 -6016705
315 -5235121
316 -5275521
317 -7308321
318 -7246688
319 -4667108
320 -5364554
321 -6781406
322 -7239386
323 -6277961
324 -4320552
325 -6163452
326 -7742562
327 -6255023
328 -5294951
329 -4966846
330 -6804936
331 -7547691
332 -4981796
333 -4919859
334 -6266802
335 -7150403
336 -6952173
337 -4711167
338 -5570768
339 -7437609
340 -6352777
341 -5388705
342 -4808564
343 -6275535
344 -7627264
345 -5381560
346 -4836960
347 -6095199
348 -6956585
349 -7115552
350 -4853561
351 -5024556
352 -7198137
353 -6608446
354 -5574364
355 -4671462
356 -5734533
357 -7712371
358 -5911439
359 -4793410
360 -5851089
361 -6693871
362 -7144531
363 -5023072
364 -4541363
365 -6926880
366 -6940553
367 -5929705
368 -4717341
369 -5162459
370 -7564252
371 -6431209
372 -4756234
373 -5417173
374 -6308392
375 -7280837
376 -5571397
377 -4334568
378 -6487849
379 -6944596
380 -6061218
381 -4873534
382 -4780553
383 -7243869
384 -6740913
385 -4782972
386 -5167001
387 -6114340
388 -7438299
389 -6048968
390 -4020822
391 -5846533
392 -6910613
393 -6275434
394 -5060007
395 -4439264
396 -6897817
397 -7196751
398 -5066691
399 -4973791
400 -5712393
401 -7251582
402 -6548944
403 -4091021
404 -5303425
405 -6755200
406 -6491558
407 -5356745
408 -4064764
409 -6300112
410 -7615175
411 -5678841
412 -4978511
413 -5229230
414 -6752065
415 -6827460
416 -4241538
417 -4810971
418 -6537170
419 -6698064
420 -5902145
421 -4204260
422 -5723508
423 -7459047
424 -5734993
425 -4781671
426 -4924837
427 -6533488
428 -7399692
429 -4800409
430 -4428433
431 -6109562
432 -6664502
433 -6279599
434 -4270399
435 -5006782
436 -7298802
437 -6206731
438 -4972301
439 -4683950
440 -5993395
441 -7520790
442 -5302244
443 -4262494
444 -5822429
445 -6642474
446 -6593695
447 -4424283
448 -4280943
449 -6888901
450 -6641579
451 -5385435
452 -4688001
453 -5473556
454 -7441888
455 -5797365
456 -4117224
457 -5325008
458 -6333338
459 -6830837
460 -4994986
461 -4079743
462 -6501761
463 -6831799
464 -5651945
465 -4673340
466 -4860370
467 -7135452
468 -6374979
469 -4329620
470 -4965234
471 -5914587
472 -6822379
473 -5560153
474 -4096430
475 -6154813
476 -6873389
477 -5718665
478 -4682715
479 -4498111
480 -6855761
481 -6787306
482 -4478056
483 -4744496
484 -5747919
485 -6862410
486 -5956069
487 -3878274
488 -5411329
489 -6780289
490 -6179276
491 -5235583
492 -4285275
493 -6162515
494 -6984069
495 -4970349
496 -4715233
497 -5322982
498 -6455417
499 -6249597
500 -4048741
501 -5072333
502 -6712655
503 -6267015
504 -5440548
505 -4356826
506 -5911410
507 -7084231
508 -5014259
509 -4457134
510 -5134112
511 -6332678
512 -6619068
513 -4306264
514 -4642705
515 -6551643
516 -6486126
517 -5695611
518 -4155956
519 -5233535
520 -7223264
521 -5605409
522 -4379785
523 -4668975
524 -5975578
525 -7038997
526 -4878373
527 -4319992
528 -6124954
529 -6409014
530 -5910191
531 -4301786
532 -4694924
533 -6984968
534 -5974568
535 -4609030
536 -4733965
537 -5777714
538 -7066521
539 -5108410
540 -3908309
541 -5755433
542 -6528266
543 -6265079
544 -4504557
545 -4138835
546 -6639719
547 -6439434
548 -4926814
549 -4601162
550 -5240229
551 -6994203
552 -5745587
553 -3959776
554 -5252504
555 -6196223
556 -6394608
557 -5023542
558 -4074835
559 -6396026
560 -6682262
561 -4938018
562 -4291520
563 -4807900
564 -6940738
565 -6282592
566 -4023476
567 -5026478
568 -6272431
569 -6606353
570 -5295853
571 -3659736
572 -5656301
573 -6802107
574 -5491527
575 -4566889
576 -4347360
577 -6449317
578 -6859542
579 -4483880
580 -4544671
581 -5689404
582 -6613291
583 -5982417
584 -3790302
585 -5024238
586 -6619107
587 -5676936
588 -4821968
589 -4357451
590 -6093631
591 -6972804
592 -4663963
593 -4389115
594 -5538197
595 -6447261
596 -6162351
597 -3859668
598 -4639127
599 -6788167
600 -6209097
601 -4980112
602 -3803409
603 -5241252
604 -7205091
605 -5423340
606 -4290308
607 -4955274
608 -6135529
609 -6737174
610 -4479386
611 -4121836
612 -6172166
613 -6252269
614 -5446118
615 -4092741
616 -4721788
617 -6891737
618 -5697311
619 -4426038
620 -4938134
621 -5935262
622 -6843678
623 -4829759
624 -3808422
625 -5752178
626 -6215588
627 -5672350
628 -4359727
629 -4432390
630 -6738697
631 -6135690
632 -4617940
633 -4770471
634 -5504088
635 -6793324
636 -5365628
637 -3750308
638 -5248420
639 -6027409
640 -5926267
641 -4885296
642 -4303692
643 -6384958
644 -6347478
645 -4724655
646 -4646019
647 -5179000
648 -6569653
649 -5616451
650 -3790090
651 -5252465
652 -6259157
653 -5941800
654 -4802808
655 -3961147
656 -6159498
657 -6737396
658 -4927961
659 -4459954
660 -4814486
661 -6474565
662 -6266645
663 -3974009
664 -4618851
665 -5902075
666 -6171936
667 -5354637
668 -3787068
669 -5399661
670 -6738252
671 -5296214
672 -4585583
673 -4667514
674 -6282038
675 -6622175
676 -4135081
677 -4238193
678 -5690769
679 -6113304
680 -5511339
681 -3805975
682 -5101403
683 -6976909
684 -5721783
685 -4596662
686 -4192382
687 -5641712
688 -6870051
689 -4699807
690 -4006268
691 -5329717
692 -6213607
693 -6141661
694 -4039056
695 -4380762
696 -6633230
697 -6072156
698 -4947826
699 -4231157
700 -5160120
701 -6783138
702 -5089508
703 -4020337
704 -5146861
705 -6024403
706 -6310046
707 -4363033
708 -4076391
709 -6461639
710 -6342186
711 -5039540
712 -4089675
713 -4790811
714 -6911394
715 -5684124
716 -3967354
717 -4746875
718 -5856480
719 -6697752
720 -4915583
721 -3588874
722 -5653644
723 -6398055
724 -5668893
725 -4499405
726 -4257312
727 -6443713
728 -6161223
729 -4298659
730 -4480390
731 -5321038
732 -6527671
733 -5431001
734 -3707766
735 -5418733
736 -6418568
737 -5754921
738 -4694380
739 -4100724
740 -6077098
741 -6256310
742 -4351979
743 -4356203
744 -5109875
745 -6455288
746 -5933412
747 -3826457
748 -4923539
749 -6273343
750 -5975234
751 -4949569
752 -3767242
753 -5532362
754 -6588611
755 -4801035
756 -4252808
757 -4767748
758 -6302225
759 -6417373
760 -4045892
761 -4494498
762 -6043556
763 -5963486
764 -5128779
765 -3779789
766 -5232640
767 -6841155
768 -5250114
769 -4285875
770 -4423114
771 -5861940
772 -6730176
773 -4475587
774 -4104150
775 -5688670
776 -6189776
777 -5773456
778 -3947650
779 -4485643
780 -6549256
781 -5686426
782 -4633339
783 -4392013
784 -5336908
785 -6640734
786 -4932058
787 -4142986
788 -5493985
789 -6018765
790 -5900865
791 -4246452
792 -4259561
793 -6416838
794 -5868982
795 -4673769
796 -4390369
797 -5166712
798 -6712224
799 -5240063
800 -3929679
801 -5197076
802 -5950133
803 -6072077
804 -4483225
805 -3830357
806 -6041591
807 -6162958
808 -4967747
809 -4396993
810 -4759302
811 -6643060
812 -5858978
813 -4029035
814 -4753662
815 -5610834
816 -6173831
817 -4911381
818 -3628356
819 -5641819
820 -6369276
821 -5222798
822 -4480231
823 -4528171
824 -6399601
825 -6060223
826 -3992915
827 -4514536
828 -5513998
829 -6251832
830 -5367487
831 -3648278
832 -5219755
833 -6435879
834 -5505385
835 -4538575
836 -4016003
837 -5936719
838 -6552943
839 -4428218
840 -4286592
841 -5251419
842 -6332838
843 -5869896
844 -3644198
845 -4617833
846 -6307194
847 -5752444
848 -4777350
849 -3893418
850 -5540645
851 -6855363
852 -4923526
853 -4220429
854 -4918712
855 -6080489
856 -6252868
857 -3954380
858 -4149304
859 -6058048
860 -6003280
861 -5191681
862 -3948584
863 -5028711
864 -6863666
865 -5353517
866 -4181189
867 -4534060
868 -5667174
869 -6532750
870 -4499170
871 -3940370
872 -5782859
873 -6129283
874 -5557697
875 -4064492
876 -4430115
877 -6583245
878 -5672555
879 -4291294
880 -4383187
881 -5322949
882 -6571228
883 -4890159
884 -3751514
885 -5456455
886 -6139177
887 -5816716
888 -4301641
889 -4011122
890 -6280074
891 -6082128
892 -4583276
893 -4275740
894 -4877143
895 -6552287
896 -5547903
897 -3822415
898 -4935468
899 -5847135
900 -5983397
901 -4707845
902 -3743261
903 -5835091
904 -6318818
905 -4922316
906 -4404869
907 -4650994
908 -6309526
909 -5803411
910 -3824285
911 -4624250
912 -5679189
913 -6079842
914 -5179728
915 -3772827
916 -5456918
917 -6382537
918 -5135223
919 -4442328
920 -4329665
921 -6001485
922 -6210316
923 -4095591
924 -4358066
925 -5492574
926 -6145053
927 -5565872
928 -3760803
929 -4961703
930 -6410776
931 -5443165
932 -4610197
933 -4161828
934 -5647766
935 -6502171
936 -4498777
937 -4258921
938 -5268801
939 -5950744
940 -5759757
941 -3889352
942 -4559895
943 -6276111
944 -5594152
945 -4780615
946 -4177603
947 -5354327
948 -6694580
949 -4867043
950 -4068792
951 -4970251
952 -5797073
953 -6032186
954 -4113835
955 -4165803
956 -6152815
957 -5864409
958 -4940835
959 -4048882
960 -4842105
961 -6662622
962 -5286551
963 -4008957
964 -4694364
965 -5648165
966 -6324305
967 -4510365
968 -3784710
969 -5817820
970 -6129052
971 -5309422
972 -4145544
973 -4310861
974 -6391994
975 -5691120
976 -4186481
977 -4558896
978 -5428465
979 -6483147
980 -5043925
981 -3618611
982 -5293894
983 -6048423
984 -5538104
985 -4374253
986 -3996877
987 -6186635
988 -6149641
989 -4405161
990 -4357824
991 -5069282
992 -6433258
993 -5517825
994 -3629383
995 -4927121
996 -6031610
997 -5771101
998 -4654394
999 -3735021
1000 -5759841
1001 -6441065
1002 -4704785
1003 -4219734
1004 -4661603
1005 -6228613
1006 -5986847
1007 -3776838
1008 -4489503
1009 -5876504
1010 -6029169
1011 -5146350
1012 -3655219
1013 -5186143
1014 -6497205
1015 -5029781
1016 -4241511
1017 -4347571
1018 -5916830
1019 -6410035
1020 -4212485
1021 -4247914
1022 -5583035
1023 -5967556
1024 -5459426
1025 -3718262
1026 -4634257
1027 -6419085
1028 -5421131
1029 -4494772
1030 -4240450
1031 -5521202
1032 -6620761
1033 -4643699
1034 -4062299
1035 -5270203
1036 -5827931
1037 -5698020
1038 -3934975
1039 -4253633
1040 -6266912
1041 -5717032
1042 -4708036
1043 -4190651
1044 -5108956
1045 -6654395
1046 -5028764
1047 -3864597
1048 -4889262
1049 -5699384
1050 -6042826
1051 -4389768
1052 -3944748
1053 -5993127
1054 -5988130
1055 -5014961
1056 -4222822
1057 -4574756
1058 -6419449
1059 -5480874
1060 -4028883
1061 -4759440
1062 -5531601
1063 -6154298
1064 -4750695
1065 -3716379
1066 -5567687
1067 -5982443
1068 -5164882
1069 -4403054
1070 -4383818
1071 -6257052
1072 -5820429
1073 -4136961
1074 -4593117
1075 -5353462
1076 -6157260
1077 -5073863
1078 -3537837
1079 -5159696
1080 -6079725
1081 -5389279
1082 -4491204
1083 -4066232
1084 -6015164
1085 -6264266
1086 -4373885
1087 -4375003
1088 -5059006
1089 -6073841
1090 -5473974
1091 -3601576
1092 -4781706
1093 -6061700
1094 -5666531
1095 -4853781
1096 -3961572
1097 -5587701
1098 -6433045
1099 -4590753
1100 -4178138
1101 -4765215
1102 -5976931
1103 -5936395
1104 -3865107
1105 -4443028
1106 -5902071
1107 -5723085
1108 -5047935
1109 -3903230
1110 -5147988
1111 -6545188
1112 -4964084
1113 -4166821
1114 -4539194
1115 -5743752
1116 -6278585
1117 -4163264
1118 -4060109
1119 -5691237
1120 -5853000
1121 -5284401
1122 -3869425
1123 -4611584
1124 -6540929
1125 -5461152
1126 -4343399
1127 -4364010
1128 -5359625
1129 -6397425
1130 -4550580
1131 -3825180
1132 -5404691
1133 -5912644
1134 -5637183
1135 -4099291
1136 -4168726
1137 -6344559
1138 -5856901
1139 -4522322
1140 -4167390
1141 -4937973
1142 -6495873
1143 -5098061
1144 -3704715
1145 -4994748
1146 -5841272
1147 -5960696
1148 -4484927
1149 -3814019
1150 -5898795
1151 -5990861
1152 -4710417
1153 -4188481
1154 -4596865
1155 -6394217
1156 -5606262
1157 -3845281
1158 -4730661
1159 -5687550
1160 -6083431
1161 -4814082
1162 -3563850
1163 -5456272
1164 -6162549
1165 -5004378
1166 -4261444
1167 -4253201
1168 -6151560
1169 -6096983
1170 -4068751
1171 -4368432
1172 -5348795
1173 -6136049
1174 -5310947
1175 -3530109
1176 -4941886
1177 -6210407
1178 -5398110
1179 -4560715
1180 -4028284
1181 -5645992
1182 -6245119
1183 -4363246
1184 -4311886
1185 -5120579
1186 -5934883
1187 -5680522
1188 -3854659
1189 -4728881
1190 -6144729
1191 -5504828
1192 -4706697
1193 -3931433
1194 -5253575
1195 -6415550
1196 -4676484
1197 -4151843
1198 -4893394
1199 -5882591
1200 -6080706
1201 -4049343
1202 -4209934
1203 -5905239
1204 -5673502
1205 -4941079
1206 -3891712
1207 -4795728
1208 -6475714
1209 -5129603
1210 -4213925
1211 -4707820
1212 -5599442
1213 -6210395
1214 -4341848
1215 -3887456
1216 -5579163
1217 -5725929
1218 -5244248
1219 -4143096
1220 -4463671
1221 -6355901
1222 -5522513
1223 -4321210
1224 -4495409
1225 -5233278
1226 -6263607
1227 -4720981
1228 -3690273
1229 -5333611
1230 -5871705
1231 -5481627
1232 -4279070
1233 -4116396
1234 -6192942
1235 -5869903
1236 -4403059
1237 -4293833
1238 -4886800
1239 -6276506
1240 -5280246
1241 -3793041
1242 -5068802
1243 -5753567
1244 -5562545
1245 -4527636
1246 -3896365
1247 -5820108
1248 -6007407
1249 -4575594
1250 -4349560
1251 -4767120
1252 -6259840
1253 -5676264
1254 -3733800
1255 -4640436
1256 -5711709
1257 -5827875
1258 -4828000
1259 -3598256
1260 -5337862
1261 -6255330
1262 -4947951
1263 -4417140
1264 -4506909
1265 -5995432
1266 -6001640
1267 -3903183
1268 -4350857
1269 -5554633
1270 -5857429
1271 -5152715
1272 -3643358
1273 -5011212
1274 -6383776
1275 -5196815
1276 -4375672
1277 -4169097
1278 -5621706
1279 -6338125
1280 -4239208
1281 -4011471
1282 -5269531
1283 -5996071
1284 -5688126
1285 -3737504
1286 -4368937
1287 -6270176
1288 -5604179
1289 -4545890
1290 -3865348
1291 -5089798
1292 -6614847
1293 -4886020
1294 -3958348
1295 -4846719
1296 -5720089
1297 -6015685
1298 -4181373
1299 -3991719
1300 -5850977
1301 -5718643
1302 -4946437
1303 -4089313
1304 -4655385
1305 -6407918
1306 -5250509
1307 -4041513
1308 -4664837
1309 -5455437
1310 -6089309
1311 -4502774
1312 -3748818
1313 -5586053
1314 -5863763
1315 -5209080
1316 -4292232
1317 -4391855
1318 -6259601
1319 -5548182
1320 -4044488
1321 -4426138
1322 -5223986
1323 -6187785
1324 -4916269
1325 -3664930
1326 -5367112
1327 -6002893
1328 -5351260
1329 -4325769
1330 -4010527
1331 -5976621
1332 -5916680
1333 -4296500
1334 -4326165
1335 -4925244
1336 -6147815
1337 -5451541
1338 -3707500
1339 -4866854
1340 -5803428
1341 -5509255
1342 -4628537
1343 -3830446
1344 -5616922
1345 -6207433
1346 -4577819
1347 -4250542
1348 -4696270
1349 -6042442
1350 -5823690
1351 -3769727
1352 -4451221
1353 -5687881
1354 -5650151
1355 -4946338
1356 -3800452
1357 -5206425
1358 -6298624
1359 -4907090
1360 -4367968
1361 -4465056
1362 -5586032
1363 -5966229
1364 -4056944
1365 -4241814
1366 -5574890
1367 -5770135
1368 -5247522
1369 -3776425
1370 -4706514
1371 -6349041
1372 -5248199
1373 -4356916
1374 -4231940
1375 -5325188
1376 -6271142
1377 -4418484
1378 -3974851
1379 -5320980
1380 -5786218
1381 -5587152
1382 -4019011
1383 -4284741
1384 -6095265
1385 -5432705
1386 -4503443
1387 -4208809
1388 -5009769
1389 -6367753
1390 -4899801
1391 -3965691
1392 -5082690
1393 -5638213
1394 -5693440
1395 -4214985
1396 -3932379
1397 -5876444
1398 -5692013
1399 -4707967
1400 -4255114
1401 -4767685
1402 -6373630
1403 -5212273
1404 -3744763
1405 -4710607
1406 -5591808
1407 -5975914
1408 -4578335
1409 -3688445
1410 -5629226
1411 -5971565
1412 -4930633
1413 -4191400
1414 -4299512
1415 -6133179
1416 -5658478
1417 -3944813
1418 -4508035
1419 -5353296
1420 -6014524
1421 -5022537
1422 -3650155
1423 -5199595
1424 -5965123
1425 -5132736
1426 -4321018
1427 -3980469
1428 -5821123
1429 -6076537
1430 -4207454
1431 -4271319
1432 -5128220
1433 -6105174
1434 -5448773
1435 -3558344
1436 -4697687
1437 -5983018
1438 -5384554
1439 -4514387
1440 -3821557
1441 -5470606
1442 -6328800
1443 -4541272
1444 -4143461
1445 -4753229
1446 -5838026
1447 -5869997
1448 -3867502
1449 -4262603
1450 -5735602
1451 -5653029
1452 -4978170
1453 -3802560
1454 -4922802
1455 -6388154
1456 -4941260
1457 -4107847
1458 -4470240
1459 -5549599
1460 -6088519
1461 -4181094
1462 -4021288
1463 -5574758
1464 -5743805
1465 -5226602
1466 -3870711
1467 -4432404
1468 -6271579
1469 -5329855
1470 -4270525
1471 -4330851
1472 -5209191
1473 -6227288
1474 -4608017
1475 -3855651
1476 -5248579
1477 -5640390
1478 -5391656
1479 -4103775
1480 -4128021
1481 -6078545
1482 -5610665
1483 -4469843
1484 -4349115
1485 -4968580
1486 -6249485
1487 -4970499
1488 -3690650
1489 -4883624
1490 -5577537
1491 -5630109
1492 -4390334
1493 -3824834
1494 -5813401
1495 -5949552
1496 -4731304
1497 -4296549
1498 -4602519
1499 -6056138
1500 -5291728
1501 -3723544
1502 -4653306
1503 -5460661
1504 -5738094
1505 -4828624
1506 -3813712
1507 -5401677
1508 -5896795
1509 -4850550
1510 -4367823
1511 -4345583
1512 -5865469
1513 -5729154
1514 -3950168
1515 -4450069
1516 -5342261
1517 -5770685
1518 -5021222
1519 -3632393
1520 -5049732
1521 -6059051
1522 -5038209
1523 -4371987
1524 -4182237
1525 -5685927
1526 -6081131
1527 -4184055
1528 -4191063
1529 -5096871
1530 -5737190
1531 -5397151
1532 -3706052
1533 -4565350
1534 -6001632
1535 -5366919
1536 -4640106
1537 -4035485
1538 -5229061
1539 -6213286
1540 -4468803
1541 -3981754
1542 -4815939
1543 -5622349
1544 -5699508
1545 -3951347
1546 -4286225
1547 -5959951
1548 -5580529
1549 -4760602
1550 -3925678
1551 -4814847
1552 -6272837
1553 -4825633
1554 -3920360
1555 -4622845
1556 -5495360
1557 -5950064
1558 -4225158
1559 -3917118
1560 -5713582
1561 -5778417
1562 -5004598
1563 -3931477
1564 -4365049
1565 -6216768
1566 -5274554
1567 -3997217
1568 -4412969
1569 -5284181
1570 -6166710
1571 -4685782
1572 -3663328
1573 -5225492
1574 -5723171
1575 -5264147
1576 -4147249
1577 -4024973
1578 -6036298
1579 -5747845
1580 -4231605
1581 -4207355
1582 -4910641
1583 -6137493
1584 -5061273
1585 -3575725
1586 -4920047
1587 -5766954
1588 -5551825
1589 -4497911
1590 -3789444
1591 -5584933
1592 -5877754
1593 -4470954
1594 -4152013
1595 -4502882
1596 -5936619
1597 -5588438
1598 -3807372
1599 -4578044
1600 -5597941
1601 -5672580
1602 -4769378
1603 -3600701
1604 -5152298
1605 -6030839
1606 -4726222
1607 -4179674
1608 -4330890
1609 -5769480
1610 -5927565
1611 -3991668
1612 -4254730
1613 -5364309
1614 -5694177
1615 -5127063
1616 -3619315
1617 -4634442
1618 -6004281
1619 -5115062
1620 -4418845
1621 -4155986
1622 -5351058
1623 -6115910
1624 -4327140
1625 -4052184
1626 -5079854
1627 -5579205
1628 -5398063
1629 -3878704
1630 -4396033
1631 -5938967
1632 -5261834
1633 -4494891
1634 -4108958
1635 -5019004
1636 -6147158
1637 -4608875
1638 -3949426
1639 -4919373
1640 -5528940
1641 -5629897
1642 -4077848
1643 -4064426
1644 -5827637
1645 -5513369
1646 -4609375
1647 -4022432
1648 -4668754
1649 -6180829
1650 -5013021
1651 -3950638
1652 -4735472
1653 -5396698
1654 -5793500
1655 -4390261
1656 -3741175
1657 -5414417
1658 -5590277
1659 -4874077
1660 -4137864
1661 -4357811
1662 -6088603
1663 -5446389
1664 -4040950
1665 -4518164
1666 -5170734
1667 -5794806
1668 -4646762
1669 -3584928
1670 -5144225
1671 -5693253
1672 -5070240
1673 -4310710
1674 -4140588
1675 -5851005
1676 -5690744
1677 -4115660
1678 -4283782
1679 -4932408
1680 -5834812
1681 -5083773
1682 -3580367
1683 -4798186
1684 -5756283
1685 -5311110
1686 -4440835
1687 -3822773
1688 -5499707
1689 -5985955
1690 -4352965
1691 -4111041
1692 -4682422
1693 -5797278
1694 -5528617
1695 -3726288
1696 -4432310
1697 -5606816
1698 -5407248
1699 -4665866
1700 -3699564
1701 -5054067
1702 -6130840
1703 -4721138
1704 -4146903
1705 -4466695
1706 -5594203
1707 -5829447
1708 -3903768
1709 -4039336
1710 -5410882
1711 -5543571
1712 -4958363
1713 -3711006
1714 -4651169
1715 -6182531
1716 -5079034
1717 -4202074
1718 -4238256
1719 -5231597
1720 -5977549
1721 -4236683
1722 -3817816
1723 -5178653
1724 -5615165
1725 -5313858
1726 -3909638
1727 -4240055
1728 -6041498
1729 -5392038
1730 -4297373
1731 -4067279
1732 -4889493
1733 -6093293
1734 -4634767
1735 -3656644
1736 -4865548
1737 -5588545
1738 -5619933
1739 -4194535
1740 -3831230
1741 -5647961
1742 -5590586
1743 -4597064
1744 -4102619
1745 -4525684
1746 -6030619
1747 -5138502
1748 -3768695
1749 -4536062
1750 -5286410
1751 -5657616
1752 -4514707
1753 -3679701
1754 -5335672
1755 -5707466
1756 -4795561
1757 -4195830
1758 -4286639
1759 -5877522
1760 -5453959
1761 -3841267
1762 -4290963
1763 -5090056
1764 -5688515
1765 -4853426
1766 -3618022
1767 -5019809
1768 -5840228
1769 -5093046
1770 -4306089
1771 -3949081
1772 -5510503
1773 -5772040
1774 -4103579
1775 -4126565
1776 -4850743
1777 -5647466
1778 -5260845
1779 -3759836
1780 -4663015
1781 -5688637
1782 -5148193
1783 -4488538
1784 -3877309
1785 -5148156
1786 -5906279
1787 -4388650
1788 -4118117
1789 -4749471
1790 -5559448
1791 -5479257
1792 -3800989
1793 -4287932
1794 -5607617
1795 -5271239
1796 -4596883
1797 -3817782
1798 -4852500
1799 -6027197
1800 -4681698
1801 -4086528
1802 -4583068
1803 -5369266
1804 -5661995
1805 -4020091
1806 -3979539
1807 -5430765
1808 -5425961
1809 -4853370
1810 -3887937
1811 -4503919
1812 -6009152
1813 -4960927
1814 -3994003
1815 -4312697
1816 -5149629
1817 -5893674
1818 -4381574
1819 -3766666
1820 -5220525
1821 -5573965
1822 -5123835
1823 -3950601
1824 -4046736
1825 -5794600
1826 -5277611
1827 -4143873
1828 -4184786
1829 -4867504
1830 -5964831
1831 -4823648
1832 -3717057
1833 -4905273
1834 -5485120
1835 -5281353
1836 -4170529
1837 -3790217
1838 -5525789
1839 -5515034
1840 -4341437
1841 -4160121
1842 -4646408
1843 -5934026
1844 -5170963
1845 -3645843
1846 -4537708
1847 -5411793
1848 -5473664
1849 -4411354
1850 -3545616
1851 -5244309
1852 -5824869
1853 -4626020
1854 -4075011
1855 -4256575
1856 -5706132
1857 -5520311
1858 -3753067
1859 -4167434
1860 -5160834
1861 -5559376
1862 -4858792
1863 -3602527
1864 -4832853
1865 -5815646
1866 -4858809
1867 -4179802
1868 -4017644
1869 -5359793
1870 -5781060
1871 -4048197
1872 -4009016
1873 -4994750
1874 -5595308
1875 -5171525
1876 -3603494
1877 -4376131
1878 -5756338
1879 -5090151
1880 -4289099
1881 -3844238
1882 -5028964
1883 -6029874
1884 -4466730
1885 -3919959
1886 -4705988
1887 -5401522
1888 -5380142
1889 -3782029
1890 -4001229
1891 -5570890
1892 -5341726
1893 -4622043
1894 -3904213
1895 -4634353
1896 -5975031
1897 -4795426
1898 -3904448
1899 -4440339
1900 -5165331
1901 -5598811
1902 -4143137
1903 -3771886
1904 -5323139
1905 -5473483
1906 -4864605
1907 -3992477
1908 -4283892
1909 -5820796
1910 -5046506
1911 -3918831
1912 -4262915
1913 -4951324
1914 -5697136
1915 -4526553
1916 -3710876
1917 -5070461
1918 -5444194
1919 -4967902
1920 -4100871
1921 -4017473
1922 -5612501
1923 -5298958
1924 -4061097
1925 -4224484
1926 -4814551
1927 -5734525
1928 -4841997
1929 -3560223
1930 -4681535
1931 -5417689
1932 -5129639
1933 -4215097
1934 -3727825
1935 -5390048
1936 -5657341
1937 -4290565
1938 -4074190
1939 -4528051
1940 -5612495
1941 -5150505
1942 -3622687
1943 -4376179
1944 -5277663
1945 -5236467
1946 -4542203
1947 -3699254
1948 -5021179
1949 -5715495
1950 -4507848
1951 -4080156
1952 -4284192
1953 -5380447
1954 -5413645
1955 -3777701
1956 -4165781
1957 -5265245
1958 -5382300
1959 -4759737
1960 -3613302
1961 -4627697
1962 -5766570
1963 -4726366
1964 -4070492
1965 -4117898
1966 -5196428
1967 -5701214
1968 -4071758
1969 -3947153
1970 -5032018
1971 -5368679
1972 -4997752
1973 -3687550
1974 -4256535
1975 -5710631
1976 -4978168
1977 -4165781
1978 -4019619
1979 -4952916
1980 -5866382
1981 -4385004
1982 -3748808
1983 -4745758
1984 -5283138
1985 -5225504
1986 -3859251
1987 -3887123
1988 -5540504
1989 -5304013
1990 -4405323
1991 -3907783
1992 -4548190
1993 -5871251
1994 -4739966
1995 -3624131
1996 -4425807
1997 -5209703
1998 -5474248
1999 -4156082
2000 -3651766
2001 -5300883
2002 -5449548
2003 -4568673
2004 -3898532
2005 -4190609
2006 -5706109
2007 -5094028
2008 -3767913
2009 -4217069
2010 -4966087
2011 -5592918
2012 -4553744
2013 -3461878
2014 -4831358
2015 -5510970
2016 -4870168
2017 -4013548
2018 -3833247
2019 -5472984
2020 -5468598
2021 -3989413
2022 -4060045
2023 -4716152
2024 -5494400
2025 -4850469
2026 -3509601
2027 -4521971
2028 -5395263
2029 -5003587
2030 -4314942
2031 -3821116
2032 -5171757
2033 -5581097
2034 -4168483
2035 -3983349
2036 -4513503
2037 -5369297
2038 -5112159
2039 -3596331
2040 -4271431
2041 -5419240
2042 -5197285
2043 -4462536
2044 -3652104
2045 -4831952
2046 -5757613
2047 -4433647
2048 -3858028
2049 -4245109
2050 -5235168
2051 -5477012
2052 -3867422
2053 -3954562
2054 -5193961
2055 -5300132
2056 -4735697
2057 -3629726
2058 -4360551
2059 -5694268
2060 -4751301
2061 -3974415
2062 -4116478
2063 -4973243
2064 -5624698
2065 -4170463
2066 -3767998
2067 -4906259
2068 -5205089
2069 -4935747
2070 -3797118
2071 -4023051
2072 -5553133
2073 -5054025
2074 -4180135
2075 -4009409
2076 -4631757
2077 -5637026
2078 -4475556
2079 -3622130
2080 -4642422
2081 -5196053
2082 -5143510
2083 -4020223
2084 -3834323
2085 -5361538
2086 -5127379
2087 -4182392
2088 -3997931
2089 -4470184
2090 -5571543
2091 -4718041
2092 -3639430
2093 -4494597
2094 -5156827
2095 -5283535
2096 -4251423
2097 -3562962
2098 -5030658
2099 -5328269
2100 -4376610
2101 -3897925
2102 -4143423
2103 -5558438
2104 -5195663
2105 -3755722
2106 -4231330
2107 -4985390
2108 -5304060
2109 -4482121
2110 -3492654
2111 -4759925
2112 -5379919
2113 -4532128
2114 -4014842
2115 -4033821
2116 -5359263
2117 -5414079
2118 -3897231
2119 -4042229
2120 -4791051
2121 -5288854
2122 -4739114
2123 -3430141
2124 -4415883
2125 -5523870
2126 -4876753
2127 -4105992
2128 -3748395
2129 -5038001
2130 -5652843
2131 -4104606
2132 -3801101
2133 -4526464
2134 -5244004
2135 -5114452
2136 -3627853
2137 -4044216
2138 -5335272
2139 -5069473
2140 -4344349
2141 -3623854
2142 -4563769
2143 -5679749
2144 -4452490
2145 -3804865
2146 -4367359
2147 -5135580
2148 -5304946
2149 -3789094
2150 -3745306
2151 -5126305
2152 -5126117
2153 -4535821
2154 -3698292
2155 -4261606
2156 -5655202
2157 -4810903
2158 -3879181
2159 -4120284
2160 -4844922
2161 -5467423
2162 -4100834
2163 -3444750
2164 -4798042
2165 -5239134
2166 -4806669
2167 -3798758
2168 -3965453
2169 -5574602
2170 -5081160
2171 -3921702
2172 -3959788
2173 -4591759
2174 -5454935
2175 -4429591
2176 -3441441
2177 -4560375
2178 -5201494
2179 -5051780
2180 -4083015
2181 -3688490
2182 -5214843
2183 -5302312
2184 -4140776
2185 -3845782
2186 -4278667
2187 -5462455
2188 -4876249
2189 -3491834
2190 -4229458
2191 -5057024
2192 -5116123
2193 -4284988
2194 -3541984
2195 -4886394
2196 -5361244
2197 -4363720
2198 -3984395
2199 -4149707
2200 -5239897
2201 -5092153
2202 -3654660
2203 -4032701
2204 -4868621
2205 -5132448
2206 -4536467
2207 -3509877
2208 -4590229
2209 -5472957
2210 -4567084
2211 -3972388
2212 -3924414
2213 -5027523
2214 -5320248
2215 -3815755
2216 -3799388
2217 -4662226
2218 -5106721
2219 -4837355
2220 -3642370
2221 -4262678
2222 -5380307
2223 -4747986
2224 -4071567
2225 -3741349
2226 -4657725
2227 -5426438
2228 -4104326
2229 -3738320
2230 -4573124
2231 -5104783
2232 -5016088
2233 -3715488
2234 -3967782
2235 -5289086
2236 -4863897
2237 -4130996
2238 -3679088
2239 -4389681
2240 -5480284
2241 -4426920
2242 -3738227
2243 -4394103
2244 -4991582
2245 -5200592
2246 -3890817
2247 -3598252
2248 -5030979
2249 -5078738
2250 -4361766
2251 -3667417
2252 -4101351
2253 -5523120
2254 -4761961
2255 -3684770
2256 -4149474
2257 -4820472
2258 -5277882
2259 -4162801
2260 -3494505
2261 -4815254
2262 -5150575
2263 -4596459
2264 -3861292
2265 -3848259
2266 -5238027
2267 -4940209
2268 -3750127
2269 -3932860
2270 -4583457
2271 -5388638
2272 -4561653
2273 -3428081
2274 -4496095
2275 -5162741
2276 -4729613
2277 -3940192
2278 -3643334
2279 -5066473
2280 -5167817
2281 -3908144
2282 -3875685
2283 -4433437
2284 -5305402
2285 -4834938
2286 -3457301
2287 -4174160
2288 -5073916
2289 -4884553
2290 -4106507
2291 -3399395
2292 -4715047
2293 -5432224
2294 -4219393
2295 -3793696
2296 -4167579
2297 -5173223
2298 -5131407
2299 -3563811
2300 -3836061
2301 -4871006
2302 -4983193
2303 -4424820
2304 -3424510
2305 -4336836
2306 -5462873
2307 -4555449
2308 -3866193
2309 -3887632
2310 -4840254
2311 -5335436
2312 -3840949
2313 -3617785
2314 -4677323
2315 -5042742
2316 -4694527
2317 -3506733
2318 -3994369
2319 -5355189
2320 -4716007
2321 -3940602
2322 -3799116
2323 -4579937
2324 -5415708
2325 -4166149
2326 -3568543
2327 -4463004
2328 -4957887
2329 -4902361
2330 -3675263
2331 -3616992
2332 -5103810
2333 -4936885
2334 -4111616
2335 -3727235
2336 -4318891
2337 -5512676
2338 -4561702
2339 -3533485
2340 -4197996
2341 -4785676
2342 -4986029
2343 -3922390
2344 -3485359
2345 -4888016
2346 -5039426
2347 -4332925
2348 -3835384
2349 -4018022
2350 -5254481
2351 -4773866
2352 -3607708
2353 -3998285
2354 -4601980
2355 -5062763
2356 -4241288
2357 -3415098
2358 -4650863
2359 -5118701
2360 -4451005
2361 -3875150
2362 -3813616
2363 -5062997
2364 -4932378
2365 -3675375
2366 -3906382
2367 -4529779
2368 -5093436
2369 -4501512
2370 -3369523
2371 -4315757
2372 -5087289
2373 -4601543
2374 -3982465
2375 -3610786
2376 -4811179
2377 -5195615
2378 -3922872
2379 -3793420
2380 -4342251
2381 -5040423
2382 -4758774
2383 -3399918
2384 -3999729
2385 -5003184
2386 -4710772
2387 -4147485
2388 -3572788
2389 -4556069
2390 -5310404
2391 -4128149
2392 -3704081
2393 -4105457
2394 -4857216
2395 -4976637
2396 -3571620
2397 -3737044
2398 -4897947
2399 -4874553
2400 -4344379
2401 -3538850
2402 -4257722
2403 -5369143
2404 -4357294
2405 -3627221
2406 -3906051
2407 -4691456
2408 -5150978
2409 -3831218
2410 -3582115
2411 -4760031
2412 -4939945
2413 -4519856
2414 -3554124
2415 -3857376
2416 -5214327
2417 -4628550
2418 -3740074
2419 -3790559
2420 -4512345
2421 -5314825
2422 -4129097
2423 -3383226
2424 -4469987
2425 -4941740
2426 -4691939
2427 -3656177
2428 -3551556
2429 -5042791
2430 -4899104
2431 -3953533
2432 -3740871
2433 -4200402
2434 -5234745
2435 -4447766
2436 -3351070
2437 -4156636
2438 -4816739
2439 -4868037
2440 -3947544
2441 -3423686
2442 -4834879
2443 -5085189
2444 -4088507
2445 -3656252
2446 -3929491
2447 -5141214
2448 -4746129
2449 -3383057
2450 -3885416
2451 -4701273
2452 -5024706
2453 -4262667
2454 -3298920
2455 -4432322
2456 -5114148
2457 -4341513
2458 -3739111
2459 -3626139
2460 -4842510
2461 -5068468
2462 -3683198
2463 -3733864
2464 -4464331
2465 -4964483
2466 -4527900
2467 -3312339
2468 -4088242
2469 -5046507
2470 -4476788
2471 -3883994
2472 -3565766
2473 -4608182
2474 -5202869
2475 -3928015
2476 -3684022
2477 -4280316
2478 -4844599
2479 -4721972
2480 -3400579
2481 -3778504
2482 -4979350
2483 -4695890
2484 -4085886
2485 -3511293
2486 -4296195
2487 -5241663
2488 -4132082
2489 -3560182
2490 -4066859
2491 -4705920
2492 -4931561
2493 -3657067
2494 -3577718
2495 -4784715
2496 -4751424
2497 -4230719
2498 -3541980
2499 -3991081
2500 -5166410
2501 -4356505
2502 -3580328
2503 -3946341
2504 -4581518
2505 -5088679
2506 -3931283
2507 -3421411
2508 -4564786
2509 -4775085
2510 -4369918
2511 -3620678
2512 -3710386
2513 -5017315
2514 -4601997
2515 -3708641
2516 -3874980
2517 -4370574
2518 -5042724
2519 -4161333
2520 -3344328
2521 -4365948
2522 -4771469
2523 -4462749
2524 -3727703
2525 -3556736
2526 -4933367
2527 -4854314
2528 -3770570
2529 -3706634
2530 -4159951
2531 -5025186
2532 -4384508
2533 -3242479
2534 -4097836
2535 -4815372
2536 -4683911
2537 -3922423
2538 -3351597
2539 -4633795
2540 -5036906
2541 -3982623
2542 -3638636
2543 -3870062
2544 -4881958
2545 -4754167
2546 -3420655
2547 -3835464
2548 -4649490
2549 -4769319
2550 -4184746
2551 -3280251
2552 -4276604
2553 -5047217
2554 -4128226
2555 -3671779
2556 -3802755
2557 -4785969
2558 -4969648
2559 -3530672
2560 -3618233
2561 -4512839
2562 -4776266
2563 -4353717
2564 -3246244
2565 -3939619
2566 -5083240
2567 -4423889
2568 -3790946
2569 -3614231
2570 -4481023
2571 -5126762
2572 -3804438
2573 -3431355
2574 -4243776
2575 -4723595
2576 -4591038
2577 -3391681
2578 -3674244
2579 -5030818
2580 -4644438
2581 -3876361
2582 -3481418
2583 -4179232
2584 -5174483
2585 -4085720
2586 -3350743
2587 -4019517
2588 -4640037
2589 -4838268
2590 -3665279
2591 -3417872
2592 -4755366
2593 -4753525
2594 -4072588
2595 -3493208
2596 -3828021
2597 -5065239
2598 -4403730
2599 -3454491
2600 -3885874
2601 -4470841
2602 -4922615
2603 -3932275
2604 -3243475
2605 -4441631
2606 -4779180
2607 -4250940
2608 -3604622
2609 -3629841
2610 -4948948
2611 -4680997
2612 -3520608
2613 -3707547
2614 -4278971
2615 -4924167
2616 -4171625
2617 -3150812
2618 -4161779
2619 -4817489
2620 -4465473
2621 -3793260
2622 -3447365
2623 -4677690
2624 -4886513
2625 -3732076
2626 -3593693
2627 -3988413
2628 -4797200
2629 -4499594
2630 -3294781
2631 -3936390
2632 -4723387
2633 -4526270
2634 -3956551
2635 -3337581
2636 -4384434
2637 -4963609
2638 -3891881
2639 -3584275
2640 -3887781
2641 -4724256
2642 -4733987
2643 -3388514
2644 -3688355
2645 -4622240
2646 -4578257
2647 -4080028
2648 -3283664
2649 -4097080
2650 -5006336
2651 -4103615
2652 -3639864
2653 -3780487
2654 -4518328
2655 -4872673
2656 -3567553
2657 -3462556
2658 -4405589
2659 -4606780
2660 -4304060
2661 -3343543
2662 -3784427
2663 -4975410
2664 -4350192
2665 -3690719
2666 -3646168
2667 -4272061
2668 -4916279
2669 -3762185
2670 -3345690
2671 -4293981
2672 -4617819
2673 -4476469
2674 -3522256
2675 -3608226
2676 -4860585
2677 -4474953
2678 -3699980
2679 -3537269
2680 -4045984
2681 -4977204
2682 -4094220
2683 -3308825
2684 -4070087
2685 -4562865
2686 -4632770
2687 -3684366
2688 -3345064
2689 -4646665
2690 -4632366
2691 -3830967
2692 -3505770
2693 -3847466
2694 -4981688
2695 -4388802
2696 -3278152
2697 -3842076
2698 -4471884
2699 -4725111
2700 -3858588
2701 -3118948
2702 -4382296
2703 -4835387
2704 -4115911
2705 -3557408
2706 -3564336
2707 -4783714
2708 -4671984
2709 -3395544
2710 -3604489
2711 -4228978
2712 -4715131
2713 -4163783
2714 -3140337
2715 -4094193
2716 -4839544
2717 -4294350
2718 -3705465
2719 -3392121
2720 -4494897
2721 -4823411
2722 -3564063
2723 -3473946
2724 -4079803
2725 -4735839
2726 -4452048
2727 -3155522
2728 -3759271
2729 -4780072
2730 -4403187
2731 -3770698
2732 -3259371
2733 -4225621
2734 -4972505
2735 -3840203
2736 -3448147
2737 -3891343
2738 -4582179
2739 -4697714
2740 -3364329
2741 -3444130
2742 -4498852
2743 -4459454
2744 -4021312
2745 -3291746
2746 -3907706
2747 -4979098
2748 -4124259
2749 -3491359
2750 -3730621
2751 -4377561
2752 -4788324
2753 -3540412
2754 -3273517
2755 -4389150
2756 -4552293
2757 -4186278
2758 -3367785
2759 -3657689
2760 -4888059
2761 -4310314
2762 -3527636
2763 -3602299
2764 -4147463
2765 -4860117
2766 -3881767
2767 -3215842
2768 -4170930
2769 -4545980
2770 -4359924
2771 -3504883
2772 -3360569
2773 -4674514
2774 -4501365
2775 -3620370
2776 -3516025
2777 -3958705
2778 -4897796
2779 -4180518
2780 -3177331
2781 -3928015
2782 -4465346
2783 -4466291
2784 -3675306
2785 -3157934
2786 -4416704
2787 -4654203
2788 -3826287
2789 -3535461
2790 -3736308
2791 -4750032
2792 -4431193
2793 -3237316
2794 -3708542
2795 -4299526
2796 -4465601
2797 -3917915
2798 -3174920
2799 -4215615
2800 -4727713
2801 -3965507
2802 -3597859
2803 -3568383
2804 -4507567
2805 -4559517
2806 -3328326
2807 -3548199
2808 -4216659
2809 -4505405
2810 -4101495
2811 -3139890
2812 -3966997
2813 -4808663
2814 -4101728
2815 -3563140
2816 -3393404
2817 -4324217
2818 -4752884
2819 -3515448
2820 -3431069
2821 -4120356
2822 -4501994
2823 -4303395
2824 -3193920
2825 -3636516
2826 -4664279
2827 -4252772
2828 -3742517
2829 -3364233
2830 -4068980
2831 -4852998
2832 -3778542
2833 -3338152
2834 -3929592
2835 -4433330
2836 -4480637
2837 -3274360
2838 -3340041
2839 -4588187
2840 -4445605
2841 -3869971
2842 -3357941
2843 -3859902
2844 -4882343
2845 -3983956
2846 -3244123
2847 -3700151
2848 -4284561
2849 -4649025
2850 -3547954
2851 -3142998
2852 -4360703
2853 -4566635
2854 -4078448
2855 -3381894
2856 -3522954
2857 -4759063
2858 -4257862
2859 -3268188
2860 -3499005
2861 -4107508
2862 -4775958
2863 -3900881
2864 -3073043
2865 -4086676
2866 -4535716
2867 -4192011
2868 -3459889
2869 -3254618
2870 -4557188
2871 -4531613
2872 -3473147
2873 -3418780
2874 -3872368
2875 -4717730
2876 -4172578
2877 -3072990
2878 -3823342
2879 -4434200
2880 -4267034
2881 -3646041
2882 -3162114
2883 -4323879
2884 -4671044
2885 -3664621
2886 -3429181
2887 -3685787
2888 -4561585
2889 -4376628
2890 -3110176
2891 -3562311
2892 -4366549
2893 -4411140
2894 -3875014
2895 -3068116
2896 -4021672
2897 -4777126
2898 -3892426
2899 -3418912
2900 -3475638
2901 -4351777
2902 -4586756
2903 -3324540
2904 -3426940
2905 -4248654
2906 -4413247
2907 -4081245
2908 -3126309
2909 -3692579
2910 -4650440
2911 -4015058
2912 -3511154
2913 -3401375
2914 -4143645
2915 -4752555
2916 -3595048
2917 -3299374
2918 -4053253
2919 -4380669
2920 -4246198
2921 -3176465
2922 -3386834
2923 -4570710
2924 -4212339
2925 -3620468
2926 -3364182
2927 -3936999
2928 -4798501
2929 -3817796
2930 -3210460
2931 -3851041
2932 -4271952
2933 -4358527
2934 -3365854
2935 -3211656
2936 -4440915
2937 -4374811
2938 -3769298
2939 -3349545
2940 -3645020
2941 -4708347
2942 -4053787
2943 -3181339
2944 -3654369
2945 -4181534
2946 -4508159
2947 -3627834
2948 -3062840
2949 -4183522
2950 -4403868
2951 -3878386
2952 -3395432
2953 -3429158
2954 -4537563
2955 -4260556
2956 -3284547
2957 -3569141
2958 -4048819
2959 -4504940
2960 -3858500
2961 -3014428
2962 -3973946
2963 -4423247
2964 -3948387
2965 -3462014
2966 -3324393
2967 -4444051
2968 -4477808
2969 -3365022
2970 -3454811
2971 -3924011
2972 -4475031
2973 -4050607
2974 -2968268
2975 -3699303
2976 -4425727
2977 -4120582
2978 -3623099
2979 -3185419
2980 -4200870
2981 -4671509
2982 -3552471
2983 -3295979
2984 -3678379
2985 -4371322
2986 -4283283
2987 -3061511
2988 -3486291
2989 -4412418
2990 -4252678
2991 -3759446
2992 -3116043
2993 -3894289
2994 -4690637
2995 -3757941
2996 -3298385
2997 -3529329
2998 -4221431
2999 -4507444
3000 -3284349
3001 -3267814
3002 -4255087
3003 -4326119
3004 -3915614
3005 -3057596
3006 -3542795
3007 -4680967
3008 -4007510
3009 -3328658
3010 -3397082
3011 -4075860
3012 -4665536
3013 -3501491
3014 -3054140
3015 -3999800
3016 -4325837
3017 -4119665
3018 -3197721
3019 -3276099
3020 -4554478
3021 -4246169
3022 -3476721
3023 -3298198
3024 -3788622
3025 -4669730
3026 -3802504
3027 -2975610
3028 -3724546
3029 -4256869
3030 -4313544
3031 -3441390
3032 -3091835
3033 -4317124
3034 -4364036
3035 -3617552
3036 -3283810
3037 -3531548
3038 -4548247
3039 -4068172
3040 -3075668
3041 -3601331
3042 -4148925
3043 -4373595
3044 -3669885
3045 -2991434
3046 -4052628
3047 -4403968
3048 -3729703
3049 -3319820
3050 -3354874
3051 -4425218
3052 -4323264
3053 -3188248
3054 -3448483
3055 -4007299
3056 -4356799
3057 -3855109
3058 -2936039
3059 -3781505
3060 -4412252
3061 -3899671
3062 -3455691
3063 -3235346
3064 -4196320
3065 -4482388
3066 -3353135
3067 -3318409
3068 -3817235
3069 -4287325
3070 -4069910
3071 -3015391
3072 -3548320
3073 -4398599
3074 -4034342
3075 -3577061
3076 -3178611
3077 -3947911
3078 -4518377
3079 -3483749
3080 -3227906
3081 -3693242
3082 -4205841
3083 -4250616
3084 -3151233
3085 -3351084
3086 -4315260
3087 -4112471
3088 -3640700
3089 -3087160
3090 -3673853
3091 -4568640
3092 -3727356
3093 -3206583
3094 -3566011
3095 -4132541
3096 -4416699
3097 -3303709
3098 -3112193
3099 -4140063
3100 -4176610
3101 -3778130
3102 -3128491
3103 -3445571
3104 -4556693
3105 -3994299
3106 -3275344
3107 -3416267
3108 -3901974
3109 -4447690
3110 -3512048
3111 -2961625
3112 -3915963
3113 -4210077
3114 -3952969
3115 -3265490
3116 -3262773
3117 -4428699
3118 -4152085
3119 -3308905
3120 -3340811
3121 -3735546
3122 -4412947
3123 -3729623
3124 -2929232
3125 -3776384
3126 -4237145
3127 -4082219
3128 -3394202
3129 -3066339
3130 -4226503
3131 -4304155
3132 -3388259
3133 -3238910
3134 -3563153
3135 -4434796
3136 -4027992
3137 -2924516
3138 -3515411
3139 -4167722
3140 -4183870
3141 -3536752
3142 -2892241
3143 -3946310
3144 -4433481
3145 -3596969
3146 -3243284
3147 -3372170
3148 -4306809
3149 -4308011
3150 -3082239
3151 -3266366
3152 -3957221
3153 -4197774
3154 -3779826
3155 -2882354
3156 -3658676
3157 -4478313
3158 -3826979
3159 -3328788
3160 -3218205
3161 -4063605
3162 -4436817
3163 -3246109
3164 -3113695
3165 -3796449
3166 -4192628
3167 -4017885
3168 -2980442
3169 -3388822
3170 -4397979
3171 -3992833
3172 -3424177
3173 -3091254
3174 -3761164
3175 -4494535
3176 -3503536
3177 -3072333
3178 -3664360
3179 -4144883
3180 -4199853
3181 -3118516
3182 -3122531
3183 -4227638
3184 -4089937
3185 -3552265
3186 -3088962
3187 -3520407
3188 -4493016
3189 -3764494
3190 -3093923
3191 -3502868
3192 -3986501
3193 -4283817
3194 -3321462
3195 -2939130
3196 -4006106
3197 -4156017
3198 -3715542
3199 -3172936
3200 -3326675
3201 -4418630
3202 -3980897
3203 -3120507
3204 -3357989
3205 -3805556
3206 -4294059
3207 -3554008
3208 -2891005
3209 -3835511
3210 -4179348
3211 -3832612
3212 -3279654
3213 -3159527
3214 -4235631
3215 -4128370
3216 -3189412
3217 -3232475
3218 -3629295
3219 -4296432
3220 -3840699
3221 -2902901
3222 -3603360
3223 -4160466
3224 -3948160
3225 -3395101
3226 -2978110
3227 -3988714
3228 -4264589
3229 -3360224
3230 -3227082
3231 -3513120
3232 -4187701
3233 -4016492
3234 -2982065
3235 -3420615
3236 -4049644
3237 -3951186
3238 -3530891
3239 -2952182
3240 -3778467
3241 -4357167
3242 -3511452
3243 -3214365
3244 -3394353
3245 -4075448
3246 -4157883
3247 -3017508
3248 -3191025
3249 -3991058
3250 -4055075
3251 -3695706
3252 -2940830
3253 -3547864
3254 -4405065
3255 -3697296
3256 -3189366
3257 -3226731
3258 -3893059
3259 -4306796
3260 -3202407
3261 -3028796
3262 -3852628
3263 -4106581
3264 -3879557
3265 -2988158
3266 -3274509
3267 -4318745
3268 -3865791
3269 -3246898
3270 -3128147
3271 -3698284
3272 -4383085
3273 -3454639
3274 -2960813
3275 -3679231
3276 -4053360
3277 -4001809
3278 -3085846
3279 -3007426
3280 -4168457
3281 -4049698
3282 -3391110
3283 -3082198
3284 -3480813
3285 -4412839
3286 -3736861
3287 -2914474
3288 -3456372
3289 -3944457
3290 -4096495
3291 -3268161
3292 -2862383
3293 -3977612
3294 -4150552
3295 -3544752
3296 -3123498
3297 -3265942
3298 -4280368
3299 -3963322
3300 -2956761
3301 -3248362
3302 -3794424
3303 -4209693
3304 -3577417
3305 -2774726
3306 -3681228
3307 -4195706
3308 -3734339
3309 -3198451
3310 -3033034
3311 -4048993
3312 -4142864
3313 -3125311
3314 -3171662
3315 -3655729
3316 -4172970
3317 -3811742
3318 -2827697
3319 -3439336
3320 -4096416
3321 -3771702
3322 -3296614
3323 -2952694
3324 -3857387
3325 -4280773
3326 -3301700
3327 -3119476
3328 -3521079
3329 -4100375
3330 -3989244
3331 -2868053
3332 -3177384
3333 -4027991
3334 -3910406
3335 -3451994
3336 -2877964
3337 -3614437
3338 -4382505
3339 -3536090
3340 -3071317
3341 -3310691
3342 -3921137
3343 -4138342
3344 -3048669
3345 -3007211
3346 -3893102
3347 -3983725
3348 -3652996
3349 -2937540
3350 -3327575
3351 -4276505
3352 -3695007
3353 -3127614
3354 -3204747
3355 -3722687
3356 -4204975
3357 -3287050
3358 -2951440
3359 -3747183
3360 -3946001
3361 -3750261
3362 -3043813
3363 -3116017
3364 -4141954
3365 -3832869
3366 -3205674
3367 -3169301
3368 -3578674
3369 -4229667
3370 -3481923
3371 -2865150
3372 -3584422
3373 -3919287
3374 -3810862
3375 -3127461
3376 -2978461
3377 -4051434
3378 -3980767
3379 -3278448
3380 -3127497
3381 -3432545
3382 -4190362
3383 -3673516
3384 -2828405
3385 -3376452
3386 -3853242
3387 -3935632
3388 -3336461
3389 -2854660
3390 -3850764
3391 -4112506
3392 -3415959
3393 -3091715
3394 -3211171
3395 -4088551
3396 -3897334
3397 -2880408
3398 -3213528
3399 -3798284
3400 -4012049
3401 -3509571
3402 -2774333
3403 -3594281
3404 -4134724
3405 -3535803
3406 -3117498
3407 -3066329
3408 -3931394
3409 -4085618
3410 -3038578
3411 -3094208
3412 -3668842
3413 -3995607
3414 -3682409
3415 -2767082
3416 -3323377
3417 -4123751
3418 -3699854
3419 -3211926
3420 -2960195
3421 -3756356
3422 -4247805
3423 -3210115
3424 -2936886
3425 -3463665
3426 -3939014
3427 -3879868
3428 -2855443
3429 -3069035
3430 -4042068
3431 -3862390
3432 -3365923
3433 -2913353
3434 -3485245
3435 -4246174
3436 -3396993
3437 -2891159
3438 -3312827
3439 -3830756
3440 -4016424
3441 -3066126
3442 -2938849
3443 -3898116
3444 -3909091
3445 -3483164
3446 -2909690
3447 -3213118
3448 -4186839
3449 -3642264
3450 -2935405
3451 -3170915
3452 -3721753
3453 -4160665
3454 -3279378
3455 -2770451
3456 -3677590
3457 -3949284
3458 -3600700
3459 -2942897
3460 -2964924
3461 -4082317
3462 -3895615
3463 -3082440
3464 -3082689
3465 -3495464
3466 -4127239
3467 -3517869
3468 -2740986
3469 -3432553
3470 -3873797
3471 -3758313
3472 -3157907
3473 -2841648
3474 -3861292
3475 -4021442
3476 -3240430
3477 -3046565
3478 -3285348
3479 -4015799
3480 -3708718
3481 -2774925
3482 -3265976
3483 -3840528
3484 -3834331
3485 -3317211
3486 -2764098
3487 -3636017
3488 -4049591
3489 -3320507
3490 -3033417
3491 -3159177
3492 -3908463
3493 -3903069
3494 -2894156
3495 -3131398
3496 -3752024
3497 -3860844
3498 -3480697
3499 -2744349
3500 -3384771
3501 -4040403
3502 -3459862
3503 -3081066
3504 -3069042
3505 -3778267
3506 -4054621
3507 -3038931
3508 -2965653
3509 -3590877
3510 -3832259
3511 -3617996
3512 -2785207
3513 -3163888
3514 -4021954
3515 -3621188
3516 -3159343
3517 -3000343
3518 -3590335
3519 -4102326
3520 -3169516
3521 -2862789
3522 -3452774
3523 -3779582
3524 -3736523
3525 -2921846
3526 -3030238
3527 -3952845
3528 -3724917
3529 -3230490
3530 -2948783
3531 -3355298
3532 -4093654
3533 -3371097
3534 -2811673
3535 -3312429
3536 -3758908
3537 -3888896
3538 -3056809
3539 -2814948
3540 -3794691
3541 -3839192
3542 -3323084
3543 -2898458
3544 -3151809
3545 -4093398
3546 -3629047
3547 -2845197
3548 -3159103
3549 -3632695
3550 -3951433
3551 -3247316
3552 -2700491
3553 -3570787
3554 -3865720
3555 -3472467
3556 -3004625
3557 -2982177
3558 -3956146
3559 -3843984
3560 -2955896
3561 -3032736
3562 -3450075
3563 -3926759
3564 -3419452
3565 -2650905
3566 -3389481
3567 -3902219
3568 -3586039
3569 -3074377
3570 -2847429
3571 -3799085
3572 -3987471
3573 -3039652
3574 -2907107
3575 -3296172
3576 -3914731
3577 -3660965
3578 -2701437
3579 -3167033
3580 -3870099
3581 -3727510
3582 -3203472
3583 -2693499
3584 -3493915
3585 -4044705
3586 -3241374
3587 -2925689
3588 -3165856
3589 -3811803
3590 -3874429
3591 -2834035
3592 -2946228
3593 -3695618
3594 -3760761
3595 -3370794
3596 -2681550
3597 -3224005
3598 -4039363
3599 -3432836
3600 -2966481
3601 -3052466
3602 -3662032
3603 -3977884
3604 -2975782
3605 -2788750
3606 -3534559
3607 -3766155
3608 -3537626
3609 -2793992
3610 -3044412
3611 -3976868
3612 -3605546
3613 -3031113
3614 -2934940
3615 -3417298
3616 -4008213
3617 -3216841
3618 -2729547
3619 -3370883
3620 -3740908
3621 -3712923
3622 -2943672
3623 -2842961
3624 -3823117
3625 -3713388
3626 -3116759
3627 -2875055
3628 -3208258
3629 -4004320
3630 -3457851
3631 -2751815
3632 -3227894
3633 -3648749
3634 -3777136
3635 -3103464
3636 -2715018
3637 -3618454
3638 -3768842
3639 -3239375
3640 -2922903
3641 -3047694
3642 -3898968
3643 -3643029
3644 -2814420
3645 -3097076
3646 -3513516
3647 -3750810
3648 -3235939
3649 -2660976
3650 -3464686
3651 -3835743
3652 -3364782
3653 -2992270
3654 -2954376
3655 -3773267
3656 -3759874
3657 -2837576
3658 -2939371
3659 -3411292
3660 -3782728
3661 -3426587
3662 -2637759
3663 -3277519
3664 -3865265
3665 -3484189
3666 -3042279
3667 -2806037
3668 -3569650
3669 -3864121
3670 -2978008
3671 -2869399
3672 -3283931
3673 -3742141
3674 -3614725
3675 -2727609
3676 -3060126
3677 -3767347
3678 -3551011
3679 -3138200
3680 -2739094
3681 -3368554
3682 -3942316
3683 -3154308
3684 -2841662
3685 -3186892
3686 -3676087
3687 -3734181
3688 -2782883
3689 -2842355
3690 -3676511
3691 -3639625
3692 -3244272
3693 -2737353
3694 -3189231
3695 -3982380
3696 -3360078
3697 -2840858
3698 -3030684
3699 -3517378
3700 -3837157
3701 -2967102
3702 -2691189
3703 -3507469
3704 -3718266
3705 -3428210
3706 -2780385
3707 -2935905
3708 -3897601
3709 -3548510
3710 -2876641
3711 -2906770
3712 -3355043
3713 -3901486
3714 -3187263
3715 -2632456
3716 -3340770
3717 -3687704
3718 -3534943
3719 -2892341
3720 -2746458
3721 -3713234
3722 -3663040
3723 -2972143
3724 -2858907
3725 -3203611
3726 -3913754
3727 -3424794
3728 -2621740
3729 -3140499
3730 -3623595
3731 -3616135
3732 -3003882
3733 -2603139
3734 -3545264
3735 -3797612
3736 -3122353
3737 -2858167
3738 -3027420
3739 -3805527
3740 -3622661
3741 -2680820
3742 -2940498
3743 -3493497
3744 -3681222
3745 -3216706
3746 -2559122
3747 -3315368
3748 -3857225
3749 -3286112
3750 -2881351
3751 -2848058
3752 -3610749
3753 -3760212
3754 -2805410
3755 -2834005
3756 -3368450
3757 -3674255
3758 -3417051
3759 -2624591
3760 -3084573
3761 -3776490
3762 -3402614
3763 -2982008
3764 -2756758
3765 -3384239
3766 -3833272
3767 -2998825
3768 -2797495
3769 -3266111
3770 -3629010
3771 -3550940
3772 -2680797
3773 -2879349
3774 -3695982
3775 -3482325
3776 -3054759
3777 -2748617
3778 -3241246
3779 -3883912
3780 -3177661
3781 -2745825
3782 -3100121
3783 -3510400
3784 -3654413
3785 -2812490
3786 -2681833
3787 -3547638
3788 -3593118
3789 -3221881
3790 -2771798
3791 -3045072
3792 -3848643
3793 -3339821
3794 -2742230
3795 -2975793
3796 -3370762
3797 -3695685
3798 -2998523
3799 -2631555
3800 -3417589
3801 -3602812
3802 -3298271
3803 -2827576
3804 -2865428
3805 -3742940
3806 -3475689
3807 -2764832
3808 -2892155
3809 -3287896
3810 -3742835
3811 -3178666
3812 -2564477
3813 -3264172
3814 -3628591
3815 -3373783
3816 -2854147
3817 -2696488
3818 -3608221
3819 -3646991
3820 -2890876
3821 -2848313
3822 -3151359
3823 -3709918
3824 -3370277
3825 -2564533
3826 -3045516
3827 -3545407
3828 -3460292
3829 -3003270
3830 -2617260
3831 -3431939
3832 -3751389
3833 -3034299
3834 -2813583
3835 -2996046
3836 -3609994
3837 -3523935
3838 -2603004
3839 -2889014
3840 -3490206
3841 -3524879
3842 -3153116
3843 -2586691
3844 -3222307
3845 -3766878
3846 -3151008
3847 -2799815
3848 -2868765
3849 -3474674
3850 -3663264
3851 -2748415
3852 -2747580
3853 -3393859
3854 -3579790
3855 -3295444
3856 -2576120
3857 -2982711
3858 -3763136
3859 -3290896
3860 -2829460
3861 -2774246
3862 -3338704
3863 -3794197
3864 -2926154
3865 -2633173
3866 -3227904
3867 -3548805
3868 -3448917
3869 -2643815
3870 -2729936
3871 -3659430
3872 -3492860
3873 -2965299
3874 -2703470
3875 -3125875
3876 -3819929
3877 -3135309
3878 -2575435
3879 -3038915
3880 -3443904
3881 -3541257
3882 -2815948
3883 -2622593
3884 -3509017
3885 -3561571
3886 -3074059
3887 -2719710
3888 -2920046
3889 -3730236
3890 -3322799
3891 -2613426
3892 -2905030
3893 -3352122
3894 -3640763
3895 -3010338
3896 -2509883
3897 -3322161
3898 -3600340
3899 -3177903
3900 -2731126
3901 -2735078
3902 -3616003
3903 -3510656
3904 -2705460
3905 -2821617
3906 -3220676
3907 -3636104
3908 -3208652
3909 -2505028
3910 -3096989
3911 -3541716
3912 -3281863
3913 -2860084
3914 -2621827
3915 -3439203
3916 -3644021
3917 -2867204
3918 -2762790
3919 -3067822
3920 -3537246
3921 -3356069
3922 -2541666
3923 -2937876
3924 -3494198
3925 -3354620
3926 -2996071
3927 -2602961
3928 -3246822
3929 -3667664
3930 -2955994
3931 -2722531
3932 -2951031
3933 -3454528
3934 -3489371
3935 -2625192
3936 -2791426
3937 -3457651
3938 -3438488
3939 -3091775
3940 -2552273
3941 -3040711
3942 -3680194
3943 -3092867
3944 -2716510
3945 -2846968
3946 -3339065
3947 -3608743
3948 -2783998
3949 -2664777
3950 -3318371
3951 -3437164
3952 -3217124
3953 -2589691
3954 -2822735
3955 -3631093
3956 -3252641
3957 -2783873
3958 -2802861
3959 -3223135
3960 -3659816
3961 -2913652
3962 -2551791
3963 -3172464
3964 -3409962
3965 -3286654
3966 -2681954
3967 -2700753
3968 -3568381
3969 -3383544
3970 -2834751
3971 -2743112
3972 -3063850
3973 -3656400
3974 -3087031
3975 -2496652
3976 -3029941
3977 -3384978
3978 -3392090
3979 -2793957
3980 -2551701
3981 -3436616
3982 -3493683
3983 -2904935
3984 -2668423
3985 -2895770
3986 -3631612
3987 -3294915
3988 -2516209
3989 -2880511
3990 -3328138
3991 -3480136
3992 -2945127
3993 -2431832
3994 -3212554
3995 -3542638
3996 -3035781
3997 -2707426
3998 -2729789
3999 -3517353
4000 -3498353
4001 -2634282
4002 -2749204
4003 -3185773
4004 -3470665
4005 -3103458
4006 -2402883
4007 -2994461
4008 -3550988
4009 -3191944
4010 -2808857
4011 -2633119
4012 -3346081
4013 -3612893
4014 -2748000
4015 -2631619
4016 -3040139
4017 -3439216
4018 -3289404
4019 -2461442
4020 -2817514
4021 -3521487
4022 -3300085
4023 -2892676
4024 -2554281
4025 -3126370
4026 -3644412
4027 -2899766
4028 -2590555
4029 -2911183
4030 -3365124
4031 -3453505
4032 -2603015
4033 -2646587
4034 -3391315
4035 -3359452
4036 -3008906
4037 -2533248
4038 -2900055
4039 -3640879
4040 -3093154
4041 -2615960
4042 -2807234
4043 -3254346
4044 -3529987
4045 -2745233
4046 -2501791
4047 -3249358
4048 -3371125
4049 -3095303
4050 -2581364
4051 -2749938
4052 -3605968
4053 -3261782
4054 -2667216
4055 -2721381
4056 -3092306
4057 -3550996
4058 -2916966
4059 -2407681
4060 -3062016
4061 -3379223
4062 -3265427
4063 -2716708
4064 -2571086
4065 -3429714
4066 -3379697
4067 -2754937
4068 -2654404
4069 -2905675
4070 -3501294
4071 -3130923
4072 -2463250
4073 -2943255
4074 -3315237
4075 -3315239
4076 -2850343
4077 -2484798
4078 -3237513
4079 -3401632
4080 -2826662
4081 -2672177
4082 -2813818
4083 -3437356
4084 -3284314
4085 -2526996
4086 -2833460
4087 -3248728
4088 -3303847
4089 -2945561
4090 -2438396
4091 -3069484
4092 -3451654
4093 -2939582
4094 -2697373
4095 -2733091
4096 -3345931
4097 -3416684
4098 -2571372
4099 -2666904
4100 -3160802
4101 -3323631
4102 -3056270
4103 -2414143
4104 -2928606
4105 -3522314
4106 -3068895
4107 -2707226
4108 -2625800
4109 -3197914
4110 -3500313
4111 -2677242
4112 -2572643
4113 -3055989
4114 -3328252
4115 -3213174
4116 -2486488
4117 -2723315
4118 -3463747
4119 -3187753
4120 -2772684
4121 -2527826
4122 -2993954
4123 -3553898
4124 -2861154
4125 -2517304
4126 -2947741
4127 -3293451
4128 -3323614
4129 -2565364
4130 -2540219
4131 -3343804
4132 -3248023
4133 -2840805
4134 -2534421
4135 -2859716
4136 -3573732
4137 -3046198
4138 -2500107
4139 -2821419
4140 -3211837
4141 -3399364
4142 -2672826
4143 -2365515
4144 -3185558
4145 -3354919
4146 -2998824
4147 -2570814
4148 -2663471
4149 -3503323
4150 -3246244
4151 -2546971
4152 -2664717
4153 -3014954
4154 -3435111
4155 -2921771
4156 -2341961
4157 -2996268
4158 -3341791
4159 -3117556
4160 -2661029
4161 -2508172
4162 -3331236
4163 -3348211
4164 -2621117
4165 -2602089
4166 -2909585
4167 -3421906
4168 -3095393
4169 -2363602
4170 -2849049
4171 -3306782
4172 -3179005
4173 -2757009
4174 -2388737
4175 -3125756
4176 -3434653
4177 -2779315
4178 -2592779
4179 -2776878
4180 -3341886
4181 -3285424
4182 -2429750
4183 -2643355
4184 -3202500
4185 -3227403
4186 -2886501
4187 -2374532
4188 -2955175
4189 -3489805
4190 -2915701
4191 -2605801
4192 -2676533
4193 -3204112
4194 -3367410
4195 -2515852
4196 -2513421
4197 -3096495
4198 -3247951
4199 -3043802
4200 -2438027
4201 -2770953
4202 -3441493
4203 -3030021
4204 -2639851
4205 -2567436
4206 -3016951
4207 -3433581
4208 -2687863
4209 -2450208
4210 -2999167
4211 -3248482
4212 -3160031
4213 -2504373
4214 -2599737
4215 -3353848
4216 -3107120
4217 -2678116
4218 -2541980
4219 -2876940
4220 -3452367
4221 -2863449
4222 -2434454
4223 -2884005
4224 -3176029
4225 -3222077
4226 -2590485
4227 -2435213
4228 -3240730
4229 -3214186
4230 -2788937
4231 -2553210
4232 -2731678
4233 -3405280
4234 -3036314
4235 -2451708
4236 -2758063
4237 -3053576
4238 -3247838
4239 -2741855
4240 -2361549
4241 -3103317
4242 -3264187
4243 -2879193
4244 -2584922
4245 -2606050
4246 -3315209
4247 -3155679
4248 -2453099
4249 -2665134
4250 -3011832
4251 -3278554
4252 -2873598
4253 -2320181
4254 -2966759
4255 -3302991
4256 -2929175
4257 -2596729
4258 -2492230
4259 -3198008
4260 -3275635
4261 -2545761
4262 -2577779
4263 -2923363
4264 -3304738
4265 -3056068
4266 -2292400
4267 -2740827
4268 -3276746
4269 -3046263
4270 -2654145
4271 -2372733
4272 -3051111
4273 -3409727
4274 -2686366
4275 -2505671
4276 -2801243
4277 -3227518
4278 -3186394
4279 -2365695
4280 -2556820
4281 -3196541
4282 -3110310
4283 -2800984
4284 -2377038
4285 -2856206
4286 -3440806
4287 -2829368
4288 -2485384
4289 -2656547
4290 -3114470
4291 -3300111
4292 -2477693
4293 -2416708
4294 -3114554
4295 -3188510
4296 -2916388
4297 -2379170
4298 -2644733
4299 -3387481
4300 -2979243
4301 -2500167
4302 -2556783
4303 -2967099
4304 -3389078
4305 -2693378
4306 -2331378
4307 -2944930
4308 -3179892
4309 -3046409
4310 -2441142
4311 -2440163
4312 -3279517
4313 -3119470
4314 -2604339
4315 -2527755
4316 -2815957
4317 -3373382
4318 -2874076
4319 -2311354
4320 -2782850
4321 -3082820
4322 -3100139
4323 -2589496
4324 -2343005
4325 -3151673
4326 -3219011
4327 -2721470
4328 -2520858
4329 -2654346
4330 -3303020
4331 -3032135
4332 -2318467
4333 -2638363
4334 -3016375
4335 -3156782
4336 -2739759
4337 -2303573
4338 -3009634
4339 -3262479
4340 -2777302
4341 -2526501
4342 -2537250
4343 -3177572
4344 -3146928
4345 -2409093
4346 -2563610
4347 -2952533
4348 -3187975
4349 -2889012
4350 -2258416
4351 -2793456
4352 -3262489
4353 -2886036
4354 -2559867
4355 -2422819
4356 -3049912
4357 -3274329
4358 -2521970
4359 -2485486
4360 -2866044
4361 -3139683
4362 -2996955
4363 -2291684
4364 -2612683
4365 -3207329
4366 -2949025
4367 -2659055
4368 -2417207
4369 -2900175
4370 -3315661
4371 -2636290
4372 -2422472
4373 -2740094
4374 -3063278
4375 -3094602
4376 -2372087
4377 -2475179
4378 -3168841
4379 -3053823
4380 -2729304
4381 -2381551
4382 -2741991
4383 -3325605
4384 -2761140
4385 -2379742
4386 -2625112
4387 -2985987
4388 -3202178
4389 -2530482
4390 -2358711
4391 -3028153
4392 -3089131
4393 -2823811
4394 -2399288
4395 -2539700
4396 -3262680
4397 -2922652
4398 -2427798
4399 -2570897
4400 -2884138
4401 -3241772
4402 -2662984
4403 -2289848
4404 -2916201
4405 -3075355
4406 -2869639
4407 -2455595
4408 -2430068
4409 -3200619
4410 -3067320
4411 -2488374
4412 -2516990
4413 -2778731
4414 -3234224
4415 -2800151
4416 -2201221
4417 -2747070
4418 -3097974
4419 -2978117
4420 -2531060
4421 -2308171
4422 -3087988
4423 -3187317
4424 -2554079
4425 -2437202
4426 -2642561
4427 -3188148
4428 -2975369
4429 -2244240
4430 -2594008
4431 -3041399
4432 -3066640
4433 -2678147
4434 -2217221
4435 -2862724
4436 -3242152
4437 -2681108
4438 -2413932
4439 -2502590
4440 -3114339
4441 -3151863
4442 -2341225
4443 -2468678
4444 -2963173
4445 -3075155
4446 -2791573
4447 -2197874
4448 -2656336
4449 -3224446
4450 -2809308
4451 -2495330
4452 -2439381
4453 -2963493
4454 -3249517
4455 -2479701
4456 -2360672
4457 -2810902
4458 -3043271
4459 -2921713
4460 -2254705
4461 -2497927
4462 -3189307
4463 -2931239
4464 -2554034
4465 -2378843
4466 -2796538
4467 -3272893
4468 -2605195
4469 -2288374
4470 -2693770
4471 -2992873
4472 -3049931
4473 -2389673
4474 -2339582
4475 -3080596
4476 -3010398
4477 -2654063
4478 -2343441
4479 -2583361
4480 -3237836
4481 -2785644
4482 -2308401
4483 -2599057
4484 -2922671
4485 -3115232
4486 -2532970
4487 -2252563
4488 -2944492
4489 -3015764
4490 -2710366
4491 -2394438
4492 -2473598
4493 -3172733
4494 -2924520
4495 -2354671
4496 -2528754
4497 -2819133
4498 -3125417
4499 -2655590
4500 -2166973
4501 -2784872
4502 -3054054
4503 -2806664
4504 -2445787
4505 -2359022
4506 -3086469
4507 -3068577
4508 -2407044
4509 -2430965
4510 -2679158
4511 -3079188
4512 -2799157
4513 -2186703
4514 -2654960
4515 -3036498
4516 -2889484
4517 -2561827
4518 -2287807
4519 -2920849
4520 -3116795
4521 -2489055
4522 -2397625
4523 -2600539
4524 -3032485
4525 -2931909
4526 -2221535
4527 -2536227
4528 -3014981
4529 -2914712
4530 -2608816
4531 -2229916
4532 -2761141
4533 -3155843
4534 -2591058
4535 -2386871
4536 -2539464
4537 -2973364
4538 -3069808
4539 -2312811
4540 -2377212
4541 -2899721
4542 -2942460
4543 -2716048
4544 -2213159
4545 -2580282
4546 -3185770
4547 -2735131
4548 -2403601
4549 -2454363
4550 -2869455
4551 -3132860
4552 -2404292
4553 -2250751
4554 -2804767
4555 -2948005
4556 -2833776
4557 -2290506
4558 -2431142
4559 -3128533
4560 -2856450
4561 -2441513
4562 -2358453
4563 -2687457
4564 -3167808
4565 -2586906
4566 -2200512
4567 -2684014
4568 -2946174
4569 -2924664
4570 -2367706
4571 -2282514
4572 -3028846
4573 -2936251
4574 -2480599
4575 -2324010
4576 -2561649
4577 -3159003
4578 -2750219
4579 -2207003
4580 -2577635
4581 -2899470
4582 -2988758
4583 -2457564
4584 -2137225
4585 -2882066
4586 -3036837
4587 -2606229
4588 -2317247
4589 -2413822
4590 -3104244
4591 -2930458
4592 -2242649
4593 -2438763
4594 -2787055
4595 -3015656
4596 -2620906
4597 -2100444
4598 -2706049
4599 -3058182
4600 -2726158
4601 -2406702
4602 -2297895
4603 -2942988
4604 -3031944
4605 -2320733
4606 -2337195
4607 -2667366
4608 -3004269
4609 -2792445
4610 -2133185
4611 -2556781
4612 -3040503
4613 -2794280
4614 -2463767
4615 -2222953
4616 -2785739
4617 -3080008
4618 -2431545
4619 -2304958
4620 -2584289
4621 -2956370
4622 -2936610
4623 -2215714
4624 -2374705
4625 -2931713
4626 -2850252
4627 -2555163
4628 -2180576
4629 -2611907
4630 -3139487
4631 -2603515
4632 -2305374
4633 -2484802
4634 -2857265
4635 -3006498
4636 -2301922
4637 -2244793
4638 -2835667
4639 -2867598
4640 -2667008
4641 -2247474
4642 -2469219
4643 -3085247
4644 -2717118
4645 -2341050
4646 -2406262
4647 -2714885
4648 -3024501
4649 -2433344
4650 -2185138
4651 -2759012
4652 -2894497
4653 -2754394
4654 -2293917
4655 -2334085
4656 -3029492
4657 -2806395
4658 -2337713
4659 -2333584
4660 -2616101
4661 -3062752
4662 -2586968
4663 -2154477
4664 -2648862
4665 -2879560
4666 -2802676
4667 -2352721
4668 -2200404
4669 -2905817
4670 -2893178
4671 -2410690
4672 -2327184
4673 -2517217
4674 -3048568
4675 -2739307
4676 -2148532
4677 -2509885
4678 -2825719
4679 -2837937
4680 -2447269
4681 -2124887
4682 -2782204
4683 -2977880
4684 -2510585
4685 -2332754
4686 -2411894
4687 -2957795
4688 -2862583
4689 -2175574
4690 -2376044
4691 -2744822
4692 -2868811
4693 -2582338
4694 -2101036
4695 -2641289
4696 -3012552
4697 -2592573
4698 -2332362
4699 -2304123
4700 -2835642
4701 -2944563
4702 -2243018
4703 -2287303
4704 -2694698
4705 -2892837
4706 -2704844
4707 -2103655
4708 -2451739
4709 -2996539
4710 -2693718
4711 -2365056
4712 -2207309
4713 -2692772
4714 -3072074
4715 -2409218
4716 -2208400
4717 -2572074
4718 -2875125
4719 -2836553
4720 -2160845
4721 -2264050
4722 -2904076
4723 -2777286
4724 -2459603
4725 -2211057
4726 -2548795
4727 -3078818
4728 -2543402
4729 -2195561
4730 -2469413
4731 -2770431
4732 -2888321
4733 -2266420
4734 -2149713
4735 -2817016
4736 -2849622
4737 -2561723
4738 -2205045
4739 -2395620
4740 -3062195
4741 -2688887
4742 -2178596
4743 -2336340
4744 -2691549
4745 -2982997
4746 -2424464
4747 -2078147
4748 -2691633
4749 -2881164
4750 -2638883
4751 -2238491
4752 -2228369
4753 -2927444
4754 -2811804
4755 -2265144
4756 -2292170
4757 -2565834
4758 -2978783
4759 -2591591
4760 -2063803
4761 -2536377
4762 -2831135
4763 -2701726
4764 -2329378
4765 -2129018
4766 -2800131
4767 -2898901
4768 -2368594
4769 -2281319
4770 -2458692
4771 -2914293
4772 -2728326
4773 -2071304
4774 -2381673
4775 -2779964
4776 -2758475
4777 -2451264
4778 -2096099
4779 -2662522
4780 -2955342
4781 -2458724
4782 -2278422
4783 -2348388
4784 -2795537
4785 -2817009
4786 -2142003
4787 -2280943
4788 -2716997
4789 -2791265
4790 -2566481
4791 -2103823
4792 -2497662
4793 -2943237
4794 -2538077
4795 -2272976
4796 -2254829
4797 -2689205
4798 -2915043
4799 -2270343
4800 -2216716
4801 -2641041
4802 -2785818
4803 -2652067
4804 -2115834
4805 -2341754
4806 -2907186
4807 -2626508
4808 -2312409
4809 -2228880
4810 -2590238
4811 -2963939
4812 -2379299
4813 -2151895
4814 -2557733
4815 -2738503
4816 -2699145
4817 -2165962
4818 -2219381
4819 -2868327
4820 -2721249
4821 -2372543
4822 -2211554
4823 -2483787
4824 -2975288
4825 -2493089
4826 -2087364
4827 -2427681
4828 -2716888
4829 -2800871
4830 -2268276
4831 -2095146
4832 -2770301
4833 -2817499
4834 -2445517
4835 -2189891
4836 -2323644
4837 -2918044
4838 -2627419
4839 -2106274
4840 -2337472
4841 -2643311
4842 -2845551
4843 -2417813
4844 -2050965
4845 -2624307
4846 -2809286
4847 -2506461
4848 -2220486
4849 -2203485
4850 -2829462
4851 -2763635
4852 -2160846
4853 -2254412
4854 -2563065
4855 -2858658
4856 -2540665
4857 -1992556
4858 -2461806
4859 -2814843
4860 -2593413
4861 -2267813
4862 -2112489
4863 -2724339
4864 -2881340
4865 -2272234
4866 -2189332
4867 -2440275
4868 -2810984
4869 -2665551
4870 -2011653
4871 -2306402
4872 -2789720
4873 -2688809
4874 -2370657
4875 -2056430
4876 -2553755
4877 -2919596
4878 -2373954
4879 -2160689
4880 -2323559
4881 -2721455
4882 -2799007
4883 -2131335
4884 -2189673
4885 -2702748
4886 -2734758
4887 -2479471
4888 -2032961
4889 -2368845
4890 -2913908
4891 -2496169
4892 -2162441
4893 -2252093
4894 -2643020
4895 -2884972
4896 -2238005
4897 -2095812
4898 -2601833
4899 -2734951
4900 -2555611
4901 -2075247
4902 -2229306
4903 -2858496
4904 -2606911
4905 -2228285
4906 -2197588
4907 -2514609
4908 -2908193
4909 -2378669
4910 -2030926
4911 -2462387
4912 -2688862
4913 -2655585
4914 -2169903
4915 -2102358
4916 -2780488
4917 -2721397
4918 -2300995
4919 -2163505
4920 -2367564
4921 -2854062
4922 -2499732
4923 -2039018
4924 -2370859
4925 -2633946
4926 -2699129
4927 -2298958
4928 -2044344
4929 -2642184
4930 -2744802
4931 -2357362
4932 -2169016
4933 -2256651
4934 -2795710
4935 -2637215
4936 -2084743
4937 -2294762
4938 -2590884
4939 -2726640
4940 -2377249
4941 -1981101
4942 -2500234
4943 -2766387
4944 -2437537
4945 -2204235
4946 -2188519
4947 -2727010
4948 -2743454
4949 -2132113
4950 -2202142
4951 -2501837
4952 -2703854
4953 -2479065
4954 -1963250
4955 -2349179
4956 -2769917
4957 -2527046
4958 -2268126
4959 -2137367
4960 -2616319
4961 -2817676
4962 -2213836
4963 -2124342
4964 -2409193
4965 -2672631
4966 -2594075
4967 -2024018
4968 -2243156
4969 -2736776
4970 -2588801
4971 -2314912
4972 -2068741
4973 -2457303
4974 -2839444
4975 -2310155
4976 -2085665
4977 -2339611
4978 -2651564
4979 -2696942
4980 -2084786
4981 -2115405
4982 -2683021
4983 -2634786
4984 -2347595
4985 -2032794
4986 -2329662
4987 -2860278
4988 -2444386
4989 -2084862
4990 -2244320
4991 -2573561
4992 -2775925
4993 -2199429
4994 -1985777
4995 -2538283
4996 -2660168
4997 -2471329
4998 -2077277
4999 -2171593
5000 -2806766
5001 -2591898
5002 -2134672
5003 -2174504
5004 -2450371
5005 -2774206
5006 -2318416
5007 -1945840
5008 -2438625
5009 -2667623
5010 -2548564
5011 -2162093
5012 -2072967
5013 -2708395
5014 -2671644
5015 -2172921
5016 -2097876
5017 -2314141
5018 -2767400
5019 -2484301
5020 -1954370
5021 -2312313
5022 -2648565
5023 -2622788
5024 -2243014
5025 -1961402
5026 -2545853
5027 -2730954
5028 -2269488
5029 -2100212
5030 -2216804
5031 -2719066
5032 -2622055
5033 -2008109
5034 -2192068
5035 -2558035
5036 -2651694
5037 -2348837
5038 -1919461
5039 -2396220
5040 -2761874
5041 -2396309
5042 -2133026
5043 -2124704
5044 -2619400
5045 -2721767
5046 -2079124
5047 -2084160
5048 -2468482
5049 -2636847
5050 -2467069
5051 -1966148
5052 -2257766
5053 -2736685
5054 -2489457
5055 -2193731
5056 -2076673
5057 -2469428
5058 -2751129
5059 -2182310
5060 -2034738
5061 -2385860
5062 -2618126
5063 -2563825
5064 -2014575
5065 -2133566
5066 -2683871
5067 -2523027
5068 -2211682
5069 -2024593
5070 -2343789
5071 -2778472
5072 -2304845
5073 -2025579
5074 -2303117
5075 -2565045
5076 -2641208
5077 -2105190
5078 -2011545
5079 -2562664
5080 -2569629
5081 -2303252
5082 -2047520
5083 -2218142
5084 -2761886
5085 -2448528
5086 -2043775
5087 -2214586
5088 -2469599
5089 -2649199
5090 -2196864
5091 -1946742
5092 -2473986
5093 -2592453
5094 -2368170
5095 -2098798
5096 -2139038
5097 -2695166
5098 -2535506
5099 -2050419
5100 -2136125
5101 -2392903
5102 -2661705
5103 -2320278
5104 -1903419
5105 -2371936
5106 -2630439
5107 -2454469
5108 -2123986
5109 -2009024
5110 -2585069
5111 -2621302
5112 -2117112
5113 -2085355
5114 -2312974
5115 -2663069
5116 -2451658
5117 -1925122
5118 -2240265
5119 -2581018
5120 -2483347
5121 -2194044
5122 -1947167
5123 -2456326
5124 -2688144
5125 -2204653
5126 -2066910
5127 -2237264
5128 -2620289
5129 -2551108
5130 -1937616
5131 -2106498
5132 -2538006
5133 -2526442
5134 -2263840
5135 -1914870
5136 -2335362
5137 -2728249
5138 -2305665
5139 -2066223
5140 -2142804
5141 -2534297
5142 -2635413
5143 -2018278
5144 -1991179
5145 -2453845
5146 -2570955
5147 -2382099
5148 -1929337
5149 -2186764
5150 -2713625
5151 -2408028
5152 -2067400
5153 -2036393
5154 -2403551
5155 -2704650
5156 -2151828
5157 -1940593
5158 -2368535
5159 -2568853
5160 -2484991
5161 -1978569
5162 -2024336
5163 -2619936
5164 -2499880
5165 -2138468
5166 -2001176
5167 -2274585
5168 -2723030
5169 -2313930
5170 -1937382
5171 -2244352
5172 -2502190
5173 -2541157
5174 -2071640
5175 -1923604
5176 -2508081
5177 -2548788
5178 -2226544
5179 -2026316
5180 -2167832
5181 -2682786
5182 -2412706
5183 -1935323
5184 -2139445
5185 -2428406
5186 -2577274
5187 -2186194
5188 -1873510
5189 -2407593
5190 -2605750
5191 -2315916
5192 -2037686
5193 -2038295
5194 -2587515
5195 -2527293
5196 -1984274
5197 -2053942
5198 -2343662
5199 -2599488
5200 -2333554
5201 -1873956
5202 -2267789
5203 -2568768
5204 -2364802
5205 -2094500
5206 -1964147
5207 -2458794
5208 -2596921
5209 -2082291
5210 -2041420
5211 -2271347
5212 -2552882
5213 -2420436
5214 -1884493
5215 -2149044
5216 -2541597
5217 -2404565
5218 -2140809
5219 -1928320
5220 -2357909
5221 -2660391
5222 -2165922
5223 -1999269
5224 -2190731
5225 -2499004
5226 -2501712
5227 -1929709
5228 -2032099
5229 -2480686
5230 -2461445
5231 -2245138
5232 -1926200
5233 -2225413
5234 -2644531
5235 -2261009
5236 -1994170
5237 -2097062
5238 -2407363
5239 -2565056
5240 -2035642
5241 -1942420
5242 -2409585
5243 -2486553
5244 -2317633
5245 -1939806
5246 -2093164
5247 -2607003
5248 -2346262
5249 -2015442
5250 -2046355
5251 -2323034
5252 -2605236
5253 -2151999
5254 -1907443
5255 -2328228
5256 -2484817
5257 -2368451
5258 -1974649
5259 -1975297
5260 -2550064
5261 -2436180
5262 -2053004
5263 -2012053
5264 -2238787
5265 -2622251
5266 -2260701
5267 -1858349
5268 -2202962
5269 -2443441
5270 -2421934
5271 -2040535
5272 -1891483
5273 -2471214
5274 -2537025
5275 -2133942
5276 -1976225
5277 -2110278
5278 -2585288
5279 -2379766
5280 -1850564
5281 -2088007
5282 -2416108
5283 -2495143
5284 -2160633
5285 -1831992
5286 -2330795
5287 -2559630
5288 -2204942
5289 -1986936
5290 -2005538
5291 -2486599
5292 -2478422
5293 -1931002
5294 -2017481
5295 -2343539
5296 -2506017
5297 -2267921
5298 -1818829
5299 -2178567
5300 -2547157
5301 -2276763
5302 -2015166
5303 -1943465
5304 -2409539
5305 -2584984
5306 -2020059
5307 -1945396
5308 -2260051
5309 -2490168
5310 -2357114
5311 -1823948
5312 -2035195
5313 -2519262
5314 -2369193
5315 -2093342
5316 -1899835
5317 -2266743
5318 -2616694
5319 -2134683
5320 -1906705
5321 -2127478
5322 -2414410
5323 -2459967
5324 -1924425
5325 -1939088
5326 -2443186
5327 -2424017
5328 -2172487
5329 -1898334
5330 -2130085
5331 -2582230
5332 -2229548
5333 -1910403
5334 -2060985
5335 -2351278
5336 -2522430
5337 -2032395
5338 -1863707
5339 -2359529
5340 -2451481
5341 -2240932
5342 -1899629
5343 -1986853
5344 -2536217
5345 -2342644
5346 -1951944
5347 -2001332
5348 -2258904
5349 -2547938
5350 -2154843
5351 -1818948
5352 -2221349
5353 -2418123
5354 -2295682
5355 -1966024
5356 -1906670
5357 -2456399
5358 -2436840
5359 -2022323
5360 -1982991
5361 -2155387
5362 -2501779
5363 -2243238
5364 -1800144
5365 -2117305
5366 -2393487
5367 -2351242
5368 -2058366
5369 -1859536
5370 -2368202
5371 -2477920
5372 -2061325
5373 -1956360
5374 -2076261
5375 -2443443
5376 -2344138
5377 -1837019
5378 -2043063
5379 -2357999
5380 -2377988
5381 -2138505
5382 -1825600
5383 -2238745
5384 -2491073
5385 -2126525
5386 -1949419
5387 -2006524
5388 -2403768
5389 -2443417
5390 -1897381
5391 -1958588
5392 -2314535
5393 -2402174
5394 -2191030
5395 -1787202
5396 -2092002
5397 -2509443
5398 -2222419
5399 -1976520
5400 -1947351
5401 -2307382
5402 -2514330
5403 -1993525
5404 -1879376
5405 -2199267
5406 -2370091
5407 -2296323
5408 -1839829
5409 -1972659
5410 -2461140
5411 -2301087
5412 -2025896
5413 -1906191
5414 -2190347
5415 -2516177
5416 -2069038
5417 -1834681
5418 -2131331
5419 -2360023
5420 -2372262
5421 -1902628
5422 -1880004
5423 -2416933
5424 -2373348
5425 -2063656
5426 -1861971
5427 -2060689
5428 -2522230
5429 -2186778
5430 -1819883
5431 -2035681
5432 -2316474
5433 -2443709
5434 -2005470
5435 -1789726
5436 -2294270
5437 -2399945
5438 -2132823
5439 -1871293
5440 -1943233
5441 -2468903
5442 -2322525
5443 -1872631
5444 -1977325
5445 -2224930
5446 -2449782
5447 -2110017
5448 -1732864
5449 -2171142
5450 -2411704
5451 -2216391
5452 -1922676
5453 -1859953
5454 -2400722
5455 -2411579
5456 -1924964
5457 -1907512
5458 -2121798
5459 -2425576
5460 -2211196
5461 -1745241
5462 -2069181
5463 -2393438
5464 -2288323
5465 -2018619
5466 -1802987
5467 -2260165
5468 -2459975
5469 -2003263
5470 -1870311
5471 -2029218
5472 -2383962
5473 -2344750
5474 -1790885
5475 -1943453
5476 -2335967
5477 -2332652
5478 -2083284
5479 -1758086
5480 -2115188
5481 -2468460
5482 -2100167
5483 -1893587
5484 -1968661
5485 -2298885
5486 -2418919
5487 -1891863
5488 -1862577
5489 -2229218
5490 -2309254
5491 -2166678
5492 -1798945
5493 -1995656
5494 -2446055
5495 -2194014
5496 -1938085
5497 -1921041
5498 -2201819
5499 -2443594
5500 -1962150
5501 -1799680
5502 -2158476
5503 -2312797
5504 -2241703
5505 -1841108
5506 -1899161
5507 -2411032
5508 -2265281
5509 -1956506
5510 -1864089
5511 -2096184
5512 -2445573
5513 -2077073
5514 -1771955
5515 -2082694
5516 -2294088
5517 -2303453
5518 -1911947
5519 -1799459
5520 -2318093
5521 -2303636
5522 -1997149
5523 -1869409
5524 -2000455
5525 -2418004
5526 -2193444
5527 -1798198
5528 -2020646
5529 -2235778
5530 -2316385
5531 -1985685
5532 -1735595
5533 -2207787
5534 -2340184
5535 -2059757
5536 -1879372
5537 -1932156
5538 -2382242
5539 -2280954
5540 -1798573
5541 -1930361
5542 -2179491
5543 -2318717
5544 -2064389
5545 -1720523
5546 -2126679
5547 -2373176
5548 -2129712
5549 -1904018
5550 -1847006
5551 -2294270
5552 -2350645
5553 -1852353
5554 -1850321
5555 -2095850
5556 -2330912
5557 -2187519
5558 -1730358
5559 -1993812
5560 -2360597
5561 -2202814
5562 -1946428
5563 -1775047
5564 -2173205
5565 -2402248
5566 -1942460
5567 -1820813
5568 -2034604
5569 -2303161
5570 -2275742
5571 -1771629
5572 -1879781
5573 -2291525
5574 -2239766
5575 -2004901
5576 -1743557
5577 -2051571
5578 -2436502
5579 -2059214
5580 -1816745
5581 -1961766
5582 -2230993
5583 -2339298
5584 -1828423
5585 -1769087
5586 -2219602
5587 -2277793
5588 -2085362
5589 -1760232
5590 -1932387
5591 -2425666
5592 -2161104
5593 -1829154
5594 -1876294
5595 -2136252
5596 -2379392
5597 -1934194
5598 -1710161
5599 -2127065
5600 -2291790
5601 -2176098
5602 -1814663
5603 -1814518
5604 -2342352
5605 -2231250
5606 -1866758
5607 -1832526
5608 -2037585
5609 -2380425
5610 -2071347
5611 -1714875
5612 -2033901
5613 -2249132
5614 -2222196
5615 -1878000
5616 -1732241
5617 -2235919
5618 -2292175
5619 -1934715
5620 -1824030
5621 -1956626
5622 -2361995
5623 -2180883
5624 -1712923
5625 -1926865
5626 -2198332
5627 -2242225
5628 -1958217
5629 -1675458
5630 -2133983
5631 -2335556
5632 -2023286
5633 -1842646
5634 -1870470
5635 -2275204
5636 -2265289
5637 -1762712
5638 -1843593
5639 -2113975
5640 -2258335
5641 -2076351
5642 -1687027
5643 -2006798
5644 -2331466
5645 -2087168
5646 -1866677
5647 -1803313
5648 -2172397
5649 -2323195
5650 -1834572
5651 -1795329
5652 -2065305
5653 -2241714
5654 -2158528
5655 -1720592
5656 -1902260
5657 -2279118
5658 -2118680
5659 -1908951
5660 -1767387
5661 -2074023
5662 -2361549
5663 -1929940
5664 -1782400
5665 -2006317
5666 -2200942
5667 -2204688
5668 -1748536
5669 -1797431
5670 -2244271
5671 -2165712
5672 -1952890
5673 -1764274
5674 -1986607
5675 -2370107
5676 -2025226
5677 -1758836
5678 -1921328
5679 -2145136
5680 -2254897
5681 -1825948
5682 -1719765
5683 -2178810
5684 -2219301
5685 -2015085
5686 -1772744
5687 -1871994
5688 -2325452
5689 -2102696
5690 -1762275
5691 -1869776
5692 -2078602
5693 -2269915
5694 -1923679
5695 -1688473
5696 -2108077
5697 -2229219
5698 -2060071
5699 -1790403
5700 -1769692
5701 -2263583
5702 -2181912
5703 -1784038
5704 -1818480
5705 -2023160
5706 -2309236
5707 -2029822
5708 -1633634
5709 -1977103
5710 -2231169
5711 -2122379
5712 -1837592
5713 -1691272
5714 -2176284
5715 -2267767
5716 -1864424
5717 -1788892
5718 -1927039
5719 -2264665
5720 -2130584
5721 -1652505
5722 -1858527
5723 -2162321
5724 -2165296
5725 -1930093
5726 -1654025
5727 -2060208
5728 -2314770
5729 -1945109
5730 -1766520
5731 -1839943
5732 -2193678
5733 -2226803
5734 -1703827
5735 -1768748
5736 -2116358
5737 -2200776
5738 -2023802
5739 -1649162
5740 -1926727
5741 -2299490
5742 -2009345
5743 -1783006
5744 -1770305
5745 -2104113
5746 -2292112
5747 -1813147
5748 -1725452
5749 -2044362
5750 -2190074
5751 -2084949
5752 -1670355
5753 -1799210
5754 -2255606
5755 -2087100
5756 -1828206
5757 -1741725
5758 -2003371
5759 -2326054
5760 -1910931
5761 -1677477
5762 -1941581
5763 -2139204
5764 -2150496
5765 -1732628
5766 -1705127
5767 -2185302
5768 -2156453
5769 -1898308
5770 -1736701
5771 -1895443
5772 -2296525
5773 -2004317
5774 -1687532
5775 -1873580
5776 -2076508
5777 -2182024
5778 -1833458
5779 -1667473
5780 -2109301
5781 -2168037
5782 -1944748
5783 -1745731
5784 -1794997
5785 -2235937
5786 -2080680
5787 -1696148
5788 -1820377
5789 -2032905
5790 -2219977
5791 -1928318
5792 -1612839
5793 -2003631
5794 -2187454
5795 -1994607
5796 -1768026
5797 -1712022
5798 -2163730
5799 -2182236
5800 -1759707
5801 -1784743
5802 -1956855
5803 -2191600
5804 -2019654
5805 -1614364
5806 -1886062
5807 -2150968
5808 -2045138
5809 -1837351
5810 -1680681
5811 -2074957
5812 -2223012
5813 -1819013
5814 -1752313
5815 -1894302
5816 -2142394
5817 -2080387
5818 -1627121
5819 -1808894
5820 -2142202
5821 -2079786
5822 -1886304
5823 -1658446
5824 -1976605
5825 -2241595
5826 -1873828
5827 -1717742
5828 -1821434
5829 -2101515
5830 -2168132
5831 -1698568
5832 -1727904
5833 -2095309
5834 -2108103
5835 -1942383
5836 -1629548
5837 -1861185
5838 -2244464
5839 -1945903
5840 -1726815
5841 -1780283
5842 -2046595
5843 -2222121
5844 -1768717
5845 -1656781
5846 -2007922
5847 -2100871
5848 -1992075
5849 -1659486
5850 -1756332
5851 -2219960
5852 -2041113
5853 -1757464
5854 -1739559
5855 -1954423
5856 -2238499
5857 -1852782
5858 -1595404
5859 -1924445
5860 -2095553
5861 -2065729
5862 -1710733
5863 -1672644
5864 -2155489
5865 -2114293
5866 -1798476
5867 -1696581
5868 -1848850
5869 -2215427
5870 -1965343
5871 -1598605
5872 -1842011
5873 -2078205
5874 -2126539
5875 -1802036
5876 -1584865
5877 -2053467
5878 -2158164
5879 -1856448
5880 -1681195
5881 -1737534
5882 -2170974
5883 -2088768
5884 -1643238
5885 -1761174
5886 -2005506
5887 -2143946
5888 -1906082
5889 -1552255
5890 -1904894
5891 -2149694
5892 -1938714
5893 -1737842
5894 -1685009
5895 -2087716
5896 -2159106
5897 -1708881
5898 -1710758
5899 -1926900
5900 -2103535
5901 -1968686
5902 -1561855
5903 -1817794
5904 -2147970
5905 -1992005
5906 -1785783
5907 -1648459
5908 -2000103
5909 -2196245
5910 -1766257
5911 -1652900
5912 -1845098
5913 -2085221
5914 -2066495
5915 -1612627
5916 -1719546
5917 -2102790
5918 -2046138
5919 -1845084
5920 -1616563
5921 -1859787
5922 -2189424
5923 -1844961
5924 -1663142
5925 -1793850
5926 -2017320
5927 -2122549
5928 -1695720
5929 -1655763
5930 -2033875
5931 -2033852
5932 -1879035
5933 -1624422
5934 -1773162
5935 -2173012
5936 -1932875
5937 -1676797
5938 -1751830
5939 -1961788
5940 -2144730
5941 -1756035
5942 -1575876
5943 -1948523
5944 -2041779
5945 -1939188
5946 -1667312
5947 -1688347
5948 -2130024
5949 -2014358
5950 -1701841
5951 -1707793
5952 -1869814
5953 -2139237
5954 -1844111
5955 -1561620
5956 -1883088
5957 -2047461
5958 -1988011
5959 -1714489
5960 -1613959
5961 -2060697
5962 -2063763
5963 -1723641
5964 -1671165
5965 -1794780
5966 -2125606
5967 -1951703
5968 -1569096
5969 -1800260
5970 -2017509
5971 -2015936
5972 -1774545
5973 -1558744
5974 -1954044
5975 -2089507
5976 -1788494
5977 -1672066
5978 -1739781
5979 -2078388
5980 -2038532
5981 -1593275
5982 -1723499
5983 -1981930
5984 -2023270
5985 -1816444
5986 -1527766
5987 -1871440
5988 -2130264
5989 -1849798
5990 -1682288
5991 -1689671
5992 -2019084
5993 -2097420
5994 -1624423
5995 -1624980
5996 -1905338
5997 -2038809
5998 -1914328
5999 -1529894
6000 -1747981
6001 -2130336
6002 -1932988
6003 -1715326
6004 -1617485
6005 -1908190
6006 -2133152
6007 -1714624
6008 -1595639
6009 -1841475
6010 -2022221
6011 -1996410
6012 -1596054
6013 -1660277
6014 -2065918
6015 -1963161
6016 -1745462
6017 -1592019
6018 -1813147
6019 -2145579
6020 -1816853
6021 -1581481
6022 -1780216
6023 -1988281
6024 -2055957
6025 -1652037
6026 -1558289
6027 -1982723
6028 -2005218
6029 -1801664
6030 -1595520
6031 -1713341
6032 -2139054
6033 -1934880
6034 -1598221
6035 -1697948
6036 -1895733
6037 -2074726
6038 -1736229
6039 -1502538
6040 -1896137
6041 -2037644
6042 -1877570
6043 -1632036
6044 -1625620
6045 -2068262
6046 -1996266
6047 -1628016
6048 -1645033
6049 -1819002
6050 -2066136
6051 -1841897
6052 -1506212
6053 -1807484
6054 -2024637
6055 -1929738
6056 -1680994
6057 -1551466
6058 -1959676
6059 -2041069
6060 -1687448
6061 -1626321
6062 -1757776
6063 -2048788
6064 -1942658
6065 -1526406
6066 -1724292
6067 -1979091
6068 -1944174
6069 -1742284
6070 -1519510
6071 -1868208
6072 -2065557
6073 -1744080
6074 -1628901
6075 -1707825
6076 -1983013
6077 -1998356
6078 -1556631
6079 -1632570
6080 -1925831
6081 -1957760
6082 -1808122
6083 -1519215
6084 -1771967
6085 -2084302
6086 -1817239
6087 -1638113
6088 -1645016
6089 -1902255
6090 -2037932
6091 -1627036
6092 -1579066
6093 -1867231
6094 -1951294
6095 -1872809
6096 -1553460
6097 -1691106
6098 -2050291
6099 -1856211
6100 -1646372
6101 -1611700
6102 -1829925
6103 -2063331
6104 -1692851
6105 -1546122
6106 -1827287
6107 -1953698
6108 -1918260
6109 -1575142
6110 -1589386
6111 -2004166
6112 -1915901
6113 -1675678
6114 -1583701
6115 -1754681
6116 -2083883
6117 -1801463
6118 -1521742
6119 -1739226
6120 -1912125
6121 -1960764
6122 -1628005
6123 -1498215
6124 -1919926
6125 -1968605
6126 -1743103
6127 -1594253
6128 -1675475
6129 -2048706
6130 -1882256
6131 -1524971
6132 -1665445
6133 -1861857
6134 -1972249
6135 -1709235
6136 -1480978
6137 -1847214
6138 -1989637
6139 -1786735
6140 -1605515
6141 -1591651
6142 -1984008
6143 -1952795
6144 -1552260
6145 -1604725
6146 -1812828
6147 -2001613
6148 -1799021
6149 -1456564
6150 -1745996
6151 -1991501
6152 -1823960
6153 -1619214
6154 -1517267
6155 -1908782
6156 -2011547
6157 -1620437
6158 -1577302
6159 -1755760
6160 -1974874
6161 -1878192
6162 -1465686
6163 -1644341
6164 -1950802
6165 -1876275
6166 -1685259
6167 -1492139
6168 -1803615
6169 -2052460
6170 -1705288
6171 -1553107
6172 -1673257
6173 -1916756
6174 -1945382
6175 -1520288
6176 -1550317
6177 -1897975
6178 -1917780
6179 -1756812
6180 -1503262
6181 -1696960
6182 -2046937
6183 -1772030
6184 -1553892
6185 -1612462
6186 -1840813
6187 -1993378
6188 -1592535
6189 -1503434
6190 -1847256
6191 -1923827
6192 -1819510
6193 -1519476
6194 -1596452
6195 -1991929
6196 -1840897
6197 -1577953
6198 -1566683
6199 -1763766
6200 -2026303
6201 -1706618
6202 -1471130
6203 -1748384
6204 -1897584
6205 -1859012
6206 -1562744
6207 -1500969
6208 -1928847
6209 -1913758
6210 -1635641
6211 -1559724
6212 -1688634
6213 -1995422
6214 -1777050
6215 -1470522
6216 -1684414
6217 -1856386
6218 -1881128
6219 -1630474
6220 -1472030
6221 -1865690
6222 -1942416
6223 -1676072
6224 -1551389
6225 -1611259
6226 -1950500
6227 -1852620
6228 -1476760
6229 -1609948
6230 -1823516
6231 -1910392
6232 -1700785
6233 -1446528
6234 -1772958
6235 -1945488
6236 -1714848
6237 -1557817
6238 -1553864
6239 -1888234
6240 -1906596
6241 -1518629
6242 -1572191
6243 -1787249
6244 -1910106
6245 -1768981
6246 -1438984
6247 -1665748
6248 -1933185
6249 -1757997
6250 -1593770
6251 -1516511
6252 -1815851
6253 -1963283
6254 -1590966
6255 -1532486
6256 -1731220
6257 -1878305
6258 -1816343
6259 -1454441
6260 -1580599
6261 -1911490
6262 -1807761
6263 -1635385
6264 -1498734
6265 -1730928
6266 -1987785
6267 -1645350
6268 -1488249
6269 -1661821
6270 -1852460
6271 -1882400
6272 -1495537
6273 -1510342
6274 -1882746
6275 -1861526
6276 -1672040
6277 -1466464
6278 -1624641
6279 -1977266
6280 -1723109
6281 -1484517
6282 -1590654
6283 -1803935
6284 -1936695
6285 -1581002
6286 -1437806
6287 -1786106
6288 -1863368
6289 -1725373
6290 -1481636
6291 -1535061
6292 -1941018
6293 -1811560
6294 -1510108
6295 -1555283
6296 -1743513
6297 -1943199
6298 -1654842
6299 -1397064
6300 -1701813
6301 -1854073
6302 -1760709
6303 -1525933
6304 -1476335
6305 -1885309
6306 -1878298
6307 -1555143
6308 -1518092
6309 -1658875
6310 -1929194
6311 -1735052
6312 -1392010
6313 -1622987
6314 -1841752
6315 -1815860
6316 -1585611
6317 -1423625
6318 -1793192
6319 -1920111
6320 -1609480
6321 -1493061
6322 -1577346
6323 -1878767
6324 -1832597
6325 -1432156
6326 -1549030
6327 -1802172
6328 -1845380
6329 -1659583
6330 -1396625
6331 -1689523
6332 -1913652
6333 -1668909
6334 -1508374
6335 -1524480
6336 -1818417
6337 -1891381
6338 -1496406
6339 -1498956
6340 -1737287
6341 -1833584
6342 -1714193
6343 -1400758
6344 -1580466
6345 -1901962
6346 -1727000
6347 -1546061
6348 -1486647
6349 -1738696
6350 -1928036
6351 -1565066
6352 -1449914
6353 -1664600
6354 -1809786
6355 -1776513
6356 -1439514
6357 -1505593
6358 -1876284
6359 -1782440
6360 -1582049
6361 -1464433
6362 -1650801
6363 -1919927
6364 -1621869
6365 -1431991
6366 -1608844
6367 -1783547
6368 -1831623
6369 -1508692
6370 -1441753
6371 -1805517
6372 -1809528
6373 -1622792
6374 -1461379
6375 -1555901
6376 -1889201
6377 -1705952
6378 -1445170
6379 -1568500
6380 -1742374
6381 -1842649
6382 -1560341
6383 -1397829
6384 -1733973
6385 -1808870
6386 -1645266
6387 -1473760
6388 -1507735
6389 -1860402
6390 -1770384
6391 -1459997
6392 -1521401
6393 -1689152
6394 -1845769
6395 -1628384
6396 -1359620
6397 -1655975
6398 -1820661
6399 -1701875
6400 -1514751
6401 -1451296
6402 -1804035
6403 -1823772
6404 -1490397
6405 -1477078
6406 -1622262
6407 -1828181
6408 -1707301
6409 -1379899
6410 -1576911
6411 -1804843
6412 -1741446
6413 -1553357
6414 -1404330
6415 -1720406
6416 -1851598
6417 -1531548
6418 -1447382
6419 -1572109
6420 -1813274
6421 -1780325
6422 -1392120
6423 -1505130
6424 -1781143
6425 -1758543
6426 -1585144
6427 -1369778
6428 -1621712
6429 -1890512
6430 -1616719
6431 -1448808
6432 -1509652
6433 -1769535
6434 -1848661
6435 -1455171
6436 -1415757
6437 -1707898
6438 -1777462
6439 -1650096
6440 -1372134
6441 -1528292
6442 -1875125
6443 -1694849
6444 -1471608
6445 -1469708
6446 -1682037
6447 -1861993
6448 -1515018
6449 -1366343
6450 -1639624
6451 -1775698
6452 -1717733
6453 -1415977
6454 -1444323
6455 -1828545
6456 -1745349
6457 -1501693
6458 -1426823
6459 -1589281
6460 -1862480
6461 -1606423
6462 -1360419
6463 -1582632
6464 -1754201
6465 -1765350
6466 -1473366
6467 -1381445
6468 -1753260
6469 -1768660
6470 -1545306
6471 -1425448
6472 -1521283
6473 -1844677
6474 -1698334
6475 -1375135
6476 -1514930
6477 -1712779
6478 -1781182
6479 -1531738
6480 -1321132
6481 -1662168
6482 -1806906
6483 -1604926
6484 -1452307
6485 -1457018
6486 -1792954
6487 -1765226
6488 -1416618
6489 -1454448
6490 -1631994
6491 -1776221
6492 -1616599
6493 -1329869
6494 -1574728
6495 -1793316
6496 -1653824
6497 -1483830
6498 -1397542
6499 -1703460
6500 -1797004
6501 -1449805
6502 -1426779
6503 -1581866
6504 -1753413
6505 -1677679
6506 -1348842
6507 -1513983
6508 -1768788
6509 -1670733
6510 -1505731
6511 -1370993
6512 -1627558
6513 -1818250
6514 -1515542
6515 -1405969
6516 -1535477
6517 -1733911
6518 -1736101
6519 -1385187
6520 -1430869
6521 -1721821
6522 -1701757
6523 -1544191
6524 -1362352
6525 -1548833
6526 -1827763
6527 -1580360
6528 -1414239
6529 -1497791
6530 -1672950
6531 -1758019
6532 -1432735
6533 -1376365
6534 -1669212
6535 -1709254
6536 -1597218
6537 -1380749
6538 -1480786
6539 -1809958
6540 -1636299
6541 -1407812
6542 -1442792
6543 -1621059
6544 -1783316
6545 -1487205
6546 -1331519
6547 -1626134
6548 -1722433
6549 -1634715
6550 -1408840
6551 -1407826
6552 -1754426
6553 -1681992
6554 -1427327
6555 -1416402
6556 -1561013
6557 -1791408
6558 -1579499
6559 -1321326
6560 -1545071
6561 -1710906
6562 -1676038
6563 -1429905
6564 -1323552
6565 -1690106
6566 -1742386
6567 -1477473
6568 -1395193
6569 -1498978
6570 -1775959
6571 -1652709
6572 -1328414
6573 -1467994
6574 -1664405
6575 -1696393
6576 -1501666
6577 -1296822
6578 -1603893
6579 -1768166
6580 -1539325
6581 -1404328
6582 -1431789
6583 -1715435
6584 -1713228
6585 -1345747
6586 -1405840
6587 -1626202
6588 -1719947
6589 -1566098
6590 -1296466
6591 -1530040
6592 -1771555
6593 -1581701
6594 -1401406
6595 -1362207
6596 -1655556
6597 -1763254
6598 -1412282
6599 -1347402
6600 -1563663
6601 -1717818
6602 -1647426
6603 -1305752
6604 -1417138
6605 -1737851
6606 -1633918
6607 -1448800
6608 -1336581
6609 -1572505
6610 -1791855
6611 -1492526
6612 -1349610
6613 -1505142
6614 -1668102
6615 -1682748
6616 -1348673
6617 -1357256
6618 -1680270
6619 -1658389
6620 -1493992
6621 -1344959
6622 -1490911
6623 -1780147
6624 -1558540
6625 -1338478
6626 -1436700
6627 -1617894
6628 -1707215
6629 -1408771
6630 -1308426
6631 -1619091
6632 -1688406
6633 -1545445
6634 -1352189
6635 -1405730
6636 -1734425
6637 -1619381
6638 -1361576
6639 -1402007
6640 -1559649
6641 -1721792
6642 -1495872
6643 -1290782
6644 -1557087
6645 -1677208
6646 -1580234
6647 -1376226
6648 -1337331
6649 -1681113
6650 -1671071
6651 -1380975
6652 -1383227
6653 -1514053
6654 -1716463
6655 -1563138
6656 -1277705
6657 -1476809
6658 -1652511
6659 -1607419
6660 -1421019
6661 -1307763
6662 -1609091
6663 -1699981
6664 -1445792
6665 -1375147
6666 -1464344
6667 -1681465
6668 -1613558
6669 -1286844
6670 -1404964
6671 -1621070
6672 -1630324
6673 -1467129
6674 -1285047
6675 -1546791
6676 -1725833
6677 -1484635
6678 -1354393
6679 -1407443
6680 -1638909
6681 -1661515
6682 -1321747
6683 -1355398
6684 -1586550
6685 -1647710
6686 -1530700
6687 -1279774
6688 -1450452
6689 -1710590
6690 -1525140
6691 -1360518
6692 -1354665
6693 -1573570
6694 -1707888
6695 -1379264
6696 -1319218
6697 -1550063
6698 -1637739
6699 -1560756
6700 -1291518
6701 -1382072
6702 -1683430
6703 -1570746
6704 -1390839
6705 -1335475
6706 -1518539
6707 -1723923
6708 -1442625
6709 -1277397
6710 -1480159
6711 -1621708
6712 -1602554
6713 -1321384
6714 -1308433
6715 -1660078
6716 -1629453
6717 -1426555
6718 -1318623
6719 -1440816
6720 -1722031
6721 -1512623
6722 -1270014
6723 -1413720
6724 -1583095
6725 -1649741
6726 -1388064
6727 -1259446
6728 -1580862
6729 -1647601
6730 -1473962
6731 -1311893
6732 -1357989
6733 -1679162
6734 -1592785
6735 -1292959
6736 -1367358
6737 -1541084
6738 -1667624
6739 -1452791
6740 -1226412
6741 -1501860
6742 -1646421
6743 -1512036
6744 -1335383
6745 -1297536
6746 -1629909
6747 -1652642
6748 -1341438
6749 -1331630
6750 -1482409
6751 -1657929
6752 -1524777
6753 -1217800
6754 -1408258
6755 -1627588
6756 -1556455
6757 -1383068
6758 -1264116
6759 -1556738
6760 -1682018
6761 -1392250
6762 -1298618
6763 -1410989
6764 -1611413
6765 -1586875
6766 -1257505
6767 -1338212
6768 -1593995
6769 -1585961
6770 -1444286
6771 -1251844
6772 -1461402
6773 -1680381
6774 -1439449
6775 -1294811
6776 -1363795
6777 -1568207
6778 -1634287
6779 -1312959
6780 -1304390
6781 -1549200
6782 -1580603
6783 -1480034
6784 -1258767
6785 -1379608
6786 -1654002
6787 -1491183
6788 -1323489
6789 -1334150
6790 -1516589
6791 -1656491
6792 -1370687
6793 -1255008
6794 -1489223
6795 -1578516
6796 -1507931
6797 -1276953
6798 -1318080
6799 -1636528
6800 -1552101
6801 -1340552
6802 -1314085
6803 -1450347
6804 -1653367
6805 -1423207
6806 -1236786
6807 -1426520
6808 -1558966
6809 -1549492
6810 -1326510
6811 -1268955
6812 -1576460
6813 -1577212
6814 -1373282
6815 -1294963
6816 -1382926
6817 -1630267
6818 -1490549
6819 -1236927
6820 -1385616
6821 -1541553
6822 -1575163
6823 -1367147
6824 -1223252
6825 -1513065
6826 -1600885
6827 -1402762
6828 -1287144
6829 -1330806
6830 -1607268
6831 -1550215
6832 -1250123
6833 -1332267
6834 -1507101
6835 -1590555
6836 -1419362
6837 -1187216
6838 -1434316
6839 -1609367
6840 -1454952
6841 -1304395
6842 -1287466
6843 -1560814
6844 -1606606
6845 -1289076
6846 -1279393
6847 -1450158
6848 -1574772
6849 -1464777
6850 -1192323
6851 -1367565
6852 -1600699
6853 -1501422
6854 -1337709
6855 -1246599
6856 -1488149
6857 -1630620
6858 -1339126
6859 -1243901
6860 -1391877
6861 -1552901
6862 -1532003
6863 -1229386
6864 -1309107
6865 -1573924
6866 -1519746
6867 -1367640
6868 -1223994
6869 -1403674
6870 -1633086
6871 -1391297
6872 -1239757
6873 -1348133
6874 -1532431
6875 -1583774
6876 -1274003
6877 -1228643
6878 -1516040
6879 -1541992
6880 -1406974
6881 -1213743
6882 -1323848
6883 -1634871
6884 -1475476
6885 -1250158
6886 -1297873
6887 -1467154
6888 -1604058
6889 -1326530
6890 -1178856
6891 -1434560
6892 -1546279
6893 -1456458
6894 -1251203
6895 -1259494
6896 -1586491
6897 -1531216
6898 -1287673
6899 -1264619
6900 -1396488
6901 -1595083
6902 -1401216
6903 -1179012
6904 -1385060
6905 -1534737
6906 -1496288
6907 -1294323
6908 -1202755
6909 -1522009
6910 -1558105
6911 -1308116
6912 -1242306
6913 -1339190
6914 -1574099
6915 -1474978
6916 -1191746
6917 -1323770
6918 -1505495
6919 -1524373
6920 -1336501
6921 -1173119
6922 -1430195
6923 -1568093
6924 -1367241
6925 -1252433
6926 -1292559
6927 -1535835
6928 -1530275
6929 -1225992
6930 -1269810
6931 -1449857
6932 -1519126
6933 -1384777
6934 -1168133
6935 -1361606
6936 -1571437
6937 -1415739
6938 -1278379
6939 -1260684
6940 -1475273
6941 -1563000
6942 -1260669
6943 -1226313
6944 -1408509
6945 -1507836
6946 -1439881
6947 -1192583
6948 -1311352
6949 -1553758
6950 -1439867
6951 -1287947
6952 -1228149
6953 -1416670
6954 -1571150
6955 -1299841
6956 -1202120
6957 -1368650
6958 -1495871
6959 -1485698
6960 -1215781
6961 -1238157
6962 -1517134
6963 -1469898
6964 -1317334
6965 -1203134
6966 -1340087
6967 -1578244
6968 -1373011
6969 -1205699
6970 -1321976
6971 -1464333
6972 -1516614
6973 -1252998
6974 -1182759
6975 -1465125
6976 -1492006
6977 -1345852
6978 -1217142
6979 -1297058
6980 -1563409
6981 -1431231
6982 -1201714
6983 -1280251
6984 -1408651
6985 -1522194
6986 -1298443
6987 -1143939
6988 -1407729
6989 -1517688
6990 -1389656
6991 -1223809
6992 -1228148
6993 -1526481
6994 -1490310
6995 -1209115
6996 -1232900
6997 -1365620
6998 -1536011
6999 -1371308
7000 -1134860
7001 -1348362
7002 -1509886
7003 -1434196
7004 -1250876
7005 -1174695
7006 -1450090
7007 -1516431
7008 -1259421
7009 -1207161
7010 -1314937
7011 -1517303
7012 -1444321
7013 -1148184
7014 -1273460
7015 -1473407
7016 -1452154
7017 -1299897
7018 -1140226
7019 -1383151
7020 -1539643
7021 -1308977
7022 -1211736
7023 -1270112
7024 -1481616
7025 -1487511
7026 -1174890
7027 -1206268
7028 -1431755
7029 -1469327
7030 -1341714
7031 -1140713
7032 -1316278
7033 -1549247
7034 -1364904
7035 -1207693
7036 -1215678
7037 -1415768
7038 -1517894
7039 -1221277
7040 -1162030
7041 -1385027
7042 -1476885
7043 -1401772
7044 -1156213
7045 -1235893
7046 -1514535
7047 -1408423
7048 -1236544
7049 -1182445
7050 -1348286
7051 -1533888
7052 -1299816
7053 -1152742
7054 -1331839
7055 -1450325
7056 -1440613
7057 -1187401
7058 -1168711
7059 -1464427
7060 -1441373
7061 -1264732
7062 -1182691
7063 -1297520
7064 -1536360
7065 -1356799
7066 -1147611
7067 -1277003
7068 -1411765
7069 -1454917
7070 -1236204
7071 -1122045
7072 -1407892
7073 -1461842
7074 -1305426
7075 -1191594
7076 -1230585
7077 -1500449
7078 -1407975
7079 -1145814
7080 -1219983
7081 -1370987
7082 -1471399
7083 -1292635
7084 -1112430
7085 -1340938
7086 -1478853
7087 -1342542
7088 -1202589
7089 -1181042
7090 -1437380
7091 -1453091
7092 -1186057
7093 -1198006
7094 -1326489
7095 -1464131
7096 -1354115
7097 -1113004
7098 -1283537
7099 -1447422
7100 -1354872
7101 -1229323
7102 -1148493
7103 -1385737
7104 -1480382
7105 -1228572
7106 -1185770
7107 -1296941
7108 -1439255
7109 -1393890
7110 -1112890
7111 -1222392
7112 -1428020
7113 -1381250
7114 -1251579
7115 -1131809
7116 -1332722
7117 -1501048
7118 -1271965
7119 -1165891
7120 -1242857
7121 -1399816
7122 -1433024
7123 -1143976
7124 -1163444
7125 -1406837
7126 -1415258
7127 -1302056
7128 -1123008
7129 -1267361
7130 -1491896
7131 -1316349
7132 -1162750
7133 -1188978
7134 -1361563
7135 -1463987
7136 -1204902
7137 -1121992
7138 -1359428
7139 -1427783
7140 -1337937
7141 -1125434
7142 -1179928
7143 -1474850
7144 -1368313
7145 -1169800
7146 -1168377
7147 -1323491
7148 -1490727
7149 -1261326
7150 -1093620
7151 -1303908
7152 -1407225
7153 -1374098
7154 -1157931
7155 -1116929
7156 -1427384
7157 -1417956
7158 -1215565
7159 -1155849
7160 -1251964
7161 -1476410
7162 -1322374
7163 -1077670
7164 -1223141
7165 -1382266
7166 -1405470
7167 -1205899
7168 -1081590
7169 -1367483
7170 -1444402
7171 -1255694
7172 -1148817
7173 -1184456
7174 -1435295
7175 -1380277
7176 -1109154
7177 -1186015
7178 -1341806
7179 -1414796
7180 -1274400
7181 -1073447
7182 -1292512
7183 -1439561
7184 -1283734
7185 -1158483
7186 -1146938
7187 -1387116
7188 -1421589
7189 -1147551
7190 -1149532
7191 -1311354
7192 -1415998
7193 -1315832
7194 -1063260
7195 -1215962
7196 -1422862
7197 -1313953
7198 -1185918
7199 -1114555
7200 -1328335
7201 -1464006
7202 -1196170
7203 -1119315
7204 -1251611
7205 -1380987
7206 -1369211
7207 -1091376
7208 -1148055
7209 -1394720
7210 -1360743
7211 -1222711
7212 -1108186
7213 -1261356
7214 -1459055
7215 -1240818
7216 -1112233
7217 -1208036
7218 -1345322
7219 -1398269
7220 -1140389
7221 -1111383
7222 -1360358
7223 -1371036
7224 -1254568
7225 -1097804
7226 -1182535
7227 -1437964
7228 -1287816
7229 -1115787
7230 -1177226
7231 -1313576
7232 -1416947
7233 -1187367
7234 -1072178
7235 -1306795
7236 -1368907
7237 -1280102
7238 -1114621
7239 -1130926
7240 -1404314
7241 -1330453
7242 -1134908
7243 -1157210
7244 -1267935
7245 -1418183
7246 -1244837
7247 -1049920
7248 -1243472
7249 -1354188
7250 -1305485
7251 -1140728
7252 -1090356
7253 -1367353
7254 -1379144
7255 -1162976
7256 -1134374
7257 -1215583
7258 -1391639
7259 -1287301
7260 -1052699
7261 -1197237
7262 -1340398
7263 -1328451
7264 -1186342
7265 -1062551
7266 -1303878
7267 -1396955
7268 -1192415
7269 -1119338
7270 -1170917
7271 -1364182
7272 -1338199
7273 -1068937
7274 -1151912
7275 -1324579
7276 -1350842
7277 -1219264
7278 -1036121
7279 -1242982
7280 -1406550
7281 -1222859
7282 -1112927
7283 -1128238
7284 -1342152
7285 -1395966
7286 -1109288
7287 -1096151
7288 -1270962
7289 -1346801
7290 -1270192
7291 -1036157
7292 -1157670
7293 -1397109
7294 -1286694
7295 -1140552
7296 -1096565
7297 -1277015
7298 -1414643
7299 -1153512
7300 -1059772
7301 -1222891
7302 -1336928
7303 -1312014
7304 -1067682
7305 -1106504
7306 -1368110
7307 -1314931
7308 -1162750
7309 -1076622
7310 -1205739
7311 -1403590
7312 -1204591
7313 -1041324
7314 -1183057
7315 -1309754
7316 -1348755
7317 -1110499
7318 -1054048
7319 -1324462
7320 -1337668
7321 -1197454
7322 -1065586
7323 -1138129
7324 -1400210
7325 -1279430
7326 -1067447
7327 -1139125
7328 -1274527
7329 -1366076
7330 -1164845
7331 -1013670
7332 -1249257
7333 -1336673
7334 -1237475
7335 -1092199
7336 -1089014
7337 -1362008
7338 -1327896
7339 -1094380
7340 -1110597
7341 -1221719
7342 -1354552
7343 -1217956
7344 -1005208
7345 -1192250
7346 -1332438
7347 -1267372
7348 -1133160
7349 -1053555
7350 -1305250
7351 -1353688
7352 -1122609
7353 -1082486
7354 -1165132
7355 -1336023
7356 -1266847
7357 -1017936
7358 -1140095
7359 -1317685
7360 -1288471
7361 -1158146
7362 -1025225
7363 -1231798
7364 -1365770
7365 -1154440
7366 -1077792
7367 -1141128
7368 -1311576
7369 -1321229
7370 -1054308
7371 -1091153
7372 -1277282
7373 -1291476
7374 -1190441
7375 -1018720
7376 -1163001
7377 -1358936
7378 -1206707
7379 -1087168
7380 -1113438
7381 -1265848
7382 -1349323
7383 -1085623
7384 -1054626
7385 -1239400
7386 -1283683
7387 -1218844
7388 -1039413
7389 -1119405
7390 -1358962
7391 -1240588
7392 -1099020
7393 -1080843
7394 -1216649
7395 -1356507
7396 -1122340
7397 -1019146
7398 -1197938
7399 -1296986
7400 -1255203
7401 -1054519
7402 -1059238
7403 -1321572
7404 -1271793
7405 -1111855
7406 -1058762
7407 -1152389
7408 -1345901
7409 -1179177
7410 -1009784
7411 -1159352
7412 -1274097
7413 -1283246
7414 -1093388
7415 -1014297
7416 -1270168
7417 -1289101
7418 -1138813
7419 -1054912
7420 -1113021
7421 -1340723
7422 -1247427
7423 -1019179
7424 -1114549
7425 -1239221
7426 -1292511
7427 -1133035
7428  -982304
7429 -1216677
7430 -1309862
7431 -1169957
7432 -1063932
7433 -1072486
7434 -1313195
7435 -1284360
7436 -1030280
7437 -1069516
7438 -1201050
7439 -1297901
7440 -1184788
7441  -972229
7442 -1156065
7443 -1314357
7444 -1209585
7445 -1075708
7446 -1015651
7447 -1249536
7448 -1326743
7449 -1071268
7450 -1030717
7451 -1160491
7452 -1295558
7453 -1248505
7454  -988840
7455 -1089058
7456 -1288424
7457 -1235616
7458 -1104793
7459  -992730
7460 -1176758
7461 -1337166
7462 -1121722
7463 -1026868
7464 -1116184
7465 -1262890
7466 -1282392
7467 -1016631
7468 -1029205
7469 -1255228
7470 -1246996
7471 -1144254
7472  -995954
7473 -1119010
7474 -1338446
7475 -1172155
7476 -1032075
7477 -1075979
7478 -1217113
7479 -1305907
7480 -1057005
7481  -985426
7482 -1209744
7483 -1258226
7484 -1190247
7485 -1011743
7486 -1054754
7487 -1304582
7488 -1216211
7489 -1051653
7490 -1045457
7491 -1154604
7492 -1314696
7493 -1120373
7494  -979599
7495 -1157357
7496 -1254471
7497 -1218536
7498 -1043141
7499 -1006863
7500 -1258756
7501 -1237463
7502 -1068557
7503 -1035087
7504 -1111163
7505 -1297434
7506 -1176182
7507  -984028
7508 -1109266
7509 -1220418
7510 -1224072
7511 -1072551
7512  -970522
7513 -1204881
7514 -1268935
7515 -1096803
7516 -1041490
7517 -1082498
7518 -1279610
7519 -1215603
7520  -983266
7521 -1067133
7522 -1191782
7523 -1230311
7524 -1112666
7525  -957496
7526 -1164636
7527 -1283969
7528 -1132239
7529 -1032419
7530 -1032649
7531 -1230106
7532 -1255917
7533 -1000305
7534 -1016729
7535 -1164900
7536 -1240031
7537 -1159970
7538  -958602
7539 -1100695
7540 -1268829
7541 -1156065
7542 -1048633
7543 -1003677
7544 -1188018
7545 -1272779
7546 -1041081
7547 -1003160
7548 -1134498
7549 -1229546
7550 -1187214
7551  -966949
7552 -1043397
7553 -1250411
7554 -1182425
7555 -1056307
7556  -987278
7557 -1138146
7558 -1295405
7559 -1085950
7560  -985777
7561 -1095534
7562 -1212102
7563 -1221513
7564  -987958
7565  -991789
7566 -1216895
7567 -1212557
7568 -1097551
7569  -986007
7570 -1080507
7571 -1289683
7572 -1133174
7573  -976940
7574 -1051499
7575 -1168537
7576 -1246872
7577 -1038809
7578  -952605
7579 -1180331
7580 -1225265
7581 -1133443
7582  -985370
7583 -1015878
7584 -1258350
7585 -1172184
7586  -985586
7587 -1018090
7588 -1138882
7589 -1255148
7590 -1096049
7591  -935489
7592 -1130693
7593 -1224812
7594 -1152978
7595  -999063
7596  -962428
7597 -1215931
7598 -1224528
7599 -1019042
7600  -993175
7601 -1088012
7602 -1257577
7603 -1151705
7604  -927058
7605 -1060487
7606 -1203128
7607 -1174477
7608 -1035770
7609  -935404
7610 -1159084
7611 -1248993
7612 -1061428
7613  -988640
7614 -1033852
7615 -1217843
7616 -1202506
7617  -932914
7618 -1011108
7619 -1173585
7620 -1193264
7621 -1081770
7622  -928968
7623 -1103057
7624 -1254001
7625 -1085024
7626  -985687
7627  -998623
7628 -1176323
7629 -1216926
7630  -983571
7631  -986796
7632 -1141206
7633 -1199277
7634 -1132704
7635  -935028
7636 -1033914
7637 -1230510
7638 -1124701
7639 -1002123
7640  -979196
7641 -1130635
7642 -1249831
7643 -1029538
7644  -951347
7645 -1104403
7646 -1181806
7647 -1150366
7648  -951360
7649  -983481
7650 -1206662
7651 -1149756
7652 -1036116
7653  -964494
7654 -1077261
7655 -1254084
7656 -1081119
7657  -945893
7658 -1054117
7659 -1149360
7660 -1176162
7661  -985766
7662  -948364
7663 -1177483
7664 -1175556
7665 -1052824
7666  -971283
7667 -1024064
7668 -1226798
7669 -1109513
7670  -943011
7671 -1025965
7672 -1129355
7673 -1186278
7674 -1025774
7675  -920519
7676 -1135300
7677 -1184923
7678 -1072507
7679  -966653
7680  -979482
7681 -1196857
7682 -1151726
7683  -952309
7684  -995908
7685 -1105542
7686 -1200134
7687 -1066788
7688  -898631
7689 -1071617
7690 -1181998
7691 -1096383
7692  -982245
7693  -941566
7694 -1164730
7695 -1196552
7696  -982753
7697  -975701
7698 -1058411
7699 -1181228
7700 -1108040
7701  -886016
7702 -1020895
7703 -1173515
7704 -1126349
7705 -1013154
7706  -926012
7707 -1121080
7708 -1213356
7709 -1004189
7710  -948551
7711 -1027306
7712 -1165695
7713 -1139503
7714  -914176
7715  -977597
7716 -1158516
7717 -1143303
7718 -1045615
7719  -905121
7720 -1056049
7721 -1215195
7722 -1048716
7723  -940413
7724  -990061
7725 -1137355
7726 -1189126
7727  -952864
7728  -932921
7729 -1124422
7730 -1151806
7731 -1071735
7732  -900645
7733  -986927
7734 -1200908
7735 -1091595
7736  -958077
7737  -961564
7738 -1089742
7739 -1204668
7740 -1003539
7741  -908365
7742 -1064943
7743 -1135666
7744 -1105045
7745  -922836
7746  -937148
7747 -1178122
7748 -1134370
7749  -984274
7750  -938494
7751 -1036544
7752 -1202056
7753 -1037811
7754  -885090
7755 -1015856
7756 -1130062
7757 -1135280
7758  -958301
7759  -902340
7760 -1136354
7761 -1153793
7762 -1002941
7763  -923537
7764  -985926
7765 -1181309
7766 -1090634
7767  -894602
7768  -980851
7769 -1101102
7770 -1156333
7771 -1003626
7772  -870785
7773 -1076751
7774 -1164544
7775 -1032116
7776  -933218
7777  -949764
7778 -1149482
7779 -1134994
7780  -927714
7781  -952293
7782 -1068727
7783 -1146819
7784 -1043314
7785  -861116
7786 -1020223
7787 -1151741
7788 -1061101
7789  -958401
7790  -923824
7791 -1109705
7792 -1159879
7793  -939724
7794  -930556
7795 -1030424
7796 -1124930
7797 -1077579
7798  -871313
7799  -973863
7800 -1144732
7801 -1087466
7802  -980882
7803  -900558
7804 -1054935
7805 -1170514
7806  -982719
7807  -906339
7808  -993249
7809 -1106049
7810 -1116749
7811  -902018
7812  -929447
7813 -1117455
7814 -1100446
7815 -1002307
7816  -888953
7817  -993200
7818 -1163043
7819 -1016769
7820  -909770
7821  -970739
7822 -1086455
7823 -1141327
7824  -946062
7825  -893484
7826 -1074697
7827 -1096433
7828 -1022275
7829  -895656
7830  -955704
7831 -1158490
7832 -1061391
7833  -910110
7834  -943944
7835 -1048745
7836 -1150717
7837  -967136
7838  -864925
7839 -1031331
7840 -1108058
7841 -1051286
7842  -906478
7843  -911334
7844 -1135646
7845 -1094396
7846  -933816
7847  -909571
7848 -1005892
7849 -1145484
7850 -1015814
7851  -848737
7852  -994554
7853 -1102976
7854 -1083868
7855  -941079
7856  -865842
7857 -1087217
7858 -1118945
7859  -947832
7860  -897586
7861  -960734
7862 -1131311
7863 -1073209
7864  -867911
7865  -949333
7866 -1081209
7867 -1085256
7868  -968474
7869  -842021
7870 -1019355
7871 -1129493
7872  -987652
7873  -902140
7874  -933220
7875 -1111071
7876 -1110663
7877  -880121
7878  -908431
7879 -1051462
7880 -1099612
7881 -1002681
7882  -833327
7883  -983225
7884 -1141801
7885 -1027316
7886  -921408
7887  -892864
7888 -1058831
7889 -1129273
7890  -910689
7891  -866772
7892 -1009393
7893 -1089139
7894 -1047492
7895  -848512
7896  -921180
7897 -1118487
7898 -1053230
7899  -932969
7900  -867333
7901 -1005653
7902 -1142878
7903  -955033
7904  -870982
7905  -971448
7906 -1071564
7907 -1079449
7908  -880885
7909  -869692
7910 -1075393
7911 -1068256
7912  -960263
7913  -865666
7914  -951854
7915 -1138260
7916 -1009056
7917  -861386
7918  -935786
7919 -1045855
7920 -1096299
7921  -911743
7922  -837741
7923 -1040617
7924 -1083741
7925  -979656
7926  -879833
7927  -908547
7928 -1116187
7929 -1047758
7930  -872823
7931  -907340
7932 -1003803
7933 -1095309
7934  -957413
7935  -821531
7936  -992787
7937 -1073992
7938 -1022681
7939  -894438
7940  -869641
7941 -1071742
7942 -1065878
7943  -893351
7944  -883531
7945  -965902
7946 -1087151
7947  -998843
7948  -827386
7949  -952641
7950 -1061582
7951 -1018876
7952  -916367
7953  -836779
7954 -1032015
7955 -1084451
7956  -919904
7957  -883545
7958  -948652
7959 -1079251
7960 -1042254
7961  -831293
7962  -911100
7963 -1040356
7964 -1035327
7965  -930025
7966  -834040
7967  -989926
7968 -1094590
7969  -952410
7970  -881944
7971  -914286
7972 -1044792
7973 -1069186
7974  -853466
7975  -865439
7976 -1009590
7977 -1042232
7978  -970955
7979  -829818
7980  -940422
7981 -1098622
7982  -984625
7983  -879853
7984  -878970
7985 -1006733
7986 -1082360
7987  -886979
7988  -847984
7989  -991754
7990 -1051421
7991  -999515
7992  -841462
7993  -888360
7994 -1072334
7995 -1001434
7996  -885270
7997  -852297
7998  -971200
7999 -1100164
8000  -928810
8001  -818869
8002  -955877
8003 -1041298
8004 -1029197
8005  -850169
8006  -839027
8007 -1044619
8008 -1034897
8009  -909795
8010  -850144
8011  -926605
8012 -1098650
8013  -979321
8014  -817459
8015  -908508
8016 -1006146
8017 -1043596
8018  -886840
8019  -798732
8020 -1008543
8021 -1054777
8022  -941498
8023  -848707
8024  -881360
8025 -1067085
8026 -1005799
8027  -822146
8028  -871931
8029  -978546
8030 -1049588
8031  -926388
8032  -796595
8033  -958272
8034 -1057133
8035  -964134
8036  -857891
8037  -830809
8038 -1031731
8039 -1048024
8040  -853107
8041  -847915
8042  -956083
8043 -1055991
8044  -978922
8045  -789406
8046  -903014
8047 -1039355
8048  -981629
8049  -881553
8050  -811723
8051  -979060
8052 -1071374
8053  -892775
8054  -843100
8055  -906045
8056 -1034518
8057 -1005565
8058  -809854
8059  -856005
8060 -1012186
8061 -1000070
8062  -917095
8063  -807242
8064  -940062
8065 -1062502
8066  -930097
8067  -834202
8068  -880069
8069  -989259
8070 -1036990
8071  -834918
8072  -829123
8073  -985679
8074 -1015714
8075  -937571
8076  -810878
8077  -876985
8078 -1057551
8079  -949955
8080  -837090
8081  -848469
8082  -970468
8083 -1048807
8084  -876543
8085  -800819
8086  -956079
8087 -1008815
8088  -965479
8089  -814966
8090  -840035
8091 -1031627
8092  -983707
8093  -846954
8094  -841039
8095  -923246
8096 -1053315
8097  -913949
8098  -796634
8099  -910820
8100  -998493
8101  -965621
8102  -843144
8103  -803928
8104 -1004161
8105 -1005859
8106  -884073
8107  -831046
8108  -898775
8109 -1033975
8110  -953920
8111  -774054
8112  -881289
8113  -966682
8114 -1000445
8115  -864705
8116  -802230
8117  -949340
8118 -1040113
8119  -860374
8120  -878060
8121  -720973
$$ Imaginary data points
##PAGE= N=2
##DATA TABLE= (X++(I..I)), XYDATA
0  3264885
1  7228444
2  3965855
3  1726190
4  1688356
5  3775524
6  3688962
7   409717
8   750611
9  2629143
10  3391120
11  2780591
12   347474
13  1778147
14  3934288
15  2547473
16  1684598
17  1477896
18  3090717
19  4013260
20   809191
21    44845
22  1729843
23  2779683
24  2806541
25   653809
26  1558353
27  3895744
28  2492374
29  1295112
30   766897
31  1773117
32  3348326
33  1237129
34   428809
35  1928692
36  2731811
37  2972180
38   663457
39   477048
40  3025307
41  2401689
42  1228957
43   621583
44  1360616
45  3274905
46  1408679
47    -5683
48  1467911
49  2319559
50  2755072
51   725868
52     3104
53  2750931
54  2709591
55  1175520
56    99201
57   503835
58  3288757
59  2189496
60  -294371
61   447979
62  1844848
63  3103159
64  1410147
65  -587249
66  1668270
67  2343063
68  1557550
69   750723
70   344392
71  2477299
72  2063057
73   -89462
74   567100
75  1426853
76  2479505
77  1419477
78  -759356
79  1285738
80  2711044
81  1777963
82   456424
83  -442151
84  2168140
85  2934206
86   270023
87    68610
88   870618
89  2135437
90  1618692
91  -897696
92   632165
93  2549669
94  1891270
95   776296
96  -628877
97  1321290
98  2845610
99   619988
100  -170470
101   178179
102  1535926
103  2068681
104  -467766
105   128971
106  2278284
107  2078687
108  1134884
109  -515509
110   846460
111  2734197
112   410661
113  -936740
114  -335813
115  1550976
116  2871921
117   154591
118  -542884
119  1547315
120  1968734
121  1394122
122  -763870
123  -423078
124  2276535
125  1282511
126  -102813
127  -186589
128   772485
129  2378512
130   358420
131  -659166
132  1452863
133  2039062
134  1528696
135  -630141
136 -1030048
137  1792519
138  1450527
139   -97862
140  -334217
141   679668
142  2970047
143  1266778
144 -1130986
145   307997
146  1497489
147  1814296
148    12981
149 -1186128
150  1559872
151  1916441
152    89841
153  -650522
154  -128761
155  2518729
156  1856437
157  -800903
158     7654
159  1141179
160  1843093
161   596235
162 -1417738
163   694441
164  1948346
165   739368
166  -139413
167  -445757
168  1964586
169  2233912
170  -604517
171  -398653
172   929941
173  1946914
174  1018774
175 -1581685
176     9427
177  1969405
178  1125367
179   172005
180  -765238
181  1077218
182  2280632
183   -12224
184  -344025
185   435131
186  1324706
187  1304631
188 -1112382
189  -261547
190  1914702
191  1317092
192   276138
193  -953190
194   560101
195  2418024
196   195589
197  -758957
198   108570
199  1301895
200  1914352
201  -531110
202  -641650
203  1558826
204  1367300
205   513944
206  -917197
207   -95291
208  2297900
209   820666
210  -540455
211   -36261
212  1017734
213  2185167
214   -10280
215 -1030841
216  1055432
217  1334694
218   743984
219  -626717
220  -446910
221  2073975
222  1196862
223  -314585
224    44002
225   803809
226  2094442
227   245583
228 -1411564
229   656805
230  1526428
231  1106566
232  -455456
233  -890922
234  1978929
235  1839204
236  -246399
237  -391794
238   318342
239  2111164
240   956398
241 -1304866
242   167204
243  1269831
244  1228077
245    81220
246  -977515
247  1541534
248  2199771
249   181968
250  -459116
251  -211486
252  1791412
253  1470459
254 -1234666
255  -305823
256  1303496
257  1694140
258   622186
259 -1273623
260   654973
261  2044440
262   424515
263  -224706
264  -217205
265  1565854
266  1912040
267  -868326
268  -676010
269   917141
270  1578208
271  1047615
272 -1112072
273   220339
274  2327000
275  1027864
276  -198519
277  -785900
278   847285
279  2217929
280  -246412
281  -759596
282   755863
283  1599542
284  1446993
285  -939715
286  -437505
287  2103922
288  1432535
289    93328
290  -923958
291   255237
292  2372829
293   428787
294  -897751
295   262241
296  1387850
297  1997413
298  -249084
299  -804747
300  1605648
301  1481357
302   334713
303  -763394
304  -129866
305  2345144
306  1037684
307  -731145
308    85687
309  1138401
310  2078618
311   107272
312 -1306252
313  1037674
314  1760134
315   944660
316  -377005
317  -546311
318  2019800
319  1485757
320  -600943
321  -221811
322   709538
323  2037995
324   708680
325 -1250667
326   655645
327  1810985
328  1264384
329   -16621
330  -856711
331  1592695
332  1922524
333  -277879
334  -488082
335   135452
336  1791079
337  1407608
338  -831207
339   400795
340  1660824
341  1332005
342   313903
343  -980816
344  1031551
345  2066533
346    57904
347  -404541
348    36377
349  1648790
350  1810544
351  -670139
352   -34334
353  1517980
354  1458722
355   669145
356 -1007616
357   440269
358  2134457
359   503991
360  -247874
361   -51473
362  1396404
363  2115067
364  -456080
365  -568165
366  1257827
367  1645173
368  1115222
369  -858379
370   -68374
371  2148159
372  1002451
373   -74840
374  -276055
375   874688
376  2282194
377   145973
378  -670766
379   996946
380  1600047
381  1391641
382  -562771
383  -446071
384  1996367
385  1289136
386   -46686
387  -405186
388   592356
389  2532450
390   767775
391  -817771
392   582837
393  1456578
394  1618266
395  -261543
396  -895677
397  1675064
398  1707372
399   329481
400  -378427
401   154126
402  2424993
403  1347974
404  -743026
405   240211
406  1281580
407  1852533
408   207757
409 -1299221
410  1050012
411  1976354
412   933765
413    -4990
414  -202126
415  2062887
416  1762348
417  -620646
418  -157916
419   908551
420  1889401
421   864068
422 -1067896
423   804040
424  2045596
425  1001002
426   -58659
427  -650726
428  1619762
429  2323063
430   -66670
431  -302595
432   575953
433  1839136
434  1471224
435  -941077
436   141225
437  1905872
438  1366497
439   326529
440  -814730
441  1039887
442  2514549
443   334908
444  -384695
445   403038
446  1772780
447  1997744
448  -634680
449  -481186
450  1505229
451  1528201
452   804760
453  -646229
454   527152
455  2578534
456   901332
457  -333728
458     4866
459  1284699
460  2238528
461  -118998
462  -720855
463  1293558
464  1723371
465  1221992
466  -468151
467   -79784
468  2308880
469  1390762
470   -24265
471  -142434
472   738207
473  2201020
474   415613
475  -719729
476  1139963
477  1803904
478  1415438
479  -303900
480  -478096
481  2095109
482  1693755
483    83104
484  -169944
485   515590
486  2316462
487  1058379
488  -805436
489   463808
490  1452027
491  1775404
492   398750
493  -700444
494  1529509
495  1922327
496   537314
497    53740
498   198524
499  1999981
500  1364282
501  -751246
502   231984
503  1329065
504  1738961
505   699103
506  -668511
507  1384784
508  2194957
509   657893
510   -44123
511   -95990
512  1759625
513  1811157
514  -540845
515   -51796
516  1221114
517  1920477
518  1192295
519  -790725
520   718164
521  2320751
522  1164338
523    86896
524  -525903
525  1253541
526  2262040
527    50343
528  -179144
529   958666
530  1792028
531  1557648
532  -610378
533   169887
534  2061552
535  1294495
536   333934
537  -388964
538  1052976
539  2545444
540   383327
541  -522189
542   595013
543  1749160
544  2026161
545  -311016
546  -384495
547  1779582
548  1595522
549   721533
550  -344824
551   480211
552  2463089
553   988445
554  -327292
555   313735
556  1280989
557  2067075
558   122799
559  -519664
560  1727064
561  1953593
562   919854
563  -492210
564  -101407
565  2335635
566  1382810
567  -349557
568   134075
569  1244645
570  2458921
571   705245
572  -849264
573  1065182
574  1884829
575  1358125
576   -80978
577  -578919
578  1885692
579  1952804
580   179341
581   -30425
582   606914
583  2317289
584  1451075
585  -665211
586   602859
587  1670716
588  1442841
589   269587
590  -621343
591  1657895
592  2178850
593   280004
594   -59353
595   482418
596  2148084
597  1707877
598  -724000
599   175667
600  1794454
601  2043758
602   852720
603 -1022893
604   712168
605  2351501
606   959389
607    35457
608   -76886
609  1680057
610  2317192
611  -107882
612  -130199
613  1289506
614  1821614
615  1318836
616  -630131
617   317826
618  2118978
619  1078923
620   191895
621  -106196
622  1352725
623  2565584
624   345230
625  -346761
626   956038
627  1676192
628  1535426
629  -434044
630   -89621
631  2000750
632  1424698
633   482744
634   -89042
635   879290
636  2598187
637   925059
638  -310876
639   539348
640  1261129
641  1708664
642    58810
643  -238544
644  1850811
645  1651063
646   688187
647    15217
648   563781
649  2373633
650   993560
651  -441387
652   641307
653  1489073
654  1880963
655   193744
656  -627645
657  1625330
658  1955407
659   956522
660    -1566
661    33774
662  2231352
663  1759998
664  -148041
665   184654
666  1042143
667  2118769
668   896593
669  -785868
670  1020244
671  1930745
672  1120662
673   140089
674  -165665
675  2070474
676  2155573
677    41071
678    66178
679   843216
680  1949785
681  1144580
682  -882000
683   613682
684  2120431
685  1618948
686   476260
687  -554902
688  1395989
689  2386930
690   405068
691  -134840
692   434648
693  1851070
694  1839270
695  -525800
696    37740
697  1734227
698  1757759
699   954593
700  -450370
701   899970
702  2380268
703   714915
704  -111496
705   267027
706  1597389
707  2070476
708  -293304
709  -247346
710  1690740
711  1937573
712  1135815
713  -556606
714   368435
715  2469841
716  1230869
717   -45991
718   -51072
719  1272026
720  2576007
721   458279
722  -563693
723   978288
724  1733063
725  1683124
726   -49071
727  -112128
728  2116905
729  1664240
730   388370
731   -91019
732   669455
733  2377508
734   874747
735  -543496
736   824253
737  1709282
738  1853803
739   291787
740  -238505
741  1918812
742  1769820
743   425947
744  -105764
745   324740
746  2245126
747  1406081
748  -405327
749   492418
750  1509374
751  2076405
752   715143
753  -645720
754  1366446
755  2022179
756   776811
757   -89510
758   -82693
759  2031810
760  1897226
761  -186997
762   278665
763  1294780
764  1970385
765   932408
766  -811350
767   921364
768  2211367
769  1199846
770   138774
771  -404154
772  1560477
773  2250772
774   145632
775   -56328
776   836204
777  1956029
778  1659903
779  -507889
780   303970
781  1874443
782  1418826
783   618738
784  -337849
785  1026039
786  2219870
787   459097
788    -1684
789   715277
790  1705263
791  1841610
792  -261034
793    76532
794  1826329
795  1520052
796   721391
797  -323200
798   786616
799  2410506
800   816189
801   -89244
802   532316
803  1547328
804  2111776
805    52643
806  -348251
807  1465150
808  1627489
809  1036162
810  -256966
811   242499
812  2367746
813  1401941
814    91999
815   283609
816  1148885
817  2218421
818   441051
819  -568291
820  1183000
821  1682535
822  1260720
823   -18633
824    -4878
825  2195607
826  1631099
827    71687
828    73659
829   830411
830  2259615
831   950997
832  -664881
833   831916
834  1743372
835  1589928
836   212578
837  -543957
838  1693841
839  1980304
840   370331
841   -60398
842   447526
843  2242853
844  1558931
845  -606379
846   354998
847  1570382
848  1738376
849   520900
850  -790036
851  1222078
852  2195561
853   743394
854    58146
855   146434
856  1932654
857  2002536
858  -291083
859   -13735
860  1224979
861  1795846
862  1037062
863  -740228
864   715470
865  2302984
866  1185765
867   210160
868  -186740
869  1396539
870  2227859
871    75209
872  -191356
873  1000494
874  1816341
875  1559174
876  -437346
877   249639
878  2114496
879  1406757
880   403904
881  -284915
882   960073
883  2342508
884   437072
885  -363203
886   711875
887  1677186
888  1851629
889  -190426
890  -228265
891  1807355
892  1648713
893   750160
894  -294172
895   388678
896  2315193
897  1061985
898  -210827
899   405717
900  1305886
901  2035549
902   260754
903  -539345
904  1381039
905  1680946
906  1010836
907   -56726
908   134773
909  2196186
910  1396644
911  -187143
912   155471
913   952932
914  1994377
915   671444
916  -581598
917  1115223
918  1744747
919  1236159
920   152114
921  -239572
922  1835840
923  1735767
924   -15266
925   -44674
926   653734
927  2026876
928  1172633
929  -619736
930   703686
931  1709677
932  1415618
933   387052
934  -482801
935  1424238
936  1966680
937   336554
938    86786
939   515785
940  1840856
941  1513288
942  -519237
943   333067
944  1529090
945  1426355
946   611212
947  -550547
948  1105693
949  2255165
950   676238
951    47406
952   266435
953  1595930
954  1823748
955  -327108
956    -3950
957  1447680
958  1630161
959   975312
960  -593757
961   547802
962  2238778
963   982383
964    12988
965   -18458
966  1287773
967  2151345
968    23452
969  -367927
970  1106135
971  1680539
972  1418584
973  -359230
974    14822
975  1990695
976  1237167
977   159883
978  -166329
979   895674
980  2344218
981   599489
982  -441051
983   775535
984  1506908
985  1607771
986  -142177
987  -420210
988  1742629
989  1577485
990   444607
991  -221212
992   452323
993  2326222
994  1064772
995  -491696
996   462815
997  1378318
998  1828617
999   237223
1000  -693274
1001  1412055
1002  1836253
1003   777644
1004  -148329
1005   -33599
1006  2050103
1007  1509695
1008  -401424
1009    79981
1010  1064488
1011  1994226
1012   838822
1013  -747354
1014   948310
1015  1865191
1016  1020332
1017   -20032
1018  -438186
1019  1632224
1020  1917268
1021   -18954
1022     2781
1023   804704
1024  1893483
1025  1253902
1026  -731899
1027   414711
1028  1697897
1029  1224641
1030   343198
1031  -526387
1032  1186947
1033  2129738
1034   369161
1035   -26833
1036   533700
1037  1661305
1038  1570669
1039  -562151
1040    23963
1041  1570350
1042  1376733
1043   619414
1044  -545422
1045   747327
1046  2238620
1047   721178
1048  -117938
1049   153157
1050  1292527
1051  1887396
1052  -186232
1053  -328981
1054  1296357
1055  1531733
1056  1046224
1057  -389415
1058   233197
1059  2045834
1060   978353
1061    -3581
1062    79013
1063  1022538
1064  2038031
1065   275773
1066  -440188
1067   995166
1068  1384739
1069  1176452
1070  -203090
1071  -105707
1072  1904641
1073  1282618
1074   106613
1075    25254
1076   807271
1077  2162882
1078   636914
1079  -655876
1080   683035
1081  1359665
1082  1346482
1083   -29224
1084  -510461
1085  1621941
1086  1636787
1087   385085
1088   -42812
1089   374998
1090  2019625
1091  1053521
1092  -700242
1093   314561
1094  1222761
1095  1530178
1096   396578
1097  -607482
1098  1333587
1099  1821350
1100   537918
1101   -75133
1102    10552
1103  1751223
1104  1493397
1105  -443769
1106   117599
1107  1063098
1108  1581304
1109   719875
1110  -756994
1111   865019
1112  1934462
1113   812586
1114    -2269
1115  -268249
1116  1454023
1117  1893331
1118  -187836
1119  -157682
1120   851250
1121  1614064
1122  1107626
1123  -801153
1124   266933
1125  1852886
1126  1117705
1127   268101
1128  -355597
1129  1046766
1130  2047224
1131   126102
1132  -349441
1133   547462
1134  1475051
1135  1494627
1136  -553901
1137  -184491
1138  1697584
1139  1423860
1140   551193
1141  -486570
1142   498245
1143  2144287
1144   609642
1145  -418004
1146   191505
1147  1239915
1148  1870212
1149   -71948
1150  -468493
1151  1379021
1152  1476826
1153   732007
1154  -465904
1155    28429
1156  2016188
1157  1007819
1158  -286081
1159    70995
1160   995995
1161  2017362
1162   335924
1163  -733981
1164   969444
1165  1498968
1166  1019439
1167  -295345
1168  -420929
1169  1788889
1170  1463983
1171   -75366
1172  -154986
1173   555080
1174  1985720
1175   834972
1176  -801090
1177   500733
1178  1377504
1179  1310762
1180   179451
1181  -630238
1182  1310017
1183  1591288
1184   140532
1185  -138981
1186   220548
1187  1692494
1188  1156207
1189  -634933
1190   353842
1191  1337883
1192  1376730
1193   454758
1194  -732862
1195   933731
1196  1762122
1197   397745
1198  -167330
1199   -50174
1200  1537304
1201  1661574
1202  -413650
1203   -31012
1204  1133156
1205  1444464
1206   773508
1207  -802985
1208   432712
1209  1787099
1210   698109
1211    -2299
1212  -174503
1213  1202711
1214  1908879
1215   -93777
1216  -302641
1217   765120
1218  1280628
1219  1064174
1220  -631121
1221    28088
1222  1724500
1223  1006991
1224   199541
1225  -268566
1226   791458
1227  1968745
1228   191372
1229  -509811
1230   525707
1231  1237884
1232  1348502
1233  -421085
1234  -363609
1235  1587101
1236  1284815
1237   373398
1238  -392232
1239   267848
1240  1913637
1241   616044
1242  -422394
1243   408816
1244  1081669
1245  1481075
1246  -106525
1247  -612992
1248  1283191
1249  1303472
1250   452974
1251  -343412
1252     7544
1253  1930360
1254  1061957
1255  -473540
1256    70825
1257   912867
1258  1722727
1259   333506
1260  -919152
1261   812750
1262  1398676
1263   732470
1264  -165972
1265  -292711
1266  1697677
1267  1402935
1268  -347452
1269   -90975
1270   682161
1271  1655601
1272   650776
1273  -955518
1274   535833
1275  1520296
1276  1001283
1277    30291
1278  -640971
1279  1272125
1280  1756144
1281   -86115
1282  -405205
1283   240438
1284  1655375
1285  1292523
1286  -859757
1287   -23776
1288  1433493
1289  1326931
1290   347700
1291  -957852
1292   590838
1293  1903094
1294   420107
1295  -292746
1296   -92155
1297  1251331
1298  1658013
1299  -421225
1300  -326366
1301  1012478
1302  1221773
1303   735053
1304  -719700
1305   176464
1306  1775314
1307   695851
1308  -116027
1309  -180029
1310   895752
1311  1786836
1312  -125602
1313  -619688
1314   705703
1315  1181337
1316   992001
1317  -516300
1318  -118785
1319  1760686
1320   978492
1321   -85937
1322  -359615
1323   519434
1324  1813654
1325   201174
1326  -717583
1327   586687
1328  1239478
1329  1259932
1330  -318607
1331  -562675
1332  1444775
1333  1217161
1334   135232
1335  -380465
1336   106846
1337  1780292
1338   756338
1339  -610239
1340   262870
1341   967835
1342  1347489
1343     9583
1344  -848423
1345  1079552
1346  1401472
1347   350593
1348  -345354
1349  -178538
1350  1687940
1351  1185600
1352  -563235
1353   -32733
1354   737364
1355  1364358
1356   394211
1357  -918842
1358   681437
1359  1450508
1360   657089
1361   -36620
1362  -371482
1363  1256760
1364  1340204
1365  -445107
1366  -246691
1367   554579
1368  1408825
1369   811018
1370  -951912
1371   229197
1372  1485326
1373   887735
1374    55408
1375  -657385
1376   878303
1377  1648043
1378  -148633
1379  -419445
1380   282039
1381  1275259
1382  1218350
1383  -679998
1384  -116337
1385  1280789
1386   924797
1387   240777
1388  -729990
1389   412941
1390  1726115
1391   242989
1392  -351915
1393   163329
1394  1081908
1395  1421653
1396  -489530
1397  -491451
1398  1054363
1399  1001079
1400   439518
1401  -649530
1402   133838
1403  1841466
1404   580851
1405  -498899
1406  -194860
1407   810758
1408  1670908
1409  -150571
1410  -777998
1411   871084
1412  1227683
1413   777969
1414  -558016
1415  -377758
1416  1587553
1417   881465
1418  -336237
1419  -297391
1420   459377
1421  1671890
1422   325566
1423  -805346
1424   545945
1425  1142425
1426   997705
1427  -335265
1428  -806483
1429  1280512
1430  1235822
1431  -162179
1432  -455770
1433   155053
1434  1735591
1435   801820
1436  -887720
1437   148647
1438  1027408
1439  1152411
1440    -6104
1441 -1017671
1442   887098
1443  1495387
1444   193806
1445  -421340
1446  -273858
1447  1410143
1448  1227157
1449  -681587
1450  -211378
1451   716384
1452  1229543
1453   493988
1454 -1026023
1455   384454
1456  1543643
1457   540424
1458  -264979
1459  -535176
1460  1042060
1461  1484804
1462  -477936
1463  -461940
1464   541214
1465  1233148
1466   851563
1467  -939319
1468   -86532
1469  1415652
1470   749376
1471   -40456
1472  -646653
1473   595067
1474  1636459
1475   -63934
1476  -504215
1477   301236
1478  1018600
1479  1072105
1480  -732893
1481  -470002
1482  1201282
1483   870013
1484   161210
1485  -600110
1486   298489
1487  1756676
1488   310184
1489  -616131
1490     -188
1491   800686
1492  1286751
1493  -454442
1494  -806737
1495   957919
1496  1085350
1497   475759
1498  -482618
1499   -86253
1500  1615012
1501   588404
1502  -608394
1503  -185460
1504   507481
1505  1344256
1506    17131
1507  -803971
1508   699595
1509  1007277
1510   570278
1511  -367362
1512  -469357
1513  1354325
1514   933902
1515  -433031
1516  -272019
1517   360062
1518  1419052
1519   314594
1520 -1030815
1521   403446
1522  1101629
1523   712147
1524  -288136
1525  -751931
1526  1136280
1527  1264010
1528  -242579
1529  -379621
1530    75617
1531  1324139
1532   762638
1533  -964824
1534   -47004
1535   929856
1536   925928
1537   120384
1538  -889393
1539   718388
1540  1480531
1541    29462
1542  -479552
1543  -242488
1544  1061612
1545  1018336
1546  -849404
1547  -287228
1548   910064
1549  1049833
1550   398331
1551  -934419
1552   270803
1553  1518336
1554   275189
1555  -478264
1556  -464631
1557   841092
1558  1373472
1559  -603229
1560  -636147
1561   693655
1562  1114907
1563   679798
1564  -913851
1565  -216710
1566  1445046
1567   584149
1568  -346149
1569  -645299
1570   476880
1571  1632828
1572   -80535
1573  -785437
1574   296494
1575   947930
1576   944835
1577  -726278
1578  -671538
1579  1244047
1580   918977
1581   -66439
1582  -681310
1583    75791
1584  1611090
1585   274243
1586  -881665
1587     6381
1588   796372
1589  1202881
1590  -276635
1591  -876664
1592   917029
1593  1059588
1594   216003
1595  -618964
1596  -423004
1597  1355073
1598   695044
1599  -727779
1600  -217252
1601   579796
1602  1336488
1603   119439
1604 -1071407
1605   541536
1606  1118565
1607   370849
1608  -551010
1609  -711574
1610  1150119
1611  1065663
1612  -524871
1613  -373798
1614   304660
1615  1288486
1616   543400
1617 -1092056
1618    14730
1619   969743
1620   609779
1621  -179942
1622  -852028
1623   762280
1624  1305563
1625  -256528
1626  -475826
1627    -7595
1628  1021196
1629   797349
1630  -930731
1631  -171246
1632   961697
1633   706911
1634    36512
1635  -901059
1636   379127
1637  1353109
1638   -67784
1639  -539946
1640  -168030
1641   868410
1642  1079381
1643  -764270
1644  -508404
1645   852355
1646   844944
1647   247331
1648  -946586
1649   -44346
1650  1389684
1651   240734
1652  -492560
1653  -314524
1654   642235
1655  1335442
1656  -404339
1657  -744755
1658   537238
1659   777158
1660   470905
1661  -820702
1662  -446130
1663  1281862
1664   597128
1665  -320981
1666  -406598
1667   376283
1668  1430217
1669  -105267
1670  -961276
1671   267089
1672   749149
1673   637977
1674  -606513
1675  -669117
1676  1150796
1677   819985
1678  -224532
1679  -525819
1680   -11450
1681  1361097
1682   279454
1683 -1018236
1684   -26417
1685   741055
1686   929675
1687  -326802
1688 -1018394
1689   825597
1690  1069400
1691   -55935
1692  -627858
1693  -373817
1694  1238487
1695   737695
1696  -865448
1697  -232711
1698   573882
1699   997105
1700    -3598
1701 -1201134
1702   352391
1703  1131434
1704   216265
1705  -491437
1706  -611165
1707  1034868
1708  1113846
1709  -708166
1710  -545074
1711   320194
1712   986696
1713   342723
1714 -1211802
1715   -43377
1716  1163485
1717   482776
1718  -274998
1719  -772034
1720   621390
1721  1279531
1722  -459716
1723  -740172
1724    23944
1725   904125
1726   740728
1727 -1034295
1728  -427236
1729  1080497
1730   727274
1731   -79005
1732  -905366
1733   219047
1734  1421235
1735  -111195
1736  -852838
1737  -262161
1738   731264
1739  1105955
1740  -667430
1741  -785340
1742   725479
1743   778527
1744   223615
1745  -854274
1746  -263540
1747  1347155
1748   347294
1749  -652043
1750  -403122
1751   401141
1752  1166036
1753  -365658
1754  -966493
1755   466425
1756   760447
1757   375213
1758  -702984
1759  -546940
1760  1218699
1761   655960
1762  -526849
1763  -569011
1764    79173
1765  1183808
1766   -21262
1767 -1148134
1768   141004
1769   829006
1770   688527
1771  -442355
1772  -876978
1773   882235
1774   871630
1775  -349903
1776  -620163
1777  -252821
1778  1053572
1779   426078
1780  -960969
1781   -66254
1782   666330
1783   724170
1784  -189619
1785 -1039258
1786   513804
1787   949835
1788  -191169
1789  -548364
1790  -352277
1791   959017
1792   743279
1793  -913735
1794  -357892
1795   553897
1796   772607
1797    11964
1798 -1162937
1799   162471
1800  1075235
1801    28714
1802  -506300
1803  -523188
1804   730040
1805   985406
1806  -724544
1807  -602312
1808   347125
1809   748096
1810   324963
1811 -1086880
1812  -187103
1813  1126773
1814   293813
1815  -478078
1816  -788329
1817   385946
1818  1194230
1819  -472976
1820  -830297
1821   147584
1822   797804
1823   689158
1824  -905168
1825  -586533
1826   939301
1827   482517
1828  -317175
1829  -890568
1830   -29423
1831  1238561
1832   -64168
1833  -822784
1834   -68039
1835   641631
1836   893548
1837  -660448
1838  -921725
1839   674881
1840   599778
1841  -131428
1842  -847456
1843  -300317
1844  1279142
1845   323124
1846  -860187
1847  -349694
1848   443627
1849  1043110
1850  -380534
1851 -1197684
1852   420320
1853   866453
1854   218139
1855  -748126
1856  -695909
1857  1071095
1858   668387
1859  -743991
1860  -613108
1861    68299
1862  1028003
1863    75270
1864 -1183604
1865    76599
1866   807087
1867   399768
1868  -529725
1869  -970167
1870   720727
1871   909156
1872  -544433
1873  -715219
1874  -143964
1875  1007949
1876   464385
1877 -1168187
1878  -292927
1879   738541
1880   565830
1881  -322590
1882 -1190739
1883   298605
1884  1078107
1885  -204286
1886  -647986
1887  -377260
1888   773549
1889   765939
1890 -1006085
1891  -677697
1892   462480
1893   635653
1894    43632
1895 -1128236
1896   -84614
1897  1116747
1898    88297
1899  -580909
1900  -592869
1901   430926
1902   961912
1903  -704857
1904  -879837
1905   228295
1906   651009
1907   381146
1908  -948775
1909  -423340
1910  1031452
1911   299153
1912  -532777
1913  -747037
1914   113445
1915  1038944
1916  -372537
1917  -898404
1918   101022
1919   556575
1920   507602
1921  -780972
1922  -725289
1923   816443
1924   445688
1925  -385520
1926  -765117
1927  -114212
1928  1163155
1929    24864
1930 -1008093
1931  -188071
1932   492472
1933   700799
1934  -618267
1935 -1091728
1936   585276
1937   706625
1938  -154037
1939  -754117
1940  -438813
1941  1037307
1942   347293
1943  -952452
1944  -415953
1945   250227
1946   722966
1947  -270002
1948 -1157541
1949   293674
1950   752006
1951    26134
1952  -628666
1953  -699053
1954   777532
1955   560404
1956  -891778
1957  -607674
1958   133523
1959   833929
1960    82958
1961 -1225716
1962   -52527
1963   796858
1964   185596
1965  -579750
1966  -948643
1967   503143
1968   846200
1969  -630495
1970  -694391
1971   -61622
1972   751877
1973   394559
1974 -1152541
1975  -408395
1976   718388
1977   333433
1978  -410982
1979 -1058907
1980   210444
1981  1069025
1982  -321968
1983  -765765
1984  -309327
1985   583750
1986   672736
1987 -1007855
1988  -799385
1989   535086
1990   553940
1991   -76203
1992 -1091030
1993  -184202
1994  1147023
1995    -2523
1996  -844068
1997  -584603
1998   353340
1999   894621
2000  -703874
2001  -990954
2002   352664
2003   635090
2004   171637
2005 -1004710
2006  -602455
2007   976698
2008   286302
2009  -699932
2010  -740428
2011    52070
2012  1056917
2013  -250336
2014 -1158603
2015   -37631
2016   584159
2017   462707
2018  -811950
2019 -1007857
2020   717872
2021   577359
2022  -480524
2023  -774723
2024  -244018
2025   955439
2026    43463
2027 -1139913
2028  -284176
2029   357270
2030   475761
2031  -488886
2032 -1060184
2033   464609
2034   678040
2035  -310737
2036  -737938
2037  -500144
2038   803928
2039   322528
2040 -1138872
2041  -524244
2042   331133
2043   655335
2044  -226469
2045 -1232510
2046   158050
2047   857678
2048   -75805
2049  -743374
2050  -824756
2051   551536
2052   680388
2053  -879261
2054  -729287
2055   108309
2056   699780
2057   168295
2058 -1217153
2059  -300217
2060   772094
2061   129367
2062  -571204
2063  -939231
2064   271094
2065   871583
2066  -575236
2067  -792619
2068  -127784
2069   516665
2070   394503
2071 -1066013
2072  -658962
2073   601603
2074   334056
2075  -288256
2076  -970029
2077   -87214
2078   955485
2079  -309658
2080  -921933
2081  -364510
2082   377834
2083   598992
2084  -831914
2085  -810355
2086   518313
2087   355034
2088  -252847
2089  -952553
2090  -338469
2091   900163
2092  -113136
2093  -918616
2094  -487808
2095   236086
2096   784127
2097  -535959
2098 -1070099
2099   226129
2100   484785
2101   -30481
2102 -1009982
2103  -788450
2104   816160
2105   282775
2106  -805325
2107  -618995
2108    45499
2109   808196
2110  -278649
2111 -1156239
2112    14380
2113   444430
2114    62703
2115  -826807
2116  -972905
2117   625561
2118   538691
2119  -644193
2120  -713594
2121  -172524
2122   811004
2123     2112
2124 -1314532
2125  -334349
2126   490166
2127   356009
2128  -569340
2129 -1197121
2130   330782
2131   770286
2132  -410849
2133  -816436
2134  -538692
2135   649466
2136   421356
2137 -1131023
2138  -626080
2139   332784
2140   509669
2141  -228808
2142 -1273277
2143  -105276
2144   779530
2145  -206691
2146  -757746
2147  -685371
2148   474896
2149   686456
2150  -923432
2151  -855658
2152   113913
2153   461212
2154     4243
2155 -1241305
2156  -467087
2157   762886
2158    99170
2159  -593818
2160  -863684
2161   149202
2162   904800
2163  -625889
2164 -1103238
2165  -197713
2166   426838
2167   265310
2168 -1141544
2169  -788174
2170   704824
2171   316598
2172  -476763
2173  -930911
2174  -169796
2175   878809
2176  -353824
2177 -1145189
2178  -427126
2179   267375
2180   522693
2181  -783556
2182 -1049362
2183   419835
2184   476805
2185  -237504
2186  -989214
2187  -594482
2188   850518
2189    83977
2190 -1052358
2191  -615528
2192    96782
2193   611250
2194  -517962
2195 -1196557
2196   114095
2197   426525
2198  -104780
2199  -778689
2200  -760790
2201   639471
2202   313790
2203  -895863
2204  -715506
2205  -133065
2206   595582
2207  -230585
2208 -1287649
2209  -136183
2210   510198
2211    77675
2212  -672198
2213  -976510
2214   436244
2215   569917
2216  -730916
2217  -847787
2218  -389594
2219   485443
2220   102059
2221 -1181230
2222  -403367
2223   459168
2224   262410
2225  -439513
2226 -1148134
2227    29866
2228   623660
2229  -575931
2230  -891459
2231  -506499
2232   430727
2233   361156
2234 -1083897
2235  -625255
2236   396369
2237   298906
2238  -316626
2239 -1218242
2240  -320657
2241   637701
2242  -319040
2243  -823269
2244  -656524
2245   275659
2246   666654
2247  -863656
2248  -992312
2249   136252
2250   403012
2251   -85692
2252 -1244326
2253  -629740
2254   715407
2255   -32020
2256  -790061
2257  -803575
2258     -317
2259   715006
2260  -616854
2261 -1112490
2262   -97132
2263   336031
2264   192928
2265  -948457
2266  -854649
2267   563638
2268   161492
2269  -714487
2270  -982592
2271  -339291
2272   776213
2273  -253400
2274 -1156613
2275  -299237
2276   296570
2277   323807
2278  -809696
2279 -1108181
2280   365867
2281   320732
2282  -569221
2283  -962787
2284  -550605
2285   733257
2286    86107
2287 -1119326
2288  -529991
2289   179194
2290   480973
2291  -556010
2292 -1392460
2293     -848
2294   499447
2295  -278720
2296  -904631
2297  -839253
2298   586349
2299   431714
2300 -1002286
2301  -798830
2302   -93640
2303   475407
2304  -217959
2305 -1396550
2306  -350503
2307   513953
2308     1085
2309  -692675
2310 -1063932
2311   224117
2312   620245
2313  -775649
2314  -960089
2315  -324560
2316   456314
2317   126368
2318 -1295297
2319  -646810
2320   436219
2321    97433
2322  -562944
2323 -1153420
2324  -108603
2325   684253
2326  -506276
2327  -940897
2328  -500797
2329   311476
2330   415650
2331 -1083547
2332  -988222
2333   212440
2334   209915
2335  -369461
2336 -1227617
2337  -452429
2338   781348
2339  -152423
2340  -882585
2341  -663128
2342    71584
2343   497713
2344  -856670
2345 -1135657
2346    15813
2347   226828
2348  -115557
2349 -1021606
2350  -720640
2351   607818
2352    33987
2353  -806109
2354  -806143
2355  -227097
2356   550870
2357  -545426
2358 -1217590
2359  -156885
2360   254105
2361    47502
2362  -882143
2363  -935000
2364   458683
2365   143174
2366  -785954
2367  -863395
2368  -378525
2369   585345
2370  -222155
2371 -1248098
2372  -410130
2373   173961
2374   182865
2375  -705720
2376 -1211208
2377   168893
2378   360562
2379  -584568
2380  -882225
2381  -591655
2382   532535
2383    82899
2384 -1213718
2385  -641937
2386    57901
2387   209201
2388  -486849
2389 -1274063
2390   -76838
2391   491971
2392  -361360
2393  -844688
2394  -837655
2395   294921
2396   324382
2397 -1099593
2398  -885833
2399   -76699
2400   283674
2401  -239915
2402 -1321785
2403  -351143
2404   579323
2405  -178461
2406  -811772
2407 -1017426
2408    33795
2409   490049
2410  -889665
2411 -1000304
2412  -217107
2413   313245
2414    72163
2415 -1235250
2416  -734599
2417   450115
2418    -9906
2419  -703887
2420 -1143970
2421  -215659
2422   676570
2423  -584793
2424 -1115094
2425  -426220
2426   253343
2427   306154
2428 -1093532
2429 -1076524
2430   238608
2431   144273
2432  -459809
2433 -1096931
2434  -526466
2435   658560
2436  -263339
2437 -1097900
2438  -685796
2439   -15239
2440   402154
2441  -838515
2442 -1248541
2443   100694
2444   324156
2445  -248186
2446 -1077337
2447  -830252
2448   586421
2449     5973
2450 -1088868
2451  -904856
2452  -242191
2453   533258
2454  -419378
2455 -1325442
2456  -246909
2457   299909
2458    -6271
2459  -905940
2460 -1193611
2461   242235
2462   272546
2463  -822771
2464  -922693
2465  -458851
2466   474910
2467  -105635
2468 -1306192
2469  -522697
2470   174681
2471    44064
2472  -704603
2473 -1295036
2474    -8504
2475   403646
2476  -631358
2477  -890200
2478  -622736
2479   338420
2480   138504
2481 -1253682
2482  -816879
2483    43949
2484   165446
2485  -420159
2486 -1324874
2487  -294984
2488   501690
2489  -412365
2490  -908939
2491  -852062
2492   106455
2493   342860
2494 -1036575
2495  -954217
2496   -85254
2497   162477
2498  -200490
2499 -1246478
2500  -586564
2501   442895
2502  -283355
2503  -878587
2504  -993052
2505  -129134
2506   510022
2507  -749908
2508 -1052742
2509  -242235
2510   135395
2511   -14389
2512 -1149241
2513  -896508
2514   300917
2515  -122334
2516  -716297
2517  -972937
2518  -351451
2519   529796
2520  -528347
2521 -1127861
2522  -410648
2523    39850
2524    82453
2525 -1038164
2526 -1111292
2527   256323
2528   125346
2529  -594995
2530 -1026687
2531  -585997
2532   532506
2533  -318265
2534 -1262017
2535  -660016
2536   -42377
2537   290667
2538  -743374
2539 -1326290
2540   -23806
2541   260733
2542  -363977
2543 -1011604
2544  -945453
2545   360495
2546    35635
2547 -1108465
2548  -819191
2549  -225986
2550   335922
2551  -421332
2552 -1367380
2553  -298264
2554   230247
2555  -304260
2556  -939581
2557 -1091604
2558   247229
2559   293175
2560  -970019
2561  -945439
2562  -371569
2563   341495
2564  -174181
2565 -1434695
2566  -650622
2567   218476
2568   -65401
2569  -708875
2570 -1238169
2571   -61650
2572   476461
2573  -718345
2574 -1014036
2575  -625275
2576   180829
2577    59946
2578 -1330052
2579  -902064
2580   168240
2581   114049
2582  -497336
2583 -1327141
2584  -411268
2585   544165
2586  -489149
2587 -1065004
2588  -859005
2589    -9196
2590   322897
2591 -1037549
2592 -1095665
2593   -56802
2594   135361
2595  -252307
2596 -1251591
2597  -786653
2598   415109
2599  -247432
2600  -943828
2601  -956723
2602  -234850
2603   464224
2604  -747187
2605 -1243650
2606  -298242
2607    66072
2608  -111555
2609 -1127199
2610 -1023313
2611   329302
2612    -9177
2613  -826240
2614 -1026601
2615  -481371
2616   489150
2617  -474362
2618 -1356640
2619  -571344
2620    -9416
2621    86135
2622  -885396
2623 -1241272
2624   102918
2625   164218
2626  -607052
2627 -1003077
2628  -789954
2629   307563
2630  -186135
2631 -1237140
2632  -698383
2633  -143758
2634   138976
2635  -631213
2636 -1351555
2637  -159157
2638   230659
2639  -506631
2640  -998001
2641  -950569
2642   232354
2643    79942
2644 -1155240
2645  -838534
2646  -217501
2647   167124
2648  -420410
2649 -1403729
2650  -459334
2651   214978
2652  -351170
2653  -847647
2654 -1065256
2655    21645
2656   292652
2657  -973264
2658 -1009205
2659  -435721
2660   108165
2661  -169459
2662 -1368827
2663  -755592
2664   188109
2665  -173644
2666  -701568
2667 -1153046
2668  -247517
2669   358842
2670  -841086
2671 -1115588
2672  -586428
2673    13302
2674    14197
2675 -1196952
2676  -904810
2677   150938
2678   -79355
2679  -607108
2680 -1249363
2681  -579027
2682   407115
2683  -544073
2684 -1117875
2685  -743607
2686  -111123
2687   219814
2688  -995543
2689 -1148966
2690   -17472
2691    -2830
2692  -473580
2693 -1235174
2694  -830013
2695   432283
2696  -263810
2697 -1110876
2698  -904047
2699  -247586
2700   362468
2701  -782663
2702 -1406478
2703  -296969
2704    89566
2705  -207825
2706 -1077264
2707 -1116691
2708   264571
2709    15006
2710  -933887
2711 -1015414
2712  -553498
2713   308262
2714  -477495
2715 -1436900
2716  -548240
2717    38644
2718   -35124
2719  -847216
2720 -1283902
2721    23463
2722   165463
2723  -828199
2724 -1088565
2725  -759568
2726   296488
2727  -137391
2728 -1379428
2729  -773848
2730   -26579
2731    53580
2732  -685940
2733 -1463211
2734  -296532
2735   265905
2736  -606644
2737 -1020691
2738  -950517
2739   111339
2740   178129
2741 -1141542
2742  -984174
2743  -304087
2744    -3854
2745  -418642
2746 -1442537
2747  -631705
2748   256691
2749  -374484
2750  -901220
2751 -1073888
2752  -120929
2753   297529
2754 -1024976
2755 -1151096
2756  -413859
2757    -5871
2758  -210155
2759 -1338857
2760  -864550
2761   197191
2762  -237828
2763  -787850
2764 -1179690
2765  -446301
2766   377575
2767  -725851
2768 -1191309
2769  -586077
2770   -57970
2771    30056
2772 -1141648
2773 -1121097
2774    53116
2775  -117370
2776  -680966
2777 -1219160
2778  -718598
2779   402697
2780  -422915
2781 -1181310
2782  -747229
2783  -182328
2784   178021
2785  -921432
2786 -1341115
2787  -187386
2788   -50483
2789  -498490
2790 -1112932
2791  -943915
2792   291717
2793  -170342
2794 -1088463
2795  -872716
2796  -411854
2797   121417
2798  -706670
2799 -1391765
2800  -355448
2801   -10467
2802  -338037
2803  -929674
2804 -1099125
2805    91675
2806   -28694
2807 -1039630
2808  -983055
2809  -560689
2810   136746
2811  -465678
2812 -1467974
2813  -549095
2814    78731
2815  -210116
2816  -870812
2817 -1307743
2818  -130531
2819   115890
2820  -925380
2821 -1036957
2822  -690867
2823    90974
2824  -166547
2825 -1379637
2826  -840924
2827   -93685
2828  -162814
2829  -668081
2830 -1361699
2831  -401986
2832   249520
2833  -701593
2834 -1052305
2835  -841612
2836    -3601
2837    66538
2838 -1299992
2839 -1108735
2840  -198306
2841   -73911
2842  -486627
2843 -1352647
2844  -624139
2845   337090
2846  -468910
2847 -1045153
2848 -1043646
2849  -236607
2850   238807
2851 -1047030
2852 -1283572
2853  -388524
2854   -27052
2855  -209103
2856 -1241380
2857  -939929
2858   253200
2859  -242518
2860  -976350
2861 -1226643
2862  -542256
2863   350162
2864  -694455
2865 -1322277
2866  -563120
2867   -77286
2868   -46250
2869 -1112241
2870 -1257191
2871    27276
2872   -81201
2873  -771178
2874 -1190695
2875  -806328
2876   303150
2877  -395108
2878 -1293866
2879  -749022
2880  -233267
2881    10028
2882  -916167
2883 -1404096
2884  -174674
2885    17385
2886  -605559
2887 -1081793
2888  -976749
2889   174000
2890  -180054
2891 -1262620
2892  -966408
2893  -400052
2894    93941
2895  -618057
2896 -1516503
2897  -454242
2898   105226
2899  -403597
2900 -1002074
2901 -1212163
2902   -60744
2903     9960
2904 -1111074
2905 -1026316
2906  -529322
2907    59147
2908  -326258
2909 -1417282
2910  -713960
2911   -15871
2912  -343854
2913  -864689
2914 -1327365
2915  -330319
2916   173072
2917  -883015
2918 -1067386
2919  -684302
2920     5939
2921   -85211
2922 -1358796
2923 -1002617
2924   -98527
2925  -253671
2926  -717089
2927 -1352819
2928  -544661
2929   261743
2930  -665314
2931 -1068104
2932  -828925
2933  -191874
2934    38046
2935 -1185871
2936 -1203487
2937  -229803
2938  -133503
2939  -476651
2940 -1295737
2941  -835773
2942   239738
2943  -451472
2944 -1086839
2945 -1005093
2946  -380523
2947   183968
2948  -902667
2949 -1295591
2950  -403258
2951  -166907
2952  -344592
2953 -1186416
2954 -1094762
2955    76516
2956  -308942
2957 -1005793
2958 -1044308
2959  -570156
2960   202467
2961  -672908
2962 -1351584
2963  -545902
2964  -198477
2965  -297586
2966 -1090407
2967 -1265226
2968   -15248
2969  -121017
2970  -905800
2971 -1067847
2972  -727236
2973   191845
2974  -428984
2975 -1414187
2976  -786737
2977  -264197
2978  -159683
2979  -890023
2980 -1428589
2981  -223131
2982    85330
2983  -701511
2984 -1073821
2985  -975426
2986    39975
2987  -206607
2988 -1378393
2989  -972169
2990  -328210
2991   -54205
2992  -629897
2993 -1485558
2994  -503628
2995   118808
2996  -562505
2997 -1037236
2998 -1160466
2999  -167549
3000    33276
3001 -1170669
3002 -1104803
3003  -462855
3004    -3727
3005  -363059
3006 -1499793
3007  -857665
3008    78732
3009  -384148
3010  -949382
3011 -1285838
3012  -352067
3013   238467
3014  -941355
3015 -1230529
3016  -686351
3017  -116902
3018  -148078
3019 -1358044
3020 -1139497
3021   -47292
3022  -204260
3023  -735619
3024 -1323143
3025  -665482
3026   281966
3027  -658698
3028 -1272822
3029  -916500
3030  -300756
3031    36371
3032 -1096434
3033 -1293044
3034  -217472
3035  -155191
3036  -566463
3037 -1264038
3038  -973867
3039   141988
3040  -452316
3041 -1195273
3042  -997881
3043  -457121
3044   110689
3045  -825079
3046 -1381438
3047  -403636
3048  -145509
3049  -454903
3050 -1180441
3051 -1203607
3052    21523
3053  -228091
3054 -1080858
3055 -1041217
3056  -614883
3057   108816
3058  -587659
3059 -1448712
3060  -654280
3061  -213840
3062  -325386
3063  -975548
3064 -1344802
3065  -183676
3066   -57890
3067  -915497
3068 -1075977
3069  -833352
3070     4385
3071  -355965
3072 -1414936
3073  -836815
3074  -259246
3075  -235421
3076  -773280
3077 -1377845
3078  -389142
3079     9192
3080  -820614
3081 -1097964
3082  -980449
3083  -140221
3084  -154494
3085 -1298238
3086  -987146
3087  -309221
3088  -169236
3089  -616512
3090 -1474793
3091  -682586
3092    61308
3093  -663988
3094 -1084740
3095 -1101970
3096  -267316
3097    53887
3098 -1122080
3099 -1161386
3100  -467114
3101  -186748
3102  -437955
3103 -1435431
3104  -964487
3105    41491
3106  -425946
3107  -939214
3108 -1167663
3109  -497037
3110   141072
3111  -925503
3112 -1295207
3113  -668859
3114  -276195
3115  -270175
3116 -1275372
3117 -1153963
3118   -44018
3119  -298943
3120  -852546
3121 -1198468
3122  -718597
3123   130735
3124  -747200
3125 -1363860
3126  -790035
3127  -307529
3128  -116053
3129 -1076217
3130 -1327483
3131  -192117
3132  -177017
3133  -757982
3134 -1248796
3135  -973361
3136   131513
3137  -432616
3138 -1328966
3139  -953839
3140  -399920
3141     5845
3142  -864192
3143 -1512540
3144  -456644
3145  -121775
3146  -586971
3147 -1174873
3148 -1210913
3149   -14518
3150  -136729
3151 -1152772
3152 -1083040
3153  -641272
3154   -26597
3155  -598669
3156 -1553352
3157  -731733
3158  -120835
3159  -387183
3160  -990881
3161 -1345789
3162  -242691
3163    23878
3164 -1021076
3165 -1191746
3166  -835346
3167   -94699
3168  -329604
3169 -1463403
3170  -948559
3171  -184210
3172  -262982
3173  -789054
3174 -1437999
3175  -561568
3176    54079
3177  -842566
3178 -1192775
3179  -973338
3180  -197371
3181   -93169
3182 -1291931
3183 -1152741
3184  -336429
3185  -241476
3186  -621412
3187 -1440296
3188  -842411
3189    46372
3190  -618978
3191 -1104546
3192 -1071034
3193  -390692
3194    43953
3195 -1076803
3196 -1313949
3197  -529480
3198  -267050
3199  -462807
3200 -1339600
3201 -1048807
3202    25080
3203  -427422
3204 -1029253
3205 -1148344
3206  -617074
3207    47059
3208  -881740
3209 -1360571
3210  -650880
3211  -314267
3212  -318610
3213 -1161542
3214 -1236611
3215  -116182
3216  -272138
3217  -933490
3218 -1225983
3219  -870313
3220    40346
3221  -610628
3222 -1372408
3223  -807924
3224  -363287
3225  -193268
3226  -968465
3227 -1404515
3228  -348403
3229  -217561
3230  -804852
3231 -1160067
3232 -1026509
3233   -63119
3234  -389956
3235 -1287591
3236  -911051
3237  -479936
3238  -208096
3239  -808851
3240 -1482573
3241  -542290
3242  -153685
3243  -682482
3244 -1082323
3245 -1146399
3246  -163832
3247  -204871
3248 -1255898
3249 -1107484
3250  -593527
3251  -167059
3252  -600318
3253 -1510809
3254  -747726
3255   -76380
3256  -512231
3257 -1006566
3258 -1294619
3259  -376546
3260   -44830
3261 -1124368
3262 -1227306
3263  -752015
3264  -185252
3265  -342453
3266 -1423206
3267  -986054
3268  -135855
3269  -403684
3270  -907041
3271 -1387575
3272  -639212
3273    34856
3274  -890970
3275 -1245482
3276  -872271
3277  -270813
3278  -157070
3279 -1309329
3280 -1256579
3281  -299946
3282  -299719
3283  -739300
3284 -1406665
3285  -888677
3286    95873
3287  -610516
3288 -1220459
3289 -1027043
3290  -440061
3291   -57663
3292 -1120213
3293 -1411658
3294  -462476
3295  -262247
3296  -561465
3297 -1303280
3298 -1115897
3299     3684
3300  -400368
3301 -1157123
3302 -1186553
3303  -679542
3304    30456
3305  -789715
3306 -1475284
3307  -700144
3308  -273190
3309  -356685
3310 -1127649
3311 -1349370
3312  -219034
3313  -270222
3314 -1028036
3315 -1200306
3316  -860514
3317   -18779
3318  -533775
3319 -1404336
3320  -836069
3321  -369988
3322  -343253
3323  -981972
3324 -1468079
3325  -447541
3326  -172210
3327  -880639
3328 -1180870
3329 -1012317
3330   -79012
3331  -291050
3332 -1378211
3333 -1057740
3334  -471824
3335  -258808
3336  -789307
3337 -1554283
3338  -681180
3339   -69397
3340  -649749
3341 -1094942
3342 -1197901
3343  -309189
3344  -119993
3345 -1228082
3346 -1206446
3347  -627043
3348  -259458
3349  -541094
3350 -1460011
3351  -921030
3352  -133294
3353  -555769
3354 -1000563
3355 -1264982
3356  -555793
3357   -69292
3358 -1026169
3359 -1218391
3360  -734543
3361  -330142
3362  -374238
3363 -1338701
3364 -1132787
3365  -240201
3366  -475028
3367  -902571
3368 -1287448
3369  -730436
3370    -5084
3371  -843618
3372 -1266308
3373  -841594
3374  -404312
3375  -293246
3376 -1233990
3377 -1287551
3378  -314948
3379  -378626
3380  -811535
3381 -1268191
3382  -919791
3383    -9899
3384  -640080
3385 -1282337
3386 -1007746
3387  -563513
3388  -185221
3389 -1025494
3390 -1427326
3391  -484195
3392  -275243
3393  -636058
3394 -1225379
3395 -1148635
3396  -104062
3397  -432533
3398 -1256101
3399 -1122108
3400  -668534
3401  -110140
3402  -778946
3403 -1492053
3404  -669664
3405  -280250
3406  -538673
3407 -1135072
3408 -1333925
3409  -285497
3410  -267887
3411 -1117841
3412 -1168000
3413  -800836
3414  -119909
3415  -551953
3416 -1518013
3417  -916143
3418  -318337
3419  -426590
3420  -997299
3421 -1459099
3422  -467657
3423   -78385
3424  -933096
3425 -1216076
3426 -1004225
3427  -232713
3428  -332362
3429 -1432313
3430 -1138623
3431  -422123
3432  -322132
3433  -770300
3434 -1460462
3435  -713984
3436   -55338
3437  -775599
3438 -1208233
3439 -1159085
3440  -418900
3441  -177338
3442 -1244615
3443 -1245756
3444  -532686
3445  -298344
3446  -587091
3447 -1445226
3448  -996901
3449  -109556
3450  -599564
3451 -1141398
3452 -1280933
3453  -602476
3454   -12738
3455  -997503
3456 -1359693
3457  -691599
3458  -299948
3459  -413210
3460 -1384787
3461 -1284165
3462  -234065
3463  -427895
3464  -976890
3465 -1284522
3466  -832998
3467   -28700
3468  -753562
3469 -1358101
3470  -908960
3471  -476923
3472  -293734
3473 -1145272
3474 -1424604
3475  -421461
3476  -315333
3477  -797594
3478 -1236160
3479 -1038803
3480  -124443
3481  -579714
3482 -1357280
3483 -1031149
3484  -570252
3485  -221964
3486  -916438
3487 -1479908
3488  -577884
3489  -291663
3490  -718553
3491 -1197055
3492 -1218685
3493  -260036
3494  -395579
3495 -1246384
3496 -1106742
3497  -675938
3498  -212227
3499  -698195
3500 -1489588
3501  -787812
3502  -323509
3503  -640567
3504 -1105229
3505 -1334275
3506  -405089
3507  -225205
3508 -1097646
3509 -1167805
3510  -820331
3511  -269661
3512  -518405
3513 -1473728
3514 -1005175
3515  -357998
3516  -527533
3517  -966638
3518 -1373918
3519  -580787
3520  -135412
3521  -980918
3522 -1225206
3523  -965770
3524  -401059
3525  -395140
3526 -1361061
3527 -1143773
3528  -410296
3529  -444647
3530  -809059
3531 -1390363
3532  -809759
3533  -118021
3534  -826887
3535 -1257441
3536 -1095082
3537  -490436
3538  -202420
3539 -1203403
3540 -1316538
3541  -526532
3542  -374050
3543  -687533
3544 -1418964
3545 -1074915
3546  -139350
3547  -614829
3548 -1182114
3549 -1176406
3550  -656450
3551  -119998
3552  -979395
3553 -1418671
3554  -729397
3555  -420525
3556  -541918
3557 -1293564
3558 -1280889
3559  -244350
3560  -425168
3561 -1044330
3562 -1199804
3563  -841725
3564  -141427
3565  -804385
3566 -1469462
3567  -872324
3568  -438745
3569  -416671
3570 -1159307
3571 -1435043
3572  -378848
3573  -271630
3574  -959549
3575 -1281519
3576 -1047410
3577  -175235
3578  -561313
3579 -1438763
3580 -1038638
3581  -499429
3582  -289938
3583  -918018
3584 -1547489
3585  -655457
3586  -250712
3587  -813146
3588 -1227430
3589 -1214660
3590  -305569
3591  -321904
3592 -1288310
3593 -1173553
3594  -661773
3595  -279142
3596  -698191
3597 -1557097
3598  -918043
3599  -272456
3600  -667996
3601 -1122516
3602 -1314441
3603  -471576
3604  -178302
3605 -1149237
3606 -1282097
3607  -826581
3608  -363750
3609  -525527
3610 -1465640
3611 -1099774
3612  -328868
3613  -525909
3614  -971150
3615 -1378942
3616  -740034
3617  -136144
3618  -948166
3619 -1324675
3620  -998752
3621  -462042
3622  -329297
3623 -1289798
3624 -1259017
3625  -424833
3626  -435055
3627  -845440
3628 -1408318
3629  -985982
3630  -158452
3631  -759036
3632 -1270760
3633 -1088317
3634  -599587
3635  -244785
3636 -1086929
3637 -1367139
3638  -591286
3639  -446143
3640  -711597
3641 -1320451
3642 -1173889
3643  -236289
3644  -578027
3645 -1184546
3646 -1126290
3647  -735129
3648  -249266
3649  -948270
3650 -1459586
3651  -739343
3652  -444238
3653  -620784
3654 -1198523
3655 -1270643
3656  -307958
3657  -434806
3658 -1142954
3659 -1219045
3660  -896433
3661  -249658
3662  -755189
3663 -1495985
3664  -896407
3665  -432255
3666  -482624
3667 -1053351
3668 -1403676
3669  -499089
3670  -335342
3671 -1030961
3672 -1241189
3673 -1043215
3674  -329616
3675  -537476
3676 -1398221
3677 -1040504
3678  -527760
3679  -439984
3680  -909468
3681 -1492830
3682  -728065
3683  -273789
3684  -897841
3685 -1225491
3686 -1137814
3687  -398025
3688  -356358
3689 -1331732
3690 -1205722
3691  -631396
3692  -433978
3693  -774594
3694 -1510693
3695  -929273
3696  -234932
3697  -704754
3698 -1142637
3699 -1263494
3700  -576904
3701  -221516
3702 -1180011
3703 -1348278
3704  -791112
3705  -416931
3706  -561220
3707 -1426735
3708 -1141067
3709  -287030
3710  -565340
3711 -1053839
3712 -1347546
3713  -803442
3714  -166077
3715  -953384
3716 -1373855
3717  -919116
3718  -484870
3719  -392236
3720 -1264770
3721 -1324851
3722  -431603
3723  -494060
3724  -961710
3725 -1378306
3726 -1003463
3727  -152061
3728  -723408
3729 -1362535
3730 -1045051
3731  -579578
3732  -314721
3733 -1118075
3734 -1493146
3735  -613315
3736  -408308
3737  -806815
3738 -1307104
3739 -1197697
3740  -237990
3741  -511001
3742 -1281926
3743 -1173587
3744  -753102
3745  -285359
3746  -900947
3747 -1550447
3748  -800606
3749  -381496
3750  -636309
3751 -1182145
3752 -1359479
3753  -421187
3754  -389484
3755 -1177334
3756 -1248482
3757  -921396
3758  -322448
3759  -659667
3760 -1480019
3761  -973568
3762  -456034
3763  -541232
3764 -1021034
3765 -1458110
3766  -663679
3767  -333512
3768 -1042561
3769 -1239971
3770 -1018005
3771  -391196
3772  -481272
3773 -1406841
3774 -1134323
3775  -539018
3776  -529069
3777  -913761
3778 -1472862
3779  -824120
3780  -247573
3781  -863320
3782 -1208340
3783 -1141832
3784  -530279
3785  -337676
3786 -1278016
3787 -1315501
3788  -694457
3789  -498211
3790  -725403
3791 -1416515
3792 -1022526
3793  -264514
3794  -708631
3795 -1159343
3796 -1222490
3797  -712454
3798  -291968
3799 -1117114
3800 -1357839
3801  -776294
3802  -520691
3803  -618741
3804 -1318956
3805 -1190681
3806  -343979
3807  -613816
3808 -1110322
3809 -1292432
3810  -862643
3811  -234242
3812  -926560
3813 -1417676
3814  -886757
3815  -514879
3816  -501507
3817 -1247777
3818 -1385966
3819  -472104
3820  -499325
3821  -997390
3822 -1278117
3823 -1023587
3824  -252535
3825  -714448
3826 -1397564
3827 -1037032
3828  -645111
3829  -448963
3830 -1082186
3831 -1491242
3832  -634490
3833  -413929
3834  -862290
3835 -1228841
3836 -1172717
3837  -349508
3838  -557820
3839 -1359048
3840 -1160581
3841  -748862
3842  -412872
3843  -880981
3844 -1511445
3845  -805078
3846  -378594
3847  -748891
3848 -1174888
3849 -1322766
3850  -502543
3851  -400267
3852 -1260639
3853 -1261997
3854  -843651
3855  -392241
3856  -683018
3857 -1508079
3858 -1009723
3859  -407014
3860  -648412
3861 -1097573
3862 -1428068
3863  -679136
3864  -267519
3865 -1077922
3866 -1317354
3867  -992975
3868  -447536
3869  -485873
3870 -1436514
3871 -1263996
3872  -521923
3873  -533484
3874  -929745
3875 -1454224
3876  -898136
3877  -212919
3878  -866939
3879 -1304265
3880 -1142814
3881  -606643
3882  -384947
3883 -1278257
3884 -1369177
3885  -633689
3886  -500653
3887  -766151
3888 -1393695
3889 -1116928
3890  -275936
3891  -708752
3892 -1267098
3893 -1254008
3894  -762777
3895  -280073
3896 -1059448
3897 -1455294
3898  -767166
3899  -482503
3900  -642801
3901 -1320340
3902 -1322085
3903  -402573
3904  -578806
3905 -1157101
3906 -1278412
3907  -931269
3908  -277222
3909  -829417
3910 -1443139
3911  -935911
3912  -568028
3913  -559261
3914 -1170242
3915 -1449294
3916  -569868
3917  -461056
3918 -1003261
3919 -1240749
3920 -1086366
3921  -369900
3922  -671593
3923 -1415910
3924 -1060773
3925  -657505
3926  -519678
3927  -995860
3928 -1476712
3929  -710297
3930  -418348
3931  -923526
3932 -1226609
3933 -1214769
3934  -487195
3935  -525402
3936 -1360471
3937 -1188635
3938  -716912
3939  -456913
3940  -816162
3941 -1500262
3942  -903446
3943  -412119
3944  -818794
3945 -1188579
3946 -1320252
3947  -633031
3948  -388961
3949 -1216016
3950 -1263317
3951  -843224
3952  -493315
3953  -658797
3954 -1455631
3955 -1121692
3956  -460193
3957  -723269
3958 -1087716
3959 -1350408
3960  -759189
3961  -292303
3962 -1066425
3963 -1319808
3964  -954726
3965  -574610
3966  -577147
3967 -1389192
3968 -1256809
3969  -505723
3970  -622388
3971  -983963
3972 -1356357
3973  -938212
3974  -282129
3975  -913824
3976 -1352916
3977 -1082463
3978  -652423
3979  -453812
3980 -1246774
3981 -1404105
3982  -596513
3983  -530472
3984  -887638
3985 -1385913
3986 -1152954
3987  -311305
3988  -726749
3989 -1324278
3990 -1167936
3991  -753099
3992  -347123
3993 -1033646
3994 -1499584
3995  -781958
3996  -525895
3997  -759420
3998 -1308560
3999 -1338419
4000  -429653
4001  -541656
4002 -1195471
4003 -1227199
4004  -902681
4005  -353598
4006  -844764
4007 -1536505
4008  -990311
4009  -574614
4010  -654386
4011 -1147782
4012 -1432260
4013  -577194
4014  -417793
4015 -1084044
4016 -1267742
4017 -1072055
4018  -424189
4019  -658499
4020 -1506848
4021 -1142123
4022  -604917
4023  -551158
4024  -992653
4025 -1497135
4026  -769146
4027  -366913
4028  -961215
4029 -1265977
4030 -1216071
4031  -557207
4032  -471461
4033 -1353020
4034 -1253826
4035  -717802
4036  -522721
4037  -820923
4038 -1512425
4039 -1015150
4040  -368462
4041  -816978
4042 -1205920
4043 -1289255
4044  -680811
4045  -360363
4046 -1210985
4047 -1346286
4048  -829303
4049  -570957
4050  -711061
4051 -1461959
4052 -1191900
4053  -409205
4054  -682512
4055 -1101652
4056 -1335302
4057  -860066
4058  -304728
4059 -1034434
4060 -1425229
4061 -1013200
4062  -638707
4063  -547772
4064 -1288797
4065 -1345794
4066  -542299
4067  -584091
4068  -978121
4069 -1340639
4070 -1094765
4071  -371660
4072  -854123
4073 -1377727
4074 -1080762
4075  -721936
4076  -477173
4077 -1107792
4078 -1407453
4079  -675236
4080  -594851
4081  -931837
4082 -1295682
4083 -1215983
4084  -444369
4085  -712439
4086 -1310806
4087 -1126729
4088  -807210
4089  -463236
4090  -971229
4091 -1478712
4092  -831240
4093  -572680
4094  -852165
4095 -1223539
4096 -1317057
4097  -513433
4098  -547234
4099 -1251224
4100 -1210534
4101  -919456
4102  -478206
4103  -841331
4104 -1536316
4105  -974759
4106  -525788
4107  -725381
4108 -1136116
4109 -1409351
4110  -659700
4111  -447184
4112 -1172883
4113 -1287813
4114 -1033216
4115  -520144
4116  -647577
4117 -1461885
4118 -1141874
4119  -571576
4120  -632404
4121 -1006294
4122 -1478266
4123  -878976
4124  -394681
4125 -1026773
4126 -1294746
4127 -1130966
4128  -594160
4129  -490553
4130 -1355365
4131 -1280252
4132  -661531
4133  -618940
4134  -924116
4135 -1495414
4136 -1048343
4137  -362032
4138  -870957
4139 -1264870
4140 -1203624
4141  -696917
4142  -374502
4143 -1225528
4144 -1455531
4145  -838619
4146  -600862
4147  -753544
4148 -1421880
4149 -1256470
4150  -408511
4151  -674346
4152 -1162489
4153 -1307356
4154  -926126
4155  -353274
4156 -1002404
4157 -1473346
4158  -976348
4159  -645189
4160  -615126
4161 -1266666
4162 -1395057
4163  -551145
4164  -601134
4165 -1093197
4166 -1328837
4167 -1090895
4168  -385434
4169  -823143
4170 -1445730
4171 -1068196
4172  -696306
4173  -533291
4174 -1117681
4175 -1515720
4176  -741267
4177  -548771
4178  -957759
4179 -1286968
4180 -1249622
4181  -463241
4182  -608379
4183 -1368005
4184 -1199962
4185  -825069
4186  -520607
4187  -957378
4188 -1561368
4189  -902261
4190  -504054
4191  -855249
4192 -1200251
4193 -1322755
4194  -593531
4195  -505465
4196 -1285417
4197 -1292805
4198  -959501
4199  -572719
4200  -772421
4201 -1498533
4202 -1054224
4203  -526095
4204  -740658
4205 -1100611
4206 -1413804
4207  -796880
4208  -442520
4209 -1158466
4210 -1331863
4211 -1047303
4212  -614413
4213  -623472
4214 -1408427
4215 -1198174
4216  -586994
4217  -698101
4218 -1017617
4219 -1438118
4220  -966801
4221  -415396
4222 -1011146
4223 -1315978
4224 -1118171
4225  -701405
4226  -513936
4227 -1306345
4228 -1359575
4229  -700096
4230  -656989
4231  -898240
4232 -1394229
4233 -1142537
4234  -429798
4235  -848471
4236 -1247060
4237 -1176842
4238  -845298
4239  -492713
4240 -1161376
4241 -1431953
4242  -821665
4243  -651382
4244  -786955
4245 -1312247
4246 -1265772
4247  -485405
4248  -739425
4249 -1258223
4250 -1245131
4251  -938297
4252  -456158
4253 -1008677
4254 -1473380
4255  -895684
4256  -638213
4257  -724452
4258 -1241105
4259 -1411117
4260  -608572
4261  -632611
4262 -1175894
4263 -1298816
4264 -1065468
4265  -432713
4266  -779094
4267 -1480026
4268 -1071753
4269  -671486
4270  -639442
4271 -1141147
4272 -1542368
4273  -759002
4274  -512633
4275 -1053818
4276 -1286655
4277 -1184045
4278  -522157
4279  -625777
4280 -1426768
4281 -1216686
4282  -781845
4283  -614781
4284  -962209
4285 -1549271
4286  -940801
4287  -471812
4288  -919526
4289 -1249277
4290 -1310236
4291  -649342
4292  -496630
4293 -1334779
4294 -1340211
4295  -870448
4296  -580390
4297  -787408
4298 -1517270
4299 -1129857
4300  -491884
4301  -793629
4302 -1178464
4303 -1401765
4304  -852046
4305  -404299
4306 -1138941
4307 -1375302
4308 -1001686
4309  -629280
4310  -626762
4311 -1412630
4312 -1330294
4313  -611468
4314  -718818
4315 -1064278
4316 -1408742
4317 -1026996
4318  -379217
4319  -951507
4320 -1349360
4321 -1107519
4322  -770410
4323  -572649
4324 -1271752
4325 -1440479
4326  -729792
4327  -658315
4328  -916374
4329 -1353872
4330 -1193079
4331  -432179
4332  -799445
4333 -1343989
4334 -1212500
4335  -880059
4336  -534004
4337 -1118215
4338 -1476267
4339  -812667
4340  -627377
4341  -840898
4342 -1273620
4343 -1328473
4344  -552704
4345  -698117
4346 -1281937
4347 -1254201
4348  -981692
4349  -497812
4350  -915963
4351 -1519518
4352  -983785
4353  -641547
4354  -751062
4355 -1191757
4356 -1454539
4357  -692277
4358  -585732
4359 -1187335
4360 -1264214
4361 -1069826
4362  -545363
4363  -770693
4364 -1467361
4365 -1112519
4366  -721593
4367  -733548
4368 -1059191
4369 -1472878
4370  -838545
4371  -519870
4372 -1064099
4373 -1275650
4374 -1180841
4375  -642985
4376  -640756
4377 -1436639
4378 -1253058
4379  -754240
4380  -673384
4381  -940484
4382 -1474523
4383  -989965
4384  -478544
4385  -956859
4386 -1260633
4387 -1291329
4388  -790360
4389  -528221
4390 -1277973
4391 -1346555
4392  -855593
4393  -659816
4394  -795383
4395 -1432647
4396 -1194859
4397  -529671
4398  -863763
4399 -1216814
4400 -1322444
4401  -901624
4402  -471865
4403 -1139271
4404 -1376319
4405  -933126
4406  -713727
4407  -734409
4408 -1367615
4409 -1330758
4410  -598244
4411  -745410
4412 -1117577
4413 -1336794
4414 -1031147
4415  -424340
4416  -970770
4417 -1455799
4418 -1081584
4419  -748594
4420  -638100
4421 -1269623
4422 -1467190
4423  -681256
4424  -631438
4425 -1026419
4426 -1338209
4427 -1199140
4428  -485374
4429  -810059
4430 -1428040
4431 -1191954
4432  -842695
4433  -551322
4434 -1069073
4435 -1536500
4436  -856360
4437  -597608
4438  -920828
4439 -1314762
4440 -1365561
4441  -587984
4442  -635782
4443 -1340809
4444 -1252763
4445  -926095
4446  -546831
4447  -898963
4448 -1552347
4449 -1043351
4450  -644675
4451  -840246
4452 -1189313
4453 -1444592
4454  -744150
4455  -516323
4456 -1183015
4457 -1299094
4458 -1067809
4459  -616760
4460  -753118
4461 -1513193
4462 -1196436
4463  -665344
4464  -748600
4465 -1074457
4466 -1468106
4467  -894223
4468  -470998
4469 -1076869
4470 -1323175
4471 -1191284
4472  -716583
4473  -609587
4474 -1382896
4475 -1327355
4476  -762425
4477  -698350
4478  -922469
4479 -1458259
4480 -1115515
4481  -505217
4482  -947918
4483 -1292302
4484 -1254668
4485  -838952
4486  -518639
4487 -1226517
4488 -1385045
4489  -850499
4490  -724360
4491  -854188
4492 -1398498
4493 -1253771
4494  -554999
4495  -837756
4496 -1232720
4497 -1280790
4498  -950669
4499  -475600
4500 -1086067
4501 -1469524
4502  -988121
4503  -735883
4504  -767321
4505 -1324691
4506 -1390638
4507  -621035
4508  -697949
4509 -1137538
4510 -1291639
4511 -1099027
4512  -533458
4513  -943828
4514 -1465778
4515 -1092969
4516  -803096
4517  -693480
4518 -1158839
4519 -1459191
4520  -750956
4521  -651254
4522 -1068842
4523 -1293238
4524 -1216743
4525  -587597
4526  -804895
4527 -1438964
4528 -1151964
4529  -818828
4530  -659630
4531 -1051122
4532 -1515433
4533  -897091
4534  -635466
4535 -1007662
4536 -1269362
4537 -1317012
4538  -674515
4539  -632639
4540 -1339150
4541 -1265262
4542  -927554
4543  -657326
4544  -914371
4545 -1538151
4546 -1075875
4547  -611731
4548  -904476
4549 -1201733
4550 -1366118
4551  -773990
4552  -534210
4553 -1237830
4554 -1342794
4555 -1039654
4556  -702519
4557  -773561
4558 -1469109
4559 -1214019
4560  -638888
4561  -793677
4562 -1093711
4563 -1428250
4564  -977579
4565  -492923
4566 -1094626
4567 -1375411
4568 -1130085
4569  -758050
4570  -649074
4571 -1364904
4572 -1342486
4573  -697655
4574  -743227
4575 -1033055
4576 -1441436
4577 -1143783
4578  -501769
4579  -959095
4580 -1355924
4581 -1198089
4582  -821492
4583  -548598
4584 -1228858
4585 -1482377
4586  -838107
4587  -689751
4588  -909984
4589 -1400575
4590 -1318097
4591  -550763
4592  -785305
4593 -1298886
4594 -1273846
4595  -965711
4596  -532797
4597 -1058094
4598 -1529191
4599  -988203
4600  -713481
4601  -786399
4602 -1259728
4603 -1413546
4604  -666152
4605  -676296
4606 -1211241
4607 -1324299
4608 -1119785
4609  -572952
4610  -892105
4611 -1500932
4612 -1100898
4613  -742699
4614  -735121
4615 -1142724
4616 -1488258
4617  -820230
4618  -636500
4619 -1138206
4620 -1318057
4621 -1227001
4622  -644094
4623  -711034
4624 -1405032
4625 -1218982
4626  -828310
4627  -700332
4628 -1019861
4629 -1544778
4630 -1011351
4631  -590901
4632  -995079
4633 -1260210
4634 -1301381
4635  -740808
4636  -607673
4637 -1322793
4638 -1318692
4639  -943211
4640  -738853
4641  -889295
4642 -1472291
4643 -1139986
4644  -619632
4645  -900952
4646 -1177789
4647 -1328055
4648  -902887
4649  -568788
4650 -1214259
4651 -1378159
4652 -1018317
4653  -749779
4654  -773832
4655 -1408731
4656 -1261896
4657  -634046
4658  -824090
4659 -1145778
4660 -1394371
4661 -1044987
4662  -536542
4663 -1077599
4664 -1387879
4665 -1075514
4666  -789436
4667  -682052
4668 -1305090
4669 -1400289
4670  -753333
4671  -782473
4672 -1077196
4673 -1388248
4674 -1172967
4675  -539899
4676  -923923
4677 -1368863
4678 -1153397
4679  -874901
4680  -648149
4681 -1193819
4682 -1487835
4683  -859193
4684  -728016
4685  -975311
4686 -1320951
4687 -1280704
4688  -594835
4689  -783797
4690 -1332306
4691 -1247004
4692  -971427
4693  -636315
4694 -1053666
4695 -1531447
4696  -972123
4697  -690946
4698  -889074
4699 -1244399
4700 -1379976
4701  -708906
4702  -693888
4703 -1288788
4704 -1302813
4705 -1054308
4706  -630062
4707  -874116
4708 -1513329
4709 -1125790
4710  -712152
4711  -798746
4712 -1164615
4713 -1507079
4714  -878819
4715  -588892
4716 -1157385
4717 -1333630
4718 -1174197
4719  -672927
4720  -705036
4721 -1432884
4722 -1267778
4723  -812221
4724  -781120
4725 -1054183
4726 -1497980
4727 -1028990
4728  -565568
4729 -1026456
4730 -1288272
4731 -1246515
4732  -792464
4733  -629349
4734 -1346942
4735 -1383735
4736  -887808
4737  -743217
4738  -923496
4739 -1475201
4740 -1186974
4741  -551984
4742  -889086
4743 -1268723
4744 -1357627
4745  -938942
4746  -552073
4747 -1194252
4748 -1442292
4749  -982103
4750  -738446
4751  -796050
4752 -1388366
4753 -1352412
4754  -662447
4755  -811612
4756 -1184387
4757 -1366303
4758 -1087319
4759  -543690
4760 -1010292
4761 -1428031
4762 -1092780
4763  -814123
4764  -724578
4765 -1269692
4766 -1461973
4767  -784571
4768  -741612
4769 -1089571
4770 -1328117
4771 -1194982
4772  -583652
4773  -873019
4774 -1410487
4775 -1200883
4776  -906751
4777  -693471
4778 -1128728
4779 -1509237
4780  -908881
4781  -692791
4782  -983084
4783 -1275063
4784 -1297374
4785  -687736
4786  -773855
4787 -1367400
4788 -1268700
4789  -989553
4790  -699315
4791  -980039
4792 -1495491
4793 -1032465
4794  -693563
4795  -922266
4796 -1220927
4797 -1408419
4798  -829009
4799  -675807
4800 -1269025
4801 -1304142
4802 -1055056
4803  -709409
4804  -851725
4805 -1470589
4806 -1172054
4807  -737408
4808  -875243
4809 -1153696
4810 -1426301
4811  -939692
4812  -618729
4813 -1166900
4814 -1308859
4815 -1112438
4816  -773345
4817  -772491
4818 -1421160
4819 -1296469
4820  -784447
4821  -825572
4822 -1066532
4823 -1439043
4824 -1059218
4825  -552670
4826 -1035551
4827 -1353134
4828 -1231979
4829  -840702
4830  -662671
4831 -1321887
4832 -1409684
4833  -848991
4834  -756434
4835  -950028
4836 -1411052
4837 -1217957
4838  -601373
4839  -925071
4840 -1316685
4841 -1294361
4842  -973225
4843  -615245
4844 -1155959
4845 -1434131
4846  -953298
4847  -774174
4848  -877241
4849 -1349960
4850 -1361978
4851  -680305
4852  -819032
4853 -1255713
4854 -1328614
4855 -1069610
4856  -583907
4857 -1007842
4858 -1478367
4859 -1081607
4860  -798072
4861  -803081
4862 -1262076
4863 -1471510
4864  -788956
4865  -703319
4866 -1145527
4867 -1330810
4868 -1187669
4869  -634450
4870  -861872
4871 -1468788
4872 -1218309
4873  -853703
4874  -732045
4875 -1109172
4876 -1519716
4877  -937152
4878  -661525
4879 -1046401
4880 -1310424
4881 -1320823
4882  -742004
4883  -727903
4884 -1373549
4885 -1292382
4886  -937884
4887  -705216
4888  -957264
4889 -1516177
4890 -1107641
4891  -674610
4892  -957827
4893 -1268734
4894 -1397070
4895  -854995
4896  -632243
4897 -1265645
4898 -1340023
4899 -1016745
4900  -747862
4901  -853665
4902 -1466663
4903 -1249641
4904  -721173
4905  -886480
4906 -1171634
4907 -1419855
4908  -995313
4909  -577232
4910 -1118373
4911 -1374205
4912 -1137394
4913  -814700
4914  -747051
4915 -1384005
4916 -1367808
4917  -785747
4918  -804712
4919 -1061409
4920 -1391814
4921 -1146298
4922  -614026
4923 -1015752
4924 -1355895
4925 -1202755
4926  -913599
4927  -702004
4928 -1233645
4929 -1416676
4930  -878107
4931  -796252
4932  -991654
4933 -1365448
4934 -1277141
4935  -674201
4936  -902813
4937 -1314053
4938 -1242993
4939  -973609
4940  -659074
4941 -1111087
4942 -1475154
4943 -1003614
4944  -800854
4945  -932708
4946 -1298101
4947 -1377061
4948  -736351
4949  -781743
4950 -1248154
4951 -1280071
4952 -1076292
4953  -665036
4954  -985240
4955 -1502124
4956 -1125481
4957  -824755
4958  -875076
4959 -1205524
4960 -1424115
4961  -823184
4962  -694287
4963 -1178458
4964 -1306840
4965 -1177607
4966  -738594
4967  -872272
4968 -1455887
4969 -1213280
4970  -854842
4971  -814800
4972 -1102942
4973 -1463747
4974  -976347
4975  -662186
4976 -1104218
4977 -1325703
4978 -1254642
4979  -781484
4980  -738058
4981 -1389067
4982 -1297447
4983  -876608
4984  -784117
4985 -1020098
4986 -1508812
4987 -1128259
4988  -645503
4989  -989518
4990 -1290813
4991 -1339333
4992  -885801
4993  -623110
4994 -1261339
4995 -1392603
4996 -1016085
4997  -799456
4998  -890311
4999 -1441857
5000 -1279925
5001  -696802
5002  -870968
5003 -1201003
5004 -1358346
5005 -1016738
5006  -615844
5007 -1147521
5008 -1435049
5009 -1106093
5010  -840927
5011  -806714
5012 -1346222
5013 -1375740
5014  -754354
5015  -796002
5016 -1124909
5017 -1393552
5018 -1179775
5019  -642440
5020  -991661
5021 -1426251
5022 -1192963
5023  -885705
5024  -711600
5025 -1214609
5026 -1472789
5027  -892461
5028  -765435
5029 -1039951
5030 -1366892
5031 -1295350
5032  -687086
5033  -852035
5034 -1364716
5035 -1268375
5036  -980371
5037  -684875
5038 -1074825
5039 -1522131
5040 -1044434
5041  -762861
5042  -942569
5043 -1283973
5044 -1391890
5045  -780449
5046  -739532
5047 -1279292
5048 -1313799
5049 -1095807
5050  -726708
5051  -946404
5052 -1492189
5053 -1161643
5054  -796031
5055  -876029
5056 -1167611
5057 -1427444
5058  -922375
5059  -702206
5060 -1200634
5061 -1341480
5062 -1169220
5063  -772351
5064  -824045
5065 -1430152
5066 -1243852
5067  -823872
5068  -839624
5069 -1108290
5070 -1468604
5071 -1061623
5072  -676493
5073 -1095263
5074 -1326915
5075 -1248313
5076  -856705
5077  -718778
5078 -1318072
5079 -1347214
5080  -930084
5081  -840827
5082 -1009391
5083 -1444818
5084 -1203401
5085  -682962
5086  -972226
5087 -1265331
5088 -1282512
5089  -950442
5090  -688866
5091 -1237747
5092 -1402692
5093  -994200
5094  -849347
5095  -944225
5096 -1378562
5097 -1288683
5098  -710065
5099  -890484
5100 -1228790
5101 -1327358
5102 -1062579
5103  -672386
5104 -1114332
5105 -1455030
5106 -1082975
5107  -845031
5108  -834293
5109 -1296619
5110 -1408617
5111  -808954
5112  -816506
5113 -1174837
5114 -1344434
5115 -1174339
5116  -685668
5117  -971490
5118 -1423643
5119 -1164742
5120  -893872
5121  -791422
5122 -1205236
5123 -1478415
5124  -926254
5125  -781998
5126 -1109615
5127 -1324034
5128 -1250900
5129  -715122
5130  -837341
5131 -1402344
5132 -1264962
5133  -956201
5134  -774999
5135 -1098908
5136 -1521767
5137 -1039976
5138  -736248
5139 -1007480
5140 -1282347
5141 -1339249
5142  -808539
5143  -736445
5144 -1325952
5145 -1344186
5146 -1055121
5147  -765169
5148  -954382
5149 -1504514
5150 -1177866
5151  -735086
5152  -909958
5153 -1220941
5154 -1429087
5155  -955029
5156  -676305
5157 -1216111
5158 -1378635
5159 -1137367
5160  -799343
5161  -814421
5162 -1415540
5163 -1308374
5164  -819768
5165  -852644
5166 -1129314
5167 -1459641
5168 -1122088
5169  -661500
5170 -1062841
5171 -1349391
5172 -1220242
5173  -888114
5174  -737007
5175 -1317097
5176 -1399634
5177  -911991
5178  -840488
5179 -1034775
5180 -1411530
5181 -1224361
5182  -679068
5183  -963287
5184 -1316681
5185 -1290110
5186  -997425
5187  -704686
5188 -1200135
5189 -1469046
5190 -1012159
5191  -808409
5192  -923595
5193 -1353438
5194 -1349390
5195  -749181
5196  -855796
5197 -1271665
5198 -1344172
5199 -1108178
5200  -702154
5201 -1046500
5202 -1445299
5203 -1101405
5204  -856473
5205  -869064
5206 -1247493
5207 -1433517
5208  -879854
5209  -811795
5210 -1197981
5211 -1321098
5212 -1185915
5213  -739445
5214  -932599
5215 -1438298
5216 -1188712
5217  -897846
5218  -847877
5219 -1182518
5220 -1485861
5221  -972814
5222  -750355
5223 -1112687
5224 -1301066
5225 -1259265
5226  -798520
5227  -826075
5228 -1385703
5229 -1288614
5230  -969748
5231  -832191
5232 -1054138
5233 -1473661
5234 -1089504
5235  -741271
5236 -1029223
5237 -1266774
5238 -1333488
5239  -902933
5240  -762195
5241 -1305040
5242 -1339832
5243 -1032639
5244  -829144
5245  -945054
5246 -1435759
5247 -1210865
5248  -770167
5249  -966219
5250 -1229545
5251 -1378143
5252 -1016260
5253  -711372
5254 -1199942
5255 -1361360
5256 -1095380
5257  -855061
5258  -858137
5259 -1387480
5260 -1328403
5261  -820655
5262  -904463
5263 -1168680
5264 -1387047
5265 -1113331
5266  -674843
5267 -1073875
5268 -1383968
5269 -1183124
5270  -911137
5271  -796811
5272 -1315804
5273 -1437156
5274  -887279
5275  -820916
5276 -1066719
5277 -1376427
5278 -1233239
5279  -699679
5280  -953848
5281 -1382298
5282 -1280266
5283  -992776
5284  -744824
5285 -1173311
5286 -1472804
5287  -990005
5288  -807661
5289  -988743
5290 -1326139
5291 -1354854
5292  -793434
5293  -862998
5294 -1320808
5295 -1308900
5296 -1079394
5297  -732025
5298 -1030000
5299 -1486495
5300 -1119183
5301  -829365
5302  -930826
5303 -1278370
5304 -1442732
5305  -875074
5306  -762458
5307 -1224860
5308 -1336304
5309 -1153215
5310  -750007
5311  -911425
5312 -1461892
5313 -1242743
5314  -886973
5315  -878059
5316 -1155979
5317 -1476144
5318 -1014746
5319  -719816
5320 -1117982
5321 -1327463
5322 -1270470
5323  -861429
5324  -805255
5325 -1378963
5326 -1320471
5327  -952312
5328  -843146
5329 -1038721
5330 -1458492
5331 -1146224
5332  -733472
5333 -1040911
5334 -1298272
5335 -1324493
5336  -959067
5337  -740498
5338 -1279600
5339 -1375268
5340 -1016558
5341  -833886
5342  -938033
5343 -1422153
5344 -1293334
5345  -785369
5346  -952300
5347 -1235204
5348 -1358879
5349 -1056551
5350  -691716
5351 -1145513
5352 -1392313
5353 -1111930
5354  -901268
5355  -884015
5356 -1347074
5357 -1387688
5358  -855151
5359  -885762
5360 -1151961
5361 -1338607
5362 -1152875
5363  -717178
5364 -1040713
5365 -1405661
5366 -1191439
5367  -955155
5368  -839128
5369 -1246866
5370 -1422325
5371  -915678
5372  -842972
5373 -1099732
5374 -1320481
5375 -1259444
5376  -770252
5377  -946804
5378 -1379568
5379 -1241833
5380 -1013992
5381  -819131
5382 -1127172
5383 -1457202
5384 -1015847
5385  -827767
5386 -1043710
5387 -1316032
5388 -1348975
5389  -830947
5390  -840127
5391 -1330371
5392 -1291216
5393 -1043907
5394  -785865
5395 -1023735
5396 -1491653
5397 -1149081
5398  -833424
5399  -974967
5400 -1248391
5401 -1401921
5402  -928389
5403  -752757
5404 -1222277
5405 -1320663
5406 -1155681
5407  -836390
5408  -914388
5409 -1445636
5410 -1255607
5411  -881320
5412  -921242
5413 -1150267
5414 -1416910
5415 -1040338
5416  -733242
5417 -1157675
5418 -1354624
5419 -1226823
5420  -889505
5421  -829800
5422 -1374906
5423 -1332145
5424  -907357
5425  -857907
5426 -1067538
5427 -1438583
5428 -1184432
5429  -725186
5430 -1051006
5431 -1345133
5432 -1301750
5433  -969350
5434  -741729
5435 -1256755
5436 -1398809
5437 -1001695
5438  -865012
5439  -994338
5440 -1400563
5441 -1313904
5442  -780834
5443  -946699
5444 -1274649
5445 -1322330
5446 -1065023
5447  -722142
5448 -1140705
5449 -1454851
5450 -1102020
5451  -886316
5452  -913319
5453 -1330127
5454 -1406999
5455  -829960
5456  -854714
5457 -1205566
5458 -1343209
5459 -1175818
5460  -746668
5461 -1030736
5462 -1450071
5463 -1191055
5464  -927915
5465  -855646
5466 -1200647
5467 -1452171
5468  -952758
5469  -813055
5470 -1121263
5471 -1339600
5472 -1288528
5473  -800856
5474  -896157
5475 -1397342
5476 -1276950
5477  -982317
5478  -814448
5479 -1099317
5480 -1486166
5481 -1079384
5482  -814198
5483 -1059641
5484 -1293052
5485 -1350575
5486  -893302
5487  -801647
5488 -1296239
5489 -1309249
5490 -1076339
5491  -857214
5492  -993164
5493 -1458827
5494 -1200385
5495  -839040
5496  -986858
5497 -1214495
5498 -1373978
5499  -984002
5500  -755815
5501 -1224827
5502 -1347032
5503 -1145651
5504  -889635
5505  -912094
5506 -1413351
5507 -1282724
5508  -857361
5509  -923045
5510 -1154134
5511 -1404609
5512 -1104141
5513  -743278
5514 -1136500
5515 -1359879
5516 -1212679
5517  -944118
5518  -827312
5519 -1316785
5520 -1361136
5521  -925142
5522  -909218
5523 -1092309
5524 -1385159
5525 -1219532
5526  -771000
5527 -1045636
5528 -1322410
5529 -1236094
5530  -992367
5531  -785288
5532 -1230154
5533 -1424829
5534 -1018813
5535  -905116
5536 -1033675
5537 -1351045
5538 -1301367
5539  -786175
5540  -941351
5541 -1299759
5542 -1280133
5543 -1070664
5544  -789521
5545 -1142119
5546 -1463527
5547 -1087327
5548  -890164
5549  -959029
5550 -1279037
5551 -1382798
5552  -859396
5553  -855336
5554 -1242287
5555 -1332736
5556 -1179592
5557  -795706
5558 -1002018
5559 -1457775
5560 -1184561
5561  -903751
5562  -896781
5563 -1197961
5564 -1447015
5565  -977667
5566  -809798
5567 -1172751
5568 -1335828
5569 -1251533
5570  -837871
5571  -890005
5572 -1393955
5573 -1260341
5574  -961768
5575  -877759
5576 -1110555
5577 -1481425
5578 -1111768
5579  -795213
5580 -1078641
5581 -1298348
5582 -1308608
5583  -903076
5584  -791684
5585 -1336759
5586 -1345398
5587 -1041775
5588  -873012
5589 -1016235
5590 -1465483
5591 -1222977
5592  -787125
5593  -987392
5594 -1241830
5595 -1365725
5596 -1021904
5597  -744024
5598 -1225205
5599 -1397721
5600 -1127947
5601  -889229
5602  -901578
5603 -1386052
5604 -1325320
5605  -845970
5606  -930211
5607 -1188818
5608 -1384052
5609 -1151032
5610  -750054
5611 -1112209
5612 -1381321
5613 -1178562
5614  -949553
5615  -844696
5616 -1286935
5617 -1408706
5618  -938047
5619  -895998
5620 -1118697
5621 -1370730
5622 -1246276
5623  -760469
5624  -990259
5625 -1364057
5626 -1241063
5627 -1010127
5628  -814923
5629 -1199134
5630 -1473486
5631 -1032176
5632  -876965
5633 -1031483
5634 -1301704
5635 -1328984
5636  -836034
5637  -898760
5638 -1298236
5639 -1296755
5640 -1116143
5641  -821317
5642 -1069652
5643 -1460231
5644 -1118390
5645  -884386
5646  -972227
5647 -1241422
5648 -1393834
5649  -928980
5650  -848772
5651 -1248769
5652 -1323411
5653 -1177077
5654  -852278
5655  -957347
5656 -1416689
5657 -1199172
5658  -923115
5659  -951432
5660 -1175561
5661 -1435891
5662 -1039413
5663  -814493
5664 -1171352
5665 -1305778
5666 -1221392
5667  -891366
5668  -885292
5669 -1380330
5670 -1297381
5671  -958753
5672  -925342
5673 -1119666
5674 -1440190
5675 -1139687
5676  -781498
5677 -1081786
5678 -1292817
5679 -1282666
5680  -967153
5681  -819862
5682 -1310428
5683 -1357552
5684 -1027169
5685  -909157
5686 -1016580
5687 -1399454
5688 -1234103
5689  -804965
5690 -1019520
5691 -1265870
5692 -1318674
5693 -1063559
5694  -797814
5695 -1225164
5696 -1384826
5697 -1068926
5698  -909518
5699  -949535
5700 -1348307
5701 -1331811
5702  -854609
5703  -959053
5704 -1235765
5705 -1351836
5706 -1137179
5707  -753980
5708 -1094121
5709 -1419224
5710 -1162332
5711  -932105
5712  -882719
5713 -1290089
5714 -1437415
5715  -941232
5716  -887844
5717 -1146939
5718 -1331594
5719 -1239071
5720  -790141
5721  -976200
5722 -1386367
5723 -1255869
5724 -1017836
5725  -851606
5726 -1173211
5727 -1466732
5728 -1027155
5729  -847156
5730 -1075088
5731 -1310872
5732 -1327847
5733  -856251
5734  -886117
5735 -1350774
5736 -1308302
5737 -1077444
5738  -840456
5739 -1048108
5740 -1465998
5741 -1133938
5742  -849489
5743 -1007467
5744 -1264063
5745 -1403828
5746  -969323
5747  -820929
5748 -1260509
5749 -1331934
5750 -1144322
5751  -861655
5752  -950791
5753 -1432434
5754 -1248944
5755  -894943
5756  -958437
5757 -1191573
5758 -1424980
5759 -1070381
5760  -780517
5761 -1150665
5762 -1325418
5763 -1221397
5764  -930262
5765  -865920
5766 -1368028
5767 -1346957
5768  -960893
5769  -929289
5770 -1088901
5771 -1409549
5772 -1174984
5773  -781596
5774 -1074197
5775 -1308286
5776 -1269859
5777 -1022343
5778  -839830
5779 -1273762
5780 -1381871
5781 -1007886
5782  -919811
5783 -1025289
5784 -1364727
5785 -1278819
5786  -826589
5787 -1006245
5788 -1288615
5789 -1308024
5790 -1092062
5791  -797499
5792 -1162807
5793 -1414613
5794 -1092455
5795  -925837
5796  -962638
5797 -1310477
5798 -1379041
5799  -898853
5800  -931834
5801 -1216262
5802 -1296322
5803 -1166984
5804  -811625
5805 -1046972
5806 -1406641
5807 -1176560
5808  -975069
5809  -937757
5810 -1228396
5811 -1414452
5812  -970154
5813  -882623
5814 -1162057
5815 -1290626
5816 -1228068
5817  -846989
5818  -983510
5819 -1402628
5820 -1237323
5821 -1005646
5822  -905316
5823 -1141459
5824 -1440587
5825 -1050626
5826  -849109
5827 -1111874
5828 -1297914
5829 -1315597
5830  -911583
5831  -888496
5832 -1348293
5833 -1290482
5834 -1043177
5835  -886669
5836 -1050303
5837 -1447859
5838 -1157363
5839  -858289
5840 -1063324
5841 -1262482
5842 -1356113
5843  -990051
5844  -811010
5845 -1254564
5846 -1325303
5847 -1113108
5848  -913635
5849  -980564
5850 -1425102
5851 -1274266
5852  -872310
5853  -987108
5854 -1209675
5855 -1377641
5856 -1080509
5857  -775298
5858 -1169713
5859 -1362912
5860 -1182680
5861  -957497
5862  -907070
5863 -1353296
5864 -1351490
5865  -920428
5866  -925964
5867 -1122471
5868 -1376933
5869 -1204939
5870  -785813
5871 -1079767
5872 -1370232
5873 -1251425
5874 -1004203
5875  -830427
5876 -1244431
5877 -1417885
5878  -999968
5879  -896826
5880 -1053122
5881 -1360134
5882 -1322950
5883  -834650
5884  -966721
5885 -1316096
5886 -1294490
5887 -1097766
5888  -807583
5889 -1117954
5890 -1439643
5891 -1113205
5892  -932866
5893  -996403
5894 -1288046
5895 -1385469
5896  -909268
5897  -899756
5898 -1246031
5899 -1299700
5900 -1159568
5901  -843985
5902 -1030775
5903 -1445875
5904 -1194229
5905  -956511
5906  -955018
5907 -1206852
5908 -1417359
5909  -987824
5910  -839293
5911 -1177243
5912 -1319752
5913 -1253085
5914  -891821
5915  -926133
5916 -1399565
5917 -1276249
5918  -991024
5919  -917057
5920 -1109971
5921 -1431092
5922 -1108859
5923  -846318
5924 -1125860
5925 -1290312
5926 -1295192
5927  -969105
5928  -872135
5929 -1303990
5930 -1299583
5931 -1040477
5932  -930692
5933 -1044897
5934 -1419887
5935 -1211955
5936  -852338
5937 -1058896
5938 -1256724
5939 -1317116
5940 -1026450
5941  -813817
5942 -1234199
5943 -1349027
5944 -1115063
5945  -964636
5946  -981115
5947 -1373465
5948 -1297145
5949  -885796
5950  -992487
5951 -1194041
5952 -1333774
5953 -1130474
5954  -814454
5955 -1154709
5956 -1377293
5957 -1164809
5958  -976252
5959  -922703
5960 -1299032
5961 -1361519
5962  -929762
5963  -944285
5964 -1156817
5965 -1345275
5966 -1231292
5967  -830075
5968 -1056595
5969 -1357356
5970 -1212706
5971 -1022311
5972  -875755
5973 -1205175
5974 -1415461
5975 -1027713
5976  -926306
5977 -1103766
5978 -1331598
5979 -1299263
5980  -866272
5981  -964653
5982 -1327352
5983 -1249530
5984 -1060039
5985  -870971
5986 -1138287
5987 -1456115
5988 -1098334
5989  -916999
5990 -1051634
5991 -1283834
5992 -1351465
5993  -911676
5994  -872488
5995 -1279693
5996 -1316543
5997 -1147068
5998  -870464
5999 -1022075
6000 -1446826
6001 -1209996
6002  -917694
6003  -976380
6004 -1198707
6005 -1401735
6006 -1025196
6007  -842743
6008 -1208387
6009 -1325976
6010 -1218175
6011  -928213
6012  -932137
6013 -1378215
6014 -1268045
6015  -958795
6016  -950610
6017 -1139486
6018 -1422312
6019 -1134152
6020  -828103
6021 -1136310
6022 -1315966
6023 -1254195
6024  -965868
6025  -856385
6026 -1310089
6027 -1349048
6028 -1030209
6029  -949756
6030 -1064073
6031 -1414555
6032 -1249976
6033  -831729
6034 -1025683
6035 -1263946
6036 -1313188
6037 -1062109
6038  -819915
6039 -1225180
6040 -1402958
6041 -1105684
6042  -950440
6043  -985718
6044 -1343024
6045 -1325502
6046  -878001
6047  -963369
6048 -1227374
6049 -1324226
6050 -1160809
6051  -825301
6052 -1122439
6053 -1405088
6054 -1174724
6055  -975048
6056  -922118
6057 -1253270
6058 -1391206
6059  -965902
6060  -930894
6061 -1168599
6062 -1331473
6063 -1243998
6064  -844917
6065 -1010488
6066 -1374888
6067 -1216716
6068 -1019907
6069  -910203
6070 -1182542
6071 -1425514
6072 -1047367
6073  -919481
6074 -1119526
6075 -1293033
6076 -1287195
6077  -901022
6078  -929382
6079 -1323230
6080 -1268870
6081 -1087242
6082  -914383
6083 -1093837
6084 -1427628
6085 -1136549
6086  -905147
6087 -1052267
6088 -1238565
6089 -1348420
6090  -983248
6091  -883958
6092 -1273727
6093 -1302506
6094 -1138666
6095  -935704
6096 -1011209
6097 -1391794
6098 -1205330
6099  -915618
6100 -1026149
6101 -1195483
6102 -1369104
6103 -1067298
6104  -854704
6105 -1219902
6106 -1322534
6107 -1171384
6108  -946965
6109  -943001
6110 -1362321
6111 -1290656
6112  -948312
6113  -986210
6114 -1153368
6115 -1392456
6116 -1165395
6117  -824125
6118 -1106997
6119 -1309992
6120 -1232947
6121  -999372
6122  -879608
6123 -1291338
6124 -1378558
6125 -1023696
6126  -964418
6127 -1086490
6128 -1361552
6129 -1240892
6130  -838484
6131 -1035580
6132 -1293472
6133 -1273853
6134 -1075829
6135  -858797
6136 -1206294
6137 -1404072
6138 -1080996
6139  -950796
6140 -1025161
6141 -1317199
6142 -1332580
6143  -893308
6144  -963923
6145 -1266923
6146 -1307975
6147 -1144428
6148  -844141
6149 -1104733
6150 -1415160
6151 -1146003
6152  -953318
6153  -972688
6154 -1259144
6155 -1395898
6156  -972167
6157  -910652
6158 -1198903
6159 -1308722
6160 -1210448
6161  -864600
6162  -997140
6163 -1394271
6164 -1237912
6165 -1005943
6166  -943455
6167 -1171914
6168 -1435151
6169 -1069808
6170  -873899
6171 -1125733
6172 -1287868
6173 -1274839
6174  -925895
6175  -911899
6176 -1344000
6177 -1300348
6178 -1067251
6179  -938182
6180 -1086091
6181 -1421970
6182 -1158311
6183  -871178
6184 -1069454
6185 -1261687
6186 -1331003
6187 -1007945
6188  -874057
6189 -1276016
6190 -1334879
6191 -1118699
6192  -931157
6193  -999359
6194 -1379412
6195 -1252994
6196  -901357
6197 -1010337
6198 -1213607
6199 -1366904
6200 -1119177
6201  -839214
6202 -1168194
6203 -1336857
6204 -1181721
6205  -978234
6206  -925374
6207 -1325041
6208 -1342950
6209  -971568
6210  -978113
6211 -1147103
6212 -1339779
6213 -1188622
6214  -844709
6215 -1089696
6216 -1325407
6217 -1222530
6218 -1037313
6219  -914516
6220 -1254385
6221 -1378849
6222 -1014889
6223  -953781
6224 -1093027
6225 -1312126
6226 -1269198
6227  -882327
6228 -1021908
6229 -1316410
6230 -1263121
6231 -1091592
6232  -887550
6233 -1156309
6234 -1402019
6235 -1084665
6236  -942391
6237 -1049299
6238 -1284447
6239 -1334047
6240  -932202
6241  -968347
6242 -1275178
6243 -1278503
6244 -1137173
6245  -885193
6246 -1061723
6247 -1387131
6248 -1154649
6249  -964564
6250 -1016093
6251 -1230386
6252 -1380046
6253 -1005054
6254  -901891
6255 -1216769
6256 -1284642
6257 -1189803
6258  -918874
6259  -999122
6260 -1377032
6261 -1228896
6262  -987359
6263  -984935
6264 -1168582
6265 -1390015
6266 -1079267
6267  -868905
6268 -1154885
6269 -1297224
6270 -1251627
6271  -964244
6272  -921734
6273 -1347712
6274 -1301574
6275 -1020895
6276  -940125
6277 -1087072
6278 -1396999
6279 -1184196
6280  -873954
6281 -1084898
6282 -1278375
6283 -1301375
6284 -1037464
6285  -860383
6286 -1245953
6287 -1341733
6288 -1084124
6289  -948450
6290 -1024067
6291 -1368072
6292 -1289618
6293  -904629
6294 -1018409
6295 -1238533
6296 -1319036
6297 -1097675
6298  -828898
6299 -1159208
6300 -1353831
6301 -1138357
6302  -981854
6303  -979992
6304 -1315036
6305 -1344933
6306  -941701
6307  -968728
6308 -1181934
6309 -1323499
6310 -1185042
6311  -844072
6312 -1074010
6313 -1366230
6314 -1218446
6315 -1025616
6316  -922607
6317 -1231403
6318 -1394533
6319 -1012064
6320  -927314
6321 -1112738
6322 -1306865
6323 -1278136
6324  -895164
6325  -987558
6326 -1320871
6327 -1261406
6328 -1080640
6329  -897750
6330 -1123921
6331 -1412148
6332 -1104916
6333  -926482
6334 -1069745
6335 -1271277
6336 -1331011
6337  -958836
6338  -915196
6339 -1263659
6340 -1275639
6341 -1126294
6342  -914829
6343 -1047718
6344 -1399409
6345 -1194758
6346  -954324
6347 -1025105
6348 -1211488
6349 -1369443
6350 -1033460
6351  -871126
6352 -1198957
6353 -1301651
6354 -1186751
6355  -948149
6356  -984485
6357 -1365661
6358 -1266522
6359  -978070
6360  -982165
6361 -1141808
6362 -1361327
6363 -1120308
6364  -868323
6365 -1142602
6366 -1305068
6367 -1244752
6368 -1008709
6369  -915616
6370 -1286665
6371 -1308015
6372 -1019558
6373  -961087
6374 -1079352
6375 -1357969
6376 -1214134
6377  -891718
6378 -1081826
6379 -1276332
6380 -1264491
6381 -1054166
6382  -884126
6383 -1223427
6384 -1341104
6385 -1070524
6386  -975013
6387 -1047560
6388 -1326225
6389 -1279507
6390  -904960
6391 -1018628
6392 -1246865
6393 -1284381
6394 -1112529
6395  -865947
6396 -1145220
6397 -1369573
6398 -1138477
6399  -991913
6400  -993597
6401 -1271236
6402 -1340673
6403  -965000
6404  -961414
6405 -1198350
6406 -1293032
6407 -1195693
6408  -894599
6409 -1066095
6410 -1364176
6411 -1186446
6412 -1011327
6413  -955356
6414 -1197785
6415 -1372041
6416 -1022435
6417  -934784
6418 -1163744
6419 -1296612
6420 -1256204
6421  -919224
6422  -984146
6423 -1334842
6424 -1240624
6425 -1041317
6426  -932107
6427 -1132358
6428 -1404443
6429 -1120017
6430  -913176
6431 -1092855
6432 -1274602
6433 -1311163
6434  -964005
6435  -897943
6436 -1270892
6437 -1286594
6438 -1096461
6439  -935988
6440 -1059749
6441 -1405444
6442 -1213373
6443  -918818
6444 -1029485
6445 -1222642
6446 -1335302
6447 -1042386
6448  -864303
6449 -1212669
6450 -1323600
6451 -1165775
6452  -970407
6453  -975133
6454 -1341429
6455 -1279963
6456  -954801
6457  -980611
6458 -1160246
6459 -1353112
6460 -1149212
6461  -863331
6462 -1135623
6463 -1323799
6464 -1209665
6465 -1000018
6466  -917790
6467 -1277309
6468 -1325545
6469 -1008679
6470  -971252
6471 -1108893
6472 -1341062
6473 -1227980
6474  -876943
6475 -1051941
6476 -1299746
6477 -1247988
6478 -1048036
6479  -882691
6480 -1196518
6481 -1379870
6482 -1085769
6483  -969873
6484 -1051225
6485 -1301085
6486 -1299938
6487  -917992
6488  -978845
6489 -1243608
6490 -1272320
6491 -1139789
6492  -897943
6493 -1101991
6494 -1377496
6495 -1150887
6496  -985235
6497  -997272
6498 -1227348
6499 -1340538
6500  -983984
6501  -937767
6502 -1205943
6503 -1288561
6504 -1194905
6505  -924454
6506 -1042975
6507 -1360576
6508 -1196799
6509  -997548
6510  -981675
6511 -1173987
6512 -1368187
6513 -1065792
6514  -921560
6515 -1151654
6516 -1281744
6517 -1251593
6518  -956389
6519  -959390
6520 -1305879
6521 -1258155
6522 -1050553
6523  -971220
6524 -1113988
6525 -1378385
6526 -1137261
6527  -910313
6528 -1103156
6529 -1247385
6530 -1268635
6531 -1013303
6532  -923405
6533 -1266413
6534 -1300524
6535 -1088586
6536  -985967
6537 -1050873
6538 -1355413
6539 -1206334
6540  -914450
6541 -1046381
6542 -1224299
6543 -1300002
6544 -1077095
6545  -885082
6546 -1207554
6547 -1325379
6548 -1131748
6549  -979570
6550  -986746
6551 -1303786
6552 -1271031
6553  -951436
6554 -1004330
6555 -1186293
6556 -1317892
6557 -1160635
6558  -877697
6559 -1133503
6560 -1319630
6561 -1175846
6562  -992489
6563  -939114
6564 -1262719
6565 -1345703
6566 -1002564
6567  -971311
6568 -1142702
6569 -1315574
6570 -1222341
6571  -885245
6572 -1038067
6573 -1304269
6574 -1223503
6575 -1060980
6576  -920058
6577 -1178815
6578 -1376846
6579 -1082092
6580  -953967
6581 -1069815
6582 -1275007
6583 -1284627
6584  -929467
6585  -977784
6586 -1282602
6587 -1277483
6588 -1111963
6589  -919882
6590 -1102052
6591 -1382094
6592 -1138827
6593  -937534
6594 -1024757
6595 -1238070
6596 -1348632
6597  -996352
6598  -911720
6599 -1226791
6600 -1306142
6601 -1181119
6602  -917443
6603  -994446
6604 -1352424
6605 -1223558
6606  -983339
6607  -986371
6608 -1177178
6609 -1369244
6610 -1093379
6611  -897466
6612 -1144213
6613 -1275242
6614 -1221582
6615  -977309
6616  -949741
6617 -1309003
6618 -1277753
6619 -1036658
6620  -987175
6621 -1111852
6622 -1359866
6623 -1160676
6624  -881582
6625 -1081101
6626 -1260441
6627 -1258867
6628 -1028628
6629  -905516
6630 -1251675
6631 -1316700
6632 -1079687
6633  -976190
6634 -1045944
6635 -1319226
6636 -1234310
6637  -915699
6638 -1039017
6639 -1224325
6640 -1284456
6641 -1106711
6642  -893176
6643 -1167408
6644 -1321498
6645 -1125853
6646  -983670
6647  -990478
6648 -1276256
6649 -1307464
6650  -967872
6651  -999569
6652 -1186379
6653 -1290457
6654 -1169941
6655  -892785
6656 -1086688
6657 -1322988
6658 -1174048
6659 -1028837
6660  -970101
6661 -1219040
6662 -1350177
6663 -1031678
6664  -975469
6665 -1136427
6666 -1272669
6667 -1218170
6668  -909288
6669 -1024062
6670 -1308955
6671 -1218936
6672 -1055516
6673  -954915
6674 -1156476
6675 -1357341
6676 -1077673
6677  -942403
6678 -1086680
6679 -1254453
6680 -1275348
6681  -965129
6682  -963164
6683 -1273798
6684 -1272927
6685 -1101942
6686  -941111
6687 -1075765
6688 -1357225
6689 -1152452
6690  -938895
6691 -1051690
6692 -1219555
6693 -1314044
6694 -1034689
6695  -925893
6696 -1220260
6697 -1273422
6698 -1138541
6699  -954664
6700 -1012484
6701 -1339652
6702 -1221951
6703  -975579
6704 -1026402
6705 -1187923
6706 -1328959
6707 -1088083
6708  -883590
6709 -1153000
6710 -1287440
6711 -1187719
6712  -979650
6713  -963387
6714 -1309444
6715 -1295146
6716 -1004696
6717  -979755
6718 -1123603
6719 -1323231
6720 -1166908
6721  -882923
6722 -1091939
6723 -1279663
6724 -1242222
6725 -1045972
6726  -921089
6727 -1228974
6728 -1334482
6729 -1053124
6730  -961559
6731 -1054960
6732 -1300468
6733 -1262025
6734  -917125
6735 -1020819
6736 -1251667
6737 -1268880
6738 -1098900
6739  -886704
6740 -1143405
6741 -1343199
6742 -1114760
6743  -983874
6744 -1010954
6745 -1266810
6746 -1316494
6747  -970644
6748  -973177
6749 -1199771
6750 -1278546
6751 -1158220
6752  -890308
6753 -1058675
6754 -1346781
6755 -1186697
6756 -1007230
6757  -975092
6758 -1198137
6759 -1348859
6760 -1027096
6761  -927929
6762 -1139662
6763 -1268330
6764 -1229393
6765  -938211
6766  -992770
6767 -1311816
6768 -1240067
6769 -1054533
6770  -956008
6771 -1116824
6772 -1355974
6773 -1103573
6774  -926182
6775 -1095489
6776 -1248128
6777 -1271628
6778  -993220
6779  -946136
6780 -1257664
6781 -1254375
6782 -1085397
6783  -967048
6784 -1061803
6785 -1332679
6786 -1177642
6787  -945903
6788 -1058157
6789 -1209235
6790 -1290586
6791 -1056040
6792  -900266
6793 -1191340
6794 -1269584
6795 -1136618
6796  -979054
6797 -1010303
6798 -1329782
6799 -1244173
6800  -956956
6801 -1015248
6802 -1173546
6803 -1296957
6804 -1114027
6805  -891235
6806 -1142381
6807 -1286587
6808 -1178945
6809 -1021488
6810  -962750
6811 -1252076
6812 -1282203
6813  -999071
6814  -987262
6815 -1114462
6816 -1285959
6817 -1181080
6818  -904917
6819 -1074358
6820 -1275161
6821 -1213889
6822 -1045488
6823  -924346
6824 -1200421
6825 -1317032
6826 -1040973
6827  -971209
6828 -1085630
6829 -1273837
6830 -1247672
6831  -929609
6832 -1012536
6833 -1253209
6834 -1230418
6835 -1084663
6836  -906480
6837 -1125916
6838 -1341187
6839 -1116786
6840  -975074
6841 -1039368
6842 -1240329
6843 -1298748
6844  -975456
6845  -957906
6846 -1213007
6847 -1260665
6848 -1143508
6849  -920281
6850 -1058298
6851 -1345615
6852 -1176474
6853  -987511
6854  -996332
6855 -1185490
6856 -1324333
6857 -1036825
6858  -924326
6859 -1169988
6860 -1264288
6861 -1200917
6862  -963283
6863  -991170
6864 -1306479
6865 -1221742
6866 -1010055
6867  -971965
6868 -1129910
6869 -1338922
6870 -1106884
6871  -917302
6872 -1114023
6873 -1253309
6874 -1243751
6875  -999322
6876  -925318
6877 -1249959
6878 -1265790
6879 -1061649
6880  -964396
6881 -1065753
6882 -1341129
6883 -1189535
6884  -916696
6885 -1044344
6886 -1217878
6887 -1271809
6888 -1057669
6889  -890929
6890 -1180878
6891 -1299434
6892 -1125881
6893  -989336
6894 -1009925
6895 -1295791
6896 -1257249
6897  -954160
6898  -998931
6899 -1164874
6900 -1279396
6901 -1129643
6902  -891738
6903 -1115339
6904 -1303496
6905 -1176586
6906 -1008713
6907  -957340
6908 -1233330
6909 -1301170
6910  -991860
6911  -971359
6912 -1128516
6913 -1285068
6914 -1201012
6915  -914860
6916 -1049106
6917 -1282333
6918 -1204660
6919 -1047540
6920  -928880
6921 -1161062
6922 -1333048
6923 -1070144
6924  -976342
6925 -1085264
6926 -1252897
6927 -1252118
6928  -946937
6929  -981183
6930 -1238851
6931 -1223384
6932 -1096458
6933  -946741
6934 -1098838
6935 -1342420
6936 -1130323
6937  -972849
6938 -1049141
6939 -1199289
6940 -1275715
6941  -994979
6942  -944522
6943 -1200974
6944 -1242775
6945 -1141464
6946  -957335
6947 -1043698
6948 -1315702
6949 -1178180
6950  -980533
6951 -1013524
6952 -1164198
6953 -1297966
6954 -1056604
6955  -925689
6956 -1164431
6957 -1259058
6958 -1175131
6959  -984025
6960  -977184
6961 -1278039
6962 -1222551
6963 -1000181
6964  -990687
6965 -1120343
6966 -1317989
6967 -1133286
6968  -909839
6969 -1103949
6970 -1243767
6971 -1209954
6972 -1013783
6973  -929448
6974 -1222187
6975 -1271048
6976 -1053442
6977  -992201
6978 -1075371
6979 -1299474
6980 -1190692
6981  -914935
6982 -1045796
6983 -1213638
6984 -1230393
6985 -1070566
6986  -915078
6987 -1179036
6988 -1305221
6989 -1088151
6990  -982799
6991 -1014816
6992 -1267121
6993 -1255053
6994  -941089
6995  -997990
6996 -1191842
6997 -1265092
6998 -1132161
6999  -903546
7000 -1110672
7001 -1309989
7002 -1141521
7003  -994816
7004  -972961
7005 -1206661
7006 -1300471
7007 -1002101
7008  -963778
7009 -1153084
7010 -1263580
7011 -1190860
7012  -917004
7013 -1025589
7014 -1278041
7015 -1190188
7016 -1029062
7017  -954416
7018 -1142726
7019 -1330894
7020 -1066667
7021  -953117
7022 -1098390
7023 -1233895
7024 -1234301
7025  -949497
7026  -965581
7027 -1250294
7028 -1223257
7029 -1074840
7030  -954760
7031 -1081717
7032 -1335888
7033 -1125653
7034  -933388
7035 -1042486
7036 -1201674
7037 -1268899
7038 -1010332
7039  -925524
7040 -1199125
7041 -1257064
7042 -1122310
7043  -959164
7044 -1007889
7045 -1299348
7046 -1192064
7047  -960394
7048 -1009398
7049 -1158449
7050 -1299977
7051 -1090069
7052  -901078
7053 -1143060
7054 -1255014
7055 -1166097
7056  -982636
7057  -958110
7058 -1256990
7059 -1245567
7060 -1004726
7061  -991453
7062 -1114812
7063 -1294259
7064 -1151925
7065  -902037
7066 -1077902
7067 -1234142
7068 -1186490
7069 -1029050
7070  -928060
7071 -1201363
7072 -1287207
7073 -1053540
7074  -992588
7075 -1063696
7076 -1266439
7077 -1203848
7078  -916035
7079 -1021544
7080 -1216245
7081 -1222578
7082 -1089393
7083  -921711
7084 -1136729
7085 -1297853
7086 -1094830
7087  -985934
7088 -1017566
7089 -1220349
7090 -1253182
7091  -967450
7092  -989657
7093 -1185397
7094 -1225624
7095 -1129133
7096  -932310
7097 -1063893
7098 -1280476
7099 -1131237
7100 -1003791
7101 -1003299
7102 -1179598
7103 -1295443
7104 -1016342
7105  -967118
7106 -1156625
7107 -1223358
7108 -1164515
7109  -937312
7110 -1010922
7111 -1282563
7112 -1176447
7113 -1027465
7114  -990173
7115 -1137249
7116 -1314037
7117 -1070865
7118  -926405
7119 -1096917
7120 -1216057
7121 -1207850
7122  -976198
7123  -967672
7124 -1259099
7125 -1225957
7126 -1056176
7127  -967767
7128 -1072363
7129 -1301346
7130 -1135630
7131  -930807
7132 -1055667
7133 -1197770
7134 -1248357
7135 -1032535
7136  -924279
7137 -1201196
7138 -1251999
7139 -1094877
7140  -970809
7141 -1015092
7142 -1283491
7143 -1198932
7144  -949993
7145 -1018879
7146 -1170755
7147 -1273192
7148 -1082480
7149  -892933
7150 -1137030
7151 -1258253
7152 -1128940
7153  -991018
7154  -971581
7155 -1246835
7156 -1255663
7157  -983094
7158  -984350
7159 -1116770
7160 -1265111
7161 -1149401
7162  -891304
7163 -1065573
7164 -1259636
7165 -1182843
7166 -1031954
7167  -933369
7168 -1189931
7169 -1297497
7170 -1036105
7171  -964566
7172 -1062521
7173 -1238231
7174 -1208720
7175  -931521
7176 -1010813
7177 -1235186
7178 -1212857
7179 -1082607
7180  -926797
7181 -1102950
7182 -1293746
7183 -1083204
7184  -965172
7185 -1034607
7186 -1208272
7187 -1260028
7188  -974242
7189  -971099
7190 -1196615
7191 -1221551
7192 -1114149
7193  -927380
7194 -1035402
7195 -1292303
7196 -1146069
7197  -987114
7198 -1005672
7199 -1165639
7200 -1287517
7201 -1033323
7202  -925778
7203 -1132859
7204 -1220501
7205 -1165752
7206  -958473
7207  -977630
7208 -1271301
7209 -1201051
7210 -1014737
7211  -983288
7212 -1101431
7213 -1287414
7214 -1087411
7215  -919463
7216 -1095702
7217 -1211928
7218 -1204238
7219 -1008490
7220  -950253
7221 -1227157
7222 -1222372
7223 -1044064
7224  -969512
7225 -1052007
7226 -1277024
7227 -1157483
7228  -928784
7229 -1056630
7230 -1194231
7231 -1221084
7232 -1048188
7233  -912352
7234 -1167994
7235 -1247910
7236 -1071406
7237  -980016
7238 -1014817
7239 -1248721
7240 -1214250
7241  -963065
7242 -1020029
7243 -1155314
7244 -1229888
7245 -1095969
7246  -894770
7247 -1100212
7248 -1253746
7249 -1122761
7250 -1006539
7251  -980214
7252 -1208933
7253 -1250040
7254  -986455
7255  -987539
7256 -1123461
7257 -1221542
7258 -1143993
7259  -910385
7260 -1059064
7261 -1253465
7262 -1155898
7263 -1030052
7264  -956057
7265 -1157223
7266 -1273698
7267 -1028829
7268  -965572
7269 -1081790
7270 -1211392
7271 -1194852
7272  -938664
7273 -1001064
7274 -1229833
7275 -1183472
7276 -1052543
7277  -939494
7278 -1097563
7279 -1290178
7280 -1080348
7281  -950304
7282 -1053517
7283 -1197125
7284 -1242553
7285  -978962
7286  -940601
7287 -1188109
7288 -1203052
7289 -1094390
7290  -938908
7291 -1032029
7292 -1295647
7293 -1151753
7294  -962468
7295 -1012361
7296 -1148480
7297 -1267755
7298 -1027326
7299  -905280
7300 -1140167
7301 -1226737
7302 -1143793
7303  -971408
7304  -978386
7305 -1260547
7306 -1199026
7307  -982179
7308  -987858
7309 -1098125
7310 -1276074
7311 -1094334
7312  -904024
7313 -1098517
7314 -1224038
7315 -1187351
7316 -1002310
7317  -932734
7318 -1210998
7319 -1241957
7320 -1021460
7321  -969379
7322 -1059132
7323 -1268714
7324 -1172188
7325  -917284
7326 -1037757
7327 -1193858
7328 -1202124
7329 -1052004
7330  -903779
7331 -1143748
7332 -1259628
7333 -1069265
7334  -975821
7335 -1014004
7336 -1233340
7337 -1221791
7338  -944479
7339  -986660
7340 -1155288
7341 -1211598
7342 -1100365
7343  -899986
7344 -1074769
7345 -1264996
7346 -1119653
7347 -1002829
7348  -980082
7349 -1174686
7350 -1247792
7351  -986209
7352  -951776
7353 -1116149
7354 -1209402
7355 -1153318
7356  -932313
7357 -1023119
7358 -1254931
7359 -1154824
7360 -1017334
7361  -956481
7362 -1121693
7363 -1270175
7364 -1039648
7365  -948332
7366 -1089536
7367 -1197186
7368 -1194541
7369  -963494
7370  -961347
7371 -1210402
7372 -1178938
7373 -1052209
7374  -955965
7375 -1063079
7376 -1276984
7377 -1105837
7378  -957957
7379 -1055581
7380 -1165298
7381 -1218952
7382  -998321
7383  -930690
7384 -1180181
7385 -1200400
7386 -1083460
7387  -971586
7388 -1023297
7389 -1269085
7390 -1146032
7391  -950072
7392 -1021806
7393 -1132396
7394 -1226236
7395 -1046033
7396  -911780
7397 -1139503
7398 -1212920
7399 -1120563
7400  -977081
7401  -975979
7402 -1227491
7403 -1191010
7404  -967806
7405  -987434
7406 -1099451
7407 -1237097
7408 -1105701
7409  -900792
7410 -1093421
7411 -1212050
7412 -1151034
7413 -1007733
7414  -932165
7415 -1176817
7416 -1228836
7417 -1007529
7418  -978034
7419 -1070326
7420 -1227256
7421 -1163134
7422  -918428
7423 -1029219
7424 -1196154
7425 -1167749
7426 -1041923
7427  -920792
7428 -1125484
7429 -1259048
7430 -1055425
7431  -968949
7432 -1035010
7433 -1204106
7434 -1211786
7435  -933782
7436  -970184
7437 -1176559
7438 -1191017
7439 -1089334
7440  -917793
7441 -1071684
7442 -1273142
7443 -1099265
7444  -968785
7445  -986450
7446 -1164470
7447 -1246561
7448  -976036
7449  -938694
7450 -1133528
7451 -1209183
7452 -1138923
7453  -928458
7454  -996154
7455 -1243968
7456 -1150421
7457  -993335
7458  -963719
7459 -1111228
7460 -1275877
7461 -1055775
7462  -926032
7463 -1089097
7464 -1188761
7465 -1178106
7466  -953548
7467  -941304
7468 -1215867
7469 -1183101
7470 -1030992
7471  -959204
7472 -1056163
7473 -1268576
7474 -1114962
7475  -919931
7476 -1039034
7477 -1165714
7478 -1201219
7479 -1005402
7480  -908878
7481 -1165180
7482 -1216655
7483 -1071735
7484  -973647
7485 -1000861
7486 -1237372
7487 -1161737
7488  -936379
7489 -1002639
7490 -1132215
7491 -1216824
7492 -1074940
7493  -901153
7494 -1110321
7495 -1218762
7496 -1106037
7497  -989691
7498  -962550
7499 -1190940
7500 -1203981
7501  -974923
7502  -988717
7503 -1102804
7504 -1212197
7505 -1121886
7506  -905476
7507 -1059598
7508 -1201989
7509 -1128399
7510 -1010874
7511  -937845
7512 -1151720
7513 -1234817
7514 -1007956
7515  -974473
7516 -1066799
7517 -1192966
7518 -1156229
7519  -918018
7520 -1004229
7521 -1186959
7522 -1147346
7523 -1050067
7524  -934442
7525 -1099011
7526 -1257276
7527 -1060483
7528  -962923
7529 -1026907
7530 -1164585
7531 -1195581
7532  -950056
7533  -961581
7534 -1166173
7535 -1175940
7536 -1082905
7537  -932457
7538 -1045543
7539 -1246243
7540 -1092400
7541  -967966
7542 -1005858
7543 -1137941
7544 -1226812
7545 -1000134
7546  -939090
7547 -1132147
7548 -1178270
7549 -1107414
7550  -945891
7551  -988608
7552 -1225381
7553 -1143379
7554  -970694
7555  -982208
7556 -1103391
7557 -1246276
7558 -1047052
7559  -907485
7560 -1089032
7561 -1176101
7562 -1135140
7563  -965202
7564  -946333
7565 -1200355
7566 -1180614
7567 -1014123
7568  -971044
7569 -1056333
7570 -1234755
7571 -1103786
7572  -909405
7573 -1038931
7574 -1158052
7575 -1175703
7576 -1019972
7577  -916150
7578 -1149761
7579 -1210587
7580 -1039619
7581  -957392
7582 -1006968
7583 -1209895
7584 -1153156
7585  -924187
7586 -1005557
7587 -1143985
7588 -1193973
7589 -1060517
7590  -893952
7591 -1095947
7592 -1220825
7593 -1078735
7594  -977383
7595  -964385
7596 -1178983
7597 -1208451
7598  -960349
7599  -961033
7600 -1111199
7601 -1194496
7602 -1106823
7603  -893626
7604 -1027190
7605 -1224193
7606 -1120653
7607  -993883
7608  -944409
7609 -1133982
7610 -1243957
7611 -1009362
7612  -943893
7613 -1062325
7614 -1177017
7615 -1156520
7616  -919132
7617  -978766
7618 -1193840
7619 -1155269
7620 -1034074
7621  -936863
7622 -1067895
7623 -1241649
7624 -1052197
7625  -931927
7626 -1026759
7627 -1151437
7628 -1189194
7629  -962622
7630  -951788
7631 -1165555
7632 -1169913
7633 -1066415
7634  -936159
7635 -1010501
7636 -1235666
7637 -1107752
7638  -948262
7639 -1005602
7640 -1125613
7641 -1222456
7642 -1012261
7643  -912716
7644 -1113801
7645 -1175024
7646 -1093324
7647  -959584
7648  -968256
7649 -1208534
7650 -1158174
7651  -979405
7652  -979903
7653 -1085950
7654 -1207497
7655 -1066665
7656  -906515
7657 -1066327
7658 -1163744
7659 -1124242
7660  -992993
7661  -943467
7662 -1167294
7663 -1187188
7664 -1004390
7665  -965963
7666 -1037278
7667 -1192323
7668 -1109533
7669  -908055
7670 -1032647
7671 -1162212
7672 -1142443
7673 -1024762
7674  -917297
7675 -1125822
7676 -1199021
7677 -1022773
7678  -963692
7679 -1009103
7680 -1181025
7681 -1169055
7682  -934297
7683  -989998
7684 -1142246
7685 -1163799
7686 -1053333
7687  -902920
7688 -1065698
7689 -1213776
7690 -1065391
7691  -969810
7692  -983100
7693 -1154816
7694 -1200887
7695  -958408
7696  -956047
7697 -1106987
7698 -1157921
7699 -1093227
7700  -904612
7701 -1012759
7702 -1212032
7703 -1109641
7704  -986575
7705  -963763
7706 -1109776
7707 -1213785
7708  -989996
7709  -924694
7710 -1075913
7711 -1161230
7712 -1129054
7713  -933346
7714  -974261
7715 -1198666
7716 -1141101
7717 -1010248
7718  -947221
7719 -1056495
7720 -1225466
7721 -1045277
7722  -917361
7723 -1044110
7724 -1154114
7725 -1171150
7726  -966760
7727  -919565
7728 -1158866
7729 -1165619
7730 -1036322
7731  -932232
7732 -1008411
7733 -1225667
7734 -1111688
7735  -928901
7736 -1008669
7737 -1114375
7738 -1188680
7739 -1019117
7740  -896415
7741 -1102482
7742 -1172904
7743 -1073827
7744  -959822
7745  -971717
7746 -1198140
7747 -1153502
7748  -954533
7749  -967371
7750 -1076907
7751 -1187667
7752 -1064676
7753  -885289
7754 -1057265
7755 -1183217
7756 -1108058
7757  -986820
7758  -931668
7759 -1146552
7760 -1186332
7761  -980701
7762  -950846
7763 -1041754
7764 -1179626
7765 -1120864
7766  -899508
7767 -1010553
7768 -1164778
7769 -1137259
7770 -1010936
7771  -900503
7772 -1085500
7773 -1207701
7774 -1025998
7775  -953541
7776 -1009211
7777 -1160495
7778 -1163128
7779  -933917
7780  -950315
7781 -1131140
7782 -1140226
7783 -1056042
7784  -908037
7785 -1039927
7786 -1209093
7787 -1065294
7788  -968360
7789  -985373
7790 -1123712
7791 -1182260
7792  -963593
7793  -933135
7794 -1099183
7795 -1142175
7796 -1084892
7797  -927389
7798  -994103
7799 -1198574
7800 -1100741
7801  -973009
7802  -965695
7803 -1072974
7804 -1197191
7805 -1009179
7806  -914248
7807 -1063207
7808 -1142442
7809 -1124475
7810  -946623
7811  -945525
7812 -1167209
7813 -1129981
7814  -989383
7815  -951109
7816 -1034666
7817 -1196629
7818 -1066519
7819  -923107
7820 -1039122
7821 -1134761
7822 -1140237
7823  -987053
7824  -915192
7825 -1130065
7826 -1145438
7827 -1019800
7828  -957274
7829 -1008526
7830 -1189390
7831 -1107564
7832  -918940
7833 -1004514
7834 -1102124
7835 -1151769
7836 -1014096
7837  -889535
7838 -1090519
7839 -1172645
7840 -1049903
7841  -965840
7842  -962629
7843 -1164442
7844 -1154271
7845  -934025
7846  -955679
7847 -1078253
7848 -1163603
7849 -1067186
7850  -896037
7851 -1046041
7852 -1181155
7853 -1084083
7854  -969446
7855  -933756
7856 -1116446
7857 -1179595
7858  -968823
7859  -946524
7860 -1053980
7861 -1158880
7862 -1111854
7863  -906624
7864  -996209
7865 -1161869
7866 -1100360
7867  -998894
7868  -908190
7869 -1077064
7870 -1199134
7871 -1016996
7872  -940443
7873 -1025665
7874 -1143592
7875 -1144897
7876  -924637
7877  -939744
7878 -1133070
7879 -1133201
7880 -1024184
7881  -912421
7882 -1032267
7883 -1209396
7884 -1064582
7885  -934538
7886  -981719
7887 -1103130
7888 -1171751
7889  -971804
7890  -909058
7891 -1100620
7892 -1142455
7893 -1074624
7894  -926815
7895  -972252
7896 -1176479
7897 -1104526
7898  -950647
7899  -955259
7900 -1069883
7901 -1182999
7902 -1022244
7903  -899800
7904 -1057869
7905 -1142511
7906 -1101312
7907  -959564
7908  -928230
7909 -1141226
7910 -1123510
7911  -971811
7912  -946423
7913 -1026483
7914 -1184265
7915 -1073867
7916  -898329
7917 -1014700
7918 -1118860
7919 -1119478
7920  -975492
7921  -894587
7922 -1109706
7923 -1162025
7924 -1010599
7925  -954414
7926  -995297
7927 -1166555
7928 -1117750
7929  -908198
7930  -979746
7931 -1095994
7932 -1130176
7933 -1021962
7934  -893317
7935 -1063448
7936 -1175048
7937 -1049319
7938  -954735
7939  -961795
7940 -1130709
7941 -1141382
7942  -933189
7943  -951488
7944 -1078622
7945 -1138697
7946 -1071410
7947  -904851
7948 -1020713
7949 -1153777
7950 -1060389
7951  -968260
7952  -938796
7953 -1094308
7954 -1171505
7955  -969502
7956  -937882
7957 -1056679
7958 -1129109
7959 -1092535
7960  -910857
7961  -967925
7962 -1145245
7963 -1092420
7964  -991308
7965  -936669
7966 -1053357
7967 -1189253
7968 -1017056
7969  -927779
7970 -1024522
7971 -1114570
7972 -1118158
7973  -931902
7974  -928992
7975 -1122749
7976 -1113491
7977 -1027688
7978  -927498
7979 -1016336
7980 -1177090
7981 -1051642
7982  -919391
7983  -994635
7984 -1092915
7985 -1145531
7986  -976035
7987  -912030
7988 -1096385
7989 -1127111
7990 -1036810
7991  -931125
7992  -960472
7993 -1164311
7994 -1089566
7995  -934132
7996  -969499
7997 -1069215
7998 -1155756
7999 -1012001
8000  -884025
8001 -1049733
8002 -1141272
8003 -1072319
8004  -938284
8005  -924014
8006 -1134990
8007 -1130788
8008  -956552
8009  -943858
8010 -1032111
8011 -1162612
8012 -1060763
8013  -881906
8014  -999570
8015 -1125694
8016 -1091611
8017  -974942
8018  -900483
8019 -1099384
8020 -1160918
8021  -989526
8022  -934948
8023  -988906
8024 -1135613
8025 -1101130
8026  -901959
8027  -961190
8028 -1103391
8029 -1117356
8030 -1018433
8031  -893730
8032 -1038741
8033 -1169045
8034 -1021930
8035  -936885
8036  -961299
8037 -1105447
8038 -1133766
8039  -933098
8040  -930234
8041 -1084257
8042 -1126304
8043 -1046247
8044  -891858
8045  -984395
8046 -1155852
8047 -1054490
8048  -951211
8049  -934824
8050 -1072435
8051 -1169659
8052  -972809
8053  -912413
8054 -1038723
8055 -1114644
8056 -1086303
8057  -914362
8058  -937023
8059 -1143568
8060 -1096174
8061  -981410
8062  -926638
8063 -1023987
8064 -1170117
8065 -1018993
8066  -899491
8067 -1002419
8068 -1096037
8069 -1110278
8070  -944290
8071  -914717
8072 -1113288
8073 -1114149
8074  -995216
8075  -925020
8076  -981870
8077 -1156012
8078 -1055354
8079  -901901
8080  -982386
8081 -1076405
8082 -1128996
8083  -986256
8084  -888097
8085 -1070859
8086 -1123155
8087 -1019900
8088  -929859
8089  -951800
8090 -1138982
8091 -1092654
8092  -930805
8093  -957988
8094 -1054150
8095 -1127349
8096 -1023150
8097  -883339
8098 -1023943
8099 -1119588
8100 -1050745
8101  -955153
8102  -922468
8103 -1102684
8104 -1135634
8105  -946433
8106  -948393
8107 -1019902
8108 -1122260
8109 -1050262
8110  -886068
8111  -982216
8112 -1120738
8113 -1062075
8114  -987330
8115  -901022
8116 -1080886
8117 -1125831
8118  -998482
8119  -891937
8120 -1054067
8121  -950380
##END NTUPLES=NMR FID
##END=
