# Supplementary material for: An untargeted multi-technique metabolomics approach to studying intracellular metabolites of HepG2 cells exposed to 2,3,7,8-tetrachlorodibenzo-p-dioxin
Source: BMC Genomics. 2011 May 20;12:251. doi: 10.1186/1471-2164-12-251 (PMC3141663; doi:10.1186/1471-2164-12-251)
Supplement: Additional file 2 — Metadata and NMR raw data: ZIP file containing: -All NMR raw data (in JCAMP-DX format ".dx") -The metadata on NMR (polars & apolars), LC-MS and GC-MS data sets (as Tab delimited files ".txt"). [file 1471-2164-12-251-S2.ZIP › TE/Ainhoa/SAFETY COPY D Disk/TRABAJO/ARTICLES/ARTICLE Metabolomics TCDD_ACCEPTED/JCAMP_DX_NMR_data_and_all_metadata/NMR_polar_TCDD_p11b.5D.dx]

##TITLE=NMR_polar_TCDD_p11b.5D
##JCAMPDX= 6.0         $$ Bruker NMR JCAMP-DX V2.0
##DATA TYPE= NMR FID
##DATA CLASS= NTUPLES
##ORIGIN= Bruker BioSpin GmbH
##OWNER= bruker
$$ 1.72 TOPSPIN		Version 2.1
$$ 2011-04-15 14:54:06.282 +0200  WUR\bruker@RIK1030
$$ Compression mode = fixed
##.OBSERVE FREQUENCY= 400.13188316
##.OBSERVE NUCLEUS= ^1H
##.DELAY= (6, 6)
##.ACQUISITION MODE= SIMULTANEOUS (DQD)
##.ACQUISITION SCHEME= undefined
##.AVERAGES= 1024
##.DIGITISER RES= 18
##SPECTROMETER/DATA SYSTEM= avance400
##.PULSE SEQUENCE= zgprpl8
##.SOLVENT NAME= D2O
##.SHIFT REFERENCE= INTERNAL, D2O, 1, 10.97964
##AUDIT TRAIL= $$ (NUMBER, WHEN, WHO, WHERE, PROCESS, VERSION, WHAT)
$$ ##TITLE= Audit trail, TOPSPIN		Version 2.1
$$ ##JCAMPDX= 5.01
$$ ##ORIGIN= Bruker BioSpin GmbH
$$ ##OWNER= bruker
$$ $$ D:\NMRautomation/data/WUR-bruker/nmr/AR091208_16.5D/1/audita.txt
$$ ##AUDIT TRAIL=  $$ (NUMBER, WHEN, WHO, WHERE, PROCESS, VERSION, WHAT)
(   1,<2008-12-10 12:16:07.139 +0100>,<WUR\bruker>,<RIK1030>,<go>,<TOPSPIN 2.1>,
      <created by zg
	started at 2008-12-10 11:13:05.859 +0100,
	POWCHK disabled, PULCHK disabled,
       configuration hash MD5:
       8F 0B B7 F2 C7 1F F4 CB 9D A9 C3 7F 18 55 F2 E6
       data hash MD5: 16K
       2C 11 D9 C3 FC 96 27 B7 30 81 E0 ED 46 FF 15 52>)
(   2,<2008-12-10 12:16:16.685 +0100>,<WUR\bruker>,<RIK1030>,<audit>,<TOPSPIN 2.1>,
      <user comment:
       ICON-NMR User ID: WUR-bruker
       data hash MD5: 16K
       2C 11 D9 C3 FC 96 27 B7 30 81 E0 ED 46 FF 15 52>)
(   3,<2011-04-15 14:54:02.360 +0200>,<WUR\bruker>,<RIK1030>,<proc1d>,<TOPSPIN 2.1>,
      <convdta from       1 "NMR_polar_TCDD_p11b.5D" "Ainhoa_raw_data" "P:\NMR-data"
       data hash MD5: 16244
       CF DA 5A 22 41 64 88 FC D1 42 7E FB A6 69 AE 6A>)
$$ ##END=
$$ 
$$ $$ hash MD5
$$ $$ 64 14 73 01 73 3E AC 8B E5 FA 5E 49 98 9B CF CD
##$RELAX= 
##$BRUKER FILE EXP=format.temp
$$ EDIT_PAR COMMAND FILE
$$ 
$$ DI_MODE         LONG
$$ ED_ENTRY        ACQU
$$ ORDER           FILE
$$ 
$$ 
$$ HEADER		"F2 - Acquisition Parameters"
$$ T_NAME		Date_
$$ 		TYPE	R64
$$ 		CLASS	ACQU
$$ 		SUBRANGE 0.0 50000000
$$ 		REL	"Date_=itodate(DATE)"
$$ 		INV_REL	"DATE=datetoi(Date_,DATE)"
$$ 		FORMAT	"%14.0f"
$$ 		TEXT	" "
$$ END
$$ T_NAME		Time
$$ 		TYPE	R32
$$ 		CLASS	ACQU
$$ 		SUBRANGE 0.0 1000000
$$ 		REL	"Time=itotime(DATE)"
$$ 		INV_REL	"DATE=timetoi(Time,DATE)"
$$ 		FORMAT	"%14.2f"
$$ 		TEXT	" "
$$ END
$$ NAME		INSTRUM
$$ 		TEXT	" "
$$ END
$$ NAME		PROBHD
$$ 		FORMAT	"%14.14s"
$$ 		TEXT	" "
$$ END
$$ NAME		PULPROG
$$ 		TEXT	" "
$$ END
$$ NAME		TD
$$ 		TEXT	" "
$$ END
$$ NAME		SOLVENT
$$ 		TEXT	" "
$$ END
$$ NAME		NS
$$ 		TEXT	" "
$$ END
$$ NAME		DS
$$ 		TEXT	" "
$$ END
$$ T_NAME		SWH
$$ 		TYPE	R32
$$ 		CLASS	ACQU
$$ 		SUBRANGE 0.0 1e8
$$ 		REL	"SWH=SW*SFO1"
$$ 		INV_REL "SW=SWH/SFO1"
$$ 		UNIT	"Hz"
$$ 		FORMAT	"%14.3f Hz"
$$ 		TEXT	" "
$$ END
$$ T_NAME          FIDRES
$$                 TYPE    R32
$$                 CLASS   ACQU
$$                 SUBRANGE 0.0 100000
$$                 REL     "FIDRES=SW*SFO1/TD"
$$                 INV_REL "TD = nextpow(SW*SFO1/FIDRES)"
$$ 		UNIT	"Hz"
$$ 		FORMAT	"%14.6f Hz"
$$ 		TEXT	" "
$$ END
$$ T_NAME          AQ
$$ 		TYPE	R32
$$ 		CLASS	ACQU
$$ 		SUBRANGE 0.0 1000
$$ 		REL	"AQ=aqcalc(SW,SFO1,TD,DIGTYP)"
$$ 		INV_REL	"TD=tdcalc(SW,SFO1,1.0e6*AQ,DIGTYP)"
$$ 		UNIT	"sec"
$$ 		FORMAT	"%14.7f sec"
$$ 		TEXT	" "
$$ END
$$ NAME		RG
$$ 		TEXT	" "
$$ END
$$ T_NAME          DW
$$ 		TYPE	R32
$$ 		CLASS	ACQU
$$ 		SUBRANGE 0.0 1000000
$$ 		REL	"DW=1/(2*SW*SFO1)"
$$ 		INV_REL	"SW=1000000/(2*(0.005+DW)*SFO1)"
$$ 		UNIT	"usec"
$$ 		FORMAT	"%14.3lf usec"
$$ 		TEXT	" "
$$ END
$$ NAME		DE
$$ 		FORMAT	"%14.2f usec"
$$ 		TEXT	" "
$$ END
$$ NAME		TE
$$ 		FORMAT	"%14.1f K"
$$ 		TEXT	" "
$$ END
$$ T_NAME		D1
$$ 		TYPE	R32
$$ 		CLASS	ACQU
$$ 		SUBRANGE 0.0 1e38
$$ 		REL	"D1=D[1]"
$$ 		INV_REL	"D[1]=D1"
$$ 		UNIT	"sec"
$$ 		FORMAT	"%14.8f sec"
$$ 		TEXT	" "
$$ END
$$ T_NAME		D12
$$ 		TYPE	R32
$$ 		CLASS	ACQU
$$ 		SUBRANGE 0.0 1e38
$$ 		REL	"D12=D[12]"
$$ 		INV_REL	"D[12]=D12"
$$ 		UNIT	"sec"
$$ 		FORMAT	"%14.8f sec"
$$ 		TEXT	" "
$$ END
$$ NAME		TD0
$$ 		TEXT	" "
$$ END
$$ HEADER		"======== CHANNEL f1 ========"
$$ NAME		NUC1
$$ 		NONEDIT
$$ 		TEXT	" "
$$ END
$$ T_NAME		P1
$$ 		TYPE	R32
$$ 		CLASS	ACQU
$$ 		SUBRANGE 0.0 1.0e10
$$ 		REL	"P1=P[1]"
$$ 		INV_REL	"P[1]=P1"
$$ 		UNIT	"usec"
$$ 		FORMAT	"%14.2f usec"
$$ 		TEXT	" "
$$ END
$$ T_NAME		PL1
$$ 		TYPE	R32
$$ 		CLASS	ACQU
$$ 		SUBRANGE -6.0 1e38
$$ 		REL	"PL1=PL[1]"
$$ 		INV_REL	"PL[1]=PL1"
$$ 		UNIT	"dB"
$$ 		FORMAT	"%14.2f dB"
$$ 		TEXT	" "
$$ END
$$ T_NAME		PL8
$$ 		TYPE	R32
$$ 		CLASS	ACQU
$$ 		SUBRANGE -6.0 1e38
$$ 		REL	"PL8=PL[8]"
$$ 		INV_REL	"PL[8]=PL8"
$$ 		UNIT	"dB"
$$ 		FORMAT	"%14.2f dB"
$$ 		TEXT	" "
$$ END
$$ T_NAME		PL1W
$$ 		TYPE	R32
$$ 		CLASS	ACQU
$$ 		SUBRANGE -6.0 1e38
$$ 		REL	"PL1W=40.3*pow(10.0,(-6-PL[1])/10.0)"
$$ 		INV_REL	"PL[1]=-6-4.3425*log(PL1W/40.3)"
$$ 		UNIT	"no"
$$ 		FORMAT	"%14.8f W"
$$ 		TEXT	" "
$$ END
$$ T_NAME		PL8W
$$ 		TYPE	R32
$$ 		CLASS	ACQU
$$ 		SUBRANGE -6.0 1e38
$$ 		REL	"PL8W=40.3*pow(10.0,(-6-PL[8])/10.0)"
$$ 		INV_REL	"PL[8]=-6-4.3425*log(PL8W/40.3)"
$$ 		UNIT	"no"
$$ 		FORMAT	"%14.8f W"
$$ 		TEXT	" "
$$ END
$$ NAME		SFO1
$$ 		FORMAT	"%14.7f MHz"
$$ 		TEXT	" "
$$ END
##$RELAX= 
##$BRUKER FILE EXP=scon2
$$ ##TITLE= Parameter file, TOPSPIN		Version 2.1
$$ ##JCAMPDX= 5.0
$$ ##DATATYPE= Parameter Values
$$ ##NPOINTS= 1	$$ modification sequence number
$$ ##ORIGIN= Bruker BioSpin GmbH
$$ ##OWNER= bruker
$$ $$ 2008-12-10 11:13:05.515 +0100  WUR\bruker@RIK1030
$$ $$ D:\NMRautomation/data/WUR-bruker/nmr/AR091208_16.5D/1/scon2
$$ $$ process C:\Bruker\TOPSPIN2.1\prog\mod\go.exe
$$ ##$BLKTR= (0..15)
3 3 3 3 3 3 3 3 3 3 3 3 3 3 3 3
$$ ##$DE1= 4.5
$$ ##$DEADC= 0.5
$$ ##$DEPA= 4.5
$$ ##$DERX= 1.5
$$ ##$FILCOR= 0
$$ ##END=
##$RELAX= 
##$BRUKER FILE EXP=prosol_History
$$ #*******************************************************************
$$ #
$$ # $Source: /sc/CvsTree/sc/gen/src/prg/scripts/tix/prosol/lib/lists/default,v $
$$ #
$$ # Copyright (c) 1999
$$ # BRUKER ANALYTIK GMBH
$$ # D-76287 Rheinstetten, Germany
$$ #
$$ # All Rights Reserved
$$ #
$$ #
$$ # $Id: default,v 1.15.2.2 2007/12/14 16:22:31 ber Exp $
$$ #
$$ #*******************************************************************
$$ #../conf/instr/spect/prosol/relations/default
$$ #avance-version (07/12/14)
$$ #
$$ #pulses
$$ #
$$ P[0]=P90[F1];				#  90 deg pulse F1
$$ P[1]=P90[F1];				#  90 deg pulse F1
$$ P[2]=P90[F1]*2;				# 180 deg pulse F1
$$ P[3]=P90[F2];				#  90 deg pulse F2
$$ P[4]=P90[F2]*2;				# 180 deg pulse F2
$$ P[5]=PTOC[F1]*0.66;			#  60 deg pulse F1, TOCSY 
$$ P[6]=PTOC[F1];				#  90 deg pulse F1, TOCSY
$$ P[7]=PTOC[F1]*2;			# 180 deg pulse F1, TOCSY
$$ P[8]=PSH3[F1];                          #  90 deg selective F1, WET
$$ P[9]=PTOC[F2];				#  90 deg pulse F2, TOCSY
$$ P[10]=PTOC[F2]*2;			# 180 deg pulse F2, TOCSY
$$ P[11]=PSH1[F1];				#  90 deg selective F1
$$ P[12]=PSH2[F1];				# 180 deg selective F1
$$ #
$$ P[14]=PSH3[F2];				# 180 deg inversion, adiabatic
$$ P[15]=TROE[F1];				# cw pulse F1, ROESY
$$ P[18]=PSH7[F1];				# off-resonance presat F1
$$ P[21]=P90[F3];				#  90 deg pulse F3
$$ P[22]=P90[F3]*2;			# 180 deg pulse F3
$$ P[23]=P90[F4];				#  90 deg pulse F4
$$ P[24]=PSH2[F2];				# 180 deg refocussing, adiabatic
$$ P[25]=PROE[F1]*2;			# 180 deg pulse, Shaka ROESY
$$ P[26]=PSH12[F1];			# 180 deg inversion F1, adiabatic
$$ P[27]=P90[F1];				#  90 deg pulse F1, WATERGATE
$$ #
$$ P[29]=PSH8[F1];                         # flip back pulse
$$ P[31]=PSH15[F2];                        # 180 deg adiabatic, F2, 13C x-filter
$$ P[32]=PSH16[F1];                        # 180 deg adiabatic, F1, z-spoil
$$ #P[33]=PSH[F1];                         #  90 deg, F1, hadamard
$$ #P[34]=PSH[F1];                         # 180 deg, F1, hadamard
$$ #P[35]=PSH[F2];                         #  90 deg, F2, hadamard
$$ #P[36]=PSH[F2];                         # 180 deg, F2, hadamard
$$ #P[37]=PSH[F3];                         #  90 deg, F3, hadamard
$$ #P[38]=PSH[F3];                         # 180 deg, F3, hadamard
$$ P[39]=PSH21[F2];                        # 180 deg, F2, Bip
$$ P[40]=PSH8[F1]*2;                       # 180 deg sel. F1, 1H (exc. scul)
$$ #
$$ P[63]=PSH11[F2];                        # 180 deg adiabatic decoupling, F2, 13C
$$ #
$$ #decoupling pulses
$$ #
$$ PCPD[1]=PCPDP[F1];			# 90 deg pulse F1, dec.
$$ PCPD[2]=PCPDP[F2];			# 90 deg pulse F2, dec.
$$ PCPD[3]=PCPDP[F3];			# 90 deg pulse F3, dec.
$$ #
$$ #power levels
$$ #
$$ PL[1]=PL90[F1];				# high power, F1
$$ PL[2]=PL90[F2];				# high power, F2
$$ PL[3]=PL90[F3];				# high power, F3
$$ PL[4]=PL90[F4];				# high power, F4
$$ PL[9]=PLCW[F1];				# presat power, F1
$$ PL[10]=PLTOC[F1];			# TOCSY power, F1
$$ PL[11]=PLROE[F1];			# ROESY power, F1
$$ PL[12]=PLCPDP[F2];			# dec. power, F2
$$ PL[13]=PLCPD2[F2];			# dec. power 2, F2
$$ PL[14]=PLNOE[F2];			# low power cw, F2
$$ PL[15]=PLTOC[F2];			# TOCSY power, F2
$$ PL[16]=PLCPDP[F3];			# dec. power, F3
$$ PL[18]=PL90[F1];			# WATERGATE power, F1
$$ PL[19]=PLCPDP[F1];			# dec. power, F1
$$ PL[21]=PLCW[F2];			# 
$$ PL[23]=PLTOC[F3];			# TOCSY power, F3
$$ PL[24]=PLHD[F2];			# HD decoupling, F2
$$ PL[25]=PLSH8U[F2];			# Eretic, F2
$$ PL[27]=PLROE[F1];			# Shaka Spinlock
$$ PL[30]=PLCPDP[F2];			# dec. power, F2, 13C (=pl12)
$$ PL[31]=PLUSER2[F2];			# dec. power, F2, 13C, cw bilev
$$ #
$$ #shapes
$$ #
$$ SP[1]=PLSH1[F1];			#  90 deg selective F1
$$ SP[2]=PLSH2[F1];			# 180 deg selective F1
$$ SP[3]=PLSH3[F2];			# adiabatic 180 deg, F2, inversion
$$ SP[4]=PLSH21[F2];			# 180 deg Bip, F2, inversion
$$ SP[6]=PLSH7[F1];			# off-resonance presat F1
$$ SP[7]=PLSH2[F2];			# adiabatic 180 deg, F2, refocussing
$$ SP[8]=PLSH12[F1];			# adiabatic 180 deg, F1, inversion
$$ SP[10]=PLSH8[F1];                       # flip-back pulse, F1, 1H
$$ SP[11]=PLSH8[F1];                       # flip-back pulse, F1, H
$$ SP[14]=PLSH12[F2];			# adiab. bilev dec., F2, 13C
$$ SP[18]=PLSH15[F2];                      # adiabatic 180 deg, F2, 13C, x-filter
$$ SP[19]=PLSH3[F1] +0.87;                 #  90 deg, F1, wet
$$ SP[20]=PLSH3[F1] -1.04;                 #  90 deg, F1, wet
$$ SP[21]=PLSH3[F1] +2.27;                 #  90 deg, F1, wet
$$ SP[22]=PLSH3[F1] -5.05;                 #  90 deg, F1, wet
$$ #SP[23]=PLSH[F1];                       #  90 deg, F1, hadamard
$$ #SP[24]=PLSH[F1];                       # 180 deg, F1, hadamard
$$ #SP[25]=PLSH[F2];                       #  90 deg, F2, hadamard
$$ #SP[26]=PLSH[F2];                       # 180 deg, F2, hadamard
$$ #SP[27]=PLSH[F3];                       #  90 deg, F3, hadamard
$$ #SP[28]=PLSH[F3];                       # 180 deg, F3, hadamard
$$ SP[29]=PLSH16[F1];                      # adiabatic 180 deg, F1, z-spoil
$$ SP[31]=PLSH11[F2];			# adiab. dec., F2, 13C
$$ #
$$ SPNAM1=PNSH1[F1];			#
$$ SPNAM2=PNSH2[F1];			#
$$ SPNAM3=PNSH3[F2];			#
$$ SPNAM4=PNSH21[F2];			#
$$ SPNAM6=PNSH7[F1];			#
$$ SPNAM7=PNSH2[F2];			#
$$ SPNAM8=PNSH12[F1];			#
$$ SPNAM10=PNSH8[F1];                      #
$$ SPNAM11=PNSH8[F1];                      #
$$ SPNAM14=PNSH12[F2];			#
$$ SPNAM15=PNSH8U[F2];			# Eretic, F2
$$ SPNAM18=PNSH15[F2];			#
$$ SPNAM19=PNSH3[F1];			#
$$ SPNAM20=PNSH3[F1];			#
$$ SPNAM21=PNSH3[F1];			#
$$ SPNAM22=PNSH3[F1];			#
$$ #SPNAM23=PNSH[];                        #
$$ #SPNAM24=PNSH[];                        #
$$ #SPNAM25=PNSH[];                        #
$$ #SPNAM26=PNSH[];                        #
$$ #SPNAM27=PNSH[];                        #
$$ #SPNAM28=PNSH[];                        #
$$ SPNAM29=PNSH16[F1];                     #
$$ SPNAM31=PNSH11[F2];			#
$$ #
$$ SPOAL[1]=PASH1[F1];			#
$$ SPOAL[2]=PASH2[F1];			#
$$ SPOAL[3]=PASH3[F2];			#
$$ SPOAL[4]=PASH21[F2];			#
$$ SPOAL[6]=PASH7[F1];			#
$$ SPOAL[7]=PASH2[F2];			#
$$ SPOAL[8]=PASH12[F1];			#
$$ SPOAL[10]=PASH8[F1];
$$ SPOAL[11]=PASH8[F1];
$$ SPOAL[14]=PASH12[F2];			#
$$ SPOAL[18]=PASH15[F2];			#
$$ SPOAL[19]=PASH3[F1];			#
$$ SPOAL[20]=PASH3[F1];			#
$$ SPOAL[21]=PASH3[F1];			#
$$ SPOAL[22]=PASH3[F1];			#
$$ #SPOAL[23]=PASH[];			#
$$ #SPOAL[24]=PASH[];			#
$$ #SPOAL[25]=PASH[];			#
$$ #SPOAL[26]=PASH[];			#
$$ #SPOAL[27]=PASH[];			#
$$ #SPOAL[28]=PASH[];			#
$$ SPOAL[29]=PASH16[F1];                   #
$$ SPOAL[31]=PASH11[F2];			#
$$ #
$$ #global
$$ #
$$ D[9]=TTOC[F1];				#
$$ D[16]=D_grad;				#
$$ P[16]=P_grad1;				#
$$ P[17]=P_mlev;				#
$$ P[19]=P_grad2;				#
$$ P[20]=P_mlev;				#
$$ P[28]=P_hsqc;				#
$$ #
##$RELAX= 
##$BRUKER FILE EXP=pulseprogram
$$ # 1 "C:/Bruker/TOPSPIN2.1/exp/stan/nmr/lists/pp/user/zgprpl8"
$$ ;zgpr
$$ ;avance-version (06/11/09)
$$ ;1D sequence with f1 presaturation
$$ ;
$$ ;$CLASS=HighRes
$$ ;$DIM=1D
$$ ;$TYPE=
$$ ;$SUBTYPE=
$$ ;$COMMENT=
$$ 
$$ 
$$ # 1 "C:/Bruker/TOPSPIN2.1/exp/stan/nmr/lists/pp/Avance.incl" 1
$$ ;Avance2.incl
$$ ;   for 1
$$ ;
$$ ;avance-version (07/08/21)
$$ ;
$$ ;$CLASS=HighRes Incl
$$ ;$COMMENT=
$$ 
$$ 
$$ 
$$ 
$$ 
$$ 
$$ 
$$ 
$$ 
$$ 
$$ 
$$ 
$$ 
$$ 
$$ 
$$ 
$$ 
$$ 
$$ 
$$ 
$$ 
$$ 
$$ 
$$ 
$$ 
$$ 
$$ 
$$ 
$$ 
$$ 
$$ 
$$ 
$$ 
$$ 
$$ 
$$ 
$$ 
$$ 
$$ 
$$ 
$$ 
$$ 
$$ 
$$ 
$$ 
$$ 
$$ 
$$ 
$$ 
$$ 
$$ 
$$ 
$$ 
$$ 
$$ 
$$ 
$$ 
$$ 
$$ 
$$ 
$$ 
$$ 
$$ 
$$ 
$$ 
$$ 
$$ 
$$ 
$$ 
$$ 
$$ 
$$ 
$$ 
$$ 
$$ 
$$ 
$$ 
$$ 
$$ 
$$ 
$$ 
$$ 
$$ 
$$ 
$$ 
$$ 
$$ 
$$ 
$$ 
$$ 
$$ 
$$ 
$$ 
$$ 
$$ 
$$ 
$$ 
$$ 
$$ 
$$ 
$$ 
$$ 
$$ 
$$ 
$$ 
$$ 
$$ 
$$ 
$$ 
$$ 
$$ 
$$ 
$$ 
$$ 
$$ 
$$ 
$$ 
$$ 
$$ 
$$ 
$$ 
$$ 
$$ 
$$ 
$$ 
$$ 
$$ 
$$ 
$$ 
$$ 
$$ 
$$ 
$$ 
$$ ;$Id: Avance2.incl,v 1.17.2.1 2007/09/14 16:17:35 ber Exp $
$$ # 12 "C:/Bruker/TOPSPIN2.1/exp/stan/nmr/lists/pp/user/zgprpl8" 2
$$ 
$$ 
$$ 
$$ "d12=20u"
$$ 
$$ 
$$ "acqt0=-p1*2/3.1416"
$$ 
$$ 
$$ # 1 "mc_line 21 file C:/Bruker/TOPSPIN2.1/exp/stan/nmr/lists/pp/user/zgprpl8 expanding definition part of mc command before ze"
$$ define delay MCWRK
$$ define delay MCREST
$$ "MCWRK = 0.333333*30m"
$$ "MCREST = 30m - 30m"
$$     dccorr
$$ # 21 "C:/Bruker/TOPSPIN2.1/exp/stan/nmr/lists/pp/user/zgprpl8"
$$ 1 ze
$$ # 1 "mc_line 21 file C:/Bruker/TOPSPIN2.1/exp/stan/nmr/lists/pp/user/zgprpl8 expanding definition of mc command after ze"
$$ # 22 "C:/Bruker/TOPSPIN2.1/exp/stan/nmr/lists/pp/user/zgprpl8"
$$ # 1 "mc_line 22 file C:/Bruker/TOPSPIN2.1/exp/stan/nmr/lists/pp/user/zgprpl8 expanding start label for mc command"
$$ 2 MCWRK  * 2
$$ LBLF0, MCWRK
$$   MCREST
$$ # 23 "C:/Bruker/TOPSPIN2.1/exp/stan/nmr/lists/pp/user/zgprpl8"
$$   d12 pl8:f1
$$   d1 cw:f1 ph29
$$   4u do:f1
$$   d12 pl1:f1
$$   p1 ph1
$$   go=2 ph31
$$ # 1 "mc_line 29 file C:/Bruker/TOPSPIN2.1/exp/stan/nmr/lists/pp/user/zgprpl8 expanding mc command in line"
$$   MCWRK wr #0
$$   MCWRK zd 
$$   lo to LBLF0 times td0
$$ 
$$   MCWRK
$$ # 30 "C:/Bruker/TOPSPIN2.1/exp/stan/nmr/lists/pp/user/zgprpl8"
$$ exit
$$ 
$$ 
$$ ph1=0 2 2 0 1 3 3 1
$$ ph29=0
$$ ph31=0 2 2 0 1 3 3 1
$$ 
$$ 
$$ ;pl1 : f1 channel - power level for pulse (default)
$$ ;pl9 : f1 channel - power level for presaturation
$$ ;p1 : f1 channel -  90 degree high power pulse
$$ ;d1 : relaxation delay; 1-5 * T1
$$ ;d12: delay for power switching                      [20 usec]
$$ ;NS: 1 * n, total number of scans: NS * TD0
$$ 
$$ 
$$ 
$$ ;$Id: zgpr,v 1.9 2006/11/10 10:56:44 ber Exp $
##$RELAX= 
##$BRUKER FILE EXP=uxnmr.par
$$ ##TITLE= Parameter file, TOPSPIN		Version 2.1
$$ ##JCAMPDX= 5.0
$$ ##DATATYPE= Parameter Values
$$ ##NPOINTS= 15	$$ modification sequence number
$$ ##ORIGIN= Bruker BioSpin GmbH
$$ ##OWNER= Administrator
$$ $$ 2008-11-25 14:24:23.096 +0100  WUR\bruker@RIK1030
$$ $$ C:/Bruker/TOPSPIN2.1/conf/instr/avance400/uxnmr.par
$$ $$ process C:\Bruker\TOPSPIN2.1\prog\mod\hconfserver.exe
$$ ##$ACB= 0
$$ ##$ACBTAT= (0..15)
0 66 66 50 0 0 0 0 0 0 0 0 0 0 0 0
$$ ##$ACBTBA= (0..15)
0 1 1 0 0 0 0 0 0 0 0 0 0 0 0 0
$$ ##$ACBTBLK= (0..15)
0 0 0 0 0 0 0 0 0 0 0 0 0 0 0 0
$$ ##$ACBTCTL= (0..15)
0 0 0 0 0 0 0 0 0 0 0 0 0 0 0 0
$$ ##$ACBTDI= (0..15)
0 102 102 72 0 0 0 0 0 0 0 0 0 0 0 0
$$ ##$ACBTDM= (0..15)
0 10 10 0 0 0 0 0 0 0 0 0 0 0 0 0
$$ ##$ACBTFHI= (0..15)
0 400 400 0 0 0 0 0 0 0 0 0 0 0 0 0
$$ ##$ACBTFL= (0..15)
0 73 74 8 0 0 0 0 0 0 0 0 0 0 0 0
$$ ##$ACBTFLO= (0..15)
0 14 14 0 0 0 0 0 0 0 0 0 0 0 0 0
$$ ##$ACBTINP= (0..15)
0 0 0 0 0 0 0 0 0 0 0 0 0 0 0 0
$$ ##$ACBTOUT= (0..15)
0 1 2 0 0 0 0 0 0 0 0 0 0 0 0 0
$$ ##$ACBTPO= (0..15)
0 150000 60000 20000 0 0 0 0 0 0 0 0 0 0 0 0
$$ ##$ACBTPW= (0..15)
0 10 10 0 0 0 0 0 0 0 0 0 0 0 0 0
$$ ##$ACBTSB= (0..15)
0 0 0 0 0 0 0 0 0 0 0 0 0 0 0 0
$$ ##$ACBTY= <no>
$$ ##$AQSBDCH= (0..95)
0 0 0 0 0 0 255 255 255 255 255 255 255 255 255 255 255 255 255 255 255
255 255 255 255 255 255 255 255 255 255 255 255 255 255 255 255 255 255
255 255 255 255 255 255 255 255 255 255 255 255 255 255 255 255 255 255
255 255 255 255 255 255 255 255 255 255 255 255 255 255 255 255 255 255
255 255 255 255 255 255 255 255 255 255 255 255 255 255 255 255 255 255
255 255 255
$$ ##$AQSBDHW= (0..95)
1 4 4 0 0 0 255 255 255 255 255 255 255 255 255 255 255 255 255 255 255
255 255 255 255 255 255 255 255 255 255 255 255 255 255 255 255 255 255
255 255 255 255 255 255 255 255 255 255 255 255 255 255 255 255 255 255
255 255 255 255 255 255 255 255 255 255 255 255 255 255 255 255 255 255
255 255 255 255 255 255 255 255 255 255 255 255 255 255 255 255 255 255
255 255 255
$$ ##$AQSBDID= (0..95)
88 83 83 65 67 66 255 255 255 255 255 255 255 255 255 255 255 255 255 255
255 255 255 255 255 255 255 255 255 255 255 255 255 255 255 255 255 255
255 255 255 255 255 255 255 255 255 255 255 255 255 255 255 255 255 255
255 255 255 255 255 255 255 255 255 255 255 255 255 255 255 255 255 255
255 255 255 255 255 255 255 255 255 255 255 255 255 255 255 255 255 255
255 255 255 255
$$ ##$AQSBDNO= (0..95)
1 1 2 1 1 1 255 255 255 255 255 255 255 255 255 255 255 255 255 255 255
255 255 255 255 255 255 255 255 255 255 255 255 255 255 255 255 255 255
255 255 255 255 255 255 255 255 255 255 255 255 255 255 255 255 255 255
255 255 255 255 255 255 255 255 255 255 255 255 255 255 255 255 255 255
255 255 255 255 255 255 255 255 255 255 255 255 255 255 255 255 255 255
255 255 255
$$ ##$AQSBDSL= (0..95)
2 3 4 8 9 19 255 255 255 255 255 255 255 255 255 255 255 255 255 255 255
255 255 255 255 255 255 255 255 255 255 255 255 255 255 255 255 255 255
255 255 255 255 255 255 255 255 255 255 255 255 255 255 255 255 255 255
255 255 255 255 255 255 255 255 255 255 255 255 255 255 255 255 255 255
255 255 255 255 255 255 255 255 255 255 255 255 255 255 255 255 255 255
255 255 255
$$ ##$AQSBDTY= (0..95)
3 16 16 5 9 7 255 255 255 255 255 255 255 255 255 255 255 255 255 255 255
255 255 255 255 255 255 255 255 255 255 255 255 255 255 255 255 255 255
255 255 255 255 255 255 255 255 255 255 255 255 255 255 255 255 255 255
255 255 255 255 255 255 255 255 255 255 255 255 255 255 255 255 255 255
255 255 255 255 255 255 255 255 255 255 255 255 255 255 255 255 255 255
255 255 255
$$ ##$AQSBUAD= (0..95)
52 36 37 54 26 32 255 255 255 255 255 255 255 255 255 255 255 255 255 255
255 255 255 255 255 255 255 255 255 255 255 255 255 255 255 255 255 255
255 255 255 255 255 255 255 255 255 255 255 255 255 255 255 255 255 255
255 255 255 255 255 255 255 255 255 255 255 255 255 255 255 255 255 255
255 255 255 255 255 255 255 255 255 255 255 255 255 255 255 255 255 255
255 255 255 255
$$ ##$AQSECL= (0..95)
2 3 3 5 2 255 255 255 255 255 255 255 255 255 255 255 255 255 255 255 255
255 255 255 255 255 255 255 255 255 255 255 255 255 255 255 255 255 255
255 255 255 255 255 255 255 255 255 255 255 255 255 255 255 255 255 255
255 255 255 255 255 255 255 255 255 255 255 255 255 255 255 255 255 255
255 255 255 255 255 255 255 255 255 255 255 255 255 255 255 255 255 255
255 255 255
$$ ##$AQSECLS= (0..95)
3 2 2 0 0 255 255 255 255 255 255 255 255 255 255 255 255 255 255 255 255
255 255 255 255 255 255 255 255 255 255 255 255 255 255 255 255 255 255
255 255 255 255 255 255 255 255 255 255 255 255 255 255 255 255 255 255
255 255 255 255 255 255 255 255 255 255 255 255 255 255 255 255 255 255
255 255 255 255 255 255 255 255 255 255 255 255 255 255 255 255 255 255
255 255 255
$$ ##$AQSSPLT= no
$$ ##$ATT19F= (0..1)
0 0
$$ ##$ATT1H= (0..1)
0 0
$$ ##$ATT3H= (0..1)
0 0
$$ ##$ATTX= (0..1)
0 0
$$ ##$ATTY= (0..1)
0 0
$$ ##$ATTZ= (0..1)
0 0
$$ ##$BACSAIR= no
$$ ##$BACSCAP= 60
$$ ##$BACSDEL= 10
$$ ##$BACSFCM= no
$$ ##$BACSOPT= <>
$$ ##$BACSTY= <tty08>
$$ ##$BARPTY= <no>
$$ ##$BFREQ= 400.13
$$ ##$BGAETH1= <no>
$$ ##$BGAETH2= <no>
$$ ##$BGAETH3= <no>
$$ ##$BGAETH4= <no>
$$ ##$BGAETH5= <no>
$$ ##$BGAETH6= <no>
$$ ##$BGAETH7= <no>
$$ ##$BGAETH8= <no>
$$ ##$BIRDS= yes
$$ ##$BMPC= 0
$$ ##$BMPCTY= <no>
$$ ##$BPSUTY= <no>
$$ ##$BSMS= 1
$$ ##$BSMSETH= <no>
$$ ##$BSMSTY= <tty02>
$$ ##$CFASMOD= (0..7)
1 1 1 1 1 1 1 1
$$ ##$CFASMUL= (0..7)
1 1 1 1 1 1 1 1
$$ ##$CNFTXDR= (0..7)
6 6 0 0 0 0 0 0
$$ ##$COMDIG2= 0
$$ ##$CPDBTY= <no>
$$ ##$CRCOTY= <no>
$$ ##$CSW1= (0..31)
0 0 0 0 0 0 0 0 0 0 0 0 0 0 0 0 0 0 0 0 0 0 0 0 0 0 0 0 0 0 0 0
$$ ##$CSW2= (0..31)
0 0 0 0 0 0 0 0 0 0 0 0 0 0 0 0 0 0 0 0 0 0 0 0 0 0 0 0 0 0 0 0
$$ ##$CSWNUM= (0..7)
0 0 0 0 0 0 0 0
$$ ##$DATSTAT= no
$$ ##$DIGI140= (0..7)
0 0 0 0 0 0 0 0
$$ ##$DIGIB12= (0..7)
0 0 0 0 0 0 0 0
$$ ##$DIGIB16= (0..7)
0 0 0 0 0 0 0 0
$$ ##$DIGIFA= (0..7)
0 0 0 0 0 0 0 0
$$ ##$DIGIHA= (0..7)
0 0 0 0 0 0 0 0
$$ ##$DIGIHAF= (0..7)
0 0 0 0 0 0 0 0
$$ ##$DIGIHRD= (0..7)
0 0 0 0 0 0 0 0
$$ ##$DIGIIA= (0..7)
0 0 0 0 0 0 0 0
$$ ##$DIGIO16= (0..7)
0 0 0 0 0 0 0 0
$$ ##$DIGISA= (0..7)
1 0 0 0 0 0 0 0
$$ ##$DIGISAF= (0..7)
0 0 0 0 0 0 0 0
$$ ##$DIGISL= (0..7)
0 0 0 0 0 0 0 0
$$ ##$DIGITYI= (0..7)
0 0 0 0 0 0 0 0
$$ ##$DIGITYP= (0..7)
0 0 0 0 0 0 0 0
$$ ##$DIGITZ= 0
$$ ##$DRU= no
$$ ##$DRUETH01= <no>
$$ ##$DRUETH02= <no>
$$ ##$DRUETH03= <no>
$$ ##$DRUETH04= <no>
$$ ##$DRUETH05= <no>
$$ ##$DRUETH06= <no>
$$ ##$DRUETH07= <no>
$$ ##$DRUETH08= <no>
$$ ##$DRUETH09= <no>
$$ ##$DRUETH10= <no>
$$ ##$DRUETH11= <no>
$$ ##$DRUETH12= <no>
$$ ##$DRUETH13= <no>
$$ ##$DRUETH14= <no>
$$ ##$DRUETH15= <no>
$$ ##$DRUETH16= <no>
$$ ##$DRUETH17= <no>
$$ ##$DRUETH18= <no>
$$ ##$DRUETH19= <no>
$$ ##$DRUETH20= <no>
$$ ##$DRUETH21= <no>
$$ ##$DRUETH22= <no>
$$ ##$DRUETH23= <no>
$$ ##$DRUETH24= <no>
$$ ##$DRUETH25= <no>
$$ ##$DRUETH26= <no>
$$ ##$DRUETH27= <no>
$$ ##$DRUETH28= <no>
$$ ##$DRUETH29= <no>
$$ ##$DRUETH30= <no>
$$ ##$DRUETH31= <no>
$$ ##$DRUETH32= <no>
$$ ##$FCUMEM= (0..7)
2093056 2093056 0 0 0 0 0 0
$$ ##$FCUPAL= (0..7)
260 260 0 0 0 0 0 0
$$ ##$FGSVTY= <no>
$$ ##$FQMIX= 0
$$ ##$FUNCMOD= <>
$$ ##$GCUTYPE= 2
$$ ##$GPREDEL= 0
$$ ##$GPSCUTY= <no>
$$ ##$GRADRES= 5
$$ ##$GTUTY= <no>
$$ ##$HFAC= 3
$$ ##$HPCU= 0
$$ ##$HPCUTY= <no>
$$ ##$HPTXLP= (0..3)
-1 -1 -1 -1
$$ ##$HPTXPI= (0..3)
0 0 0 0
$$ ##$HPTXPO= (0..3)
0 0 0 0
$$ ##$HPTXTY= (0..3)
0 0 0 0
$$ ##$IF451= 0
$$ ##$IFREQ= 1
$$ ##$INTFPR= 0
$$ ##$IPSO= no
$$ ##$IPSOETH= <>
$$ ##$LOCKTY= <tty03>
$$ ##$LOCSWID= 0
$$ ##$LOCSWIF= 0
$$ ##$M2FAC= 0
$$ ##$MAS= 0
$$ ##$MASETIME= 10
$$ ##$MASITIME= 10
$$ ##$MASTY= <no>
$$ ##$MAS_CT= 0
$$ ##$MAS_SG= 0
$$ ##$MAS_TO= 0
$$ ##$MEMPRM= 0
$$ ##$MHFAC= 0
$$ ##$MXFAC= 0
$$ ##$NAMPD1= <2H>
$$ ##$NAMPD10= <>
$$ ##$NAMPD11= <>
$$ ##$NAMPD12= <>
$$ ##$NAMPD13= <>
$$ ##$NAMPD14= <>
$$ ##$NAMPD15= <>
$$ ##$NAMPD16= <>
$$ ##$NAMPD2= <X-BB19F_2HS>
$$ ##$NAMPD3= <1H>
$$ ##$NAMPD4= <>
$$ ##$NAMPD5= <>
$$ ##$NAMPD6= <>
$$ ##$NAMPD7= <>
$$ ##$NAMPD8= <>
$$ ##$NAMPD9= <>
$$ ##$NFCU= 2
$$ ##$NMRCH= 0
$$ ##$NMRMEM= 0
$$ ##$NRCU= 1
$$ ##$NROUT= 1
$$ ##$NSGU= 2
$$ ##$PAMPF1= (0..15)
75 99 67 27 0 0 0 12 0 0 0 0 0 0 0 0
$$ ##$PAMPF2= (0..15)
0 0 0 0 0 0 0 0 0 0 0 0 0 0 0 0
$$ ##$PAMPF3= (0..15)
0 0 0 0 0 0 0 0 0 0 0 0 0 0 0 0
$$ ##$PAMPF4= (0..15)
0 0 0 0 0 0 0 0 0 0 0 0 0 0 0 0
$$ ##$PAMPF5= (0..15)
0 0 0 0 0 0 0 0 0 0 0 0 0 0 0 0
$$ ##$PAMPF6= (0..15)
0 0 0 0 0 0 0 0 0 0 0 0 0 0 0 0
$$ ##$PAMPF7= (0..15)
0 0 0 0 0 0 0 0 0 0 0 0 0 0 0 0
$$ ##$PAMPF8= (0..15)
0 0 0 0 0 0 0 0 0 0 0 0 0 0 0 0
$$ ##$PH4= 0
$$ ##$PHF4TY= <no>
$$ ##$POWCHK= no
$$ ##$PRAMD1= (0..7)
0 1048576 0 0 0 1048576 0 0
$$ ##$PRAMD10= (0..7)
0 0 0 0 0 0 0 0
$$ ##$PRAMD11= (0..7)
0 0 0 0 0 0 0 0
$$ ##$PRAMD12= (0..7)
0 0 0 0 0 0 0 0
$$ ##$PRAMD13= (0..7)
0 0 0 0 0 0 0 0
$$ ##$PRAMD14= (0..7)
0 0 0 0 0 0 0 0
$$ ##$PRAMD15= (0..7)
0 0 0 0 0 0 0 0
$$ ##$PRAMD16= (0..7)
0 0 0 0 0 0 0 0
$$ ##$PRAMD17= (0..7)
0 0 0 0 0 0 0 0
$$ ##$PRAMD18= (0..7)
0 0 0 0 0 0 0 0
$$ ##$PRAMD19= (0..7)
0 0 0 0 0 0 0 0
$$ ##$PRAMD2= (0..7)
2147483644 2146435071 2147483647 134217727 2147483644 2146435071 2147483647
134217727
$$ ##$PRAMD20= (0..7)
0 0 0 0 0 0 0 0
$$ ##$PRAMD21= (0..7)
0 0 0 0 0 0 0 0
$$ ##$PRAMD3= (0..7)
2 0 0 0 2 0 0 0
$$ ##$PRAMD4= (0..7)
0 0 0 0 0 0 0 0
$$ ##$PRAMD5= (0..7)
0 0 0 0 0 0 0 0
$$ ##$PRAMD6= (0..7)
0 0 0 0 0 0 0 0
$$ ##$PRAMD7= (0..7)
0 0 0 0 0 0 0 0
$$ ##$PRAMD8= (0..7)
0 0 0 0 0 0 0 0
$$ ##$PRAMD9= (0..7)
0 0 0 0 0 0 0 0
$$ ##$PRAMLED= (0..1)
15 15
$$ ##$PRAMP1= <tty01>
$$ ##$PRAMP2= <no>
$$ ##$PRAMP3= <no>
$$ ##$PRAMP4= <no>
$$ ##$PRAMP5= <no>
$$ ##$PRAMP6= <no>
$$ ##$PRAMP7= <no>
$$ ##$PRAMP8= <no>
$$ ##$PRAMPTP= 0
$$ ##$PREPTY= <no>
$$ ##$PRESHLD= 0
$$ ##$PTS160= -1
$$ ##$PTSA2X= (0..7)
0 0 0 0 0 0 0 0
$$ ##$PTSF2X= (0..7)
0 0 0 0 0 0 0 0
$$ ##$PTSFMX= (0..7)
429.9 429.9 0 0 0 0 0 0
$$ ##$PULCHK= no
$$ ##$RCUCDS= (0..7)
8388608 0 0 0 0 0 0 0
$$ ##$RCUCFS= (0..7)
4096 0 0 0 0 0 0 0
$$ ##$RCUCSS= (0..7)
1048576 0 0 0 0 0 0 0
$$ ##$RCUI2C1= (0..7)
78 0 0 0 0 0 0 0
$$ ##$RCUI2C2= (0..7)
0 0 0 0 0 0 0 0
$$ ##$RCUI2C3= (0..7)
0 0 0 0 0 0 0 0
$$ ##$RCUI2C4= (0..7)
0 0 0 0 0 0 0 0
$$ ##$RCUI2C5= (0..7)
0 0 0 0 0 0 0 0
$$ ##$RCUI2C6= (0..7)
0 0 0 0 0 0 0 0
$$ ##$RCUI2C7= (0..7)
0 0 0 0 0 0 0 0
$$ ##$RCUI2C8= (0..7)
0 0 0 0 0 0 0 0
$$ ##$RDCU= 0
$$ ##$RFSVTY= <no>
$$ ##$RGTYPE= (0..31)
5 0 0 0 0 0 0 0 0 0 0 0 0 0 0 0 0 0 0 0 0 0 0 0 0 0 0 0 0 0 0 0
$$ ##$RG_max= (0..31)
46341 0 0 0 0 0 0 0 0 0 0 0 0 0 0 0 0 0 0 0 0 0 0 0 0 0 0 0 0 0 0 0
$$ ##$RG_min= (0..31)
1 0 0 0 0 0 0 0 0 0 0 0 0 0 0 0 0 0 0 0 0 0 0 0 0 0 0 0 0 0 0 0
$$ ##$RG_tab1= (0..255)
1 1.1 1.3 1.4 1.6 1.8 2 2.2 2.5 2.8 3.2 3.6 4 4.5 5 5.7 6.3 7.1 8 9 10.1
11.3 12.7 14.3 16 18 20.2 22.6 25.4 28.5 32 35.9 40.3 45.3 50.8 57 64 71.8
80.6 90.5 101.6 114 128 143.7 161.3 181 203.2 228.1 256 287.4 322.5 362
406.4 456.1 512 574.7 645.1 724.1 812.7 912.3 1024 1149.4 1290.2 1448.2
1625.5 1824.6 2048 2298.8 2580.3 2896.3 3251 3649.1 4096 4597.6 5160.6
5792.6 6502 7298.2 8192 9195.2 10321.3 11585.2 13004 14596.5 16384 18390.4
20642.5 23170.5 26008 29193 32768 36780.8 41285.1 46341 -1 -1 -1 -1 -1
-1 -1 -1 -1 -1 -1 -1 -1 -1 -1 -1 -1 -1 -1 -1 -1 -1 -1 -1 -1 -1 -1 -1 -1
-1 -1 -1 -1 -1 -1 -1 -1 -1 -1 -1 -1 -1 -1 -1 -1 -1 -1 -1 -1 -1 -1 -1 -1
-1 -1 -1 -1 -1 -1 -1 -1 -1 -1 -1 -1 -1 -1 -1 -1 -1 -1 -1 -1 -1 -1 -1 -1
-1 -1 -1 -1 -1 -1 -1 -1 -1 -1 -1 -1 -1 -1 -1 -1 -1 -1 -1 -1 -1 -1 -1 -1
-1 -1 -1 -1 -1 -1 -1 -1 -1 -1 -1 -1 -1 -1 -1 -1 -1 -1 -1 -1 -1 -1 -1 -1
-1 -1 -1 -1 -1 -1 -1 -1 -1 -1 -1 -1 -1 -1 -1 -1 -1 -1 -1 -1 -1 -1 -1 -1
-1 -1 -1 -1 -1 -1 -1 -1 -1 -1 -1 -1 -1
$$ ##$RG_tab2= (0..255)
-1 -1 -1 -1 -1 -1 -1 -1 -1 -1 -1 -1 -1 -1 -1 -1 -1 -1 -1 -1 -1 -1 -1 -1
-1 -1 -1 -1 -1 -1 -1 -1 -1 -1 -1 -1 -1 -1 -1 -1 -1 -1 -1 -1 -1 -1 -1 -1
-1 -1 -1 -1 -1 -1 -1 -1 -1 -1 -1 -1 -1 -1 -1 -1 -1 -1 -1 -1 -1 -1 -1 -1
-1 -1 -1 -1 -1 -1 -1 -1 -1 -1 -1 -1 -1 -1 -1 -1 -1 -1 -1 -1 -1 -1 -1 -1
-1 -1 -1 -1 -1 -1 -1 -1 -1 -1 -1 -1 -1 -1 -1 -1 -1 -1 -1 -1 -1 -1 -1 -1
-1 -1 -1 -1 -1 -1 -1 -1 -1 -1 -1 -1 -1 -1 -1 -1 -1 -1 -1 -1 -1 -1 -1 -1
-1 -1 -1 -1 -1 -1 -1 -1 -1 -1 -1 -1 -1 -1 -1 -1 -1 -1 -1 -1 -1 -1 -1 -1
-1 -1 -1 -1 -1 -1 -1 -1 -1 -1 -1 -1 -1 -1 -1 -1 -1 -1 -1 -1 -1 -1 -1 -1
-1 -1 -1 -1 -1 -1 -1 -1 -1 -1 -1 -1 -1 -1 -1 -1 -1 -1 -1 -1 -1 -1 -1 -1
-1 -1 -1 -1 -1 -1 -1 -1 -1 -1 -1 -1 -1 -1 -1 -1 -1 -1 -1 -1 -1 -1 -1 -1
-1 -1 -1 -1 -1 -1 -1 -1 -1 -1 -1 -1 -1 -1 -1 -1
$$ ##$RG_tab3= (0..255)
-1 -1 -1 -1 -1 -1 -1 -1 -1 -1 -1 -1 -1 -1 -1 -1 -1 -1 -1 -1 -1 -1 -1 -1
-1 -1 -1 -1 -1 -1 -1 -1 -1 -1 -1 -1 -1 -1 -1 -1 -1 -1 -1 -1 -1 -1 -1 -1
-1 -1 -1 -1 -1 -1 -1 -1 -1 -1 -1 -1 -1 -1 -1 -1 -1 -1 -1 -1 -1 -1 -1 -1
-1 -1 -1 -1 -1 -1 -1 -1 -1 -1 -1 -1 -1 -1 -1 -1 -1 -1 -1 -1 -1 -1 -1 -1
-1 -1 -1 -1 -1 -1 -1 -1 -1 -1 -1 -1 -1 -1 -1 -1 -1 -1 -1 -1 -1 -1 -1 -1
-1 -1 -1 -1 -1 -1 -1 -1 -1 -1 -1 -1 -1 -1 -1 -1 -1 -1 -1 -1 -1 -1 -1 -1
-1 -1 -1 -1 -1 -1 -1 -1 -1 -1 -1 -1 -1 -1 -1 -1 -1 -1 -1 -1 -1 -1 -1 -1
-1 -1 -1 -1 -1 -1 -1 -1 -1 -1 -1 -1 -1 -1 -1 -1 -1 -1 -1 -1 -1 -1 -1 -1
-1 -1 -1 -1 -1 -1 -1 -1 -1 -1 -1 -1 -1 -1 -1 -1 -1 -1 -1 -1 -1 -1 -1 -1
-1 -1 -1 -1 -1 -1 -1 -1 -1 -1 -1 -1 -1 -1 -1 -1 -1 -1 -1 -1 -1 -1 -1 -1
-1 -1 -1 -1 -1 -1 -1 -1 -1 -1 -1 -1 -1 -1 -1 -1
$$ ##$RG_tab4= (0..255)
-1 -1 -1 -1 -1 -1 -1 -1 -1 -1 -1 -1 -1 -1 -1 -1 -1 -1 -1 -1 -1 -1 -1 -1
-1 -1 -1 -1 -1 -1 -1 -1 -1 -1 -1 -1 -1 -1 -1 -1 -1 -1 -1 -1 -1 -1 -1 -1
-1 -1 -1 -1 -1 -1 -1 -1 -1 -1 -1 -1 -1 -1 -1 -1 -1 -1 -1 -1 -1 -1 -1 -1
-1 -1 -1 -1 -1 -1 -1 -1 -1 -1 -1 -1 -1 -1 -1 -1 -1 -1 -1 -1 -1 -1 -1 -1
-1 -1 -1 -1 -1 -1 -1 -1 -1 -1 -1 -1 -1 -1 -1 -1 -1 -1 -1 -1 -1 -1 -1 -1
-1 -1 -1 -1 -1 -1 -1 -1 -1 -1 -1 -1 -1 -1 -1 -1 -1 -1 -1 -1 -1 -1 -1 -1
-1 -1 -1 -1 -1 -1 -1 -1 -1 -1 -1 -1 -1 -1 -1 -1 -1 -1 -1 -1 -1 -1 -1 -1
-1 -1 -1 -1 -1 -1 -1 -1 -1 -1 -1 -1 -1 -1 -1 -1 -1 -1 -1 -1 -1 -1 -1 -1
-1 -1 -1 -1 -1 -1 -1 -1 -1 -1 -1 -1 -1 -1 -1 -1 -1 -1 -1 -1 -1 -1 -1 -1
-1 -1 -1 -1 -1 -1 -1 -1 -1 -1 -1 -1 -1 -1 -1 -1 -1 -1 -1 -1 -1 -1 -1 -1
-1 -1 -1 -1 -1 -1 -1 -1 -1 -1 -1 -1 -1 -1 -1 -1
$$ ##$RG_tab5= (0..255)
-1 -1 -1 -1 -1 -1 -1 -1 -1 -1 -1 -1 -1 -1 -1 -1 -1 -1 -1 -1 -1 -1 -1 -1
-1 -1 -1 -1 -1 -1 -1 -1 -1 -1 -1 -1 -1 -1 -1 -1 -1 -1 -1 -1 -1 -1 -1 -1
-1 -1 -1 -1 -1 -1 -1 -1 -1 -1 -1 -1 -1 -1 -1 -1 -1 -1 -1 -1 -1 -1 -1 -1
-1 -1 -1 -1 -1 -1 -1 -1 -1 -1 -1 -1 -1 -1 -1 -1 -1 -1 -1 -1 -1 -1 -1 -1
-1 -1 -1 -1 -1 -1 -1 -1 -1 -1 -1 -1 -1 -1 -1 -1 -1 -1 -1 -1 -1 -1 -1 -1
-1 -1 -1 -1 -1 -1 -1 -1 -1 -1 -1 -1 -1 -1 -1 -1 -1 -1 -1 -1 -1 -1 -1 -1
-1 -1 -1 -1 -1 -1 -1 -1 -1 -1 -1 -1 -1 -1 -1 -1 -1 -1 -1 -1 -1 -1 -1 -1
-1 -1 -1 -1 -1 -1 -1 -1 -1 -1 -1 -1 -1 -1 -1 -1 -1 -1 -1 -1 -1 -1 -1 -1
-1 -1 -1 -1 -1 -1 -1 -1 -1 -1 -1 -1 -1 -1 -1 -1 -1 -1 -1 -1 -1 -1 -1 -1
-1 -1 -1 -1 -1 -1 -1 -1 -1 -1 -1 -1 -1 -1 -1 -1 -1 -1 -1 -1 -1 -1 -1 -1
-1 -1 -1 -1 -1 -1 -1 -1 -1 -1 -1 -1 -1 -1 -1 -1
$$ ##$RG_tab6= (0..255)
-1 -1 -1 -1 -1 -1 -1 -1 -1 -1 -1 -1 -1 -1 -1 -1 -1 -1 -1 -1 -1 -1 -1 -1
-1 -1 -1 -1 -1 -1 -1 -1 -1 -1 -1 -1 -1 -1 -1 -1 -1 -1 -1 -1 -1 -1 -1 -1
-1 -1 -1 -1 -1 -1 -1 -1 -1 -1 -1 -1 -1 -1 -1 -1 -1 -1 -1 -1 -1 -1 -1 -1
-1 -1 -1 -1 -1 -1 -1 -1 -1 -1 -1 -1 -1 -1 -1 -1 -1 -1 -1 -1 -1 -1 -1 -1
-1 -1 -1 -1 -1 -1 -1 -1 -1 -1 -1 -1 -1 -1 -1 -1 -1 -1 -1 -1 -1 -1 -1 -1
-1 -1 -1 -1 -1 -1 -1 -1 -1 -1 -1 -1 -1 -1 -1 -1 -1 -1 -1 -1 -1 -1 -1 -1
-1 -1 -1 -1 -1 -1 -1 -1 -1 -1 -1 -1 -1 -1 -1 -1 -1 -1 -1 -1 -1 -1 -1 -1
-1 -1 -1 -1 -1 -1 -1 -1 -1 -1 -1 -1 -1 -1 -1 -1 -1 -1 -1 -1 -1 -1 -1 -1
-1 -1 -1 -1 -1 -1 -1 -1 -1 -1 -1 -1 -1 -1 -1 -1 -1 -1 -1 -1 -1 -1 -1 -1
-1 -1 -1 -1 -1 -1 -1 -1 -1 -1 -1 -1 -1 -1 -1 -1 -1 -1 -1 -1 -1 -1 -1 -1
-1 -1 -1 -1 -1 -1 -1 -1 -1 -1 -1 -1 -1 -1 -1 -1
$$ ##$RG_tab7= (0..255)
-1 -1 -1 -1 -1 -1 -1 -1 -1 -1 -1 -1 -1 -1 -1 -1 -1 -1 -1 -1 -1 -1 -1 -1
-1 -1 -1 -1 -1 -1 -1 -1 -1 -1 -1 -1 -1 -1 -1 -1 -1 -1 -1 -1 -1 -1 -1 -1
-1 -1 -1 -1 -1 -1 -1 -1 -1 -1 -1 -1 -1 -1 -1 -1 -1 -1 -1 -1 -1 -1 -1 -1
-1 -1 -1 -1 -1 -1 -1 -1 -1 -1 -1 -1 -1 -1 -1 -1 -1 -1 -1 -1 -1 -1 -1 -1
-1 -1 -1 -1 -1 -1 -1 -1 -1 -1 -1 -1 -1 -1 -1 -1 -1 -1 -1 -1 -1 -1 -1 -1
-1 -1 -1 -1 -1 -1 -1 -1 -1 -1 -1 -1 -1 -1 -1 -1 -1 -1 -1 -1 -1 -1 -1 -1
-1 -1 -1 -1 -1 -1 -1 -1 -1 -1 -1 -1 -1 -1 -1 -1 -1 -1 -1 -1 -1 -1 -1 -1
-1 -1 -1 -1 -1 -1 -1 -1 -1 -1 -1 -1 -1 -1 -1 -1 -1 -1 -1 -1 -1 -1 -1 -1
-1 -1 -1 -1 -1 -1 -1 -1 -1 -1 -1 -1 -1 -1 -1 -1 -1 -1 -1 -1 -1 -1 -1 -1
-1 -1 -1 -1 -1 -1 -1 -1 -1 -1 -1 -1 -1 -1 -1 -1 -1 -1 -1 -1 -1 -1 -1 -1
-1 -1 -1 -1 -1 -1 -1 -1 -1 -1 -1 -1 -1 -1 -1 -1
$$ ##$RG_tab8= (0..255)
-1 -1 -1 -1 -1 -1 -1 -1 -1 -1 -1 -1 -1 -1 -1 -1 -1 -1 -1 -1 -1 -1 -1 -1
-1 -1 -1 -1 -1 -1 -1 -1 -1 -1 -1 -1 -1 -1 -1 -1 -1 -1 -1 -1 -1 -1 -1 -1
-1 -1 -1 -1 -1 -1 -1 -1 -1 -1 -1 -1 -1 -1 -1 -1 -1 -1 -1 -1 -1 -1 -1 -1
-1 -1 -1 -1 -1 -1 -1 -1 -1 -1 -1 -1 -1 -1 -1 -1 -1 -1 -1 -1 -1 -1 -1 -1
-1 -1 -1 -1 -1 -1 -1 -1 -1 -1 -1 -1 -1 -1 -1 -1 -1 -1 -1 -1 -1 -1 -1 -1
-1 -1 -1 -1 -1 -1 -1 -1 -1 -1 -1 -1 -1 -1 -1 -1 -1 -1 -1 -1 -1 -1 -1 -1
-1 -1 -1 -1 -1 -1 -1 -1 -1 -1 -1 -1 -1 -1 -1 -1 -1 -1 -1 -1 -1 -1 -1 -1
-1 -1 -1 -1 -1 -1 -1 -1 -1 -1 -1 -1 -1 -1 -1 -1 -1 -1 -1 -1 -1 -1 -1 -1
-1 -1 -1 -1 -1 -1 -1 -1 -1 -1 -1 -1 -1 -1 -1 -1 -1 -1 -1 -1 -1 -1 -1 -1
-1 -1 -1 -1 -1 -1 -1 -1 -1 -1 -1 -1 -1 -1 -1 -1 -1 -1 -1 -1 -1 -1 -1 -1
-1 -1 -1 -1 -1 -1 -1 -1 -1 -1 -1 -1 -1 -1 -1 -1
$$ ##$RG_tabA= (0..255)
1 1.1 1.3 1.4 1.6 1.8 2 2.2 2.5 2.8 3.2 3.6 4 4.5 5 5.7 6.3 7.1 8 9 10.1
11.3 12.7 14.3 16 18 20.2 22.6 25.4 28.5 32 35.9 40.3 45.3 50.8 57 64 71.8
80.6 90.5 101.6 114 128 143.7 161.3 181 203.2 228.1 256 287.4 322.5 362
406.4 456.1 512 574.7 645.1 724.1 812.7 912.3 1024 1149.4 1290.2 1448.2
1625.5 1824.6 2048 2298.8 2580.3 2896.3 3251 3649.1 4096 4597.6 5160.6
5792.6 6502 7298.2 8192 9195.2 10321.3 11585.2 13004 14596.5 16384 18390.4
20642.5 23170.5 26008 29193 32768 36780.8 41285.1 46341 -1 -1 -1 -1 -1
-1 -1 -1 -1 -1 -1 -1 -1 -1 -1 -1 -1 -1 -1 -1 -1 -1 -1 -1 -1 -1 -1 -1 -1
-1 -1 -1 -1 -1 -1 -1 -1 -1 -1 -1 -1 -1 -1 -1 -1 -1 -1 -1 -1 -1 -1 -1 -1
-1 -1 -1 -1 -1 -1 -1 -1 -1 -1 -1 -1 -1 -1 -1 -1 -1 -1 -1 -1 -1 -1 -1 -1
-1 -1 -1 -1 -1 -1 -1 -1 -1 -1 -1 -1 -1 -1 -1 -1 -1 -1 -1 -1 -1 -1 -1 -1
-1 -1 -1 -1 -1 -1 -1 -1 -1 -1 -1 -1 -1 -1 -1 -1 -1 -1 -1 -1 -1 -1 -1 -1
-1 -1 -1 -1 -1 -1 -1 -1 -1 -1 -1 -1 -1 -1 -1 -1 -1 -1 -1 -1 -1 -1 -1 -1
-1 -1 -1 -1 -1 -1 -1 -1 -1 -1 -1 -1 -1
$$ ##$ROUT14= (0..7)
0 0 0 0 0 0 0 0
$$ ##$ROUTER= 3
$$ ##$RX22TY= <tty10>
$$ ##$RXFMAX= (0..7)
-1 -1 -1 -1 -1 -1 -1 -1
$$ ##$RXFMIN= (0..7)
-1 -1 -1 -1 -1 -1 -1 -1
$$ ##$RXINTLV= (0..7)
0 0 0 0 0 0 0 0
$$ ##$RXMSTY= <no>
$$ ##$SCMTY= <no>
$$ ##$SGUC1= (0..15)
0 0 0 0 0 0 0 0 0 0 0 0 0 0 0 0
$$ ##$SGUC2= (0..15)
0 0 0 0 0 0 0 0 0 0 0 0 0 0 0 0
$$ ##$SPECTR= 5
$$ ##$SY2FLAG= 0
$$ ##$TFXNUM= 0
$$ ##$TRIPLO2= 0
$$ ##$VTUTY= <tty05>
$$ ##$WBREFAM= (0..15)
100 100 100 100 100 100 100 100 100 100 100 100 100 100 100 100
$$ ##$WBREFPH= (0..15)
0 0 0 0 0 0 0 0 0 0 0 0 0 0 0 0
$$ ##$XFAC= 2
$$ ##END=
##$RELAX= 
$$ Bruker specific parameters
$$ --------------------------
##$DU= <P:\NMR-data>
##$EXPNO= 1
##$NAME= <NMR_polar_TCDD_p11b.5D>
##$PROCNO= 1
##$TYPE= <nmr>
##$USER= <Ainhoa_raw_data>
##$ACQT0= -4.83829889523336
##$AMP= (0..31)
100 100 100 100 100 100 100 100 100 100 100 100 100 100 100 100 100 100
100 100 100 100 100 100 100 100 100 100 100 100 100 100
##$ANAVPT= -1
##$AQSEQ= 0
##$AQ_mod= 3
##$AUNM= <au_zg>
##$AUTOPOS= <41 >
##$BF1= 400.13
##$BF2= 100.612769
##$BF3= 400.13
##$BF4= 400.13
##$BF5= 500.13
##$BF6= 500.13
##$BF7= 500.13
##$BF8= 500.13
##$BYTORDA= 0
##$CFDGTYP= 0
##$CFRGTYP= 5
##$CHEMSTR= <none>
##$CNST= (0..63)
1 1 145 1 1 1 1 1 1 1 1 1 1 1 1 1 1 1 1 1 1 1 1 1 1 1 1 1 1 1 1 1 1 1 1
1 1 1 1 1 1 1 1 1 1 1 1 1 1 1 1 1 1 1 1 1 1 1 1 1 1 1 1 1
##$CPDPRG= <>
##$CPDPRG1= <>
##$CPDPRG2= <>
##$CPDPRG3= <>
##$CPDPRG4= <mlev>
##$CPDPRG5= <mlev>
##$CPDPRG6= <mlev>
##$CPDPRG7= <mlev>
##$CPDPRG8= <mlev>
##$CPDPRGB= <>
##$CPDPRGT= <>
##$D= (0..63)
0 2 0 0 0 0 0 0 0 0.06 0 0 2e-005 0 0 0 0.0002 0 0 0 0 0 0 0 0 0 0 0 0
0 0 0 0 0 0 0 0 0 0 0 0 0 0 0 0 0 0 0 0 0 0 0 0 0 0 0 0 0 0 0 0 0 0 0
##$DATE= 1228907766
##$DBL= (0..7)
120 120 120 120 120 120 120 120
##$DBP= (0..7)
150 150 150 150 150 150 150 150
##$DBP07= 0
##$DBPNAM0= <>
##$DBPNAM1= <>
##$DBPNAM2= <>
##$DBPNAM3= <>
##$DBPNAM4= <>
##$DBPNAM5= <>
##$DBPNAM6= <>
##$DBPNAM7= <>
##$DBPOAL= (0..7)
0.5 0.5 0.5 0.5 0.5 0.5 0.5 0.5
##$DBPOFFS= (0..7)
0 0 0 0 0 0 0 0
##$DE= 6
##$DECBNUC= <off>
##$DECIM= 24
##$DECNUC= <off>
##$DECSTAT= 4
##$DIGMOD= 0
##$DIGTYP= 7
##$DL= (0..7)
0 120 120 120 120 120 120 120
##$DP= (0..7)
150 150 150 150 150 150 150 150
##$DP07= 0
##$DPNAME0= <>
##$DPNAME1= <>
##$DPNAME2= <>
##$DPNAME3= <>
##$DPNAME4= <>
##$DPNAME5= <>
##$DPNAME6= <>
##$DPNAME7= <>
##$DPOAL= (0..7)
0.5 0.5 0.5 0.5 0.5 0.5 0.5 0.5
##$DPOFFS= (0..7)
0 0 0 0 0 0 0 0
##$DQDMODE= 0
##$DR= 18
##$DS= 4
##$DSLIST= <SSSSSSSSSSSSSSS>
##$DSPFIRM= 0
##$DSPFVS= -1
##$DTYPA= 0
##$EXP= <Ainhoa_d2o_pl8>
##$F1LIST= <111111111111111>
##$F2LIST= <222222222222222>
##$F3LIST= <333333333333333>
##$FCUCHAN= (0..9)
0 2 1 0 0 0 0 0 0 0
##$FL1= 90
##$FL2= 90
##$FL3= 90
##$FL4= 90
##$FOV= 20
##$FQ1LIST= <freqlist>
##$FQ2LIST= <freqlist>
##$FQ3LIST= <freqlist>
##$FQ4LIST= <freqlist>
##$FQ5LIST= <freqlist>
##$FQ6LIST= <freqlist>
##$FQ7LIST= <freqlist>
##$FQ8LIST= <freqlist>
##$FRQLO3= 1882485.02994012
##$FRQLO3N= 0
##$FS= (0..7)
83 83 83 83 83 83 83 83
##$FTLPGN= 0
##$FW= 90000
##$FnMODE= 0
##$FnTYPE= 0
##$GP031= 0
##$GPNAM0= <sine.100>
##$GPNAM1= <sine.100>
##$GPNAM10= <sine.100>
##$GPNAM11= <sine.100>
##$GPNAM12= <sine.100>
##$GPNAM13= <sine.100>
##$GPNAM14= <sine.100>
##$GPNAM15= <sine.100>
##$GPNAM16= <sine.100>
##$GPNAM17= <sine.100>
##$GPNAM18= <sine.100>
##$GPNAM19= <sine.100>
##$GPNAM2= <sine.100>
##$GPNAM20= <sine.100>
##$GPNAM21= <sine.100>
##$GPNAM22= <sine.100>
##$GPNAM23= <sine.100>
##$GPNAM24= <sine.100>
##$GPNAM25= <sine.100>
##$GPNAM26= <sine.100>
##$GPNAM27= <sine.100>
##$GPNAM28= <sine.100>
##$GPNAM29= <sine.100>
##$GPNAM3= <sine.100>
##$GPNAM30= <sine.100>
##$GPNAM31= <sine.100>
##$GPNAM4= <sine.100>
##$GPNAM5= <sine.100>
##$GPNAM6= <sine.100>
##$GPNAM7= <sine.100>
##$GPNAM8= <sine.100>
##$GPNAM9= <sine.100>
##$GPX= (0..31)
0 0 0 0 0 0 0 0 0 0 0 0 0 0 0 0 0 0 0 0 0 0 0 0 0 0 0 0 0 0 0 0
##$GPY= (0..31)
0 0 0 0 0 0 0 0 0 0 0 0 0 0 0 0 0 0 0 0 0 0 0 0 0 0 0 0 0 0 0 0
##$GPZ= (0..31)
0 0 0 0 0 0 0 0 0 0 0 0 0 0 0 0 0 0 0 0 0 0 0 0 0 0 0 0 0 0 0 0
##$GRDPROG= <>
##$GRPDLY= -1
##$HDDUTY= 20
##$HDRATE= 20
##$HGAIN= (0..3)
0 0 0 0
##$HL1= 1
##$HL2= 35
##$HL3= 16
##$HL4= 17
##$HOLDER= 0
##$HPMOD= (0..7)
0 0 0 0 0 0 0 0
##$HPPRGN= 0
##$IN= (0..63)
0.001 0.001 0.001 0.001 0.001 0.001 0.001 0.001 0.001 0.001 0.001 0.001
0.001 0.001 0.001 0.001 0.001 0.001 0.001 0.001 0.001 0.001 0.001 0.001
0.001 0.001 0.001 0.001 0.001 0.001 0.001 0.001 0.001 0.001 0.001 0.001
0.001 0.001 0.001 0.001 0.001 0.001 0.001 0.001 0.001 0.001 0.001 0.001
0.001 0.001 0.001 0.001 0.001 0.001 0.001 0.001 0.001 0.001 0.001 0.001
0.001 0.001 0.001 0.001
##$INF= (0..7)
0 0 0 0 0 0 0 0
##$INP= (0..63)
0 0 0 0 0 0 0 0 0 0 0 0 0 0 0 0 0 0 0 0 0 0 0 0 0 0 0 0 0 0 0 0 0 0 0 0
0 0 0 0 0 0 0 0 0 0 0 0 0 0 0 0 0 0 0 0 0 0 0 0 0 0 0 0
##$INSTRUM= <avance400>
##$L= (0..31)
1 1 1 1 1 1 1 1 1 1 1 1 1 1 1 1 1 1 1 1 1 1 1 1 1 1 1 1 1 1 1 1
##$LFILTER= 200
##$LGAIN= -5
##$LINPSTP= 10
##$LOCKED= yes
##$LOCKFLD= 3153
##$LOCKGN= 99.0999984741211
##$LOCKPOW= -25
##$LOCKPPM= 4.69999980926514
##$LOCNUC= <2H>
##$LOCPHAS= 270
##$LOCSHFT= yes
##$LOCSW= 0
##$LTIME= 0.200000002980232
##$MASR= 4200
##$MASRLST= <masrlst>
##$NBL= 1
##$NC= -2
##$NLOGCH= 1
##$NS= 1024
##$NUC1= <1H>
##$NUC2= <13C>
##$NUC3= <off>
##$NUC4= <off>
##$NUC5= <off>
##$NUC6= <off>
##$NUC7= <off>
##$NUC8= <off>
##$NUCLEI= 0
##$NUCLEUS= <off>
##$O1= 1883.16
##$O2= 4979.85804243228
##$O3= 1900.52349393
##$O4= 1900.52349393
##$O5= 0
##$O6= 0
##$O7= 0
##$O8= 0
##$OBSCHAN= (0..9)
0 0 0 0 0 0 0 0 0 0
##$OVERFLW= 0
##$P= (0..63)
7.6 7.6 15.2 14.9 29.8 16.5 25 50 0 0 0 0 0 0 0 200000 1000 2500 0 600
2500 0 0 0 0 200 0 7.6 1000 0 0 0 0 0 0 0 0 0 0 0 0 0 0 0 0 0 0 0 0 0 0
0 0 0 0 0 0 0 0 0 0 0 0 0
##$PACOIL= (0..15)
0 0 0 0 0 0 0 0 0 0 0 0 0 0 0 0
##$PAPS= 2
##$PARMODE= 0
##$PCPD= (0..9)
100 100 70 100 100 100 100 100 100 100
##$PHCOR= (0..31)
0 0 0 0 0 0 0 0 0 0 0 0 0 0 0 0 0 0 0 0 0 0 0 0 0 0 0 0 0 0 0 0
##$PHLIST= <>
##$PHP= 1
##$PH_ref= 0
##$PL= (0..63)
120 0 -4 120 120 120 120 120 80 60 10.34 22.38 9 120 120 120 120 120 0
120 120 120 120 120 120 120 120 22.38 120 120 9 120 120 120 120 120 120
120 120 120 120 120 120 120 120 120 120 120 120 120 120 120 120 120 120
120 120 120 120 120 120 120 120 120
##$PLSTEP= 0.1
##$PLSTRT= -6
##$POWMOD= 0
##$PQPHASE= 0
##$PQSCALE= 0
##$PR= 1
##$PRECHAN= (0..15)
-1 1 2 -1 -1 -1 -1 -1 -1 -1 -1 -1 -1 -1 -1 -1
##$PRGAIN= 0
##$PROBHD= <5 mm PABBI 1H-BB Z-GRD Z811201/0006
>
##$PROSOL= no
##$PULPROG= <zgprpl8>
##$PW= 0
##$PYNM= <acqu.py>
##$QNP= 1
##$RD= 0
##$RECCHAN= (0..15)
-1 -1 -1 -1 -1 -1 -1 -1 -1 -1 -1 -1 -1 -1 -1 -1
##$RECPH= 0
##$RECPRE= (0..15)
-1 -1 -1 -1 -1 -1 -1 -1 -1 -1 -1 -1 -1 -1 -1 -1
##$RECPRFX= (0..15)
-1 -1 -1 -1 -1 -1 -1 -1 -1 -1 -1 -1 -1 -1 -1 -1
##$RECSEL= (0..15)
0 0 0 0 0 0 0 0 0 0 0 0 0 0 0 0
##$RG= 362
##$RO= 0
##$ROUTWD1= (0..23)
0 0 0 0 0 0 0 0 0 0 0 0 0 0 0 0 0 0 0 0 1 1 0 0
##$ROUTWD2= (0..23)
0 0 0 0 0 1 0 0 0 0 0 0 0 0 0 0 0 0 1 0 1 1 0 0
##$RSEL= (0..9)
0 1 2 0 0 0 0 0 0 0
##$S= (0..7)
83 4 83 83 83 83 83 83
##$SEOUT= 0
##$SFO1= 400.13188316
##$SFO2= 100.617748858042
##$SFO3= 400.131900523494
##$SFO4= 400.131900523494
##$SFO5= 500.13
##$SFO6= 500.13
##$SFO7= 500.13
##$SFO8= 500.13
##$SOLVENT= <D2O>
##$SP= (0..31)
1 120 120 120 120 0 120 120 120 0 120 120 0 0 120 0 150 150 120 120.87
118.96 122.27 114.95 150 150 150 150 150 150 120 120 120
##$SP07= 0
##$SPECTR= 0
##$SPNAM0= <gauss>
##$SPNAM1= <Gaus1.1000>
##$SPNAM10= <Gaus1.1000>
##$SPNAM11= <Gaus1.1000>
##$SPNAM12= <gauss>
##$SPNAM13= <gauss>
##$SPNAM14= <Gaus1.1000>
##$SPNAM15= <Gaus1.1000>
##$SPNAM16= <gauss>
##$SPNAM17= <gauss>
##$SPNAM18= <Gaus1.1000>
##$SPNAM19= <Gaus1.1000>
##$SPNAM2= <Gaus1.1000>
##$SPNAM20= <Gaus1.1000>
##$SPNAM21= <Gaus1.1000>
##$SPNAM22= <Gaus1.1000>
##$SPNAM23= <gauss>
##$SPNAM24= <gauss>
##$SPNAM25= <gauss>
##$SPNAM26= <gauss>
##$SPNAM27= <gauss>
##$SPNAM28= <gauss>
##$SPNAM29= <Gaus1.1000>
##$SPNAM3= <Gaus1.1000>
##$SPNAM30= <Gaus1.1000>
##$SPNAM31= <Gaus1.1000>
##$SPNAM4= <Gaus1.1000>
##$SPNAM5= <gauss>
##$SPNAM6= <Gaus1.1000>
##$SPNAM7= <Gaus1.1000>
##$SPNAM8= <Gaus1.1000>
##$SPNAM9= <gauss>
##$SPOAL= (0..31)
0.5 0.5 0.5 0.5 0.5 0.5 0.5 0.5 0.5 0.5 0.5 0.5 0.5 0.5 0.5 0.5 0.5 0.5
0.5 0.5 0.5 0.5 0.5 0.5 0.5 0.5 0.5 0.5 0.5 0.5 0.5 0.5
##$SPOFFS= (0..31)
0 0 0 0 0 0 0 0 0 0 0 0 0 0 0 0 0 0 0 0 0 0 0 0 0 0 0 0 0 0 0 0
##$SUBNAM0= <"">
##$SUBNAM1= <"">
##$SUBNAM2= <"">
##$SUBNAM3= <"">
##$SUBNAM4= <"">
##$SUBNAM5= <"">
##$SUBNAM6= <"">
##$SUBNAM7= <"">
##$SUBNAM8= <"">
##$SUBNAM9= <"">
##$SW= 12.4709381333766
##$SWIBOX= (0..15)
0 1 2 0 0 0 0 0 0 0 0 0 0 0 0 0
##$SW_h= 4990.01996007984
##$SWfinal= 0
##$TD= 16244
##$TD0= 1
##$TE= 302.47
##$TE2= 300
##$TE3= 300
##$TEG= 300
##$TL= (0..7)
0 120 120 120 120 120 120 120
##$TP= (0..7)
150 150 150 150 150 150 150 150
##$TP07= 0
##$TPNAME0= <>
##$TPNAME1= <>
##$TPNAME2= <>
##$TPNAME3= <>
##$TPNAME4= <>
##$TPNAME5= <>
##$TPNAME6= <>
##$TPNAME7= <>
##$TPOAL= (0..7)
0.5 0.5 0.5 0.5 0.5 0.5 0.5 0.5
##$TPOFFS= (0..7)
0 0 0 0 0 0 0 0
##$TUNHIN= 0
##$TUNHOUT= 0
##$TUNXOUT= 0
##$USERA1= <user>
##$USERA2= <user>
##$USERA3= <user>
##$USERA4= <user>
##$USERA5= <user>
##$V9= 5
##$VALIST= <valist>
##$VCLIST= <CCCCCCCCCCCCCCC>
##$VD= 0
##$VDLIST= <DDDDDDDDDDDDDDD>
##$VPLIST= <PPPPPPPPPPPPPPP>
##$VTLIST= <TTTTTTTTTTTTTTT>
##$WBST= 1024
##$WBSW= 15.536156
##$XGAIN= (0..3)
0 0 0 0
##$XL= 0
##$YL= 0
##$YMAX_a= 7260125
##$YMIN_a= -9981778
##$ZGOPTNS= <>
##$ZL1= 120
##$ZL2= 120
##$ZL3= 120
##$ZL4= 120
##$ABSF1= 10
##$ABSF2= 0
##$ABSG= 5
##$ABSL= 3
##$ALPHA= 0
##$AQORDER= 0
##$ASSFAC= 0
##$ASSFACI= 0
##$ASSFACX= 0
##$ASSWID= 0
##$AUNMP= <proc_1H_AID>
##$AXLEFT= 0
##$AXNAME= <>
##$AXNUC= <off>
##$AXRIGHT= 0
##$AXTYPE= 0
##$AXUNIT= <>
##$AZFE= 0.1
##$AZFW= 0.1
##$BCFW= 1
##$BC_mod= 2
##$BYTORDP= 0
##$COROFFS= 0
##$CY= 12.5
##$DATMOD= 1
##$DC= 2
##$DFILT= <>
##$DTYPP= 0
##$F1P= 9.9967504570787
##$F2P= -9.53364507338961e-007
##$FCOR= 1
##$FTSIZE= 65536
##$FT_mod= 4
##$GAMMA= 1
##$GB= 0
##$INTBC= 1
##$INTSCL= 1
##$ISEN= 128
##$LB= 1
##$LEV0= 0
##$LPBIN= 0
##$MAXI= 10000
##$MC2= 0
##$MEAN= 0
##$ME_mod= 0
##$MI= 0.02
##$NCOEF= 0
##$NC_proc= 0
##$NLEV= 6
##$NOISF1= 8.174992
##$NOISF2= 6.675002
##$NSP= 1
##$NTH_PI= 0
##$NZP= 0
##$OFFSET= 10.97964
##$PC= 1
##$PHC0= 162.876
##$PHC1= -1.118079
##$PH_mod= 0
##$PKNL= yes
##$PPARMOD= 0
##$PPDIAG= 0
##$PPIPTYP= 0
##$PPMPNUM= 100
##$PPRESOL= 1
##$PSCAL= 0
##$PSIGN= 0
##$PYNMP= <proc.py>
##$REVERSE= no
##$SF= 400.129984887385
##$SI= 131072
##$SIGF1= 5.6
##$SIGF2= 5.2
##$SINO= 400
##$SIOLD= 131072
##$SPECTYP= <>
##$SREGLST= <1H.D2O>
##$SSB= 2
##$STSI= 0
##$STSR= 0
##$SW_p= 4990.01996007983
##$SYMM= 0
##$S_DEV= 0
##$TDeff= 16244
##$TDoff= 0
##$TI= <>
##$TILT= no
##$TM1= 0
##$TM2= 0
##$TOPLEV= 0
##$USERP1= <user>
##$USERP2= <user>
##$USERP3= <user>
##$USERP4= <user>
##$USERP5= <user>
##$WDW= 4
##$XDIM= 8192
##$YMAX_p= 0
##$YMIN_p= 0
##$CURPLOT= <\\rik006s\net8_hp>
##$CURPRIN= <$\\rik006s\net8_hp>
##$DFORMAT= <normdp>
##$LAYOUT= <+/1d_h.xwp>
##$LFORMAT= <normlp>
##$PFORMAT= <normpl>
##$SURQMSG= 1
$$ End of Bruker specific parameters
$$ ---------------------------------
##NTUPLES= NMR FID
##VAR_NAME=  TIME,          FID/REAL,        FID/IMAG
##SYMBOL=    X,             R,               I
##VAR_TYPE=  INDEPENDENT,   DEPENDENT,       DEPENDENT
##VAR_FORM=  AFFN,          ASDF,            ASDF
##VAR_DIM=   8122,          8122,            8122
##UNITS=     SECONDS,       ARBITRARY UNITS, ARBITRARY UNITS
##FACTOR=    0.0002004,     1,               1
##FIRST=     0,             -9580298,        3250168
##LAST=      1.6274484,     -864216,         -574091
##MIN=       0,             -9580298,        -9580298
##MAX=       1.6274484,     6993040,         6993040
$$ Real data points
##PAGE= N=1
##DATA TABLE= (X++(R..R)), XYDATA
0 -9580298
1 -9228964
2 -4877196
3 -6527671
4 -7707362
5 -8203950
6 -5449695
7 -6076083
8 -8375272
9 -8568279
10 -7813001
11 -6529700
12 -6975042
13 -9397567
14 -7786233
15 -6688655
16 -7023851
17 -7906747
18 -8574570
19 -6366293
20 -5408506
21 -7981140
22 -8537739
23 -8296784
24 -6843124
25 -7038382
26 -9061969
27 -7798498
28 -6200413
29 -6885130
30 -7446969
31 -8739296
32 -7280936
33 -6164245
34 -7889393
35 -8410397
36 -7997972
37 -6762536
38 -6128578
39 -8576798
40 -8169933
41 -6558180
42 -6831427
43 -7416935
44 -8547727
45 -7451466
46 -5817069
47 -7684044
48 -8401058
49 -8040040
50 -6953621
51 -6143929
52 -8358216
53 -8568790
54 -6504916
55 -6373789
56 -6919044
57 -8787253
58 -8184659
59 -5556798
60 -6674888
61 -8406287
62 -8596367
63 -7473287
64 -5558334
65 -7447179
66 -8627103
67 -7197689
68 -6788424
69 -6690875
70 -7818102
71 -8083648
72 -6001352
73 -6816754
74 -8068520
75 -8037149
76 -7465969
77 -5745708
78 -7162202
79 -8951925
80 -7363598
81 -6405259
82 -6197315
83 -7784137
84 -8792082
85 -6192559
86 -5895929
87 -7441363
88 -7801089
89 -7564878
90 -5788702
91 -6755604
92 -8931752
93 -7639538
94 -6423323
95 -5909696
96 -6995607
97 -8712920
98 -6700387
99 -5694042
100 -6926756
101 -7627697
102 -8051152
103 -6309219
104 -6236616
105 -8518135
106 -7779767
107 -6488076
108 -5815465
109 -6489202
110 -8373991
111 -6628086
112 -5155787
113 -6709908
114 -7942138
115 -8594684
116 -6566788
117 -5359333
118 -7634888
119 -7845025
120 -6720507
121 -5714267
122 -5774222
123 -8229652
124 -7699733
125 -5796566
126 -6327712
127 -7065120
128 -8059311
129 -6920566
130 -5475584
131 -7492209
132 -7898216
133 -6628861
134 -5612249
135 -5341699
136 -7795415
137 -7974596
138 -5915770
139 -6233358
140 -7096362
141 -8311312
142 -7283087
143 -4714505
144 -6195611
145 -7721741
146 -7189088
147 -6195719
148 -5203597
149 -7285885
150 -8070902
151 -5824755
152 -5659844
153 -6540785
154 -8032958
155 -7862583
156 -5104359
157 -5712385
158 -7340426
159 -7215086
160 -6555523
161 -5047559
162 -6450391
163 -8158839
164 -6470630
165 -5766729
166 -6039226
167 -7355464
168 -7959488
169 -5306449
170 -5203753
171 -7128643
172 -7324766
173 -6680509
174 -4804331
175 -5696386
176 -8053510
177 -6872960
178 -5807573
179 -5720906
180 -6616275
181 -7902243
182 -5917634
183 -5159491
184 -6591219
185 -6841738
186 -6820727
187 -5336501
188 -5439008
189 -7750993
190 -7009512
191 -5745203
192 -5452245
193 -6168951
194 -7872942
195 -6211951
196 -4781766
197 -6337052
198 -7082245
199 -7198675
200 -5581392
201 -4912641
202 -7216891
203 -7122784
204 -5858914
205 -5402118
206 -5677837
207 -7660753
208 -6778667
209 -4917244
210 -5949906
211 -6769245
212 -7200700
213 -5900147
214 -4545975
215 -6615140
216 -7131568
217 -5982230
218 -5516008
219 -5424232
220 -7291570
221 -7098784
222 -5115767
223 -5768477
224 -6455887
225 -6854249
226 -5922035
227 -4264084
228 -6220455
229 -7465918
230 -6279180
231 -5474137
232 -5070066
233 -7052474
234 -7503191
235 -5047637
236 -5075294
237 -6075135
238 -6915052
239 -6521375
240 -4411265
241 -5604056
242 -7193379
243 -6385757
244 -5699837
245 -4966309
246 -6511323
247 -7641336
248 -5356144
249 -4797540
250 -5621675
251 -6621057
252 -6876169
253 -4609016
254 -5034636
255 -7088011
256 -6721814
257 -5851499
258 -4614377
259 -5686966
260 -7558595
261 -5833188
262 -4921719
263 -5589341
264 -6419391
265 -7002825
266 -4852803
267 -4546270
268 -6642175
269 -6724700
270 -6130338
271 -4830417
272 -5270491
273 -7480783
274 -6211347
275 -4686498
276 -4982522
277 -5966596
278 -7292039
279 -5530302
280 -4360980
281 -6241205
282 -6700333
283 -6252677
284 -4881760
285 -4718871
286 -7150095
287 -6623872
288 -4835982
289 -4748652
290 -5505747
291 -7254386
292 -6096123
293 -4218039
294 -5667223
295 -6661715
296 -6651794
297 -5327789
298 -4261427
299 -6412693
300 -6692495
301 -5085257
302 -4857024
303 -5277881
304 -7043779
305 -6485422
306 -4240293
307 -5232367
308 -6386753
309 -6595983
310 -5538090
311 -3983479
312 -5904655
313 -7057818
314 -5641662
315 -4961423
316 -4773203
317 -6451834
318 -6725491
319 -4398130
320 -4847422
321 -6142092
322 -6608695
323 -5962070
324 -4040630
325 -5395098
326 -7046137
327 -5884292
328 -5057571
329 -4550798
330 -5947244
331 -6927351
332 -4758198
333 -4492244
334 -5652948
335 -6445364
336 -6524313
337 -4507656
338 -4946939
339 -6748890
340 -5909398
341 -5082664
342 -4437309
343 -5466922
344 -6951017
345 -5159122
346 -4493477
347 -5530922
348 -6214812
349 -6581990
350 -4663625
351 -4484429
352 -6508459
353 -6145994
354 -5236370
355 -4352550
356 -4990255
357 -6960124
358 -5655731
359 -4499231
360 -5333329
361 -5973248
362 -6549518
363 -4856789
364 -4101250
365 -6198974
366 -6395940
367 -5549831
368 -4453092
369 -4527511
370 -6787853
371 -6145530
372 -4514104
373 -4939773
374 -5571087
375 -6596353
376 -5394056
377 -4035800
378 -5795351
379 -6342446
380 -5635171
381 -4644229
382 -4269119
383 -6449908
384 -6355018
385 -4508928
386 -4687057
387 -5406588
388 -6722767
389 -5891860
390 -3844429
391 -5173855
392 -6234255
393 -5771769
394 -4855382
395 -4044609
396 -6081069
397 -6699101
398 -4788091
399 -4565877
400 -5081670
401 -6491048
402 -6307186
403 -3982245
404 -4683185
405 -6047244
406 -5952197
407 -5170868
408 -3799051
409 -5466952
410 -6969892
411 -5373589
412 -4664185
413 -4751731
414 -6011040
415 -6466438
416 -4140850
417 -4255970
418 -5819878
419 -6089971
420 -5653386
421 -4031205
422 -4973583
423 -6755734
424 -5409413
425 -4509808
426 -4521011
427 -5758165
428 -6882173
429 -4708179
430 -3989311
431 -5428537
432 -6025916
433 -5977807
434 -4174699
435 -4325665
436 -6484910
437 -5822549
438 -4749025
439 -4389352
440 -5245517
441 -6878174
442 -5171944
443 -3900371
444 -5197202
445 -6004943
446 -6201666
447 -4363908
448 -3704060
449 -6025946
450 -6182298
451 -5164041
452 -4479006
453 -4800857
454 -6666208
455 -5593999
456 -3868613
457 -4781591
458 -5666128
459 -6291883
460 -4917599
461 -3657371
462 -5667467
463 -6323257
464 -5401668
465 -4509678
466 -4257138
467 -6261953
468 -6095041
469 -4193266
470 -4540069
471 -5260016
472 -6134141
473 -5366252
474 -3784808
475 -5411119
476 -6370041
477 -5438311
478 -4491021
479 -3957327
480 -5951219
481 -6429968
482 -4371487
483 -4355715
484 -5109336
485 -6112352
486 -5745196
487 -3728779
488 -4724833
489 -6123877
490 -5748127
491 -5053918
492 -3926881
493 -5293832
494 -6497032
495 -4847594
496 -4403431
497 -4771222
498 -5663016
499 -5915800
500 -3953259
501 -4452208
502 -6044087
503 -5769768
504 -5179969
505 -4091558
506 -5147712
507 -6583797
508 -4900006
509 -4134592
510 -4585002
511 -5532254
512 -6214710
513 -4290036
514 -4105387
515 -5809299
516 -5907513
517 -5433142
518 -4028618
519 -4538288
520 -6573219
521 -5451956
522 -4130634
523 -4196597
524 -5143049
525 -6493621
526 -4885270
527 -3919554
528 -5401028
529 -5775276
530 -5576193
531 -4253491
532 -4110534
533 -6229224
534 -5701203
535 -4341217
536 -4330086
537 -5050659
538 -6475360
539 -5104646
540 -3573629
541 -4977711
542 -5845397
543 -5908654
544 -4560117
545 -3680078
546 -5766661
547 -6021353
548 -4696394
549 -4331248
550 -4618755
551 -6244185
552 -5616297
553 -3744515
554 -4600385
555 -5528917
556 -5908495
557 -5003103
558 -3724700
559 -5514687
560 -6214704
561 -4762018
562 -4078457
563 -4217314
564 -6082807
565 -6041292
566 -3851605
567 -4417145
568 -5621154
569 -6103142
570 -5287889
571 -3436356
572 -4762777
573 -6180069
574 -5252687
575 -4442372
576 -3903651
577 -5486622
578 -6423871
579 -4427415
580 -4131423
581 -5078891
582 -5941091
583 -5829464
584 -3726673
585 -4268846
586 -5948936
587 -5366432
588 -4647883
589 -3988721
590 -5205495
591 -6476273
592 -4613249
593 -4020677
594 -4966616
595 -5764508
596 -5891062
597 -3827476
598 -3933829
599 -6043909
600 -5908286
601 -4923938
602 -3605436
603 -4283818
604 -6432485
605 -5371858
606 -4121969
607 -4469012
608 -5311238
609 -6251240
610 -4546636
611 -3668900
612 -5437984
613 -5785654
614 -5222620
615 -3977806
616 -3975687
617 -6086662
618 -5555009
619 -4227436
620 -4463576
621 -5143083
622 -6263483
623 -4915424
624 -3504946
625 -5024424
626 -5664920
627 -5335229
628 -4258974
629 -3815688
630 -5869148
631 -5903685
632 -4455636
633 -4379684
634 -4753328
635 -6087932
636 -5426053
637 -3656258
638 -4572054
639 -5339778
640 -5414879
641 -4787013
642 -3877873
643 -5549291
644 -6032904
645 -4555087
646 -4284752
647 -4552950
648 -5848952
649 -5559297
650 -3649566
651 -4536866
652 -5630578
653 -5490124
654 -4726971
655 -3629799
656 -5256506
657 -6289803
658 -4788852
659 -4206931
660 -4260767
661 -5617152
662 -6086990
663 -4025402
664 -4044823
665 -5165850
666 -5573862
667 -5280195
668 -3667484
669 -4533746
670 -6102057
671 -5058613
672 -4327915
673 -4234075
674 -5481517
675 -6356803
676 -4201789
677 -3715687
678 -5002580
679 -5507470
680 -5348017
681 -3734002
682 -4238994
683 -6210457
684 -5522621
685 -4485156
686 -3904101
687 -4773820
688 -6348666
689 -4769837
690 -3625114
691 -4638052
692 -5503648
693 -5874090
694 -4125468
695 -3685886
696 -5717774
697 -5715653
698 -4845258
699 -4113171
700 -4400341
701 -6079645
702 -5062335
703 -3718830
704 -4524992
705 -5324751
706 -5896958
707 -4412031
708 -3479435
709 -5539075
710 -5987902
711 -4951024
712 -3991242
713 -4023255
714 -6036850
715 -5618988
716 -3840287
717 -4217836
718 -5087924
719 -6112548
720 -5056869
721 -3295654
722 -4751521
723 -5823262
724 -5438181
725 -4522481
726 -3730545
727 -5462503
728 -5922008
729 -4269979
730 -4119628
731 -4634953
732 -5784949
733 -5397316
734 -3535008
735 -4608250
736 -5850552
737 -5475145
738 -4671071
739 -3701608
740 -5144468
741 -5969008
742 -4342638
743 -4013580
744 -4431226
745 -5576566
746 -5787314
747 -3829436
748 -4230153
749 -5619916
750 -5578548
751 -4933456
752 -3540824
753 -4572443
754 -6104251
755 -4790791
756 -3990056
757 -4153454
758 -5349308
759 -6126749
760 -4162957
761 -3933118
762 -5361951
763 -5476880
764 -4997493
765 -3633281
766 -4320941
767 -6228413
768 -5247100
769 -4102488
770 -3907665
771 -4882339
772 -6275290
773 -4665720
774 -3679474
775 -4914986
776 -5534376
777 -5581125
778 -4065620
779 -3780559
780 -5729215
781 -5458931
782 -4462705
783 -4071530
784 -4483350
785 -6007786
786 -5019102
787 -3790780
788 -4768408
789 -5357938
790 -5585261
791 -4382419
792 -3703310
793 -5563789
794 -5601213
795 -4483836
796 -4105876
797 -4400299
798 -5992936
799 -5317044
800 -3689403
801 -4484846
802 -5263935
803 -5682323
804 -4669850
805 -3455431
806 -5093698
807 -5715596
808 -4771331
809 -4240371
810 -4105261
811 -5763490
812 -5802620
813 -3957013
814 -4171099
815 -4942232
816 -5659232
817 -5033935
818 -3386000
819 -4694302
820 -5831542
821 -5000932
822 -4357097
823 -4016745
824 -5491364
825 -5892960
826 -3976929
827 -3975258
828 -4833851
829 -5631996
830 -5414706
831 -3546461
832 -4264120
833 -5776104
834 -5301826
835 -4536107
836 -3644006
837 -4868707
838 -6116495
839 -4483483
840 -3899258
841 -4600475
842 -5577725
843 -5795971
844 -3721407
845 -3779921
846 -5546454
847 -5460807
848 -4758206
849 -3633197
850 -4457313
851 -6223086
852 -4981255
853 -3979301
854 -4363454
855 -5236745
856 -5968524
857 -4146868
858 -3514352
859 -5227726
860 -5563170
861 -5099750
862 -3850218
863 -4042606
864 -6058262
865 -5396853
866 -4095505
867 -4093124
868 -4759690
869 -5985483
870 -4699331
871 -3527106
872 -4964893
873 -5609374
874 -5373016
875 -4114489
876 -3679674
877 -5687127
878 -5609513
879 -4229747
880 -4008680
881 -4459066
882 -5870414
883 -5064740
884 -3495670
885 -4639186
886 -5509997
887 -5503509
888 -4404180
889 -3433541
890 -5283899
891 -5865607
892 -4569286
893 -4038835
894 -4081850
895 -5642218
896 -5629488
897 -3800788
898 -4245222
899 -5134363
900 -5498210
901 -4822091
902 -3417921
903 -4829984
904 -5902429
905 -4807358
906 -4202837
907 -4026406
908 -5393123
909 -5800015
910 -3901359
911 -3972593
912 -4902180
913 -5430852
914 -5190531
915 -3636553
916 -4497347
917 -5844832
918 -4986853
919 -4310830
920 -3882024
921 -5029459
922 -6002131
923 -4235429
924 -3775162
925 -4681678
926 -5400080
927 -5526917
928 -3819224
929 -4067219
930 -5697878
931 -5226493
932 -4513651
933 -3875993
934 -4678879
935 -6061835
936 -4630664
937 -3816374
938 -4581987
939 -5229486
940 -5602802
941 -4034990
942 -3746082
943 -5443103
944 -5292231
945 -4664589
946 -3984734
947 -4429970
948 -6077607
949 -5016214
950 -3791733
951 -4352079
952 -5050665
953 -5724288
954 -4325811
955 -3505227
956 -5222406
957 -5522145
958 -4876386
959 -4018819
960 -3988431
961 -5809824
962 -5345366
963 -3848600
964 -4128902
965 -4847829
966 -5839723
967 -4743508
968 -3311689
969 -4817511
970 -5635071
971 -5193616
972 -4251126
973 -3643747
974 -5374740
975 -5598867
976 -4122417
977 -4099041
978 -4624571
979 -5778268
980 -5235804
981 -3413399
982 -4384177
983 -5466363
984 -5298413
985 -4479552
986 -3469199
987 -5037202
988 -5901019
989 -4450907
990 -4033086
991 -4319236
992 -5541947
993 -5591266
994 -3631191
995 -4094355
996 -5372205
997 -5429262
998 -4745859
999 -3389522
1000 -4598306
1001 -6030148
1002 -4804964
1003 -4038325
1004 -3997198
1005 -5173777
1006 -5858749
1007 -3954560
1008 -3784967
1009 -5090794
1010 -5513740
1011 -5209743
1012 -3614954
1013 -4141478
1014 -5896724
1015 -5069569
1016 -4113302
1017 -3804262
1018 -4771958
1019 -6052916
1020 -4496767
1021 -3758456
1022 -4819882
1023 -5340379
1024 -5403913
1025 -3842609
1026 -3728149
1027 -5621122
1028 -5306351
1029 -4374982
1030 -3870172
1031 -4462558
1032 -6050550
1033 -4939169
1034 -3751851
1035 -4537519
1036 -5102017
1037 -5453544
1038 -4159428
1039 -3523394
1040 -5349796
1041 -5480799
1042 -4565472
1043 -3940730
1044 -4151080
1045 -5904633
1046 -5295414
1047 -3713208
1048 -4178775
1049 -4872515
1050 -5608013
1051 -4679803
1052 -3460058
1053 -4958711
1054 -5579809
1055 -4881189
1056 -4167928
1057 -3842779
1058 -5494589
1059 -5547457
1060 -3935672
1061 -4135632
1062 -4758951
1063 -5593968
1064 -5030450
1065 -3457688
1066 -4560237
1067 -5454477
1068 -4936980
1069 -4383861
1070 -3813576
1071 -5236241
1072 -5729664
1073 -4125672
1074 -4054890
1075 -4640752
1076 -5530176
1077 -5309787
1078 -3451774
1079 -4122367
1080 -5413647
1081 -5125708
1082 -4519278
1083 -3637665
1084 -4843971
1085 -5945960
1086 -4478850
1087 -4015742
1088 -4409867
1089 -5283431
1090 -5550610
1091 -3675874
1092 -3794324
1093 -5248359
1094 -5315207
1095 -4892510
1096 -3745873
1097 -4469684
1098 -5954913
1099 -4731707
1100 -3912855
1101 -4192755
1102 -5058023
1103 -5770124
1104 -4080984
1105 -3673875
1106 -5088229
1107 -5298211
1108 -5025467
1109 -3833153
1110 -4046695
1111 -5843466
1112 -5109591
1113 -4046381
1114 -4054188
1115 -4746786
1116 -5873405
1117 -4480025
1118 -3500193
1119 -4819940
1120 -5331383
1121 -5200951
1122 -3931778
1123 -3608095
1124 -5591449
1125 -5489406
1126 -4307385
1127 -4026832
1128 -4425826
1129 -5771257
1130 -4856573
1131 -3470973
1132 -4519721
1133 -5254732
1134 -5388805
1135 -4289272
1136 -3397530
1137 -5252405
1138 -5759881
1139 -4587885
1140 -3969110
1141 -4027298
1142 -5613354
1143 -5373476
1144 -3624888
1145 -4163998
1146 -5031982
1147 -5517949
1148 -4764664
1149 -3399468
1150 -4792657
1151 -5709232
1152 -4718681
1153 -4046887
1154 -3811715
1155 -5330856
1156 -5716286
1157 -3925650
1158 -4019705
1159 -4870163
1160 -5489015
1161 -5079177
1162 -3403941
1163 -4339464
1164 -5660505
1165 -4948027
1166 -4206083
1167 -3634566
1168 -4967693
1169 -6004766
1170 -4309062
1171 -3810894
1172 -4489411
1173 -5326468
1174 -5472445
1175 -3651694
1176 -3919011
1177 -5468066
1178 -5180709
1179 -4580211
1180 -3728455
1181 -4510548
1182 -5866109
1183 -4560363
1184 -3834087
1185 -4354439
1186 -5062958
1187 -5602163
1188 -4065922
1189 -3848453
1190 -5354157
1191 -5257975
1192 -4712559
1193 -3807390
1194 -4180310
1195 -5817185
1196 -4878041
1197 -3814914
1198 -4178331
1199 -4934896
1200 -5847580
1201 -4450646
1202 -3537958
1203 -4981703
1204 -5312304
1205 -4926998
1206 -3951958
1207 -3813890
1208 -5609183
1209 -5223367
1210 -3998226
1211 -4150307
1212 -4701682
1213 -5769520
1214 -4752198
1215 -3409248
1216 -4598362
1217 -5197109
1218 -5092463
1219 -4287614
1220 -3653172
1221 -5299232
1222 -5506583
1223 -4258468
1224 -4102719
1225 -4407088
1226 -5594241
1227 -5053911
1228 -3403788
1229 -4330301
1230 -5239462
1231 -5259001
1232 -4510399
1233 -3502674
1234 -4981242
1235 -5711890
1236 -4478896
1237 -4056071
1238 -4100527
1239 -5318599
1240 -5415326
1241 -3717817
1242 -4207748
1243 -5141935
1244 -5219917
1245 -4703551
1246 -3471722
1247 -4591834
1248 -5686177
1249 -4625236
1250 -4116722
1251 -4049512
1252 -5196732
1253 -5733637
1254 -3903970
1255 -3856348
1256 -4959479
1257 -5342423
1258 -5043148
1259 -3468868
1260 -4078232
1261 -5657126
1262 -4965876
1263 -4283934
1264 -3936180
1265 -4848179
1266 -5864000
1267 -4229487
1268 -3719045
1269 -4782769
1270 -5255698
1271 -5194784
1272 -3665943
1273 -3866207
1274 -5660377
1275 -5218093
1276 -4327180
1277 -3761164
1278 -4417202
1279 -5919984
1280 -4693103
1281 -3603909
1282 -4377379
1283 -5144212
1284 -5629361
1285 -4110663
1286 -3443958
1287 -5266901
1288 -5484836
1289 -4627168
1290 -3686729
1291 -3874356
1292 -5790688
1293 -5267587
1294 -3808774
1295 -4126692
1296 -4772692
1297 -5624523
1298 -4624424
1299 -3451310
1300 -4834387
1301 -5345167
1302 -4831834
1303 -4081935
1304 -3735985
1305 -5431732
1306 -5453080
1307 -3997117
1308 -4068365
1309 -4560911
1310 -5514693
1311 -4938435
1312 -3404847
1313 -4447125
1314 -5291860
1315 -5001938
1316 -4376254
1317 -3697176
1318 -5187441
1319 -5653351
1320 -4111555
1321 -3887137
1322 -4332553
1323 -5415239
1324 -5254930
1325 -3531212
1326 -4232081
1327 -5344754
1328 -5141833
1329 -4532839
1330 -3550273
1331 -4743276
1332 -5747807
1333 -4421532
1334 -3946758
1335 -4150992
1336 -5201812
1337 -5619140
1338 -3827400
1339 -3887627
1340 -5039632
1341 -5139887
1342 -4807875
1343 -3590612
1344 -4320133
1345 -5751766
1346 -4736806
1347 -4015263
1348 -4032678
1349 -4982351
1350 -5814238
1351 -4088563
1352 -3616152
1353 -4822058
1354 -5144906
1355 -5022764
1356 -3784526
1357 -3997959
1358 -5608507
1359 -5016683
1360 -4266703
1361 -4073410
1362 -4562169
1363 -5633556
1364 -4357649
1365 -3543540
1366 -4672265
1367 -5193858
1368 -5259070
1369 -3970660
1370 -3607842
1371 -5406347
1372 -5316315
1373 -4381007
1374 -3932324
1375 -4221371
1376 -5652184
1377 -4803194
1378 -3527885
1379 -4399787
1380 -5065288
1381 -5400014
1382 -4343053
1383 -3485825
1384 -5058876
1385 -5352031
1386 -4494017
1387 -4014137
1388 -3974772
1389 -5457002
1390 -5203873
1391 -3764054
1392 -4290672
1393 -4913626
1394 -5347298
1395 -4569805
1396 -3340463
1397 -4717210
1398 -5456108
1399 -4672844
1400 -4116437
1401 -3844634
1402 -5323239
1403 -5528567
1404 -3812769
1405 -3925936
1406 -4681274
1407 -5398971
1408 -4966022
1409 -3399977
1410 -4416009
1411 -5557270
1412 -4936011
1413 -4241792
1414 -3592566
1415 -4886649
1416 -5697233
1417 -4130139
1418 -3861001
1419 -4475581
1420 -5223780
1421 -5271209
1422 -3671479
1423 -4117460
1424 -5390550
1425 -5028982
1426 -4422171
1427 -3517434
1428 -4462825
1429 -5831099
1430 -4516427
1431 -3767931
1432 -4228790
1433 -5168424
1434 -5643307
1435 -3874086
1436 -3691065
1437 -5176730
1438 -5147606
1439 -4633984
1440 -3615041
1441 -4151307
1442 -5801332
1443 -4871156
1444 -3844655
1445 -3989080
1446 -4749005
1447 -5740776
1448 -4343316
1449 -3505939
1450 -4777741
1451 -5173027
1452 -5014193
1453 -3923803
1454 -3768653
1455 -5533406
1456 -5170540
1457 -3998567
1458 -3883420
1459 -4446913
1460 -5715337
1461 -4713881
1462 -3434163
1463 -4520990
1464 -5165382
1465 -5193986
1466 -4182709
1467 -3496095
1468 -5164404
1469 -5359393
1470 -4253366
1471 -3961729
1472 -4191817
1473 -5509603
1474 -5061112
1475 -3553130
1476 -4281910
1477 -4983784
1478 -5180291
1479 -4445944
1480 -3403061
1481 -4807450
1482 -5443302
1483 -4465673
1484 -4096507
1485 -4093094
1486 -5370674
1487 -5371300
1488 -3646785
1489 -3950126
1490 -4803128
1491 -5242545
1492 -4753699
1493 -3350129
1494 -4408946
1495 -5553912
1496 -4793735
1497 -4254933
1498 -3923962
1499 -4986811
1500 -5468943
1501 -3836878
1502 -3830767
1503 -4649477
1504 -5131646
1505 -5046008
1506 -3639840
1507 -4168236
1508 -5397297
1509 -4837296
1510 -4329741
1511 -3814428
1512 -4629276
1513 -5624811
1514 -4232823
1515 -3808246
1516 -4561882
1517 -5092644
1518 -5187725
1519 -3654667
1520 -3793338
1521 -5362336
1522 -5055058
1523 -4384959
1524 -3731355
1525 -4359110
1526 -5747000
1527 -4624592
1528 -3757219
1529 -4326345
1530 -4889424
1531 -5353472
1532 -3995688
1533 -3550148
1534 -5078490
1535 -5181052
1536 -4671582
1537 -3880619
1538 -4006923
1539 -5603006
1540 -4953068
1541 -3760866
1542 -4050160
1543 -4637362
1544 -5425993
1545 -4347815
1546 -3439890
1547 -4901385
1548 -5319370
1549 -4798440
1550 -3955330
1551 -3725851
1552 -5390124
1553 -5227845
1554 -3857778
1555 -3913715
1556 -4428684
1557 -5447013
1558 -4753974
1559 -3379788
1560 -4530230
1561 -5316775
1562 -4984631
1563 -4142647
1564 -3488079
1565 -5076247
1566 -5477542
1567 -4075250
1568 -3826771
1569 -4211618
1570 -5401882
1571 -5220665
1572 -3513916
1573 -4078396
1574 -5039996
1575 -5060570
1576 -4454746
1577 -3416238
1578 -4690507
1579 -5685579
1580 -4433586
1581 -3851069
1582 -3976328
1583 -5154105
1584 -5451679
1585 -3683789
1586 -3811557
1587 -4919911
1588 -5182141
1589 -4852475
1590 -3562550
1591 -4269729
1592 -5531088
1593 -4650715
1594 -4000632
1595 -3806696
1596 -4742370
1597 -5615824
1598 -4089989
1599 -3687031
1600 -4685200
1601 -5164156
1602 -5105000
1603 -3672083
1604 -3844848
1605 -5393377
1606 -4885036
1607 -4097163
1608 -3755357
1609 -4482903
1610 -5703816
1611 -4436264
1612 -3601841
1613 -4465686
1614 -5029818
1615 -5280219
1616 -3953216
1617 -3498846
1618 -5038149
1619 -5062945
1620 -4437250
1621 -3899776
1622 -4138196
1623 -5553239
1624 -4789157
1625 -3635830
1626 -4228975
1627 -4791192
1628 -5277771
1629 -4255663
1630 -3467289
1631 -4915269
1632 -5182587
1633 -4533068
1634 -3977607
1635 -3896119
1636 -5303771
1637 -4995790
1638 -3711524
1639 -4109695
1640 -4681430
1641 -5307927
1642 -4537913
1643 -3352752
1644 -4642734
1645 -5321782
1646 -4694281
1647 -4018057
1648 -3635287
1649 -5070622
1650 -5289083
1651 -3932258
1652 -4039388
1653 -4525167
1654 -5248779
1655 -4880304
1656 -3412857
1657 -4248255
1658 -5187331
1659 -4815619
1660 -4215750
1661 -3539589
1662 -4778283
1663 -5528149
1664 -4228496
1665 -3973375
1666 -4324113
1667 -5085207
1668 -5089524
1669 -3525365
1670 -3948025
1671 -5095195
1672 -4906607
1673 -4410122
1674 -3568531
1675 -4510842
1676 -5612280
1677 -4407682
1678 -3862372
1679 -4107378
1680 -4876504
1681 -5340523
1682 -3800491
1683 -3705802
1684 -4938600
1685 -5050547
1686 -4658196
1687 -3561675
1688 -4096249
1689 -5594961
1690 -4728489
1691 -3849209
1692 -3889716
1693 -4653412
1694 -5550268
1695 -4208495
1696 -3588779
1697 -4714677
1698 -5009936
1699 -4819555
1700 -3709165
1701 -3728553
1702 -5375673
1703 -5003619
1704 -4031864
1705 -3858870
1706 -4408974
1707 -5603774
1708 -4567635
1709 -3421950
1710 -4364291
1711 -4937226
1712 -4992131
1713 -3966076
1714 -3505634
1715 -5150502
1716 -5227465
1717 -4218149
1718 -3867072
1719 -4123237
1720 -5422650
1721 -4844762
1722 -3423721
1723 -4094396
1724 -4839622
1725 -5179950
1726 -4350446
1727 -3366365
1728 -4787002
1729 -5373454
1730 -4449641
1731 -3891822
1732 -3852098
1733 -5230763
1734 -5180025
1735 -3561882
1736 -3832036
1737 -4658569
1738 -5269072
1739 -4759163
1740 -3365696
1741 -4299654
1742 -5260209
1743 -4683588
1744 -4128164
1745 -3714669
1746 -4870717
1747 -5417657
1748 -3949257
1749 -3786070
1750 -4416441
1751 -5071981
1752 -4950663
1753 -3469212
1754 -4003056
1755 -5196334
1756 -4805271
1757 -4270528
1758 -3677308
1759 -4588946
1760 -5513018
1761 -4194075
1762 -3715146
1763 -4215037
1764 -4884111
1765 -5147687
1766 -3657147
1767 -3679297
1768 -5075755
1769 -5065104
1770 -4543361
1771 -3646283
1772 -4138247
1773 -5460181
1774 -4505656
1775 -3750474
1776 -4071810
1777 -4653610
1778 -5255194
1779 -4046159
1780 -3632377
1781 -4869489
1782 -4993869
1783 -4632873
1784 -3750477
1785 -3838385
1786 -5304056
1787 -4776373
1788 -3855759
1789 -4042647
1790 -4552248
1791 -5336345
1792 -4282828
1793 -3457414
1794 -4635190
1795 -4999457
1796 -4699197
1797 -3848009
1798 -3607713
1799 -5160771
1800 -5047843
1801 -3981622
1802 -3968964
1803 -4333214
1804 -5254631
1805 -4593607
1806 -3433920
1807 -4369456
1808 -4953462
1809 -4817049
1810 -4073911
1811 -3490655
1812 -4940885
1813 -5256021
1814 -4080891
1815 -3779203
1816 -4042917
1817 -5184813
1818 -4964218
1819 -3504598
1820 -4087681
1821 -4912757
1822 -5003800
1823 -4367602
1824 -3375088
1825 -4530221
1826 -5298984
1827 -4280709
1828 -3815889
1829 -3835980
1830 -4952346
1831 -5241111
1832 -3751701
1833 -3895461
1834 -4733083
1835 -4991050
1836 -4620266
1837 -3427090
1838 -4176131
1839 -5249234
1840 -4466366
1841 -3906675
1842 -3774436
1843 -4803578
1844 -5482303
1845 -3956021
1846 -3617496
1847 -4488144
1848 -4997063
1849 -4882852
1850 -3486194
1851 -3804578
1852 -5255690
1853 -4835307
1854 -4106664
1855 -3647718
1856 -4400660
1857 -5509737
1858 -4250968
1859 -3486118
1860 -4190669
1861 -4825529
1862 -5126036
1863 -3868616
1864 -3593058
1865 -4987737
1866 -4924772
1867 -4288640
1868 -3676956
1869 -4037109
1870 -5405596
1871 -4583501
1872 -3533516
1873 -4044966
1874 -4732983
1875 -5277052
1876 -4112921
1877 -3330962
1878 -4689475
1879 -5036746
1880 -4479756
1881 -3734777
1882 -3710974
1883 -5211582
1884 -4944179
1885 -3748174
1886 -3958810
1887 -4489317
1888 -5197492
1889 -4391157
1890 -3241814
1891 -4336267
1892 -5011100
1893 -4711088
1894 -4021796
1895 -3543284
1896 -4909710
1897 -5146090
1898 -3953770
1899 -3854298
1900 -4217646
1901 -5064530
1902 -4703712
1903 -3338068
1904 -4064978
1905 -4955679
1906 -4858424
1907 -4267712
1908 -3468406
1909 -4580578
1910 -5240663
1911 -4114954
1912 -3786593
1913 -4015063
1914 -4888274
1915 -4961944
1916 -3562758
1917 -3953072
1918 -4870596
1919 -4833390
1920 -4371138
1921 -3454975
1922 -4277659
1923 -5236135
1924 -4318512
1925 -3842580
1926 -3930119
1927 -4761026
1928 -5236156
1929 -3797888
1930 -3651129
1931 -4648942
1932 -4878287
1933 -4559590
1934 -3419665
1935 -3908979
1936 -5297168
1937 -4661377
1938 -3925661
1939 -3769063
1940 -4450646
1941 -5280130
1942 -4071882
1943 -3554312
1944 -4427753
1945 -4745497
1946 -4708628
1947 -3696924
1948 -3710923
1949 -5109837
1950 -4780866
1951 -4017540
1952 -3737060
1953 -4191242
1954 -5242956
1955 -4326200
1956 -3458445
1957 -4260455
1958 -4765030
1959 -4911911
1960 -3914240
1961 -3468342
1962 -4870166
1963 -4921520
1964 -4092229
1965 -3691010
1966 -3966361
1967 -5229813
1968 -4686945
1969 -3510527
1970 -4069301
1971 -4651449
1972 -4982818
1973 -4164360
1974 -3336883
1975 -4595279
1976 -5006298
1977 -4251863
1978 -3754117
1979 -3787701
1980 -5117176
1981 -5011098
1982 -3629250
1983 -3828740
1984 -4435923
1985 -4998542
1986 -4459950
1987 -3262783
1988 -4191561
1989 -5053939
1990 -4565982
1991 -3958071
1992 -3571035
1993 -4811598
1994 -5232106
1995 -3789558
1996 -3602793
1997 -4222183
1998 -4974097
1999 -4770962
2000 -3369601
2001 -3933601
2002 -5001180
2003 -4708121
2004 -4127176
2005 -3488384
2006 -4415571
2007 -5248223
2008 -4087058
2009 -3632609
2010 -4045558
2011 -4828192
2012 -5077018
2013 -3599292
2014 -3560788
2015 -4749634
2016 -4857842
2017 -4396505
2018 -3444769
2019 -3999758
2020 -5238253
2021 -4404542
2022 -3722502
2023 -3921046
2024 -4572206
2025 -5093885
2026 -3814029
2027 -3440058
2028 -4554432
2029 -4781400
2030 -4522285
2031 -3661420
2032 -3823872
2033 -5128937
2034 -4608769
2035 -3794721
2036 -3820720
2037 -4326249
2038 -5106490
2039 -4068725
2040 -3313262
2041 -4394852
2042 -4891322
2043 -4723278
2044 -3744821
2045 -3511857
2046 -4994384
2047 -4900037
2048 -3912425
2049 -3670520
2050 -4018750
2051 -5088856
2052 -4498271
2053 -3388158
2054 -4134416
2055 -4773249
2056 -4862736
2057 -4020037
2058 -3317356
2059 -4633587
2060 -5009282
2061 -4124969
2062 -3718783
2063 -3828856
2064 -4956530
2065 -4802492
2066 -3544492
2067 -3943863
2068 -4556613
2069 -4794613
2070 -4268694
2071 -3312429
2072 -4302888
2073 -5027000
2074 -4369575
2075 -3874507
2076 -3654047
2077 -4691798
2078 -4999187
2079 -3666141
2080 -3712054
2081 -4385352
2082 -4793669
2083 -4506843
2084 -3430490
2085 -4144282
2086 -5016665
2087 -4339977
2088 -3833410
2089 -3602943
2090 -4517559
2091 -5093638
2092 -3826931
2093 -3618021
2094 -4270820
2095 -4782805
2096 -4774119
2097 -3538608
2098 -3755298
2099 -4862265
2100 -4543936
2101 -3958209
2102 -3430625
2103 -4177978
2104 -5243607
2105 -4184853
2106 -3563281
2107 -4099799
2108 -4672359
2109 -4883451
2110 -3682900
2111 -3559799
2112 -4732699
2113 -4583278
2114 -4061662
2115 -3541198
2116 -3984669
2117 -5194867
2118 -4426991
2119 -3571297
2120 -3938045
2121 -4523096
2122 -5010582
2123 -3877667
2124 -3265632
2125 -4505210
2126 -4829383
2127 -4369750
2128 -3623899
2129 -3673004
2130 -5037896
2131 -4701416
2132 -3653101
2133 -3756777
2134 -4260576
2135 -5039687
2136 -4274559
2137 -3245711
2138 -4199014
2139 -4806931
2140 -4577864
2141 -3807169
2142 -3400834
2143 -4731585
2144 -4866188
2145 -3794145
2146 -3718982
2147 -4132721
2148 -5000277
2149 -4531320
2150 -3251597
2151 -3935150
2152 -4691061
2153 -4640543
2154 -4017548
2155 -3292391
2156 -4416567
2157 -5022003
2158 -4105021
2159 -3757613
2160 -3861905
2161 -4793418
2162 -4804749
2163 -3361163
2164 -3605850
2165 -4552601
2166 -4749518
2167 -4220207
2168 -3242964
2169 -4150388
2170 -5125648
2171 -4285466
2172 -3738535
2173 -3700178
2174 -4536914
2175 -4915158
2176 -3580430
2177 -3487262
2178 -4363959
2179 -4737589
2180 -4523555
2181 -3385282
2182 -3783038
2183 -4997069
2184 -4542951
2185 -3877927
2186 -3519552
2187 -4202441
2188 -5097269
2189 -3985929
2190 -3421839
2191 -4149109
2192 -4611004
2193 -4644836
2194 -3539815
2195 -3558650
2196 -4807658
2197 -4580629
2198 -4000341
2199 -3633373
2200 -4029710
2201 -5040346
2202 -4230318
2203 -3452160
2204 -3968890
2205 -4447545
2206 -4729859
2207 -3766797
2208 -3382641
2209 -4661107
2210 -4770485
2211 -4129631
2212 -3606059
2213 -3776312
2214 -4975718
2215 -4506174
2216 -3471166
2217 -3771788
2218 -4240981
2219 -4772156
2220 -4105823
2221 -3362077
2222 -4422742
2223 -4783224
2224 -4268664
2225 -3692305
2226 -3517500
2227 -4718119
2228 -4662406
2229 -3548724
2230 -3678573
2231 -4195876
2232 -4824345
2233 -4339346
2234 -3306904
2235 -4181750
2236 -4789501
2237 -4320563
2238 -3757482
2239 -3382148
2240 -4474191
2241 -4804824
2242 -3743212
2243 -3655455
2244 -4054628
2245 -4790531
2246 -4640749
2247 -3325686
2248 -3750979
2249 -4662662
2250 -4522437
2251 -3943603
2252 -3261743
2253 -4246597
2254 -5009351
2255 -3932298
2256 -3569207
2257 -3900234
2258 -4617443
2259 -4761630
2260 -3466410
2261 -3572612
2262 -4528314
2263 -4582892
2264 -4247237
2265 -3418974
2266 -3936615
2267 -4920414
2268 -4122485
2269 -3537576
2270 -3659352
2271 -4396897
2272 -4961783
2273 -3735481
2274 -3401061
2275 -4388542
2276 -4638596
2277 -4356412
2278 -3425260
2279 -3670607
2280 -4856716
2281 -4320252
2282 -3626548
2283 -3645965
2284 -4222227
2285 -5000444
2286 -3994110
2287 -3300645
2288 -4170794
2289 -4629105
2290 -4536655
2291 -3514025
2292 -3294008
2293 -4679930
2294 -4639380
2295 -3843080
2296 -3579867
2297 -3943791
2298 -4980374
2299 -4293254
2300 -3263003
2301 -3884069
2302 -4466105
2303 -4633907
2304 -3782018
2305 -3151147
2306 -4418526
2307 -4795774
2308 -4099871
2309 -3616285
2310 -3621332
2311 -4748888
2312 -4584331
2313 -3390970
2314 -3693426
2315 -4319928
2316 -4696528
2317 -4066587
2318 -3126469
2319 -4151620
2320 -4805172
2321 -4167562
2322 -3652642
2323 -3474847
2324 -4532125
2325 -4778968
2326 -3606143
2327 -3620687
2328 -4138680
2329 -4649759
2330 -4358385
2331 -3179497
2332 -3775793
2333 -4698844
2334 -4320964
2335 -3749220
2336 -3315834
2337 -4312092
2338 -5008900
2339 -3880686
2340 -3552665
2341 -3951780
2342 -4484365
2343 -4499084
2344 -3328355
2345 -3594019
2346 -4581716
2347 -4417966
2348 -3983540
2349 -3392445
2350 -4014821
2351 -4930267
2352 -4048306
2353 -3508888
2354 -3769092
2355 -4308607
2356 -4669248
2357 -3575552
2358 -3441314
2359 -4472392
2360 -4486842
2361 -4099169
2362 -3433315
2363 -3786195
2364 -4865769
2365 -4162061
2366 -3468799
2367 -3703011
2368 -4224697
2369 -4796349
2370 -3840310
2371 -3291226
2372 -4227259
2373 -4478889
2374 -4242407
2375 -3526552
2376 -3495902
2377 -4722323
2378 -4411759
2379 -3568944
2380 -3613863
2381 -4072457
2382 -4841990
2383 -4074769
2384 -3181127
2385 -3999540
2386 -4446445
2387 -4349829
2388 -3702502
2389 -3373160
2390 -4546867
2391 -4596041
2392 -3713565
2393 -3562419
2394 -3826000
2395 -4709809
2396 -4300039
2397 -3172760
2398 -3772054
2399 -4426736
2400 -4484313
2401 -3876432
2402 -3235490
2403 -4328036
2404 -4751075
2405 -3850211
2406 -3526419
2407 -3643302
2408 -4553160
2409 -4500962
2410 -3291982
2411 -3626574
2412 -4362412
2413 -4567323
2414 -4103105
2415 -3142974
2416 -3942532
2417 -4746918
2418 -4052763
2419 -3550696
2420 -3480156
2421 -4403451
2422 -4766674
2423 -3492969
2424 -3428965
2425 -4199099
2426 -4576024
2427 -4307514
2428 -3161170
2429 -3605997
2430 -4662354
2431 -4264213
2432 -3744971
2433 -3428491
2434 -4107065
2435 -4823187
2436 -3749473
2437 -3344104
2438 -3968344
2439 -4423143
2440 -4456928
2441 -3323652
2442 -3405550
2443 -4642250
2444 -4480537
2445 -3851310
2446 -3320727
2447 -3826623
2448 -4871664
2449 -4008337
2450 -3266931
2451 -3729585
2452 -4277306
2453 -4645429
2454 -3654150
2455 -3240222
2456 -4362520
2457 -4541045
2458 -4059396
2459 -3365952
2460 -3438888
2461 -4691705
2462 -4342675
2463 -3432772
2464 -3635587
2465 -4094655
2466 -4663677
2467 -3901359
2468 -3150241
2469 -4126489
2470 -4486479
2471 -4114246
2472 -3491126
2473 -3314205
2474 -4542067
2475 -4525208
2476 -3559850
2477 -3567976
2478 -3924554
2479 -4611345
2480 -4149310
2481 -3124625
2482 -3840946
2483 -4435563
2484 -4279909
2485 -3722468
2486 -3232167
2487 -4317526
2488 -4661005
2489 -3676206
2490 -3468398
2491 -3722442
2492 -4501200
2493 -4393295
2494 -3233447
2495 -3648019
2496 -4355424
2497 -4314609
2498 -3895165
2499 -3216180
2500 -4050450
2501 -4672120
2502 -3786785
2503 -3436630
2504 -3581160
2505 -4370612
2506 -4621971
2507 -3437642
2508 -3483893
2509 -4226092
2510 -4341270
2511 -4069204
2512 -3236270
2513 -3736440
2514 -4613539
2515 -3956360
2516 -3546442
2517 -3569304
2518 -4194174
2519 -4671943
2520 -3571277
2521 -3346368
2522 -4107656
2523 -4322005
2524 -4166743
2525 -3280463
2526 -3534504
2527 -4651265
2528 -4192206
2529 -3587552
2530 -3458296
2531 -3999996
2532 -4726811
2533 -3709970
2534 -3136309
2535 -3919123
2536 -4358287
2537 -4408438
2538 -3466788
2539 -3259801
2540 -4432400
2541 -4378603
2542 -3764801
2543 -3408935
2544 -3662219
2545 -4647873
2546 -4046228
2547 -3197218
2548 -3755745
2549 -4245119
2550 -4493310
2551 -3673990
2552 -3111549
2553 -4225846
2554 -4431427
2555 -3820607
2556 -3409887
2557 -3516845
2558 -4623650
2559 -4327912
2560 -3261891
2561 -3598590
2562 -4133025
2563 -4515381
2564 -3857243
2565 -2980566
2566 -3939173
2567 -4512243
2568 -4055012
2569 -3554111
2570 -3311906
2571 -4386801
2572 -4547688
2573 -3428791
2574 -3450066
2575 -3909382
2576 -4431789
2577 -4075008
2578 -3005613
2579 -3715394
2580 -4559132
2581 -4227982
2582 -3657464
2583 -3149332
2584 -4106273
2585 -4693546
2586 -3624591
2587 -3333619
2588 -3686257
2589 -4340181
2590 -4376950
2591 -3199269
2592 -3483818
2593 -4396277
2594 -4285642
2595 -3845504
2596 -3135725
2597 -3768635
2598 -4656641
2599 -3857454
2600 -3390504
2601 -3566602
2602 -4165417
2603 -4535830
2604 -3422858
2605 -3278220
2606 -4195239
2607 -4266379
2608 -3952506
2609 -3195657
2610 -3574509
2611 -4685381
2612 -4079153
2613 -3392376
2614 -3427436
2615 -3979190
2616 -4638035
2617 -3645880
2618 -3109430
2619 -3943311
2620 -4258461
2621 -4171605
2622 -3386522
2623 -3341753
2624 -4501838
2625 -4255354
2626 -3543272
2627 -3393817
2628 -3711502
2629 -4547283
2630 -3902793
2631 -3136855
2632 -3806220
2633 -4197045
2634 -4246752
2635 -3563056
2636 -3176379
2637 -4297719
2638 -4363105
2639 -3612843
2640 -3369589
2641 -3590072
2642 -4548726
2643 -4154422
2644 -3125879
2645 -3642388
2646 -4153972
2647 -4294925
2648 -3720765
2649 -3071156
2650 -4031847
2651 -4396795
2652 -3764412
2653 -3486227
2654 -3470034
2655 -4385376
2656 -4355777
2657 -3229289
2658 -3431343
2659 -3986687
2660 -4309383
2661 -3939390
2662 -3024914
2663 -3765133
2664 -4440656
2665 -3930490
2666 -3559590
2667 -3357544
2668 -4163010
2669 -4436094
2670 -3292329
2671 -3300209
2672 -3896774
2673 -4279468
2674 -4117573
2675 -3127258
2676 -3592126
2677 -4430491
2678 -4031204
2679 -3601322
2680 -3223895
2681 -3875599
2682 -4529252
2683 -3559137
2684 -3266790
2685 -3768763
2686 -4221308
2687 -4282672
2688 -3219469
2689 -3338003
2690 -4353523
2691 -4158884
2692 -3675538
2693 -3162282
2694 -3661213
2695 -4620795
2696 -3816632
2697 -3207551
2698 -3583302
2699 -4112756
2700 -4432105
2701 -3366192
2702 -3049385
2703 -4150752
2704 -4297640
2705 -3910065
2706 -3242966
2707 -3381566
2708 -4512515
2709 -4080542
2710 -3305804
2711 -3450709
2712 -3860181
2713 -4427647
2714 -3642407
2715 -2995229
2716 -3942282
2717 -4309685
2718 -4054908
2719 -3391768
2720 -3190970
2721 -4349543
2722 -4269981
2723 -3365569
2724 -3315232
2725 -3692325
2726 -4468435
2727 -3939186
2728 -2975927
2729 -3724162
2730 -4279366
2731 -4122775
2732 -3477309
2733 -3011043
2734 -4115064
2735 -4411266
2736 -3548191
2737 -3328653
2738 -3497270
2739 -4341395
2740 -4249422
2741 -3136632
2742 -3476174
2743 -4034730
2744 -4096599
2745 -3695413
2746 -2987529
2747 -3842236
2748 -4478931
2749 -3734229
2750 -3361965
2751 -3364250
2752 -4188506
2753 -4394687
2754 -3191805
2755 -3269762
2756 -3953341
2757 -4153777
2758 -3889366
2759 -3044600
2760 -3602419
2761 -4428351
2762 -3839854
2763 -3428806
2764 -3263663
2765 -3933451
2766 -4493177
2767 -3447556
2768 -3184186
2769 -3818160
2770 -4157169
2771 -4112773
2772 -3152953
2773 -3329520
2774 -4314534
2775 -3962220
2776 -3475188
2777 -3194689
2778 -3723544
2779 -4567801
2780 -3695543
2781 -3128081
2782 -3660746
2783 -4085548
2784 -4257339
2785 -3312384
2786 -3092232
2787 -4124476
2788 -4081521
2789 -3647507
2790 -3265128
2791 -3506047
2792 -4478869
2793 -3906831
2794 -3164302
2795 -3529640
2796 -3908876
2797 -4230086
2798 -3495696
2799 -3027634
2800 -4014527
2801 -4161835
2802 -3784915
2803 -3383101
2804 -3345490
2805 -4304750
2806 -4024802
2807 -3167170
2808 -3412446
2809 -3817190
2810 -4282095
2811 -3670163
2812 -2889910
2813 -3827550
2814 -4290492
2815 -3904396
2816 -3380538
2817 -3128852
2818 -4124707
2819 -4184888
2820 -3263861
2821 -3357713
2822 -3715675
2823 -4243789
2824 -3905102
2825 -2936335
2826 -3549607
2827 -4162676
2828 -3958694
2829 -3538267
2830 -3041698
2831 -3907333
2832 -4363774
2833 -3466280
2834 -3291529
2835 -3568202
2836 -4178203
2837 -4098406
2838 -2940420
2839 -3298221
2840 -4125753
2841 -4059124
2842 -3661798
2843 -3029518
2844 -3730902
2845 -4477788
2846 -3656824
2847 -3234796
2848 -3364284
2849 -3982707
2850 -4286976
2851 -3166628
2852 -3116939
2853 -3974965
2854 -4121469
2855 -3868866
2856 -3074087
2857 -3440530
2858 -4446617
2859 -3856453
2860 -3238223
2861 -3173646
2862 -3761416
2863 -4435209
2864 -3484297
2865 -3048089
2866 -3810137
2867 -4104059
2868 -4002704
2869 -3136421
2870 -3141202
2871 -4278288
2872 -4038919
2873 -3389054
2874 -3169436
2875 -3536538
2876 -4420101
2877 -3744560
2878 -3027921
2879 -3617539
2880 -3975511
2881 -4045161
2882 -3309510
2883 -3018088
2884 -4117608
2885 -4138978
2886 -3504308
2887 -3223608
2888 -3391375
2889 -4334968
2890 -3945710
2891 -2998518
2892 -3383379
2893 -3858752
2894 -4175688
2895 -3572400
2896 -2886203
2897 -3857458
2898 -4242660
2899 -3670704
2900 -3251876
2901 -3181150
2902 -4155526
2903 -4115671
2904 -3096400
2905 -3299739
2906 -3756308
2907 -4165469
2908 -3815423
2909 -2933162
2910 -3592698
2911 -4134657
2912 -3722496
2913 -3371186
2914 -3080393
2915 -3930525
2916 -4274573
2917 -3297437
2918 -3232625
2919 -3646452
2920 -4147387
2921 -4015216
2922 -2934105
2923 -3317290
2924 -4094494
2925 -3843047
2926 -3471585
2927 -3051727
2928 -3741612
2929 -4351088
2930 -3461855
2931 -3202788
2932 -3534744
2933 -3988225
2934 -4108465
2935 -3055516
2936 -3119159
2937 -4003529
2938 -3983479
2939 -3671353
2940 -3055027
2941 -3460563
2942 -4341206
2943 -3648840
2944 -3154767
2945 -3375927
2946 -3854467
2947 -4248598
2948 -3292543
2949 -3015711
2950 -3874999
2951 -3980626
2952 -3772738
2953 -3134045
2954 -3216728
2955 -4206853
2956 -3800109
2957 -3216825
2958 -3323289
2959 -3697569
2960 -4257858
2961 -3481835
2962 -2935688
2963 -3747925
2964 -3987420
2965 -3785368
2966 -3160426
2967 -3067616
2968 -4158033
2969 -3996703
2970 -3289369
2971 -3274970
2972 -3544525
2973 -4230120
2974 -3685918
2975 -2882274
2976 -3526011
2977 -3942073
2978 -3905287
2979 -3316881
2980 -2910232
2981 -3992382
2982 -4213218
2983 -3437547
2984 -3188967
2985 -3321177
2986 -4114724
2987 -3884039
2988 -2903479
2989 -3352587
2990 -3903470
2991 -3989128
2992 -3522192
2993 -2862119
2994 -3742734
2995 -4236996
2996 -3546755
2997 -3205809
2998 -3162004
2999 -3968955
3000 -4115679
3001 -3064796
3002 -3203090
3003 -3791539
3004 -4043649
3005 -3731971
3006 -2825609
3007 -3424663
3008 -4226517
3009 -3697241
3010 -3231931
3011 -3051061
3012 -3830005
3013 -4320285
3014 -3257284
3015 -3042268
3016 -3584397
3017 -3965021
3018 -3915724
3019 -2938386
3020 -3165420
3021 -4119438
3022 -3869512
3023 -3398644
3024 -3007916
3025 -3563776
3026 -4373567
3027 -3504417
3028 -2961149
3029 -3360797
3030 -3839521
3031 -4092514
3032 -3174953
3033 -3007981
3034 -3950465
3035 -3916232
3036 -3527329
3037 -3048157
3038 -3294037
3039 -4238229
3040 -3670801
3041 -3003639
3042 -3295232
3043 -3730196
3044 -4173278
3045 -3384990
3046 -2891713
3047 -3772734
3048 -3949372
3049 -3635477
3050 -3111991
3051 -3104748
3052 -4121194
3053 -3865586
3054 -3090090
3055 -3246790
3056 -3604579
3057 -4149941
3058 -3570470
3059 -2810114
3060 -3534999
3061 -3912233
3062 -3747759
3063 -3277869
3064 -2969143
3065 -3922879
3066 -4018228
3067 -3227802
3068 -3195736
3069 -3440879
3070 -4046618
3071 -3753950
3072 -2832245
3073 -3376079
3074 -3911115
3075 -3823983
3076 -3425660
3077 -2926911
3078 -3730733
3079 -4078121
3080 -3317351
3081 -3157591
3082 -3303041
3083 -3916842
3084 -3918657
3085 -2934453
3086 -3238043
3087 -3877645
3088 -3893358
3089 -3529068
3090 -2815050
3091 -3468146
3092 -4141465
3093 -3465278
3094 -3140343
3095 -3201139
3096 -3808303
3097 -4085620
3098 -3086332
3099 -3086455
3100 -3740635
3101 -3870490
3102 -3646575
3103 -2840833
3104 -3220347
3105 -4139654
3106 -3696927
3107 -3253424
3108 -3114691
3109 -3606730
3110 -4158784
3111 -3264839
3112 -2950883
3113 -3561596
3114 -3806150
3115 -3770311
3116 -2981705
3117 -3080761
3118 -4073976
3119 -3802764
3120 -3280904
3121 -3074233
3122 -3430600
3123 -4153855
3124 -3428827
3125 -2875215
3126 -3436808
3127 -3784653
3128 -3902667
3129 -3152803
3130 -2919284
3131 -3937879
3132 -3909087
3133 -3326428
3134 -3000006
3135 -3218646
3136 -4157944
3137 -3719163
3138 -2885957
3139 -3264832
3140 -3702251
3141 -3999153
3142 -3349197
3143 -2759279
3144 -3679112
3145 -3965863
3146 -3484288
3147 -3065237
3148 -3031749
3149 -4027228
3150 -3976719
3151 -3029681
3152 -3123975
3153 -3502424
3154 -3964369
3155 -3573214
3156 -2732396
3157 -3421628
3158 -3962066
3159 -3646296
3160 -3214963
3161 -2922991
3162 -3818162
3163 -4086605
3164 -3125530
3165 -3012999
3166 -3351074
3167 -3915098
3168 -3794749
3169 -2809457
3170 -3208309
3171 -3902759
3172 -3754684
3173 -3370941
3174 -2858341
3175 -3536598
3176 -4099968
3177 -3269217
3178 -2992580
3179 -3262322
3180 -3851011
3181 -3989115
3182 -2947800
3183 -3003865
3184 -3770114
3185 -3793912
3186 -3503825
3187 -2854634
3188 -3278093
3189 -4084833
3190 -3483253
3191 -3056721
3192 -3175603
3193 -3675688
3194 -4072909
3195 -3122078
3196 -2858939
3197 -3589040
3198 -3775730
3199 -3632845
3200 -2948040
3201 -3083976
3202 -4033182
3203 -3667095
3204 -3122850
3205 -3110867
3206 -3475384
3207 -4036725
3208 -3285278
3209 -2813739
3210 -3498853
3211 -3768540
3212 -3730961
3213 -3082107
3214 -2913250
3215 -3894814
3216 -3805683
3217 -3206423
3218 -3023911
3219 -3248893
3220 -4000737
3221 -3537069
3222 -2829357
3223 -3355052
3224 -3718334
3225 -3807059
3226 -3234466
3227 -2790923
3228 -3675008
3229 -3845817
3230 -3305403
3231 -3082658
3232 -3133279
3233 -3895260
3234 -3707839
3235 -2895717
3236 -3253371
3237 -3623373
3238 -3770325
3239 -3345167
3240 -2736129
3241 -3513473
3242 -3926659
3243 -3405572
3244 -3111367
3245 -3031505
3246 -3798260
3247 -3869691
3248 -2931701
3249 -3061512
3250 -3515551
3251 -3786741
3252 -3511661
3253 -2735293
3254 -3343445
3255 -3988118
3256 -3543904
3257 -3141679
3258 -2902331
3259 -3613094
3260 -4002761
3261 -3064681
3262 -2921458
3263 -3378858
3264 -3775361
3265 -3714695
3266 -2822610
3267 -3131667
3268 -3918428
3269 -3631268
3270 -3211752
3271 -2831349
3272 -3386794
3273 -4068430
3274 -3281753
3275 -2899168
3276 -3260747
3277 -3698946
3278 -3875553
3279 -2952645
3280 -2876364
3281 -3737254
3282 -3708369
3283 -3344731
3284 -2848028
3285 -3183029
3286 -4082795
3287 -3513528
3288 -2916528
3289 -3135688
3290 -3567863
3291 -3928534
3292 -3110796
3293 -2738548
3294 -3580302
3295 -3750813
3296 -3488104
3297 -2948763
3298 -2992788
3299 -3966084
3300 -3684124
3301 -2958886
3302 -2979245
3303 -3359377
3304 -3986913
3305 -3411888
3306 -2695216
3307 -3346007
3308 -3731803
3309 -3645270
3310 -3100903
3311 -2807666
3312 -3731332
3313 -3774814
3314 -3059293
3315 -2975558
3316 -3248317
3317 -3930982
3318 -3601535
3319 -2750398
3320 -3218391
3321 -3659966
3322 -3658180
3323 -3204435
3324 -2707219
3325 -3513032
3326 -3859540
3327 -3213009
3328 -2994367
3329 -3108739
3330 -3841774
3331 -3793317
3332 -2784989
3333 -3002184
3334 -3577721
3335 -3725653
3336 -3372736
3337 -2646234
3338 -3271370
3339 -3918797
3340 -3418004
3341 -3080736
3342 -2971352
3343 -3595232
3344 -3875475
3345 -2939210
3346 -2894226
3347 -3451337
3348 -3710081
3349 -3551674
3350 -2749312
3351 -3079843
3352 -3852729
3353 -3505493
3354 -3138657
3355 -2914395
3356 -3376849
3357 -3889563
3358 -3136065
3359 -2895865
3360 -3360719
3361 -3623173
3362 -3636092
3363 -2871363
3364 -2916505
3365 -3751417
3366 -3566105
3367 -3188803
3368 -2904558
3369 -3236620
3370 -3934276
3371 -3300382
3372 -2846475
3373 -3263669
3374 -3565979
3375 -3684160
3376 -2954089
3377 -2796918
3378 -3681842
3379 -3672525
3380 -3254548
3381 -2909538
3382 -3077416
3383 -3893087
3384 -3500166
3385 -2840539
3386 -3085827
3387 -3408272
3388 -3750471
3389 -3172327
3390 -2697374
3391 -3498163
3392 -3738662
3393 -3388897
3394 -2946612
3395 -2889861
3396 -3788047
3397 -3668938
3398 -2871628
3399 -2965610
3400 -3319947
3401 -3788098
3402 -3382462
3403 -2679570
3404 -3313100
3405 -3711104
3406 -3438183
3407 -3032626
3408 -2776482
3409 -3620454
3410 -3787262
3411 -2978191
3412 -2913375
3413 -3218702
3414 -3760480
3415 -3570645
3416 -2667534
3417 -3075664
3418 -3648229
3419 -3532357
3420 -3150253
3421 -2697653
3422 -3434686
3423 -3922651
3424 -3160619
3425 -2865336
3426 -3048246
3427 -3644998
3428 -3733809
3429 -2767319
3430 -2867696
3431 -3548883
3432 -3613216
3433 -3333411
3434 -2726600
3435 -3207528
3436 -3898067
3437 -3292383
3438 -2876455
3439 -2941626
3440 -3479332
3441 -3819577
3442 -2943863
3443 -2779358
3444 -3441899
3445 -3643143
3446 -3477067
3447 -2771958
3448 -2945994
3449 -3800398
3450 -3443134
3451 -2950555
3452 -2850307
3453 -3306673
3454 -3916532
3455 -3178140
3456 -2696658
3457 -3282354
3458 -3633255
3459 -3606033
3460 -2841545
3461 -2713810
3462 -3634145
3463 -3583385
3464 -3095701
3465 -2891812
3466 -3124931
3467 -3838401
3468 -3369803
3469 -2721479
3470 -3110248
3471 -3475664
3472 -3659756
3473 -3055551
3474 -2617350
3475 -3461387
3476 -3676993
3477 -3248576
3478 -2932348
3479 -2945212
3480 -3707630
3481 -3511204
3482 -2744810
3483 -3003887
3484 -3396003
3485 -3675561
3486 -3225441
3487 -2605817
3488 -3311526
3489 -3687248
3490 -3306591
3491 -2952187
3492 -2811099
3493 -3553234
3494 -3646677
3495 -2869558
3496 -2938158
3497 -3301364
3498 -3650241
3499 -3391707
3500 -2636138
3501 -3123710
3502 -3653027
3503 -3364962
3504 -3013634
3505 -2731987
3506 -3394954
3507 -3779262
3508 -3026434
3509 -2888171
3510 -3162856
3511 -3559750
3512 -3519855
3513 -2689999
3514 -2935337
3515 -3600662
3516 -3448843
3517 -3119717
3518 -2728524
3519 -3254268
3520 -3819922
3521 -3127823
3522 -2821051
3523 -3048985
3524 -3438116
3525 -3596450
3526 -2820036
3527 -2829012
3528 -3524466
3529 -3490186
3530 -3219498
3531 -2746695
3532 -3055823
3533 -3793083
3534 -3274373
3535 -2788708
3536 -2921776
3537 -3351528
3538 -3739410
3539 -3001504
3540 -2686259
3541 -3384509
3542 -3543124
3543 -3310909
3544 -2756752
3545 -2838356
3546 -3714374
3547 -3444423
3548 -2864661
3549 -2871533
3550 -3211172
3551 -3759547
3552 -3195812
3553 -2630927
3554 -3182574
3555 -3473590
3556 -3415326
3557 -2889630
3558 -2704731
3559 -3582281
3560 -3585465
3561 -2982508
3562 -2848678
3563 -3075000
3564 -3702369
3565 -3339188
3566 -2591579
3567 -3026299
3568 -3453839
3569 -3508013
3570 -3024939
3571 -2591155
3572 -3414251
3573 -3689534
3574 -3073798
3575 -2810041
3576 -2913411
3577 -3616755
3578 -3513786
3579 -2649100
3580 -2881406
3581 -3399311
3582 -3602348
3583 -3232990
3584 -2546366
3585 -3125115
3586 -3648557
3587 -3195749
3588 -2874470
3589 -2801319
3590 -3463542
3591 -3682118
3592 -2824868
3593 -2785076
3594 -3259672
3595 -3570574
3596 -3389893
3597 -2577088
3598 -2895637
3599 -3598009
3600 -3324202
3601 -2955005
3602 -2739477
3603 -3283163
3604 -3747561
3605 -2969845
3606 -2705708
3607 -3109547
3608 -3470142
3609 -3487407
3610 -2689821
3611 -2752911
3612 -3538361
3613 -3439019
3614 -3085366
3615 -2715671
3616 -3040934
3617 -3709887
3618 -3150747
3619 -2705305
3620 -2974289
3621 -3353037
3622 -3592311
3623 -2867312
3624 -2640497
3625 -3420691
3626 -3516595
3627 -3181351
3628 -2710997
3629 -2824889
3630 -3628130
3631 -3322098
3632 -2771837
3633 -2914766
3634 -3218048
3635 -3608594
3636 -3055051
3637 -2597865
3638 -3258755
3639 -3471659
3640 -3250862
3641 -2797052
3642 -2700493
3643 -3523233
3644 -3459833
3645 -2857787
3646 -2873808
3647 -3098268
3648 -3551571
3649 -3177578
3650 -2562645
3651 -3113868
3652 -3453199
3653 -3305918
3654 -2904409
3655 -2664367
3656 -3443632
3657 -3577263
3658 -2896579
3659 -2768272
3660 -2965679
3661 -3512253
3662 -3350060
3663 -2580530
3664 -2942874
3665 -3419862
3666 -3393914
3667 -3038373
3668 -2598279
3669 -3244844
3670 -3613231
3671 -2997199
3672 -2771542
3673 -2864885
3674 -3400582
3675 -3481860
3676 -2699139
3677 -2830769
3678 -3317414
3679 -3398410
3680 -3152338
3681 -2578658
3682 -3029038
3683 -3622054
3684 -3112484
3685 -2771515
3686 -2796528
3687 -3335732
3688 -3621544
3689 -2789325
3690 -2668626
3691 -3197487
3692 -3392065
3693 -3249745
3694 -2608538
3695 -2839783
3696 -3582062
3697 -3270105
3698 -2855903
3699 -2734618
3700 -3157246
3701 -3662051
3702 -2950592
3703 -2563921
3704 -3042647
3705 -3383859
3706 -3417833
3707 -2740204
3708 -2658386
3709 -3462234
3710 -3381998
3711 -2946083
3712 -2695909
3713 -2959863
3714 -3633407
3715 -3141403
3716 -2586587
3717 -2942025
3718 -3320321
3719 -3505985
3720 -2886901
3721 -2533621
3722 -3297381
3723 -3432201
3724 -3025833
3725 -2699772
3726 -2792451
3727 -3564112
3728 -3328124
3729 -2648987
3730 -2845423
3731 -3218760
3732 -3522635
3733 -3027740
3734 -2441379
3735 -3111093
3736 -3467233
3737 -3162856
3738 -2780118
3739 -2651818
3740 -3425410
3741 -3487879
3742 -2747585
3743 -2756529
3744 -3060146
3745 -3478645
3746 -3200842
3747 -2455542
3748 -2937168
3749 -3467998
3750 -3300520
3751 -2900826
3752 -2549670
3753 -3208274
3754 -3539833
3755 -2872582
3756 -2718859
3757 -2923880
3758 -3374239
3759 -3359147
3760 -2584776
3761 -2806134
3762 -3371842
3763 -3321937
3764 -3019272
3765 -2539077
3766 -3001510
3767 -3546170
3768 -2995092
3769 -2721742
3770 -2853583
3771 -3285392
3772 -3465894
3773 -2690483
3774 -2677893
3775 -3267151
3776 -3316160
3777 -3085141
3778 -2550461
3779 -2855114
3780 -3564202
3781 -3164628
3782 -2759543
3783 -2760832
3784 -3131569
3785 -3528739
3786 -2862135
3787 -2568281
3788 -3097702
3789 -3284402
3790 -3208602
3791 -2668759
3792 -2724657
3793 -3494203
3794 -3279540
3795 -2808544
3796 -2713016
3797 -2989293
3798 -3507411
3799 -3002027
3800 -2546616
3801 -3011909
3802 -3255234
3803 -3259648
3804 -2770262
3805 -2601019
3806 -3368333
3807 -3348529
3808 -2844840
3809 -2666198
3810 -2862512
3811 -3506734
3812 -3169085
3813 -2529297
3814 -2886594
3815 -3234448
3816 -3335886
3817 -2874826
3818 -2489180
3819 -3199824
3820 -3392099
3821 -2939727
3822 -2714972
3823 -2767248
3824 -3424764
3825 -3326573
3826 -2586072
3827 -2759106
3828 -3119083
3829 -3337953
3830 -3026346
3831 -2443729
3832 -3005890
3833 -3430184
3834 -3058465
3835 -2771328
3836 -2671373
3837 -3288822
3838 -3427152
3839 -2650535
3840 -2647804
3841 -3028697
3842 -3329300
3843 -3177310
3844 -2486289
3845 -2845394
3846 -3399666
3847 -3147025
3848 -2834975
3849 -2587365
3850 -3108667
3851 -3480440
3852 -2774307
3853 -2584514
3854 -2952283
3855 -3317914
3856 -3307446
3857 -2536106
3858 -2660904
3859 -3341085
3860 -3242110
3861 -2909648
3862 -2527309
3863 -2909937
3864 -3527950
3865 -2976169
3866 -2586754
3867 -2813297
3868 -3214440
3869 -3423010
3870 -2667927
3871 -2475127
3872 -3176481
3873 -3298354
3874 -3054102
3875 -2570682
3876 -2720585
3877 -3485657
3878 -3149920
3879 -2640140
3880 -2724250
3881 -3051471
3882 -3415160
3883 -2821744
3884 -2443058
3885 -3061352
3886 -3297614
3887 -3148131
3888 -2666304
3889 -2568367
3890 -3363780
3891 -3272283
3892 -2701552
3893 -2635301
3894 -2892267
3895 -3427932
3896 -3033058
3897 -2441290
3898 -2927981
3899 -3269637
3900 -3202702
3901 -2750281
3902 -2444840
3903 -3195446
3904 -3352343
3905 -2809746
3906 -2640091
3907 -2761583
3908 -3340523
3909 -3205006
3910 -2513170
3911 -2794470
3912 -3166234
3913 -3218282
3914 -2880020
3915 -2401578
3916 -3010435
3917 -3391607
3918 -2933090
3919 -2691897
3920 -2666616
3921 -3213189
3922 -3309276
3923 -2585751
3924 -2678366
3925 -3066701
3926 -3205349
3927 -3019385
3928 -2455603
3929 -2880308
3930 -3389004
3931 -3000145
3932 -2688803
3933 -2589775
3934 -3079220
3935 -3388410
3936 -2672975
3937 -2566757
3938 -2984640
3939 -3221635
3940 -3163101
3941 -2522514
3942 -2711018
3943 -3324197
3944 -3066131
3945 -2752588
3946 -2551316
3947 -2934239
3948 -3424143
3949 -2831322
3950 -2534574
3951 -2875533
3952 -3149792
3953 -3250986
3954 -2626687
3955 -2548638
3956 -3207703
3957 -3124106
3958 -2818983
3959 -2574931
3960 -2829740
3961 -3438307
3962 -2967143
3963 -2504845
3964 -2796219
3965 -3078985
3966 -3263809
3967 -2684651
3968 -2445215
3969 -3118317
3970 -3188606
3971 -2906552
3972 -2614191
3973 -2690388
3974 -3359375
3975 -3099131
3976 -2516961
3977 -2681634
3978 -2998085
3979 -3326870
3980 -2841312
3981 -2356244
3982 -2975183
3983 -3254514
3984 -3010831
3985 -2627938
3986 -2514532
3987 -3246499
3988 -3239077
3989 -2594080
3990 -2616012
3991 -2906000
3992 -3327884
3993 -3026081
3994 -2350246
3995 -2791818
3996 -3208388
3997 -3093267
3998 -2732726
3999 -2407272
4000 -3050958
4001 -3332407
4002 -2753962
4003 -2628359
4004 -2780108
4005 -3240395
4006 -3160659
4007 -2402038
4008 -2634767
4009 -3130816
4010 -3126744
4011 -2842763
4012 -2393587
4013 -2891116
4014 -3388876
4015 -2875076
4016 -2607563
4017 -2644485
4018 -3108044
4019 -3263299
4020 -2497766
4021 -2516067
4022 -3068227
4023 -3175026
4024 -2968122
4025 -2413542
4026 -2711661
4027 -3355540
4028 -2979705
4029 -2622367
4030 -2558518
4031 -2937401
4032 -3332317
4033 -2696309
4034 -2462606
4035 -2942766
4036 -3150255
4037 -3076264
4038 -2473798
4039 -2533750
4040 -3271759
4041 -3095205
4042 -2678808
4043 -2521193
4044 -2819664
4045 -3366932
4046 -2853908
4047 -2418559
4048 -2821432
4049 -3083830
4050 -3127515
4051 -2571916
4052 -2408849
4053 -3161249
4054 -3177083
4055 -2788245
4056 -2536255
4057 -2669590
4058 -3323477
4059 -3023017
4060 -2426057
4061 -2657222
4062 -2950420
4063 -3186205
4064 -2773014
4065 -2382885
4066 -3004454
4067 -3199042
4068 -2870272
4069 -2589613
4070 -2536985
4071 -3177170
4072 -3123553
4073 -2500751
4074 -2609534
4075 -2884276
4076 -3187648
4077 -2925846
4078 -2394344
4079 -2857705
4080 -3160006
4081 -2880327
4082 -2629787
4083 -2475465
4084 -3059910
4085 -3194812
4086 -2576910
4087 -2581575
4088 -2829051
4089 -3146101
4090 -3026938
4091 -2389547
4092 -2698590
4093 -3124602
4094 -2935712
4095 -2701100
4096 -2443551
4097 -2950055
4098 -3290935
4099 -2674110
4100 -2511596
4101 -2742242
4102 -3102133
4103 -3105910
4104 -2391032
4105 -2530311
4106 -3114297
4107 -3049462
4108 -2796427
4109 -2423804
4110 -2776990
4111 -3285771
4112 -2781591
4113 -2492768
4114 -2643094
4115 -2992941
4116 -3203822
4117 -2533625
4118 -2424369
4119 -3010294
4120 -3093474
4121 -2906783
4122 -2433317
4123 -2582374
4124 -3231339
4125 -2907401
4126 -2517288
4127 -2588469
4128 -2911079
4129 -3270693
4130 -2663482
4131 -2349636
4132 -2914194
4133 -3085580
4134 -2942463
4135 -2455051
4136 -2440740
4137 -3183043
4138 -3048970
4139 -2583213
4140 -2544390
4141 -2788847
4142 -3281631
4143 -2830723
4144 -2282531
4145 -2726199
4146 -3039761
4147 -3047036
4148 -2574896
4149 -2309894
4150 -3041636
4151 -3179013
4152 -2711123
4153 -2523937
4154 -2598538
4155 -3165894
4156 -2996737
4157 -2353353
4158 -2614266
4159 -2962285
4160 -3087030
4161 -2734930
4162 -2276055
4163 -2891801
4164 -3202111
4165 -2773290
4166 -2506683
4167 -2474398
4168 -3070391
4169 -3132313
4170 -2436365
4171 -2536313
4172 -2887311
4173 -3088251
4174 -2873273
4175 -2288579
4176 -2687498
4177 -3157279
4178 -2866101
4179 -2584809
4180 -2410170
4181 -2922156
4182 -3244250
4183 -2585737
4184 -2454653
4185 -2756037
4186 -3033715
4187 -2980614
4188 -2327314
4189 -2550312
4190 -3130495
4191 -2935816
4192 -2651870
4193 -2404626
4194 -2801673
4195 -3263139
4196 -2687905
4197 -2404321
4198 -2628271
4199 -2923776
4200 -3078537
4201 -2474412
4202 -2441278
4203 -3048244
4204 -3007261
4205 -2753440
4206 -2420630
4207 -2624283
4208 -3210266
4209 -2796930
4210 -2401930
4211 -2567611
4212 -2863465
4213 -3144616
4214 -2594717
4215 -2364233
4216 -2945892
4217 -3007795
4218 -2799610
4219 -2444688
4220 -2491957
4221 -3146943
4222 -2912750
4223 -2433398
4224 -2524856
4225 -2780433
4226 -3170536
4227 -2729906
4228 -2276347
4229 -2772605
4230 -2993435
4231 -2882197
4232 -2541854
4233 -2388018
4234 -3020773
4235 -3008618
4236 -2532478
4237 -2537153
4238 -2679470
4239 -3093118
4240 -2844450
4241 -2263906
4242 -2655524
4243 -2964273
4244 -2930490
4245 -2634944
4246 -2327447
4247 -2915202
4248 -3080841
4249 -2566675
4250 -2479449
4251 -2607180
4252 -3051193
4253 -2948585
4254 -2294265
4255 -2567687
4256 -2970854
4257 -2968323
4258 -2702126
4259 -2263946
4260 -2745388
4261 -3119865
4262 -2664333
4263 -2462752
4264 -2502935
4265 -2968788
4266 -3106765
4267 -2399081
4268 -2430236
4269 -2882118
4270 -3004717
4271 -2798242
4272 -2228371
4273 -2559577
4274 -3132651
4275 -2797766
4276 -2508952
4277 -2442350
4278 -2841730
4279 -3165327
4280 -2519132
4281 -2353237
4282 -2765925
4283 -2954208
4284 -2894749
4285 -2309123
4286 -2416953
4287 -3082053
4288 -2910317
4289 -2570945
4290 -2378933
4291 -2677276
4292 -3180920
4293 -2659543
4294 -2304621
4295 -2649483
4296 -2918430
4297 -2996592
4298 -2422563
4299 -2302207
4300 -2984193
4301 -2982616
4302 -2632547
4303 -2358552
4304 -2495952
4305 -3141025
4306 -2840554
4307 -2341725
4308 -2531920
4309 -2816158
4310 -3057998
4311 -2590718
4312 -2219738
4313 -2819459
4314 -2985385
4315 -2711844
4316 -2408166
4317 -2384958
4318 -3057116
4319 -2975619
4320 -2420083
4321 -2485447
4322 -2683855
4323 -3004392
4324 -2726329
4325 -2205601
4326 -2660561
4327 -2964302
4328 -2812455
4329 -2515157
4330 -2319856
4331 -2927943
4332 -3065026
4333 -2469349
4334 -2414228
4335 -2589737
4336 -2964650
4337 -2836778
4338 -2236478
4339 -2559877
4340 -2954192
4341 -2842618
4342 -2595398
4343 -2290003
4344 -2773956
4345 -3078895
4346 -2536102
4347 -2391958
4348 -2516936
4349 -2912227
4350 -2991833
4351 -2317085
4352 -2410305
4353 -2870313
4354 -2893938
4355 -2694714
4356 -2265047
4357 -2609946
4358 -3078522
4359 -2638344
4360 -2393861
4361 -2486645
4362 -2833897
4363 -3048197
4364 -2418386
4365 -2330326
4366 -2775385
4367 -2857308
4368 -2764136
4369 -2325353
4370 -2477547
4371 -3047560
4372 -2754702
4373 -2437447
4374 -2427506
4375 -2712781
4376 -3074697
4377 -2499864
4378 -2227113
4379 -2701712
4380 -2883484
4381 -2851251
4382 -2376530
4383 -2337921
4384 -2980276
4385 -2850881
4386 -2495203
4387 -2388497
4388 -2546574
4389 -3035620
4390 -2665827
4391 -2244674
4392 -2606098
4393 -2837678
4394 -2912646
4395 -2483222
4396 -2229828
4397 -2857498
4398 -2907536
4399 -2544875
4400 -2391339
4401 -2462596
4402 -2994896
4403 -2782394
4404 -2259418
4405 -2539490
4406 -2792700
4407 -2903313
4408 -2556262
4409 -2156800
4410 -2721153
4411 -2965041
4412 -2637584
4413 -2410439
4414 -2367102
4415 -2931295
4416 -2929581
4417 -2299146
4418 -2408232
4419 -2701785
4420 -2915106
4421 -2672077
4422 -2134203
4423 -2593498
4424 -3003514
4425 -2719777
4426 -2436294
4427 -2276850
4428 -2801047
4429 -3016181
4430 -2398144
4431 -2334310
4432 -2596133
4433 -2885906
4434 -2831371
4435 -2204477
4436 -2434337
4437 -2949841
4438 -2799050
4439 -2498066
4440 -2198088
4441 -2620766
4442 -3069587
4443 -2538685
4444 -2315501
4445 -2519063
4446 -2823172
4447 -2934041
4448 -2302099
4449 -2314685
4450 -2828817
4451 -2791197
4452 -2587509
4453 -2229897
4454 -2484620
4455 -3062597
4456 -2676198
4457 -2322699
4458 -2430742
4459 -2726667
4460 -2981073
4461 -2406433
4462 -2197982
4463 -2732243
4464 -2831707
4465 -2677441
4466 -2293482
4467 -2363233
4468 -3005836
4469 -2777665
4470 -2342248
4471 -2345652
4472 -2582202
4473 -2993652
4474 -2587586
4475 -2180321
4476 -2601716
4477 -2805830
4478 -2783150
4479 -2405002
4480 -2236694
4481 -2862220
4482 -2839338
4483 -2391147
4484 -2325660
4485 -2494240
4486 -2959966
4487 -2704450
4488 -2184047
4489 -2524828
4490 -2769423
4491 -2785302
4492 -2482032
4493 -2177460
4494 -2726311
4495 -2887749
4496 -2489404
4497 -2360039
4498 -2416051
4499 -2902809
4500 -2828348
4501 -2209671
4502 -2379537
4503 -2705198
4504 -2808770
4505 -2579354
4506 -2137160
4507 -2589515
4508 -2926098
4509 -2576992
4510 -2405013
4511 -2354001
4512 -2779579
4513 -2874164
4514 -2262126
4515 -2310255
4516 -2639721
4517 -2804542
4518 -2695078
4519 -2172446
4520 -2453624
4521 -2917272
4522 -2651449
4523 -2425315
4524 -2285195
4525 -2657704
4526 -2926813
4527 -2342937
4528 -2263573
4529 -2605440
4530 -2791080
4531 -2764671
4532 -2214967
4533 -2323796
4534 -2856815
4535 -2692909
4536 -2451241
4537 -2253801
4538 -2522259
4539 -2975947
4540 -2514445
4541 -2248933
4542 -2505554
4543 -2728444
4544 -2821881
4545 -2272923
4546 -2187382
4547 -2788552
4548 -2776080
4549 -2511770
4550 -2255104
4551 -2413195
4552 -2972561
4553 -2647314
4554 -2239431
4555 -2402482
4556 -2627083
4557 -2850203
4558 -2407852
4559 -2137985
4560 -2679271
4561 -2806564
4562 -2609414
4563 -2293943
4564 -2253722
4565 -2877372
4566 -2749415
4567 -2269291
4568 -2336361
4569 -2547075
4570 -2867314
4571 -2542600
4572 -2111413
4573 -2588967
4574 -2825418
4575 -2643711
4576 -2325110
4577 -2163906
4578 -2775184
4579 -2844278
4580 -2329061
4581 -2289966
4582 -2463522
4583 -2869537
4584 -2702528
4585 -2106168
4586 -2410167
4587 -2774767
4588 -2707481
4589 -2417601
4590 -2098793
4591 -2631598
4592 -2920709
4593 -2430478
4594 -2261107
4595 -2356301
4596 -2776627
4597 -2806673
4598 -2167942
4599 -2284139
4600 -2671899
4601 -2733157
4602 -2560126
4603 -2134251
4604 -2485107
4605 -2915782
4606 -2527748
4607 -2274140
4608 -2272948
4609 -2667138
4610 -2886128
4611 -2268468
4612 -2198890
4613 -2616426
4614 -2745943
4615 -2649464
4616 -2174237
4617 -2346570
4618 -2858417
4619 -2595225
4620 -2319184
4621 -2231701
4622 -2541716
4623 -2924505
4624 -2417032
4625 -2162760
4626 -2516315
4627 -2711875
4628 -2727480
4629 -2232011
4630 -2172333
4631 -2760465
4632 -2682190
4633 -2405086
4634 -2243639
4635 -2430251
4636 -2905122
4637 -2539396
4638 -2152530
4639 -2420919
4640 -2623218
4641 -2736704
4642 -2338649
4643 -2122838
4644 -2665572
4645 -2719755
4646 -2474257
4647 -2297069
4648 -2325120
4649 -2826501
4650 -2621552
4651 -2138867
4652 -2344123
4653 -2590815
4654 -2781834
4655 -2439742
4656 -2073295
4657 -2573887
4658 -2770518
4659 -2524473
4660 -2286625
4661 -2204153
4662 -2725363
4663 -2716306
4664 -2210870
4665 -2313034
4666 -2534056
4667 -2775323
4668 -2545550
4669 -2064300
4670 -2449949
4671 -2759569
4672 -2559405
4673 -2315249
4674 -2135821
4675 -2630750
4676 -2810576
4677 -2297876
4678 -2264250
4679 -2447557
4680 -2716980
4681 -2636981
4682 -2077825
4683 -2321114
4684 -2724976
4685 -2610342
4686 -2401938
4687 -2121591
4688 -2508957
4689 -2861045
4690 -2396976
4691 -2230704
4692 -2361084
4693 -2638173
4694 -2708417
4695 -2141992
4696 -2220211
4697 -2700218
4698 -2657613
4699 -2453679
4700 -2123163
4701 -2387882
4702 -2859503
4703 -2465620
4704 -2189517
4705 -2272272
4706 -2569643
4707 -2812444
4708 -2277940
4709 -2125145
4710 -2584294
4711 -2683814
4712 -2548361
4713 -2130293
4714 -2209325
4715 -2806320
4716 -2595258
4717 -2236023
4718 -2212594
4719 -2467892
4720 -2849437
4721 -2420639
4722 -2084109
4723 -2460994
4724 -2630205
4725 -2590014
4726 -2213765
4727 -2129248
4728 -2720701
4729 -2676092
4730 -2295650
4731 -2214447
4732 -2371540
4733 -2823903
4734 -2535625
4735 -2041555
4736 -2342615
4737 -2603836
4738 -2665936
4739 -2323707
4740 -2046209
4741 -2608790
4742 -2751182
4743 -2375263
4744 -2174032
4745 -2228752
4746 -2742380
4747 -2646953
4748 -2090063
4749 -2249342
4750 -2550490
4751 -2709473
4752 -2446775
4753 -2026100
4754 -2444529
4755 -2733047
4756 -2435746
4757 -2226796
4758 -2161905
4759 -2634316
4760 -2740277
4761 -2174546
4762 -2190635
4763 -2468786
4764 -2677824
4765 -2550754
4766 -2034954
4767 -2301928
4768 -2697779
4769 -2510538
4770 -2309375
4771 -2138959
4772 -2513235
4773 -2790073
4774 -2280701
4775 -2152648
4776 -2375626
4777 -2611656
4778 -2613419
4779 -2083489
4780 -2188635
4781 -2654713
4782 -2571503
4783 -2376745
4784 -2141359
4785 -2396254
4786 -2781309
4787 -2357223
4788 -2127562
4789 -2307367
4790 -2542697
4791 -2675287
4792 -2189878
4793 -2113298
4794 -2603801
4795 -2621055
4796 -2447498
4797 -2128821
4798 -2231130
4799 -2727595
4800 -2470982
4801 -2154279
4802 -2269565
4803 -2477643
4804 -2709303
4805 -2287279
4806 -2052496
4807 -2512636
4808 -2613718
4809 -2463664
4810 -2155093
4811 -2153067
4812 -2686579
4813 -2553482
4814 -2177057
4815 -2242836
4816 -2412755
4817 -2703502
4818 -2365314
4819 -2002936
4820 -2412427
4821 -2611298
4822 -2505334
4823 -2200517
4824 -2063653
4825 -2629925
4826 -2673396
4827 -2231893
4828 -2162332
4829 -2289128
4830 -2676801
4831 -2507964
4832 -2006606
4833 -2289846
4834 -2589075
4835 -2560496
4836 -2296005
4837 -2024834
4838 -2514284
4839 -2706570
4840 -2281407
4841 -2140204
4842 -2212940
4843 -2605152
4844 -2607747
4845 -2086539
4846 -2218550
4847 -2534351
4848 -2574837
4849 -2379921
4850 -2005654
4851 -2366477
4852 -2717310
4853 -2374578
4854 -2146493
4855 -2139216
4856 -2539738
4857 -2709767
4858 -2151323
4859 -2110680
4860 -2447116
4861 -2579488
4862 -2471563
4863 -2011249
4864 -2217031
4865 -2695026
4866 -2462080
4867 -2208427
4868 -2107943
4869 -2427956
4870 -2750375
4871 -2255419
4872 -2035949
4873 -2338554
4874 -2555884
4875 -2579258
4876 -2098920
4877 -2093314
4878 -2624114
4879 -2534937
4880 -2269288
4881 -2084707
4882 -2285721
4883 -2720995
4884 -2362612
4885 -2028418
4886 -2256334
4887 -2502004
4888 -2655498
4889 -2214266
4890 -2002700
4891 -2505298
4892 -2564241
4893 -2321976
4894 -2092928
4895 -2170427
4896 -2679110
4897 -2478064
4898 -2052440
4899 -2211355
4900 -2439242
4901 -2651973
4902 -2292363
4903 -1946981
4904 -2391043
4905 -2572760
4906 -2406243
4907 -2145497
4908 -2070223
4909 -2586635
4910 -2578594
4911 -2126538
4912 -2148763
4913 -2334752
4914 -2619883
4915 -2410771
4916 -1939607
4917 -2270105
4918 -2568644
4919 -2473244
4920 -2231904
4921 -2027409
4922 -2471393
4923 -2614676
4924 -2188376
4925 -2135976
4926 -2256872
4927 -2552968
4928 -2487396
4929 -1996739
4930 -2204715
4931 -2533011
4932 -2492713
4933 -2290395
4934 -1988660
4935 -2341623
4936 -2635680
4937 -2257383
4938 -2126218
4939 -2210304
4940 -2502451
4941 -2574644
4942 -2054715
4943 -2103591
4944 -2471229
4945 -2492220
4946 -2327080
4947 -1991470
4948 -2233135
4949 -2653671
4950 -2365106
4951 -2137726
4952 -2152937
4953 -2412808
4954 -2628853
4955 -2149342
4956 -2025686
4957 -2388003
4958 -2477582
4959 -2388303
4960 -2019781
4961 -2138042
4962 -2640210
4963 -2448100
4964 -2155325
4965 -2099106
4966 -2308115
4967 -2631561
4968 -2241686
4969 -1988871
4970 -2316277
4971 -2462648
4972 -2458887
4973 -2098096
4974 -2044038
4975 -2568440
4976 -2500512
4977 -2167663
4978 -2053335
4979 -2225027
4980 -2640472
4981 -2356277
4982 -1968119
4983 -2240317
4984 -2458204
4985 -2515394
4986 -2155343
4987 -1942252
4988 -2453932
4989 -2551492
4990 -2234343
4991 -2071228
4992 -2129951
4993 -2594440
4994 -2489582
4995 -2009721
4996 -2128973
4997 -2364540
4998 -2531399
4999 -2279421
5000 -1910456
5001 -2316422
5002 -2566820
5003 -2312145
5004 -2104614
5005 -2069034
5006 -2520269
5007 -2548960
5008 -2041218
5009 -2059622
5010 -2298199
5011 -2516728
5012 -2380404
5013 -1929695
5014 -2204609
5015 -2555494
5016 -2394546
5017 -2167677
5018 -1988421
5019 -2366409
5020 -2596550
5021 -2130778
5022 -2010879
5023 -2219006
5024 -2496183
5025 -2490180
5026 -1973861
5027 -2076251
5028 -2491452
5029 -2432474
5030 -2224427
5031 -1961569
5032 -2239228
5033 -2609700
5034 -2228694
5035 -2023872
5036 -2156309
5037 -2432195
5038 -2553963
5039 -2043666
5040 -1965837
5041 -2391656
5042 -2466453
5043 -2319641
5044 -1985763
5045 -2119918
5046 -2588187
5047 -2346732
5048 -2055827
5049 -2108655
5050 -2319267
5051 -2550705
5052 -2147655
5053 -1934866
5054 -2320866
5055 -2450114
5056 -2369386
5057 -2049518
5058 -2030211
5059 -2519904
5060 -2411155
5061 -2073761
5062 -2052851
5063 -2238337
5064 -2561375
5065 -2251897
5066 -1911995
5067 -2250497
5068 -2451499
5069 -2408495
5070 -2077666
5071 -1929659
5072 -2423761
5073 -2468476
5074 -2139611
5075 -2045337
5076 -2144594
5077 -2513645
5078 -2377150
5079 -1965536
5080 -2166239
5081 -2373341
5082 -2412091
5083 -2161889
5084 -1883701
5085 -2319169
5086 -2506446
5087 -2211033
5088 -2066258
5089 -2087734
5090 -2456776
5091 -2443359
5092 -1983346
5093 -2086825
5094 -2324456
5095 -2399900
5096 -2233242
5097 -1892669
5098 -2231114
5099 -2528267
5100 -2273542
5101 -2072322
5102 -2007655
5103 -2367731
5104 -2507639
5105 -2031052
5106 -1999696
5107 -2258222
5108 -2415746
5109 -2339046
5110 -1928018
5111 -2117372
5112 -2491974
5113 -2301356
5114 -2080401
5115 -1963860
5116 -2275370
5117 -2550897
5118 -2120014
5119 -1972066
5120 -2207448
5121 -2395192
5122 -2403353
5123 -1967336
5124 -1997806
5125 -2429839
5126 -2351136
5127 -2128368
5128 -1950140
5129 -2179122
5130 -2584443
5131 -2232148
5132 -1938367
5133 -2126953
5134 -2340129
5135 -2447807
5136 -2031271
5137 -1911994
5138 -2360773
5139 -2398602
5140 -2204201
5141 -1981647
5142 -2078648
5143 -2543084
5144 -2320539
5145 -1939205
5146 -2039875
5147 -2277073
5148 -2490264
5149 -2134475
5150 -1846077
5151 -2261293
5152 -2436769
5153 -2282891
5154 -2008866
5155 -1959379
5156 -2445642
5157 -2396929
5158 -1986812
5159 -1995399
5160 -2194609
5161 -2495176
5162 -2270204
5163 -1852999
5164 -2140629
5165 -2387989
5166 -2330317
5167 -2084361
5168 -1882288
5169 -2313882
5170 -2449726
5171 -2077977
5172 -1998079
5173 -2120865
5174 -2440574
5175 -2353105
5176 -1873447
5177 -2050768
5178 -2349258
5179 -2351500
5180 -2144212
5181 -1863134
5182 -2219792
5183 -2490662
5184 -2158287
5185 -1997744
5186 -2035299
5187 -2357541
5188 -2422124
5189 -1932159
5190 -1954545
5191 -2287922
5192 -2392523
5193 -2243031
5194 -1864326
5195 -2091028
5196 -2475913
5197 -2243573
5198 -2015780
5199 -1963130
5200 -2235878
5201 -2454208
5202 -2036287
5203 -1945152
5204 -2230361
5205 -2351581
5206 -2303356
5207 -1912905
5208 -1987639
5209 -2417870
5210 -2287183
5211 -2052512
5212 -1949861
5213 -2168062
5214 -2487709
5215 -2131027
5216 -1901420
5217 -2161608
5218 -2314132
5219 -2323754
5220 -1953771
5221 -1899137
5222 -2363093
5223 -2331893
5224 -2100943
5225 -1956378
5226 -2081683
5227 -2464367
5228 -2223418
5229 -1898258
5230 -2069773
5231 -2245994
5232 -2353427
5233 -2049830
5234 -1863914
5235 -2291387
5236 -2369063
5237 -2143146
5238 -1959178
5239 -1990796
5240 -2411806
5241 -2307528
5242 -1910563
5243 -2007799
5244 -2197639
5245 -2371783
5246 -2147409
5247 -1846991
5248 -2190367
5249 -2362279
5250 -2173142
5251 -1981495
5252 -1910564
5253 -2334933
5254 -2363910
5255 -1959197
5256 -1969986
5257 -2152959
5258 -2370900
5259 -2224096
5260 -1828846
5261 -2085723
5262 -2347951
5263 -2216061
5264 -2019844
5265 -1874484
5266 -2261448
5267 -2430464
5268 -2021942
5269 -1924146
5270 -2081460
5271 -2338229
5272 -2316603
5273 -1833286
5274 -1955342
5275 -2316166
5276 -2292244
5277 -2104980
5278 -1851012
5279 -2137720
5280 -2452487
5281 -2106286
5282 -1900512
5283 -1996928
5284 -2271453
5285 -2377776
5286 -1917629
5287 -1887895
5288 -2257375
5289 -2305568
5290 -2177439
5291 -1867296
5292 -2018285
5293 -2411492
5294 -2166786
5295 -1922634
5296 -1954151
5297 -2195051
5298 -2418867
5299 -2013252
5300 -1830693
5301 -2187677
5302 -2310405
5303 -2228753
5304 -1874198
5305 -1894189
5306 -2368133
5307 -2261722
5308 -1976917
5309 -1928626
5310 -2113676
5311 -2427757
5312 -2113765
5313 -1798584
5314 -2082710
5315 -2268112
5316 -2278540
5317 -1959598
5318 -1815330
5319 -2270805
5320 -2329790
5321 -2051170
5322 -1921545
5323 -1999291
5324 -2367111
5325 -2203068
5326 -1820536
5327 -2011449
5328 -2233964
5329 -2308012
5330 -2039051
5331 -1782651
5332 -2180667
5333 -2347128
5334 -2101648
5335 -1921395
5336 -1905378
5337 -2291119
5338 -2298750
5339 -1873618
5340 -1940988
5341 -2171512
5342 -2313885
5343 -2136055
5344 -1771023
5345 -2060700
5346 -2330396
5347 -2143505
5348 -1958816
5349 -1860557
5350 -2209086
5351 -2359706
5352 -1954417
5353 -1913520
5354 -2098012
5355 -2269132
5356 -2203115
5357 -1803347
5358 -1968625
5359 -2303934
5360 -2191850
5361 -2002941
5362 -1844354
5363 -2122015
5364 -2389687
5365 -2018306
5366 -1869445
5367 -2021710
5368 -2209305
5369 -2249162
5370 -1852285
5371 -1899767
5372 -2272586
5373 -2216973
5374 -2046863
5375 -1850156
5376 -2036360
5377 -2369489
5378 -2076670
5379 -1858466
5380 -1973445
5381 -2167931
5382 -2299963
5383 -1930128
5384 -1840534
5385 -2219779
5386 -2231959
5387 -2077769
5388 -1837973
5389 -1929633
5390 -2358027
5391 -2160131
5392 -1858601
5393 -1921431
5394 -2135046
5395 -2348515
5396 -2014678
5397 -1765656
5398 -2098117
5399 -2221929
5400 -2138454
5401 -1896185
5402 -1850423
5403 -2272015
5404 -2228216
5405 -1924203
5406 -1902494
5407 -2040788
5408 -2323130
5409 -2102871
5410 -1758980
5411 -2024423
5412 -2212974
5413 -2184913
5414 -1958245
5415 -1805435
5416 -2212539
5417 -2274458
5418 -1946519
5419 -1865150
5420 -1970202
5421 -2287905
5422 -2184540
5423 -1756404
5424 -1934032
5425 -2202719
5426 -2239399
5427 -2027373
5428 -1746534
5429 -2086861
5430 -2310609
5431 -2017232
5432 -1859124
5433 -1889287
5434 -2217174
5435 -2263945
5436 -1825135
5437 -1869029
5438 -2152037
5439 -2242039
5440 -2097571
5441 -1741727
5442 -1968643
5443 -2289290
5444 -2087900
5445 -1908032
5446 -1851856
5447 -2135359
5448 -2325111
5449 -1899135
5450 -1799156
5451 -2061233
5452 -2221639
5453 -2157834
5454 -1755502
5455 -1861790
5456 -2276390
5457 -2162240
5458 -1957339
5459 -1829215
5460 -2031931
5461 -2319802
5462 -1978009
5463 -1790222
5464 -1989026
5465 -2165854
5466 -2213384
5467 -1847153
5468 -1793021
5469 -2212419
5470 -2209893
5471 -2002265
5472 -1795591
5473 -1918498
5474 -2311209
5475 -2084597
5476 -1790348
5477 -1926264
5478 -2114088
5479 -2256365
5480 -1933458
5481 -1734756
5482 -2111294
5483 -2205731
5484 -2038098
5485 -1829493
5486 -1833899
5487 -2244435
5488 -2175770
5489 -1854843
5490 -1893837
5491 -2029271
5492 -2231860
5493 -2010106
5494 -1721824
5495 -2027062
5496 -2196196
5497 -2076885
5498 -1868319
5499 -1794554
5500 -2191484
5501 -2229790
5502 -1871095
5503 -1842238
5504 -1966069
5505 -2213265
5506 -2096624
5507 -1722166
5508 -1945666
5509 -2185206
5510 -2122677
5511 -1929168
5512 -1751665
5513 -2090360
5514 -2263372
5515 -1911806
5516 -1815795
5517 -1904155
5518 -2179155
5519 -2179176
5520 -1772004
5521 -1873857
5522 -2136988
5523 -2130068
5524 -1984928
5525 -1747216
5526 -1993997
5527 -2252246
5528 -1964758
5529 -1831898
5530 -1886163
5531 -2128206
5532 -2230333
5533 -1815069
5534 -1795843
5535 -2082565
5536 -2138980
5537 -2029368
5538 -1737295
5539 -1906461
5540 -2253085
5541 -2034950
5542 -1840729
5543 -1851989
5544 -2058250
5545 -2247775
5546 -1860242
5547 -1727437
5548 -2016680
5549 -2134735
5550 -2100133
5551 -1792233
5552 -1820062
5553 -2213518
5554 -2106923
5555 -1875213
5556 -1797837
5557 -1960211
5558 -2250342
5559 -1958386
5560 -1696864
5561 -1947754
5562 -2132294
5563 -2159712
5564 -1840311
5565 -1725732
5566 -2132633
5567 -2146833
5568 -1913946
5569 -1794869
5570 -1875719
5571 -2221795
5572 -2051724
5573 -1736312
5574 -1895592
5575 -2078459
5576 -2170038
5577 -1909281
5578 -1663820
5579 -2038569
5580 -2179055
5581 -1973530
5582 -1805894
5583 -1804793
5584 -2186780
5585 -2153284
5586 -1754907
5587 -1819068
5588 -2017969
5589 -2166748
5590 -1984459
5591 -1645139
5592 -1942143
5593 -2193893
5594 -2038953
5595 -1846446
5596 -1737206
5597 -2089853
5598 -2200709
5599 -1822526
5600 -1774891
5601 -1941373
5602 -2142366
5603 -2073992
5604 -1688600
5605 -1861687
5606 -2161560
5607 -2076148
5608 -1887814
5609 -1702638
5610 -1980621
5611 -2219652
5612 -1892053
5613 -1768313
5614 -1891456
5615 -2093462
5616 -2145258
5617 -1739129
5618 -1776071
5619 -2095813
5620 -2082524
5621 -1924276
5622 -1687689
5623 -1879365
5624 -2228360
5625 -1973340
5626 -1761907
5627 -1831728
5628 -2035412
5629 -2174127
5630 -1800466
5631 -1704499
5632 -2021590
5633 -2079438
5634 -1988857
5635 -1736828
5636 -1809753
5637 -2195420
5638 -2047713
5639 -1797895
5640 -1771272
5641 -1938052
5642 -2190182
5643 -1899592
5644 -1681916
5645 -1951686
5646 -2072296
5647 -2044580
5648 -1789262
5649 -1729261
5650 -2128823
5651 -2073324
5652 -1813005
5653 -1764394
5654 -1878568
5655 -2166166
5656 -1980507
5657 -1685286
5658 -1899083
5659 -2043767
5660 -2057919
5661 -1837159
5662 -1682265
5663 -2045323
5664 -2111020
5665 -1856226
5666 -1768079
5667 -1836256
5668 -2149013
5669 -2058978
5670 -1680489
5671 -1823443
5672 -2016021
5673 -2076722
5674 -1897225
5675 -1636554
5676 -1949288
5677 -2137810
5678 -1914343
5679 -1793633
5680 -1782814
5681 -2083798
5682 -2108533
5683 -1715331
5684 -1757846
5685 -1965760
5686 -2080908
5687 -1971837
5688 -1652918
5689 -1868125
5690 -2132764
5691 -1949540
5692 -1806941
5693 -1745579
5694 -2005015
5695 -2126876
5696 -1749129
5697 -1716799
5698 -1931145
5699 -2078450
5700 -2034380
5701 -1667826
5702 -1773764
5703 -2108141
5704 -2006153
5705 -1822712
5706 -1686115
5707 -1907416
5708 -2174581
5709 -1853208
5710 -1695911
5711 -1868252
5712 -2046497
5713 -2081942
5714 -1704392
5715 -1684643
5716 -2053995
5717 -2040316
5718 -1876819
5719 -1688532
5720 -1812837
5721 -2174594
5722 -1948931
5723 -1706061
5724 -1796494
5725 -1966515
5726 -2111597
5727 -1778821
5728 -1618608
5729 -1986001
5730 -2073491
5731 -1947697
5732 -1705900
5733 -1718697
5734 -2122855
5735 -2021609
5736 -1717356
5737 -1742929
5738 -1888426
5739 -2110570
5740 -1886219
5741 -1625439
5742 -1913267
5743 -2060112
5744 -1979028
5745 -1747161
5746 -1640919
5747 -2035308
5748 -2071860
5749 -1759529
5750 -1719897
5751 -1835209
5752 -2100486
5753 -1972440
5754 -1617771
5755 -1815368
5756 -2030184
5757 -1997027
5758 -1801327
5759 -1603897
5760 -1947302
5761 -2118012
5762 -1831252
5763 -1722973
5764 -1760009
5765 -2046123
5766 -2047878
5767 -1665834
5768 -1735120
5769 -1959470
5770 -2002330
5771 -1877607
5772 -1628309
5773 -1868797
5774 -2109042
5775 -1869846
5776 -1731929
5777 -1726217
5778 -1976439
5779 -2080902
5780 -1703207
5781 -1694742
5782 -1925300
5783 -2004469
5784 -1937660
5785 -1639126
5786 -1782466
5787 -2094105
5788 -1917396
5789 -1738321
5790 -1678758
5791 -1900983
5792 -2123930
5793 -1783080
5794 -1658489
5795 -1872900
5796 -1990989
5797 -1992506
5798 -1683230
5799 -1679833
5800 -2026158
5801 -1947954
5802 -1787147
5803 -1696521
5804 -1830970
5805 -2107934
5806 -1852699
5807 -1644015
5808 -1807199
5809 -1946200
5810 -2013117
5811 -1730777
5812 -1625139
5813 -1977191
5814 -1991654
5815 -1821406
5816 -1698329
5817 -1766294
5818 -2087044
5819 -1913463
5820 -1629246
5821 -1752880
5822 -1908962
5823 -2031306
5824 -1793910
5825 -1586755
5826 -1911906
5827 -2014805
5828 -1864148
5829 -1714380
5830 -1682542
5831 -2023778
5832 -1976417
5833 -1656128
5834 -1720943
5835 -1881693
5836 -2036606
5837 -1862931
5838 -1564473
5839 -1832908
5840 -2014368
5841 -1894320
5842 -1718408
5843 -1616171
5844 -1959125
5845 -2037004
5846 -1709351
5847 -1691639
5848 -1821755
5849 -2014650
5850 -1928997
5851 -1568017
5852 -1736323
5853 -1993398
5854 -1934545
5855 -1775505
5856 -1586145
5857 -1878880
5858 -2077964
5859 -1779224
5860 -1673658
5861 -1759108
5862 -1967190
5863 -1977102
5864 -1603166
5865 -1666489
5866 -1961883
5867 -1965625
5868 -1831129
5869 -1582870
5870 -1779110
5871 -2085047
5872 -1839934
5873 -1654161
5874 -1677189
5875 -1891512
5876 -2057787
5877 -1685740
5878 -1607559
5879 -1895294
5880 -1977568
5881 -1892426
5882 -1610640
5883 -1668029
5884 -2038143
5885 -1912104
5886 -1696471
5887 -1656942
5888 -1816099
5889 -2063471
5890 -1785155
5891 -1591045
5892 -1816865
5893 -1937787
5894 -1919222
5895 -1657357
5896 -1607694
5897 -1991326
5898 -1946218
5899 -1733899
5900 -1649885
5901 -1757792
5902 -2055276
5903 -1849115
5904 -1569897
5905 -1752896
5906 -1891355
5907 -1950675
5908 -1721951
5909 -1559858
5910 -1921207
5911 -1987225
5912 -1777520
5913 -1653437
5914 -1669758
5915 -1998696
5916 -1930005
5917 -1589939
5918 -1682125
5919 -1854346
5920 -1966187
5921 -1799491
5922 -1555824
5923 -1835440
5924 -1968817
5925 -1790074
5926 -1673216
5927 -1635231
5928 -1931638
5929 -1976951
5930 -1633684
5931 -1657006
5932 -1813900
5933 -1962424
5934 -1868485
5935 -1547807
5936 -1734029
5937 -1953867
5938 -1833684
5939 -1709953
5940 -1610579
5941 -1866049
5942 -2012520
5943 -1687788
5944 -1630944
5945 -1766843
5946 -1920417
5947 -1900352
5948 -1572371
5949 -1659465
5950 -1938856
5951 -1869600
5952 -1750381
5953 -1590642
5954 -1793681
5955 -2014377
5956 -1726504
5957 -1601518
5958 -1716955
5959 -1888121
5960 -1954121
5961 -1610108
5962 -1595252
5963 -1907330
5964 -1907543
5965 -1793279
5966 -1591769
5967 -1680935
5968 -1988070
5969 -1797716
5970 -1617222
5971 -1682474
5972 -1837953
5973 -1982684
5974 -1680695
5975 -1557500
5976 -1852448
5977 -1902627
5978 -1815511
5979 -1596187
5980 -1619738
5981 -1972573
5982 -1861646
5983 -1627817
5984 -1660036
5985 -1792436
5986 -1983848
5987 -1734729
5988 -1508030
5989 -1782519
5990 -1907385
5991 -1838628
5992 -1624277
5993 -1548825
5994 -1926832
5995 -1939039
5996 -1677773
5997 -1617140
5998 -1704199
5999 -1957913
6000 -1830169
6001 -1517069
6002 -1702008
6003 -1876949
6004 -1878601
6005 -1695665
6006 -1523041
6007 -1844026
6008 -1959646
6009 -1708672
6010 -1609781
6011 -1637545
6012 -1906676
6013 -1887196
6014 -1550136
6015 -1655742
6016 -1848231
6017 -1896663
6018 -1749475
6019 -1496334
6020 -1752128
6021 -1962712
6022 -1756549
6023 -1612074
6024 -1590896
6025 -1857931
6026 -1968646
6027 -1609946
6028 -1598238
6029 -1782434
6030 -1883568
6031 -1808461
6032 -1499731
6033 -1649663
6034 -1941250
6035 -1813881
6036 -1653046
6037 -1570618
6038 -1791789
6039 -1996101
6040 -1668754
6041 -1540205
6042 -1712465
6043 -1856926
6044 -1871895
6045 -1557215
6046 -1582459
6047 -1903135
6048 -1850979
6049 -1697176
6050 -1558297
6051 -1693179
6052 -1972349
6053 -1739020
6054 -1538764
6055 -1659767
6056 -1806918
6057 -1920796
6058 -1642195
6059 -1530670
6060 -1832744
6061 -1857333
6062 -1718877
6063 -1564325
6064 -1622712
6065 -1939942
6066 -1796651
6067 -1556350
6068 -1638184
6069 -1779475
6070 -1923722
6071 -1685448
6072 -1491045
6073 -1760682
6074 -1851540
6075 -1754098
6076 -1595246
6077 -1572429
6078 -1893702
6079 -1855235
6080 -1592587
6081 -1608278
6082 -1719830
6083 -1906204
6084 -1749766
6085 -1472607
6086 -1697209
6087 -1846091
6088 -1800753
6089 -1649036
6090 -1534855
6091 -1821136
6092 -1882161
6093 -1612207
6094 -1593834
6095 -1671172
6096 -1860826
6097 -1797101
6098 -1484741
6099 -1648759
6100 -1850725
6101 -1822188
6102 -1673773
6103 -1500066
6104 -1754523
6105 -1903972
6106 -1650750
6107 -1572784
6108 -1629586
6109 -1838010
6110 -1869068
6111 -1528135
6112 -1580213
6113 -1806160
6114 -1829732
6115 -1717927
6116 -1470609
6117 -1659261
6118 -1910986
6119 -1720832
6120 -1589389
6121 -1591385
6122 -1783656
6123 -1909853
6124 -1579786
6125 -1524019
6126 -1755688
6127 -1818757
6128 -1748435
6129 -1490718
6130 -1586582
6131 -1909366
6132 -1781371
6133 -1606366
6134 -1562177
6135 -1708677
6136 -1907682
6137 -1642507
6138 -1489767
6139 -1697984
6140 -1805993
6141 -1805844
6142 -1540900
6143 -1516908
6144 -1862888
6145 -1820281
6146 -1621969
6147 -1526029
6148 -1635308
6149 -1909047
6150 -1717054
6151 -1484831
6152 -1644826
6153 -1782864
6154 -1837303
6155 -1590173
6156 -1463956
6157 -1790042
6158 -1840391
6159 -1649828
6160 -1526409
6161 -1570025
6162 -1890131
6163 -1798515
6164 -1506897
6165 -1579676
6166 -1730789
6167 -1841196
6168 -1666086
6169 -1438101
6170 -1701775
6171 -1846517
6172 -1702316
6173 -1561524
6174 -1527535
6175 -1821854
6176 -1852557
6177 -1539341
6178 -1536282
6179 -1667151
6180 -1825073
6181 -1728200
6182 -1445194
6183 -1630411
6184 -1835138
6185 -1742118
6186 -1588235
6187 -1486433
6188 -1752498
6189 -1872068
6190 -1578370
6191 -1510904
6192 -1622965
6193 -1812237
6194 -1798615
6195 -1470905
6196 -1552196
6197 -1795425
6198 -1775373
6199 -1639964
6200 -1465084
6201 -1651434
6202 -1875675
6203 -1641642
6204 -1521903
6205 -1583659
6206 -1763555
6207 -1844081
6208 -1523303
6209 -1488452
6210 -1746534
6211 -1766321
6212 -1680714
6213 -1480744
6214 -1589976
6215 -1866471
6216 -1687370
6217 -1534066
6218 -1563696
6219 -1707326
6220 -1849316
6221 -1569052
6222 -1453924
6223 -1694389
6224 -1778783
6225 -1728650
6226 -1510806
6227 -1519126
6228 -1825165
6229 -1738359
6230 -1542283
6231 -1533405
6232 -1642832
6233 -1836768
6234 -1630606
6235 -1440400
6236 -1663676
6237 -1776869
6238 -1754084
6239 -1540300
6240 -1456718
6241 -1770231
6242 -1772500
6243 -1571441
6244 -1516101
6245 -1584677
6246 -1824302
6247 -1697979
6248 -1446562
6249 -1601338
6250 -1741656
6251 -1765956
6252 -1577185
6253 -1421066
6254 -1703000
6255 -1799580
6256 -1611429
6257 -1534212
6258 -1547492
6259 -1790630
6260 -1758482
6261 -1474001
6262 -1550687
6263 -1703596
6264 -1764059
6265 -1627269
6266 -1398350
6267 -1644564
6268 -1827241
6269 -1654471
6270 -1522277
6271 -1486504
6272 -1746896
6273 -1807926
6274 -1493184
6275 -1489278
6276 -1657298
6277 -1766037
6278 -1691833
6279 -1420843
6280 -1570458
6281 -1799668
6282 -1687408
6283 -1544028
6284 -1442072
6285 -1658753
6286 -1836706
6287 -1562463
6288 -1468640
6289 -1601344
6290 -1742511
6291 -1754681
6292 -1450759
6293 -1486918
6294 -1771445
6295 -1703136
6296 -1563403
6297 -1433798
6298 -1607114
6299 -1859184
6300 -1623407
6301 -1461843
6302 -1562310
6303 -1704625
6304 -1773588
6305 -1492132
6306 -1424954
6307 -1710888
6308 -1730871
6309 -1620738
6310 -1452999
6311 -1532859
6312 -1828531
6313 -1677146
6314 -1462626
6315 -1505325
6316 -1645260
6317 -1801971
6318 -1565541
6319 -1391343
6320 -1649179
6321 -1748263
6322 -1668091
6323 -1483418
6324 -1460844
6325 -1768403
6326 -1727528
6327 -1484049
6328 -1482186
6329 -1595770
6330 -1793109
6331 -1642159
6332 -1392554
6333 -1580830
6334 -1721477
6335 -1694828
6336 -1527240
6337 -1410812
6338 -1701228
6339 -1751098
6340 -1527160
6341 -1484756
6342 -1551973
6343 -1764173
6344 -1697096
6345 -1402711
6346 -1507735
6347 -1684963
6348 -1705079
6349 -1570784
6350 -1391597
6351 -1621888
6352 -1779609
6353 -1578027
6354 -1482927
6355 -1509699
6356 -1724544
6357 -1736338
6358 -1425308
6359 -1461491
6360 -1656030
6361 -1717233
6362 -1625937
6363 -1395243
6364 -1549890
6365 -1773735
6366 -1618992
6367 -1500234
6368 -1456478
6369 -1640410
6370 -1754523
6371 -1485506
6372 -1438442
6373 -1612310
6374 -1707856
6375 -1670373
6376 -1420331
6377 -1485376
6378 -1740821
6379 -1644748
6380 -1501627
6381 -1445451
6382 -1595106
6383 -1773141
6384 -1535949
6385 -1425294
6386 -1587085
6387 -1680627
6388 -1682630
6389 -1429270
6390 -1425074
6391 -1708699
6392 -1679603
6393 -1530527
6394 -1435290
6395 -1537887
6396 -1781361
6397 -1603433
6398 -1412636
6399 -1524937
6400 -1645937
6401 -1702668
6402 -1488977
6403 -1390875
6404 -1672072
6405 -1703560
6406 -1562409
6407 -1436174
6408 -1465284
6409 -1742438
6410 -1651891
6411 -1416751
6412 -1484737
6413 -1605493
6414 -1724276
6415 -1542541
6416 -1366741
6417 -1614492
6418 -1710009
6419 -1587383
6420 -1442727
6421 -1408149
6422 -1697098
6423 -1698022
6424 -1440017
6425 -1447996
6426 -1569928
6427 -1716283
6428 -1611523
6429 -1364006
6430 -1526971
6431 -1695270
6432 -1621384
6433 -1479884
6434 -1368307
6435 -1639188
6436 -1754382
6437 -1487585
6438 -1421010
6439 -1521191
6440 -1703776
6441 -1665112
6442 -1362421
6443 -1449162
6444 -1664423
6445 -1651415
6446 -1528158
6447 -1366802
6448 -1564980
6449 -1758943
6450 -1539083
6451 -1420185
6452 -1462359
6453 -1644992
6454 -1712787
6455 -1413422
6456 -1401444
6457 -1616102
6458 -1665366
6459 -1593976
6460 -1379585
6461 -1483823
6462 -1736042
6463 -1574022
6464 -1419179
6465 -1431462
6466 -1601269
6467 -1730716
6468 -1463894
6469 -1370804
6470 -1573237
6471 -1667638
6472 -1617704
6473 -1391725
6474 -1397598
6475 -1694538
6476 -1623608
6477 -1450810
6478 -1414115
6479 -1536283
6480 -1747200
6481 -1544128
6482 -1349669
6483 -1506647
6484 -1633604
6485 -1640789
6486 -1438566
6487 -1355608
6488 -1635782
6489 -1653207
6490 -1509108
6491 -1422853
6492 -1473575
6493 -1694220
6494 -1582729
6495 -1357867
6496 -1476013
6497 -1605713
6498 -1660113
6499 -1484751
6500 -1338206
6501 -1586372
6502 -1675127
6503 -1531324
6504 -1422044
6505 -1423918
6506 -1658675
6507 -1627307
6508 -1376702
6509 -1442970
6510 -1571522
6511 -1665367
6512 -1540007
6513 -1331861
6514 -1514625
6515 -1666513
6516 -1562631
6517 -1430322
6518 -1373339
6519 -1604058
6520 -1673246
6521 -1424171
6522 -1413510
6523 -1533580
6524 -1641092
6525 -1571100
6526 -1323440
6527 -1459673
6528 -1658835
6529 -1580147
6530 -1457978
6531 -1366486
6532 -1557551
6533 -1704137
6534 -1467762
6535 -1384416
6536 -1482936
6537 -1608024
6538 -1613483
6539 -1358671
6540 -1408343
6541 -1634975
6542 -1603630
6543 -1490891
6544 -1358413
6545 -1494833
6546 -1699353
6547 -1506164
6548 -1363789
6549 -1446702
6550 -1582386
6551 -1652261
6552 -1398986
6553 -1366077
6554 -1602139
6555 -1611145
6556 -1512515
6557 -1352092
6558 -1423879
6559 -1685683
6560 -1560542
6561 -1371358
6562 -1402739
6563 -1545419
6564 -1682189
6565 -1460929
6566 -1315541
6567 -1534120
6568 -1611862
6569 -1544195
6570 -1373282
6571 -1366763
6572 -1646793
6573 -1601072
6574 -1405722
6575 -1388569
6576 -1492775
6577 -1675596
6578 -1519095
6579 -1307658
6580 -1466346
6581 -1592034
6582 -1580791
6583 -1414163
6584 -1335545
6585 -1599151
6586 -1643997
6587 -1424525
6588 -1360543
6589 -1437732
6590 -1653485
6591 -1571902
6592 -1302603
6593 -1418556
6594 -1580380
6595 -1618612
6596 -1474986
6597 -1298995
6598 -1517355
6599 -1646489
6600 -1478430
6601 -1364707
6602 -1379042
6603 -1608534
6604 -1631104
6605 -1345291
6606 -1369881
6607 -1543591
6608 -1614440
6609 -1518701
6610 -1293578
6611 -1440282
6612 -1636164
6613 -1509696
6614 -1392261
6615 -1360786
6616 -1553414
6617 -1645425
6618 -1394178
6619 -1343282
6620 -1489371
6621 -1594375
6622 -1554142
6623 -1301562
6624 -1374941
6625 -1614780
6626 -1556674
6627 -1429090
6628 -1340690
6629 -1486025
6630 -1659334
6631 -1434270
6632 -1321965
6633 -1445938
6634 -1563345
6635 -1586403
6636 -1352397
6637 -1335660
6638 -1582769
6639 -1569682
6640 -1451433
6641 -1337283
6642 -1418657
6643 -1636476
6644 -1492948
6645 -1326252
6646 -1411416
6647 -1531844
6648 -1614584
6649 -1395829
6650 -1298899
6651 -1532585
6652 -1581452
6653 -1477468
6654 -1336224
6655 -1360257
6656 -1608976
6657 -1545672
6658 -1358211
6659 -1397151
6660 -1490855
6661 -1597478
6662 -1441955
6663 -1280528
6664 -1478028
6665 -1574973
6666 -1499619
6667 -1357524
6668 -1321784
6669 -1580074
6670 -1594126
6671 -1367934
6672 -1359070
6673 -1442898
6674 -1594215
6675 -1487335
6676 -1268497
6677 -1427734
6678 -1567735
6679 -1531829
6680 -1391356
6681 -1291089
6682 -1522180
6683 -1606127
6684 -1404857
6685 -1327841
6686 -1386660
6687 -1564049
6688 -1543906
6689 -1296978
6690 -1376776
6691 -1540065
6692 -1536384
6693 -1421523
6694 -1281536
6695 -1461591
6696 -1609065
6697 -1426215
6698 -1335731
6699 -1366789
6700 -1542311
6701 -1584292
6702 -1327322
6703 -1327774
6704 -1502132
6705 -1539732
6706 -1459114
6707 -1275364
6708 -1396462
6709 -1617312
6710 -1477587
6711 -1340894
6712 -1340078
6713 -1498600
6714 -1618758
6715 -1362371
6716 -1274044
6717 -1455927
6718 -1542174
6719 -1504258
6720 -1298551
6721 -1339406
6722 -1583165
6723 -1511880
6724 -1365373
6725 -1316136
6726 -1431657
6727 -1609785
6728 -1418866
6729 -1261352
6730 -1399419
6731 -1526196
6732 -1551248
6733 -1341880
6734 -1273131
6735 -1531934
6736 -1538100
6737 -1387770
6738 -1305353
6739 -1368535
6740 -1598237
6741 -1477872
6742 -1277579
6743 -1363048
6744 -1497424
6745 -1564405
6746 -1384368
6747 -1246437
6748 -1465073
6749 -1552811
6750 -1427399
6751 -1314743
6752 -1315348
6753 -1564101
6754 -1537688
6755 -1300119
6756 -1322135
6757 -1447812
6758 -1558912
6759 -1423926
6760 -1223354
6761 -1407102
6762 -1551488
6763 -1471965
6764 -1342017
6765 -1277985
6766 -1497754
6767 -1561455
6768 -1334422
6769 -1307516
6770 -1400083
6771 -1537776
6772 -1489014
6773 -1244645
6774 -1352906
6775 -1538016
6776 -1491901
6777 -1380580
6778 -1257070
6779 -1436826
6780 -1563762
6781 -1367262
6782 -1305480
6783 -1370347
6784 -1500627
6785 -1517620
6786 -1279939
6787 -1312110
6788 -1500472
6789 -1497548
6790 -1402052
6791 -1244773
6792 -1374395
6793 -1573932
6794 -1416623
6795 -1308289
6796 -1337053
6797 -1471293
6798 -1539407
6799 -1314254
6800 -1269854
6801 -1454612
6802 -1492824
6803 -1425716
6804 -1265174
6805 -1331144
6806 -1562701
6807 -1456301
6808 -1311210
6809 -1304502
6810 -1406307
6811 -1542335
6812 -1357776
6813 -1244932
6814 -1414473
6815 -1487155
6816 -1459171
6817 -1289297
6818 -1284643
6819 -1526744
6820 -1480554
6821 -1318150
6822 -1284619
6823 -1376775
6824 -1554395
6825 -1412645
6826 -1236395
6827 -1378404
6828 -1473215
6829 -1479019
6830 -1314921
6831 -1247728
6832 -1478532
6833 -1508131
6834 -1344314
6835 -1276052
6836 -1336220
6837 -1539243
6838 -1472594
6839 -1240881
6840 -1320890
6841 -1446186
6842 -1492321
6843 -1359519
6844 -1209661
6845 -1416645
6846 -1522917
6847 -1378243
6848 -1287106
6849 -1297816
6850 -1497052
6851 -1499610
6852 -1259564
6853 -1274844
6854 -1411328
6855 -1495176
6856 -1406795
6857 -1212504
6858 -1357660
6859 -1522776
6860 -1416190
6861 -1298273
6862 -1257285
6863 -1445166
6864 -1518935
6865 -1283503
6866 -1252151
6867 -1383272
6868 -1487859
6869 -1456651
6870 -1224526
6871 -1298105
6872 -1491951
6873 -1439130
6874 -1323573
6875 -1234276
6876 -1379284
6877 -1542254
6878 -1345177
6879 -1244940
6880 -1344412
6881 -1467387
6882 -1490982
6883 -1246114
6884 -1230568
6885 -1453991
6886 -1469544
6887 -1354848
6888 -1230094
6889 -1321665
6890 -1534147
6891 -1395395
6892 -1253269
6893 -1302685
6894 -1414108
6895 -1498127
6896 -1289206
6897 -1201023
6898 -1412785
6899 -1469033
6900 -1396423
6901 -1254961
6902 -1262636
6903 -1505183
6904 -1434718
6905 -1262179
6906 -1273082
6907 -1374598
6908 -1510394
6909 -1342062
6910 -1191956
6911 -1365938
6912 -1470226
6913 -1417399
6914 -1268813
6915 -1216339
6916 -1459199
6917 -1468417
6918 -1287155
6919 -1255946
6920 -1329824
6921 -1495948
6922 -1404595
6923 -1198625
6924 -1314454
6925 -1437179
6926 -1430323
6927 -1303116
6928 -1186975
6929 -1398700
6930 -1482593
6931 -1329937
6932 -1262580
6933 -1294012
6934 -1457016
6935 -1445750
6936 -1218705
6937 -1271287
6938 -1405624
6939 -1428836
6940 -1338846
6941 -1190515
6942 -1359083
6943 -1498855
6944 -1350645
6945 -1264357
6946 -1255281
6947 -1414347
6948 -1464512
6949 -1239372
6950 -1246451
6951 -1374960
6952 -1427384
6953 -1366297
6954 -1197565
6955 -1301082
6956 -1485867
6957 -1370944
6958 -1257011
6959 -1229699
6960 -1367258
6961 -1491151
6962 -1283883
6963 -1215526
6964 -1348539
6965 -1426614
6966 -1407681
6967 -1214646
6968 -1240386
6969 -1450396
6970 -1397636
6971 -1277246
6972 -1216857
6973 -1331302
6974 -1504133
6975 -1326087
6976 -1200035
6977 -1307844
6978 -1402934
6979 -1425704
6980 -1242347
6981 -1195372
6982 -1420815
6983 -1424287
6984 -1309517
6985 -1223096
6986 -1278872
6987 -1486131
6988 -1364732
6989 -1193132
6990 -1263688
6991 -1375420
6992 -1446794
6993 -1278688
6994 -1165238
6995 -1374998
6996 -1442826
6997 -1343321
6998 -1226546
6999 -1228741
7000 -1451162
7001 -1407220
7002 -1200235
7003 -1233007
7004 -1344860
7005 -1461339
7006 -1329255
7007 -1150833
7008 -1308096
7009 -1433192
7010 -1374254
7011 -1246445
7012 -1184140
7013 -1389900
7014 -1434647
7015 -1233090
7016 -1223049
7017 -1305740
7018 -1447140
7019 -1384715
7020 -1153035
7021 -1256149
7022 -1412071
7023 -1391631
7024 -1273695
7025 -1167197
7026 -1346480
7027 -1458307
7028 -1286691
7029 -1213102
7030 -1260880
7031 -1409419
7032 -1411628
7033 -1174845
7034 -1206982
7035 -1391028
7036 -1406950
7037 -1315932
7038 -1157437
7039 -1287340
7040 -1463126
7041 -1326743
7042 -1214305
7043 -1218312
7044 -1361444
7045 -1440763
7046 -1217101
7047 -1181967
7048 -1350188
7049 -1400350
7050 -1354044
7051 -1170632
7052 -1227471
7053 -1435660
7054 -1358015
7055 -1224629
7056 -1200872
7057 -1312667
7058 -1451745
7059 -1281279
7060 -1167443
7061 -1309557
7062 -1379572
7063 -1368618
7064 -1189892
7065 -1173145
7066 -1408712
7067 -1373506
7068 -1248489
7069 -1195371
7070 -1269367
7071 -1445557
7072 -1317689
7073 -1159885
7074 -1258674
7075 -1353082
7076 -1387319
7077 -1227278
7078 -1150345
7079 -1365689
7080 -1414679
7081 -1275204
7082 -1189806
7083 -1224176
7084 -1418301
7085 -1361693
7086 -1163984
7087 -1226587
7088 -1325763
7089 -1390161
7090 -1274138
7091 -1135135
7092 -1313072
7093 -1397323
7094 -1288585
7095 -1213323
7096 -1190067
7097 -1380359
7098 -1389188
7099 -1188300
7100 -1208111
7101 -1302151
7102 -1389456
7103 -1318955
7104 -1134512
7105 -1262769
7106 -1389127
7107 -1301220
7108 -1210295
7109 -1170387
7110 -1350916
7111 -1414900
7112 -1214831
7113 -1187659
7114 -1273950
7115 -1366182
7116 -1345987
7117 -1140014
7118 -1206136
7119 -1369228
7120 -1338219
7121 -1246044
7122 -1156243
7123 -1298530
7124 -1426777
7125 -1244659
7126 -1161734
7127 -1241506
7128 -1351537
7129 -1379631
7130 -1155431
7131 -1159487
7132 -1348327
7133 -1355938
7134 -1277777
7135 -1149746
7136 -1229629
7137 -1414007
7138 -1283234
7139 -1161393
7140 -1196409
7141 -1322030
7142 -1401367
7143 -1199126
7144 -1126788
7145 -1310908
7146 -1362803
7147 -1296917
7148 -1148403
7149 -1171384
7150 -1394316
7151 -1323868
7152 -1176218
7153 -1175845
7154 -1282201
7155 -1406248
7156 -1245512
7157 -1099497
7158 -1263952
7159 -1352336
7160 -1325547
7161 -1170203
7162 -1130579
7163 -1361852
7164 -1371097
7165 -1208294
7166 -1156845
7167 -1221117
7168 -1391505
7169 -1294444
7170 -1104193
7171 -1216468
7172 -1335628
7173 -1349319
7174 -1221789
7175 -1108818
7176 -1309313
7177 -1382754
7178 -1234360
7179 -1166916
7180 -1173738
7181 -1359765
7182 -1343146
7183 -1128726
7184 -1186446
7185 -1307100
7186 -1348662
7187 -1247546
7188 -1089763
7189 -1250170
7190 -1384218
7191 -1262674
7192 -1160378
7193 -1147976
7194 -1319805
7195 -1369806
7196 -1167460
7197 -1157353
7198 -1266232
7199 -1339348
7200 -1287197
7201 -1095708
7202 -1190523
7203 -1358258
7204 -1294003
7205 -1192087
7206 -1131029
7207 -1272074
7208 -1394322
7209 -1202828
7210 -1132791
7211 -1230397
7212 -1312596
7213 -1320053
7214 -1122239
7215 -1157611
7216 -1338513
7217 -1303182
7218 -1217932
7219 -1126752
7220 -1221862
7221 -1385743
7222 -1227525
7223 -1121182
7224 -1193455
7225 -1287961
7226 -1343214
7227 -1165243
7228 -1126999
7229 -1308989
7230 -1311833
7231 -1225020
7232 -1121177
7233 -1179255
7234 -1367723
7235 -1272045
7236 -1127852
7237 -1175196
7238 -1267078
7239 -1355639
7240 -1199317
7241 -1091792
7242 -1265345
7243 -1306922
7244 -1249190
7245 -1141432
7246 -1135855
7247 -1343647
7248 -1313965
7249 -1144247
7250 -1148643
7251 -1228812
7252 -1347091
7253 -1238354
7254 -1073523
7255 -1210069
7256 -1309968
7257 -1274608
7258 -1172201
7259 -1109423
7260 -1303048
7261 -1320810
7262 -1160153
7263 -1144995
7264 -1199351
7265 -1325549
7266 -1269122
7267 -1077023
7268 -1177119
7269 -1302368
7270 -1290519
7271 -1193354
7272 -1087086
7273 -1256364
7274 -1339241
7275 -1183671
7276 -1127453
7277 -1161704
7278 -1314273
7279 -1314498
7280 -1093367
7281 -1134914
7282 -1278542
7283 -1302737
7284 -1219730
7285 -1062614
7286 -1188946
7287 -1339187
7288 -1231155
7289 -1137321
7290 -1131454
7291 -1275195
7292 -1342754
7293 -1135778
7294 -1096972
7295 -1238060
7296 -1298488
7297 -1250066
7298 -1075176
7299 -1140223
7300 -1337244
7301 -1256605
7302 -1152008
7303 -1118181
7304 -1220711
7305 -1341211
7306 -1164219
7307 -1079580
7308 -1199324
7309 -1287454
7310 -1275254
7311 -1109273
7312 -1094821
7313 -1320777
7314 -1284556
7315 -1169500
7316 -1091246
7317 -1161438
7318 -1343904
7319 -1215320
7320 -1072939
7321 -1171011
7322 -1263574
7323 -1308778
7324 -1144253
7325 -1060398
7326 -1262651
7327 -1297285
7328 -1192840
7329 -1092168
7330 -1121482
7331 -1323672
7332 -1272833
7333 -1095243
7334 -1135498
7335 -1220335
7336 -1304174
7337 -1181040
7338 -1048790
7339 -1210810
7340 -1289208
7341 -1215758
7342 -1121865
7343 -1093186
7344 -1283457
7345 -1298580
7346 -1115444
7347 -1106400
7348 -1180237
7349 -1283273
7350 -1222632
7351 -1047527
7352 -1168412
7353 -1280845
7354 -1233619
7355 -1148078
7356 -1074721
7357 -1234902
7358 -1309304
7359 -1133603
7360 -1093359
7361 -1155581
7362 -1275885
7363 -1264087
7364 -1069291
7365 -1128390
7366 -1264018
7367 -1244417
7368 -1165053
7369 -1064867
7370 -1184596
7371 -1310475
7372 -1167009
7373 -1100035
7374 -1136084
7375 -1249765
7376 -1291369
7377 -1093882
7378 -1082856
7379 -1227800
7380 -1244891
7381 -1187766
7382 -1061316
7383 -1138514
7384 -1307613
7385 -1194583
7386 -1091811
7387 -1121145
7388 -1219144
7389 -1304927
7390 -1116150
7391 -1057126
7392 -1205164
7393 -1241458
7394 -1217241
7395 -1075574
7396 -1096440
7397 -1284281
7398 -1226875
7399 -1108058
7400 -1091440
7401 -1172218
7402 -1302859
7403 -1153394
7404 -1039161
7405 -1168778
7406 -1246050
7407 -1243445
7408 -1094720
7409 -1057051
7410 -1251495
7411 -1239264
7412 -1122602
7413 -1083236
7414 -1133608
7415 -1281413
7416 -1193027
7417 -1042201
7418 -1138381
7419 -1228233
7420 -1252909
7421 -1121995
7422 -1020908
7423 -1202395
7424 -1259553
7425 -1146535
7426 -1080337
7427 -1100106
7428 -1267633
7429 -1239042
7430 -1053223
7431 -1104563
7432 -1203748
7433 -1251710
7434 -1153497
7435 -1008254
7436 -1164348
7437 -1271191
7438 -1177401
7439 -1090696
7440 -1065192
7441 -1230436
7442 -1267020
7443 -1073814
7444 -1061028
7445 -1160045
7446 -1248229
7447 -1192106
7448 -1016704
7449 -1115421
7450 -1267016
7451 -1201663
7452 -1110328
7453 -1031731
7454 -1178107
7455 -1284053
7456 -1103801
7457 -1047746
7458 -1126440
7459 -1231113
7460 -1233480
7461 -1039258
7462 -1070494
7463 -1236013
7464 -1213914
7465 -1125510
7466 -1027752
7467 -1126736
7468 -1292833
7469 -1153196
7470 -1054176
7471 -1108312
7472 -1206177
7473 -1249969
7474 -1070486
7475 -1028398
7476 -1199409
7477 -1219703
7478 -1156901
7479 -1036361
7480 -1084239
7481 -1275548
7482 -1181518
7483 -1053362
7484 -1076328
7485 -1152738
7486 -1265591
7487 -1113899
7488 -1005866
7489 -1156517
7490 -1220871
7491 -1180453
7492 -1066125
7493 -1044916
7494 -1238061
7495 -1206944
7496 -1073833
7497 -1055290
7498 -1122129
7499 -1258913
7500 -1159179
7501 -1017380
7502 -1122265
7503 -1197756
7504 -1194330
7505 -1087726
7506 -1021493
7507 -1197200
7508 -1217613
7509 -1080644
7510 -1059064
7511 -1095804
7512 -1238224
7513 -1189846
7514 -1016353
7515 -1082020
7516 -1188799
7517 -1193724
7518 -1105891
7519 -1002499
7520 -1151503
7521 -1232878
7522 -1112943
7523 -1060997
7524 -1070330
7525 -1205613
7526 -1217644
7527 -1024556
7528 -1051169
7529 -1152361
7530 -1202194
7531 -1143409
7532  -992770
7533 -1108540
7534 -1239950
7535 -1140552
7536 -1064408
7537 -1046391
7538 -1166493
7539 -1234349
7540 -1041653
7541 -1026645
7542 -1136890
7543 -1194697
7544 -1168353
7545 -1001548
7546 -1067424
7547 -1217369
7548 -1157953
7549 -1073651
7550 -1022884
7551 -1132205
7552 -1247384
7553 -1083549
7554 -1012175
7555 -1116363
7556 -1193100
7557 -1184535
7558 -1016048
7559 -1016679
7560 -1202868
7561 -1182621
7562 -1085326
7563 -1019835
7564 -1092435
7565 -1240868
7566 -1122508
7567 -1003285
7568 -1081420
7569 -1156006
7570 -1200353
7571 -1053558
7572  -985762
7573 -1164343
7574 -1196764
7575 -1121819
7576 -1022015
7577 -1040297
7578 -1225727
7579 -1164711
7580 -1014717
7581 -1043083
7582 -1126400
7583 -1207245
7584 -1087548
7585  -969840
7586 -1128602
7587 -1202256
7588 -1133826
7589 -1031991
7590 -1001840
7591 -1186988
7592 -1191400
7593 -1026726
7594 -1025288
7595 -1098474
7596 -1208023
7597 -1135579
7598  -973189
7599 -1075759
7600 -1185763
7601 -1153499
7602 -1047966
7603  -972088
7604 -1150323
7605 -1215586
7606 -1064239
7607 -1012751
7608 -1061863
7609 -1185634
7610 -1170213
7611  -981219
7612 -1035827
7613 -1157008
7614 -1153742
7615 -1079703
7616  -974231
7617 -1101284
7618 -1227858
7619 -1092978
7620 -1015961
7621 -1027913
7622 -1152609
7623 -1193922
7624 -1009559
7625 -1006070
7626 -1124836
7627 -1165465
7628 -1120079
7629  -982136
7630 -1056504
7631 -1209321
7632 -1106541
7633 -1016947
7634 -1013331
7635 -1114395
7636 -1210701
7637 -1048038
7638  -987399
7639 -1104775
7640 -1158661
7641 -1145720
7642  -993376
7643 -1007826
7644 -1177105
7645 -1126999
7646 -1037517
7647  -997939
7648 -1082301
7649 -1215899
7650 -1080136
7651  -977656
7652 -1067006
7653 -1132537
7654 -1153748
7655 -1021288
7656  -973630
7657 -1142002
7658 -1153725
7659 -1063669
7660 -1011957
7661 -1043965
7662 -1189440
7663 -1107746
7664  -974657
7665 -1042634
7666 -1110584
7667 -1157261
7668 -1045850
7669  -959663
7670 -1117252
7671 -1160966
7672 -1076609
7673 -1005213
7674 -1016534
7675 -1163251
7676 -1126590
7677  -977015
7678 -1014814
7679 -1097402
7680 -1160549
7681 -1080586
7682  -942173
7683 -1073882
7684 -1159470
7685 -1095715
7686 -1012751
7687  -974828
7688 -1138597
7689 -1163349
7690 -1002547
7691 -1001996
7692 -1078982
7693 -1160055
7694 -1100716
7695  -945021
7696 -1035305
7697 -1154335
7698 -1111303
7699 -1023132
7700  -958707
7701 -1096507
7702 -1181495
7703 -1035745
7704  -993921
7705 -1045349
7706 -1135350
7707 -1127301
7708  -957457
7709  -994524
7710 -1141923
7711 -1126556
7712 -1048639
7713  -952786
7714 -1049672
7715 -1191115
7716 -1050175
7717  -977653
7718 -1016398
7719 -1103775
7720 -1159366
7721  -988313
7722  -965010
7723 -1110789
7724 -1134062
7725 -1075404
7726  -952928
7727 -1005278
7728 -1179412
7729 -1096306
7730  -980281
7731  -985201
7732 -1082972
7733 -1167169
7734 -1031530
7735  -949000
7736 -1072277
7737 -1121605
7738 -1090178
7739  -971303
7740  -968589
7741 -1142353
7742 -1121340
7743 -1003409
7744  -973511
7745 -1044098
7746 -1170150
7747 -1064042
7748  -932191
7749 -1032041
7750 -1110210
7751 -1111092
7752  -995935
7753  -936275
7754 -1115476
7755 -1138627
7756 -1022612
7757  -967432
7758 -1007731
7759 -1149830
7760 -1099510
7761  -934837
7762  -992578
7763 -1090713
7764 -1128419
7765 -1037972
7766  -931666
7767 -1073013
7768 -1143667
7769 -1038796
7770  -969186
7771  -966083
7772 -1119728
7773 -1136313
7774  -959741
7775  -973828
7776 -1063740
7777 -1120927
7778 -1063509
7779  -921037
7780 -1015697
7781 -1121385
7782 -1058784
7783  -991278
7784  -958244
7785 -1086732
7786 -1145246
7787  -986918
7788  -954219
7789 -1039501
7790 -1103848
7791 -1086590
7792  -929706
7793  -973852
7794 -1117460
7795 -1080913
7796 -1008761
7797  -954894
7798 -1046514
7799 -1144382
7800 -1002394
7801  -947400
7802 -1012647
7803 -1085121
7804 -1107319
7805  -957528
7806  -942615
7807 -1092257
7808 -1098733
7809 -1031655
7810  -943580
7811  -998513
7812 -1137323
7813 -1038206
7814  -943402
7815  -990949
7816 -1068012
7817 -1120469
7818  -983517
7819  -933263
7820 -1076287
7821 -1089370
7822 -1037902
7823  -949480
7824  -964611
7825 -1122481
7826 -1068192
7827  -950812
7828  -981298
7829 -1046180
7830 -1123138
7831 -1005145
7832  -907144
7833 -1038554
7834 -1090856
7835 -1054496
7836  -953259
7837  -931527
7838 -1098029
7839 -1099339
7840  -972643
7841  -955545
7842 -1009809
7843 -1110761
7844 -1038455
7845  -896523
7846 -1004386
7847 -1087743
7848 -1073619
7849  -980360
7850  -905105
7851 -1066552
7852 -1123811
7853  -985739
7854  -939074
7855  -976641
7856 -1090967
7857 -1072657
7858  -914097
7859  -965182
7860 -1075825
7861 -1076164
7862 -1004733
7863  -900584
7864 -1025507
7865 -1117982
7866 -1004380
7867  -939049
7868  -955729
7869 -1074635
7870 -1111684
7871  -936018
7872  -939546
7873 -1045109
7874 -1069620
7875 -1017781
7876  -894443
7877  -980270
7878 -1121223
7879 -1032587
7880  -948935
7881  -933100
7882 -1045403
7883 -1126457
7884  -968224
7885  -903759
7886 -1012079
7887 -1066760
7888 -1049874
7889  -916293
7890  -940056
7891 -1091964
7892 -1063237
7893  -973969
7894  -915938
7895  -996221
7896 -1119586
7897  -998514
7898  -903880
7899  -982392
7900 -1051471
7901 -1075847
7902  -945582
7903  -907988
7904 -1060279
7905 -1064003
7906  -976430
7907  -913844
7908  -965247
7909 -1102267
7910 -1030373
7911  -900369
7912  -955181
7913 -1035438
7914 -1088755
7915  -973564
7916  -885733
7917 -1021673
7918 -1071787
7919 -1004158
7920  -931125
7921  -927603
7922 -1083021
7923 -1062769
7924  -923486
7925  -936128
7926 -1007188
7927 -1084990
7928  -999086
7929  -875709
7930  -989531
7931 -1067149
7932 -1028448
7933  -950198
7934  -912305
7935 -1042409
7936 -1082937
7937  -935684
7938  -921803
7939  -979134
7940 -1065639
7941 -1031622
7942  -881689
7943  -954156
7944 -1061785
7945 -1035387
7946  -961307
7947  -893829
7948 -1007249
7949 -1078435
7950  -961586
7951  -918554
7952  -958625
7953 -1051334
7954 -1052233
7955  -900253
7956  -926578
7957 -1046568
7958 -1040416
7959  -983335
7960  -882603
7961  -961804
7962 -1081810
7963  -982178
7964  -920653
7965  -942284
7966 -1032078
7967 -1069442
7968  -916121
7969  -893923
7970 -1012937
7971 -1032324
7972  -994670
7973  -891808
7974  -934482
7975 -1069173
7976 -1017572
7977  -924635
7978  -918439
7979  -987319
7980 -1076142
7981  -946376
7982  -878347
7983  -988971
7984 -1042386
7985 -1010922
7986  -902785
7987  -905637
7988 -1058433
7989 -1028756
7990  -930430
7991  -898498
7992  -963302
7993 -1075977
7994  -982109
7995  -872903
7996  -962347
7997 -1034743
7998 -1031235
7999  -919596
8000  -871426
8001 -1024116
8002 -1049344
8003  -942689
8004  -896230
8005  -932637
8006 -1071808
8007 -1018176
8008  -877602
8009  -924836
8010 -1007715
8011 -1038898
8012  -951365
8013  -853800
8014  -988856
8015 -1049589
8016  -969270
8017  -900967
8018  -900496
8019 -1039398
8020 -1052504
8021  -884996
8022  -897775
8023  -980076
8024 -1038201
8025  -981769
8026  -853802
8027  -945190
8028 -1050425
8029  -984252
8030  -916780
8031  -889200
8032 -1013246
8033 -1055086
8034  -906805
8035  -875425
8036  -959739
8037 -1034965
8038 -1018722
8039  -862615
8040  -915415
8041 -1034298
8042 -1007468
8043  -927421
8044  -868061
8045  -965980
8046 -1065245
8047  -938955
8048  -878181
8049  -927295
8050 -1012410
8051 -1036975
8052  -886343
8053  -872119
8054 -1007848
8055 -1008720
8056  -957387
8057  -862977
8058  -922902
8059 -1054394
8060  -981086
8061  -887505
8062  -906828
8063  -984430
8064 -1038772
8065  -906834
8066  -859182
8067  -972810
8068 -1014053
8069  -970561
8070  -887755
8071  -894323
8072 -1036105
8073  -987922
8074  -890306
8075  -894882
8076  -959218
8077 -1034554
8078  -940479
8079  -846259
8080  -954232
8081 -1013590
8082  -989204
8083  -887635
8084  -863899
8085 -1003680
8086 -1011870
8087  -900517
8088  -882787
8089  -929016
8090 -1036500
8091  -971726
8092  -854907
8093  -924312
8094 -1002064
8095  -994000
8096  -911048
8097  -839372
8098  -972898
8099 -1010741
8100  -928521
8101  -883725
8102  -914606
8103 -1005565
8104 -1000602
8105  -848939
8106  -905449
8107  -974882
8108  -999611
8109  -923944
8110  -844263
8111  -937439
8112 -1041434
8113  -931398
8114  -901457
8115  -877874
8116 -1004100
8117  -992168
8118  -896591
8119  -847611
8120 -1009064
8121  -864216
$$ Imaginary data points
##PAGE= N=2
##DATA TABLE= (X++(I..I)), XYDATA
0  3250168
1  6993040
2  3961160
3  1920728
4  1727064
5  3541536
6  3513214
7   623040
8   909743
9  2478075
10  3111237
11  2711001
12   552836
13  1827347
14  3727966
15  2525780
16  1841464
17  1586325
18  2965051
19  3866735
20   991651
21   258914
22  1659985
23  2588367
24  2740223
25   897878
26  1718662
27  3736634
28  2381346
29  1410950
30   965267
31  1788145
32  3222982
33  1403391
34   697760
35  1939041
36  2565631
37  2913222
38   932062
39   724421
40  2932715
41  2291884
42  1335579
43   907686
44  1514689
45  3183138
46  1471064
47   238654
48  1554010
49  2251015
50  2717711
51  1011388
52   312485
53  2717063
54  2613924
55  1309079
56   403383
57   718226
58  3208936
59  2206307
60   -71785
61   633156
62  1850831
63  3052658
64  1598508
65  -238258
66  1700725
67  2298319
68  1681354
69  1119575
70   624120
71  2364846
72  1977207
73   126810
74   818912
75  1543522
76  2469648
77  1600689
78  -387638
79  1395980
80  2675930
81  1891783
82   778241
83  -136319
84  2103797
85  2838786
86   499010
87   397214
88  1059455
89  2117095
90  1699922
91  -555984
92   825622
93  2574484
94  1979647
95  1065355
96  -264061
97  1335907
98  2745215
99   862177
100   232129
101   437211
102  1534631
103  2113576
104  -104766
105   412056
106  2353702
107  2133903
108  1336800
109  -170007
110   957287
111  2709726
112   670870
113  -521140
114   -48732
115  1532819
116  2848500
117   514160
118  -179552
119  1667611
120  1994127
121  1538703
122  -393628
123  -201999
124  2264915
125  1463101
126   277123
127   157884
128   827012
129  2324330
130   680233
131  -235655
132  1602479
133  2030257
134  1619372
135  -227157
136  -697342
137  1844676
138  1599782
139   211631
140    -9957
141   771853
142  2909000
143  1552131
144  -663268
145   524055
146  1521757
147  1870328
148   417614
149  -749702
150  1640012
151  1991263
152   336261
153  -316520
154    51223
155  2464106
156  2060021
157  -348345
158   278931
159  1187811
160  1848229
161   968293
162  -910854
163   827111
164  1965648
165   907824
166   196753
167  -179097
168  1933879
169  2380746
170  -174336
171   -96277
172  1047993
173  2007039
174  1372632
175 -1044226
176   156684
177  1921049
178  1224265
179   525739
180  -356758
181  1140571
182  2341596
183   346077
184    12616
185   632845
186  1369372
187  1555396
188  -616419
189   -62291
190  1885792
191  1428446
192   641339
193  -492196
194   657687
195  2406420
196   510950
197  -382701
198   374085
199  1368685
200  2075483
201   -84830
202  -419299
203  1546248
204  1458880
205   848992
206  -408716
207    81163
208  2257358
209  1075037
210  -143694
211   258961
212  1062756
213  2221598
214   387893
215  -713721
216  1136319
217  1443237
218  1030177
219  -142174
220  -227816
221  2000553
222  1381521
223    70491
224   412755
225   922934
226  2087225
227   604844
228 -1030090
229   756789
230  1609646
231  1331974
232     2653
233  -639879
234  1895234
235  2010087
236   166979
237    -6074
238   453002
239  2019403
240  1228646
241  -845096
242   388711
243  1373982
244  1351044
245   465376
246  -669617
247  1477559
248  2316339
249   591850
250   -37796
251   -20422
252  1686296
253  1716463
254  -709035
255   -60419
256  1361638
257  1738909
258   953305
259  -848520
260   688686
261  2110171
262   725062
263   150862
264    24129
265  1500274
266  2097623
267  -322839
268  -354566
269   985083
270  1558558
271  1305673
272  -629482
273   319932
274  2339266
275  1282323
276   185909
277  -452909
278   825985
279  2322884
280   256078
281  -416179
282   835419
283  1556099
284  1650016
285  -404287
286  -244796
287  2088847
288  1613562
289   457781
290  -517668
291   289515
292  2378720
293   859906
294  -521288
295   370223
296  1319568
297  2112342
298   308647
299  -491282
300  1592194
301  1591054
302   649473
303  -306530
304    10540
305  2278255
306  1358090
307  -360473
308   244098
309  1110851
310  2160000
311   664627
312  -912714
313   997499
314  1794163
315  1215139
316   132445
317  -300938
318  1909517
319  1701312
320  -226646
321    27215
322   771437
323  2043339
324  1166965
325  -817737
326   634549
327  1802215
328  1493564
329   518640
330  -510316
331  1470764
332  2043089
333   112698
334  -141787
335   265304
336  1716523
337  1723198
338  -363764
339   482081
340  1701873
341  1509975
342   779121
343  -594598
344   921401
345  2114147
346   442305
347    -8805
348   262317
349  1562851
350  1999035
351  -195937
352   113096
353  1565598
354  1601651
355  1078464
356  -567729
357   376770
358  2117156
359   856188
360   148649
361   212971
362  1309864
363  2220404
364    43931
365  -332169
366  1302875
367  1712788
368  1436521
369  -369339
370   -68551
371  2073333
372  1327564
373   353201
374    62405
375   802937
376  2263174
377   621898
378  -339922
379  1081149
380  1627354
381  1605176
382   -43546
383  -305632
384  1930772
385  1575578
386   354310
387   -85767
388   503930
389  2425443
390  1255726
391  -369780
392   708063
393  1457186
394  1738295
395   263147
396  -640412
397  1595895
398  1901512
399   676543
400   -13787
401   160327
402  2264000
403  1757104
404  -246158
405   407631
406  1244683
407  1892606
408   769355
409  -889473
410   953733
411  2016654
412  1188408
413   396966
414   -37522
415  1915050
416  2103878
417  -103744
418    46403
419   910577
420  1838005
421  1313763
422  -581730
423   748114
424  2043751
425  1231486
426   375546
427  -380589
428  1453484
429  2513861
430   431949
431   -31439
432   621064
433  1754742
434  1856152
435  -358099
436   155285
437  1829156
438  1507737
439   757749
440  -394107
441   917613
442  2567902
443   790441
444   -72368
445   505554
446  1678557
447  2288024
448     9025
449  -372092
450  1376354
451  1595351
452  1204121
453  -134571
454   464833
455  2503169
456  1296837
457    45939
458   213778
459  1182934
460  2357804
461   474650
462  -511800
463  1192714
464  1748706
465  1565620
466   131388
467   -56852
468  2110899
469  1687532
470   409674
471   208606
472   719643
473  2183682
474   913330
475  -458962
476  1104526
477  1878303
478  1725363
479   290181
480  -378155
481  1853964
482  1938185
483   542334
484   209432
485   514183
486  2185586
487  1525917
488  -371929
489   516989
490  1441546
491  1884321
492   950736
493  -426121
494  1304014
495  2057921
496   951799
497   489149
498   318290
499  1830225
500  1741330
501  -265726
502   351183
503  1356482
504  1770188
505  1133466
506  -347273
507  1220829
508  2335094
509  1077060
510   395783
511    69473
512  1544004
513  2094318
514    40407
515   125937
516  1204133
517  1851152
518  1585040
519  -306794
520   601612
521  2344630
522  1545746
523   577948
524  -250722
525  1008288
526  2395441
527   628894
528    92755
529   979854
530  1685462
531  1856933
532   -41421
533   183595
534  2045759
535  1566571
536   721416
537   -75065
538   873312
539  2615948
540   988048
541  -190235
542   594001
543  1558371
544  2226238
545   391529
546  -217871
547  1648577
548  1726738
549  1090949
550   126449
551   403372
552  2382244
553  1485384
554    67818
555   431423
556  1147232
557  2165630
558   782760
559  -287785
560  1580339
561  2066096
562  1286365
563    66830
564   -65510
565  2161122
566  1789925
567    36781
568   262884
569  1137183
570  2486347
571  1393410
572  -432494
573   925803
574  1864149
575  1624851
576   564862
577  -377286
578  1574591
579  2164332
580   623880
581   274675
582   584250
583  2182755
584  1985257
585  -162055
586   543471
587  1668680
588  1641239
589   829484
590  -330064
591  1382385
592  2317142
593   719437
594   269301
595   565726
596  1985283
597  2155339
598  -164675
599   131231
600  1678120
601  2190626
602  1521747
603  -490790
604   418864
605  2249599
606  1378430
607   530733
608   158065
609  1402227
610  2498529
611   519389
612    53311
613  1270688
614  1856342
615  1775022
616   -34540
617   194891
618  2025024
619  1454466
620   643159
621   177055
622  1075434
623  2615659
624   999968
625   -37476
626  1009341
627  1670653
628  1859905
629   188531
630  -119684
631  1837375
632  1718292
633   930996
634   285402
635   658919
636  2469767
637  1544371
638   162589
639   702810
640  1201131
641  1819999
642   651815
643  -101374
644  1698244
645  1894400
646  1083077
647   426435
648   477741
649  2250222
650  1578547
651     1213
652   721039
653  1435030
654  1995921
655   848280
656  -381895
657  1397213
658  2106918
659  1332026
660   503786
661    57334
662  1959734
663  2211890
664   429357
665   395954
666   966435
667  2048596
668  1514603
669  -306145
670   886262
671  1971044
672  1369374
673   604115
674   -14545
675  1793426
676  2532620
677   650697
678   316820
679   837207
680  1873931
681  1732504
682  -315674
683   442869
684  2022333
685  1834623
686  1049558
687  -175098
688  1122835
689  2560437
690  1015154
691   220362
692   467233
693  1632598
694  2284452
695   213777
696    16489
697  1566198
698  1836465
699  1464142
700   109077
701   733947
702  2407040
703  1238585
704   275998
705   420738
706  1407561
707  2359402
708   435747
709  -222573
710  1486214
711  2025907
712  1642424
713    81160
714   203959
715  2289938
716  1701271
717   452193
718   222982
719  1007970
720  2608175
721  1236267
722  -250821
723   835216
724  1653725
725  1997715
726   687469
727   -73710
728  1829887
729  1968564
730   884884
731   346906
732   574843
733  2266504
734  1510287
735  -190811
736   757315
737  1680843
738  2060293
739   979342
740   -74923
741  1655008
742  2070551
743   975013
744   408301
745   291087
746  1957284
747  1917465
748   108598
749   531122
750  1443205
751  2177022
752  1429918
753  -268058
754  1075789
755  2177723
756  1293550
757   491671
758    -3233
759  1645437
760  2273138
761   423366
762   433019
763  1294497
764  1991696
765  1548570
766  -344647
767   647206
768  2259307
769  1667542
770   756526
771  -166478
772  1130639
773  2463892
774   859814
775   235268
776   794278
777  1744963
778  2127558
779   222785
780   243094
781  1808415
782  1695115
783  1152265
784    90905
785   728609
786  2291449
787  1094472
788   326304
789   746746
790  1483105
791  2160461
792   497826
793   110602
794  1750033
795  1771141
796  1179898
797   153525
798   558664
799  2386111
800  1452134
801   299767
802   611010
803  1315294
804  2302109
805   901168
806  -122525
807  1332113
808  1746625
809  1440736
810   348344
811   135963
812  2142050
813  1914702
814   568120
815   489962
816   985201
817  2268841
818  1296580
819  -206616
820  1014619
821  1739542
822  1576102
823   623117
824    36353
825  1947279
826  2094432
827   592828
828   359191
829   735421
830  2178036
831  1724643
832  -154250
833   657575
834  1692242
835  1869164
836  1020284
837  -248844
838  1323713
839  2221717
840   916443
841   335468
842   421113
843  2004983
844  2214229
845    75301
846   304082
847  1498157
848  1924950
849  1304264
850  -339673
851   794027
852  2231762
853  1257842
854   550355
855   287825
856  1604338
857  2443775
858   470739
859    74650
860  1138117
861  1827385
862  1692701
863  -122401
864   363213
865  2196189
866  1665126
867   819875
868   147294
869  1023732
870  2384658
871   846680
872    38842
873   952312
874  1739873
875  2058383
876   317827
877    77699
878  1938517
879  1827618
880  1013234
881   164694
882   660561
883  2349311
884  1213024
885    14285
886   737770
887  1541738
888  2175027
889   659983
890  -212335
891  1536702
892  1949895
893  1333500
894   313863
895   175839
896  2083044
897  1747714
898   342446
899   570850
900  1160609
901  2146903
902  1110205
903  -279995
904  1151141
905  1870815
906  1448214
907   560265
908    71100
909  1923383
910  2039215
911   468742
912   419005
913   832256
914  1914965
915  1428616
916  -151283
917   912735
918  1823910
919  1603125
920   843388
921   -89073
922  1489483
923  2236350
924   707744
925   274833
926   552341
927  1799684
928  1863551
929    11217
930   552980
931  1672579
932  1640909
933  1075335
934  -122200
935  1066651
936  2262027
937   991266
938   453184
939   547753
940  1599278
941  2102478
942   255419
943   266068
944  1466884
945  1594605
946  1245718
947   -49745
948   751733
949  2350939
950  1320289
951   503456
952   411327
953  1325738
954  2264111
955   545324
956    27033
957  1294552
958  1724424
959  1585497
960   137928
961   310256
962  2167261
963  1575555
964   545300
965   249297
966   996209
967  2383970
968   963563
969  -174505
970   921538
971  1647869
972  1915885
973   526188
974   -29467
975  1771160
976  1716835
977   735400
978   253257
979   649852
980  2320319
981  1473864
982   -43097
983   692954
984  1452786
985  1972330
986   806247
987  -331444
988  1371064
989  1934150
990  1057954
991   363650
992   313500
993  2067934
994  1817061
995    59905
996   479590
997  1300126
998  2031030
999  1188968
1000  -390546
1001   996034
1002  2044551
1003  1397697
1004   572257
1005   -15749
1006  1628286
1007  2110033
1008   316813
1009   216034
1010   943265
1011  1946262
1012  1678895
1013  -186456
1014   621671
1015  1965435
1016  1570274
1017   764062
1018  -219332
1019  1111276
1020  2268837
1021   751814
1022   296555
1023   775683
1024  1720762
1025  1954221
1026    58483
1027   237457
1028  1673936
1029  1620271
1030  1061424
1031  -135045
1032   678802
1033  2278341
1034  1150507
1035   381572
1036   620021
1037  1430141
1038  2082779
1039   349283
1040     6239
1041  1480816
1042  1650690
1043  1250991
1044    12234
1045   352163
1046  2230047
1047  1520364
1048   437413
1049   333410
1050   979011
1051  2140920
1052   809018
1053  -145217
1054  1134662
1055  1630350
1056  1570344
1057   377441
1058    63746
1059  1895323
1060  1645947
1061   543951
1062   347782
1063   756503
1064  2125973
1065  1282224
1066   -51827
1067   889543
1068  1446670
1069  1563448
1070   615176
1071   -98511
1072  1638931
1073  1841325
1074   665703
1075   366475
1076   630829
1077  2121412
1078  1643980
1079   -79354
1080   578336
1081  1337711
1082  1658512
1083   901343
1084  -304514
1085  1190440
1086  1986024
1087   975202
1088   443337
1089   352948
1090  1833151
1091  1933306
1092    27723
1093   261132
1094  1129205
1095  1655498
1096  1269012
1097  -176933
1098   898514
1099  2034441
1100  1174824
1101   533818
1102   125306
1103  1414687
1104  2143685
1105   376809
1106   176277
1107  1017436
1108  1633399
1109  1538261
1110  -117585
1111   453432
1112  1959148
1113  1405344
1114   702831
1115    39449
1116  1046780
1117  2292115
1118   718225
1119    48447
1120   830436
1121  1584424
1122  1824271
1123    56240
1124   -28923
1125  1681857
1126  1583822
1127   980736
1128   141653
1129   659851
1130  2218002
1131  1064785
1132    24111
1133   574904
1134  1338539
1135  2008054
1136   435918
1137  -303686
1138  1383458
1139  1774735
1140  1289222
1141   211832
1142   169124
1143  2022491
1144  1515735
1145   171814
1146   334154
1147  1001526
1148  2084247
1149   966743
1150  -290013
1151  1115647
1152  1739998
1153  1376954
1154   348421
1155  -141579
1156  1702861
1157  1782110
1158   401359
1159   314923
1160   764380
1161  2021118
1162  1378011
1163  -290580
1164   721752
1165  1640455
1166  1550795
1167   624573
1168  -377631
1169  1306844
1170  2068824
1171   744475
1172   265657
1173   383809
1174  1747947
1175  1788202
1176   -76062
1177   358406
1178  1362421
1179  1605010
1180  1073193
1181  -250761
1182   909576
1183  2003507
1184   889990
1185   335499
1186   238200
1187  1362609
1188  1863176
1189   154438
1190   259138
1191  1297137
1192  1568525
1193  1302146
1194  -133852
1195   542919
1196  1992781
1197  1154492
1198   390854
1199    30321
1200  1062675
1201  2193279
1202   599584
1203    50157
1204  1023561
1205  1518379
1206  1546221
1207    48653
1208   139651
1209  1786483
1210  1331905
1211   584329
1212   115959
1213   794352
1214  2230800
1215   960582
1216   -41689
1217   712852
1218  1254980
1219  1651880
1220   362169
1221  -102783
1222  1529979
1223  1509403
1224   837753
1225   247401
1226   469930
1227  2077970
1228  1264066
1229   -99658
1230   454659
1231  1136349
1232  1812211
1233   673945
1234  -344498
1235  1233851
1236  1677626
1237  1053840
1238   336605
1239   110412
1240  1732641
1241  1484086
1242    79603
1243   466846
1244  1041564
1245  1783508
1246   978652
1247  -362421
1248   929168
1249  1630605
1250  1080633
1251   408143
1252   -71432
1253  1541797
1254  1852418
1255   258370
1256   222996
1257   795424
1258  1812128
1259  1436432
1260  -361681
1261   439285
1262  1528123
1263  1268440
1264   654292
1265  -170149
1266  1177373
1267  2011378
1268   501105
1269   187867
1270   649190
1271  1586050
1272  1606813
1273  -236021
1274   194656
1275  1559243
1276  1515528
1277   923287
1278  -279532
1279   676042
1280  2128170
1281   898314
1282    72327
1283   219061
1284  1300529
1285  2040191
1286   193926
1287  -165830
1288  1280936
1289  1669472
1290  1297161
1291  -246241
1292    36015
1293  1902553
1294  1322161
1295   378716
1296   131773
1297   816096
1298  2038653
1299   714667
1300  -146894
1301   938012
1302  1373100
1303  1410658
1304   161609
1305  -122028
1306  1632147
1307  1470405
1308   567694
1309   181410
1310   527375
1311  1971026
1312  1066903
1313  -234125
1314   595463
1315  1185122
1316  1464875
1317   437991
1318  -225348
1319  1496570
1320  1684207
1321   667702
1322   141312
1323   221218
1324  1777921
1325  1346874
1326  -197654
1327   425736
1328  1172451
1329  1640454
1330   775774
1331  -396045
1332  1063353
1333  1714387
1334   851637
1335   265046
1336    -4261
1337  1502312
1338  1744142
1339   132803
1340   262032
1341   888548
1342  1542968
1343  1119550
1344  -410464
1345   623010
1346  1685987
1347  1046527
1348   401575
1349  -136079
1350  1243262
1351  2009384
1352   365039
1353    82170
1354   660106
1355  1397563
1356  1381971
1357  -240499
1358   284553
1359  1539011
1360  1186052
1361   751850
1362    11884
1363   864643
1364  1916491
1365   512822
1366   -23762
1367   489625
1368  1294848
1369  1698484
1370    -3393
1371  -105896
1372  1378016
1373  1406216
1374   940097
1375   -69543
1376   427030
1377  1942327
1378   888113
1379   -20570
1380   309110
1381  1042861
1382  1825486
1383   393379
1384  -218338
1385  1147361
1386  1352996
1387  1056602
1388    50830
1389    34025
1390  1691521
1391  1166012
1392   166201
1393   327317
1394   866713
1395  1841365
1396   690916
1397  -383204
1398   850758
1399  1337672
1400  1171837
1401   204407
1402  -196261
1403  1594689
1404  1551656
1405   271949
1406    89568
1407   501605
1408  1787187
1409  1062510
1410  -427929
1411   585675
1412  1401267
1413  1411905
1414   497011
1415  -408265
1416  1173423
1417  1645978
1418   478607
1419   148261
1420   252270
1421  1505881
1422  1388322
1423  -205559
1424   368322
1425  1240151
1426  1480577
1427   797086
1428  -537208
1429   738084
1430  1792365
1431   732971
1432   104126
1433   -23701
1434  1334230
1435  1802097
1436    38004
1437    73492
1438  1011363
1439  1459593
1440  1088767
1441  -477043
1442   337919
1443  1798750
1444  1055345
1445   305402
1446  -170030
1447   870399
1448  1903835
1449   431657
1450   -68575
1451   633213
1452  1241389
1453  1446562
1454  -131070
1455   -27598
1456  1602575
1457  1305441
1458   528444
1459  -207035
1460   504315
1461  1939419
1462   720261
1463  -177209
1464   437440
1465  1102468
1466  1642099
1467   223149
1468  -282678
1469  1260136
1470  1328657
1471   754158
1472   -37776
1473   165943
1474  1775424
1475  1067566
1476   -38181
1477   337558
1478   878643
1479  1639329
1480   523821
1481  -449491
1482   931719
1483  1286680
1484   853860
1485   122572
1486   -14440
1487  1671889
1488  1426332
1489    63101
1490   138157
1491   625842
1492  1630717
1493   887081
1494  -552908
1495   528782
1496  1286119
1497  1104433
1498   425634
1499  -160596
1500  1343693
1501  1557408
1502   182519
1503    93867
1504   406392
1505  1402572
1506  1176355
1507  -304409
1508   398724
1509  1202302
1510  1125837
1511   624588
1512  -310092
1513   881042
1514  1637948
1515   421461
1516   102660
1517   322002
1518  1358437
1519  1456497
1520  -285211
1521    67426
1522  1177262
1523  1251989
1524   753484
1525  -426326
1526   508705
1527  1731432
1528   718341
1529   180501
1530   176642
1531  1050552
1532  1654433
1533    39480
1534  -181461
1535   880182
1536  1218690
1537  1086450
1538  -232405
1539   156070
1540  1720674
1541  1039582
1542   243211
1543     -511
1544   688719
1545  1669881
1546   289018
1547  -316968
1548   765222
1549  1258312
1550  1298544
1551   -42311
1552  -175342
1553  1536829
1554  1265782
1555   339281
1556  -100646
1557   380450
1558  1725571
1559   682811
1560  -387712
1561   502836
1562  1144477
1563  1436482
1564   222421
1565  -440287
1566  1230998
1567  1429503
1568   534047
1569  -115086
1570     6929
1571  1624492
1572  1209201
1573  -205473
1574   238112
1575   854184
1576  1447531
1577   546561
1578  -619243
1579   811397
1580  1517235
1581   812925
1582    61297
1583  -211993
1584  1385822
1585  1482834
1586   -98084
1587   -16109
1588   586981
1589  1393861
1590   985943
1591  -439041
1592   514728
1593  1426001
1594   991725
1595   335288
1596  -380587
1597   914664
1598  1613367
1599   195719
1600   -85297
1601   389041
1602  1348005
1603  1365563
1604  -304860
1605   142300
1606  1302367
1607  1064780
1608   458248
1609  -452683
1610   585127
1611  1737296
1612   507630
1613   -55665
1614   210616
1615  1100238
1616  1603603
1617    -6685
1618  -203758
1619   931877
1620  1063940
1621   808748
1622  -243887
1623   222315
1624  1651301
1625   793291
1626    28967
1627    98606
1628   775201
1629  1574113
1630   224483
1631  -303588
1632   858377
1633  1119105
1634   963672
1635   -71287
1636   -57571
1637  1472170
1638   954704
1639    64558
1640    37929
1641   569521
1642  1612019
1643   499739
1644  -462053
1645   632604
1646  1164001
1647  1155679
1648    94700
1649  -370727
1650  1206403
1651  1153495
1652   211891
1653    29361
1654   326373
1655  1546806
1656   912933
1657  -355811
1658   389235
1659   982390
1660  1189068
1661   336893
1662  -574381
1663   871026
1664  1356059
1665   474475
1666    98872
1667   157171
1668  1417873
1669  1184468
1670  -324431
1671   159210
1672   851729
1673  1157825
1674   568835
1675  -555406
1676   638114
1677  1459985
1678   665341
1679   141031
1680  -120468
1681  1082600
1682  1432852
1683  -123043
1684   -73275
1685   692028
1686  1244811
1687   911257
1688  -553374
1689   245163
1690  1480088
1691   875678
1692   202036
1693  -330985
1694   719972
1695  1612880
1696   226584
1697  -104243
1698   537599
1699  1127965
1700  1161254
1701  -378830
1702  -141245
1703  1276864
1704  1028243
1705   393781
1706  -349284
1707   418150
1708  1749647
1709   599606
1710  -207228
1711   260738
1712   921618
1713  1337046
1714  -100166
1715  -390501
1716  1059424
1717  1128752
1718   629255
1719  -201315
1720   100934
1721  1622812
1722   861593
1723  -226064
1724     6541
1725   655252
1726  1470737
1727   288154
1728  -555781
1729   784588
1730  1216470
1731   841798
1732   -79804
1733  -211355
1734  1442125
1735  1172230
1736  -111102
1737  -162370
1738   370074
1739  1494008
1740   773028
1741  -513554
1742   395596
1743  1026623
1744   977184
1745   205489
1746  -437210
1747  1039332
1748  1362407
1749   213158
1750   -47542
1751   190179
1752  1313854
1753  1021966
1754  -452268
1755   147732
1756   908815
1757  1021411
1758   437672
1759  -495202
1760   739681
1761  1495143
1762   434429
1763   -35242
1764   -12338
1765  1098767
1766  1245078
1767  -359744
1768  -157489
1769   766579
1770  1136775
1771   809669
1772  -443147
1773   308372
1774  1397071
1775   635107
1776    87329
1777  -160085
1778   732533
1779  1382296
1780   -31641
1781  -183979
1782   656832
1783  1045177
1784   959110
1785  -323212
1786   -14093
1787  1262355
1788   763714
1789   184551
1790  -157268
1791   530885
1792  1513691
1793   259535
1794  -302983
1795   517108
1796  1002700
1797  1090240
1798  -222821
1799  -321233
1800  1136517
1801   921733
1802   302615
1803  -143363
1804   269980
1805  1473642
1806   565970
1807  -321120
1808   305830
1809   827232
1810  1175195
1811    19364
1812  -501104
1813   992910
1814  1174662
1815   476805
1816  -191862
1817  -113466
1818  1329420
1819   877470
1820  -311663
1821    62402
1822   671342
1823  1316384
1824   438948
1825  -562996
1826   659960
1827  1155902
1828   617548
1829   -75931
1830  -370722
1831  1054933
1832  1134582
1833  -107451
1834   -15811
1835   475040
1836  1255812
1837   730918
1838  -565184
1839   351893
1840  1093996
1841   707794
1842    47718
1843  -495940
1844   856364
1845  1418300
1846   112914
1847  -191034
1848   209889
1849  1178657
1850  1058015
1851  -529005
1852   -31157
1853  1040771
1854   957678
1855   360937
1856  -543964
1857   496748
1858  1527082
1859   402034
1860  -194579
1861   -57650
1862   861853
1863  1274717
1864  -210133
1865  -216091
1866   832667
1867   968141
1868   625172
1869  -445671
1870   128612
1871  1437279
1872   619051
1873  -172432
1874  -209529
1875   664819
1876  1491805
1877    98444
1878  -437149
1879   607604
1880  1003129
1881   853156
1882  -332168
1883  -284732
1884  1199940
1885   849207
1886    66448
1887  -155853
1888   412022
1889  1491912
1890   416972
1891  -540598
1892   273672
1893   824975
1894   996908
1895   -23834
1896  -456131
1897   975033
1898  1022699
1899   286571
1900  -113346
1901    85492
1902  1315972
1903   718285
1904  -491544
1905    45461
1906   686889
1907  1113885
1908   287716
1909  -552420
1910   729551
1911  1121068
1912   410831
1913   -70378
1914  -151099
1915  1061712
1916   917587
1917  -323909
1918    18611
1919   594244
1920  1089945
1921   526795
1922  -583816
1923   417402
1924  1116894
1925   521783
1926   -16631
1927  -316233
1928   889782
1929  1241858
1930   -99473
1931  -139389
1932   446415
1933  1099389
1934   792578
1935  -643227
1936    15612
1937  1109912
1938   767670
1939   194343
1940  -394439
1941   580345
1942  1332102
1943   152925
1944  -154671
1945   242054
1946   843775
1947   946810
1948  -401645
1949  -155134
1950   987782
1951   843559
1952   374765
1953  -385801
1954   255030
1955  1337460
1956   336496
1957  -277068
1958    61495
1959   740918
1960  1181767
1961  -140675
1962  -366367
1963   849738
1964   909987
1965   458245
1966  -407724
1967   -76079
1968  1286134
1969   623633
1970  -198967
1971   -49605
1972   539041
1973  1274229
1974   147728
1975  -523663
1976   619853
1977   925738
1978   585363
1979  -308421
1980  -334179
1981  1185187
1982   941791
1983   -48871
1984  -148495
1985   276040
1986  1276572
1987   504028
1988  -616855
1989   232957
1990   844500
1991   836433
1992   -14566
1993  -530166
1994   934682
1995  1177822
1996   102989
1997  -264258
1998    -6400
1999  1170607
2000   810472
2001  -542939
2002    20184
2003   765232
2004   954526
2005   275935
2006  -605930
2007   571367
2008  1180129
2009   302207
2010  -170987
2011  -212477
2012   955358
2013  1175947
2014  -294690
2015  -265082
2016   501315
2017  1019968
2018   626298
2019  -624899
2020   152614
2021  1151190
2022   512217
2023   -26135
2024  -250790
2025   705950
2026  1232804
2027  -111638
2028  -315386
2029   345926
2030   810761
2031   747244
2032  -457078
2033   -78534
2034  1080251
2035   669976
2036   123205
2037  -307612
2038   407659
2039  1283637
2040    70181
2041  -484204
2042   173521
2043   821806
2044  1003832
2045  -319256
2046  -399287
2047   954599
2048   891459
2049   305855
2050  -380105
2051     3738
2052  1224851
2053   441045
2054  -405546
2055    -3802
2056   629660
2057  1168346
2058    12143
2059  -584398
2060   657876
2061   916974
2062   456770
2063  -265866
2064  -245541
2065  1067068
2066   718070
2067  -216489
2068   -40256
2069   387824
2070  1100369
2071   315245
2072  -630013
2073   340272
2074   860032
2075   658581
2076   -34585
2077  -426977
2078   863717
2079   952737
2080  -105445
2081  -177606
2082   169057
2083   996807
2084   532560
2085  -570540
2086   285021
2087   911257
2088   641505
2089    11292
2090  -510187
2091   668871
2092  1048020
2093     -643
2094  -237190
2095   -13581
2096   912496
2097   903529
2098  -416537
2099   -43261
2100   788937
2101   803237
2102   215056
2103  -710556
2104   259523
2105  1142437
2106   240430
2107  -201378
2108  -107823
2109   759521
2110  1053641
2111  -264572
2112  -189404
2113   643878
2114   738181
2115   354823
2116  -635760
2117    18114
2118  1151884
2119   448868
2120  -154290
2121  -223333
2122   571188
2123  1223520
2124   -81297
2125  -512529
2126   359592
2127   798365
2128   688087
2129  -463480
2130  -305014
2131  1060735
2132   701883
2133   -29159
2134  -351988
2135   218205
2136  1239215
2137   266344
2138  -526296
2139   147134
2140   692837
2141   907118
2142  -166461
2143  -526726
2144   794302
2145   793096
2146    83888
2147  -338667
2148    20461
2149  1227841
2150   570188
2151  -498581
2152   -20987
2153   540779
2154   951674
2155    71330
2156  -695948
2157   465945
2158   864402
2159   366027
2160  -173425
2161  -240690
2162  1052168
2163   900740
2164  -386940
2165  -266588
2166   350202
2167   996350
2168   319862
2169  -791060
2170   228225
2171   963219
2172   531952
2173   -53592
2174  -378856
2175   761807
2176   985865
2177  -237763
2178  -340386
2179   114444
2180   872670
2181   674696
2182  -639878
2183  -109990
2184   841096
2185   734853
2186   157408
2187  -595289
2188   356686
2189  1130264
2190    85754
2191  -310943
2192   -14844
2193   727794
2194   841235
2195  -461175
2196  -285652
2197   661307
2198   644227
2199   284640
2200  -494153
2201   119620
2202  1122005
2203   316578
2204  -234022
2205  -136872
2206   502004
2207   950287
2208  -277408
2209  -491791
2210   542771
2211   762456
2212   472523
2213  -450415
2214  -162977
2215  1071549
2216   548656
2217  -153849
2218  -246144
2219   202394
2220   949308
2221    33374
2222  -509703
2223   386796
2224   744586
2225   667625
2226  -256869
2227  -415391
2228   882371
2229   672695
2230  -139635
2231  -320744
2232    65209
2233  1005767
2234   297790
2235  -536921
2236   252123
2237   698153
2238   729054
2239   -89001
2240  -586581
2241   617489
2242   767359
2243   -10240
2244  -327004
2245  -142802
2246   996706
2247   684833
2248  -503384
2249   -83245
2250   546315
2251   816913
2252   111284
2253  -737460
2254   379747
2255   917139
2256   170642
2257  -278566
2258  -291216
2259   804261
2260   846502
2261  -406409
2262  -264891
2263   334065
2264   772303
2265   443712
2266  -583975
2267   152245
2268   922457
2269   367341
2270  -191144
2271  -516407
2272   491893
2273  1023106
2274  -196311
2275  -380219
2276   218089
2277   771268
2278   623959
2279  -569097
2280  -134947
2281   846380
2282   452048
2283   -88589
2284  -526895
2285   268244
2286  1101207
2287    50836
2288  -435531
2289    47563
2290   705575
2291   897344
2292  -429587
2293  -529778
2294   643931
2295   650702
2296   146733
2297  -517592
2298   -26477
2299  1128625
2300   349635
2301  -408551
2302  -134306
2303   464931
2304   978028
2305  -148069
2306  -703886
2307   379295
2308   719112
2309   445666
2310  -359937
2311  -364396
2312   928444
2313   599238
2314  -315433
2315  -264889
2316   248228
2317  1002544
2318   128657
2319  -737170
2320   223398
2321   707141
2322   520148
2323  -227607
2324  -557836
2325   683517
2326   750882
2327  -135242
2328  -280401
2329    22619
2330   953429
2331   505725
2332  -666367
2333   -47813
2334   608117
2335   627953
2336   -89097
2337  -793406
2338   392559
2339   918395
2340   103899
2341  -224570
2342  -131745
2343   755029
2344   661480
2345  -547087
2346  -198228
2347   440220
2348   605022
2349   203652
2350  -663333
2351   147946
2352   916279
2353   277664
2354  -180024
2355  -340113
2356   503235
2357   827383
2358  -387598
2359  -348866
2360   358357
2361   628392
2362   377508
2363  -587550
2364   -25945
2365   902991
2366   328430
2367  -188262
2368  -431825
2369   301654
2370   979577
2371   -89737
2372  -431122
2373   173976
2374   568738
2375   581644
2376  -472789
2377  -345802
2378   772931
2379   484320
2380   -90800
2381  -461313
2382    97880
2383  1048000
2384   141662
2385  -498748
2386    13826
2387   436237
2388   656861
2389  -289486
2390  -516278
2391   625283
2392   620214
2393   100677
2394  -405856
2395  -158023
2396   975248
2397   383928
2398  -536892
2399  -178991
2400   330131
2401   773539
2402   -78620
2403  -681852
2404   444508
2405   742645
2406   249166
2407  -333507
2408  -369861
2409   800819
2410   550998
2411  -490668
2412  -300563
2413   220625
2414   863711
2415   260556
2416  -726659
2417   133167
2418   703381
2419   371689
2420  -256784
2421  -612646
2422   596814
2423   811992
2424  -295280
2425  -393366
2426    63615
2427   844091
2428   529293
2429  -705766
2430  -186456
2431   569066
2432   487689
2433     4778
2434  -632533
2435   301946
2436   910822
2437   -52801
2438  -394327
2439  -161963
2440   627581
2441   677002
2442  -626464
2443  -399349
2444   541515
2445   650555
2446   208805
2447  -684143
2448    -4850
2449   964940
2450   192809
2451  -376036
2452  -373493
2453   374183
2454   871106
2455  -308218
2456  -539356
2457   328580
2458   643966
2459   469569
2460  -573673
2461  -389418
2462   776943
2463   399925
2464  -211789
2465  -405591
2466   144124
2467   934016
2468   -41117
2469  -586428
2470   172449
2471   545948
2472   526555
2473  -428505
2474  -573730
2475   626247
2476   526024
2477   -80863
2478  -376753
2479   -82187
2480   910743
2481   247327
2482  -619055
2483   -81567
2484   394201
2485   626547
2486  -185084
2487  -678827
2488   484632
2489   675191
2490    52012
2491  -380781
2492  -314722
2493   756680
2494   462228
2495  -517340
2496  -178537
2497   270296
2498   641001
2499    63942
2500  -703679
2501   264586
2502   701047
2503   140860
2504  -361549
2505  -514706
2506   576588
2507   692556
2508  -365430
2509  -273212
2510   139199
2511   611161
2512   296771
2513  -665671
2514     2037
2515   612332
2516   212102
2517  -194062
2518  -531069
2519   386660
2520   798473
2521  -252673
2522  -372806
2523    43883
2524   568485
2525   452433
2526  -672182
2527  -245159
2528   634867
2529   384920
2530   -64954
2531  -577603
2532   196205
2533   928840
2534   -90423
2535  -530515
2536  -189739
2537   472871
2538   709486
2539  -471313
2540  -502102
2541   459969
2542   496395
2543   171332
2544  -548386
2545  -172659
2546   830118
2547   143048
2548  -465685
2549  -294510
2550   290246
2551   825717
2552  -234042
2553  -630059
2554   333464
2555   506366
2556   207957
2557  -553640
2558  -397531
2559   789899
2560   384631
2561  -380798
2562  -352559
2563   139045
2564   886730
2565    18344
2566  -776901
2567    44146
2568   480003
2569   422595
2570  -334074
2571  -621734
2572   585433
2573   581569
2574  -192410
2575  -376558
2576   -91962
2577   796189
2578   229979
2579  -823354
2580  -165627
2581   485291
2582   584466
2583  -142453
2584  -781224
2585   337836
2586   727007
2587   -31108
2588  -393691
2589  -353545
2590   602677
2591   513106
2592  -626634
2593  -320264
2594   310421
2595   612440
2596   137808
2597  -779800
2598    10932
2599   692509
2600   115285
2601  -309305
2602  -487883
2603   392583
2604   712775
2605  -406635
2606  -411564
2607   163208
2608   525434
2609   283106
2610  -775292
2611  -224178
2612   711329
2613   308015
2614  -211782
2615  -592962
2616   174607
2617   864626
2618  -187925
2619  -540814
2620   -80978
2621   386960
2622   484837
2623  -571187
2624  -447050
2625   561077
2626   417958
2627    -2868
2628  -551384
2629  -138883
2630   782541
2631    12358
2632  -524604
2633  -179206
2634   279404
2635   600777
2636  -367359
2637  -600932
2638   431225
2639   453002
2640    39293
2641  -551056
2642  -335851
2643   771627
2644   250965
2645  -508326
2646  -274047
2647   170156
2648   686878
2649  -136700
2650  -712246
2651   204461
2652   421186
2653   140102
2654  -399248
2655  -479388
2656   650514
2657   472182
2658  -390211
2659  -370540
2660   -35089
2661   675766
2662   123034
2663  -771424
2664   -33929
2665   422125
2666   282648
2667  -249924
2668  -581331
2669   495428
2670   588034
2671  -356722
2672  -449741
2673  -174796
2674   572738
2675   302269
2676  -730773
2677  -180115
2678   424347
2679   386255
2680   -66812
2681  -707720
2682   172798
2683   631973
2684  -180981
2685  -440933
2686  -304057
2687   464733
2688   525189
2689  -629068
2690  -386010
2691   367283
2692   458658
2693    50467
2694  -795136
2695   -94217
2696   737176
2697    31649
2698  -422310
2699  -432154
2700   334668
2701   734477
2702  -467296
2703  -640247
2704   122745
2705   458643
2706   310082
2707  -674728
2708  -385433
2709   659003
2710   252406
2711  -255358
2712  -497906
2713    45713
2714   748198
2715  -243323
2716  -700876
2717   -35016
2718   379689
2719   468834
2720  -491983
2721  -590764
2722   542773
2723   409169
2724  -174728
2725  -583865
2726  -217760
2727   776982
2728    57385
2729  -706212
2730  -160839
2731   334737
2732   569812
2733  -332203
2734  -788166
2735   323267
2736   483917
2737   -11547
2738  -497109
2739  -471568
2740   622049
2741   373905
2742  -492486
2743  -276675
2744    95664
2745   539606
2746   -87237
2747  -860622
2748    67239
2749   506658
2750   112951
2751  -396344
2752  -589068
2753   507036
2754   560557
2755  -448553
2756  -414489
2757   -46278
2758   507527
2759   150583
2760  -806972
2761  -123843
2762   474280
2763   211696
2764  -248929
2765  -714950
2766   218723
2767   640709
2768  -290141
2769  -476087
2770  -213612
2771   440221
2772   429735
2773  -670219
2774  -337685
2775   404392
2776   283426
2777  -143609
2778  -798640
2779   -43724
2780   725030
2781   -85777
2782  -478143
2783  -337118
2784   303997
2785   623878
2786  -485959
2787  -548276
2788   210533
2789   294029
2790    48405
2791  -687369
2792  -275453
2793   679882
2794    92257
2795  -384368
2796  -373909
2797    93353
2798   603828
2799  -350301
2800  -653324
2801    93419
2802   284657
2803   210039
2804  -503273
2805  -426943
2806   600964
2807   220304
2808  -378310
2809  -451423
2810   -44214
2811   672158
2812  -160640
2813  -808749
2814   -47940
2815   352673
2816   371970
2817  -386077
2818  -637987
2819   427572
2820   324847
2821  -308356
2822  -463493
2823  -220322
2824   634144
2825   120822
2826  -739541
2827  -211677
2828   203877
2829   393000
2830  -215484
2831  -801954
2832   189400
2833   460922
2834  -142375
2835  -448554
2836  -383649
2837   584140
2838   360564
2839  -735814
2840  -421043
2841   108520
2842   406158
2843   -81113
2844  -864035
2845    16504
2846   578682
2847    43795
2848  -372782
2849  -570765
2850   327401
2851   533621
2852  -561210
2853  -558363
2854   -53193
2855   423195
2856   207115
2857  -815747
2858  -252520
2859   590896
2860   223248
2861  -299901
2862  -750245
2863    34729
2864   646278
2865  -313460
2866  -559820
2867  -155581
2868   357017
2869   423586
2870  -681634
2871  -540967
2872   412192
2873   313338
2874  -121017
2875  -737702
2876  -224704
2877   675690
2878   -72064
2879  -537447
2880  -258787
2881   184974
2882   485731
2883  -514633
2884  -678735
2885   266005
2886   323652
2887     7856
2888  -643464
2889  -413202
2890   660763
2891   161414
2892  -539301
2893  -448088
2894   -14152
2895   583574
2896  -243997
2897  -811729
2898    55454
2899   352954
2900   171458
2901  -512261
2902  -617311
2903   490488
2904   286261
2905  -470660
2906  -494589
2907  -184811
2908   553473
2909    46138
2910  -734665
2911  -100991
2912   248839
2913   214068
2914  -361232
2915  -789551
2916   241555
2917   406242
2918  -334758
2919  -507301
2920  -316200
2921   534999
2922   301816
2923  -721486
2924  -315318
2925   172292
2926   249650
2927  -205157
2928  -837064
2929    38939
2930   484188
2931  -185693
2932  -448325
2933  -425170
2934   375545
2935   438164
2936  -655463
2937  -509428
2938    59707
2939   308858
2940    48588
2941  -794391
2942  -195540
2943   512305
2944   -31047
2945  -418887
2946  -575230
2947   152279
2948   571967
2949  -449410
2950  -571396
2951   -38030
2952   274735
2953   222146
2954  -687007
2955  -413915
2956   422572
2957    58739
2958  -326706
2959  -583203
2960   -43386
2961   605380
2962  -293178
2963  -628191
2964   -97628
2965   235287
2966   294022
2967  -645916
2968  -644414
2969   350356
2970   190081
2971  -228160
2972  -586771
2973  -227480
2974   633610
2975   -68400
2976  -667172
2977  -267303
2978   114138
2979   379396
2980  -473382
2981  -837527
2982   200983
2983   368319
2984   -37702
2985  -549376
2986  -466530
2987   541639
2988   113212
2989  -684231
2990  -398554
2991     2555
2992   432517
2993  -227166
2994  -874467
2995    18949
2996   362979
2997    61070
2998  -465568
2999  -685368
3000   353360
3001   324971
3002  -558504
3003  -508473
3004  -141205
3005   495268
3006    56597
3007  -891683
3008  -220138
3009   348881
3010   149884
3011  -391612
3012  -842064
3013   162062
3014   534497
3015  -339512
3016  -544827
3017  -329318
3018   366241
3019   278010
3020  -799766
3021  -467483
3022   222920
3023   239800
3024  -173623
3025  -874353
3026  -107106
3027   615105
3028  -120667
3029  -540280
3030  -532781
3031   146292
3032   445747
3033  -589540
3034  -581353
3035   102886
3036   245620
3037    25037
3038  -764101
3039  -346298
3040   520030
3041   -24038
3042  -501425
3043  -601450
3044   -34249
3045   547822
3046  -374156
3047  -676624
3048   -37115
3049   217151
3050   158058
3051  -668144
3052  -575992
3053   410725
3054    98902
3055  -405182
3056  -591629
3057  -190071
3058   583916
3059  -152540
3060  -730119
3061  -220465
3062   101908
3063   263439
3064  -474075
3065  -733165
3066   239997
3067   217480
3068  -268484
3069  -552543
3070  -370314
3071   502146
3072    20087
3073  -749203
3074  -349029
3075    32502
3076   307416
3077  -281719
3078  -793431
3079   100867
3080   286456
3081  -171137
3082  -504303
3083  -538109
3084   353107
3085   174931
3086  -701283
3087  -435583
3088    -7517
3089   379675
3090   -78332
3091  -870983
3092  -140920
3093   317132
3094   -68288
3095  -461170
3096  -680012
3097   207523
3098   372426
3099  -564893
3100  -520883
3101  -116294
3102   335637
3103    81127
3104  -886582
3105  -398385
3106   272469
3107    72225
3108  -286213
3109  -718309
3110    -3560
3111   487881
3112  -370116
3113  -569454
3114  -278091
3115   198763
3116   205945
3117  -782711
3118  -535407
3119   247467
3120   138105
3121  -194716
3122  -721512
3123  -201761
3124   510130
3125  -236979
3126  -627467
3127  -407099
3128    78590
3129   355379
3130  -612138
3131  -682014
3132   174520
3133   228435
3134   -83947
3135  -783202
3136  -483943
3137   510791
3138     7208
3139  -590545
3140  -528124
3141   -57966
3142   483136
3143  -372446
3144  -822801
3145   -30352
3146   216680
3147    51880
3148  -673726
3149  -716942
3150   368035
3151   223902
3152  -425842
3153  -567979
3154  -270669
3155   471494
3156  -120912
3157  -859151
3158  -252625
3159   140298
3160   154590
3161  -465662
3162  -820565
3163   212187
3164   342552
3165  -318018
3166  -596237
3167  -476252
3168   374283
3169   115638
3170  -798204
3171  -421179
3172    50076
3173   253553
3174  -226616
3175  -864421
3176   -23386
3177   361367
3178  -239360
3179  -591959
3180  -614390
3181   266290
3182   338913
3183  -661705
3184  -546122
3185   -68881
3186   243002
3187   -31499
3188  -861628
3189  -299789
3190   321398
3191   -95096
3192  -464149
3193  -679081
3194    73599
3195   479987
3196  -486540
3197  -647340
3198  -214275
3199   169398
3200   103095
3201  -800098
3202  -490723
3203   281413
3204    26396
3205  -328558
3206  -672189
3207  -135007
3208   468558
3209  -358903
3210  -695379
3211  -308583
3212    98382
3213   246750
3214  -638756
3215  -659684
3216   195923
3217   136609
3218  -190997
3219  -685385
3220  -410589
3221   419357
3222  -155560
3223  -670047
3224  -412145
3225    -5858
3226   355100
3227  -441461
3228  -779530
3229    33381
3230   127339
3231  -124322
3232  -601693
3233  -549456
3234   321363
3235    -7412
3236  -591622
3237  -420423
3238  -116417
3239   339245
3240  -296608
3241  -873366
3242  -114566
3243   161978
3244   -29606
3245  -531321
3246  -684043
3247   265917
3248   184623
3249  -547221
3250  -535581
3251  -266773
3252   307584
3253  -121836
3254  -907616
3255  -283052
3256   200494
3257    93564
3258  -401636
3259  -818813
3260    82453
3261   330692
3262  -426117
3263  -605523
3264  -447294
3265   238188
3266   102631
3267  -831732
3268  -449359
3269   144468
3270   155659
3271  -273607
3272  -900570
3273  -162251
3274   374294
3275  -280293
3276  -583633
3277  -558363
3278   128161
3279   325612
3280  -667250
3281  -631440
3282   -19201
3283   163195
3284  -111434
3285  -895205
3286  -411749
3287   392036
3288   -85199
3289  -521719
3290  -630489
3291   -35911
3292   415904
3293  -505119
3294  -736216
3295  -168065
3296   118269
3297    45202
3298  -765191
3299  -596892
3300   319107
3301    70396
3302  -412961
3303  -732651
3304  -312910
3305   462803
3306  -232332
3307  -778504
3308  -353379
3309    39738
3310   220181
3311  -553725
3312  -752411
3313   150794
3314   105188
3315  -346091
3316  -701984
3317  -483931
3318   397517
3319   -45571
3320  -712112
3321  -409094
3322   -42600
3323   262582
3324  -392193
3325  -874966
3326   -50826
3327   148316
3328  -237682
3329  -629435
3330  -624166
3331   320212
3332   165793
3333  -664450
3334  -557653
3335  -177656
3336   308077
3337  -171928
3338  -955871
3339  -299806
3340   156861
3341   -47600
3342  -463970
3343  -731367
3344   107032
3345   264104
3346  -546611
3347  -603556
3348  -327958
3349   218719
3350    29857
3351  -854812
3352  -443792
3353   113520
3354    10598
3355  -323860
3356  -779055
3357  -118863
3358   278029
3359  -421252
3360  -575623
3361  -406796
3362   102740
3363   161590
3364  -735427
3365  -574347
3366    41525
3367    30262
3368  -240550
3369  -809755
3370  -301672
3371   329024
3372  -283556
3373  -581747
3374  -457546
3375    13607
3376   240694
3377  -658433
3378  -708577
3379   -15396
3380    81359
3381  -132730
3382  -769418
3383  -488336
3384   329563
3385   -86726
3386  -526103
3387  -570954
3388  -195384
3389   294816
3390  -461014
3391  -816854
3392  -164311
3393    98797
3394    24124
3395  -680503
3396  -692093
3397   245697
3398    53737
3399  -501538
3400  -655581
3401  -359545
3402   327964
3403  -238416
3404  -811273
3405  -281072
3406    42720
3407    78827
3408  -545913
3409  -823923
3410    94121
3411   147375
3412  -407755
3413  -656504
3414  -503711
3415   304769
3416     1767
3417  -790571
3418  -467309
3419   -57931
3420   137794
3421  -398024
3422  -938055
3423   -93724
3424   249371
3425  -245778
3426  -612259
3427  -650187
3428   172950
3429   188314
3430  -709508
3431  -620931
3432  -206217
3433   148849
3434  -176252
3435  -909252
3436  -283165
3437   267517
3438  -133136
3439  -531165
3440  -746551
3441   -22119
3442   260635
3443  -592928
3444  -684939
3445  -303791
3446   135450
3447    49793
3448  -826518
3449  -517637
3450   171566
3451   -30213
3452  -442772
3453  -849438
3454  -236015
3455   375894
3456  -381539
3457  -719996
3458  -416677
3459    89290
3460   228579
3461  -695345
3462  -740483
3463     8430
3464    17877
3465  -271730
3466  -768677
3467  -433972
3468   328972
3469  -194500
3470  -652630
3471  -532468
3472  -123109
3473   275173
3474  -502745
3475  -844320
3476  -153686
3477    43953
3478  -105600
3479  -662251
3480  -607863
3481   239079
3482   -64638
3483  -627592
3484  -597785
3485  -255519
3486   278409
3487  -330933
3488  -870921
3489  -242663
3490    54435
3491   -35644
3492  -566380
3493  -762519
3494    87408
3495    34257
3496  -546371
3497  -608610
3498  -387248
3499   236912
3500  -130738
3501  -837726
3502  -376445
3503     7647
3504    17759
3505  -466353
3506  -891083
3507   -83413
3508   151732
3509  -403149
3510  -585815
3511  -502002
3512   149508
3513    29262
3514  -789098
3515  -523000
3516   -72469
3517    36358
3518  -335757
3519  -892392
3520  -221184
3521   227053
3522  -291574
3523  -556399
3524  -596909
3525    -3122
3526   113391
3527  -706171
3528  -612113
3529  -149403
3530    44671
3531  -176552
3532  -858439
3533  -401340
3534   243774
3535  -165537
3536  -558136
3537  -728374
3538  -159542
3539   257908
3540  -531213
3541  -710285
3542  -254083
3543    54521
3544   -12018
3545  -816803
3546  -629932
3547   159242
3548   -56417
3549  -473478
3550  -760158
3551  -327986
3552   301415
3553  -332995
3554  -724107
3555  -390690
3556   -67328
3557    72782
3558  -668541
3559  -790505
3560    19564
3561    27000
3562  -333890
3563  -722858
3564  -471610
3565   306742
3566  -177049
3567  -768253
3568  -519745
3569  -146321
3570   163288
3571  -510271
3572  -894522
3573  -102521
3574   101314
3575  -219775
3576  -685139
3577  -666902
3578   207230
3579    -5648
3580  -730919
3581  -648735
3582  -264951
3583   245609
3584  -233081
3585  -904968
3586  -310225
3587    52319
3588  -140346
3589  -589783
3590  -810818
3591    22710
3592   134228
3593  -572383
3594  -659500
3595  -398814
3596   192383
3597   -28240
3598  -862948
3599  -505910
3600   -21615
3601   -61372
3602  -454046
3603  -877246
3604  -145898
3605   236924
3606  -433544
3607  -666367
3608  -523932
3609    53135
3610    72536
3611  -793715
3612  -651022
3613   -95531
3614     4366
3615  -247803
3616  -849451
3617  -377403
3618   211323
3619  -285570
3620  -632524
3621  -653704
3622  -111540
3623   184564
3624  -636860
3625  -747870
3626  -182690
3627    45462
3628   -98180
3629  -813272
3630  -603824
3631   132726
3632  -175581
3633  -550215
3634  -665769
3635  -279164
3636   217078
3637  -452771
3638  -762611
3639  -281112
3640   -29402
3641   -21035
3642  -696115
3643  -750152
3644    41790
3645   -67311
3646  -444883
3647  -650994
3648  -403220
3649   206886
3650  -322546
3651  -804246
3652  -399490
3653  -111009
3654    -3882
3655  -590547
3656  -831209
3657    -4116
3658    67872
3659  -355607
3660  -672873
3661  -577259
3662   159368
3663  -149001
3664  -799204
3665  -530157
3666  -179990
3667    64254
3668  -411609
3669  -873336
3670  -163741
3671    89343
3672  -279499
3673  -622702
3674  -704506
3675    30806
3676    10711
3677  -699413
3678  -584479
3679  -260576
3680    69438
3681  -255054
3682  -893607
3683  -343136
3684    84817
3685  -209837
3686  -581125
3687  -796483
3688   -62544
3689   174538
3690  -580856
3691  -683702
3692  -379668
3693    27767
3694  -106642
3695  -879220
3696  -543203
3697    32510
3698  -118769
3699  -456687
3700  -826350
3701  -241951
3702   245094
3703  -434129
3704  -742636
3705  -550406
3706   -57354
3707    75010
3708  -750697
3709  -708466
3710   -61694
3711   -44730
3712  -325428
3713  -830720
3714  -460748
3715   217600
3716  -298269
3717  -715740
3718  -613489
3719  -171786
3720   182839
3721  -565259
3722  -799569
3723  -180636
3724   -32118
3725  -206728
3726  -790848
3727  -664261
3728   148708
3729  -141981
3730  -650035
3731  -663877
3732  -283382
3733   234737
3734  -401379
3735  -887436
3736  -340412
3737   -50308
3738   -91793
3739  -660714
3740  -815074
3741    16193
3742     -217
3743  -518946
3744  -687517
3745  -471236
3746   185338
3747  -224623
3748  -909010
3749  -502765
3750   -95266
3751    29900
3752  -473625
3753  -889303
3754  -157511
3755    52845
3756  -410077
3757  -649841
3758  -612453
3759    40845
3760   -66997
3761  -798410
3762  -578056
3763  -192262
3764    34587
3765  -305581
3766  -895765
3767  -340782
3768    44107
3769  -323714
3770  -617594
3771  -709397
3772   -65164
3773    68177
3774  -693214
3775  -649513
3776  -266365
3777     -276
3778  -221354
3779  -916972
3780  -518615
3781    49524
3782  -191035
3783  -514043
3784  -769639
3785  -236902
3786   169758
3787  -521805
3788  -714563
3789  -425093
3790   -95288
3791  -100976
3792  -823918
3793  -647417
3794    14410
3795  -113674
3796  -417300
3797  -762230
3798  -401115
3799   151861
3800  -399383
3801  -720283
3802  -488182
3803  -171465
3804    -8955
3805  -689360
3806  -747255
3807   -62291
3808   -63141
3809  -366963
3810  -787082
3811  -571991
3812   153362
3813  -248315
3814  -728913
3815  -573362
3816  -232281
3817    89189
3818  -532964
3819  -856325
3820  -205021
3821   -73325
3822  -289281
3823  -715911
3824  -696236
3825    86937
3826   -87711
3827  -658966
3828  -636720
3829  -364597
3830    88383
3831  -367353
3832  -913715
3833  -371741
3834   -81403
3835  -184920
3836  -606186
3837  -794366
3838   -25062
3839    17201
3840  -587220
3841  -689249
3842  -493384
3843    49059
3844  -204030
3845  -877412
3846  -503163
3847  -106500
3848  -118575
3849  -475878
3850  -861461
3851  -190265
3852    80863
3853  -511638
3854  -721237
3855  -599101
3856     1560
3857   -23753
3858  -828333
3859  -649305
3860  -163697
3861   -58284
3862  -352015
3863  -924466
3864  -422775
3865   105970
3866  -348990
3867  -665033
3868  -705884
3869  -128091
3870   133998
3871  -676191
3872  -796875
3873  -317846
3874   -58063
3875  -190674
3876  -867873
3877  -619999
3878    65649
3879  -213111
3880  -561173
3881  -728163
3882  -309149
3883   139865
3884  -548550
3885  -839253
3886  -418482
3887  -108886
3888   -69147
3889  -758501
3890  -759034
3891   -17876
3892  -103387
3893  -474570
3894  -775115
3895  -513490
3896   130386
3897  -358604
3898  -830283
3899  -513240
3900  -158215
3901    26989
3902  -620469
3903  -884382
3904  -154436
3905   -64944
3906  -373795
3907  -724513
3908  -670874
3909    37931
3910  -196389
3911  -745146
3912  -574636
3913  -283356
3914    35277
3915  -456606
3916  -945394
3917  -326763
3918   -55497
3919  -278615
3920  -629349
3921  -762810
3922   -65380
3923   -75534
3924  -666479
3925  -633550
3926  -409811
3927   -27933
3928  -315582
3929  -905892
3930  -423972
3931   -43730
3932  -211628
3933  -555823
3934  -842154
3935  -192599
3936    18654
3937  -601238
3938  -712550
3939  -516381
3940   -66992
3941  -139768
3942  -835450
3943  -557001
3944  -104039
3945  -174095
3946  -462331
3947  -877067
3948  -362712
3949    62733
3950  -461706
3951  -696905
3952  -612345
3953  -157176
3954    -3942
3955  -731928
3956  -681073
3957  -195560
3958  -176283
3959  -396128
3960  -871005
3961  -492682
3962    96497
3963  -357637
3964  -674165
3965  -639498
3966  -248395
3967    40727
3968  -651823
3969  -797907
3970  -285511
3971  -159711
3972  -276153
3973  -792636
3974  -642185
3975    55981
3976  -237211
3977  -646365
3978  -718214
3979  -365669
3980   113188
3981  -488974
3982  -884656
3983  -396201
3984  -130333
3985  -149443
3986  -724294
3987  -809960
3988   -46965
3989  -141818
3990  -581627
3991  -743668
3992  -510774
3993   105473
3994  -291248
3995  -877466
3996  -536193
3997  -201010
3998   -64026
3999  -573801
4000  -931664
4001  -236864
4002   -87712
4003  -450542
4004  -679556
4005  -627647
4006    28877
4007  -139073
4008  -807385
4009  -637299
4010  -308002
4011   -52581
4012  -426518
4013  -977051
4014  -383794
4015   -23656
4016  -336774
4017  -631714
4018  -742614
4019  -103627
4020   -32935
4021  -750882
4022  -732519
4023  -394507
4024   -55881
4025  -257674
4026  -941871
4027  -547191
4028   -37214
4029  -237657
4030  -554401
4031  -844901
4032  -313748
4033    29757
4034  -593735
4035  -741035
4036  -498008
4037  -114695
4038  -111821
4039  -850714
4040  -707564
4041  -109208
4042  -169068
4043  -468511
4044  -872814
4045  -461091
4046    83161
4047  -451812
4048  -746423
4049  -568746
4050  -210127
4051   -39114
4052  -761531
4053  -832492
4054  -215897
4055  -146463
4056  -350704
4057  -822465
4058  -625086
4059    58818
4060  -262588
4061  -689115
4062  -689960
4063  -396923
4064    -2120
4065  -556082
4066  -861765
4067  -318538
4068  -151501
4069  -242900
4070  -716011
4071  -753171
4072   -63452
4073  -206500
4074  -650257
4075  -699973
4076  -515223
4077   -21079
4078  -389171
4079  -838856
4080  -405095
4081  -195518
4082  -223332
4083  -637381
4084  -844808
4085  -169135
4086  -141811
4087  -596856
4088  -686924
4089  -568667
4090   -42653
4091  -248623
4092  -824510
4093  -525009
4094  -246186
4095  -191205
4096  -541934
4097  -918732
4098  -279610
4099   -50518
4100  -503281
4101  -698822
4102  -646642
4103   -80924
4104  -130258
4105  -840869
4106  -679841
4107  -302609
4108  -143873
4109  -396715
4110  -913919
4111  -424004
4112   -18295
4113  -417538
4114  -667406
4115  -750432
4116  -230847
4117   -30630
4118  -723641
4119  -763683
4120  -391766
4121  -139505
4122  -232428
4123  -863255
4124  -607227
4125   -57643
4126  -332820
4127  -630101
4128  -799741
4129  -343023
4130    41955
4131  -605614
4132  -799445
4133  -443081
4134  -162330
4135  -157442
4136  -842178
4137  -781970
4138  -125008
4139  -234468
4140  -539616
4141  -809032
4142  -487123
4143   107245
4144  -417319
4145  -828309
4146  -579571
4147  -261349
4148   -60489
4149  -705802
4150  -921519
4151  -261974
4152  -148499
4153  -371720
4154  -754923
4155  -683363
4156    -1590
4157  -270868
4158  -782795
4159  -663951
4160  -375033
4161   -34077
4162  -530262
4163  -952602
4164  -358750
4165  -123740
4166  -300289
4167  -704870
4168  -819799
4169  -127144
4170  -163686
4171  -708290
4172  -700101
4173  -486366
4174   -46360
4175  -340663
4176  -928746
4177  -517624
4178  -183958
4179  -245540
4180  -609929
4181  -925746
4182  -273058
4183   -53536
4184  -569417
4185  -712517
4186  -590741
4187  -117947
4188  -225454
4189  -901964
4190  -641446
4191  -229793
4192  -217581
4193  -505554
4194  -927442
4195  -390514
4196     6863
4197  -461916
4198  -696948
4199  -698950
4200  -261112
4201  -133241
4202  -790711
4203  -728387
4204  -315049
4205  -196455
4206  -348129
4207  -875802
4208  -550383
4209   -16154
4210  -390709
4211  -696599
4212  -764281
4213  -364603
4214   -47518
4215  -670985
4216  -780252
4217  -365921
4218  -210029
4219  -268066
4220  -824604
4221  -699789
4222   -76973
4223  -307271
4224  -634277
4225  -789434
4226  -464761
4227    19331
4228  -508719
4229  -829646
4230  -503342
4231  -286342
4232  -197678
4233  -709902
4234  -813900
4235  -187907
4236  -256325
4237  -546017
4238  -732487
4239  -579684
4240   -19941
4241  -393839
4242  -837562
4243  -578449
4244  -338863
4245  -151136
4246  -596147
4247  -883087
4248  -260703
4249  -187172
4250  -498452
4251  -735298
4252  -687256
4253   -77454
4254  -293257
4255  -850170
4256  -637483
4257  -368824
4258  -113583
4259  -461352
4260  -927858
4261  -404703
4262  -165384
4263  -420799
4264  -704978
4265  -823939
4266  -183987
4267  -124000
4268  -750246
4269  -727261
4270  -447863
4271   -90132
4272  -328648
4273  -976267
4274  -584698
4275  -169639
4276  -336189
4277  -623432
4278  -865044
4279  -306144
4280   -42696
4281  -635807
4282  -751198
4283  -547551
4284  -183676
4285  -211762
4286  -908173
4287  -727117
4288  -222141
4289  -249928
4290  -493511
4291  -907843
4292  -481648
4293    -1845
4294  -515876
4295  -781486
4296  -656553
4297  -265970
4298   -97811
4299  -791055
4300  -819073
4301  -283789
4302  -205296
4303  -378577
4304  -893482
4305  -685810
4306   -47330
4307  -364320
4308  -715879
4309  -739016
4310  -404406
4311   -28269
4312  -618805
4313  -884027
4314  -409436
4315  -235367
4316  -298509
4317  -807144
4318  -823794
4319  -135926
4320  -256514
4321  -621626
4322  -727038
4323  -539410
4324   -54136
4325  -465080
4326  -899154
4327  -535305
4328  -312511
4329  -246155
4330  -679881
4331  -901640
4332  -223147
4333  -165546
4334  -556178
4335  -738897
4336  -655099
4337  -114980
4338  -354282
4339  -891981
4340  -599248
4341  -346847
4342  -216578
4343  -551005
4344  -919861
4345  -340402
4346  -149179
4347  -508628
4348  -734547
4349  -778005
4350  -190478
4351  -187716
4352  -806389
4353  -704177
4354  -407747
4355  -197994
4356  -422031
4357  -929157
4358  -499167
4359  -153188
4360  -451380
4361  -685318
4362  -813668
4363  -285387
4364  -105209
4365  -716634
4366  -737499
4367  -491389
4368  -262907
4369  -319196
4370  -890974
4371  -625430
4372  -172255
4373  -373009
4374  -604727
4375  -835344
4376  -403261
4377   -45286
4378  -639498
4379  -826934
4380  -579958
4381  -270007
4382  -206070
4383  -827467
4384  -761086
4385  -225215
4386  -298778
4387  -496262
4388  -822232
4389  -591493
4390   -80706
4391  -506185
4392  -808483
4393  -647200
4394  -350226
4395  -123579
4396  -692716
4397  -852920
4398  -313591
4399  -271048
4400  -450154
4401  -802851
4402  -697628
4403  -110531
4404  -407100
4405  -782729
4406  -664011
4407  -413945
4408  -106546
4409  -589514
4410  -935959
4411  -431659
4412  -265960
4413  -370246
4414  -744128
4415  -830453
4416  -155164
4417  -243035
4418  -721141
4419  -738760
4420  -526431
4421   -99929
4422  -469360
4423  -981373
4424  -533792
4425  -253285
4426  -298578
4427  -661470
4428  -914605
4429  -293858
4430  -164437
4431  -627378
4432  -762551
4433  -654547
4434  -163364
4435  -289399
4436  -923878
4437  -663725
4438  -290615
4439  -222030
4440  -538967
4441  -988537
4442  -465932
4443  -133801
4444  -535116
4445  -738150
4446  -738900
4447  -252318
4448  -165628
4449  -805164
4450  -725829
4451  -380470
4452  -260995
4453  -440719
4454  -965013
4455  -615266
4456  -125120
4457  -429931
4458  -676592
4459  -791361
4460  -370073
4461   -89250
4462  -717245
4463  -830351
4464  -476307
4465  -277403
4466  -330748
4467  -895528
4468  -726733
4469  -151075
4470  -335359
4471  -613610
4472  -841674
4473  -558246
4474   -73439
4475  -549956
4476  -846055
4477  -592766
4478  -347787
4479  -214908
4480  -747349
4481  -833176
4482  -249400
4483  -296688
4484  -561910
4485  -828511
4486  -665370
4487  -105380
4488  -439567
4489  -826914
4490  -624529
4491  -404696
4492  -190708
4493  -645295
4494  -913362
4495  -375695
4496  -281612
4497  -493435
4498  -779753
4499  -767495
4500  -149266
4501  -293893
4502  -794764
4503  -712154
4504  -494446
4505  -170116
4506  -524677
4507  -958609
4508  -492399
4509  -275364
4510  -414721
4511  -675398
4512  -809930
4513  -248760
4514  -235031
4515  -744268
4516  -751501
4517  -583389
4518  -217192
4519  -395775
4520  -934401
4521  -597734
4522  -281904
4523  -362127
4524  -597884
4525  -871848
4526  -367381
4527  -179385
4528  -697055
4529  -770054
4530  -625553
4531  -239089
4532  -277882
4533  -884769
4534  -694785
4535  -320107
4536  -341416
4537  -531183
4538  -913918
4539  -534142
4540  -149049
4541  -556388
4542  -740610
4543  -687702
4544  -313590
4545  -174673
4546  -822246
4547  -820591
4548  -378454
4549  -304846
4550  -465960
4551  -916784
4552  -669844
4553  -130414
4554  -438112
4555  -702895
4556  -742443
4557  -461683
4558  -145311
4559  -693334
4560  -880180
4561  -471143
4562  -305462
4563  -335788
4564  -828763
4565  -804698
4566  -197131
4567  -353680
4568  -671883
4569  -793694
4570  -574380
4571  -131275
4572  -568866
4573  -909099
4574  -526344
4575  -308395
4576  -279576
4577  -754775
4578  -912407
4579  -287568
4580  -285765
4581  -616753
4582  -812266
4583  -692733
4584  -135231
4585  -391409
4586  -896283
4587  -655653
4588  -381511
4589  -227440
4590  -639998
4591  -987940
4592  -410956
4593  -221056
4594  -523028
4595  -765453
4596  -796828
4597  -225141
4598  -262278
4599  -822946
4600  -743405
4601  -511594
4602  -251943
4603  -485188
4604  -968061
4605  -535283
4606  -210187
4607  -433850
4608  -707821
4609  -876405
4610  -341360
4611  -193211
4612  -754362
4613  -794866
4614  -576049
4615  -277584
4616  -352197
4617  -908002
4618  -647474
4619  -254688
4620  -400134
4621  -632270
4622  -920028
4623  -499407
4624  -138852
4625  -623420
4626  -800158
4627  -653827
4628  -318419
4629  -225671
4630  -843967
4631  -808481
4632  -347171
4633  -369396
4634  -550302
4635  -891510
4636  -617219
4637  -135160
4638  -511918
4639  -771983
4640  -702093
4641  -429368
4642  -200826
4643  -734189
4644  -870416
4645  -438314
4646  -364380
4647  -454375
4648  -807640
4649  -708951
4650  -177212
4651  -437286
4652  -770878
4653  -755342
4654  -516190
4655  -172094
4656  -626654
4657  -925713
4658  -494530
4659  -330247
4660  -375447
4661  -764695
4662  -833690
4663  -269313
4664  -371718
4665  -729472
4666  -764117
4667  -594694
4668  -174136
4669  -494848
4670  -919616
4671  -576238
4672  -348566
4673  -334852
4674  -696783
4675  -933207
4676  -381421
4677  -297261
4678  -651772
4679  -757901
4680  -674009
4681  -223233
4682  -374793
4683  -912427
4684  -682746
4685  -406770
4686  -322739
4687  -603503
4688  -969213
4689  -487908
4690  -236879
4691  -556693
4692  -723375
4693  -750999
4694  -314567
4695  -297339
4696  -865591
4697  -764233
4698  -459664
4699  -308457
4700  -489549
4701  -959194
4702  -591291
4703  -200668
4704  -492122
4705  -731014
4706  -850067
4707  -430038
4708  -197321
4709  -747782
4710  -827197
4711  -536089
4712  -306732
4713  -355300
4714  -922340
4715  -758022
4716  -257455
4717  -402297
4718  -665475
4719  -895082
4720  -561132
4721  -147932
4722  -602592
4723  -821256
4724  -607913
4725  -380381
4726  -309306
4727  -841390
4728  -855765
4729  -324520
4730  -363201
4731  -594835
4732  -863746
4733  -668248
4734  -141063
4735  -487436
4736  -841778
4737  -710139
4738  -461827
4739  -243198
4740  -722925
4741  -943510
4742  -412621
4743  -295653
4744  -487355
4745  -829931
4746  -804462
4747  -209976
4748  -389551
4749  -813489
4750  -776139
4751  -555636
4752  -210301
4753  -548454
4754  -941325
4755  -529938
4756  -329061
4757  -438410
4758  -753999
4759  -901950
4760  -312442
4761  -300107
4762  -743323
4763  -785355
4764  -636470
4765  -237187
4766  -417793
4767  -932181
4768  -658845
4769  -388513
4770  -397835
4771  -652702
4772  -931331
4773  -436673
4774  -237840
4775  -647981
4776  -770403
4777  -706910
4778  -317249
4779  -335771
4780  -897883
4781  -758513
4782  -442357
4783  -377698
4784  -546124
4785  -916937
4786  -552772
4787  -223370
4788  -579831
4789  -763374
4790  -767611
4791  -415583
4792  -269515
4793  -816436
4794  -825192
4795  -483717
4796  -347996
4797  -432821
4798  -892142
4799  -703107
4800  -266372
4801  -503276
4802  -729344
4803  -804829
4804  -498689
4805  -224994
4806  -711813
4807  -853829
4808  -525673
4809  -375127
4810  -398785
4811  -858705
4812  -801124
4813  -302505
4814  -454664
4815  -688436
4816  -793348
4817  -575060
4818  -193814
4819  -617499
4820  -890538
4821  -610456
4822  -413081
4823  -348306
4824  -795486
4825  -911373
4826  -352527
4827  -336160
4828  -601160
4829  -822931
4830  -711352
4831  -221724
4832  -485541
4833  -890274
4834  -690887
4835  -461603
4836  -304048
4837  -671057
4838  -942615
4839  -442267
4840  -304096
4841  -548695
4842  -797445
4843  -819279
4844  -309758
4845  -387919
4846  -838435
4847  -741425
4848  -529073
4849  -284601
4850  -552837
4851  -978466
4852  -557847
4853  -292558
4854  -484576
4855  -759045
4856  -902991
4857  -391513
4858  -276435
4859  -763267
4860  -787895
4861  -608533
4862  -315894
4863  -435913
4864  -954427
4865  -702603
4866  -339828
4867  -432631
4868  -671150
4869  -933163
4870  -490804
4871  -196593
4872  -662003
4873  -827925
4874  -714357
4875  -379161
4876  -322841
4877  -870843
4878  -805424
4879  -402029
4880  -384356
4881  -569155
4882  -930286
4883  -642286
4884  -218109
4885  -574624
4886  -828224
4887  -792179
4888  -458510
4889  -234281
4890  -751812
4891  -862142
4892  -478521
4893  -383465
4894  -495582
4895  -895445
4896  -770040
4897  -255816
4898  -489892
4899  -785252
4900  -805098
4901  -544092
4902  -204700
4903  -654798
4904  -919000
4905  -571831
4906  -407389
4907  -412005
4908  -815484
4909  -886325
4910  -340536
4911  -393862
4912  -700213
4913  -814145
4914  -653780
4915  -230128
4916  -528413
4917  -932261
4918  -674399
4919  -447356
4920  -369153
4921  -696084
4922  -915764
4923  -431268
4924  -369297
4925  -646725
4926  -782206
4927  -739775
4928  -309803
4929  -449996
4930  -893197
4931  -720421
4932  -488244
4933  -344067
4934  -600941
4935  -951930
4936  -543616
4937  -342623
4938  -592177
4939  -764164
4940  -802998
4941  -370788
4942  -342808
4943  -829747
4944  -769162
4945  -540720
4946  -364263
4947  -528166
4948  -969877
4949  -666600
4950  -335268
4951  -512260
4952  -708379
4953  -850285
4954  -457227
4955  -271333
4956  -744170
4957  -802371
4958  -603009
4959  -399193
4960  -453032
4961  -939730
4962  -762816
4963  -343034
4964  -446751
4965  -648920
4966  -869505
4967  -570112
4968  -259253
4969  -665301
4970  -832831
4971  -674599
4972  -446793
4973  -372767
4974  -855461
4975  -835264
4976  -374947
4977  -399317
4978  -617378
4979  -906420
4980  -689731
4981  -233773
4982  -570672
4983  -853368
4984  -717143
4985  -467693
4986  -297103
4987  -753073
4988  -928896
4989  -474668
4990  -387862
4991  -540913
4992  -865721
4993  -819253
4994  -281507
4995  -435057
4996  -784074
4997  -785043
4998  -587744
4999  -282842
5000  -628757
5001  -959384
5002  -585365
5003  -401540
5004  -476320
5005  -798747
5006  -876083
5007  -343791
5008  -361017
5009  -748079
5010  -822712
5011  -684479
5012  -309338
5013  -519059
5014  -954640
5015  -680957
5016  -425379
5017  -402542
5018  -683890
5019  -934982
5020  -474850
5021  -316120
5022  -681595
5023  -838817
5024  -772204
5025  -345907
5026  -388043
5027  -898653
5028  -766201
5029  -475783
5030  -381685
5031  -591195
5032  -963424
5033  -606716
5034  -308116
5035  -596583
5036  -796315
5037  -824747
5038  -422916
5039  -291083
5040  -815659
5041  -852887
5042  -572647
5043  -397962
5044  -493937
5045  -933313
5046  -729477
5047  -326797
5048  -518520
5049  -728621
5050  -840997
5051  -541794
5052  -280627
5053  -730668
5054  -870446
5055  -627891
5056  -443886
5057  -425414
5058  -863535
5059  -804811
5060  -368040
5061  -463332
5062  -690139
5063  -867851
5064  -651765
5065  -270631
5066  -636572
5067  -896063
5068  -678606
5069  -448537
5070  -350623
5071  -784582
5072  -905563
5073  -454515
5074  -431105
5075  -621105
5076  -844709
5077  -768326
5078  -319263
5079  -514157
5080  -826429
5081  -713902
5082  -529081
5083  -343540
5084  -695076
5085  -959771
5086  -551021
5087  -417956
5088  -559522
5089  -797921
5090  -823801
5091  -355394
5092  -439969
5093  -806262
5094  -754483
5095  -589930
5096  -359462
5097  -618340
5098  -973220
5099  -620164
5100  -402928
5101  -495304
5102  -747768
5103  -898417
5104  -446356
5105  -359698
5106  -758414
5107  -812613
5108  -679549
5109  -378235
5110  -499511
5111  -937179
5112  -686797
5113  -415546
5114  -468449
5115  -694853
5116  -939048
5117  -551772
5118  -324566
5119  -691509
5120  -817629
5121  -734507
5122  -418119
5123  -392337
5124  -871160
5125  -786492
5126  -463558
5127  -450637
5128  -639852
5129  -965405
5130  -650792
5131  -282922
5132  -593957
5133  -805114
5134  -791761
5135  -484693
5136  -323497
5137  -809013
5138  -874000
5139  -543191
5140  -450195
5141  -553835
5142  -917369
5143  -751163
5144  -297880
5145  -502603
5146  -782171
5147  -845278
5148  -582872
5149  -281435
5150  -713169
5151  -935216
5152  -621150
5153  -439350
5154  -446743
5155  -845527
5156  -860317
5157  -376348
5158  -451282
5159  -736111
5160  -869104
5161  -694192
5162  -294320
5163  -569123
5164  -910611
5165  -706941
5166  -488400
5167  -388188
5168  -737637
5169  -937053
5170  -489864
5171  -422237
5172  -667768
5173  -841887
5174  -777026
5175  -328439
5176  -473293
5177  -889388
5178  -766319
5179  -545040
5180  -379331
5181  -660298
5182  -973996
5183  -587936
5184  -390064
5185  -573328
5186  -791942
5187  -844740
5188  -409200
5189  -390104
5190  -839116
5191  -837796
5192  -629111
5193  -378709
5194  -538253
5195  -965263
5196  -694492
5197  -393971
5198  -503682
5199  -722444
5200  -898020
5201  -544888
5202  -365298
5203  -766266
5204  -829575
5205  -675240
5206  -422678
5207  -457590
5208  -905973
5209  -775734
5210  -439551
5211  -494733
5212  -675154
5213  -916507
5214  -632263
5215  -328705
5216  -669081
5217  -828464
5218  -708529
5219  -465618
5220  -393509
5221  -864528
5222  -862935
5223  -492874
5224  -475421
5225  -611980
5226  -898122
5227  -723534
5228  -329592
5229  -577831
5230  -806482
5231  -768188
5232  -563263
5233  -368273
5234  -770098
5235  -905567
5236  -549225
5237  -449652
5238  -546605
5239  -861564
5240  -804113
5241  -365111
5242  -506422
5243  -782304
5244  -810554
5245  -645292
5246  -361271
5247  -660635
5248  -910151
5249  -606629
5250  -460826
5251  -493257
5252  -811796
5253  -889855
5254  -432588
5255  -453057
5256  -760276
5257  -825882
5258  -705705
5259  -352076
5260  -563938
5261  -925833
5262  -682348
5263  -486763
5264  -472989
5265  -751389
5266  -948081
5267  -505968
5268  -384386
5269  -688643
5270  -826026
5271  -778466
5272  -382595
5273  -442261
5274  -904367
5275  -797514
5276  -553627
5277  -434334
5278  -633397
5279  -964485
5280  -610175
5281  -357664
5282  -609904
5283  -807414
5284  -851507
5285  -473512
5286  -390945
5287  -843543
5288  -844193
5289  -604672
5290  -436314
5291  -537165
5292  -923478
5293  -718216
5294  -385705
5295  -564680
5296  -770015
5297  -886150
5298  -570858
5299  -328116
5300  -751826
5301  -879560
5302  -662553
5303  -443959
5304  -462777
5305  -910076
5306  -834520
5307  -441604
5308  -511106
5309  -711161
5310  -895360
5311  -660975
5312  -310003
5313  -646202
5314  -872433
5315  -738391
5316  -503670
5317  -390515
5318  -816941
5319  -919116
5320  -517733
5321  -461424
5322  -608854
5323  -861821
5324  -761689
5325  -354712
5326  -563402
5327  -865634
5328  -785092
5329  -583853
5330  -362817
5331  -717315
5332  -953259
5333  -586263
5334  -450993
5335  -542431
5336  -824934
5337  -863263
5338  -428364
5339  -486021
5340  -816688
5341  -816546
5342  -655088
5343  -368784
5344  -598487
5345  -951272
5346  -671061
5347  -472602
5348  -509814
5349  -769126
5350  -924853
5351  -507328
5352  -423060
5353  -736364
5354  -802240
5355  -720864
5356  -417089
5357  -523238
5358  -926077
5359  -747624
5360  -508124
5361  -490467
5362  -697441
5363  -947484
5364  -596451
5365  -375287
5366  -669389
5367  -807793
5368  -771319
5369  -481071
5370  -463235
5371  -890785
5372  -798712
5373  -535959
5374  -483241
5375  -632166
5376  -928385
5377  -667135
5378  -378684
5379  -629275
5380  -793344
5381  -821672
5382  -548878
5383  -401543
5384  -807910
5385  -846675
5386  -578526
5387  -467946
5388  -559774
5389  -926157
5390  -775395
5391  -390093
5392  -563042
5393  -782243
5394  -870195
5395  -615348
5396  -329759
5397  -704704
5398  -879412
5399  -659569
5400  -510298
5401  -493229
5402  -860895
5403  -864925
5404  -460539
5405  -511653
5406  -716231
5407  -850310
5408  -708225
5409  -351919
5410  -628647
5411  -897099
5412  -731389
5413  -551504
5414  -463263
5415  -781585
5416  -909987
5417  -493679
5418  -458346
5419  -675070
5420  -857559
5421  -788937
5422  -373665
5423  -540659
5424  -897442
5425  -800614
5426  -593891
5427  -401880
5428  -675155
5429  -949249
5430  -600522
5431  -440826
5432  -603885
5433  -821305
5434  -870918
5435  -453086
5436  -466651
5437  -844063
5438  -827685
5439  -643302
5440  -406992
5441  -574101
5442  -966714
5443  -703761
5444  -457498
5445  -553475
5446  -761351
5447  -919732
5448  -529533
5449  -392842
5450  -768954
5451  -850480
5452  -716783
5453  -435615
5454  -494043
5455  -937652
5456  -810879
5457  -501638
5458  -506066
5459  -677728
5460  -921561
5461  -636247
5462  -378455
5463  -694814
5464  -840188
5465  -779193
5466  -516796
5467  -437704
5468  -873427
5469  -868928
5470  -543319
5471  -473742
5472  -597946
5473  -931192
5474  -763176
5475  -383724
5476  -605879
5477  -820659
5478  -826334
5479  -590017
5480  -376178
5481  -768235
5482  -902045
5483  -614831
5484  -492872
5485  -551885
5486  -881031
5487  -856730
5488  -449423
5489  -543626
5490  -750783
5491  -818835
5492  -674777
5493  -390243
5494  -676329
5495  -914253
5496  -672769
5497  -526409
5498  -517012
5499  -828149
5500  -913102
5501  -484009
5502  -479563
5503  -718741
5504  -839565
5505  -747698
5506  -405058
5507  -599267
5508  -909844
5509  -737098
5510  -564442
5511  -471496
5512  -731175
5513  -946461
5514  -556806
5515  -447335
5516  -672549
5517  -832960
5518  -829275
5519  -459286
5520  -509758
5521  -865311
5522  -774827
5523  -601552
5524  -483664
5525  -655064
5526  -944155
5527  -639372
5528  -456565
5529  -640593
5530  -807056
5531  -865605
5532  -508224
5533  -430283
5534  -809660
5535  -822414
5536  -654905
5537  -488944
5538  -586526
5539  -945861
5540  -733261
5541  -452844
5542  -587582
5543  -763138
5544  -872793
5545  -569985
5546  -390922
5547  -768463
5548  -861201
5549  -712417
5550  -517278
5551  -515782
5552  -900409
5553  -821848
5554  -488717
5555  -531841
5556  -691894
5557  -903689
5558  -680361
5559  -376637
5560  -689357
5561  -887286
5562  -778622
5563  -545349
5564  -430437
5565  -827741
5566  -889711
5567  -541204
5568  -508650
5569  -642419
5570  -887214
5571  -780315
5572  -404178
5573  -614923
5574  -852315
5575  -798651
5576  -605123
5577  -396582
5578  -744258
5579  -945113
5580  -626570
5581  -510627
5582  -584004
5583  -856916
5584  -870771
5585  -438029
5586  -511395
5587  -807526
5588  -836369
5589  -675629
5590  -393047
5591  -653574
5592  -971644
5593  -708729
5594  -517260
5595  -516394
5596  -778676
5597  -931080
5598  -527594
5599  -461706
5600  -741905
5601  -839448
5602  -766448
5603  -441354
5604  -563097
5605  -938130
5606  -767149
5607  -550269
5608  -492828
5609  -698387
5610  -961006
5611  -626115
5612  -448893
5613  -692409
5614  -820241
5615  -821424
5616  -497981
5617  -480217
5618  -876016
5619  -813917
5620  -593820
5621  -487968
5622  -638547
5623  -981340
5624  -726058
5625  -438180
5626  -622077
5627  -790139
5628  -860439
5629  -567535
5630  -417616
5631  -808446
5632  -858888
5633  -658321
5634  -525717
5635  -571017
5636  -925593
5637  -801877
5638  -457470
5639  -554595
5640  -730900
5641  -885053
5642  -673187
5643  -403095
5644  -718981
5645  -874994
5646  -717199
5647  -554863
5648  -509412
5649  -850130
5650  -859602
5651  -500382
5652  -536646
5653  -695963
5654  -881873
5655  -757644
5656  -424861
5657  -649714
5658  -852960
5659  -744606
5660  -593522
5661  -473092
5662  -783995
5663  -905453
5664  -572632
5665  -526801
5666  -668828
5667  -859840
5668  -814047
5669  -425694
5670  -563647
5671  -848928
5672  -790502
5673  -634418
5674  -451357
5675  -710493
5676  -951286
5677  -643634
5678  -527444
5679  -608629
5680  -810769
5681  -864878
5682  -478158
5683  -498249
5684  -820756
5685  -832200
5686  -699478
5687  -470570
5688  -618931
5689  -941397
5690  -705366
5691  -527932
5692  -582462
5693  -757645
5694  -891723
5695  -549526
5696  -472134
5697  -796860
5698  -855546
5699  -752261
5700  -479329
5701  -532666
5702  -920858
5703  -779511
5704  -535093
5705  -540268
5706  -702988
5707  -949320
5708  -654988
5709  -432231
5710  -709089
5711  -844732
5712  -796904
5713  -515845
5714  -459957
5715  -878906
5716  -855794
5717  -594306
5718  -534171
5719  -636664
5720  -931867
5721  -754184
5722  -435725
5723  -625232
5724  -804843
5725  -841138
5726  -599941
5727  -414909
5728  -806284
5729  -922396
5730  -651602
5731  -517572
5732  -556096
5733  -892697
5734  -845211
5735  -460206
5736  -557733
5737  -764829
5738  -867997
5739  -703769
5740  -423409
5741  -716734
5742  -914961
5743  -698234
5744  -539514
5745  -498754
5746  -830529
5747  -917207
5748  -526574
5749  -521929
5750  -723864
5751  -876811
5752  -789192
5753  -424453
5754  -608345
5755  -901379
5756  -755357
5757  -585882
5758  -477368
5759  -763729
5760  -969996
5761  -617148
5762  -501574
5763  -651666
5764  -829367
5765  -850909
5766  -489212
5767  -520087
5768  -848724
5769  -807225
5770  -658299
5771  -497622
5772  -676159
5773  -955308
5774  -671735
5775  -502205
5776  -626929
5777  -787061
5778  -879200
5779  -549638
5780  -484151
5781  -818558
5782  -828085
5783  -709135
5784  -515407
5785  -590414
5786  -936089
5787  -741467
5788  -503608
5789  -585924
5790  -745366
5791  -930576
5792  -639050
5793  -447601
5794  -749785
5795  -847894
5796  -758266
5797  -545042
5798  -513640
5799  -877368
5800  -814775
5801  -561962
5802  -585330
5803  -695708
5804  -914533
5805  -706738
5806  -424462
5807  -685936
5808  -828173
5809  -785410
5810  -597289
5811  -474333
5812  -830816
5813  -880274
5814  -611135
5815  -568260
5816  -646900
5817  -888326
5818  -773649
5819  -444072
5820  -625419
5821  -822647
5822  -821160
5823  -653616
5824  -450081
5825  -766493
5826  -910647
5827  -640943
5828  -556203
5829  -590261
5830  -841303
5831  -849060
5832  -487633
5833  -580051
5834  -810791
5835  -843706
5836  -702923
5837  -439785
5838  -680826
5839  -935708
5840  -699525
5841  -552480
5842  -551313
5843  -805480
5844  -923109
5845  -553355
5846  -526291
5847  -753643
5848  -832981
5849  -762580
5850  -449560
5851  -590974
5852  -923522
5853  -773172
5854  -596239
5855  -523149
5856  -734213
5857  -954018
5858  -630979
5859  -491547
5860  -695487
5861  -814835
5862  -819536
5863  -501002
5864  -523503
5865  -899828
5866  -838087
5867  -640144
5868  -502851
5869  -648964
5870  -965193
5871  -711881
5872  -464094
5873  -623162
5874  -795129
5875  -890922
5876  -595006
5877  -457354
5878  -817477
5879  -859479
5880  -687754
5881  -512936
5882  -553547
5883  -921624
5884  -808644
5885  -507226
5886  -586976
5887  -737956
5888  -905002
5889  -689648
5890  -437013
5891  -728059
5892  -856076
5893  -729356
5894  -567975
5895  -521435
5896  -875792
5897  -874004
5898  -548646
5899  -562263
5900  -695087
5901  -903454
5902  -753063
5903  -433565
5904  -651652
5905  -854825
5906  -787433
5907  -633602
5908  -486206
5909  -804613
5910  -912919
5911  -607630
5912  -535033
5913  -635432
5914  -866803
5915  -838752
5916  -472262
5917  -588932
5918  -831193
5919  -819106
5920  -692719
5921  -488632
5922  -710742
5923  -919740
5924  -656580
5925  -549452
5926  -611858
5927  -814970
5928  -884526
5929  -528958
5930  -540000
5931  -796678
5932  -831293
5933  -736450
5934  -478359
5935  -620904
5936  -916124
5937  -732988
5938  -578462
5939  -590634
5940  -762603
5941  -918793
5942  -602919
5943  -498918
5944  -751197
5945  -814504
5946  -774936
5947  -522732
5948  -559063
5949  -901223
5950  -787512
5951  -601471
5952  -567944
5953  -700544
5954  -926135
5955  -661693
5956  -479320
5957  -707066
5958  -824984
5959  -821610
5960  -562101
5961  -503136
5962  -866002
5963  -844537
5964  -636793
5965  -545144
5966  -617372
5967  -911691
5968  -750610
5969  -495917
5970  -665806
5971  -794485
5972  -849472
5973  -626051
5974  -459959
5975  -789448
5976  -871010
5977  -666898
5978  -554328
5979  -582816
5980  -895224
5981  -828194
5982  -510392
5983  -619016
5984  -777768
5985  -852418
5986  -672383
5987  -443429
5988  -729263
5989  -899078
5990  -724295
5991  -580771
5992  -532057
5993  -851715
5994  -913272
5995  -558092
5996  -546860
5997  -700622
5998  -856039
5999  -775406
6000  -463011
6001  -643536
6002  -888254
6003  -773243
6004  -629272
6005  -512587
6006  -771884
6007  -932878
6008  -601404
6009  -529809
6010  -661857
6011  -837711
6012  -844557
6013  -507038
6014  -586842
6015  -864050
6016  -801250
6017  -664547
6018  -486034
6019  -689130
6020  -951229
6021  -683258
6022  -526348
6023  -623545
6024  -809875
6025  -910735
6026  -568152
6027  -511519
6028  -796325
6029  -822812
6030  -716892
6031  -504286
6032  -606711
6033  -943600
6034  -771910
6035  -559356
6036  -584284
6037  -754572
6038  -931266
6039  -632894
6040  -459346
6041  -735969
6042  -839017
6043  -787215
6044  -561794
6045  -546351
6046  -899429
6047  -833458
6048  -591835
6049  -569335
6050  -683708
6051  -915762
6052  -723827
6053  -465272
6054  -673510
6055  -824005
6056  -838681
6057  -623819
6058  -489789
6059  -809757
6060  -852052
6061  -630146
6062  -569085
6063  -632567
6064  -894397
6065  -799059
6066  -492993
6067  -641773
6068  -817497
6069  -842658
6070  -668394
6071  -462374
6072  -745813
6073  -889506
6074  -686857
6075  -593092
6076  -592462
6077  -856822
6078  -858454
6079  -527163
6080  -593802
6081  -766666
6082  -838865
6083  -730979
6084  -468470
6085  -680087
6086  -899552
6087  -741849
6088  -613295
6089  -557325
6090  -785386
6091  -892361
6092  -579106
6093  -564218
6094  -727637
6095  -825002
6096  -777789
6097  -501232
6098  -626085
6099  -897857
6100  -771524
6101  -625247
6102  -537778
6103  -726819
6104  -923607
6105  -639948
6106  -537152
6107  -699688
6108  -834879
6109  -838647
6110  -536612
6111  -550611
6112  -855171
6113  -808487
6114  -661648
6115  -522245
6116  -649654
6117  -945519
6118  -732705
6119  -538577
6120  -650087
6121  -787310
6122  -875850
6123  -597254
6124  -491914
6125  -806265
6126  -833244
6127  -703628
6128  -547730
6129  -604424
6130  -924496
6131  -800275
6132  -548461
6133  -606574
6134  -740026
6135  -887273
6136  -667681
6137  -470426
6138  -748811
6139  -850160
6140  -757517
6141  -588262
6142  -543726
6143  -872490
6144  -854494
6145  -570980
6146  -568205
6147  -692498
6148  -896406
6149  -759303
6150  -471608
6151  -685477
6152  -849732
6153  -792875
6154  -621091
6155  -494218
6156  -811546
6157  -897023
6158  -615851
6159  -567236
6160  -652075
6161  -888252
6162  -834852
6163  -489625
6164  -601511
6165  -811928
6166  -816284
6167  -686953
6168  -485756
6169  -723787
6170  -915847
6171  -692284
6172  -582586
6173  -617236
6174  -831092
6175  -886432
6176  -540613
6177  -550145
6178  -771931
6179  -831340
6180  -749121
6181  -507489
6182  -653792
6183  -916749
6184  -742548
6185  -595314
6186  -574617
6187  -760670
6188  -917683
6189  -595244
6190  -515407
6191  -734527
6192  -845427
6193  -813532
6194  -533060
6195  -576152
6196  -889675
6197  -796184
6198  -634728
6199  -552914
6200  -685706
6201  -928828
6202  -695708
6203  -524334
6204  -689703
6205  -817051
6206  -847290
6207  -584779
6208  -508053
6209  -829488
6210  -835167
6211  -679572
6212  -569321
6213  -643398
6214  -912981
6215  -752144
6216  -529748
6217  -659393
6218  -777835
6219  -844738
6220  -641147
6221  -486602
6222  -782855
6223  -866593
6224  -720954
6225  -589686
6226  -585993
6227  -866804
6228  -817961
6229  -549510
6230  -612418
6231  -744792
6232  -863852
6233  -700643
6234  -486378
6235  -735675
6236  -872431
6237  -747441
6238  -603611
6239  -536989
6240  -821653
6241  -864906
6242  -593991
6243  -593877
6244  -703506
6245  -858879
6246  -787214
6247  -505793
6248  -659324
6249  -852367
6250  -770230
6251  -637968
6252  -521557
6253  -765350
6254  -905632
6255  -645518
6256  -578961
6257  -671477
6258  -831279
6259  -826154
6260  -532843
6261  -604751
6262  -829174
6263  -800553
6264  -673679
6265  -517695
6266  -709807
6267  -928882
6268  -695267
6269  -563638
6270  -617524
6271  -804581
6272  -881352
6273  -571208
6274  -546212
6275  -801169
6276  -830211
6277  -737206
6278  -526950
6279  -628984
6280  -913817
6281  -748634
6282  -574910
6283  -591915
6284  -756630
6285  -920782
6286  -661665
6287  -516953
6288  -738355
6289  -829309
6290  -779174
6291  -559119
6292  -556988
6293  -872145
6294  -803915
6295  -600152
6296  -582283
6297  -715913
6298  -936956
6299  -722602
6300  -500389
6301  -690739
6302  -815448
6303  -814759
6304  -604772
6305  -513839
6306  -825362
6307  -857274
6308  -656602
6309  -580075
6310  -651475
6311  -906776
6312  -791060
6313  -497689
6314  -628480
6315  -789622
6316  -847938
6317  -675302
6318  -488515
6319  -766540
6320  -886343
6321  -701382
6322  -598263
6323  -584924
6324  -846379
6325  -846261
6326  -546431
6327  -595274
6328  -758717
6329  -860835
6330  -750748
6331  -487459
6332  -674725
6333  -876964
6334  -751320
6335  -622262
6336  -557095
6337  -786037
6338  -893618
6339  -606360
6340  -583435
6341  -719024
6342  -834084
6343  -798427
6344  -508640
6345  -610995
6346  -852368
6347  -789573
6348  -668049
6349  -543750
6350  -725845
6351  -920827
6352  -670915
6353  -561457
6354  -675594
6355  -811301
6356  -840133
6357  -551134
6358  -564371
6359  -843077
6360  -819594
6361  -708188
6362  -547886
6363  -656530
6364  -910734
6365  -729650
6366  -569830
6367  -632445
6368  -757965
6369  -871010
6370  -626349
6371  -540286
6372  -799618
6373  -833183
6374  -739618
6375  -565689
6376  -600672
6377  -884979
6378  -774817
6379  -586233
6380  -619447
6381  -734658
6382  -884915
6383  -679955
6384  -524292
6385  -743906
6386  -824648
6387  -751147
6388  -588121
6389  -564403
6390  -864955
6391  -835923
6392  -611413
6393  -599929
6394  -697412
6395  -883907
6396  -749533
6397  -504156
6398  -680223
6399  -819534
6400  -788390
6401  -643026
6402  -535766
6403  -808260
6404  -866649
6405  -645844
6406  -589156
6407  -644810
6408  -857358
6409  -806865
6410  -525163
6411  -632543
6412  -806818
6413  -823851
6414  -697304
6415  -521798
6416  -749519
6417  -891338
6418  -682360
6419  -582421
6420  -606387
6421  -833890
6422  -876011
6423  -568658
6424  -583673
6425  -779386
6426  -830782
6427  -745770
6428  -514359
6429  -660625
6430  -877804
6431  -739904
6432  -607892
6433  -581791
6434  -785756
6435  -909962
6436  -628026
6437  -550578
6438  -729907
6439  -830753
6440  -790204
6441  -527390
6442  -593391
6443  -867252
6444  -797763
6445  -648316
6446  -570142
6447  -717098
6448  -924217
6449  -687864
6450  -535004
6451  -677664
6452  -805304
6453  -846922
6454  -586442
6455  -540486
6456  -826816
6457  -837334
6458  -693852
6459  -576807
6460  -655145
6461  -899270
6462  -740683
6463  -537839
6464  -657089
6465  -791099
6466  -868367
6467  -642775
6468  -515489
6469  -780093
6470  -849470
6471  -728519
6472  -578203
6473  -590364
6474  -871543
6475  -824734
6476  -581312
6477  -619760
6478  -743297
6479  -879164
6480  -717011
6481  -494561
6482  -699357
6483  -842116
6484  -769926
6485  -623452
6486  -552050
6487  -815214
6488  -863333
6489  -633666
6490  -607284
6491  -688692
6492  -840106
6493  -773047
6494  -522159
6495  -660253
6496  -829396
6497  -802936
6498  -666255
6499  -531287
6500  -760303
6501  -893072
6502  -669691
6503  -584616
6504  -648290
6505  -816009
6506  -831441
6507  -559302
6508  -620661
6509  -813138
6510  -814528
6511  -704856
6512  -526163
6513  -697605
6514  -893087
6515  -714858
6516  -598144
6517  -617139
6518  -782702
6519  -873531
6520  -606955
6521  -579170
6522  -770081
6523  -814169
6524  -742838
6525  -541152
6526  -641263
6527  -892744
6528  -756014
6529  -612422
6530  -607885
6531  -755064
6532  -890115
6533  -654929
6534  -548471
6535  -726916
6536  -800309
6537  -789577
6538  -585625
6539  -593007
6540  -865621
6541  -804451
6542  -633337
6543  -593384
6544  -699582
6545  -891208
6546  -701662
6547  -530515
6548  -690305
6549  -805898
6550  -817266
6551  -631353
6552  -558610
6553  -822124
6554  -835428
6555  -658224
6556  -578965
6557  -649164
6558  -883792
6559  -778046
6560  -547404
6561  -646324
6562  -791455
6563  -856606
6564  -679730
6565  -513216
6566  -745571
6567  -850423
6568  -706592
6569  -599529
6570  -609957
6571  -857754
6572  -836602
6573  -579878
6574  -619598
6575  -749083
6576  -848485
6577  -733170
6578  -508782
6579  -691472
6580  -856362
6581  -757577
6582  -630826
6583  -580896
6584  -799034
6585  -873117
6586  -599872
6587  -575316
6588  -713511
6589  -846030
6590  -787645
6591  -527908
6592  -637034
6593  -855896
6594  -805535
6595  -663186
6596  -542226
6597  -728208
6598  -898183
6599  -676346
6600  -568254
6601  -670756
6602  -820178
6603  -851490
6604  -576992
6605  -580952
6606  -808398
6607  -817324
6608  -708389
6609  -542181
6610  -664407
6611  -898006
6612  -738292
6613  -589864
6614  -645842
6615  -782272
6616  -870588
6617  -623007
6618  -547879
6619  -767495
6620  -824190
6621  -751769
6622  -571668
6623  -603016
6624  -884933
6625  -795394
6626  -622753
6627  -608020
6628  -722744
6629  -871983
6630  -677973
6631  -533722
6632  -729422
6633  -823357
6634  -783267
6635  -610499
6636  -570129
6637  -841082
6638  -831061
6639  -646244
6640  -598714
6641  -674096
6642  -867593
6643  -754027
6644  -541964
6645  -681176
6646  -802514
6647  -810596
6648  -650850
6649  -534388
6650  -779903
6651  -854108
6652  -683130
6653  -605790
6654  -638192
6655  -852960
6656  -814024
6657  -576208
6658  -639526
6659  -776495
6660  -802825
6661  -700852
6662  -530664
6663  -727229
6664  -862563
6665  -706970
6666  -617327
6667  -612610
6668  -820122
6669  -855580
6670  -589255
6671  -603286
6672  -742216
6673  -818032
6674  -743855
6675  -540288
6676  -677909
6677  -872223
6678  -754528
6679  -630071
6680  -588227
6681  -767595
6682  -881950
6683  -636792
6684  -572705
6685  -706755
6686  -818370
6687  -806135
6688  -571273
6689  -621491
6690  -838625
6691  -779736
6692  -654632
6693  -576279
6694  -717077
6695  -886158
6696  -679848
6697  -573818
6698  -694641
6699  -800994
6700  -829020
6701  -596080
6702  -572135
6703  -806928
6704  -797048
6705  -694924
6706  -586225
6707  -666470
6708  -897780
6709  -742551
6710  -569485
6711  -649301
6712  -776815
6713  -857792
6714  -636826
6715  -524938
6716  -769794
6717  -835125
6718  -740783
6719  -606371
6720  -611549
6721  -865241
6722  -797207
6723  -594799
6724  -617919
6725  -730734
6726  -857594
6727  -703535
6728  -521534
6729  -713139
6730  -843753
6731  -784802
6732  -617971
6733  -551579
6734  -815901
6735  -845641
6736  -630773
6737  -595404
6738  -695741
6739  -862717
6740  -775331
6741  -530503
6742  -667494
6743  -821660
6744  -798783
6745  -661465
6746  -535312
6747  -753175
6748  -868170
6749  -689663
6750  -605167
6751  -649461
6752  -838692
6753  -827011
6754  -562787
6755  -613904
6756  -782840
6757  -816675
6758  -710791
6759  -529740
6760  -698402
6761  -887655
6762  -742456
6763  -616443
6764  -611509
6765  -782785
6766  -860802
6767  -615399
6768  -580800
6769  -744015
6770  -811794
6771  -763806
6772  -565391
6773  -645209
6774  -865089
6775  -769554
6776  -631818
6777  -585511
6778  -725481
6779  -872322
6780  -661950
6781  -575227
6782  -719113
6783  -806585
6784  -790847
6785  -595008
6786  -598458
6787  -834571
6788  -789591
6789  -656363
6790  -582307
6791  -683934
6792  -884894
6793  -724302
6794  -573599
6795  -678701
6796  -780623
6797  -818462
6798  -634322
6799  -556335
6800  -799664
6801  -821287
6802  -682714
6803  -610642
6804  -652956
6805  -869047
6806  -773072
6807  -578474
6808  -643771
6809  -746032
6810  -831820
6811  -692442
6812  -550954
6813  -747464
6814  -825605
6815  -722590
6816  -627168
6817  -608843
6818  -828040
6819  -805392
6820  -593657
6821  -612896
6822  -732280
6823  -840220
6824  -734139
6825  -540243
6826  -699949
6827  -829044
6828  -750710
6829  -633117
6830  -582235
6831  -793195
6832  -849356
6833  -625496
6834  -601341
6835  -704340
6836  -839069
6837  -789086
6838  -550924
6839  -637550
6840  -823122
6841  -781869
6842  -666074
6843  -561143
6844  -737182
6845  -876440
6846  -683059
6847  -594997
6848  -672068
6849  -807818
6850  -819480
6851  -572840
6852  -592564
6853  -795873
6854  -808454
6855  -721546
6856  -565273
6857  -679446
6858  -873536
6859  -730609
6860  -600691
6861  -631667
6862  -766302
6863  -852367
6864  -618694
6865  -570145
6866  -770621
6867  -820990
6868  -749217
6869  -577285
6870  -621852
6871  -856600
6872  -770079
6873  -618782
6874  -609753
6875  -727183
6876  -876242
6877  -690475
6878  -554337
6879  -723802
6880  -815202
6881  -786353
6882  -593282
6883  -565092
6884  -822972
6885  -817982
6886  -658416
6887  -603693
6888  -677703
6889  -869389
6890  -749797
6891  -554913
6892  -675629
6893  -789246
6894  -804990
6895  -651075
6896  -546039
6897  -779261
6898  -844665
6899  -699668
6900  -613718
6901  -630158
6902  -838439
6903  -802124
6904  -573624
6905  -632970
6906  -759888
6907  -825852
6908  -704786
6909  -541861
6910  -730549
6911  -857014
6912  -731096
6913  -609962
6914  -595320
6915  -807813
6916  -836875
6917  -618487
6918  -611123
6919  -725545
6920  -825460
6921  -761288
6922  -552875
6923  -671257
6924  -829837
6925  -752194
6926  -648378
6927  -580658
6928  -754075
6929  -866988
6930  -661547
6931  -602538
6932  -693586
6933  -801863
6934  -801443
6935  -578750
6936  -619861
6937  -809773
6938  -775811
6939  -681894
6940  -587771
6941  -716726
6942  -875888
6943  -697049
6944  -592618
6945  -660855
6946  -769677
6947  -821682
6948  -609356
6949  -593080
6950  -785325
6951  -789318
6952  -715810
6953  -598971
6954  -667419
6955  -859116
6956  -732348
6957  -593024
6958  -637320
6959  -757021
6960  -849733
6961  -664923
6962  -560806
6963  -748841
6964  -810754
6965  -743910
6966  -605513
6967  -603621
6968  -836667
6969  -777100
6970  -616947
6971  -627622
6972  -725624
6973  -859730
6974  -708268
6975  -550554
6976  -708348
6977  -800040
6978  -764121
6979  -623104
6980  -576373
6981  -809893
6982  -815958
6983  -644891
6984  -618341
6985  -687223
6986  -838494
6987  -745030
6988  -541290
6989  -660674
6990  -797136
6991  -800325
6992  -666058
6993  -551822
6994  -766206
6995  -854106
6996  -685637
6997  -603046
6998  -635139
6999  -817756
7000  -799039
7001  -562547
7002  -626262
7003  -785608
7004  -818575
7005  -719013
7006  -542114
7007  -699097
7008  -856581
7009  -722665
7010  -620395
7011  -614608
7012  -769552
7013  -843792
7014  -617873
7015  -601554
7016  -744984
7017  -813703
7018  -757331
7019  -547000
7020  -638311
7021  -840609
7022  -761239
7023  -646637
7024  -590815
7025  -730547
7026  -866860
7027  -667783
7028  -580132
7029  -699486
7030  -789865
7031  -786104
7032  -584250
7033  -607856
7034  -827335
7035  -801832
7036  -675822
7037  -587550
7038  -677475
7039  -870572
7040  -716016
7041  -576499
7042  -657914
7043  -764079
7044  -823559
7045  -639755
7046  -573236
7047  -787898
7048  -809521
7049  -707466
7050  -596304
7051  -621717
7052  -848991
7053  -768656
7054  -596576
7055  -636349
7056  -736359
7057  -845222
7058  -692326
7059  -548854
7060  -733241
7061  -806614
7062  -729698
7063  -612822
7064  -594520
7065  -821958
7066  -807528
7067  -626314
7068  -620380
7069  -710343
7070  -835129
7071  -736945
7072  -547185
7073  -679890
7074  -799270
7075  -762777
7076  -648677
7077  -577735
7078  -785386
7079  -840243
7080  -654902
7081  -607998
7082  -672202
7083  -818244
7084  -781381
7085  -564486
7086  -638447
7087  -780621
7088  -783727
7089  -693541
7090  -575479
7091  -719184
7092  -834064
7093  -683185
7094  -618690
7095  -653356
7096  -786854
7097  -815169
7098  -597430
7099  -613395
7100  -760352
7101  -785059
7102  -720097
7103  -571506
7104  -668861
7105  -837426
7106  -711966
7107  -624141
7108  -638108
7109  -766079
7110  -836860
7111  -633486
7112  -585183
7113  -741564
7114  -783563
7115  -738875
7116  -578952
7117  -620465
7118  -836402
7119  -763204
7120  -645407
7121  -616443
7122  -721500
7123  -852529
7124  -669224
7125  -567163
7126  -702510
7127  -783238
7128  -775883
7129  -608519
7130  -590274
7131  -814279
7132  -796775
7133  -666960
7134  -601816
7135  -667365
7136  -850633
7137  -719182
7138  -566607
7139  -676528
7140  -773107
7141  -809581
7142  -654051
7143  -547893
7144  -769042
7145  -817044
7146  -693514
7147  -603899
7148  -629206
7149  -829265
7150  -776622
7151  -586688
7152  -646350
7153  -749774
7154  -807969
7155  -695119
7156  -537372
7157  -724073
7158  -822286
7159  -727304
7160  -619418
7161  -598447
7162  -801152
7163  -828350
7164  -616753
7165  -604975
7166  -707792
7167  -817296
7168  -747672
7169  -542842
7170  -664169
7171  -817743
7172  -757171
7173  -658717
7174  -575439
7175  -749021
7176  -842139
7177  -658702
7178  -598605
7179  -673227
7180  -786729
7181  -792471
7182  -583119
7183  -633473
7184  -796927
7185  -773860
7186  -683623
7187  -570965
7188  -696864
7189  -852204
7190  -696044
7191  -598264
7192  -647693
7193  -770567
7194  -824791
7195  -619797
7196  -589080
7197  -757456
7198  -782172
7199  -720035
7200  -572900
7201  -645142
7202  -848332
7203  -742782
7204  -620698
7205  -629882
7206  -732983
7207  -844882
7208  -663499
7209  -562689
7210  -727413
7211  -782516
7212  -749294
7213  -609878
7214  -614946
7215  -821929
7216  -771545
7217  -635314
7218  -622955
7219  -690136
7220  -834448
7221  -705378
7222  -559551
7223  -689283
7224  -776501
7225  -783155
7226  -646210
7227  -579752
7228  -779051
7229  -791277
7230  -653187
7231  -610046
7232  -665207
7233  -830634
7234  -751956
7235  -571366
7236  -660501
7237  -767289
7238  -787139
7239  -673447
7240  -561195
7241  -734385
7242  -812231
7243  -687975
7244  -625895
7245  -634523
7246  -807695
7247  -794843
7248  -584721
7249  -624648
7250  -738967
7251  -789946
7252  -713260
7253  -554081
7254  -689785
7255  -822086
7256  -728055
7257  -639155
7258  -611378
7259  -763742
7260  -807784
7261  -615128
7262  -607737
7263  -719466
7264  -783721
7265  -746793
7266  -569058
7267  -649107
7268  -820462
7269  -751284
7270  -653788
7271  -590706
7272  -721388
7273  -836580
7274  -652855
7275  -597389
7276  -693854
7277  -783621
7278  -779244
7279  -583539
7280  -603115
7281  -802338
7282  -770150
7283  -671850
7284  -576546
7285  -670675
7286  -849919
7287  -711984
7288  -594124
7289  -660654
7290  -758103
7291  -808732
7292  -621870
7293  -569902
7294  -757053
7295  -785602
7296  -707902
7297  -586902
7298  -633975
7299  -844044
7300  -757288
7301  -604023
7302  -633623
7303  -722704
7304  -820058
7305  -669398
7306  -556883
7307  -727545
7308  -791680
7309  -739371
7310  -610757
7311  -594325
7312  -812256
7313  -791713
7314  -618595
7315  -609969
7316  -684273
7317  -825806
7318  -730316
7319  -562006
7320  -683554
7321  -794679
7322  -760865
7323  -645736
7324  -562409
7325  -763904
7326  -815312
7327  -650873
7328  -606221
7329  -658631
7330  -807370
7331  -786071
7332  -576116
7333  -638309
7334  -756738
7335  -773816
7336  -687960
7337  -558889
7338  -709450
7339  -830093
7340  -693341
7341  -614145
7342  -629028
7343  -776915
7344  -805422
7345  -598090
7346  -603622
7347  -727167
7348  -778264
7349  -723491
7350  -572124
7351  -671563
7352  -821607
7353  -722305
7354  -639918
7355  -611948
7356  -737341
7357  -830438
7358  -632141
7359  -579604
7360  -707646
7361  -782222
7362  -758967
7363  -590608
7364  -625736
7365  -804592
7366  -744898
7367  -646721
7368  -599699
7369  -696768
7370  -833727
7371  -681293
7372  -579443
7373  -685910
7374  -760199
7375  -780253
7376  -613309
7377  -576483
7378  -769715
7379  -766592
7380  -676826
7381  -609304
7382  -657173
7383  -828828
7384  -717821
7385  -586956
7386  -670170
7387  -744817
7388  -786136
7389  -643766
7390  -557439
7391  -748399
7392  -784848
7393  -702643
7394  -620876
7395  -623494
7396  -808676
7397  -755789
7398  -591094
7399  -639843
7400  -718457
7401  -795823
7402  -690611
7403  -551043
7404  -716439
7405  -797329
7406  -724920
7407  -623391
7408  -586975
7409  -768548
7410  -791077
7411  -613944
7412  -616224
7413  -691626
7414  -796266
7415  -732605
7416  -558941
7417  -671955
7418  -785475
7419  -737748
7420  -645364
7421  -567768
7422  -728652
7423  -821725
7424  -655291
7425  -607117
7426  -668919
7427  -782542
7428  -773661
7429  -575854
7430  -630329
7431  -770846
7432  -754528
7433  -677665
7434  -562276
7435  -693212
7436  -835727
7437  -700140
7438  -604783
7439  -630231
7440  -755576
7441  -803240
7442  -603574
7443  -590542
7444  -746227
7445  -774567
7446  -715033
7447  -573984
7448  -647440
7449  -830070
7450  -728149
7451  -616949
7452  -607040
7453  -709720
7454  -828120
7455  -656351
7456  -570123
7457  -715491
7458  -768611
7459  -749047
7460  -588602
7461  -601565
7462  -792084
7463  -757267
7464  -632359
7465  -597059
7466  -682922
7467  -831920
7468  -705364
7469  -567887
7470  -671384
7471  -759143
7472  -767289
7473  -626745
7474  -569887
7475  -763960
7476  -788478
7477  -668054
7478  -606651
7479  -654081
7480  -815784
7481  -743397
7482  -566609
7483  -639882
7484  -736560
7485  -789612
7486  -678375
7487  -554043
7488  -717975
7489  -790351
7490  -695390
7491  -619507
7492  -612983
7493  -779793
7494  -778679
7495  -595410
7496  -620666
7497  -707552
7498  -786524
7499  -716956
7500  -562279
7501  -676673
7502  -780767
7503  -710646
7504  -643128
7505  -602532
7506  -743118
7507  -800976
7508  -623179
7509  -615930
7510  -699914
7511  -776746
7512  -744251
7513  -566796
7514  -640384
7515  -780486
7516  -732598
7517  -655252
7518  -582713
7519  -707465
7520  -813582
7521  -666660
7522  -604956
7523  -667017
7524  -757160
7525  -766743
7526  -580332
7527  -596098
7528  -762980
7529  -755599
7530  -689362
7531  -589522
7532  -662618
7533  -818151
7534  -699585
7535  -601586
7536  -645585
7537  -730521
7538  -783775
7539  -621346
7540  -578039
7541  -744884
7542  -766750
7543  -704823
7544  -593239
7545  -623442
7546  -799327
7547  -729257
7548  -614507
7549  -634498
7550  -702005
7551  -804562
7552  -670681
7553  -562544
7554  -714146
7555  -762283
7556  -717118
7557  -596372
7558  -589986
7559  -785465
7560  -765647
7561  -629029
7562  -614537
7563  -678518
7564  -803787
7565  -706524
7566  -558522
7567  -667133
7568  -750776
7569  -746564
7570  -639327
7571  -571001
7572  -757433
7573  -795995
7574  -657487
7575  -602818
7576  -638488
7577  -785891
7578  -753569
7579  -565129
7580  -633201
7581  -742898
7582  -760889
7583  -680263
7584  -563190
7585  -709867
7586  -797804
7587  -679210
7588  -604577
7589  -614883
7590  -763016
7591  -786434
7592  -597683
7593  -609874
7594  -721712
7595  -770399
7596  -709738
7597  -552917
7598  -656687
7599  -796797
7600  -705963
7601  -622949
7602  -589819
7603  -730253
7604  -821289
7605  -632060
7606  -586358
7607  -686027
7608  -758825
7609  -752148
7610  -575473
7611  -606918
7612  -776592
7613  -740677
7614  -655238
7615  -586458
7616  -684766
7617  -818481
7618  -667906
7619  -574578
7620  -657528
7621  -746076
7622  -763992
7623  -609358
7624  -577574
7625  -755027
7626  -758473
7627  -680519
7628  -600389
7629  -646577
7630  -799368
7631  -698049
7632  -583325
7633  -643673
7634  -723799
7635  -790242
7636  -652789
7637  -564976
7638  -719137
7639  -764290
7640  -701317
7641  -605136
7642  -604737
7643  -776287
7644  -739728
7645  -599354
7646  -626853
7647  -703124
7648  -789306
7649  -681616
7650  -554293
7651  -685473
7652  -755769
7653  -720704
7654  -630675
7655  -580467
7656  -747633
7657  -772011
7658  -630006
7659  -620074
7660  -666453
7661  -764200
7662  -715392
7663  -558834
7664  -653149
7665  -752264
7666  -735207
7667  -652368
7668  -569812
7669  -719203
7670  -787035
7671  -653655
7672  -611546
7673  -646989
7674  -750805
7675  -741917
7676  -576183
7677  -632574
7678  -750204
7679  -746795
7680  -676978
7681  -563551
7682  -675551
7683  -799658
7684  -675929
7685  -606911
7686  -621809
7687  -731026
7688  -775697
7689  -610876
7690  -596657
7691  -715105
7692  -747350
7693  -703396
7694  -565060
7695  -632610
7696  -789907
7697  -712941
7698  -620366
7699  -606594
7700  -707234
7701  -796344
7702  -641732
7703  -582667
7704  -692475
7705  -744121
7706  -717348
7707  -588418
7708  -614103
7709  -782642
7710  -735617
7711  -633461
7712  -594472
7713  -671144
7714  -799041
7715  -676185
7716  -562796
7717  -660330
7718  -729278
7719  -754872
7720  -620758
7721  -576413
7722  -743471
7723  -764103
7724  -651805
7725  -582015
7726  -632195
7727  -793476
7728  -720369
7729  -575723
7730  -638738
7731  -718459
7732  -773176
7733  -657624
7734  -555536
7735  -703785
7736  -763042
7737  -680073
7738  -602126
7739  -607480
7740  -768252
7741  -756688
7742  -595042
7743  -614800
7744  -684266
7745  -774302
7746  -696015
7747  -542045
7748  -655216
7749  -761059
7750  -713400
7751  -625425
7752  -581797
7753  -738458
7754  -785096
7755  -617108
7756  -595320
7757  -664524
7758  -759192
7759  -725630
7760  -556416
7761  -624462
7762  -752220
7763  -731283
7764  -653574
7765  -567266
7766  -689206
7767  -795492
7768  -652219
7769  -593103
7770  -635410
7771  -742333
7772  -764660
7773  -590858
7774  -593098
7775  -731824
7776  -736479
7777  -680451
7778  -567972
7779  -640235
7780  -777538
7781  -689912
7782  -609194
7783  -623352
7784  -712992
7785  -778040
7786  -622423
7787  -573998
7788  -704925
7789  -738008
7790  -699679
7791  -581637
7792  -616050
7793  -775382
7794  -715518
7795  -620743
7796  -614247
7797  -685154
7798  -776257
7799  -644378
7800  -561397
7801  -680933
7802  -732754
7803  -720289
7804  -611396
7805  -590331
7806  -751956
7807  -743972
7808  -629895
7809  -607283
7810  -643280
7811  -769772
7812  -687500
7813  -567472
7814  -650378
7815  -730286
7816  -741707
7817  -626780
7818  -565415
7819  -719839
7820  -740848
7821  -643932
7822  -600790
7823  -627010
7824  -752689
7825  -734316
7826  -579679
7827  -637323
7828  -713970
7829  -731642
7830  -654400
7831  -555491
7832  -682440
7833  -769019
7834  -668363
7835  -603268
7836  -607359
7837  -738824
7838  -752509
7839  -589966
7840  -603780
7841  -688262
7842  -736828
7843  -695353
7844  -556357
7845  -650198
7846  -770272
7847  -700923
7848  -617417
7849  -591484
7850  -708990
7851  -780438
7852  -614598
7853  -576753
7854  -665787
7855  -740947
7856  -731520
7857  -573963
7858  -613229
7859  -748689
7860  -717055
7861  -638258
7862  -577294
7863  -671584
7864  -783087
7865  -652152
7866  -581876
7867  -639194
7868  -727756
7869  -752441
7870  -597488
7871  -583724
7872  -727316
7873  -727480
7874  -657766
7875  -574508
7876  -641040
7877  -785390
7878  -694370
7879  -583423
7880  -625109
7881  -709642
7882  -768630
7883  -625663
7884  -550371
7885  -695113
7886  -735903
7887  -694241
7888  -592329
7889  -601030
7890  -754991
7891  -725770
7892  -595103
7893  -602284
7894  -669892
7895  -771826
7896  -660527
7897  -554479
7898  -661343
7899  -741019
7900  -716237
7901  -618787
7902  -564029
7903  -727210
7904  -738769
7905  -618560
7906  -594795
7907  -645623
7908  -759925
7909  -697078
7910  -556620
7911  -633234
7912  -723992
7913  -729727
7914  -640774
7915  -551575
7916  -687937
7917  -759159
7918  -644419
7919  -593031
7920  -626225
7921  -744075
7922  -732277
7923  -572188
7924  -599649
7925  -706931
7926  -726470
7927  -663314
7928  -552859
7929  -651599
7930  -766017
7931  -677781
7932  -610788
7933  -599920
7934  -708681
7935  -756334
7936  -601650
7937  -582761
7938  -676740
7939  -728787
7940  -691242
7941  -565637
7942  -626019
7943  -759654
7944  -691382
7945  -621413
7946  -592702
7947  -678098
7948  -754418
7949  -631686
7950  -583378
7951  -670020
7952  -719231
7953  -718171
7954  -579517
7955  -590471
7956  -735874
7957  -712195
7958  -631584
7959  -580248
7960  -647961
7961  -768113
7962  -664946
7963  -580558
7964  -646075
7965  -703352
7966  -721879
7967  -607789
7968  -569134
7969  -717069
7970  -722925
7971  -652118
7972  -588141
7973  -621630
7974  -761364
7975  -701775
7976  -575247
7977  -616893
7978  -680785
7979  -740009
7980  -640010
7981  -558383
7982  -685749
7983  -736026
7984  -671561
7985  -600755
7986  -601950
7987  -740317
7988  -721451
7989  -590475
7990  -602241
7991  -668162
7992  -741534
7993  -671461
7994  -552206
7995  -657443
7996  -734438
7997  -688076
7998  -604093
7999  -570597
8000  -713428
8001  -748305
8002  -604521
8003  -583968
8004  -647166
8005  -743549
8006  -705053
8007  -558017
8008  -611783
8009  -726020
8010  -703365
8011  -629669
8012  -554504
8013  -672550
8014  -765723
8015  -639359
8016  -586086
8017  -625441
8018  -723663
8019  -730857
8020  -573813
8021  -581595
8022  -698322
8023  -719281
8024  -659541
8025  -561417
8026  -635862
8027  -759187
8028  -669220
8029  -586602
8030  -602512
8031  -696298
8032  -745765
8033  -598981
8034  -560931
8035  -678894
8036  -726353
8037  -687858
8038  -572674
8039  -598463
8040  -742809
8041  -697187
8042  -601915
8043  -581476
8044  -656821
8045  -760096
8046  -638073
8047  -557865
8048  -657359
8049  -718444
8050  -703101
8051  -589318
8052  -564758
8053  -719513
8054  -717905
8055  -637347
8056  -585647
8057  -629566
8058  -747004
8059  -682908
8060  -562171
8061  -626075
8062  -696163
8063  -719018
8064  -615624
8065  -551415
8066  -692441
8067  -733350
8068  -647320
8069  -591708
8070  -605539
8071  -732384
8072  -699650
8073  -572601
8074  -606933
8075  -684757
8076  -723923
8077  -646018
8078  -548648
8079  -666449
8080  -736650
8081  -666805
8082  -592935
8083  -571883
8084  -708948
8085  -726476
8086  -586935
8087  -589185
8088  -670565
8089  -725453
8090  -681683
8091  -552673
8092  -631330
8093  -728549
8094  -674623
8095  -611564
8096  -561170
8097  -678768
8098  -749053
8099  -619076
8100  -588915
8101  -638040
8102  -711340
8103  -699352
8104  -563556
8105  -596038
8106  -714328
8107  -690547
8108  -627427
8109  -567157
8110  -653372
8111  -749574
8112  -645937
8113  -572390
8114  -624336
8115  -690045
8116  -725232
8117  -571364
8118  -590745
8119  -682850
8120  -730431
8121  -574091
##END NTUPLES=NMR FID
##END=
