# Supplementary material for: An untargeted multi-technique metabolomics approach to studying intracellular metabolites of HepG2 cells exposed to 2,3,7,8-tetrachlorodibenzo-p-dioxin
Source: BMC Genomics. 2011 May 20;12:251. doi: 10.1186/1471-2164-12-251 (PMC3141663; doi:10.1186/1471-2164-12-251)
Supplement: Additional file 2 — Metadata and NMR raw data: ZIP file containing: -All NMR raw data (in JCAMP-DX format ".dx") -The metadata on NMR (polars & apolars), LC-MS and GC-MS data sets (as Tab delimited files ".txt"). [file 1471-2164-12-251-S2.ZIP › TE/Ainhoa/SAFETY COPY D Disk/TRABAJO/ARTICLES/ARTICLE Metabolomics TCDD_ACCEPTED/JCAMP_DX_NMR_data_and_all_metadata/NMR_polar_TCDD_p17.1D.dx]

##TITLE=NMR_polar_TCDD_p17.1D
##JCAMPDX= 6.0         $$ Bruker NMR JCAMP-DX V2.0
##DATA TYPE= NMR FID
##DATA CLASS= NTUPLES
##ORIGIN= Bruker BioSpin GmbH
##OWNER= bruker
$$ 1.72 TOPSPIN		Version 2.1
$$ 2011-04-15 14:54:41.625 +0200  WUR\bruker@RIK1030
$$ Compression mode = fixed
##.OBSERVE FREQUENCY= 400.13188529
##.OBSERVE NUCLEUS= ^1H
##.DELAY= (6, 6)
##.ACQUISITION MODE= SIMULTANEOUS (DQD)
##.ACQUISITION SCHEME= undefined
##.AVERAGES= 1024
##.DIGITISER RES= 18
##SPECTROMETER/DATA SYSTEM= avance400
##.PULSE SEQUENCE= zgpr
##.SOLVENT NAME= D2O
##.SHIFT REFERENCE= INTERNAL, D2O, 1, 12.29218
##AUDIT TRAIL= $$ (NUMBER, WHEN, WHO, WHERE, PROCESS, VERSION, WHAT)
$$ ##TITLE= Audit trail, TOPSPIN		Version 1.3
$$ ##JCAMPDX= 5.01
$$ ##ORIGIN= Bruker BioSpin GmbH
$$ ##OWNER= bruker
$$ $$ P:\NMR-data/data/WUR-bruker/nmr/AR240608.1D/1/audita.txt
$$ ##AUDIT TRAIL=  $$ (NUMBER, WHEN, WHO, WHERE, VERSION, WHAT)
(   1,<2008-07-30 04:24:34.749 +0200>,<WUR\bruker>,<RIK1030>,<TOPSPIN 1.3>,
      <created by zg, POWCHK disabled, PULCHK disabled
       configuration hash MD5:
       D1 93 94 B6 6B D6 3B BD 35 EA 0D 0D AE B0 63 FA
       data hash MD5: 16K
       A9 FF 5B 07 0C EA 72 A5 B9 92 21 CB 44 27 BE 12>)
(   2,<2008-07-30 04:24:41.593 +0200>,<WUR\bruker>,<RIK1030>,<TOPSPIN 1.3>,
      <user comment:
       ICON-NMR User ID: WUR\bruker
       data hash MD5: 16K
       A9 FF 5B 07 0C EA 72 A5 B9 92 21 CB 44 27 BE 12>)
(   3,<2008-07-30 04:24:41.890 +0200>,<WUR\bruker>,<RIK1030>,<TOPSPIN 1.3>,
      <wrpa from 1 1 "AR240608.1D" "WUR-bruker" "D:\NMRautomation"
       data hash MD5: 16K
       A9 FF 5B 07 0C EA 72 A5 B9 92 21 CB 44 27 BE 12>)
(   4,<2011-04-15 14:54:39.250 +0200>,<WUR\bruker>,<RIK1030>,<proc1d>,<TOPSPIN 2.1>,
      <convdta from       1 "NMR_polar_TCDD_p17.1D" "Ainhoa_raw_data" "P:\NMR-data"
       data hash MD5: 16244
       C9 FE DB 2F 39 38 27 7B A6 3A FA 96 61 AB 0C 0A>)
$$ ##END=
$$ 
$$ $$ hash MD5
$$ $$ 5D 05 9F 2D 17 42 F5 B1 12 25 C5 63 E8 2E D1 5A
##$RELAX= 
##$BRUKER FILE EXP=format.temp
$$ EDIT_PAR COMMAND FILE
$$ 
$$ DI_MODE         LONG
$$ ED_ENTRY        ACQU
$$ ORDER           FILE
$$ 
$$ 
$$ HEADER		"F2 - Acquisition Parameters"
$$ T_NAME		Date_
$$ 		TYPE	R64
$$ 		CLASS	ACQU
$$ 		SUBRANGE 0.0 50000000
$$ 		REL	"Date_=itodate(DATE)"
$$ 		INV_REL	"DATE=datetoi(Date_,DATE)"
$$ 		FORMAT	"%14.0f"
$$ 		TEXT	" "
$$ END
$$ T_NAME		Time
$$ 		TYPE	R32
$$ 		CLASS	ACQU
$$ 		SUBRANGE 0.0 1000000
$$ 		REL	"Time=itotime(DATE)"
$$ 		INV_REL	"DATE=timetoi(Time,DATE)"
$$ 		FORMAT	"%14.2f"
$$ 		TEXT	" "
$$ END
$$ NAME		INSTRUM
$$ 		TEXT	" "
$$ END
$$ NAME		PROBHD
$$ 		FORMAT	"%14.14s"
$$ 		TEXT	" "
$$ END
$$ NAME		PULPROG
$$ 		TEXT	" "
$$ END
$$ NAME		TD
$$ 		TEXT	" "
$$ END
$$ NAME		SOLVENT
$$ 		TEXT	" "
$$ END
$$ NAME		NS
$$ 		TEXT	" "
$$ END
$$ NAME		DS
$$ 		TEXT	" "
$$ END
$$ T_NAME		SWH
$$ 		TYPE	R32
$$ 		CLASS	ACQU
$$ 		SUBRANGE 0.0 1e8
$$ 		REL	"SWH=SW*SFO1"
$$ 		INV_REL "SW=SWH/SFO1"
$$ 		UNIT	"Hz"
$$ 		FORMAT	"%14.3f Hz"
$$ 		TEXT	" "
$$ END
$$ T_NAME          FIDRES
$$                 TYPE    R32
$$                 CLASS   ACQU
$$                 SUBRANGE 0.0 100000
$$                 REL     "FIDRES=SW*SFO1/TD"
$$                 INV_REL "TD = nextpow(SW*SFO1/FIDRES)"
$$ 		UNIT	"Hz"
$$ 		FORMAT	"%14.6f Hz"
$$ 		TEXT	" "
$$ END
$$ T_NAME          AQ
$$ 		TYPE	R32
$$ 		CLASS	ACQU
$$ 		SUBRANGE 0.0 1000
$$ 		REL	"AQ=aqcalc(SW,SFO1,TD,DIGTYP)"
$$ 		INV_REL	"TD=tdcalc(SW,SFO1,1.0e6*AQ,DIGTYP)"
$$ 		UNIT	"sec"
$$ 		FORMAT	"%14.7f sec"
$$ 		TEXT	" "
$$ END
$$ NAME		RG
$$ 		TEXT	" "
$$ END
$$ T_NAME          DW
$$ 		TYPE	R32
$$ 		CLASS	ACQU
$$ 		SUBRANGE 0.0 1000000
$$ 		REL	"DW=1/(2*SW*SFO1)"
$$ 		INV_REL	"SW=1000000/(2*(0.005+DW)*SFO1)"
$$ 		UNIT	"usec"
$$ 		FORMAT	"%14.3lf usec"
$$ 		TEXT	" "
$$ END
$$ NAME		DE
$$ 		FORMAT	"%14.2f usec"
$$ 		TEXT	" "
$$ END
$$ NAME		TE
$$ 		FORMAT	"%14.1f K"
$$ 		TEXT	" "
$$ END
$$ T_NAME		D1
$$ 		TYPE	R32
$$ 		CLASS	ACQU
$$ 		SUBRANGE 0.0 1e38
$$ 		REL	"D1=D[1]"
$$ 		INV_REL	"D[1]=D1"
$$ 		UNIT	"sec"
$$ 		FORMAT	"%14.8f sec"
$$ 		TEXT	" "
$$ END
$$ T_NAME		d12
$$ 		TYPE	R32
$$ 		SUBRANGE 0.0 1e8
$$ 		CLASS	ACQU
$$ 		REL	"d12=20u"
$$ 		INV_REL	"D[0]=d12"
$$ 		UNIT	"sec"
$$ 		TEXT	" "
$$ 		FORMAT	"%14.8f sec"
$$ 		NONEDIT
$$ END
$$ NAME		TD0
$$ 		TEXT	" "
$$ END
$$ HEADER		"======== CHANNEL f1 ========"
$$ NAME		NUC1
$$ 		NONEDIT
$$ 		TEXT	" "
$$ END
$$ T_NAME		P1
$$ 		TYPE	R32
$$ 		CLASS	ACQU
$$ 		SUBRANGE 0.0 1.0e10
$$ 		REL	"P1=P[1]"
$$ 		INV_REL	"P[1]=P1"
$$ 		UNIT	"usec"
$$ 		FORMAT	"%14.2f usec"
$$ 		TEXT	" "
$$ END
$$ T_NAME		PL1
$$ 		TYPE	R32
$$ 		CLASS	ACQU
$$ 		SUBRANGE -6.0 1e38
$$ 		REL	"PL1=PL[1]"
$$ 		INV_REL	"PL[1]=PL1"
$$ 		UNIT	"dB"
$$ 		FORMAT	"%14.2f dB"
$$ 		TEXT	" "
$$ END
$$ T_NAME		PL9
$$ 		TYPE	R32
$$ 		CLASS	ACQU
$$ 		SUBRANGE -6.0 1e38
$$ 		REL	"PL9=PL[9]"
$$ 		INV_REL	"PL[9]=PL9"
$$ 		UNIT	"dB"
$$ 		FORMAT	"%14.2f dB"
$$ 		TEXT	" "
$$ END
$$ NAME		SFO1
$$ 		FORMAT	"%14.7f MHz"
$$ 		TEXT	" "
$$ END
##$RELAX= 
##$BRUKER FILE EXP=scon
$$ ##TITLE= Parameter file, TOPSPIN		Version 1.3
$$ ##JCAMPDX= 5.0
$$ ##DATATYPE= Parameter Values
$$ ##ORIGIN= Bruker BioSpin GmbH
$$ ##OWNER= bruker
$$ $$ 2008-07-30 03:21:30.126 +0200  WUR\bruker@RIK1030
$$ $$ D:\NMRautomation/data/WUR-bruker/nmr/AR240608.1D/1/scon
$$ ##$BLKPA= (0..15)
3 3 3 3 3 3 3 3 3 3 3 3 3 3 3 3 
$$ ##$BLKTR= (0..15)
3 3 3 3 3 3 3 3 3 3 3 3 3 3 3 3 
$$ ##$DE1= 2
$$ ##$DE2= 2
$$ ##$DEADC= 4
$$ ##$DEPA= 2
$$ ##$DERX= 3
$$ ##$PHASP4= (0..15)
0.5 0.5 0.5 0.5 0.5 0.5 0.5 0.5 0.5 0.5 0.5 0.5 0.5 0.5 0.5 0.5 
$$ ##$PHASPR= (0..15)
3 3 3 3 3 3 3 3 3 3 3 3 3 3 3 3 
$$ ##$SHAPPR= (0..15)
1.6 1.6 1.6 1.6 1.6 1.6 1.6 1.6 1.6 1.6 1.6 1.6 1.6 1.6 1.6 1.6 
$$ ##END=
##$RELAX= 
##$BRUKER FILE EXP=prosol_History
$$ #*******************************************************************
$$ #
$$ # $Source: /sc/CvsTree/sc/gen/src/prg/scripts/tix/prosol/lib/lists/default,v $
$$ #
$$ # Copyright (c) 1999
$$ # BRUKER ANALYTIK GMBH
$$ # D-76287 Rheinstetten, Germany
$$ #
$$ # All Rights Reserved
$$ #
$$ #
$$ # $Id: default,v 1.11.6.4 2006/06/09 10:27:10 ber Exp $
$$ #
$$ #*******************************************************************
$$ #../conf/instr/spect/prosol/relations/default
$$ #avance-version (05/10/24)
$$ #
$$ #pulses
$$ #
$$ P[0]=P90[F1];				#  90 deg pulse F1
$$ P[1]=P90[F1];				#  90 deg pulse F1
$$ P[2]=P90[F1]*2;				# 180 deg pulse F1
$$ P[3]=P90[F2];				#  90 deg pulse F2
$$ P[4]=P90[F2]*2;				# 180 deg pulse F2
$$ P[5]=PTOC[F1]*0.66;			#  60 deg pulse F1, TOCSY 
$$ P[6]=PTOC[F1];				#  90 deg pulse F1, TOCSY
$$ P[7]=PTOC[F1]*2;			# 180 deg pulse F1, TOCSY
$$ P[8]=PSH3[F1];                          #  90 deg selective F1, WET
$$ P[9]=PTOC[F2];				#  90 deg pulse F2, TOCSY
$$ P[10]=PTOC[F2]*2;			# 180 deg pulse F2, TOCSY
$$ P[11]=PSH1[F1];				#  90 deg selective F1
$$ P[12]=PSH2[F1];				# 180 deg selective F1
$$ #
$$ P[14]=PSH3[F2];				# 180 deg inversion, adiabatic
$$ P[15]=TROE[F1];				# cw pulse F1, ROESY
$$ P[18]=PSH7[F1];				# off-resonance presat F1
$$ P[21]=P90[F3];				#  90 deg pulse F3
$$ P[22]=P90[F3]*2;			# 180 deg pulse F3
$$ P[23]=P90[F4];				#  90 deg pulse F4
$$ P[24]=PSH2[F2];				# 180 deg refocussing, adiabatic
$$ P[25]=PROE[F1]*2;			# 180 deg pulse, Shaka ROESY
$$ P[27]=P90[F1];				#  90 deg pulse F1, WATERGATE
$$ #
$$ P[29]=PSH8[F1];                         # flip back pulse
$$ P[31]=PSH15[F2];                        # 180 deg adiabatic, F2, 13C x-filter
$$ P[32]=PSH16[F1];                        # 180 deg adiabatic, F1, z-spoil
$$ #P[33]=PSH[F1];                         #  90 deg, F1, hadamard
$$ #P[34]=PSH[F1];                         # 180 deg, F1, hadamard
$$ #P[35]=PSH[F2];                         #  90 deg, F2, hadamard
$$ #P[36]=PSH[F2];                         # 180 deg, F2, hadamard
$$ #P[37]=PSH[F3];                         #  90 deg, F3, hadamard
$$ #P[38]=PSH[F3];                         # 180 deg, F3, hadamard
$$ #
$$ P[63]=PSH11[F2];                        # 180 deg adiabatic decoupling, F2, 13C
$$ #
$$ #decoupling pulses
$$ #
$$ PCPD[1]=PCPDP[F1];			# 90 deg pulse F1, dec.
$$ PCPD[2]=PCPDP[F2];			# 90 deg pulse F2, dec.
$$ PCPD[3]=PCPDP[F3];			# 90 deg pulse F3, dec.
$$ #
$$ #power levels
$$ #
$$ PL[1]=PL90[F1];				# high power, F1
$$ PL[2]=PL90[F2];				# high power, F2
$$ PL[3]=PL90[F3];				# high power, F3
$$ PL[4]=PL90[F4];				# high power, F4
$$ PL[9]=PLCW[F1];				# presat power, F1
$$ PL[10]=PLTOC[F1];			# TOCSY power, F1
$$ PL[11]=PLROE[F1];			# ROESY power, F1
$$ PL[12]=PLCPDP[F2];			# dec. power, F2
$$ PL[13]=PLCPD2[F2];			# dec. power 2, F2
$$ PL[14]=PLNOE[F2];			# low power cw, F2
$$ PL[15]=PLTOC[F2];			# TOCSY power, F2
$$ PL[16]=PLCPDP[F3];			# dec. power, F3
$$ PL[18]=PL90[F1];			# WATERGATE power, F1
$$ PL[19]=PLCPDP[F1];			# dec. power, F1
$$ PL[21]=PLCW[F2];			# 
$$ PL[23]=PLTOC[F3];			# TOCSY power, F3
$$ PL[24]=PLHD[F2];			# HD decoupling, F2
$$ PL[25]=PLSH8U[F2];			# Eretic, F2
$$ PL[27]=PLROE[F1];			# Shaka Spinlock
$$ PL[30]=PLCPDP[F2];			# dec. power, F2, 13C (=pl12)
$$ PL[31]=PLUSER2[F2];			# dec. power, F2, 13C, cw bilev
$$ #
$$ #shapes
$$ #
$$ SP[1]=PLSH1[F1];			#  90 deg selective F1
$$ SP[2]=PLSH2[F1];			# 180 deg selective F1
$$ SP[3]=PLSH3[F2];			# adiabatic 180 deg, F2, inversion
$$ SP[6]=PLSH7[F1];			# off-resonance presat F1
$$ SP[7]=PLSH2[F2];			# adiabatic 180 deg, F2, refocussing
$$ SP[11]=PLSH8[F1];                       # flip-back pulse, F1, H
$$ SP[14]=PLSH12[F2];			# adiab. bilev dec., F2, 13C
$$ SP[18]=PLSH15[F2];                      # adiabatic 180 deg, F2, 13C, x-filter
$$ SP[19]=PLSH3[F1] +0.87;                 #  90 deg, F1, wet
$$ SP[20]=PLSH3[F1] -1.04;                 #  90 deg, F1, wet
$$ SP[21]=PLSH3[F1] +2.27;                 #  90 deg, F1, wet
$$ SP[22]=PLSH3[F1] -5.05;                 #  90 deg, F1, wet
$$ #SP[23]=PLSH[F1];                       #  90 deg, F1, hadamard
$$ #SP[24]=PLSH[F1];                       # 180 deg, F1, hadamard
$$ #SP[25]=PLSH[F2];                       #  90 deg, F2, hadamard
$$ #SP[26]=PLSH[F2];                       # 180 deg, F2, hadamard
$$ #SP[27]=PLSH[F3];                       #  90 deg, F3, hadamard
$$ #SP[28]=PLSH[F3];                       # 180 deg, F3, hadamard
$$ SP[29]=PLSH16[F1];                      # adiabatic 180 deg, F1, z-spoil
$$ SP[31]=PLSH11[F2];			# adiab. dec., F2, 13C
$$ #
$$ SPNAM1=PNSH1[F1];			#
$$ SPNAM2=PNSH2[F1];			#
$$ SPNAM3=PNSH3[F2];			#
$$ SPNAM6=PNSH7[F1];			#
$$ SPNAM7=PNSH2[F2];			#
$$ SPNAM11=PNSH8[F1];                      #
$$ SPNAM14=PNSH12[F2];			#
$$ SPNAM15=PNSH8U[F2];			# Eretic, F2
$$ SPNAM18=PNSH15[F2];			#
$$ SPNAM19=PNSH3[F1];			#
$$ SPNAM20=PNSH3[F1];			#
$$ SPNAM21=PNSH3[F1];			#
$$ SPNAM22=PNSH3[F1];			#
$$ #SPNAM23=PNSH[];                        #
$$ #SPNAM24=PNSH[];                        #
$$ #SPNAM25=PNSH[];                        #
$$ #SPNAM26=PNSH[];                        #
$$ #SPNAM27=PNSH[];                        #
$$ #SPNAM28=PNSH[];                        #
$$ SPNAM29=PNSH16[F1];                     #
$$ SPNAM31=PNSH11[F2];			#
$$ #
$$ SPOAL[1]=PASH1[F1];			#
$$ SPOAL[2]=PASH2[F1];			#
$$ SPOAL[3]=PASH3[F2];			#
$$ SPOAL[6]=PASH7[F1];			#
$$ SPOAL[7]=PASH2[F2];			#
$$ SPOAL[11]=PASH8[F1];
$$ SPOAL[14]=PASH12[F2];			#
$$ SPOAL[18]=PASH15[F2];			#
$$ SPOAL[19]=PASH3[F1];			#
$$ SPOAL[20]=PASH3[F1];			#
$$ SPOAL[21]=PASH3[F1];			#
$$ SPOAL[22]=PASH3[F1];			#
$$ #SPOAL[23]=PASH[];			#
$$ #SPOAL[24]=PASH[];			#
$$ #SPOAL[25]=PASH[];			#
$$ #SPOAL[26]=PASH[];			#
$$ #SPOAL[27]=PASH[];			#
$$ #SPOAL[28]=PASH[];			#
$$ SPOAL[29]=PASH16[F1];                   #
$$ SPOAL[31]=PASH11[F2];			#
$$ #
$$ #global
$$ #
$$ D[9]=TTOC[F1];				#
$$ D[16]=D_grad;				#
$$ P[16]=P_grad1;				#
$$ P[17]=P_mlev;				#
$$ P[19]=P_grad2;				#
$$ P[20]=P_mlev;				#
$$ P[28]=P_hsqc;				#
$$ #
##$RELAX= 
##$BRUKER FILE EXP=pulseprogram
$$ # 1 "C:/Bruker/TOPSPIN/exp/stan/nmr/lists/pp/zgpr"
$$ ;zgpr
$$ ;avance-version (06/11/09)
$$ ;1D sequence with f1 presaturation
$$ ;
$$ ;$CLASS=HighRes
$$ ;$DIM=1D
$$ ;$TYPE=
$$ ;$SUBTYPE=
$$ ;$COMMENT=
$$ 
$$ 
$$ # 1 "C:/Bruker/TOPSPIN/exp/stan/nmr/lists/pp/Avance.incl" 1
$$ ;Avance2.incl
$$ ;   for 1
$$ ;
$$ ;avance-version (07/01/22)
$$ ;
$$ ;$CLASS=HighRes Incl
$$ ;$COMMENT=
$$ 
$$ 
$$ 
$$ 
$$ 
$$ 
$$ 
$$ 
$$ 
$$ 
$$ 
$$ 
$$ 
$$ 
$$ 
$$ 
$$ 
$$ 
$$ 
$$ 
$$ 
$$ 
$$ 
$$ 
$$ 
$$ 
$$ 
$$ 
$$ 
$$ 
$$ 
$$ 
$$ 
$$ 
$$ 
$$ 
$$ 
$$ 
$$ 
$$ 
$$ 
$$ 
$$ 
$$ 
$$ 
$$ 
$$ 
$$ 
$$ 
$$ 
$$ 
$$ 
$$ 
$$ 
$$ 
$$ 
$$ 
$$ 
$$ 
$$ 
$$ 
$$ 
$$ 
$$ 
$$ 
$$ 
$$ 
$$ 
$$ 
$$ 
$$ 
$$ 
$$ 
$$ 
$$ 
$$ 
$$ 
$$ 
$$ 
$$ 
$$ 
$$ 
$$ 
$$ 
$$ 
$$ 
$$ 
$$ 
$$ 
$$ 
$$ 
$$ 
$$ 
$$ 
$$ 
$$ 
$$ 
$$ 
$$ 
$$ 
$$ 
$$ 
$$ 
$$ 
$$ 
$$ 
$$ 
$$ 
$$ 
$$ 
$$ 
$$ 
$$ 
$$ 
$$ 
$$ 
$$ 
$$ 
$$ 
$$ 
$$ 
$$ 
$$ 
$$ 
$$ 
$$ 
$$ 
$$ 
$$ 
$$ 
$$ 
$$ 
$$ 
$$ ;$Id: Avance2.incl,v 1.10.6.7 2007/01/22 13:54:46 ber Exp $
$$ # 12 "C:/Bruker/TOPSPIN/exp/stan/nmr/lists/pp/zgpr" 2
$$ 
$$ 
$$ 
$$ "d12=20u"
$$ 
$$ 
$$ "acqt0=-p1*2/3.1416"
$$ 
$$ 
$$ # 1 "mc_line 21 file C:/Bruker/TOPSPIN/exp/stan/nmr/lists/pp/zgpr expanding definition part of mc command before ze"
$$ define delay MCWRK
$$ define delay MCREST
$$ "MCWRK = 0.500000*30m"
$$ "MCREST = 30m - 30m"
$$ # 21 "C:/Bruker/TOPSPIN/exp/stan/nmr/lists/pp/zgpr"
$$ 1 ze
$$ # 1 "mc_line 21 file C:/Bruker/TOPSPIN/exp/stan/nmr/lists/pp/zgpr expanding definition of mc command after ze"
$$ # 22 "C:/Bruker/TOPSPIN/exp/stan/nmr/lists/pp/zgpr"
$$ # 1 "mc_line 22 file C:/Bruker/TOPSPIN/exp/stan/nmr/lists/pp/zgpr expanding start label for mc command"
$$ 2 MCWRK  * 2
$$ LBLF0, MCREST
$$ # 23 "C:/Bruker/TOPSPIN/exp/stan/nmr/lists/pp/zgpr"
$$   d12 pl9:f1
$$   d1 cw:f1 ph29
$$   4u do:f1
$$   d12 pl1:f1
$$   p1 ph1
$$   go=2 ph31
$$ # 1 "mc_line 29 file C:/Bruker/TOPSPIN/exp/stan/nmr/lists/pp/zgpr expanding mc command in line"
$$   MCWRK wr #0
$$   MCWRK zd 
$$   lo to LBLF0 times td0
$$ 
$$ # 30 "C:/Bruker/TOPSPIN/exp/stan/nmr/lists/pp/zgpr"
$$ exit
$$ 
$$ 
$$ ph1=0 2 2 0 1 3 3 1
$$ ph29=0
$$ ph31=0 2 2 0 1 3 3 1
$$ 
$$ 
$$ ;pl1 : f1 channel - power level for pulse (default)
$$ ;pl9 : f1 channel - power level for presaturation
$$ ;p1 : f1 channel -  90 degree high power pulse
$$ ;d1 : relaxation delay; 1-5 * T1
$$ ;d12: delay for power switching                      [20 usec]
$$ ;NS: 1 * n, total number of scans: NS * TD0
$$ 
$$ 
$$ 
$$ ;$Id: zgpr,v 1.7.10.2 2006/11/10 11:04:15 ber Exp $
##$RELAX= 
##$BRUKER FILE EXP=uxnmr.par
$$ ##TITLE= Parameter file, TOPSPIN		Version 1.3
$$ ##JCAMPDX= 5.0
$$ ##DATATYPE= Parameter Values
$$ ##ORIGIN= Bruker BioSpin GmbH
$$ ##OWNER= Administrator
$$ $$ 2008-03-03 09:42:28.895 +0100  WUR\bruker@RIK1030
$$ $$ C:/Bruker/TOPSPIN/conf/instr/avance400/uxnmr.par
$$ ##$ACB= 0
$$ ##$ACBTAT= (0..15)
0 88 72 0 0 0 0 0 0 0 0 0 0 0 0 0 
$$ ##$ACBTBA= (0..15)
0 0 0 0 0 0 0 0 0 0 0 0 0 0 0 0 
$$ ##$ACBTCTL= (0..15)
0 0 0 0 0 0 0 0 0 0 0 0 0 0 0 0 
$$ ##$ACBTDI= (0..15)
0 102 102 0 0 0 0 0 0 0 0 0 0 0 0 0 
$$ ##$ACBTDM= (0..15)
0 10 10 0 0 0 0 0 0 0 0 0 0 0 0 0 
$$ ##$ACBTFHI= (0..15)
0 400 400 0 0 0 0 0 0 0 0 0 0 0 0 0 
$$ ##$ACBTFL= (0..15)
0 73 74 0 0 0 0 0 0 0 0 0 0 0 0 0 
$$ ##$ACBTFLO= (0..15)
0 14 14 0 0 0 0 0 0 0 0 0 0 0 0 0 
$$ ##$ACBTOUT= (0..15)
0 1 2 0 0 0 0 0 0 0 0 0 0 0 0 0 
$$ ##$ACBTPO= (0..15)
0 150000 60000 0 0 0 0 0 0 0 0 0 0 0 0 0 
$$ ##$ACBTPW= (0..15)
0 10 10 0 0 0 0 0 0 0 0 0 0 0 0 0 
$$ ##$ACBTSB= (0..15)
0 0 0 0 0 0 0 0 0 0 0 0 0 0 0 0 
$$ ##$ACBTY= <no>
$$ ##$AQSBDHW= (0..31)
255 255 1 4 4 255 255 255 0 0 255 255 255 255 255 255 255 255 255 0 255 
255 255 255 255 255 255 255 255 255 255 255 
$$ ##$AQSBDID= (0..31)
255 255 88 83 83 255 255 255 65 67 255 255 255 255 255 255 255 255 255 
66 255 255 255 255 255 255 255 255 255 255 255 255 
$$ ##$AQSBDNO= (0..31)
255 255 1 1 2 255 255 255 1 1 255 255 255 255 255 255 255 255 255 1 255 
255 255 255 255 255 255 255 255 255 255 255 
$$ ##$AQSBDTY= (0..31)
255 255 3 16 16 255 255 255 5 9 255 255 255 255 255 255 255 255 255 7 
255 255 255 255 255 255 255 255 255 255 255 255 
$$ ##$AQSBUAD= (0..31)
255 255 52 36 37 255 255 255 54 26 255 255 255 255 255 255 255 255 255 
32 255 255 255 255 255 255 255 255 255 255 255 255 
$$ ##$AQSECL= (0..31)
255 255 2 3 3 255 255 255 5 2 255 255 255 255 255 255 255 255 255 255 
255 255 255 255 255 255 255 255 255 255 255 255 
$$ ##$AQSECLS= (0..31)
255 255 3 2 2 255 255 255 0 0 255 255 255 255 255 255 255 255 255 255 
255 255 255 255 255 255 255 255 255 255 255 255 
$$ ##$ATT19F= (0..1)
0 0 
$$ ##$ATT1H= (0..1)
0 0 
$$ ##$ATT3H= (0..1)
0 0 
$$ ##$ATTX= (0..1)
0 0 
$$ ##$ATTY= (0..1)
0 0 
$$ ##$ATTZ= (0..1)
0 0 
$$ ##$BACSAIR= no
$$ ##$BACSCAP= 60
$$ ##$BACSDEL= 10
$$ ##$BACSFCM= no
$$ ##$BACSOPT= <>
$$ ##$BACSTY= <tty08>
$$ ##$BARPTY= <no>
$$ ##$BFREQ= 400.13
$$ ##$BIRDS= yes
$$ ##$BMPC= 0
$$ ##$BMPCTY= <no>
$$ ##$BPSUTY= <no>
$$ ##$BSMS= 1
$$ ##$BSMSTY= <tty02>
$$ ##$CFASMOD= (0..7)
1 1 1 1 1 1 1 1 
$$ ##$CFASMUL= (0..7)
1 1 1 1 1 1 1 1 
$$ ##$CNFTXDR= (0..7)
6 6 0 0 0 0 0 0 
$$ ##$COMDIG2= 0
$$ ##$CPDBTY= <no>
$$ ##$CRCOTY= <no>
$$ ##$DATSTAT= no
$$ ##$DIGI140= (0..7)
0 0 0 0 0 0 0 0 
$$ ##$DIGIB12= (0..7)
0 0 0 0 0 0 0 0 
$$ ##$DIGIB16= (0..7)
0 0 0 0 0 0 0 0 
$$ ##$DIGIFA= (0..7)
0 0 0 0 0 0 0 0 
$$ ##$DIGIHA= (0..7)
0 0 0 0 0 0 0 0 
$$ ##$DIGIHAF= (0..7)
0 0 0 0 0 0 0 0 
$$ ##$DIGIHRD= (0..7)
0 0 0 0 0 0 0 0 
$$ ##$DIGIIA= (0..7)
0 0 0 0 0 0 0 0 
$$ ##$DIGIO16= (0..7)
0 0 0 0 0 0 0 0 
$$ ##$DIGISA= (0..7)
1 0 0 0 0 0 0 0 
$$ ##$DIGISAF= (0..7)
0 0 0 0 0 0 0 0 
$$ ##$DIGISL= (0..7)
0 0 0 0 0 0 0 0 
$$ ##$DIGITYI= (0..7)
0 0 0 0 0 0 0 0 
$$ ##$DIGITYP= (0..7)
0 0 0 0 0 0 0 0 
$$ ##$DIGITZ= 0
$$ ##$DRU= no
$$ ##$FCUMEM= (0..7)
2093056 2093056 0 0 0 0 0 0 
$$ ##$FCUPAL= (0..7)
260 260 0 0 0 0 0 0 
$$ ##$FQMIX= 0
$$ ##$FUNCMOD= <>
$$ ##$GCUTYPE= 2
$$ ##$GTUTY= <no>
$$ ##$HFAC= 3
$$ ##$HPCU= 0
$$ ##$HPCUTY= <no>
$$ ##$HPTXLP= (0..3)
-1 -1 -1 -1 
$$ ##$HPTXPI= (0..3)
0 0 0 0 
$$ ##$HPTXPO= (0..3)
0 0 0 0 
$$ ##$HPTXTY= (0..3)
0 0 0 0 
$$ ##$IF451= 0
$$ ##$IFREQ= 1
$$ ##$INTFPR= 0
$$ ##$IPSO= no
$$ ##$LOCKTY= <tty03>
$$ ##$LOCSWID= 0
$$ ##$M2FAC= 0
$$ ##$MASTY= <no>
$$ ##$MEMPRM= 0
$$ ##$MHFAC= 0
$$ ##$MXFAC= 0
$$ ##$NAMPD1= <2H>
$$ ##$NAMPD10= <>
$$ ##$NAMPD11= <>
$$ ##$NAMPD12= <>
$$ ##$NAMPD13= <>
$$ ##$NAMPD14= <>
$$ ##$NAMPD15= <>
$$ ##$NAMPD16= <>
$$ ##$NAMPD2= <X-BB19F_2HS>
$$ ##$NAMPD3= <1H>
$$ ##$NAMPD4= <>
$$ ##$NAMPD5= <>
$$ ##$NAMPD6= <>
$$ ##$NAMPD7= <>
$$ ##$NAMPD8= <>
$$ ##$NAMPD9= <>
$$ ##$NFCU= 2
$$ ##$NMRCH= 0
$$ ##$NMRMEM= 0
$$ ##$NRCU= 1
$$ ##$NROUT= 1
$$ ##$PAMPF1= (0..15)
75 99 67 27 0 0 0 12 117 46 8 118 1 0 0 0 
$$ ##$PAMPF2= (0..15)
0 0 0 0 0 0 0 0 0 0 0 0 0 0 0 0 
$$ ##$PAMPF3= (0..15)
0 0 0 0 0 0 0 0 0 0 0 0 0 0 0 0 
$$ ##$PAMPF4= (0..15)
0 0 0 0 0 0 0 0 0 0 0 0 0 0 0 0 
$$ ##$PAMPF5= (0..15)
0 0 0 0 0 0 0 0 0 0 0 0 0 0 0 0 
$$ ##$PAMPF6= (0..15)
0 0 0 0 0 0 0 0 0 0 0 0 0 0 0 0 
$$ ##$PAMPF7= (0..15)
0 0 0 0 0 0 0 0 0 0 0 0 0 0 0 0 
$$ ##$PAMPF8= (0..15)
0 0 0 0 0 0 0 0 0 0 0 0 0 0 0 0 
$$ ##$PH4= 0
$$ ##$PHF4TY= <no>
$$ ##$POWCHK= no
$$ ##$PRAMD1= (0..7)
0 1048576 0 0 0 1048576 0 0 
$$ ##$PRAMD10= (0..7)
0 0 0 0 0 0 0 0 
$$ ##$PRAMD11= (0..7)
0 0 0 0 0 0 0 0 
$$ ##$PRAMD12= (0..7)
0 0 0 0 0 0 0 0 
$$ ##$PRAMD13= (0..7)
0 0 0 0 0 0 0 0 
$$ ##$PRAMD14= (0..7)
0 0 0 0 0 0 0 0 
$$ ##$PRAMD15= (0..7)
0 0 0 0 0 0 0 0 
$$ ##$PRAMD16= (0..7)
0 0 0 0 0 0 0 0 
$$ ##$PRAMD17= (0..7)
0 0 0 0 0 0 0 0 
$$ ##$PRAMD18= (0..7)
0 0 0 0 0 0 0 0 
$$ ##$PRAMD19= (0..7)
0 0 0 0 0 0 0 0 
$$ ##$PRAMD2= (0..7)
2147483644 2146435071 2147483647 134217727 2147483644 2146435071 2147483647 
134217727 
$$ ##$PRAMD20= (0..7)
0 0 0 0 0 0 0 0 
$$ ##$PRAMD21= (0..7)
0 0 0 0 0 0 0 0 
$$ ##$PRAMD3= (0..7)
2 0 0 0 2 0 0 0 
$$ ##$PRAMD4= (0..7)
2147483644 2146435071 2147483647 134217727 2147483644 2146435071 2147483647 
134217727 
$$ ##$PRAMD5= (0..7)
0 0 0 0 0 0 0 0 
$$ ##$PRAMD6= (0..7)
0 0 0 0 0 0 0 0 
$$ ##$PRAMD7= (0..7)
0 0 0 0 0 0 0 0 
$$ ##$PRAMD8= (0..7)
0 0 0 0 0 0 0 0 
$$ ##$PRAMD9= (0..7)
0 0 0 0 0 0 0 0 
$$ ##$PRAMLED= (0..1)
15 15 
$$ ##$PRAMP1= <tty01>
$$ ##$PRAMP2= <no>
$$ ##$PRAMP3= <no>
$$ ##$PRAMP4= <no>
$$ ##$PRAMP5= <no>
$$ ##$PRAMP6= <no>
$$ ##$PRAMP7= <no>
$$ ##$PRAMP8= <no>
$$ ##$PRAMPTP= 0
$$ ##$PREPTY= <no>
$$ ##$PRESHLD= 0
$$ ##$PTS160= -1
$$ ##$PTSA2X= (0..7)
0 0 0 0 0 0 0 0 
$$ ##$PTSF2X= (0..7)
0 0 0 0 0 0 0 0 
$$ ##$PTSFMX= (0..7)
429.9 429.9 0 0 0 0 0 0 
$$ ##$PULCHK= no
$$ ##$RCUCDS= (0..7)
8388608 0 0 0 0 0 0 0 
$$ ##$RCUCFS= (0..7)
4096 0 0 0 0 0 0 0 
$$ ##$RCUCSS= (0..7)
1048576 0 0 0 0 0 0 0 
$$ ##$RCUI2C1= (0..7)
78 0 0 0 0 0 0 0 
$$ ##$RCUI2C2= (0..7)
0 0 0 0 0 0 0 0 
$$ ##$RCUI2C3= (0..7)
0 0 0 0 0 0 0 0 
$$ ##$RCUI2C4= (0..7)
0 0 0 0 0 0 0 0 
$$ ##$RCUI2C5= (0..7)
0 0 0 0 0 0 0 0 
$$ ##$RCUI2C6= (0..7)
0 0 0 0 0 0 0 0 
$$ ##$RCUI2C7= (0..7)
0 0 0 0 0 0 0 0 
$$ ##$RCUI2C8= (0..7)
0 0 0 0 0 0 0 0 
$$ ##$RDCU= 0
$$ ##$RGTYPE= (0..7)
5 0 0 0 0 0 0 0 
$$ ##$RG_max= (0..7)
46341 0 0 0 0 0 0 0 
$$ ##$RG_min= (0..7)
1 0 0 0 0 0 0 0 
$$ ##$RG_tab1= (0..255)
1 1.1 1.3 1.4 1.6 1.8 2 2.2 2.5 2.8 3.2 3.6 4 4.5 5 5.7 6.3 7.1 8 9 10.1 
11.3 12.7 14.3 16 18 20.2 22.6 25.4 28.5 32 35.9 40.3 45.3 50.8 57 64 
71.8 80.6 90.5 101.6 114 128 143.7 161.3 181 203.2 228.1 256 287.4 322.5 
362 406.4 456.1 512 574.7 645.1 724.1 812.7 912.3 1024 1149.4 1290.2 1448.2 
1625.5 1824.6 2048 2298.8 2580.3 2896.3 3251 3649.1 4096 4597.6 5160.6 
5792.6 6502 7298.2 8192 9195.2 10321.3 11585.2 13004 14596.5 16384 18390.4 
20642.5 23170.5 26008 29193 32768 36780.8 41285.1 46341 -1 -1 -1 -1 -1 
-1 -1 -1 -1 -1 -1 -1 -1 -1 -1 -1 -1 -1 -1 -1 -1 -1 -1 -1 -1 -1 -1 -1 -1 
-1 -1 -1 -1 -1 -1 -1 -1 -1 -1 -1 -1 -1 -1 -1 -1 -1 -1 -1 -1 -1 -1 -1 -1 
-1 -1 -1 -1 -1 -1 -1 -1 -1 -1 -1 -1 -1 -1 -1 -1 -1 -1 -1 -1 -1 -1 -1 -1 
-1 -1 -1 -1 -1 -1 -1 -1 -1 -1 -1 -1 -1 -1 -1 -1 -1 -1 -1 -1 -1 -1 -1 -1 
-1 -1 -1 -1 -1 -1 -1 -1 -1 -1 -1 -1 -1 -1 -1 -1 -1 -1 -1 -1 -1 -1 -1 -1 
-1 -1 -1 -1 -1 -1 -1 -1 -1 -1 -1 -1 -1 -1 -1 -1 -1 -1 -1 -1 -1 -1 -1 -1 
-1 -1 -1 -1 -1 -1 -1 -1 -1 -1 -1 -1 -1 
$$ ##$RG_tab2= (0..255)
-1 -1 -1 -1 -1 -1 -1 -1 -1 -1 -1 -1 -1 -1 -1 -1 -1 -1 -1 -1 -1 -1 -1 -1 
-1 -1 -1 -1 -1 -1 -1 -1 -1 -1 -1 -1 -1 -1 -1 -1 -1 -1 -1 -1 -1 -1 -1 -1 
-1 -1 -1 -1 -1 -1 -1 -1 -1 -1 -1 -1 -1 -1 -1 -1 -1 -1 -1 -1 -1 -1 -1 -1 
-1 -1 -1 -1 -1 -1 -1 -1 -1 -1 -1 -1 -1 -1 -1 -1 -1 -1 -1 -1 -1 -1 -1 -1 
-1 -1 -1 -1 -1 -1 -1 -1 -1 -1 -1 -1 -1 -1 -1 -1 -1 -1 -1 -1 -1 -1 -1 -1 
-1 -1 -1 -1 -1 -1 -1 -1 -1 -1 -1 -1 -1 -1 -1 -1 -1 -1 -1 -1 -1 -1 -1 -1 
-1 -1 -1 -1 -1 -1 -1 -1 -1 -1 -1 -1 -1 -1 -1 -1 -1 -1 -1 -1 -1 -1 -1 -1 
-1 -1 -1 -1 -1 -1 -1 -1 -1 -1 -1 -1 -1 -1 -1 -1 -1 -1 -1 -1 -1 -1 -1 -1 
-1 -1 -1 -1 -1 -1 -1 -1 -1 -1 -1 -1 -1 -1 -1 -1 -1 -1 -1 -1 -1 -1 -1 -1 
-1 -1 -1 -1 -1 -1 -1 -1 -1 -1 -1 -1 -1 -1 -1 -1 -1 -1 -1 -1 -1 -1 -1 -1 
-1 -1 -1 -1 -1 -1 -1 -1 -1 -1 -1 -1 -1 -1 -1 -1 
$$ ##$RG_tab3= (0..255)
-1 -1 -1 -1 -1 -1 -1 -1 -1 -1 -1 -1 -1 -1 -1 -1 -1 -1 -1 -1 -1 -1 -1 -1 
-1 -1 -1 -1 -1 -1 -1 -1 -1 -1 -1 -1 -1 -1 -1 -1 -1 -1 -1 -1 -1 -1 -1 -1 
-1 -1 -1 -1 -1 -1 -1 -1 -1 -1 -1 -1 -1 -1 -1 -1 -1 -1 -1 -1 -1 -1 -1 -1 
-1 -1 -1 -1 -1 -1 -1 -1 -1 -1 -1 -1 -1 -1 -1 -1 -1 -1 -1 -1 -1 -1 -1 -1 
-1 -1 -1 -1 -1 -1 -1 -1 -1 -1 -1 -1 -1 -1 -1 -1 -1 -1 -1 -1 -1 -1 -1 -1 
-1 -1 -1 -1 -1 -1 -1 -1 -1 -1 -1 -1 -1 -1 -1 -1 -1 -1 -1 -1 -1 -1 -1 -1 
-1 -1 -1 -1 -1 -1 -1 -1 -1 -1 -1 -1 -1 -1 -1 -1 -1 -1 -1 -1 -1 -1 -1 -1 
-1 -1 -1 -1 -1 -1 -1 -1 -1 -1 -1 -1 -1 -1 -1 -1 -1 -1 -1 -1 -1 -1 -1 -1 
-1 -1 -1 -1 -1 -1 -1 -1 -1 -1 -1 -1 -1 -1 -1 -1 -1 -1 -1 -1 -1 -1 -1 -1 
-1 -1 -1 -1 -1 -1 -1 -1 -1 -1 -1 -1 -1 -1 -1 -1 -1 -1 -1 -1 -1 -1 -1 -1 
-1 -1 -1 -1 -1 -1 -1 -1 -1 -1 -1 -1 -1 -1 -1 -1 
$$ ##$RG_tab4= (0..255)
-1 -1 -1 -1 -1 -1 -1 -1 -1 -1 -1 -1 -1 -1 -1 -1 -1 -1 -1 -1 -1 -1 -1 -1 
-1 -1 -1 -1 -1 -1 -1 -1 -1 -1 -1 -1 -1 -1 -1 -1 -1 -1 -1 -1 -1 -1 -1 -1 
-1 -1 -1 -1 -1 -1 -1 -1 -1 -1 -1 -1 -1 -1 -1 -1 -1 -1 -1 -1 -1 -1 -1 -1 
-1 -1 -1 -1 -1 -1 -1 -1 -1 -1 -1 -1 -1 -1 -1 -1 -1 -1 -1 -1 -1 -1 -1 -1 
-1 -1 -1 -1 -1 -1 -1 -1 -1 -1 -1 -1 -1 -1 -1 -1 -1 -1 -1 -1 -1 -1 -1 -1 
-1 -1 -1 -1 -1 -1 -1 -1 -1 -1 -1 -1 -1 -1 -1 -1 -1 -1 -1 -1 -1 -1 -1 -1 
-1 -1 -1 -1 -1 -1 -1 -1 -1 -1 -1 -1 -1 -1 -1 -1 -1 -1 -1 -1 -1 -1 -1 -1 
-1 -1 -1 -1 -1 -1 -1 -1 -1 -1 -1 -1 -1 -1 -1 -1 -1 -1 -1 -1 -1 -1 -1 -1 
-1 -1 -1 -1 -1 -1 -1 -1 -1 -1 -1 -1 -1 -1 -1 -1 -1 -1 -1 -1 -1 -1 -1 -1 
-1 -1 -1 -1 -1 -1 -1 -1 -1 -1 -1 -1 -1 -1 -1 -1 -1 -1 -1 -1 -1 -1 -1 -1 
-1 -1 -1 -1 -1 -1 -1 -1 -1 -1 -1 -1 -1 -1 -1 -1 
$$ ##$RG_tab5= (0..255)
-1 -1 -1 -1 -1 -1 -1 -1 -1 -1 -1 -1 -1 -1 -1 -1 -1 -1 -1 -1 -1 -1 -1 -1 
-1 -1 -1 -1 -1 -1 -1 -1 -1 -1 -1 -1 -1 -1 -1 -1 -1 -1 -1 -1 -1 -1 -1 -1 
-1 -1 -1 -1 -1 -1 -1 -1 -1 -1 -1 -1 -1 -1 -1 -1 -1 -1 -1 -1 -1 -1 -1 -1 
-1 -1 -1 -1 -1 -1 -1 -1 -1 -1 -1 -1 -1 -1 -1 -1 -1 -1 -1 -1 -1 -1 -1 -1 
-1 -1 -1 -1 -1 -1 -1 -1 -1 -1 -1 -1 -1 -1 -1 -1 -1 -1 -1 -1 -1 -1 -1 -1 
-1 -1 -1 -1 -1 -1 -1 -1 -1 -1 -1 -1 -1 -1 -1 -1 -1 -1 -1 -1 -1 -1 -1 -1 
-1 -1 -1 -1 -1 -1 -1 -1 -1 -1 -1 -1 -1 -1 -1 -1 -1 -1 -1 -1 -1 -1 -1 -1 
-1 -1 -1 -1 -1 -1 -1 -1 -1 -1 -1 -1 -1 -1 -1 -1 -1 -1 -1 -1 -1 -1 -1 -1 
-1 -1 -1 -1 -1 -1 -1 -1 -1 -1 -1 -1 -1 -1 -1 -1 -1 -1 -1 -1 -1 -1 -1 -1 
-1 -1 -1 -1 -1 -1 -1 -1 -1 -1 -1 -1 -1 -1 -1 -1 -1 -1 -1 -1 -1 -1 -1 -1 
-1 -1 -1 -1 -1 -1 -1 -1 -1 -1 -1 -1 -1 -1 -1 -1 
$$ ##$RG_tab6= (0..255)
-1 -1 -1 -1 -1 -1 -1 -1 -1 -1 -1 -1 -1 -1 -1 -1 -1 -1 -1 -1 -1 -1 -1 -1 
-1 -1 -1 -1 -1 -1 -1 -1 -1 -1 -1 -1 -1 -1 -1 -1 -1 -1 -1 -1 -1 -1 -1 -1 
-1 -1 -1 -1 -1 -1 -1 -1 -1 -1 -1 -1 -1 -1 -1 -1 -1 -1 -1 -1 -1 -1 -1 -1 
-1 -1 -1 -1 -1 -1 -1 -1 -1 -1 -1 -1 -1 -1 -1 -1 -1 -1 -1 -1 -1 -1 -1 -1 
-1 -1 -1 -1 -1 -1 -1 -1 -1 -1 -1 -1 -1 -1 -1 -1 -1 -1 -1 -1 -1 -1 -1 -1 
-1 -1 -1 -1 -1 -1 -1 -1 -1 -1 -1 -1 -1 -1 -1 -1 -1 -1 -1 -1 -1 -1 -1 -1 
-1 -1 -1 -1 -1 -1 -1 -1 -1 -1 -1 -1 -1 -1 -1 -1 -1 -1 -1 -1 -1 -1 -1 -1 
-1 -1 -1 -1 -1 -1 -1 -1 -1 -1 -1 -1 -1 -1 -1 -1 -1 -1 -1 -1 -1 -1 -1 -1 
-1 -1 -1 -1 -1 -1 -1 -1 -1 -1 -1 -1 -1 -1 -1 -1 -1 -1 -1 -1 -1 -1 -1 -1 
-1 -1 -1 -1 -1 -1 -1 -1 -1 -1 -1 -1 -1 -1 -1 -1 -1 -1 -1 -1 -1 -1 -1 -1 
-1 -1 -1 -1 -1 -1 -1 -1 -1 -1 -1 -1 -1 -1 -1 -1 
$$ ##$RG_tab7= (0..255)
-1 -1 -1 -1 -1 -1 -1 -1 -1 -1 -1 -1 -1 -1 -1 -1 -1 -1 -1 -1 -1 -1 -1 -1 
-1 -1 -1 -1 -1 -1 -1 -1 -1 -1 -1 -1 -1 -1 -1 -1 -1 -1 -1 -1 -1 -1 -1 -1 
-1 -1 -1 -1 -1 -1 -1 -1 -1 -1 -1 -1 -1 -1 -1 -1 -1 -1 -1 -1 -1 -1 -1 -1 
-1 -1 -1 -1 -1 -1 -1 -1 -1 -1 -1 -1 -1 -1 -1 -1 -1 -1 -1 -1 -1 -1 -1 -1 
-1 -1 -1 -1 -1 -1 -1 -1 -1 -1 -1 -1 -1 -1 -1 -1 -1 -1 -1 -1 -1 -1 -1 -1 
-1 -1 -1 -1 -1 -1 -1 -1 -1 -1 -1 -1 -1 -1 -1 -1 -1 -1 -1 -1 -1 -1 -1 -1 
-1 -1 -1 -1 -1 -1 -1 -1 -1 -1 -1 -1 -1 -1 -1 -1 -1 -1 -1 -1 -1 -1 -1 -1 
-1 -1 -1 -1 -1 -1 -1 -1 -1 -1 -1 -1 -1 -1 -1 -1 -1 -1 -1 -1 -1 -1 -1 -1 
-1 -1 -1 -1 -1 -1 -1 -1 -1 -1 -1 -1 -1 -1 -1 -1 -1 -1 -1 -1 -1 -1 -1 -1 
-1 -1 -1 -1 -1 -1 -1 -1 -1 -1 -1 -1 -1 -1 -1 -1 -1 -1 -1 -1 -1 -1 -1 -1 
-1 -1 -1 -1 -1 -1 -1 -1 -1 -1 -1 -1 -1 -1 -1 -1 
$$ ##$RG_tab8= (0..255)
-1 -1 -1 -1 -1 -1 -1 -1 -1 -1 -1 -1 -1 -1 -1 -1 -1 -1 -1 -1 -1 -1 -1 -1 
-1 -1 -1 -1 -1 -1 -1 -1 -1 -1 -1 -1 -1 -1 -1 -1 -1 -1 -1 -1 -1 -1 -1 -1 
-1 -1 -1 -1 -1 -1 -1 -1 -1 -1 -1 -1 -1 -1 -1 -1 -1 -1 -1 -1 -1 -1 -1 -1 
-1 -1 -1 -1 -1 -1 -1 -1 -1 -1 -1 -1 -1 -1 -1 -1 -1 -1 -1 -1 -1 -1 -1 -1 
-1 -1 -1 -1 -1 -1 -1 -1 -1 -1 -1 -1 -1 -1 -1 -1 -1 -1 -1 -1 -1 -1 -1 -1 
-1 -1 -1 -1 -1 -1 -1 -1 -1 -1 -1 -1 -1 -1 -1 -1 -1 -1 -1 -1 -1 -1 -1 -1 
-1 -1 -1 -1 -1 -1 -1 -1 -1 -1 -1 -1 -1 -1 -1 -1 -1 -1 -1 -1 -1 -1 -1 -1 
-1 -1 -1 -1 -1 -1 -1 -1 -1 -1 -1 -1 -1 -1 -1 -1 -1 -1 -1 -1 -1 -1 -1 -1 
-1 -1 -1 -1 -1 -1 -1 -1 -1 -1 -1 -1 -1 -1 -1 -1 -1 -1 -1 -1 -1 -1 -1 -1 
-1 -1 -1 -1 -1 -1 -1 -1 -1 -1 -1 -1 -1 -1 -1 -1 -1 -1 -1 -1 -1 -1 -1 -1 
-1 -1 -1 -1 -1 -1 -1 -1 -1 -1 -1 -1 -1 -1 -1 -1 
$$ ##$ROUTER= 3
$$ ##$RX22TY= <tty10>
$$ ##$SCMTY= <no>
$$ ##$SPECTR= 5
$$ ##$SY2FLAG= 0
$$ ##$TFXNUM= 0
$$ ##$TRIPLO2= 0
$$ ##$VTUTY= <tty05>
$$ ##$WBREFAM= (0..15)
100 100 100 100 100 100 100 100 100 100 100 100 100 100 100 100 
$$ ##$WBREFPH= (0..15)
0 0 0 0 0 0 0 0 0 0 0 0 0 0 0 0 
$$ ##$XFAC= 2
$$ ##END=
##$RELAX= 
$$ Bruker specific parameters
$$ --------------------------
##$DU= <P:\NMR-data>
##$EXPNO= 1
##$NAME= <NMR_polar_TCDD_p17.1D>
##$PROCNO= 1
##$TYPE= <nmr>
##$USER= <Ainhoa_raw_data>
##$ACQT0= -4.83829889523336
##$AMP= (0..31)
100 100 100 100 100 100 100 100 100 100 100 100 100 100 100 100 100 100
100 100 100 100 100 100 100 100 100 100 100 100 100 100
##$ANAVPT= -1
##$AQSEQ= 0
##$AQ_mod= 3
##$AUNM= <au_zg>
##$AUTOPOS= <6 >
##$BF1= 400.13
##$BF2= 100.612769
##$BF3= 400.13
##$BF4= 400.13
##$BF5= 500.13
##$BF6= 500.13
##$BF7= 500.13
##$BF8= 500.13
##$BYTORDA= 0
##$CFDGTYP= 0
##$CFRGTYP= 5
##$CHEMSTR= <none>
##$CNST= (0..63)
1 1 145 1 1 1 1 1 1 1 1 1 1 1 1 1 1 1 1 1 1 1 1 1 1 1 1 1 1 1 1 1 1 1 1
1 1 1 1 1 1 1 1 1 1 1 1 1 1 1 1 1 1 1 1 1 1 1 1 1 1 1 1 1
##$CPDPRG= <>
##$CPDPRG1= <>
##$CPDPRG2= <>
##$CPDPRG3= <>
##$CPDPRG4= <mlev>
##$CPDPRG5= <mlev>
##$CPDPRG6= <mlev>
##$CPDPRG7= <mlev>
##$CPDPRG8= <mlev>
##$CPDPRGB= <>
##$CPDPRGT= <>
##$D= (0..63)
0 2 0 0 0 0 0 0 0 0.06 0 0 2e-005 0 0 0 0.0002 0 0 0 0 0 0 0 0 0 0 0 0
0 0 0 0 0 0 0 0 0 0 0 0 0 0 0 0 0 0 0 0 0 0 0 0 0 0 0 0 0 0 0 0 0 0 0
##$DATE= 1217384672
##$DBL= (0..7)
120 120 120 120 120 120 120 120
##$DBP= (0..7)
150 150 150 150 150 150 150 150
##$DBP07= 0
##$DBPNAM0= <>
##$DBPNAM1= <>
##$DBPNAM2= <>
##$DBPNAM3= <>
##$DBPNAM4= <>
##$DBPNAM5= <>
##$DBPNAM6= <>
##$DBPNAM7= <>
##$DBPOAL= (0..7)
0.5 0.5 0.5 0.5 0.5 0.5 0.5 0.5
##$DBPOFFS= (0..7)
0 0 0 0 0 0 0 0
##$DE= 6
##$DECBNUC= <off>
##$DECIM= 24
##$DECNUC= <off>
##$DECSTAT= 4
##$DIGMOD= 0
##$DIGTYP= 7
##$DL= (0..7)
0 120 120 120 120 120 120 120
##$DP= (0..7)
150 150 150 150 150 150 150 150
##$DP07= 0
##$DPNAME0= <>
##$DPNAME1= <>
##$DPNAME2= <>
##$DPNAME3= <>
##$DPNAME4= <>
##$DPNAME5= <>
##$DPNAME6= <>
##$DPNAME7= <>
##$DPOAL= (0..7)
0.5 0.5 0.5 0.5 0.5 0.5 0.5 0.5
##$DPOFFS= (0..7)
0 0 0 0 0 0 0 0
##$DQDMODE= 0
##$DR= 18
##$DS= 4
##$DSLIST= <SSSSSSSSSSSSSSS>
##$DSPFIRM= 0
##$DSPFVS= -1
##$DTYPA= 0
##$EXP= <AID_d2o>
##$F1LIST= <111111111111111>
##$F2LIST= <222222222222222>
##$F3LIST= <333333333333333>
##$FCUCHAN= (0..9)
0 2 1 0 0 0 0 0 0 0
##$FL1= 90
##$FL2= 90
##$FL3= 90
##$FL4= 90
##$FOV= 20
##$FQ1LIST= <freqlist>
##$FQ2LIST= <freqlist>
##$FQ3LIST= <freqlist>
##$FQ4LIST= <freqlist>
##$FQ5LIST= <freqlist>
##$FQ6LIST= <freqlist>
##$FQ7LIST= <freqlist>
##$FQ8LIST= <freqlist>
##$FRQLO3= 1882485.02994012
##$FRQLO3N= 0
##$FS= (0..7)
83 83 83 83 83 83 83 83
##$FTLPGN= 0
##$FW= 90000
##$FnMODE= 0
##$FnTYPE= 0
##$GP031= 0
##$GPNAM0= <sine.100>
##$GPNAM1= <sine.100>
##$GPNAM10= <sine.100>
##$GPNAM11= <sine.100>
##$GPNAM12= <sine.100>
##$GPNAM13= <sine.100>
##$GPNAM14= <sine.100>
##$GPNAM15= <sine.100>
##$GPNAM16= <sine.100>
##$GPNAM17= <sine.100>
##$GPNAM18= <sine.100>
##$GPNAM19= <sine.100>
##$GPNAM2= <sine.100>
##$GPNAM20= <sine.100>
##$GPNAM21= <sine.100>
##$GPNAM22= <sine.100>
##$GPNAM23= <sine.100>
##$GPNAM24= <sine.100>
##$GPNAM25= <sine.100>
##$GPNAM26= <sine.100>
##$GPNAM27= <sine.100>
##$GPNAM28= <sine.100>
##$GPNAM29= <sine.100>
##$GPNAM3= <sine.100>
##$GPNAM30= <sine.100>
##$GPNAM31= <sine.100>
##$GPNAM4= <sine.100>
##$GPNAM5= <sine.100>
##$GPNAM6= <sine.100>
##$GPNAM7= <sine.100>
##$GPNAM8= <sine.100>
##$GPNAM9= <sine.100>
##$GPX= (0..31)
0 0 0 0 0 0 0 0 0 0 0 0 0 0 0 0 0 0 0 0 0 0 0 0 0 0 0 0 0 0 0 0
##$GPY= (0..31)
0 0 0 0 0 0 0 0 0 0 0 0 0 0 0 0 0 0 0 0 0 0 0 0 0 0 0 0 0 0 0 0
##$GPZ= (0..31)
0 0 0 0 0 0 0 0 0 0 0 0 0 0 0 0 0 0 0 0 0 0 0 0 0 0 0 0 0 0 0 0
##$GRDPROG= <>
##$GRPDLY= -1
##$HDDUTY= 20
##$HDRATE= 20
##$HGAIN= (0..3)
0 0 0 0
##$HL1= 1
##$HL2= 35
##$HL3= 16
##$HL4= 17
##$HOLDER= 0
##$HPMOD= (0..7)
0 0 0 0 0 0 0 0
##$HPPRGN= 0
##$IN= (0..63)
0.001 0.001 0.001 0.001 0.001 0.001 0.001 0.001 0.001 0.001 0.001 0.001
0.001 0.001 0.001 0.001 0.001 0.001 0.001 0.001 0.001 0.001 0.001 0.001
0.001 0.001 0.001 0.001 0.001 0.001 0.001 0.001 0.001 0.001 0.001 0.001
0.001 0.001 0.001 0.001 0.001 0.001 0.001 0.001 0.001 0.001 0.001 0.001
0.001 0.001 0.001 0.001 0.001 0.001 0.001 0.001 0.001 0.001 0.001 0.001
0.001 0.001 0.001 0.001
##$INF= (0..7)
0 0 0 0 0 0 0 0
##$INP= (0..63)
0 0 0 0 0 0 0 0 0 0 0 0 0 0 0 0 0 0 0 0 0 0 0 0 0 0 0 0 0 0 0 0 0 0 0 0
0 0 0 0 0 0 0 0 0 0 0 0 0 0 0 0 0 0 0 0 0 0 0 0 0 0 0 0
##$INSTRUM= <avance400>
##$L= (0..31)
1 1 1 1 1 1 1 1 1 1 1 1 1 1 1 1 1 1 1 1 1 1 1 1 1 1 1 1 1 1 1 1
##$LFILTER= 200
##$LGAIN= -5
##$LINPSTP= 10
##$LOCKED= yes
##$LOCKFLD= 3186
##$LOCKGN= 97.4000015258789
##$LOCKPOW= -25
##$LOCKPPM= 4.69999980926514
##$LOCNUC= <2H>
##$LOCPHAS= 356
##$LOCSHFT= yes
##$LOCSW= 0
##$LTIME= 0.200000002980232
##$MASR= 4200
##$MASRLST= <masrlst>
##$NBL= 1
##$NC= -2
##$NLOGCH= 1
##$NS= 1024
##$NUC1= <1H>
##$NUC2= <13C>
##$NUC3= <off>
##$NUC4= <off>
##$NUC5= <off>
##$NUC6= <off>
##$NUC7= <off>
##$NUC8= <off>
##$NUCLEI= 0
##$NUCLEUS= <off>
##$O1= 1885.29
##$O2= 4979.85804243228
##$O3= 1900.52349393
##$O4= 1900.52349393
##$O5= 0
##$O6= 0
##$O7= 0
##$O8= 0
##$OBSCHAN= (0..9)
0 0 0 0 0 0 0 0 0 0
##$OVERFLW= 0
##$P= (0..63)
7.6 7.6 15.2 14.9 29.8 16.5 25 50 0 0 0 0 0 0 0 200000 1000 2500 0 600
2500 0 0 0 0 200 0 7.6 1000 0 0 0 0 0 0 0 0 0 0 0 0 0 0 0 0 0 0 0 0 0 0
0 0 0 0 0 0 0 0 0 0 0 0 0
##$PACOIL= (0..15)
0 0 0 0 0 0 0 0 0 0 0 0 0 0 0 0
##$PAPS= 2
##$PARMODE= 0
##$PCPD= (0..9)
100 100 70 100 100 100 100 100 100 100
##$PHCOR= (0..31)
0 0 0 0 0 0 0 0 0 0 0 0 0 0 0 0 0 0 0 0 0 0 0 0 0 0 0 0 0 0 0 0
##$PHLIST= <>
##$PHP= 1
##$PH_ref= 0
##$PL= (0..63)
120 0 -4 120 120 120 120 120 120 80 10.34 22.38 9 120 120 120 120 120 0
120 120 120 120 120 120 120 120 22.38 120 120 9 120 120 120 120 120 120
120 120 120 120 120 120 120 120 120 120 120 120 120 120 120 120 120 120
120 120 120 120 120 120 120 120 120
##$PLSTEP= 0.1
##$PLSTRT= -6
##$POWMOD= 0
##$PQPHASE= 0
##$PQSCALE= 0
##$PR= 1
##$PRECHAN= (0..15)
-1 1 2 -1 -1 -1 -1 -1 -1 -1 -1 -1 -1 -1 -1 -1
##$PRGAIN= 0
##$PROBHD= <5 mm PABBI 1H-BB Z-GRD Z811201/0006
>
##$PROSOL= no
##$PULPROG= <zgpr>
##$PW= 0
##$PYNM= <acqu.py>
##$QNP= 1
##$RD= 0
##$RECCHAN= (0..15)
-1 -1 -1 -1 -1 -1 -1 -1 -1 -1 -1 -1 -1 -1 -1 -1
##$RECPH= 0
##$RECPRE= (0..15)
-1 -1 -1 -1 -1 -1 -1 -1 -1 -1 -1 -1 -1 -1 -1 -1
##$RECPRFX= (0..15)
-1 -1 -1 -1 -1 -1 -1 -1 -1 -1 -1 -1 -1 -1 -1 -1
##$RECSEL= (0..15)
0 0 0 0 0 0 0 0 0 0 0 0 0 0 0 0
##$RG= 362
##$RO= 0
##$ROUTWD1= (0..23)
0 0 0 0 0 0 0 0 0 0 0 0 0 0 0 0 0 0 0 0 1 1 0 0
##$ROUTWD2= (0..23)
0 0 0 0 0 1 0 0 0 0 0 0 0 0 0 0 0 0 1 0 1 1 0 0
##$RSEL= (0..9)
0 1 2 0 0 0 0 0 0 0
##$S= (0..7)
83 4 83 83 83 83 83 83
##$SEOUT= 0
##$SFO1= 400.13188529
##$SFO2= 100.617748858042
##$SFO3= 400.131900523494
##$SFO4= 400.131900523494
##$SFO5= 500.13
##$SFO6= 500.13
##$SFO7= 500.13
##$SFO8= 500.13
##$SOLVENT= <D2O>
##$SP= (0..31)
1 120 120 120 0 0 120 120 0 0 0 120 0 0 120 0 150 150 120 120.87 118.96
122.27 114.95 150 150 150 150 150 150 120 120 120
##$SP07= 0
##$SPECTR= 0
##$SPNAM0= <gauss>
##$SPNAM1= <Gaus1.1000>
##$SPNAM10= <gauss>
##$SPNAM11= <Gaus1.1000>
##$SPNAM12= <gauss>
##$SPNAM13= <gauss>
##$SPNAM14= <Gaus1.1000>
##$SPNAM15= <Gaus1.1000>
##$SPNAM16= <gauss>
##$SPNAM17= <gauss>
##$SPNAM18= <Gaus1.1000>
##$SPNAM19= <Gaus1.1000>
##$SPNAM2= <Gaus1.1000>
##$SPNAM20= <Gaus1.1000>
##$SPNAM21= <Gaus1.1000>
##$SPNAM22= <Gaus1.1000>
##$SPNAM23= <gauss>
##$SPNAM24= <gauss>
##$SPNAM25= <gauss>
##$SPNAM26= <gauss>
##$SPNAM27= <gauss>
##$SPNAM28= <gauss>
##$SPNAM29= <Gaus1.1000>
##$SPNAM3= <Gaus1.1000>
##$SPNAM30= <Gaus1.1000>
##$SPNAM31= <Gaus1.1000>
##$SPNAM4= <gauss>
##$SPNAM5= <gauss>
##$SPNAM6= <Gaus1.1000>
##$SPNAM7= <Gaus1.1000>
##$SPNAM8= <gauss>
##$SPNAM9= <gauss>
##$SPOAL= (0..31)
0.5 0.5 0.5 0.5 0.5 0.5 0.5 0.5 0.5 0.5 0.5 0.5 0.5 0.5 0.5 0.5 0.5 0.5
0.5 0.5 0.5 0.5 0.5 0.5 0.5 0.5 0.5 0.5 0.5 0.5 0.5 0.5
##$SPOFFS= (0..31)
0 0 0 0 0 0 0 0 0 0 0 0 0 0 0 0 0 0 0 0 0 0 0 0 0 0 0 0 0 0 0 0
##$SUBNAM0= <"">
##$SUBNAM1= <"">
##$SUBNAM2= <"">
##$SUBNAM3= <"">
##$SUBNAM4= <"">
##$SUBNAM5= <"">
##$SUBNAM6= <"">
##$SUBNAM7= <"">
##$SUBNAM8= <"">
##$SUBNAM9= <"">
##$SW= 12.4709380669908
##$SWIBOX= (0..15)
0 1 2 0 0 0 0 0 0 0 0 0 0 0 0 0
##$SW_h= 4990.01996007984
##$SWfinal= 0
##$TD= 16244
##$TD0= 1
##$TE= 300
##$TE2= 300
##$TE3= 300
##$TEG= 300
##$TL= (0..7)
0 120 120 120 120 120 120 120
##$TP= (0..7)
150 150 150 150 150 150 150 150
##$TP07= 0
##$TPNAME0= <>
##$TPNAME1= <>
##$TPNAME2= <>
##$TPNAME3= <>
##$TPNAME4= <>
##$TPNAME5= <>
##$TPNAME6= <>
##$TPNAME7= <>
##$TPOAL= (0..7)
0.5 0.5 0.5 0.5 0.5 0.5 0.5 0.5
##$TPOFFS= (0..7)
0 0 0 0 0 0 0 0
##$TUNHIN= 0
##$TUNHOUT= 0
##$TUNXOUT= 0
##$USERA1= <user>
##$USERA2= <user>
##$USERA3= <user>
##$USERA4= <user>
##$USERA5= <user>
##$V9= 5
##$VALIST= <valist>
##$VCLIST= <CCCCCCCCCCCCCCC>
##$VD= 0
##$VDLIST= <DDDDDDDDDDDDDDD>
##$VPLIST= <PPPPPPPPPPPPPPP>
##$VTLIST= <TTTTTTTTTTTTTTT>
##$WBST= 1024
##$WBSW= 15.53612
##$XGAIN= (0..3)
0 0 0 0
##$XL= 0
##$YL= 0
##$YMAX_a= 33306224
##$YMIN_a= -27865773
##$ZGOPTNS= <>
##$ZL1= 120
##$ZL2= 120
##$ZL3= 120
##$ZL4= 120
##$ABSF1= 10
##$ABSF2= 0
##$ABSG= 5
##$ABSL= 3
##$ALPHA= 0
##$AQORDER= 0
##$ASSFAC= 0
##$ASSFACI= 0
##$ASSFACX= 0
##$ASSWID= 0
##$AUNMP= <proc_1H_AID>
##$AXLEFT= 0
##$AXNAME= <>
##$AXNUC= <off>
##$AXRIGHT= 0
##$AXTYPE= 0
##$AXUNIT= <>
##$AZFE= 0.1
##$AZFW= 0.1
##$BCFW= 1
##$BC_mod= 2
##$BYTORDP= 0
##$COROFFS= 0
##$CY= 12.5
##$DATMOD= 1
##$DC= 2
##$DFILT= <>
##$DTYPP= 0
##$F1P= 9.9967504570787
##$F2P= -9.53364507338961e-007
##$FCOR= 1
##$FTSIZE= 65536
##$FT_mod= 4
##$GAMMA= 1
##$GB= 0
##$INTBC= 1
##$INTSCL= 1
##$ISEN= 128
##$LB= 1
##$LEV0= 0
##$LPBIN= 0
##$MAXI= 10000
##$MC2= 0
##$MEAN= 0
##$ME_mod= 0
##$MI= 0.02
##$NCOEF= 0
##$NC_proc= 0
##$NLEV= 6
##$NOISF1= 8.174992
##$NOISF2= 6.675002
##$NSP= 1
##$NTH_PI= 0
##$NZP= 0
##$OFFSET= 12.29218
##$PC= 1
##$PHC0= -6.238567
##$PHC1= -12.21089
##$PH_mod= 0
##$PKNL= yes
##$PPARMOD= 0
##$PPDIAG= 0
##$PPIPTYP= 0
##$PPMPNUM= 100
##$PPRESOL= 1
##$PSCAL= 0
##$PSIGN= 0
##$PYNMP= <proc.py>
##$REVERSE= no
##$SF= 400.129461838569
##$SI= 131072
##$SIGF1= 5.6
##$SIGF2= 5.2
##$SINO= 400
##$SIOLD= 131072
##$SPECTYP= <>
##$SREGLST= <1H.D2O>
##$SSB= 2
##$STSI= 0
##$STSR= 0
##$SW_p= 4990.01996007986
##$SYMM= 0
##$S_DEV= 0
##$TDeff= 16244
##$TDoff= 0
##$TI= <>
##$TILT= no
##$TM1= 0
##$TM2= 0
##$TOPLEV= 0
##$USERP1= <user>
##$USERP2= <user>
##$USERP3= <user>
##$USERP4= <user>
##$USERP5= <user>
##$WDW= 4
##$XDIM= 8192
##$YMAX_p= 0
##$YMIN_p= 0
##$CURPLOT= <\\rik006s\net8_hp>
##$CURPRIN= <$\\rik006s\net8_hp>
##$DFORMAT= <normdp>
##$LAYOUT= <+/1d_h.xwp>
##$LFORMAT= <normlp>
##$PFORMAT= <normpl>
##$SURQMSG= 1
$$ End of Bruker specific parameters
$$ ---------------------------------
##NTUPLES= NMR FID
##VAR_NAME=  TIME,          FID/REAL,        FID/IMAG
##SYMBOL=    X,             R,               I
##VAR_TYPE=  INDEPENDENT,   DEPENDENT,       DEPENDENT
##VAR_FORM=  AFFN,          ASDF,            ASDF
##VAR_DIM=   8122,          8122,            8122
##UNITS=     SECONDS,       ARBITRARY UNITS, ARBITRARY UNITS
##FACTOR=    0.0002004,     1,               1
##FIRST=     0,             21881227,        -5311126
##LAST=      1.6274484,     4278380,         967684
##MIN=       0,             -27865773,       -27865773
##MAX=       1.6274484,     31532269,        31532269
$$ Real data points
##PAGE= N=1
##DATA TABLE= (X++(R..R)), XYDATA
0 21881227
1 31532269
2 24887279
3 27521611
4 28987265
5 29508457
6 25692474
7 26515119
8 29322179
9 30048784
10 28383797
11 26802471
12 27507248
13 30540997
14 28516227
15 27004580
16 27366191
17 28998824
18 29333615
19 26665240
20 25468306
21 28611032
22 29313468
23 28623151
24 26570591
25 27391342
26 29788688
27 28346090
28 26000150
29 26776346
30 27885703
31 29256637
32 27089491
33 25940721
34 27987539
35 28945168
36 27965688
37 26135576
38 25757745
39 28852495
40 28266555
41 26244202
42 26294449
43 27443247
44 28510349
45 26810882
46 24953572
47 27317817
48 28396331
49 27770654
50 25883900
51 25422836
52 28161663
53 28214938
54 25475898
55 25222407
56 26363680
57 28649027
58 27223879
59 24318039
60 25693524
61 27937062
62 27852236
63 26068296
64 24187863
65 26952257
66 27846533
67 25992422
68 24791230
69 25309976
70 26924647
71 26706089
72 24254504
73 25421217
74 27029727
75 26931220
76 25487836
77 23767793
78 25943106
79 27630242
80 25343080
81 24013509
82 24348012
83 26709004
84 26995609
85 23629484
86 23545513
87 25737528
88 26330196
89 25290290
90 23159513
91 24921554
92 27062093
93 25153549
94 23457193
95 23292274
96 25219640
97 26524731
98 23660068
99 22847170
100 24603182
101 25692022
102 25305227
103 22927966
104 23609159
105 26172725
106 24824577
107 22923335
108 22357427
109 24051742
110 25638846
111 22912969
112 21604748
113 23864394
114 25502968
115 25302689
116 22245438
117 21807620
118 24711080
119 24547171
120 22686323
121 21469167
122 22596790
123 25278131
124 23607396
125 21450914
126 22423804
127 23814815
128 24347482
129 22033847
130 21072581
131 23855730
132 23924540
133 22010530
134 20624852
135 21390488
136 24280458
137 23355094
138 20893732
139 21656631
140 23151890
141 24027747
142 21539640
143 19330600
144 21950262
145 23466115
146 22147664
147 20312896
148 20083520
149 23070430
150 22851819
151 19996526
152 20199665
153 21850600
154 23306830
155 21633085
156 18798305
157 20570479
158 22323595
159 21601648
160 19920861
161 18910119
162 21564211
163 22574399
164 19955371
165 19235355
166 20189696
167 22001271
168 21215839
169 18056524
170 19127861
171 21410290
172 21040569
173 19296040
174 17658584
175 20050728
176 21899701
177 19629338
178 18402725
179 18907688
180 20623981
181 20843417
182 17870758
183 17925230
184 19787839
185 19919570
186 18981929
187 17328439
188 18877861
189 20985691
190 18956870
191 17357070
192 17583436
193 19389918
194 20243127
195 17372173
196 16807091
197 19008531
198 19550455
199 18575739
200 16297386
201 17117488
202 19728820
203 18479494
204 16739739
205 16594874
206 18060640
207 19576518
208 17058224
209 15621459
210 17453180
211 18466172
212 18063813
213 15761368
214 15643963
215 18371028
216 17738751
217 16011389
218 15664723
219 16784531
220 18559041
221 16649399
222 14801571
223 16274869
224 17176847
225 16974799
226 14861944
227 14320678
228 17330692
229 17498945
230 15447401
231 14537995
232 15381342
233 17656811
234 16067215
235 13416457
236 14658557
237 16241739
238 16551162
239 14530203
240 13065083
241 15745820
242 16609076
243 14873935
244 13718915
245 13932045
246 16276754
247 15651358
248 12700023
249 13188265
250 14797241
251 15722860
252 14140828
253 11976353
254 14213435
255 15861518
256 14280134
257 12652023
258 12273269
259 14785605
260 15200584
261 12411228
262 12292427
263 13651785
264 14589687
265 13474854
266 10937978
267 12516616
268 14649300
269 13697435
270 12099745
271 11201144
272 13360307
273 14505418
274 11607979
275 10672444
276 12013552
277 13628577
278 13291106
279 10400524
280 11016833
281 13390296
282 12855518
283 11283220
284  9911176
285 11734423
286 13703840
287 11277511
288  9606186
289 10488854
290 12260737
291 12776482
292  9877390
293  9492715
294 11977509
295 12242630
296 10890424
297  8932396
298  9821098
299 12325571
300 10720737
301  8900689
302  9398141
303 10993024
304 11961564
305  9300236
306  8101707
307 10391763
308 11061371
309 10092139
310  8056379
311  8367838
312 11295860
313 10482681
314  8171036
315  7950157
316  9236937
317 10846559
318  8785351
319  6957839
320  8954260
321 10100385
322  9517491
323  7453910
324  6893959
325  9767512
326  9751850
327  7458850
328  6784579
329  7721550
330  9701319
331  8336595
332  5924931
333  7356684
334  8861101
335  8955878
336  7189094
337  5750368
338  8006161
339  8610187
340  6602522
341  5774996
342  6346594
343  8501506
344  7856880
345  5238373
346  6079618
347  7585235
348  7790334
349  6318901
350  4524313
351  6532307
352  7788062
353  6011940
354  4859503
355  4994764
356  7140842
357  7297966
358  4501373
359  4692219
360  6270025
361  6795384
362  5561391
363  3377286
364  4996300
365  6953300
366  5494474
367  4027225
368  3656993
369  5674686
370  6603905
371  3881630
372  3246737
373  4703707
374  5653581
375  5098036
376  2663682
377  3490706
378  5714170
379  4717213
380  3146098
381  2432340
382  4089299
383  5625109
384  3233480
385  2147183
386  3544118
387  4706861
388  4424438
389  1732527
390  1765384
391  4374591
392  4035129
393  2445780
394  1349897
395  2687174
396  4795409
397  2771515
398   964985
399  2058492
400  3451566
401  3783621
402  1162906
403   343856
404  2886273
405  3185647
406  1778723
407   348629
408  1076376
409  3752859
410  2575951
411   211646
412   489237
413  1784666
414  2765042
415   620502
416  -895460
417  1484401
418  2389421
419  1282079
420  -353024
421  -376813
422  2196607
423  1669457
424  -743040
425  -661167
426   645648
427  2071530
428   330562
429 -1999625
430  -211038
431  1265457
432   616587
433 -1108614
434 -1904002
435   701371
436  1146913
437 -1263539
438 -1840418
439  -830175
440   938247
441   -90093
442 -2844497
443 -1655337
444   127877
445  -162441
446 -1852684
447 -3271555
448  -941369
449   500851
450 -1579221
451 -2726090
452 -2305417
453  -450091
454  -657542
455 -3598464
456 -3244756
457 -1226377
458  -879454
459 -2164500
460 -4098365
461 -2447750
462  -533889
463 -2250526
464 -3722809
465 -3706252
466 -1918057
467 -1232241
468 -3963741
469 -4425138
470 -2666463
471 -1939881
472 -2686217
473 -4765978
474 -3826374
475 -1626256
476 -3017187
477 -4718759
478 -4928383
479 -3196624
480 -1964215
481 -4513616
482 -5564087
483 -3830828
484 -2870254
485 -3306155
486 -5668235
487 -5540845
488 -2970512
489 -3396894
490 -5015402
491 -5894247
492 -4852144
493 -2997971
494 -4818927
495 -6456624
496 -5340152
497 -4305107
498 -4132433
499 -6117856
500 -6566325
501 -4092500
502 -4187112
503 -5789403
504 -6735945
505 -6007521
506 -4085938
507 -5601332
508 -7556381
509 -6441776
510 -5180358
511 -4795655
512 -6736663
513 -7844979
514 -5430469
515 -4860891
516 -6401757
517 -7730004
518 -7517038
519 -5151744
520 -5827297
521 -8304599
522 -7904231
523 -6438291
524 -5376459
525 -6943441
526 -8915285
527 -7039061
528 -5899483
529 -7062007
530 -8432734
531 -8691991
532 -6392956
533 -6301056
534 -8764090
535 -8817827
536 -7577450
537 -6434692
538 -7653429
539 -9977672
540 -8392320
541 -6594975
542 -7492494
543 -9111223
544 -9954342
545 -7744393
546 -6803641
547 -9166795
548 -9860438
549 -8909600
550 -7539895
551 -7994957
552 -10521889
553 -9781789
554 -7854093
555 -8170703
556 -9486504
557 -10748977
558 -9041989
559 -7621190
560 -9902410
561 -11068786
562 -10075290
563 -8291737
564 -8285921
565 -11112149
566 -10999048
567 -8743483
568 -8736358
569 -10209799
570 -11988671
571 -10647164
572 -8392740
573 -9954050
574 -11592461
575 -11331162
576 -9716660
577 -8724513
578 -11247208
579 -12236867
580 -10358734
581 -9620065
582 -10357237
583 -12415555
584 -12089562
585 -9578811
586 -10416273
587 -12124566
588 -12193043
589 -10825063
590 -9589783
591 -11844891
592 -13194179
593 -11313790
594 -10432126
595 -11072285
596 -13101637
597 -13143047
598 -10359826
599 -10633124
600 -12845926
601 -13672278
602 -12460218
603 -10171925
604 -11581300
605 -13903182
606 -12849741
607 -11432377
608 -11229297
609 -13217606
610 -14433148
611 -11995611
612 -11347847
613 -13028227
614 -14030915
615 -13548836
616 -11411346
617 -12058467
618 -14375005
619 -13754459
620 -12457657
621 -11993182
622 -13586106
623 -15298356
624 -13235897
625 -11969567
626 -13396621
627 -14608320
628 -14543875
629 -12400098
630 -12395192
631 -14842949
632 -14761025
633 -13547809
634 -12827529
635 -13888186
636 -15965485
637 -14557634
638 -12871011
639 -13671606
640 -14786479
641 -15322237
642 -13670184
643 -13120642
644 -15414770
645 -15666197
646 -14479384
647 -13613674
648 -14301201
649 -16412468
650 -15282301
651 -13439714
652 -14444542
653 -15764627
654 -16268945
655 -14497977
656 -13434590
657 -15767937
658 -16653222
659 -15547394
660 -14326977
661 -14413082
662 -16865199
663 -16722726
664 -14544480
665 -14667483
666 -15922128
667 -17146192
668 -15874736
669 -14022106
670 -15833753
671 -17184220
672 -16326601
673 -15093725
674 -14946183
675 -17404145
676 -17758235
677 -15432096
678 -15212484
679 -16328959
680 -17639847
681 -16737643
682 -14524840
683 -16004621
684 -18036470
685 -17642240
686 -16141864
687 -15100546
688 -17267800
689 -18538403
690 -16450254
691 -15594897
692 -16440164
693 -18148215
694 -18104217
695 -15598607
696 -16077189
697 -18145124
698 -18322253
699 -17217659
700 -15857438
701 -17416327
702 -19105770
703 -17362044
704 -16224008
705 -16820168
706 -18486101
707 -18882008
708 -16377386
709 -16358092
710 -18682723
711 -19180279
712 -18017360
713 -16204676
714 -17400257
715 -19751426
716 -18503026
717 -16889299
718 -17026414
719 -18761391
720 -20042574
721 -17731599
722 -16549811
723 -18348192
724 -19501302
725 -19220670
726 -17321522
727 -17445224
728 -19885588
729 -19475075
730 -17896717
731 -17441429
732 -18640113
733 -20371468
734 -18689701
735 -17153681
736 -18749195
737 -20007986
738 -19920887
739 -18111585
740 -17815470
741 -20206459
742 -20129441
743 -18500265
744 -17875077
745 -18705642
746 -20740150
747 -19733116
748 -17838845
749 -18879422
750 -20280856
751 -20696417
752 -18977700
753 -17803389
754 -20091192
755 -20839219
756 -19345205
757 -18321962
758 -18819353
759 -21128561
760 -20713870
761 -18440919
762 -19024689
763 -20443799
764 -21080313
765 -19624192
766 -18034611
767 -20124679
768 -21564802
769 -20330764
770 -18948397
771 -18742064
772 -21059382
773 -21556864
774 -19249073
775 -19053269
776 -20379193
777 -21601067
778 -20857469
779 -18712457
780 -19877781
781 -21574688
782 -20991885
783 -19867296
784 -19173293
785 -20903145
786 -21880948
787 -19940279
788 -19544703
789 -20622221
790 -21775901
791 -21451490
792 -19318526
793 -20051099
794 -21935719
795 -21455580
796 -20287827
797 -19494059
798 -21143025
799 -22591110
800 -20668360
801 -19749892
802 -20735425
803 -22034445
804 -22109737
805 -19830136
806 -19864122
807 -21919729
808 -22019381
809 -21027122
810 -19817208
811 -20924047
812 -22955806
813 -21600934
814 -20212008
815 -20707035
816 -22003770
817 -22625897
818 -20472969
819 -19882853
820 -21987562
821 -22459230
822 -21597380
823 -20264906
824 -20955378
825 -23152898
826 -22099742
827 -20402178
828 -20693564
829 -21979853
830 -23116834
831 -21277964
832 -20046788
833 -21958305
834 -22909992
835 -22256827
836 -20568083
837 -20509027
838 -23025378
839 -22813178
840 -20933352
841 -20725562
842 -21924289
843 -23579715
844 -22120858
845 -20139459
846 -21621413
847 -23005099
848 -22749299
849 -21040147
850 -20384416
851 -22891184
852 -23414786
853 -21578032
854 -20944841
855 -21724352
856 -23632689
857 -22875714
858 -20531762
859 -21337725
860 -22907674
861 -23195271
862 -21781960
863 -20455033
864 -22604007
865 -23848097
866 -22257812
867 -21150579
868 -21400197
869 -23338443
870 -23387350
871 -21032762
872 -21325763
873 -22930969
874 -23578963
875 -22506727
876 -20711350
877 -22239186
878 -23907226
879 -22689754
880 -21435441
881 -21293625
882 -23157458
883 -23822482
884 -21471606
885 -21148398
886 -22727134
887 -23702601
888 -23031451
889 -20914917
890 -21807690
891 -23868222
892 -23211525
893 -21899924
894 -21193723
895 -22698405
896 -24167610
897 -22269673
898 -21276977
899 -22356441
900 -23514963
901 -23471632
902 -21324961
903 -21436874
904 -23595987
905 -23438347
906 -22304575
907 -21411698
908 -22490885
909 -24208221
910 -22603878
911 -21231516
912 -22102745
913 -23304617
914 -23723057
915 -21790674
916 -21364449
917 -23457241
918 -23655793
919 -22587978
920 -21461712
921 -22065052
922 -24120341
923 -23083373
924 -21353664
925 -21838236
926 -23100799
927 -23981775
928 -22249666
929 -21136831
930 -23094373
931 -23772281
932 -22899652
933 -21620981
934 -21730508
935 -23909431
936 -23518175
937 -21710116
938 -21880494
939 -22901925
940 -23925304
941 -22556801
942 -21020478
943 -22651994
944 -23653046
945 -23014604
946 -21804574
947 -21516886
948 -23725500
949 -23894210
950 -21902531
951 -21634134
952 -22571114
953 -23867609
954 -22889706
955 -20964694
956 -22294310
957 -23693773
958 -23294076
959 -21969621
960 -21150045
961 -23192866
962 -24016099
963 -22072811
964 -21351786
965 -22101108
966 -23731574
967 -23345428
968 -21028954
969 -21712588
970 -23451782
971 -23523979
972 -22337364
973 -20921163
974 -22486643
975 -23902240
976 -22344431
977 -21340702
978 -21751009
979 -23421926
980 -23726171
981 -21331158
982 -21254566
983 -22922818
984 -23377936
985 -22501093
986 -20801238
987 -21887541
988 -23821372
989 -22680549
990 -21368600
991 -21334807
992 -22916977
993 -23820370
994 -21571445
995 -20887634
996 -22535391
997 -23324709
998 -22730870
999 -20754359
1000 -21269535
1001 -23555709
1002 -22938466
1003 -21424445
1004 -20936693
1005 -22230765
1006 -23730887
1007 -21861436
1008 -20518427
1009 -21859337
1010 -23075414
1011 -23068409
1012 -21057239
1013 -20731355
1014 -23015680
1015 -22958268
1016 -21466577
1017 -20592094
1018 -21481094
1019 -23458969
1020 -22294734
1021 -20582666
1022 -21416787
1023 -22564912
1024 -22937187
1025 -21122999
1026 -20157380
1027 -22281301
1028 -22834915
1029 -21618700
1030 -20593856
1031 -20965494
1032 -23035647
1033 -22461084
1034 -20520524
1035 -20920450
1036 -22020623
1037 -22713687
1038 -21286768
1039 -19828512
1040 -21658574
1041 -22652464
1042 -21630936
1043 -20469793
1044 -20408260
1045 -22507823
1046 -22555180
1047 -20417734
1048 -20285418
1049 -21315193
1050 -22437867
1051 -21551322
1052 -19656852
1053 -20934349
1054 -22351398
1055 -21777206
1056 -20567430
1057 -19838483
1058 -21622035
1059 -22333087
1060 -20443435
1061 -20007696
1062 -20868312
1063 -22051321
1064 -21597571
1065 -19496671
1066 -20225428
1067 -21752405
1068 -21438443
1069 -20457356
1070 -19545651
1071 -21032700
1072 -22166324
1073 -20412746
1074 -19656143
1075 -20333258
1076 -21598908
1077 -21550638
1078 -19275887
1079 -19452395
1080 -21252836
1081 -21284892
1082 -20280281
1083 -19008466
1084 -20221663
1085 -21933972
1086 -20513900
1087 -19338955
1088 -19675263
1089 -20898385
1090 -21395445
1091 -19231551
1092 -18778346
1093 -20563960
1094 -21069519
1095 -20367365
1096 -18854376
1097 -19489023
1098 -21471708
1099 -20399728
1100 -18901000
1101 -18969637
1102 -20185158
1103 -21185340
1104 -19335935
1105 -18369192
1106 -19937511
1107 -20599779
1108 -20129847
1109 -18559222
1110 -18646861
1111 -20839635
1112 -20370292
1113 -18712871
1114 -18404905
1115 -19416411
1116 -20845868
1117 -19343628
1118 -17794513
1119 -19124311
1120 -20151323
1121 -19965100
1122 -18307354
1123 -17756127
1124 -20017113
1125 -20243843
1126 -18623243
1127 -17957321
1128 -18631418
1129 -20294938
1130 -19311709
1131 -17357848
1132 -18271231
1133 -19517791
1134 -19759310
1135 -18289195
1136 -17102693
1137 -19118935
1138 -20025972
1139 -18551668
1140 -17471253
1141 -17672800
1142 -19560944
1143 -19328265
1144 -17139788
1145 -17447736
1146 -18765169
1147 -19440170
1148 -18331806
1149 -16624797
1150 -18104545
1151 -19401940
1152 -18254692
1153 -17091428
1154 -16913483
1155 -18743934
1156 -19151494
1157 -16987195
1158 -16815428
1159 -18044471
1160 -18933785
1161 -18152305
1162 -16098112
1163 -17063047
1164 -18771865
1165 -18035098
1166 -16788621
1167 -16160981
1168 -17833451
1169 -18956115
1170 -16943774
1171 -16076650
1172 -17006733
1173 -18194359
1174 -18041827
1175 -15835916
1176 -16099629
1177 -17995475
1178 -17808842
1179 -16718142
1180 -15678031
1181 -16729998
1182 -18216256
1183 -16681068
1184 -15623472
1185 -16267556
1186 -17341570
1187 -17635749
1188 -15676690
1189 -15456041
1190 -17302103
1191 -17330810
1192 -16324270
1193 -15133811
1194 -15823261
1195 -17624912
1196 -16457524
1197 -15021207
1198 -15431240
1199 -16609474
1200 -17395094
1201 -15520817
1202 -14571245
1203 -16296082
1204 -16799455
1205 -15994457
1206 -14621018
1207 -14797874
1208 -16856913
1209 -16312988
1210 -14710833
1211 -14741983
1212 -15704608
1213 -16752228
1214 -15247241
1215 -13811665
1216 -15241771
1217 -16070188
1218 -15648328
1219 -14358774
1220 -13973138
1221 -15942450
1222 -15999773
1223 -14357580
1224 -13981986
1225 -14685984
1226 -16019765
1227 -14980341
1228 -13161261
1229 -14307957
1230 -15459550
1231 -15243622
1232 -13956929
1233 -13132022
1234 -15021055
1235 -15579577
1236 -13946979
1237 -13251003
1238 -13683489
1239 -15195264
1240 -14798931
1241 -12824251
1242 -13490481
1243 -14660685
1244 -14632472
1245 -13514506
1246 -12362199
1247 -13965525
1248 -14960829
1249 -13501327
1250 -12674698
1251 -12943978
1252 -14505289
1253 -14525509
1254 -12266762
1255 -12364289
1256 -13763376
1257 -14183347
1258 -13272511
1259 -11605627
1260 -12768930
1261 -14323371
1262 -13231733
1263 -12176702
1264 -12079918
1265 -13495602
1266 -14037850
1267 -11867560
1268 -11510425
1269 -12884965
1270 -13491218
1271 -12826972
1272 -11037131
1273 -11794317
1274 -13684876
1275 -12857069
1276 -11514294
1277 -11045013
1278 -12356170
1279 -13542030
1280 -11604843
1281 -10589612
1282 -11825117
1283 -12885358
1284 -12731402
1285 -10616244
1286 -10501719
1287 -12626162
1288 -12508925
1289 -11113061
1290 -10106885
1291 -11048701
1292 -12935785
1293 -11633352
1294 -10034095
1295 -10675926
1296 -11759930
1297 -12209237
1298 -10421708
1299 -9613959
1300 -11447942
1301 -11789993
1302 -10787740
1303 -9716234
1304 -10023672
1305 -11899712
1306 -11187120
1307 -9508286
1308 -9817864
1309 -10769760
1310 -11480861
1311 -9996927
1312 -8719843
1313 -10372135
1314 -11132823
1315 -10355465
1316 -9245169
1317 -9127276
1318 -10994636
1319 -10699510
1320 -8822489
1321 -8800819
1322 -9757801
1323 -10802532
1324 -9675740
1325 -8006267
1326 -9413086
1327 -10509106
1328 -9813315
1329 -8550512
1330 -8032059
1331 -9895078
1332 -10267194
1333 -8439558
1334 -8016641
1335 -8717468
1336 -9987220
1337 -9428774
1338 -7423456
1339 -8163675
1340 -9446287
1341 -9215048
1342 -8128535
1343 -7156045
1344 -8743402
1345 -9693518
1346 -8039619
1347 -7267510
1348 -7740330
1349 -9087042
1350 -8990538
1351 -6793172
1352 -7039225
1353 -8498977
1354 -8569683
1355 -7697903
1356 -6478092
1357 -7627797
1358 -8930802
1359 -7597232
1360 -6656014
1361 -6747667
1362 -7880179
1363 -8294849
1364 -6340603
1365 -6149811
1366 -7633655
1367 -7979057
1368 -7222647
1369 -5648978
1370 -6364653
1371 -8152623
1372 -7206549
1373 -5922142
1374 -5733835
1375 -6850634
1376 -7787314
1377 -5950600
1378 -5148758
1379 -6515572
1380 -7183451
1381 -6792993
1382 -5169252
1383 -5247058
1384 -7073192
1385 -6573707
1386 -5316112
1387 -4929402
1388 -5795211
1389 -7092815
1390 -5685032
1391 -4452100
1392 -5507461
1393 -6241842
1394 -6088208
1395 -4514252
1396 -4155895
1397 -6083545
1398 -6064338
1399 -4776264
1400 -4185817
1401 -4815714
1402 -6325126
1403 -5163184
1404 -3453810
1405 -4311593
1406 -5429218
1407 -5667480
1408 -4131016
1409 -3191288
1410 -5055624
1411 -5529153
1412 -4241889
1413 -3305704
1414 -3562323
1415 -5302828
1416 -4803259
1417 -2935040
1418 -3352692
1419 -4391683
1420 -4924374
1421 -3746729
1422 -2371461
1423 -3859644
1424 -4736793
1425 -3679825
1426 -2604405
1427 -2451503
1428 -4266459
1429 -4409000
1430 -2403454
1431 -2326759
1432 -3420203
1433 -4291998
1434 -3357953
1435 -1450649
1436 -2550709
1437 -3940715
1438 -3216707
1439 -2039563
1440 -1505004
1441 -3197166
1442 -3923287
1443 -1967801
1444 -1369381
1445 -2191271
1446 -3284179
1447 -2985477
1448  -954241
1449 -1358731
1450 -2933788
1451 -2743888
1452 -1693329
1453  -616691
1454 -1864032
1455 -3189273
1456 -1583399
1457  -535259
1458 -1084674
1459 -2279393
1460 -2487057
1461  -464047
1462  -325816
1463 -1953773
1464 -2095950
1465 -1197739
1466   129853
1467  -597890
1468 -2288862
1469 -1212242
1470    36749
1471  -133492
1472 -1186788
1473 -1867818
1474   -82172
1475   620123
1476  -846006
1477 -1222690
1478  -580490
1479   756991
1480   437492
1481 -1395780
1482  -735588
1483   624634
1484   689381
1485  -190736
1486 -1153085
1487   407588
1488  1607692
1489   315600
1490  -461471
1491  -134085
1492  1294385
1493  1563454
1494  -400442
1495  -329291
1496  1117877
1497  1560407
1498   958892
1499  -241321
1500   877909
1501  2342465
1502  1303094
1503   427516
1504   476665
1505  1655283
1506  2364873
1507   748978
1508   500469
1509  1778751
1510  2321934
1511  1978994
1512   594932
1513  1191578
1514  2928605
1515  2268841
1516  1258157
1517  1160062
1518  2321003
1519  3385910
1520  1792350
1521  1049309
1522  2345708
1523  3129576
1524  2926194
1525  1401697
1526  1558238
1527  3537540
1528  3351126
1529  2276920
1530  1858693
1531  2722061
1532  4167377
1533  2993971
1534  1767146
1535  2708334
1536  3678200
1537  3933643
1538  2542458
1539  2133070
1540  4069721
1541  4349400
1542  3259475
1543  2581424
1544  3105310
1545  4753547
1546  3996957
1547  2508986
1548  3254854
1549  4376504
1550  4895494
1551  3628411
1552  2699315
1553  4484222
1554  5194778
1555  4198611
1556  3331058
1557  3564734
1558  5379109
1559  5133578
1560  3391063
1561  3721140
1562  4897009
1563  5745208
1564  4744913
1565  3341356
1566  4801243
1567  5974789
1568  5221406
1569  4160102
1570  3925070
1571  5780234
1572  6263628
1573  4542505
1574  4343459
1575  5299648
1576  6384686
1577  5829603
1578  4047997
1579  4992669
1580  6542674
1581  6261029
1582  5228625
1583  4542450
1584  6153178
1585  7133699
1586  5510717
1587  4900863
1588  5644167
1589  6871805
1590  6902693
1591  5145147
1592  5513416
1593  7056470
1594  7123282
1595  6298330
1596  5207701
1597  6312468
1598  7772514
1599  6582895
1600  5678800
1601  6138342
1602  7433245
1603  7926711
1604  6119253
1605  5924403
1606  7511555
1607  7875848
1608  7180434
1609  5910104
1610  6626621
1611  8420052
1612  7649477
1613  6550921
1614  6657717
1615  7790760
1616  8766039
1617  7246783
1618  6428644
1619  7723603
1620  8419316
1621  8168387
1622  6881187
1623  7038569
1624  8900094
1625  8603452
1626  7440403
1627  7276562
1628  8111646
1629  9286689
1630  8139239
1631  7104369
1632  8267849
1633  9071141
1634  8983179
1635  7792803
1636  7526696
1637  9335562
1638  9394904
1639  8202402
1640  7870772
1641  8548572
1642  9925299
1643  9097180
1644  7701185
1645  8648520
1646  9696533
1647  9855344
1648  8676458
1649  7925947
1650  9626134
1651 10165914
1652  9050116
1653  8516550
1654  8916979
1655 10450247
1656 10171313
1657  8590633
1658  9067988
1659 10060794
1660 10466100
1661  9550280
1662  8422829
1663  9871450
1664 10878086
1665  9988458
1666  9286403
1667  9402838
1668 10918821
1669 11029930
1670  9312103
1671  9439770
1672 10484294
1673 11065435
1674 10434526
1675  9106571
1676 10238588
1677 11526603
1678 10817139
1679  9968938
1680  9744960
1681 11190689
1682 11834950
1683 10150981
1684  9804168
1685 10829389
1686 11732697
1687 11405832
1688  9760259
1689 10424337
1690 12056440
1691 11679046
1692 10686809
1693 10098664
1694 11340699
1695 12506282
1696 11120051
1697 10422809
1698 11236748
1699 12224497
1700 12268186
1701 10562334
1702 10605452
1703 12307438
1704 12372487
1705 11517853
1706 10673853
1707 11590763
1708 13164915
1709 12081193
1710 10943381
1711 11477762
1712 12538337
1713 12986493
1714 11388298
1715 10933209
1716 12603543
1717 13028653
1718 12343541
1719 11355440
1720 11806770
1721 13541237
1722 12886184
1723 11526768
1724 11730707
1725 12777228
1726 13647512
1727 12297123
1728 11303081
1729 12820390
1730 13651184
1731 13168465
1732 11997087
1733 11970706
1734 13836039
1735 13732697
1736 12242377
1737 12064359
1738 12934089
1739 14179287
1740 13318748
1741 11906430
1742 12908707
1743 13918836
1744 13845970
1745 12795124
1746 12221826
1747 13919875
1748 14408530
1749 13121720
1750 12669968
1751 13190619
1752 14477535
1753 14054051
1754 12512568
1755 13175248
1756 14240835
1757 14364529
1758 13468803
1759 12607801
1760 14096775
1761 14999027
1762 13850681
1763 13142805
1764 13403435
1765 14767275
1766 14764204
1767 13056569
1768 13295495
1769 14519765
1770 14985644
1771 14333792
1772 13092715
1773 14120129
1774 15353030
1775 14515678
1776 13686436
1777 13611718
1778 14846052
1779 15394562
1780 13864462
1781 13708699
1782 14778107
1783 15325451
1784 14928808
1785 13594579
1786 14222952
1787 15630184
1788 15061538
1789 14223088
1790 14006283
1791 15092353
1792 15961229
1793 14531908
1794 13976400
1795 14995530
1796 15704738
1797 15507341
1798 14075390
1799 14314144
1800 15910981
1801 15632527
1802 14749381
1803 14355508
1804 15233300
1805 16385403
1806 15191134
1807 14298937
1808 15120258
1809 15949578
1810 16061238
1811 14671603
1812 14466966
1813 16165567
1814 16269241
1815 15297384
1816 14584775
1817 15182518
1818 16671668
1819 15864150
1820 14626825
1821 15195318
1822 16177132
1823 16673131
1824 15403428
1825 14655572
1826 16150963
1827 16623645
1828 15839787
1829 15002339
1830 15191218
1831 16787455
1832 16501591
1833 15151300
1834 15390281
1835 16302931
1836 17031251
1837 16003320
1838 14860080
1839 16135847
1840 16917922
1841 16308225
1842 15405836
1843 15321300
1844 16987179
1845 17143704
1846 15633262
1847 15466920
1848 16306593
1849 17339323
1850 16616636
1851 15080741
1852 16038050
1853 17259459
1854 16986490
1855 15984043
1856 15387581
1857 16893833
1858 17589374
1859 16208875
1860 15666445
1861 16223723
1862 17380572
1863 17205400
1864 15592635
1865 16056362
1866 17312566
1867 17336627
1868 16493479
1869 15611277
1870 16785867
1871 17875444
1872 16697238
1873 15886683
1874 16248003
1875 17485636
1876 17757094
1877 16067910
1878 16017249
1879 17349353
1880 17665344
1881 16972290
1882 15772142
1883 16551057
1884 17996645
1885 17258963
1886 16335141
1887 16384790
1888 17441603
1889 18089849
1890 16542161
1891 16000460
1892 17185610
1893 17791869
1894 17440315
1895 16190360
1896 16493788
1897 18070243
1898 17698839
1899 16707285
1900 16435030
1901 17251216
1902 18261711
1903 17077466
1904 16164939
1905 17097202
1906 17877599
1907 17861181
1908 16624003
1909 16468420
1910 18033674
1911 18004056
1912 16989437
1913 16542787
1914 17132641
1915 18317660
1916 17501493
1917 16420310
1918 17160402
1919 17924749
1920 18079975
1921 16968062
1922 16429652
1923 17894906
1924 18200037
1925 17256510
1926 16666379
1927 17066880
1928 18488007
1929 18026108
1930 16620784
1931 17006652
1932 17914706
1933 18349793
1934 17309677
1935 16312038
1936 17657223
1937 18451856
1938 17683596
1939 16903391
1940 16935246
1941 18340128
1942 18321221
1943 16895857
1944 16973736
1945 17742576
1946 18329632
1947 17682121
1948 16510921
1949 17497883
1950 18476122
1951 17920231
1952 17119013
1953 16859890
1954 18134955
1955 18507407
1956 17063229
1957 16857147
1958 17661339
1959 18478303
1960 18067970
1961 16627195
1962 17253567
1963 18461028
1964 18082298
1965 17233206
1966 16736895
1967 17903174
1968 18698440
1969 17404265
1970 16878833
1971 17520948
1972 18398307
1973 18319856
1974 16777252
1975 16974832
1976 18335283
1977 18280963
1978 17441428
1979 16678725
1980 17627359
1981 18832545
1982 17776957
1983 16904292
1984 17283144
1985 18203158
1986 18516998
1987 17026894
1988 16697442
1989 18052015
1990 18409607
1991 17788426
1992 16758748
1993 17293180
1994 18770421
1995 18067709
1996 16911231
1997 16997354
1998 17913170
1999 18608985
2000 17313612
2001 16601464
2002 17832382
2003 18422320
2004 17977293
2005 16845694
2006 16923446
2007 18478667
2008 18224331
2009 17059733
2010 16855482
2011 17618215
2012 18663716
2013 17695791
2014 16497021
2015 17377514
2016 18238778
2017 18167427
2018 17015284
2019 16576673
2020 18101200
2021 18346127
2022 17239621
2023 16812117
2024 17300870
2025 18421091
2026 17811402
2027 16508887
2028 17104389
2029 17943024
2030 18039819
2031 17156595
2032 16498270
2033 17813578
2034 18338605
2035 17311815
2036 16717265
2037 16973968
2038 18169413
2039 17923592
2040 16431705
2041 16749651
2042 17768856
2043 18125807
2044 17297181
2045 16251435
2046 17364731
2047 18305225
2048 17455124
2049 16613435
2050 16555628
2051 17777062
2052 18064285
2053 16604202
2054 16464631
2055 17390730
2056 18005114
2057 17517048
2058 16182520
2059 16815938
2060 17999852
2061 17488885
2062 16617114
2063 16296724
2064 17364774
2065 18056481
2066 16769990
2067 16318037
2068 17020445
2069 17668927
2070 17510376
2071 16174897
2072 16355511
2073 17619879
2074 17489014
2075 16736348
2076 16138655
2077 16899827
2078 17879500
2079 16796226
2080 16033771
2081 16605277
2082 17358065
2083 17475002
2084 16195879
2085 16092508
2086 17366489
2087 17312123
2088 16507466
2089 15874670
2090 16491370
2091 17649075
2092 16787443
2093 15823309
2094 16241201
2095 17035281
2096 17438425
2097 16231447
2098 15624835
2099 16825440
2100 17189970
2101 16538718
2102 15613117
2103 15853003
2104 17289570
2105 16882246
2106 15725316
2107 15887997
2108 16635046
2109 17212820
2110 16178541
2111 15324493
2112 16385012
2113 16886979
2114 16358476
2115 15497797
2116 15477081
2117 16895736
2118 16843694
2119 15625035
2120 15489932
2121 16153287
2122 16963001
2123 16145253
2124 14895451
2125 15784764
2126 16683567
2127 16405850
2128 15424299
2129 14984043
2130 16356198
2131 16747217
2132 15556283
2133 15107769
2134 15549729
2135 16554577
2136 16210950
2137 14788096
2138 15227305
2139 16238300
2140 16269375
2141 15406902
2142 14582021
2143 15689025
2144 16466054
2145 15435905
2146 14802014
2147 15093132
2148 16151128
2149 16140850
2150 14628206
2151 14684408
2152 15702067
2153 15942375
2154 15292077
2155 14258139
2156 15037150
2157 16136303
2158 15424966
2159 14626666
2160 14562597
2161 15555699
2162 15988401
2163 14504563
2164 14099343
2165 15098956
2166 15630541
2167 15169900
2168 13952925
2169 14435758
2170 15767763
2171 15285400
2172 14355563
2173 14074892
2174 14914939
2175 15651974
2176 14387699
2177 13665489
2178 14476652
2179 15184281
2180 15099616
2181 13861650
2182 13800321
2183 15143765
2184 15083747
2185 14189454
2186 13579022
2187 14168818
2188 15283616
2189 14411003
2190 13374448
2191 13912751
2192 14652779
2193 14805296
2194 13659583
2195 13258622
2196 14499129
2197 14658923
2198 13926484
2199 13340270
2200 13641754
2201 14770819
2202 14216006
2203 13080257
2204 13352514
2205 14067730
2206 14459516
2207 13471348
2208 12717517
2209 13882735
2210 14389422
2211 13722075
2212 12940008
2213 12977252
2214 14223100
2215 14034143
2216 12786977
2217 12779458
2218 13401919
2219 13993626
2220 13351690
2221 12366654
2222 13213249
2223 13927971
2224 13456676
2225 12646567
2226 12329014
2227 13461433
2228 13683532
2229 12470080
2230 12270993
2231 12874234
2232 13587023
2233 13128379
2234 11922184
2235 12559997
2236 13438664
2237 13075858
2238 12269321
2239 11760013
2240 12767097
2241 13299688
2242 12222982
2243 11824006
2244 12259984
2245 13086862
2246 12949520
2247 11534661
2248 11713793
2249 12791014
2250 12768465
2251 11968162
2252 11173783
2253 12077474
2254 12988522
2255 12000185
2256 11301671
2257 11596153
2258 12406927
2259 12552807
2260 11212866
2261 11094252
2262 12129154
2263 12339421
2264 11787296
2265 10845028
2266 11323432
2267 12394899
2268 11684106
2269 10816082
2270 10846933
2271 11694231
2272 12239230
2273 11011126
2274 10478211
2275 11450146
2276 11847220
2277 11394500
2278 10357652
2279 10592630
2280 11816511
2281 11357345
2282 10409054
2283 10312785
2284 11030596
2285 11807032
2286 10764428
2287  9891610
2288 10684498
2289 11313515
2290 11081687
2291  9930100
2292  9712921
2293 11091376
2294 11130220
2295 10141566
2296  9726422
2297 10247530
2298 11266080
2299 10519856
2300  9340563
2301  9861199
2302 10604028
2303 10695060
2304  9683679
2305  9068464
2306 10282991
2307 10723746
2308  9884019
2309  9219637
2310  9374307
2311 10505521
2312 10229589
2313  8939388
2314  9130063
2315  9907944
2316 10247023
2317  9402548
2318  8481721
2319  9490749
2320 10171491
2321  9445456
2322  8715854
2323  8677253
2324  9785942
2325  9868578
2326  8588478
2327  8496930
2328  9172075
2329  9692450
2330  9131520
2331  7933535
2332  8556072
2333  9496446
2334  9069720
2335  8271681
2336  7944454
2337  9019824
2338  9536950
2339  8307200
2340  7876065
2341  8399712
2342  8986807
2343  8720285
2344  7505903
2345  7813399
2346  8819327
2347  8632836
2348  7957192
2349  7398054
2350  8146254
2351  8892913
2352  7894265
2353  7273995
2354  7622071
2355  8270545
2356  8322635
2357  7125027
2358  7096887
2359  8150219
2360  8140669
2361  7486027
2362  6814736
2363  7356514
2364  8264794
2365  7422407
2366  6669480
2367  6954944
2368  7624430
2369  7904708
2370  6753994
2371  6350403
2372  7331138
2373  7569713
2374  7056406
2375  6227814
2376  6473691
2377  7608743
2378  7104617
2379  6178632
2380  6247532
2381  6887826
2382  7390201
2383  6352526
2384  5628679
2385  6531542
2386  6969462
2387  6606313
2388  5766691
2389  5723357
2390  6882346
2391  6692058
2392  5700241
2393  5533135
2394  6028791
2395  6735756
2396  5982860
2397  5003278
2398  5732870
2399  6374335
2400  6159668
2401  5277515
2402  4957792
2403  6165392
2404  6276407
2405  5200554
2406  4829930
2407  5228449
2408  6085520
2409  5607537
2410  4460655
2411  4962563
2412  5714284
2413  5689289
2414  4851016
2415  4174928
2416  5222920
2417  5733124
2418  4787689
2419  4213567
2420  4437040
2421  5446440
2422  5309633
2423  3959163
2424  4097074
2425  4930520
2426  5151247
2427  4451358
2428  3508093
2429  4298298
2430  5112580
2431  4421271
2432  3743782
2433  3673520
2434  4583193
2435  4811983
2436  3526576
2437  3327540
2438  4097208
2439  4516285
2440  4061203
2441  2975885
2442  3485346
2443  4529018
2444  4027379
2445  3177752
2446  2870436
2447  3741995
2448  4330408
2449  3115246
2450  2567700
2451  3259289
2452  3871593
2453  3727973
2454  2536570
2455  2590441
2456  3674229
2457  3540615
2458  2770344
2459  2172817
2460  2756537
2461  3703789
2462  2863042
2463  2059208
2464  2471461
2465  3110607
2466  3216984
2467  2088587
2468  1787607
2469  2848491
2470  2938371
2471  2288935
2472  1630651
2473  1963242
2474  3008217
2475  2451839
2476  1517802
2477  1731590
2478  2316290
2479  2646303
2480  1661465
2481  1032073
2482  2005356
2483  2397469
2484  1896125
2485  1134705
2486  1160351
2487  2260078
2488  1985885
2489   948128
2490   960066
2491  1508198
2492  2045766
2493  1289933
2494   433049
2495  1210874
2496  1740715
2497  1375258
2498   618804
2499   382776
2500  1446694
2501  1497916
2502   448913
2503   263700
2504   749008
2505  1437950
2506   946384
2507  -121544
2508   385564
2509  1025627
2510   832092
2511   150801
2512  -332109
2513   585950
2514   934938
2515     7845
2516  -293758
2517    24270
2518   701710
2519   455099
2520  -682322
2521  -372544
2522   355441
2523   268079
2524  -380128
2525  -993700
2526  -150301
2527   481347
2528  -426788
2529  -988472
2530  -782490
2531    -7482
2532    -1946
2533 -1251450
2534 -1245448
2535  -347257
2536  -175714
2537  -732168
2538 -1624997
2539 -1067785
2540  -165377
2541  -803901
2542 -1519361
2543 -1579794
2544  -860466
2545  -451122
2546 -1569872
2547 -1928287
2548 -1148092
2549  -797668
2550 -1167087
2551 -2159557
2552 -1903989
2553  -873458
2554 -1305185
2555 -2073714
2556 -2230985
2557 -1551496
2558  -922339
2559 -1962382
2560 -2631473
2561 -1940917
2562 -1444888
2563 -1627962
2564 -2674099
2565 -2747725
2566 -1597408
2567 -1677280
2568 -2463872
2569 -2870269
2570 -2413415
2571 -1553499
2572 -2314329
2573 -3238044
2574 -2759495
2575 -2147199
2576 -2095182
2577 -3077221
2578 -3476402
2579 -2324830
2580 -2116614
2581 -2901103
2582 -3502044
2583 -3267888
2584 -2234524
2585 -2654873
2586 -3742643
2587 -3543156
2588 -2897643
2589 -2557029
2590 -3365024
2591 -4116011
2592 -3199291
2593 -2716046
2594 -3309630
2595 -3987310
2596 -4051796
2597 -3033722
2598 -3064860
2599 -4130648
2600 -4164833
2601 -3627316
2602 -3154368
2603 -3728061
2604 -4692735
2605 -4041799
2606 -3373928
2607 -3774211
2608 -4440426
2609 -4698815
2610 -3726400
2611 -3459249
2612 -4572482
2613 -4858917
2614 -4382008
2615 -3754818
2616 -4087851
2617 -5223742
2618 -4859397
2619 -4002485
2620 -4143035
2621 -4773694
2622 -5330197
2623 -4573464
2624 -3994595
2625 -4901358
2626 -5399128
2627 -5138044
2628 -4498002
2629 -4478373
2630 -5568814
2631 -5500967
2632 -4665337
2633 -4672090
2634 -5223202
2635 -5896604
2636 -5337042
2637 -4554359
2638 -5302168
2639 -5930582
2640 -5754891
2641 -5100017
2642 -4875007
2643 -5972210
2644 -6208412
2645 -5346231
2646 -5185901
2647 -5656100
2648 -6427105
2649 -6092453
2650 -5138747
2651 -5655325
2652 -6363699
2653 -6342952
2654 -5807197
2655 -5371757
2656 -6324210
2657 -6858872
2658 -6101017
2659 -5742254
2660 -6013189
2661 -6840181
2662 -6818695
2663 -5763235
2664 -5994706
2665 -6789570
2666 -6953905
2667 -6507178
2668 -5921239
2669 -6697997
2670 -7415872
2671 -6736453
2672 -6258350
2673 -6397422
2674 -7194611
2675 -7418411
2676 -6412146
2677 -6434173
2678 -7252064
2679 -7544405
2680 -7216898
2681 -6440150
2682 -6922475
2683 -7843140
2684 -7394752
2685 -6828975
2686 -6811582
2687 -7568533
2688 -8069976
2689 -7102470
2690 -6825790
2691 -7627921
2692 -8075778
2693 -7849592
2694 -6928908
2695 -7181219
2696 -8306198
2697 -8109916
2698 -7436751
2699 -7198305
2700 -7874601
2701 -8680251
2702 -7866041
2703 -7223874
2704 -7836583
2705 -8444176
2706 -8514125
2707 -7611588
2708 -7489584
2709 -8603413
2710 -8712533
2711 -8105812
2712 -7708258
2713 -8138101
2714 -9069512
2715 -8533987
2716 -7724945
2717 -8146685
2718 -8803385
2719 -9093280
2720 -8316734
2721 -7877034
2722 -8905533
2723 -9254793
2724 -8690963
2725 -8147670
2726 -8364195
2727 -9464647
2728 -9225233
2729 -8276164
2730 -8496044
2731 -9172502
2732 -9630778
2733 -8965363
2734 -8248907
2735 -9105429
2736 -9677481
2737 -9302630
2738 -8729620
2739 -8647092
2740 -9697567
2741 -9863059
2742 -8974291
2743 -8914084
2744 -9407306
2745 -9987476
2746 -9603035
2747 -8701167
2748 -9308822
2749 -10052779
2750 -9862940
2751 -9296068
2752 -9010542
2753 -9979479
2754 -10403151
2755 -9498961
2756 -9244970
2757 -9676726
2758 -10343405
2759 -10198790
2760 -9228555
2761 -9574014
2762 -10384127
2763 -10361231
2764 -9877745
2765 -9373826
2766 -10112360
2767 -10793381
2768 -10073157
2769 -9651476
2770 -9931663
2771 -10656920
2772 -10801690
2773 -9782555
2774 -9826771
2775 -10683138
2776 -10828224
2777 -10379710
2778 -9710263
2779 -10267278
2780 -11178673
2781 -10658062
2782 -10105515
2783 -10209119
2784 -10897541
2785 -11314066
2786 -10369911
2787 -10080194
2788 -10851570
2789 -11175006
2790 -10922021
2791 -10195606
2792 -10467514
2793 -11470341
2794 -11186429
2795 -10599685
2796 -10552369
2797 -11067286
2798 -11615419
2799 -10842387
2800 -10393662
2801 -11105951
2802 -11511960
2803 -11410411
2804 -10714531
2805 -10734256
2806 -11744051
2807 -11645271
2808 -10979900
2809 -10808976
2810 -11284350
2811 -12016338
2812 -11370958
2813 -10661680
2814 -11281514
2815 -11872031
2816 -11899591
2817 -11180397
2818 -10901762
2819 -11903404
2820 -12050362
2821 -11404519
2822 -11130484
2823 -11444710
2824 -12285266
2825 -11936881
2826 -11094336
2827 -11463248
2828 -12032047
2829 -12221092
2830 -11628386
2831 -11120919
2832 -12011476
2833 -12431045
2834 -11871738
2835 -11457726
2836 -11613004
2837 -12537736
2838 -12437645
2839 -11429668
2840 -11577518
2841 -12211819
2842 -12542340
2843 -12056804
2844 -11378936
2845 -12149072
2846 -12796401
2847 -12329699
2848 -11807114
2849 -11723799
2850 -12613770
2851 -12850329
2852 -11869553
2853 -11743169
2854 -12325295
2855 -12849113
2856 -12589959
2857 -11698262
2858 -12191199
2859 -13048320
2860 -12768371
2861 -12149503
2862 -11828866
2863 -12631079
2864 -13198017
2865 -12342994
2866 -12004869
2867 -12474098
2868 -13065419
2869 -13042322
2870 -12059370
2871 -12185947
2872 -13098220
2873 -13101517
2874 -12588612
2875 -12081515
2876 -12661755
2877 -13446625
2878 -12777589
2879 -12275774
2880 -12603051
2881 -13173384
2882 -13335891
2883 -12413634
2884 -12297068
2885 -13192544
2886 -13353634
2887 -12935163
2888 -12356813
2889 -12716223
2890 -13648368
2891 -13187952
2892 -12506826
2893 -12634337
2894 -13221108
2895 -13651491
2896 -12839800
2897 -12386311
2898 -13210890
2899 -13605936
2900 -13317544
2901 -12641684
2902 -12718332
2903 -13702837
2904 -13495864
2905 -12780760
2906 -12781364
2907 -13251890
2908 -13840131
2909 -13262492
2910 -12637890
2911 -13253383
2912 -13688319
2913 -13559517
2914 -12928083
2915 -12728407
2916 -13691387
2917 -13787325
2918 -13088341
2919 -12914095
2920 -13307245
2921 -14024734
2922 -13619250
2923 -12776410
2924 -13226591
2925 -13779876
2926 -13776567
2927 -13198855
2928 -12815370
2929 -13697497
2930 -14039408
2931 -13377949
2932 -13087540
2933 -13301013
2934 -14053572
2935 -13898337
2936 -12966321
2937 -13193137
2938 -13827715
2939 -14003022
2940 -13536489
2941 -12921947
2942 -13635111
2943 -14205614
2944 -13645154
2945 -13208341
2946 -13253783
2947 -14023550
2948 -14176371
2949 -13260401
2950 -13258643
2951 -13835776
2952 -14113132
2953 -13804310
2954 -13086761
2955 -13553616
2956 -14255036
2957 -13843274
2958 -13377601
2959 -13299877
2960 -13979532
2961 -14337803
2962 -13469127
2963 -13292838
2964 -13861157
2965 -14183152
2966 -13966521
2967 -13172953
2968 -13468319
2969 -14309268
2970 -14049519
2971 -13545022
2972 -13340570
2973 -13926176
2974 -14492851
2975 -13701377
2976 -13268198
2977 -13756998
2978 -14192150
2979 -14172088
2980 -13332496
2981 -13346396
2982 -14286177
2983 -14275573
2984 -13754933
2985 -13342108
2986 -13767940
2987 -14522593
2988 -13902956
2989 -13279762
2990 -13671917
2991 -14176618
2992 -14330115
2993 -13550858
2994 -13299296
2995 -14167268
2996 -14333915
2997 -13887293
2998 -13398179
2999 -13604834
3000 -14477195
3001 -14117568
3002 -13372073
3003 -13565027
3004 -14119834
3005 -14482506
3006 -13775206
3007 -13201329
3008 -13988320
3009 -14391520
3010 -14018510
3011 -13434724
3012 -13456340
3013 -14420258
3014 -14346221
3015 -13503405
3016 -13467540
3017 -13935589
3018 -14460500
3019 -13956544
3020 -13170406
3021 -13752141
3022 -14345828
3023 -14178025
3024 -13580883
3025 -13294251
3026 -14204183
3027 -14462329
3028 -13661002
3029 -13384072
3030 -13711923
3031 -14356439
3032 -14142598
3033 -13262854
3034 -13599622
3035 -14232378
3036 -14206655
3037 -13696431
3038 -13228501
3039 -13940766
3040 -14407913
3041 -13729671
3042 -13356946
3043 -13548895
3044 -14210171
3045 -14249979
3046 -13338932
3047 -13428718
3048 -14081645
3049 -14184353
3050 -13761506
3051 -13146436
3052 -13681524
3053 -14349164
3054 -13822349
3055 -13375890
3056 -13435259
3057 -14031434
3058 -14282459
3059 -13398854
3060 -13227714
3061 -13832797
3062 -14084064
3063 -13847685
3064 -13150957
3065 -13425316
3066 -14214297
3067 -13886077
3068 -13374082
3069 -13272430
3070 -13776552
3071 -14216904
3072 -13456144
3073 -13090106
3074 -13638080
3075 -13961134
3076 -13853479
3077 -13154414
3078 -13217230
3079 -14036378
3080 -13866968
3081 -13327789
3082 -13122592
3083 -13501597
3084 -14088725
3085 -13490495
3086 -12962689
3087 -13429811
3088 -13843266
3089 -13852358
3090 -13132506
3091 -12942980
3092 -13780667
3093 -13818397
3094 -13268943
3095 -12953413
3096 -13240325
3097 -13972274
3098 -13554233
3099 -12852289
3100 -13162944
3101 -13618929
3102 -13761632
3103 -13103828
3104 -12674359
3105 -13466624
3106 -13746424
3107 -13298442
3108 -12886954
3109 -12961529
3110 -13730257
3111 -13559581
3112 -12760423
3113 -12873936
3114 -13318689
3115 -13603244
3116 -13098330
3117 -12520040
3118 -13185612
3119 -13605421
3120 -13198010
3121 -12751318
3122 -12693419
3123 -13436672
3124 -13466708
3125 -12634867
3126 -12607088
3127 -13050678
3128 -13453300
3129 -13097327
3130 -12347951
3131 -12832432
3132 -13419922
3133 -13127418
3134 -12595443
3135 -12347451
3136 -13100811
3137 -13423829
3138 -12599532
3139 -12340118
3140 -12734333
3141 -13238154
3142 -13078478
3143 -12183719
3144 -12411140
3145 -13112228
3146 -13016375
3147 -12529356
3148 -12087101
3149 -12670803
3150 -13262114
3151 -12606978
3152 -12165834
3153 -12369551
3154 -12886918
3155 -12970377
3156 -12090182
3157 -12035582
3158 -12751538
3159 -12863616
3160 -12461400
3161 -11892874
3162 -12272708
3163 -13009871
3164 -12511424
3165 -11944406
3166 -12005317
3167 -12517321
3168 -12817539
3169 -12021255
3170 -11717325
3171 -12392521
3172 -12648428
3173 -12374139
3174 -11711093
3175 -11830453
3176 -12640110
3177 -12367831
3178 -11751106
3179 -11675574
3180 -12144432
3181 -12642615
3182 -11974434
3183 -11427623
3184 -11962428
3185 -12335895
3186 -12202840
3187 -11539516
3188 -11416307
3189 -12239177
3190 -12218124
3191 -11620243
3192 -11416820
3193 -11719255
3194 -12327183
3195 -11877186
3196 -11169139
3197 -11517000
3198 -11957162
3199 -11974816
3200 -11379759
3201 -11065106
3202 -11840754
3203 -12022562
3204 -11439231
3205 -11141452
3206 -11305020
3207 -11932023
3208 -11672304
3209 -10910419
3210 -11145004
3211 -11597950
3212 -11728229
3213 -11243706
3214 -10734874
3215 -11377840
3216 -11752408
3217 -11259920
3218 -10841159
3219 -10830306
3220 -11493552
3221 -11513944
3222 -10725815
3223 -10753154
3224 -11192617
3225 -11439411
3226 -11081077
3227 -10429881
3228 -10878565
3229 -11368828
3230 -11003737
3231 -10597173
3232 -10471190
3233 -11059157
3234 -11266917
3235 -10518220
3236 -10397068
3237 -10782031
3238 -11055218
3239 -10828973
3240 -10113346
3241 -10400552
3242 -11013981
3243 -10764509
3244 -10326278
3245 -10102432
3246 -10631126
3247 -11001251
3248 -10264407
3249 -9946840
3250 -10308851
3251 -10688340
3252 -10598537
3253 -9834779
3254 -9921109
3255 -10642092
3256 -10538371
3257 -10072271
3258 -9686702
3259 -10100079
3260 -10666024
3261 -10055214
3262 -9553780
3263 -9823753
3264 -10276820
3265 -10373255
3266 -9615947
3267 -9443677
3268 -10155104
3269 -10228903
3270 -9798231
3271 -9308038
3272 -9538056
3273 -10254983
3274 -9858555
3275 -9247491
3276 -9377946
3277 -9815274
3278 -10077691
3279 -9383205
3280 -8953670
3281 -9587162
3282 -9847665
3283 -9536770
3284 -8986720
3285 -9021899
3286 -9809666
3287 -9636317
3288 -8955674
3289 -8920509
3290 -9301362
3291 -9685373
3292 -9126956
3293 -8526676
3294 -9062325
3295 -9456537
3296 -9258864
3297 -8696018
3298 -8516808
3299 -9279808
3300 -9365562
3301 -8665032
3302 -8435430
3303 -8708664
3304 -9262561
3305 -8947343
3306 -8194685
3307 -8490594
3308 -8972830
3309 -8954147
3310 -8445425
3311 -8031560
3312 -8672961
3313 -8975492
3314 -8362740
3315 -8038475
3316 -8199808
3317 -8776334
3318 -8681673
3319 -7887403
3320 -8000886
3321 -8476880
3322 -8541421
3323 -8118679
3324 -7587423
3325 -8086596
3326 -8559354
3327 -8075016
3328 -7656652
3329 -7682893
3330 -8274224
3331 -8388589
3332 -7544275
3333 -7442464
3334 -7938351
3335 -8144786
3336 -7835992
3337 -7166146
3338 -7476860
3339 -8106536
3340 -7803392
3341 -7335474
3342 -7176911
3343 -7659040
3344 -7976026
3345 -7251678
3346 -6950917
3347 -7375268
3348 -7683969
3349 -7541229
3350 -6844242
3351 -6930161
3352 -7581441
3353 -7413093
3354 -6961976
3355 -6711537
3356 -7051273
3357 -7511201
3358 -6953844
3359 -6546901
3360 -6864597
3361 -7162157
3362 -7160111
3363 -6507888
3364 -6387140
3365 -7031199
3366 -7003701
3367 -6572408
3368 -6275047
3369 -6512124
3370 -7074057
3371 -6621340
3372 -6089228
3373 -6326245
3374 -6664824
3375 -6737893
3376 -6125445
3377 -5849402
3378 -6498831
3379 -6615383
3380 -6205084
3381 -5829033
3382 -5937105
3383 -6569683
3384 -6303700
3385 -5654302
3386 -5729487
3387 -6080247
3388 -6317699
3389 -5809859
3390 -5342118
3391 -5893175
3392 -6189697
3393 -5864719
3394 -5404976
3395 -5339338
3396 -5995695
3397 -5944633
3398 -5241812
3399 -5183209
3400 -5534026
3401 -5889625
3402 -5501140
3403 -4881387
3404 -5296383
3405 -5688475
3406 -5453970
3407 -4991076
3408 -4776849
3409 -5400537
3410 -5553680
3411 -4876724
3412 -4689135
3413 -4981078
3414 -5402604
3415 -5166615
3416 -4408563
3417 -4638870
3418 -5155976
3419 -5065582
3420 -4607105
3421 -4233739
3422 -4789927
3423 -5172116
3424 -4557298
3425 -4192268
3426 -4354303
3427 -4827457
3428 -4804467
3429 -4014768
3430 -4027818
3431 -4583976
3432 -4648213
3433 -4270209
3434 -3767727
3435 -4149001
3436 -4671900
3437 -4190311
3438 -3723727
3439 -3772009
3440 -4231060
3441 -4385582
3442 -3669054
3443 -3496928
3444 -4011615
3445 -4182229
3446 -3892173
3447 -3299464
3448 -3479055
3449 -4119781
3450 -3822913
3451 -3294892
3452 -3201426
3453 -3620903
3454 -4002864
3455 -3363364
3456 -2950664
3457 -3394124
3458 -3687675
3459 -3512503
3460 -2862572
3461 -2824156
3462 -3518359
3463 -3436927
3464 -2929854
3465 -2712093
3466 -3000656
3467 -3477640
3468 -3016086
3469 -2466611
3470 -2752719
3471 -3080604
3472 -3099674
3473 -2528035
3474 -2270792
3475 -2905178
3476 -3011186
3477 -2564625
3478 -2239284
3479 -2368766
3480 -2905797
3481 -2619360
3482 -1993527
3483 -2172900
3484 -2540293
3485 -2659475
3486 -2169182
3487 -1749821
3488 -2293126
3489 -2527086
3490 -2122278
3491 -1755733
3492 -1768895
3493 -2331950
3494 -2236863
3495 -1587706
3496 -1627510
3497 -1976295
3498 -2180670
3499 -1790232
3500 -1238329
3501 -1660606
3502 -2020296
3503 -1703276
3504 -1307597
3505 -1208364
3506 -1755230
3507 -1858770
3508 -1203864
3509 -1071813
3510 -1370548
3511 -1652286
3512 -1401752
3513  -766762
3514 -1034911
3515 -1492597
3516 -1293880
3517  -902348
3518  -695364
3519 -1167430
3520 -1403969
3521  -778497
3522  -540371
3523  -790536
3524 -1091912
3525  -990167
3526  -339346
3527  -468231
3528  -967939
3529  -869337
3530  -482485
3531  -162733
3532  -534803
3533  -928478
3534  -383766
3535   -12625
3536  -201465
3537  -585904
3538  -628844
3539    53139
3540   151977
3541  -395439
3542  -437885
3543   -73791
3544   370311
3545   122851
3546  -437885
3547   -47824
3548   423484
3549   361723
3550    -5003
3551  -192083
3552   417864
3553   710798
3554   230547
3555    59668
3556   308962
3557   799865
3558   733834
3559   109378
3560   310754
3561   839239
3562   901225
3563   589481
3564   290751
3565   802077
3566  1242829
3567   812120
3568   526703
3569   709259
3570  1224838
3571  1316415
3572   666178
3573   694727
3574  1273287
3575  1453106
3576  1192030
3577   761396
3578  1139553
3579  1717439
3580  1408683
3581  1028446
3582  1072394
3583  1593969
3584  1898923
3585  1322093
3586  1145910
3587  1643653
3588  1925554
3589  1781264
3590  1275796
3591  1453397
3592  2113023
3593  1996765
3594  1610083
3595  1521880
3596  1941543
3597  2403566
3598  1941012
3599  1601712
3600  2003977
3601  2371468
3602  2331741
3603  1826758
3604  1829335
3605  2519156
3606  2560308
3607  2185119
3608  2006035
3609  2291915
3610  2833693
3611  2519797
3612  2076536
3613  2371894
3614  2765048
3615  2888369
3616  2442231
3617  2243814
3618  2867683
3619  3073837
3620  2739670
3621  2466351
3622  2625628
3623  3234739
3624  3103928
3625  2588907
3626  2749849
3627  3161997
3628  3404416
3629  3041190
3630  2676742
3631  3188864
3632  3515154
3633  3279057
3634  2987111
3635  3007500
3636  3601143
3637  3654993
3638  3137068
3639  3171854
3640  3524540
3641  3844311
3642  3609839
3643  3129237
3644  3521735
3645  3937272
3646  3795300
3647  3512350
3648  3436855
3649  3982002
3650  4168565
3651  3652628
3652  3572849
3653  3886957
3654  4239221
3655  4118749
3656  3588047
3657  3877301
3658  4396921
3659  4335618
3660  4019067
3661  3815811
3662  4301932
3663  4648114
3664  4192191
3665  3981590
3666  4229840
3667  4635818
3668  4663661
3669  4128464
3670  4230493
3671  4758220
3672  4797999
3673  4536309
3674  4244429
3675  4605993
3676  5072194
3677  4716103
3678  4442798
3679  4612243
3680  5012444
3681  5170197
3682  4641614
3683  4569998
3684  5096229
3685  5249347
3686  5021940
3687  4657950
3688  4916632
3689  5503507
3690  5273411
3691  4900465
3692  4977699
3693  5364330
3694  5634660
3695  5148983
3696  4914431
3697  5405084
3698  5666828
3699  5538781
3700  5132226
3701  5221120
3702  5863350
3703  5798553
3704  5368536
3705  5297665
3706  5639111
3707  6064988
3708  5691965
3709  5307922
3710  5699241
3711  6063785
3712  6034817
3713  5616895
3714  5523697
3715  6146357
3716  6238373
3717  5834539
3718  5683981
3719  5929974
3720  6432314
3721  6227196
3722  5745688
3723  6010139
3724  6410217
3725  6484706
3726  6094109
3727  5834874
3728  6407856
3729  6667521
3730  6311288
3731  6084841
3732  6236920
3733  6782883
3734  6721090
3735  6175159
3736  6283209
3737  6695338
3738  6887154
3739  6587229
3740  6190164
3741  6639780
3742  7066536
3743  6807641
3744  6505083
3745  6522899
3746  7051388
3747  7176187
3748  6624106
3749  6580060
3750  6962014
3751  7253618
3752  7085132
3753  6622498
3754  6910833
3755  7387014
3756  7240449
3757  6939900
3758  6820274
3759  7262263
3760  7556889
3761  7088294
3762  6930166
3763  7240513
3764  7569025
3765  7540386
3766  7043612
3767  7168656
3768  7665267
3769  7620419
3770  7330574
3771  7138044
3772  7524623
3773  7935840
3774  7539953
3775  7274621
3776  7517189
3777  7861917
3778  7925920
3779  7426817
3780  7390212
3781  7915823
3782  8018231
3783  7778486
3784  7489650
3785  7730676
3786  8249971
3787  8000863
3788  7632821
3789  7754250
3790  8088588
3791  8287816
3792  7845430
3793  7671735
3794  8166882
3795  8354072
3796  8175639
3797  7860565
3798  7958515
3799  8497794
3800  8368743
3801  7974498
3802  8035670
3803  8340094
3804  8612084
3805  8265399
3806  7968735
3807  8393808
3808  8661029
3809  8524634
3810  8189400
3811  8170660
3812  8735061
3813  8748522
3814  8317515
3815  8289051
3816  8565835
3817  8934223
3818  8670345
3819  8254027
3820  8578776
3821  8906873
3822  8862338
3823  8540210
3824  8393592
3825  8928272
3826  9103633
3827  8701915
3828  8569105
3829  8767975
3830  9176772
3831  9040164
3832  8536659
3833  8744741
3834  9137387
3835  9185460
3836  8907850
3837  8653348
3838  9103952
3839  9399661
3840  9047059
3841  8831191
3842  8934826
3843  9357683
3844  9377291
3845  8878417
3846  8948607
3847  9346205
3848  9478146
3849  9248755
3850  8896257
3851  9247424
3852  9651470
3853  9364930
3854  9075571
3855  9116105
3856  9547545
3857  9721838
3858  9206174
3859  9124657
3860  9522667
3861  9738809
3862  9584839
3863  9142400
3864  9337201
3865  9853060
3866  9708204
3867  9377574
3868  9290572
3869  9671425
3870 10018442
3871  9573509
3872  9308229
3873  9619642
3874  9918947
3875  9885900
3876  9425444
3877  9460957
3878 10008171
3879 10000328
3880  9696483
3881  9513292
3882  9780480
3883 10197392
3884  9865700
3885  9524777
3886  9763195
3887 10079520
3888 10162524
3889  9731651
3890  9612721
3891 10124675
3892 10245695
3893  9963331
3894  9695393
3895  9854515
3896 10354494
3897 10174625
3898  9755873
3899  9885410
3900 10213538
3901 10402336
3902 10032038
3903  9754820
3904 10199702
3905 10416642
3906 10214807
3907  9926739
3908  9950658
3909 10461114
3910 10440966
3911 10009920
3912 10025712
3913 10306893
3914 10576828
3915 10307454
3916  9914639
3917 10244064
3918 10554905
3919 10452132
3920 10174810
3921 10078770
3922 10537027
3923 10651556
3924 10237017
3925 10165501
3926 10374479
3927 10681089
3928 10535408
3929 10106142
3930 10337351
3931 10696228
3932 10648011
3933 10377749
3934 10181458
3935 10591861
3936 10827681
3937 10433848
3938 10263473
3939 10440266
3940 10793870
3941 10765990
3942 10299350
3943 10402952
3944 10781837
3945 10801088
3946 10572975
3947 10289984
3948 10609342
3949 10957280
3950 10657515
3951 10418344
3952 10504617
3953 10846310
3954 10959452
3955 10498343
3956 10453514
3957 10820595
3958 10918314
3959 10730795
3960 10413121
3961 10640913
3962 11064354
3963 10833327
3964 10555879
3965 10589044
3966 10894900
3967 11077575
3968 10635244
3969 10487609
3970 10851019
3971 11021670
3972 10906953
3973 10546772
3974 10646564
3975 11123942
3976 11001507
3977 10675581
3978 10616211
3979 10900732
3980 11191262
3981 10818671
3982 10532701
3983 10858093
3984 11108814
3985 11061634
3986 10659664
3987 10617427
3988 11121274
3989 11135491
3990 10798528
3991 10655500
3992 10862933
3993 11263626
3994 11007514
3995 10618714
3996 10828265
3997 11117426
3998 11178266
3999 10811384
4000 10608759
4001 11070241
4002 11213187
4003 10934615
4004 10743148
4005 10838783
4006 11273194
4007 11151088
4008 10710958
4009 10800356
4010 11078947
4011 11224172
4012 10929920
4013 10617916
4014 11016203
4015 11283099
4016 11052765
4017 10793841
4018 10790608
4019 11231641
4020 11242240
4021 10778736
4022 10762492
4023 11044326
4024 11273314
4025 11065093
4026 10660021
4027 10936671
4028 11276237
4029 11131444
4030 10843908
4031 10728617
4032 11127377
4033 11306236
4034 10883098
4035 10750277
4036 10971936
4037 11248719
4038 11162192
4039 10705917
4040 10834381
4041 11228433
4042 11175226
4043 10901793
4044 10701582
4045 11035228
4046 11332817
4047 10967240
4048 10739143
4049 10902801
4050 11192640
4051 11205977
4052 10737125
4053 10737112
4054 11136151
4055 11181190
4056 10966920
4057 10688359
4058 10914463
4059 11295512
4060 11035861
4061 10735452
4062 10791383
4063 11068432
4064 11214432
4065 10802448
4066 10667829
4067 11037045
4068 11157813
4069 11011069
4070 10695026
4071 10773873
4072 11188022
4073 11035041
4074 10729675
4075 10719890
4076 10948665
4077 11177652
4078 10852478
4079 10624493
4080 10928157
4081 11085691
4082 10980931
4083 10669869
4084 10658545
4085 11072671
4086 11021624
4087 10708706
4088 10665458
4089 10840866
4090 11111147
4091 10860449
4092 10544396
4093 10787930
4094 10991745
4095 10944021
4096 10636551
4097 10522526
4098 10948647
4099 11014150
4100 10681917
4101 10558155
4102 10701904
4103 11031386
4104 10845068
4105 10437999
4106 10612923
4107 10878086
4108 10905122
4109 10622607
4110 10399366
4111 10774259
4112 10944757
4113 10645667
4114 10453525
4115 10518130
4116 10860440
4117 10829101
4118 10395323
4119 10453287
4120 10729624
4121 10829683
4122 10605678
4123 10284756
4124 10569410
4125 10840584
4126 10588580
4127 10347917
4128 10354519
4129 10708077
4130 10781604
4131 10331313
4132 10291166
4133 10564599
4134 10707851
4135 10531080
4136 10148987
4137 10345266
4138 10703371
4139 10536946
4140 10264690
4141 10178793
4142 10516138
4143 10713215
4144 10283604
4145 10099692
4146 10329911
4147 10548593
4148 10477417
4149 10043038
4150 10102351
4151 10508664
4152 10464278
4153 10207133
4154 10016198
4155 10242765
4156 10545082
4157 10215252
4158  9952340
4159 10105458
4160 10348251
4161 10385592
4162  9978182
4163  9896738
4164 10294897
4165 10331372
4166 10097163
4167  9846695
4168  9978913
4169 10358083
4170 10138307
4171  9814864
4172  9886454
4173 10116124
4174 10258127
4175  9900966
4176  9687923
4177 10023489
4178 10153144
4179  9986515
4180  9696729
4181  9720268
4182 10133005
4183 10043193
4184  9681121
4185  9667241
4186  9873477
4187 10071755
4188  9785047
4189  9476264
4190  9763015
4191  9959895
4192  9843210
4193  9562292
4194  9488356
4195  9881469
4196  9902082
4197  9542964
4198  9437128
4199  9583841
4200  9838524
4201  9661546
4202  9299296
4203  9493359
4204  9727452
4205  9684914
4206  9431512
4207  9248061
4208  9578824
4209  9704362
4210  9367807
4211  9217465
4212  9326125
4213  9603402
4214  9517504
4215  9124588
4216  9223553
4217  9486781
4218  9480322
4219  9250373
4220  8997892
4221  9270384
4222  9489477
4223  9213462
4224  9010312
4225  9053732
4226  9339101
4227  9365609
4228  8940356
4229  8917587
4230  9178097
4231  9246113
4232  9086216
4233  8779685
4234  8948656
4235  9236358
4236  9035564
4237  8821516
4238  8784783
4239  9021435
4240  9141099
4241  8751695
4242  8637271
4243  8878063
4244  8996178
4245  8893586
4246  8559607
4247  8640675
4248  8976511
4249  8830486
4250  8567941
4251  8492770
4252  8702490
4253  8901100
4254  8554229
4255  8363638
4256  8593427
4257  8744329
4258  8686601
4259  8325982
4260  8302344
4261  8663584
4262  8602115
4263  8339927
4264  8195668
4265  8364465
4266  8660021
4267  8390439
4268  8090949
4269  8245876
4270  8442867
4271  8461124
4272  8098198
4273  7956282
4274  8322846
4275  8373879
4276  8118320
4277  7929569
4278  8020985
4279  8359002
4280  8186114
4281  7830071
4282  7896539
4283  8101273
4284  8187995
4285  7883192
4286  7645888
4287  7966542
4288  8106721
4289  7907648
4290  7666172
4291  7661243
4292  8010778
4293  7955881
4294  7564104
4295  7551880
4296  7750609
4297  7918608
4298  7686709
4299  7347109
4300  7594190
4301  7804241
4302  7663979
4303  7394278
4304  7294222
4305  7620337
4306  7705608
4307  7339071
4308  7220814
4309  7373979
4310  7595512
4311  7469433
4312  7067736
4313  7185470
4314  7450877
4315  7377960
4316  7143424
4317  6958142
4318  7230491
4319  7413018
4320  7102050
4321  6927991
4322  7001875
4323  7221981
4324  7195205
4325  6796341
4326  6801543
4327  7072846
4328  7088376
4329  6894400
4330  6646813
4331  6833989
4332  7091933
4333  6834352
4334  6605916
4335  6624724
4336  6839569
4337  6897975
4338  6509962
4339  6443040
4340  6721163
4341  6763326
4342  6612843
4343  6326329
4344  6428479
4345  6727799
4346  6546179
4347  6291337
4348  6256623
4349  6449976
4350  6607256
4351  6271153
4352  6077158
4353  6312022
4354  6429564
4355  6327644
4356  6014083
4357  6014692
4358  6345969
4359  6248724
4360  5979602
4361  5908059
4362  6054177
4363  6260359
4364  5989523
4365  5739000
4366  5908505
4367  6037865
4368  5999080
4369  5720825
4370  5626282
4371  5953636
4372  5950242
4373  5684144
4374  5543676
4375  5642390
4376  5893809
4377  5689529
4378  5363305
4379  5500250
4380  5683021
4381  5686596
4382  5423077
4383  5240907
4384  5536376
4385  5614425
4386  5368177
4387  5191702
4388  5210928
4389  5484434
4390  5401667
4391  5052649
4392  5103217
4393  5273059
4394  5344695
4395  5126096
4396  4860595
4397  5099969
4398  5249688
4399  5040780
4400  4842943
4401  4811163
4402  5083301
4403  5085116
4404  4725556
4405  4709088
4406  4867356
4407  4975701
4408  4811819
4409  4485224
4410  4649744
4411  4873906
4412  4723495
4413  4504986
4414  4405855
4415  4663223
4416  4766382
4417  4408006
4418  4289201
4419  4436055
4420  4592747
4421  4494227
4422  4123183
4423  4210197
4424  4488296
4425  4392763
4426  4167347
4427  4004351
4428  4214202
4429  4400849
4430  4095392
4431  3892407
4432  3992897
4433  4182986
4434  4177431
4435  3810631
4436  3768094
4437  4055676
4438  4052211
4439  3838965
4440  3604304
4441  3740322
4442  4017907
4443  3779931
4444  3538384
4445  3585821
4446  3757526
4447  3831175
4448  3492593
4449  3349037
4450  3609455
4451  3650621
4452  3500110
4453  3250152
4454  3297629
4455  3602608
4456  3464959
4457  3180069
4458  3158933
4459  3321365
4460  3460585
4461  3160497
4462  2928117
4463  3154189
4464  3276072
4465  3166821
4466  2899659
4467  2854435
4468  3167638
4469  3122679
4470  2828696
4471  2740813
4472  2849135
4473  3050939
4474  2858229
4475  2559963
4476  2698681
4477  2857656
4478  2819304
4479  2573440
4480  2418438
4481  2703926
4482  2748885
4483  2474578
4484  2342289
4485  2416237
4486  2636972
4487  2523988
4488  2189315
4489  2276158
4490  2443818
4491  2430188
4492  2215128
4493  2005639
4494  2242986
4495  2373599
4496  2130897
4497  1974755
4498  1981867
4499  2213117
4500  2179433
4501  1822331
4502  1820463
4503  1996929
4504  2048529
4505  1874805
4506  1611183
4507  1788014
4508  1985839
4509  1787438
4510  1601081
4511  1556241
4512  1752312
4513  1805086
4514  1468717
4515  1396173
4516  1560034
4517  1650156
4518  1540040
4519  1236764
4520  1327093
4521  1562036
4522  1434591
4523  1230898
4524  1129745
4525  1306755
4526  1426583
4527  1117346
4528   990306
4529  1139182
4530  1249678
4531  1173810
4532   873446
4533   879734
4534  1132370
4535  1050309
4536   855607
4537   723397
4538   854027
4539  1054838
4540   795083
4541   596161
4542   690508
4543   829211
4544   818680
4545   506633
4546   423445
4547   695923
4548   696569
4549   500899
4550   320847
4551   406079
4552   654727
4553   468636
4554   205220
4555   243457
4556   378093
4557   441451
4558   180718
4559    11487
4560   244997
4561   321711
4562   156530
4563   -48406
4564   -49901
4565   209862
4566   123339
4567  -175370
4568  -177354
4569   -44719
4570    67828
4571  -153652
4572  -390880
4573  -193166
4574   -69744
4575  -207844
4576  -429403
4577  -499809
4578  -230949
4579  -227691
4580  -527920
4581  -588408
4582  -476087
4583  -317844
4584  -474650
4585  -789975
4586  -656360
4587  -478254
4588  -556004
4589  -779967
4590  -922558
4591  -671022
4592  -584178
4593  -858915
4594  -995584
4595  -926110
4596  -738541
4597  -812777
4598 -1148702
4599 -1104176
4600  -912142
4601  -914809
4602 -1097516
4603 -1306573
4604 -1119609
4605  -961849
4606 -1194921
4607 -1374624
4608 -1363923
4609 -1164351
4610 -1153083
4611 -1488362
4612 -1524204
4613 -1323371
4614 -1288095
4615 -1435930
4616 -1684054
4617 -1572163
4618 -1366564
4619 -1538996
4620 -1737209
4621 -1770753
4622 -1599310
4623 -1499814
4624 -1798783
4625 -1920228
4626 -1755405
4627 -1671372
4628 -1773456
4629 -2041440
4630 -2021171
4631 -1772799
4632 -1856803
4633 -2069940
4634 -2156605
4635 -2024925
4636 -1867643
4637 -2118722
4638 -2305674
4639 -2178782
4640 -2080461
4641 -2119529
4642 -2367161
4643 -2420260
4644 -2179180
4645 -2211553
4646 -2398400
4647 -2515569
4648 -2446574
4649 -2256721
4650 -2447839
4651 -2683524
4652 -2583613
4653 -2458871
4654 -2447123
4655 -2691451
4656 -2813669
4657 -2584008
4658 -2552266
4659 -2742906
4660 -2892733
4661 -2862490
4662 -2647030
4663 -2760322
4664 -3019720
4665 -2968974
4666 -2844059
4667 -2800924
4668 -3013288
4669 -3202051
4670 -3001588
4671 -2913965
4672 -3077011
4673 -3244781
4674 -3261777
4675 -3029213
4676 -3069055
4677 -3348895
4678 -3354593
4679 -3243482
4680 -3163668
4681 -3327526
4682 -3562064
4683 -3406437
4684 -3264546
4685 -3389550
4686 -3557988
4687 -3637951
4688 -3428594
4689 -3385014
4690 -3665683
4691 -3732132
4692 -3628146
4693 -3520247
4694 -3626047
4695 -3901295
4696 -3799817
4697 -3616297
4698 -3704590
4699 -3882188
4700 -3997155
4701 -3818928
4702 -3720706
4703 -3972976
4704 -4097201
4705 -4013165
4706 -3868471
4707 -3903544
4708 -4204530
4709 -4199611
4710 -3990923
4711 -4007712
4712 -4173940
4713 -4361347
4714 -4220931
4715 -4037327
4716 -4244257
4717 -4422981
4718 -4387264
4719 -4230053
4720 -4201752
4721 -4485166
4722 -4563379
4723 -4368222
4724 -4341889
4725 -4470524
4726 -4671083
4727 -4602538
4728 -4374096
4729 -4525974
4730 -4721470
4731 -4733920
4732 -4596746
4733 -4510945
4734 -4767564
4735 -4917238
4736 -4733220
4737 -4650234
4738 -4739590
4739 -4965791
4740 -4970515
4741 -4720310
4742 -4795741
4743 -5020870
4744 -5083885
4745 -4973668
4746 -4823537
4747 -5021839
4748 -5228146
4749 -5082935
4750 -4969733
4751 -5015730
4752 -5242267
4753 -5320565
4754 -5081702
4755 -5078511
4756 -5288173
4757 -5386165
4758 -5322507
4759 -5137791
4760 -5262111
4761 -5507067
4762 -5433542
4763 -5305017
4764 -5297488
4765 -5496132
4766 -5648579
4767 -5439464
4768 -5363406
4769 -5537485
4770 -5672314
4771 -5653751
4772 -5453977
4773 -5510707
4774 -5781456
4775 -5760908
4776 -5633801
4777 -5595448
4778 -5740502
4779 -5929799
4780 -5776689
4781 -5648910
4782 -5792045
4783 -5933916
4784 -5966930
4785 -5788247
4786 -5772911
4787 -6038244
4788 -6078264
4789 -5953967
4790 -5866301
4791 -5972942
4792 -6195152
4793 -6094161
4794 -5930440
4795 -6036910
4796 -6192909
4797 -6267302
4798 -6116854
4799 -6030010
4800 -6261377
4801 -6344830
4802 -6241704
4803 -6146498
4804 -6203507
4805 -6445665
4806 -6405546
4807 -6224273
4808 -6284184
4809 -6442937
4810 -6532222
4811 -6407705
4812 -6283153
4813 -6491970
4814 -6603455
4815 -6527811
4816 -6425016
4817 -6442150
4818 -6684527
4819 -6701109
4820 -6498693
4821 -6514679
4822 -6656453
4823 -6791781
4824 -6695061
4825 -6518247
4826 -6686856
4827 -6871066
4828 -6822030
4829 -6700376
4830 -6651964
4831 -6887381
4832 -6975958
4833 -6776120
4834 -6747206
4835 -6860179
4836 -7026177
4837 -6987521
4838 -6786717
4839 -6890003
4840 -7088658
4841 -7080940
4842 -6962390
4843 -6869598
4844 -7065625
4845 -7211056
4846 -7048105
4847 -6965885
4848 -7060248
4849 -7242543
4850 -7254366
4851 -7040149
4852 -7072798
4853 -7290347
4854 -7322920
4855 -7220413
4856 -7088561
4857 -7237969
4858 -7443777
4859 -7316170
4860 -7197865
4861 -7250593
4862 -7421355
4863 -7508060
4864 -7289876
4865 -7253917
4866 -7455312
4867 -7539494
4868 -7462405
4869 -7312704
4870 -7392825
4871 -7640622
4872 -7567239
4873 -7418400
4874 -7424555
4875 -7587052
4876 -7717536
4877 -7540782
4878 -7432354
4879 -7610870
4880 -7738877
4881 -7709079
4882 -7540608
4883 -7553682
4884 -7799680
4885 -7791671
4886 -7643232
4887 -7598809
4888 -7722544
4889 -7912445
4890 -7787892
4891 -7635446
4892 -7763926
4893 -7904502
4894 -7919297
4895 -7750717
4896 -7704949
4897 -7943176
4898 -7990078
4899 -7853278
4900 -7785560
4901 -7869636
4902 -8074399
4903 -8001185
4904 -7818046
4905 -7899183
4906 -8051396
4907 -8104144
4908 -7967760
4909 -7853097
4910 -8053210
4911 -8169701
4912 -8063169
4913 -7962670
4914 -8000883
4915 -8213851
4916 -8207915
4917 -8009114
4918 -8031976
4919 -8168350
4920 -8257523
4921 -8163850
4922 -8021954
4923 -8171287
4924 -8318267
4925 -8236807
4926 -8135077
4927 -8124252
4928 -8314065
4929 -8370434
4930 -8180504
4931 -8173845
4932 -8296632
4933 -8404182
4934 -8357655
4935 -8179610
4936 -8279703
4937 -8444904
4938 -8398059
4939 -8287480
4940 -8241431
4941 -8420542
4942 -8519004
4943 -8355207
4944 -8295364
4945 -8397511
4946 -8517775
4947 -8502527
4948 -8316167
4949 -8367222
4950 -8554064
4951 -8546523
4952 -8443528
4953 -8366019
4954 -8502382
4955 -8654648
4956 -8517036
4957 -8411467
4958 -8483752
4959 -8618101
4960 -8642541
4961 -8453991
4962 -8445466
4963 -8641698
4964 -8679314
4965 -8587064
4966 -8482604
4967 -8569463
4968 -8751268
4969 -8644700
4970 -8512719
4971 -8566965
4972 -8693932
4973 -8760334
4974 -8595435
4975 -8533879
4976 -8716152
4977 -8781169
4978 -8700942
4979 -8570165
4980 -8616797
4981 -8830434
4982 -8772691
4983 -8615252
4984 -8634117
4985 -8766210
4986 -8874943
4987 -8719070
4988 -8601901
4989 -8753887
4990 -8857231
4991 -8810840
4992 -8670771
4993 -8658238
4994 -8872032
4995 -8886542
4996 -8727906
4997 -8697970
4998 -8792148
4999 -8936112
5000 -8834913
5001 -8670645
5002 -8775186
5003 -8910284
5004 -8905507
5005 -8767515
5006 -8710811
5007 -8904692
5008 -8975225
5009 -8821770
5010 -8753005
5011 -8817387
5012 -8967639
5013 -8925871
5014 -8740226
5015 -8801254
5016 -8947596
5017 -8982969
5018 -8864426
5019 -8751512
5020 -8903420
5021 -9019041
5022 -8894542
5023 -8793880
5024 -8822542
5025 -8994772
5026 -9008869
5027 -8815826
5028 -8820439
5029 -8959284
5030 -9019331
5031 -8931413
5032 -8782332
5033 -8896475
5034 -9043782
5035 -8964016
5036 -8850449
5037 -8833907
5038 -8993803
5039 -9067220
5040 -8878454
5041 -8830095
5042 -8948050
5043 -9035089
5044 -8993477
5045 -8819917
5046 -8875190
5047 -9053644
5048 -9006164
5049 -8901075
5050 -8844048
5051 -8965674
5052 -9075996
5053 -8924943
5054 -8835850
5055 -8929782
5056 -9029009
5057 -9027335
5058 -8856869
5059 -8863490
5060 -9040523
5061 -9034063
5062 -8919935
5063 -8836107
5064 -8926072
5065 -9078197
5066 -8958542
5067 -8828966
5068 -8901530
5069 -9015121
5070 -9041387
5071 -8878817
5072 -8828237
5073 -8987419
5074 -9027142
5075 -8931699
5076 -8831177
5077 -8882177
5078 -9044788
5079 -8981621
5080 -8841467
5081 -8869630
5082 -8965023
5083 -9027066
5084 -8886937
5085 -8782101
5086 -8934550
5087 -8996206
5088 -8929938
5089 -8823624
5090 -8833531
5091 -8999710
5092 -8977917
5093 -8822776
5094 -8819699
5095 -8911652
5096 -8982282
5097 -8876675
5098 -8750414
5099 -8869653
5100 -8962887
5101 -8913116
5102 -8797475
5103 -8770850
5104 -8927577
5105 -8950890
5106 -8794326
5107 -8757133
5108 -8830784
5109 -8945216
5110 -8871144
5111 -8711115
5112 -8792177
5113 -8906978
5114 -8875471
5115 -8761993
5116 -8691781
5117 -8839099
5118 -8902873
5119 -8762630
5120 -8695867
5121 -8752562
5122 -8871079
5123 -8838629
5124 -8663277
5125 -8694019
5126 -8816309
5127 -8823521
5128 -8718151
5129 -8614902
5130 -8730593
5131 -8847570
5132 -8725724
5133 -8622660
5134 -8652155
5135 -8772938
5136 -8782944
5137 -8592695
5138 -8581752
5139 -8715991
5140 -8756792
5141 -8664455
5142 -8533762
5143 -8610939
5144 -8753517
5145 -8668564
5146 -8546379
5147 -8537026
5148 -8651894
5149 -8722769
5150 -8547065
5151 -8473139
5152 -8597572
5153 -8663309
5154 -8610404
5155 -8458525
5156 -8482682
5157 -8636300
5158 -8593888
5159 -8466339
5160 -8426734
5161 -8519331
5162 -8618503
5163 -8486821
5164 -8373764
5165 -8456385
5166 -8544468
5167 -8524085
5168 -8370194
5169 -8342997
5170 -8501276
5171 -8501103
5172 -8377748
5173 -8311661
5174 -8373596
5175 -8501796
5176 -8403808
5177 -8260618
5178 -8310422
5179 -8401321
5180 -8414271
5181 -8284280
5182 -8194341
5183 -8346219
5184 -8389732
5185 -8282401
5186 -8187433
5187 -8209749
5188 -8358171
5189 -8297653
5190 -8139964
5191 -8145911
5192 -8241565
5193 -8299802
5194 -8181790
5195 -8057484
5196 -8173028
5197 -8252161
5198 -8172019
5199 -8060394
5200 -8044647
5201 -8181755
5202 -8176653
5203 -8020362
5204 -7995771
5205 -8078454
5206 -8149489
5207 -8060294
5208 -7916398
5209 -7995379
5210 -8088465
5211 -8031086
5212 -7931782
5213 -7880927
5214 -8004882
5215 -8038138
5216 -7887599
5217 -7838153
5218 -7902977
5219 -7979278
5220 -7928727
5221 -7762006
5222 -7802821
5223 -7920014
5224 -7883512
5225 -7785688
5226 -7710757
5227 -7814713
5228 -7883518
5229 -7758834
5230 -7670878
5231 -7699363
5232 -7785379
5233 -7775848
5234 -7618679
5235 -7612620
5236 -7728276
5237 -7725450
5238 -7630108
5239 -7531880
5240 -7600198
5241 -7710922
5242 -7594671
5243 -7492784
5244 -7502530
5245 -7587744
5246 -7610222
5247 -7456807
5248 -7413466
5249 -7526421
5250 -7542503
5251 -7466210
5252 -7349614
5253 -7381191
5254 -7507436
5255 -7425467
5256 -7314632
5257 -7302384
5258 -7377348
5259 -7432388
5260 -7286426
5261 -7203272
5262 -7304218
5263 -7344081
5264 -7288069
5265 -7153876
5266 -7155161
5267 -7295215
5268 -7256348
5269 -7123682
5270 -7087106
5271 -7149737
5272 -7233280
5273 -7118766
5274 -6988551
5275 -7059860
5276 -7135846
5277 -7106023
5278 -6976036
5279 -6923481
5280 -7065855
5281 -7064863
5282 -6939012
5283 -6871135
5284 -6909566
5285 -7003736
5286 -6929144
5287 -6784424
5288 -6826661
5289 -6905419
5290 -6902401
5291 -6783130
5292 -6697658
5293 -6808466
5294 -6848040
5295 -6732196
5296 -6651306
5297 -6665534
5298 -6772619
5299 -6737716
5300 -6573210
5301 -6584264
5302 -6661954
5303 -6680004
5304 -6574301
5305 -6450787
5306 -6545745
5307 -6620462
5308 -6529003
5309 -6424422
5310 -6413096
5311 -6519122
5312 -6522554
5313 -6355108
5314 -6325202
5315 -6392777
5316 -6442484
5317 -6370825
5318 -6225683
5319 -6273181
5320 -6374114
5321 -6317294
5322 -6201242
5323 -6156637
5324 -6243442
5325 -6294194
5326 -6146081
5327 -6075317
5328 -6131783
5329 -6193924
5330 -6149135
5331 -5997610
5332 -6002963
5333 -6110408
5334 -6079370
5335 -5974633
5336 -5888320
5337 -5960938
5338 -6037715
5339 -5920436
5340 -5822422
5341 -5852628
5342 -5925570
5343 -5907529
5344 -5762090
5345 -5724449
5346 -5831693
5347 -5828394
5348 -5732988
5349 -5635558
5350 -5674376
5351 -5771712
5352 -5686881
5353 -5573258
5354 -5577972
5355 -5637960
5356 -5661651
5357 -5521938
5358 -5447950
5359 -5538414
5360 -5565194
5361 -5488205
5362 -5383151
5363 -5388398
5364 -5491704
5365 -5443608
5366 -5318317
5367 -5295346
5368 -5347342
5369 -5390045
5370 -5273151
5371 -5174219
5372 -5253005
5373 -5288026
5374 -5234159
5375 -5121671
5376 -5098936
5377 -5201095
5378 -5172520
5379 -5051660
5380 -5012663
5381 -5050037
5382 -5109019
5383 -5024422
5384 -4902192
5385 -4952959
5386 -5008275
5387 -4965366
5388 -4853899
5389 -4798374
5390 -4894698
5391 -4911204
5392 -4784331
5393 -4724081
5394 -4754019
5395 -4826143
5396 -4772800
5397 -4622046
5398 -4638450
5399 -4707528
5400 -4690168
5401 -4587092
5402 -4495046
5403 -4579336
5404 -4629298
5405 -4518318
5406 -4444868
5407 -4441327
5408 -4513671
5409 -4490017
5410 -4337603
5411 -4327422
5412 -4397377
5413 -4399759
5414 -4318533
5415 -4208919
5416 -4272624
5417 -4330673
5418 -4238989
5419 -4145429
5420 -4122309
5421 -4199337
5422 -4206162
5423 -4057187
5424 -4017241
5425 -4087069
5426 -4114645
5427 -4040940
5428 -3909407
5429 -3933232
5430 -4029007
5431 -3959889
5432 -3859155
5433 -3812607
5434 -3878253
5435 -3918689
5436 -3788893
5437 -3713451
5438 -3767671
5439 -3806732
5440 -3758129
5441 -3618167
5442 -3604215
5443 -3705366
5444 -3675544
5445 -3563856
5446 -3500011
5447 -3546669
5448 -3621042
5449 -3507715
5450 -3395580
5451 -3432439
5452 -3484925
5453 -3466758
5454 -3326189
5455 -3281708
5456 -3375587
5457 -3378876
5458 -3281425
5459 -3198557
5460 -3210939
5461 -3296082
5462 -3212429
5463 -3092586
5464 -3092522
5465 -3153706
5466 -3163215
5467 -3044555
5468 -2964157
5469 -3044481
5470 -3070296
5471 -2993205
5472 -2881435
5473 -2870311
5474 -2974971
5475 -2924361
5476 -2796437
5477 -2768331
5478 -2824541
5479 -2857251
5480 -2758914
5481 -2643723
5482 -2700921
5483 -2742745
5484 -2685040
5485 -2586232
5486 -2540957
5487 -2630019
5488 -2627577
5489 -2501590
5490 -2452863
5491 -2483407
5492 -2525243
5493 -2462551
5494 -2331069
5495 -2358639
5496 -2411394
5497 -2381422
5498 -2283306
5499 -2216002
5500 -2293969
5501 -2317345
5502 -2194258
5503 -2126482
5504 -2150405
5505 -2194716
5506 -2154890
5507 -2018817
5508 -2015458
5509 -2091136
5510 -2064273
5511 -1980460
5512 -1887586
5513 -1946753
5514 -1995718
5515 -1887917
5516 -1809824
5517 -1803973
5518 -1860216
5519 -1850459
5520 -1719752
5521 -1690013
5522 -1747620
5523 -1746528
5524 -1672257
5525 -1571620
5526 -1603008
5527 -1667654
5528 -1582362
5529 -1495199
5530 -1478960
5531 -1524337
5532 -1536530
5533 -1409946
5534 -1353582
5535 -1407183
5536 -1420936
5537 -1357806
5538 -1254845
5539 -1264803
5540 -1339695
5541 -1276821
5542 -1184534
5543 -1149047
5544 -1184153
5545 -1220055
5546 -1102917
5547 -1019479
5548 -1068588
5549 -1096473
5550 -1054463
5551  -941545
5552  -914978
5553  -999386
5554  -969391
5555  -870422
5556  -804011
5557  -838680
5558  -895891
5559  -803721
5560  -695064
5561  -722139
5562  -762831
5563  -749895
5564  -633757
5565  -576797
5566  -652205
5567  -651878
5568  -555392
5569  -483423
5570  -496002
5571  -562464
5572  -504215
5573  -384974
5574  -391599
5575  -424318
5576  -429806
5577  -327648
5578  -237914
5579  -308596
5580  -334265
5581  -255287
5582  -165847
5583  -159921
5584  -233644
5585  -200106
5586   -72050
5587   -46316
5588   -88549
5589  -109245
5590   -22238
5591    83789
5592    30913
5593   -10263
5594    46228
5595   147175
5596   183157
5597   108624
5598   112920
5599   231160
5600   290708
5601   252966
5602   216933
5603   272261
5604   395954
5605   377347
5606   317333
5607   362302
5608   454708
5609   511327
5610   455757
5611   423120
5612   537700
5613   598170
5614   582750
5615   541966
5616   571912
5617   702800
5618   708831
5619   651607
5620   675862
5621   756209
5622   836287
5623   788864
5624   740922
5625   834774
5626   916474
5627   915054
5628   872117
5629   883132
5630  1004696
5631  1046277
5632   988250
5633   976535
5634  1049058
5635  1138160
5636  1132677
5637  1061381
5638  1129983
5639  1227871
5640  1249263
5641  1207175
5642  1191195
5643  1293479
5644  1362228
5645  1314670
5646  1296598
5647  1345454
5648  1441223
5649  1454421
5650  1388669
5651  1427476
5652  1523084
5653  1563715
5654  1540183
5655  1501649
5656  1587726
5657  1674481
5658  1633431
5659  1615810
5660  1652354
5661  1742448
5662  1783655
5663  1712080
5664  1729171
5665  1820102
5666  1869151
5667  1854092
5668  1803750
5669  1879255
5670  1975100
5671  1960345
5672  1925918
5673  1950062
5674  2041234
5675  2096673
5676  2027524
5677  2016848
5678  2111806
5679  2170295
5680  2172967
5681  2115889
5682  2160674
5683  2273121
5684  2271062
5685  2236800
5686  2241126
5687  2314861
5688  2403445
5689  2345169
5690  2320139
5691  2400148
5692  2466677
5693  2476552
5694  2427524
5695  2452003
5696  2565152
5697  2576999
5698  2536036
5699  2528625
5700  2602281
5701  2696625
5702  2665359
5703  2613202
5704  2681099
5705  2758594
5706  2791776
5707  2726683
5708  2722229
5709  2833026
5710  2876760
5711  2846469
5712  2823632
5713  2876435
5714  2979068
5715  2967620
5716  2905777
5717  2957309
5718  3030165
5719  3081735
5720  3032342
5721  3002612
5722  3101286
5723  3166904
5724  3148611
5725  3115481
5726  3138282
5727  3248298
5728  3267324
5729  3203737
5730  3221190
5731  3298493
5732  3361507
5733  3339035
5734  3286512
5735  3365903
5736  3449630
5737  3442047
5738  3398289
5739  3409147
5740  3511937
5741  3557331
5742  3495895
5743  3494698
5744  3559534
5745  3635499
5746  3632025
5747  3561767
5748  3621133
5749  3713282
5750  3718523
5751  3687247
5752  3667838
5753  3762630
5754  3830108
5755  3780739
5756  3762974
5757  3811475
5758  3894785
5759  3908993
5760  3838814
5761  3872491
5762  3967020
5763  3993279
5764  3966569
5765  3935273
5766  4005306
5767  4092104
5768  4063379
5769  4026921
5770  4061306
5771  4135659
5772  4186628
5773  4112333
5774  4116019
5775  4209414
5776  4249525
5777  4236776
5778  4194649
5779  4245729
5780  4338845
5781  4325248
5782  4286200
5783  4305403
5784  4381159
5785  4437352
5786  4386047
5787  4370719
5788  4448856
5789  4502066
5790  4499817
5791  4447969
5792  4471406
5793  4578519
5794  4584805
5795  4537406
5796  4548646
5797  4611495
5798  4682886
5799  4644522
5800  4606920
5801  4673246
5802  4733807
5803  4747982
5804  4699945
5805  4703165
5806  4802128
5807  4833121
5808  4795400
5809  4790443
5810  4840011
5811  4918369
5812  4893556
5813  4842409
5814  4899785
5815  4963355
5816  4991084
5817  4947228
5818  4930294
5819  5025445
5820  5063604
5821  5035045
5822  5018785
5823  5049446
5824  5133913
5825  5133206
5826  5075013
5827  5111781
5828  5175440
5829  5223454
5830  5186614
5831  5148543
5832  5233305
5833  5290343
5834  5263988
5835  5237518
5836  5253622
5837  5347003
5838  5368330
5839  5302248
5840  5320298
5841  5385315
5842  5432601
5843  5406675
5844  5360628
5845  5424250
5846  5499649
5847  5480553
5848  5456138
5849  5464364
5850  5540089
5851  5583521
5852  5527085
5853  5516754
5854  5580087
5855  5634105
5856  5631278
5857  5570012
5858  5612686
5859  5697228
5860  5694410
5861  5666007
5862  5650459
5863  5727410
5864  5790052
5865  5734413
5866  5712408
5867  5758839
5868  5827965
5869  5834436
5870  5774380
5871  5788684
5872  5877884
5873  5897601
5874  5873061
5875  5841939
5876  5894699
5877  5977670
5878  5940056
5879  5897516
5880  5928155
5881  6003496
5882  6035493
5883  5971728
5884  5968991
5885  6046507
5886  6078612
5887  6060228
5888  6022646
5889  6050884
5890  6143019
5891  6127991
5892  6084275
5893  6101967
5894  6164574
5895  6210135
5896  6159147
5897  6129794
5898  6205865
5899  6245831
5900  6242348
5901  6201624
5902  6214071
5903  6304946
5904  6308025
5905  6258518
5906  6260426
5907  6315917
5908  6373570
5909  6337928
5910  6291029
5911  6351492
5912  6402939
5913  6407287
5914  6367524
5915  6367896
5916  6444764
5917  6475257
5918  6425178
5919  6415417
5920  6450928
5921  6520833
5922  6507383
5923  6451721
5924  6490222
5925  6551829
5926  6565062
5927  6522085
5928  6504353
5929  6580956
5930  6623369
5931  6579217
5932  6562800
5933  6586201
5934  6654234
5935  6661697
5936  6600253
5937  6625961
5938  6680793
5939  6703512
5940  6676570
5941  6636407
5942  6698601
5943  6750181
5944  6724065
5945  6694481
5946  6712480
5947  6778416
5948  6796968
5949  6731941
5950  6743956
5951  6797504
5952  6824587
5953  6817499
5954  6760003
5955  6810647
5956  6879325
5957  6855727
5958  6823436
5959  6819108
5960  6885078
5961  6924266
5962  6865947
5963  6848540
5964  6911013
5965  6950103
5966  6941072
5967  6884466
5968  6909609
5969  6982916
5970  6974103
5971  6941193
5972  6925102
5973  6983374
5974  7038396
5975  6984585
5976  6957647
5977  7005704
5978  7046393
5979  7052386
5980  6997259
5981  7003445
5982  7081753
5983  7084751
5984  7049754
5985  7030230
5986  7067566
5987  7133529
5988  7093896
5989  7047211
5990  7081159
5991  7133615
5992  7150991
5993  7100134
5994  7076831
5995  7150903
5996  7185351
5997  7150646
5998  7117633
5999  7137294
6000  7209162
6001  7196925
6002  7143366
6003  7154148
6004  7202438
6005  7239607
6006  7186248
6007  7156559
6008  7216516
6009  7257897
6010  7234240
6011  7194142
6012  7203700
6013  7278579
6014  7278364
6015  7213141
6016  7224405
6017  7259966
6018  7303831
6019  7272786
6020  7221241
6021  7269284
6022  7318691
6023  7307691
6024  7265769
6025  7250350
6026  7319603
6027  7342318
6028  7289649
6029  7279130
6030  7307782
6031  7363530
6032  7339624
6033  7280283
6034  7308024
6035  7366418
6036  7367693
6037  7328268
6038  7304184
6039  7361397
6040  7402563
6041  7352044
6042  7327350
6043  7340163
6044  7398948
6045  7396232
6046  7331284
6047  7341530
6048  7398868
6049  7408309
6050  7380685
6051  7340342
6052  7380926
6053  7427171
6054  7398792
6055  7359463
6056  7372066
6057  7411947
6058  7440853
6059  7380207
6060  7371758
6061  7412344
6062  7437754
6063  7418679
6064  7364652
6065  7393405
6066  7451273
6067  7427934
6068  7391788
6069  7388205
6070  7437698
6071  7467855
6072  7410698
6073  7383539
6074  7422294
6075  7455912
6076  7441284
6077  7383235
6078  7401088
6079  7462595
6080  7444876
6081  7417489
6082  7399573
6083  7432818
6084  7465569
6085  7428586
6086  7384139
6087  7421755
6088  7453859
6089  7450223
6090  7402244
6091  7400380
6092  7454447
6093  7460237
6094  7416890
6095  7396767
6096  7424931
6097  7462292
6098  7432863
6099  7386251
6100  7412044
6101  7447319
6102  7459702
6103  7399388
6104  7379756
6105  7439518
6106  7453152
6107  7413169
6108  7385295
6109  7397510
6110  7453751
6111  7431412
6112  7377402
6113  7385515
6114  7422988
6115  7438009
6116  7395237
6117  7353519
6118  7403449
6119  7428665
6120  7400676
6121  7369533
6122  7362363
6123  7416717
6124  7415423
6125  7354427
6126  7351266
6127  7380999
6128  7408617
6129  7373097
6130  7323047
6131  7356917
6132  7397581
6133  7374530
6134  7330007
6135  7320689
6136  7372177
6137  7385441
6138  7329736
6139  7301343
6140  7333982
6141  7359499
6142  7347130
6143  7286071
6144  7306432
6145  7346399
6146  7334491
6147  7292468
6148  7265211
6149  7308399
6150  7337718
6151  7281477
6152  7257996
6153  7280076
6154  7309997
6155  7298315
6156  7236406
6157  7239370
6158  7287200
6159  7280704
6160  7240330
6161  7203520
6162  7239903
6163  7279215
6164  7232300
6165  7194500
6166  7197766
6167  7241573
6168  7247818
6169  7185656
6170  7163668
6171  7203482
6172  7222098
6173  7186195
6174  7143365
6175  7153399
6176  7206733
6177  7172255
6178  7129603
6179  7124738
6180  7150782
6181  7174232
6182  7105585
6183  7080881
6184  7117048
6185  7140612
6186  7120498
6187  7064993
6188  7067834
6189  7118451
6190  7097363
6191  7048144
6192  7031133
6193  7058317
6194  7089233
6195  7039206
6196  6994063
6197  7024264
6198  7046802
6199  7033211
6200  6981564
6201  6963859
6202  7014585
6203  7010301
6204  6960290
6205  6937524
6206  6952690
6207  6990965
6208  6956945
6209  6904391
6210  6914334
6211  6937656
6212  6938530
6213  6891337
6214  6853382
6215  6898880
6216  6908262
6217  6868723
6218  6832818
6219  6837507
6220  6875717
6221  6858447
6222  6800706
6223  6793316
6224  6824432
6225  6831924
6226  6785614
6227  6743700
6228  6774279
6229  6795108
6230  6759986
6231  6727325
6232  6711312
6233  6750273
6234  6746553
6235  6682838
6236  6679733
6237  6702661
6238  6708129
6239  6675512
6240  6616754
6241  6639046
6242  6670363
6243  6637913
6244  6601523
6245  6582913
6246  6617927
6247  6623455
6248  6563325
6249  6536365
6250  6564876
6251  6573354
6252  6553978
6253  6493006
6254  6498765
6255  6528264
6256  6511894
6257  6472900
6258  6448590
6259  6467231
6260  6485330
6261  6436789
6262  6401883
6263  6417169
6264  6431148
6265  6418747
6266  6357415
6267  6348613
6268  6383989
6269  6374478
6270  6334374
6271  6297347
6272  6311295
6273  6343656
6274  6297602
6275  6245330
6276  6253342
6277  6273432
6278  6276338
6279  6213080
6280  6186176
6281  6224666
6282  6220274
6283  6190334
6284  6141119
6285  6147764
6286  6188721
6287  6146813
6288  6096808
6289  6094277
6290  6108695
6291  6116764
6292  6059853
6293  6024407
6294  6053820
6295  6054325
6296  6026069
6297  5972100
6298  5974626
6299  6020060
6300  5993861
6301  5934211
6302  5924899
6303  5935334
6304  5947384
6305  5902758
6306  5851470
6307  5873763
6308  5890161
6309  5862526
6310  5815590
6311  5788195
6312  5828783
6313  5824259
6314  5764520
6315  5740147
6316  5751599
6317  5771318
6318  5734570
6319  5676436
6320  5685967
6321  5704206
6322  5697443
6323  5643368
6324  5603415
6325  5640503
6326  5647369
6327  5592816
6328  5554415
6329  5558386
6330  5581398
6331  5564654
6332  5494816
6333  5486081
6334  5508640
6335  5506356
6336  5463541
6337  5414878
6338  5436054
6339  5452916
6340  5410946
6341  5367652
6342  5359897
6343  5385652
6344  5376970
6345  5309061
6346  5289692
6347  5312574
6348  5313176
6349  5278791
6350  5215129
6351  5226929
6352  5252456
6353  5218720
6354  5175859
6355  5154783
6356  5179680
6357  5177319
6358  5104448
6359  5083683
6360  5099439
6361  5100797
6362  5087070
6363  5018055
6364  5012820
6365  5043345
6366  5016244
6367  4972264
6368  4941538
6369  4950708
6370  4968388
6371  4915837
6372  4880298
6373  4884180
6374  4891928
6375  4878695
6376  4815321
6377  4797278
6378  4826706
6379  4810203
6380  4764037
6381  4726683
6382  4740119
6383  4747615
6384  4714550
6385  4658621
6386  4669846
6387  4671187
6388  4664552
6389  4602089
6390  4573738
6391  4602133
6392  4590175
6393  4552665
6394  4511483
6395  4505933
6396  4531614
6397  4498082
6398  4442833
6399  4436277
6400  4445555
6401  4439179
6402  4390384
6403  4350557
6404  4368463
6405  4371042
6406  4334322
6407  4289073
6408  4274603
6409  4295028
6410  4276428
6411  4217100
6412  4202097
6413  4212884
6414  4218510
6415  4168696
6416  4118655
6417  4130961
6418  4146935
6419  4107932
6420  4054164
6421  4033647
6422  4060246
6423  4051584
6424  3990104
6425  3963752
6426  3970905
6427  3984287
6428  3946281
6429  3882694
6430  3884544
6431  3899349
6432  3879374
6433  3829564
6434  3790666
6435  3813743
6436  3824920
6437  3763632
6438  3724668
6439  3721953
6440  3740652
6441  3709339
6442  3641049
6443  3642858
6444  3659478
6445  3643008
6446  3595708
6447  3547917
6448  3565232
6449  3582492
6450  3525205
6451  3482643
6452  3468331
6453  3490221
6454  3475362
6455  3413944
6456  3383418
6457  3408888
6458  3391585
6459  3351846
6460  3301346
6461  3307366
6462  3331077
6463  3286832
6464  3235420
6465  3214058
6466  3231620
6467  3234714
6468  3164491
6469  3128030
6470  3145422
6471  3152213
6472  3119708
6473  3057191
6474  3045765
6475  3068835
6476  3043616
6477  2986482
6478  2964969
6479  2966518
6480  2977972
6481  2925601
6482  2873973
6483  2885430
6484  2889445
6485  2862999
6486  2805458
6487  2785027
6488  2809814
6489  2796302
6490  2736846
6491  2705958
6492  2702302
6493  2721655
6494  2675582
6495  2628266
6496  2623431
6497  2624307
6498  2616361
6499  2560829
6500  2519519
6501  2541458
6502  2533756
6503  2491921
6504  2449887
6505  2442220
6506  2456266
6507  2424081
6508  2364583
6509  2354403
6510  2366400
6511  2355899
6512  2304063
6513  2260701
6514  2276733
6515  2277094
6516  2237152
6517  2188558
6518  2180034
6519  2195067
6520  2175926
6521  2106522
6522  2093381
6523  2095816
6524  2093164
6525  2051850
6526  1995593
6527  2006173
6528  2019140
6529  1978739
6530  1930021
6531  1903696
6532  1918854
6533  1915787
6534  1857007
6535  1819900
6536  1825148
6537  1825889
6538  1799944
6539  1738064
6540  1732192
6541  1748975
6542  1724230
6543  1669424
6544  1635870
6545  1647744
6546  1653028
6547  1590988
6548  1555265
6549  1556558
6550  1558168
6551  1533438
6552  1474178
6553  1460483
6554  1477941
6555  1451526
6556  1405482
6557  1363055
6558  1378934
6559  1388753
6560  1332968
6561  1288266
6562  1280563
6563  1291581
6564  1276703
6565  1214208
6566  1187320
6567  1201683
6568  1188491
6569  1143251
6570  1102706
6571  1097934
6572  1114679
6573  1077611
6574  1024701
6575  1008836
6576  1016147
6577  1007486
6578   950187
6579   914628
6580   925551
6581   919529
6582   890674
6583   833611
6584   831436
6585   845884
6586   814433
6587   756965
6588   732988
6589   741341
6590   749770
6591   689882
6592   639694
6593   650661
6594   660031
6595   628475
6596   572408
6597   546684
6598   572327
6599   550234
6600   498998
6601   468501
6602   462524
6603   477590
6604   438105
6605   383565
6606   375635
6607   385477
6608   364413
6609   307400
6610   271584
6611   297555
6612   292093
6613   237431
6614   199914
6615   195872
6616   210816
6617   175882
6618   114723
6619   104513
6620   114671
6621    96642
6622    50014
6623     6865
6624    27376
6625    23702
6626   -14765
6627   -61947
6628   -79237
6629   -64488
6630   -87542
6631  -146068
6632  -164875
6633  -159571
6634  -164577
6635  -206172
6636  -258960
6637  -248914
6638  -240383
6639  -284268
6640  -329101
6641  -350589
6642  -332658
6643  -342923
6644  -402032
6645  -433334
6646  -429618
6647  -431448
6648  -457472
6649  -519533
6650  -516592
6651  -507064
6652  -532690
6653  -582556
6654  -612239
6655  -605957
6656  -594925
6657  -656938
6658  -687989
6659  -699913
6660  -693498
6661  -715175
6662  -776472
6663  -790032
6664  -770216
6665  -793989
6666  -841168
6667  -873765
6668  -868750
6669  -861878
6670  -912844
6671  -957455
6672  -962715
6673  -957094
6674  -968791
6675 -1026853
6676 -1051726
6677 -1037207
6678 -1050179
6679 -1091665
6680 -1132787
6681 -1136569
6682 -1120060
6683 -1160477
6684 -1207264
6685 -1222884
6686 -1217815
6687 -1224747
6688 -1272212
6689 -1323712
6690 -1300169
6691 -1306223
6692 -1341838
6693 -1388584
6694 -1401268
6695 -1380982
6696 -1410895
6697 -1466870
6698 -1477411
6699 -1477054
6700 -1477784
6701 -1522914
6702 -1566283
6703 -1563861
6704 -1555738
6705 -1588848
6706 -1633413
6707 -1655324
6708 -1634219
6709 -1650292
6710 -1706959
6711 -1733641
6712 -1736438
6713 -1722405
6714 -1770664
6715 -1817557
6716 -1814088
6717 -1799701
6718 -1836177
6719 -1883562
6720 -1912306
6721 -1891554
6722 -1892302
6723 -1953035
6724 -1985426
6725 -1985703
6726 -1971204
6727 -1997738
6728 -2062094
6729 -2074855
6730 -2054045
6731 -2067566
6732 -2114855
6733 -2160512
6734 -2146700
6735 -2134780
6736 -2182940
6737 -2225253
6738 -2236915
6739 -2216896
6740 -2234672
6741 -2299365
6742 -2313011
6743 -2307269
6744 -2310087
6745 -2350819
6746 -2398579
6747 -2400520
6748 -2370348
6749 -2412371
6750 -2458705
6751 -2477187
6752 -2460309
6753 -2462440
6754 -2526905
6755 -2557016
6756 -2545899
6757 -2545607
6758 -2577212
6759 -2629643
6760 -2634488
6761 -2615439
6762 -2639515
6763 -2692024
6764 -2715042
6765 -2707309
6766 -2696146
6767 -2748486
6768 -2787243
6769 -2783385
6770 -2777090
6771 -2801790
6772 -2849143
6773 -2870416
6774 -2849357
6775 -2863016
6776 -2907909
6777 -2946141
6778 -2945749
6779 -2928157
6780 -2970363
6781 -3014364
6782 -3005344
6783 -3007290
6784 -3018917
6785 -3072887
6786 -3097283
6787 -3074954
6788 -3086812
6789 -3129939
6790 -3160486
6791 -3171745
6792 -3146165
6793 -3182085
6794 -3226152
6795 -3236496
6796 -3226713
6797 -3240477
6798 -3284640
6799 -3319393
6800 -3297253
6801 -3298197
6802 -3332281
6803 -3379453
6804 -3385517
6805 -3367548
6806 -3386408
6807 -3444093
6808 -3459958
6809 -3448131
6810 -3448940
6811 -3480961
6812 -3532046
6813 -3516994
6814 -3508458
6815 -3544432
6816 -3573350
6817 -3600241
6818 -3579979
6819 -3593655
6820 -3641482
6821 -3661934
6822 -3662798
6823 -3653003
6824 -3683783
6825 -3733923
6826 -3729725
6827 -3713106
6828 -3742652
6829 -3781600
6830 -3810752
6831 -3789498
6832 -3785635
6833 -3838009
6834 -3863609
6835 -3863506
6836 -3846964
6837 -3876209
6838 -3932681
6839 -3935622
6840 -3916204
6841 -3933956
6842 -3969030
6843 -4009221
6844 -3995770
6845 -3983856
6846 -4021909
6847 -4063326
6848 -4064958
6849 -4047096
6850 -4058885
6851 -4118779
6852 -4130205
6853 -4115110
6854 -4121249
6855 -4156062
6856 -4191912
6857 -4186602
6858 -4168838
6859 -4207163
6860 -4247991
6861 -4256241
6862 -4238563
6863 -4238401
6864 -4291107
6865 -4322730
6866 -4299494
6867 -4297107
6868 -4330408
6869 -4372064
6870 -4378085
6871 -4352946
6872 -4377280
6873 -4417129
6874 -4428280
6875 -4425335
6876 -4411106
6877 -4464080
6878 -4496223
6879 -4488603
6880 -4472944
6881 -4503524
6882 -4536937
6883 -4557567
6884 -4524963
6885 -4549352
6886 -4583064
6887 -4613163
6888 -4603001
6889 -4586038
6890 -4618609
6891 -4669952
6892 -4657969
6893 -4652700
6894 -4658730
6895 -4698821
6896 -4725647
6897 -4704406
6898 -4700600
6899 -4743935
6900 -4765731
6901 -4770650
6902 -4747784
6903 -4774743
6904 -4823597
6905 -4823361
6906 -4807743
6907 -4811570
6908 -4850717
6909 -4887298
6910 -4868125
6911 -4856755
6912 -4896261
6913 -4925311
6914 -4932252
6915 -4909931
6916 -4916549
6917 -4977423
6918 -4981348
6919 -4969787
6920 -4955111
6921 -4998045
6922 -5040256
6923 -5021434
6924 -5002664
6925 -5026387
6926 -5069185
6927 -5083186
6928 -5050525
6929 -5060316
6930 -5102440
6931 -5120815
6932 -5113944
6933 -5107823
6934 -5129650
6935 -5175503
6936 -5170567
6937 -5147755
6938 -5160852
6939 -5199258
6940 -5218067
6941 -5198792
6942 -5190420
6943 -5234053
6944 -5260025
6945 -5250067
6946 -5238298
6947 -5251181
6948 -5304154
6949 -5306742
6950 -5275782
6951 -5292764
6952 -5322390
6953 -5350648
6954 -5336570
6955 -5319883
6956 -5355373
6957 -5384386
6958 -5377366
6959 -5365064
6960 -5374669
6961 -5420607
6962 -5432295
6963 -5408672
6964 -5410066
6965 -5441258
6966 -5469924
6967 -5458877
6968 -5438889
6969 -5468455
6970 -5500534
6971 -5506460
6972 -5485009
6973 -5479717
6974 -5524920
6975 -5552026
6976 -5528122
6977 -5522658
6978 -5543344
6979 -5574955
6980 -5580908
6981 -5549690
6982 -5569044
6983 -5603593
6984 -5618267
6985 -5603074
6986 -5585129
6987 -5629808
6988 -5658486
6989 -5634139
6990 -5621201
6991 -5637925
6992 -5678753
6993 -5686713
6994 -5651492
6995 -5655638
6996 -5704287
6997 -5722264
6998 -5702608
6999 -5686288
7000 -5705491
7001 -5753353
7002 -5735868
7003 -5723043
7004 -5726345
7005 -5765022
7006 -5780934
7007 -5750025
7008 -5749269
7009 -5790815
7010 -5798985
7011 -5799714
7012 -5774008
7013 -5787183
7014 -5835038
7015 -5831264
7016 -5806378
7017 -5808506
7018 -5838077
7019 -5866696
7020 -5842151
7021 -5825684
7022 -5858256
7023 -5884417
7024 -5886263
7025 -5861013
7026 -5861242
7027 -5908210
7028 -5901875
7029 -5889750
7030 -5881946
7031 -5911111
7032 -5942197
7033 -5920135
7034 -5891853
7035 -5919166
7036 -5949562
7037 -5958282
7038 -5926374
7039 -5922364
7040 -5970208
7041 -5980227
7042 -5961399
7043 -5947453
7044 -5960085
7045 -6002915
7046 -5988154
7047 -5958089
7048 -5978571
7049 -6003644
7050 -6020871
7051 -5997666
7052 -5970459
7053 -6016546
7054 -6037546
7055 -6025295
7056 -6003298
7057 -6009017
7058 -6050709
7059 -6056923
7060 -6014375
7061 -6024022
7062 -6050667
7063 -6071935
7064 -6055897
7065 -6025285
7066 -6055246
7067 -6085406
7068 -6075599
7069 -6056823
7070 -6051293
7071 -6089805
7072 -6105587
7073 -6069443
7074 -6061580
7075 -6086534
7076 -6111781
7077 -6105773
7078 -6064734
7079 -6088827
7080 -6117211
7081 -6116415
7082 -6095252
7083 -6086144
7084 -6110649
7085 -6139343
7086 -6106644
7087 -6093656
7088 -6111647
7089 -6136876
7090 -6146163
7091 -6105403
7092 -6103311
7093 -6141403
7094 -6141852
7095 -6125974
7096 -6110221
7097 -6133389
7098 -6158980
7099 -6139553
7100 -6113586
7101 -6129498
7102 -6152888
7103 -6167419
7104 -6124660
7105 -6129777
7106 -6158382
7107 -6161063
7108 -6148627
7109 -6126897
7110 -6140789
7111 -6183525
7112 -6157293
7113 -6131170
7114 -6136847
7115 -6166194
7116 -6178757
7117 -6139713
7118 -6125768
7119 -6159319
7120 -6173213
7121 -6157241
7122 -6128232
7123 -6141487
7124 -6178721
7125 -6168747
7126 -6138932
7127 -6135808
7128 -6157032
7129 -6182807
7130 -6148516
7131 -6125283
7132 -6155013
7133 -6181051
7134 -6163892
7135 -6136186
7136 -6128179
7137 -6169061
7138 -6168540
7139 -6139833
7140 -6126843
7141 -6148205
7142 -6173984
7143 -6151498
7144 -6116396
7145 -6143260
7146 -6154023
7147 -6156469
7148 -6127190
7149 -6115623
7150 -6144664
7151 -6162721
7152 -6126489
7153 -6112941
7154 -6127590
7155 -6154321
7156 -6144276
7157 -6102723
7158 -6112790
7159 -6137473
7160 -6140216
7161 -6110111
7162 -6082703
7163 -6120221
7164 -6137304
7165 -6114987
7166 -6087929
7167 -6092346
7168 -6122320
7169 -6126194
7170 -6078268
7171 -6077269
7172 -6101089
7173 -6110949
7174 -6091102
7175 -6056564
7176 -6078803
7177 -6111914
7178 -6081951
7179 -6053235
7180 -6051346
7181 -6079029
7182 -6090120
7183 -6045824
7184 -6035834
7185 -6061422
7186 -6076551
7187 -6057072
7188 -6019362
7189 -6027633
7190 -6058361
7191 -6046332
7192 -6015494
7193 -6001723
7194 -6030789
7195 -6053264
7196 -6009875
7197 -5984793
7198 -5999099
7199 -6026485
7200 -6014972
7201 -5980260
7202 -5965362
7203 -6006693
7204 -5997336
7205 -5969671
7206 -5949570
7207 -5962760
7208 -5994023
7209 -5965178
7210 -5933829
7211 -5940077
7212 -5960276
7213 -5963314
7214 -5921821
7215 -5906149
7216 -5941399
7217 -5942859
7218 -5918148
7219 -5891392
7220 -5891239
7221 -5931493
7222 -5899916
7223 -5872264
7224 -5869634
7225 -5889257
7226 -5896035
7227 -5862308
7228 -5836297
7229 -5865988
7230 -5867472
7231 -5851130
7232 -5819343
7233 -5824620
7234 -5853121
7235 -5834857
7236 -5798725
7237 -5796969
7238 -5809835
7239 -5825676
7240 -5790469
7241 -5762540
7242 -5775763
7243 -5793039
7244 -5778463
7245 -5743881
7246 -5732652
7247 -5769544
7248 -5761283
7249 -5723666
7250 -5707364
7251 -5718680
7252 -5739716
7253 -5719956
7254 -5669338
7255 -5684035
7256 -5703831
7257 -5696130
7258 -5659930
7259 -5642501
7260 -5670534
7261 -5675745
7262 -5632336
7263 -5614346
7264 -5621681
7265 -5640069
7266 -5628949
7267 -5581967
7268 -5588530
7269 -5612245
7270 -5601393
7271 -5571165
7272 -5537214
7273 -5559496
7274 -5583050
7275 -5542775
7276 -5518127
7277 -5515334
7278 -5540020
7279 -5535310
7280 -5482611
7281 -5475446
7282 -5501313
7283 -5501576
7284 -5476894
7285 -5437659
7286 -5445734
7287 -5477900
7288 -5453988
7289 -5414930
7290 -5402026
7291 -5432398
7292 -5437012
7293 -5389056
7294 -5361112
7295 -5383501
7296 -5383619
7297 -5370387
7298 -5326345
7299 -5330470
7300 -5356976
7301 -5338863
7302 -5302548
7303 -5288526
7304 -5297133
7305 -5316849
7306 -5276738
7307 -5246882
7308 -5253828
7309 -5269404
7310 -5253183
7311 -5210368
7312 -5200954
7313 -5236160
7314 -5221108
7315 -5184935
7316 -5158076
7317 -5170070
7318 -5190008
7319 -5159882
7320 -5118542
7321 -5127389
7322 -5140595
7323 -5137038
7324 -5088835
7325 -5064738
7326 -5094719
7327 -5093944
7328 -5059587
7329 -5029224
7330 -5031922
7331 -5056579
7332 -5038625
7333 -4988138
7334 -4982977
7335 -5002640
7336 -5004817
7337 -4961772
7338 -4923343
7339 -4952996
7340 -4953959
7341 -4931148
7342 -4898585
7343 -4883319
7344 -4907928
7345 -4903950
7346 -4848853
7347 -4846078
7348 -4850880
7349 -4861552
7350 -4830239
7351 -4788234
7352 -4801444
7353 -4814682
7354 -4790479
7355 -4753526
7356 -4735376
7357 -4760194
7358 -4761709
7359 -4711938
7360 -4691364
7361 -4701051
7362 -4712816
7363 -4693552
7364 -4637310
7365 -4643398
7366 -4656029
7367 -4646672
7368 -4612931
7369 -4578502
7370 -4594614
7371 -4611500
7372 -4564989
7373 -4540107
7374 -4539913
7375 -4554161
7376 -4539877
7377 -4493745
7378 -4482796
7379 -4502958
7380 -4486021
7381 -4464522
7382 -4419041
7383 -4436322
7384 -4447944
7385 -4414043
7386 -4379773
7387 -4374887
7388 -4383946
7389 -4382177
7390 -4332356
7391 -4311099
7392 -4331247
7393 -4327393
7394 -4303460
7395 -4262449
7396 -4254957
7397 -4295234
7398 -4254168
7399 -4217167
7400 -4205960
7401 -4219422
7402 -4217491
7403 -4173217
7404 -4145394
7405 -4159626
7406 -4158028
7407 -4142611
7408 -4092236
7409 -4086823
7410 -4110599
7411 -4089960
7412 -4046390
7413 -4032852
7414 -4035229
7415 -4053497
7416 -4003980
7417 -3967017
7418 -3974819
7419 -3986303
7420 -3965689
7421 -3924103
7422 -3902319
7423 -3926702
7424 -3923279
7425 -3875427
7426 -3848869
7427 -3854375
7428 -3872350
7429 -3841866
7430 -3789389
7431 -3798115
7432 -3804637
7433 -3792016
7434 -3743953
7435 -3719946
7436 -3748643
7437 -3744115
7438 -3698469
7439 -3671601
7440 -3661398
7441 -3691329
7442 -3662178
7443 -3610462
7444 -3603943
7445 -3609098
7446 -3605215
7447 -3576202
7448 -3529013
7449 -3550616
7450 -3557472
7451 -3523422
7452 -3485351
7453 -3474363
7454 -3493902
7455 -3485129
7456 -3426443
7457 -3411301
7458 -3416911
7459 -3430278
7460 -3390370
7461 -3345944
7462 -3342230
7463 -3361256
7464 -3336037
7465 -3303344
7466 -3275354
7467 -3293425
7468 -3300274
7469 -3243254
7470 -3216447
7471 -3224580
7472 -3232730
7473 -3210040
7474 -3146675
7475 -3147229
7476 -3167715
7477 -3150309
7478 -3108224
7479 -3078054
7480 -3091006
7481 -3105287
7482 -3050051
7483 -3018553
7484 -3011560
7485 -3034820
7486 -3012662
7487 -2962930
7488 -2943296
7489 -2962298
7490 -2949404
7491 -2918284
7492 -2875058
7493 -2883955
7494 -2894233
7495 -2856585
7496 -2819289
7497 -2814379
7498 -2810819
7499 -2818349
7500 -2766387
7501 -2742347
7502 -2750678
7503 -2750159
7504 -2719431
7505 -2683513
7506 -2667670
7507 -2694959
7508 -2659001
7509 -2623082
7510 -2606413
7511 -2613424
7512 -2616809
7513 -2571866
7514 -2536084
7515 -2545493
7516 -2548129
7517 -2517052
7518 -2471616
7519 -2455440
7520 -2480327
7521 -2467499
7522 -2417364
7523 -2400800
7524 -2393231
7525 -2414465
7526 -2367820
7527 -2325010
7528 -2323848
7529 -2333923
7530 -2315501
7531 -2276118
7532 -2243947
7533 -2274216
7534 -2261753
7535 -2212666
7536 -2187502
7537 -2182002
7538 -2195977
7539 -2168290
7540 -2113364
7541 -2116986
7542 -2117056
7543 -2106921
7544 -2067499
7545 -2036169
7546 -2045600
7547 -2051192
7548 -2000882
7549 -1974225
7550 -1965255
7551 -1983085
7552 -1961431
7553 -1908608
7554 -1896401
7555 -1911738
7556 -1890275
7557 -1861142
7558 -1815411
7559 -1834455
7560 -1840016
7561 -1806080
7562 -1766130
7563 -1749501
7564 -1759393
7565 -1753675
7566 -1689170
7567 -1680691
7568 -1685441
7569 -1687826
7570 -1657231
7571 -1608257
7572 -1606234
7573 -1622647
7574 -1596889
7575 -1553392
7576 -1525303
7577 -1541518
7578 -1540021
7579 -1490065
7580 -1456659
7581 -1469624
7582 -1466358
7583 -1448766
7584 -1397614
7585 -1385886
7586 -1403567
7587 -1381272
7588 -1332933
7589 -1312038
7590 -1312382
7591 -1330812
7592 -1280256
7593 -1236488
7594 -1244110
7595 -1251245
7596 -1235070
7597 -1181899
7598 -1153940
7599 -1180243
7600 -1167967
7601 -1130837
7602 -1091449
7603 -1091145
7604 -1111892
7605 -1078306
7606 -1017142
7607 -1017722
7608 -1021595
7609 -1023570
7610  -968015
7611  -936074
7612  -947554
7613  -957366
7614  -912512
7615  -877707
7616  -857003
7617  -891299
7618  -861873
7619  -812618
7620  -793198
7621  -799002
7622  -795502
7623  -761146
7624  -716646
7625  -731829
7626  -725872
7627  -703085
7628  -661148
7629  -638101
7630  -660515
7631  -650549
7632  -596175
7633  -573712
7634  -573459
7635  -583592
7636  -554675
7637  -500635
7638  -501361
7639  -514291
7640  -490279
7641  -444915
7642  -414671
7643  -435339
7644  -431850
7645  -388822
7646  -358039
7647  -358547
7648  -364756
7649  -344526
7650  -284214
7651  -279971
7652  -287287
7653  -273957
7654  -235731
7655  -201323
7656  -204267
7657  -222964
7658  -177709
7659  -139232
7660  -123097
7661  -143436
7662  -127012
7663   -78476
7664   -49728
7665   -72128
7666   -55987
7667   -28211
7668    16154
7669    11733
7670      785
7671    36540
7672    72677
7673    89027
7674    83380
7675    82125
7676   142734
7677   157985
7678   151749
7679   149268
7680   190293
7681   229956
7682   237407
7683   215636
7684   248482
7685   280933
7686   313908
7687   301366
7688   297883
7689   339559
7690   382556
7691   365851
7692   370640
7693   392445
7694   444095
7695   454697
7696   439648
7697   452537
7698   498219
7699   526108
7700   521318
7701   504523
7702   549782
7703   592565
7704   592792
7705   585261
7706   597170
7707   646110
7708   678097
7709   647372
7710   669149
7711   704215
7712   735523
7713   746395
7714   730314
7715   750702
7716   805851
7717   809459
7718   799835
7719   798517
7720   857455
7721   889963
7722   871953
7723   863128
7724   904606
7725   942411
7726   957287
7727   937887
7728   957346
7729  1004438
7730  1026826
7731  1006354
7732  1010829
7733  1046975
7734  1104102
7735  1083286
7736  1077758
7737  1107721
7738  1148174
7739  1167109
7740  1154958
7741  1153647
7742  1203765
7743  1225235
7744  1223437
7745  1214813
7746  1249462
7747  1299241
7748  1300494
7749  1283600
7750  1303634
7751  1343015
7752  1373976
7753  1358387
7754  1352606
7755  1400966
7756  1436150
7757  1425465
7758  1429264
7759  1440015
7760  1501000
7761  1504701
7762  1489442
7763  1499376
7764  1539429
7765  1579355
7766  1577510
7767  1551662
7768  1602368
7769  1632343
7770  1640210
7771  1629384
7772  1633434
7773  1685968
7774  1715310
7775  1691571
7776  1698841
7777  1728453
7778  1772886
7779  1773745
7780  1758653
7781  1779949
7782  1826764
7783  1837947
7784  1834181
7785  1826650
7786  1883141
7787  1905652
7788  1899117
7789  1891583
7790  1919678
7791  1959335
7792  1977434
7793  1941391
7794  1979802
7795  2012900
7796  2034575
7797  2026685
7798  2025148
7799  2064020
7800  2109684
7801  2083537
7802  2089255
7803  2096659
7804  2145189
7805  2164490
7806  2144560
7807  2150090
7808  2196537
7809  2223194
7810  2227298
7811  2204637
7812  2243288
7813  2287162
7814  2285769
7815  2270878
7816  2291212
7817  2325988
7818  2359937
7819  2331066
7820  2337029
7821  2372699
7822  2406340
7823  2407109
7824  2399269
7825  2409103
7826  2468189
7827  2462702
7828  2462207
7829  2459232
7830  2501864
7831  2532801
7832  2526283
7833  2512569
7834  2553213
7835  2581278
7836  2596086
7837  2568294
7838  2593103
7839  2634559
7840  2654345
7841  2637147
7842  2642873
7843  2667568
7844  2712162
7845  2705111
7846  2696475
7847  2713507
7848  2755721
7849  2766852
7850  2754994
7851  2750403
7852  2805741
7853  2820708
7854  2820844
7855  2805778
7856  2840159
7857  2883001
7858  2889538
7859  2853434
7860  2888254
7861  2915326
7862  2951975
7863  2927548
7864  2922260
7865  2961681
7866  3001139
7867  2983105
7868  2985127
7869  2991614
7870  3046081
7871  3047579
7872  3029862
7873  3044262
7874  3082930
7875  3109576
7876  3107389
7877  3074404
7878  3119235
7879  3156305
7880  3164081
7881  3140319
7882  3153271
7883  3194497
7884  3226323
7885  3196848
7886  3202329
7887  3220923
7888  3265232
7889  3263828
7890  3241986
7891  3259894
7892  3309539
7893  3318114
7894  3315611
7895  3299396
7896  3347338
7897  3377557
7898  3356061
7899  3345428
7900  3380786
7901  3406934
7902  3430566
7903  3396589
7904  3418296
7905  3452693
7906  3471628
7907  3460463
7908  3451801
7909  3472696
7910  3526930
7911  3507557
7912  3505019
7913  3505353
7914  3558542
7915  3577568
7916  3555076
7917  3544837
7918  3590828
7919  3614269
7920  3611332
7921  3587397
7922  3617425
7923  3659929
7924  3665844
7925  3640431
7926  3657545
7927  3686069
7928  3724731
7929  3689244
7930  3686672
7931  3724567
7932  3761358
7933  3749185
7934  3741116
7935  3744110
7936  3802070
7937  3796882
7938  3793591
7939  3778741
7940  3816641
7941  3847662
7942  3842754
7943  3818464
7944  3855226
7945  3873384
7946  3896697
7947  3869965
7948  3882834
7949  3914845
7950  3944459
7951  3912617
7952  3921222
7953  3931158
7954  3981820
7955  3965905
7956  3954625
7957  3972595
7958  4009682
7959  4013573
7960  4005615
7961  3991395
7962  4040444
7963  4051127
7964  4048990
7965  4029702
7966  4057645
7967  4093762
7968  4102522
7969  4065252
7970  4087856
7971  4110755
7972  4140344
7973  4112572
7974  4110917
7975  4135243
7976  4184188
7977  4160539
7978  4159143
7979  4155261
7980  4206137
7981  4207174
7982  4196428
7983  4189497
7984  4233916
7985  4238721
7986  4248975
7987  4213381
7988  4250209
7989  4277234
7990  4281105
7991  4252775
7992  4270326
7993  4296418
7994  4326685
7995  4295345
7996  4292526
7997  4317008
7998  4354630
7999  4342724
8000  4325785
8001  4334605
8002  4382898
8003  4377661
8004  4372550
8005  4347633
8006  4397485
8007  4425236
8008  4409931
8009  4380033
8010  4418520
8011  4437339
8012  4459359
8013  4414470
8014  4433307
8015  4462514
8016  4486437
8017  4461764
8018  4461454
8019  4466761
8020  4526484
8021  4497218
8022  4484373
8023  4485475
8024  4536942
8025  4536997
8026  4518798
8027  4499730
8028  4559238
8029  4560417
8030  4570889
8031  4526470
8032  4561223
8033  4594489
8034  4600016
8035  4566307
8036  4581499
8037  4589467
8038  4641988
8039  4602523
8040  4600160
8041  4613548
8042  4653993
8043  4638119
8044  4634457
8045  4612056
8046  4679904
8047  4667480
8048  4659665
8049  4641308
8050  4681802
8051  4696407
8052  4698878
8053  4651689
8054  4698659
8055  4705009
8056  4725642
8057  4685369
8058  4695616
8059  4722176
8060  4762710
8061  4709889
8062  4724963
8063  4718438
8064  4775075
8065  4748918
8066  4736335
8067  4731203
8068  4787233
8069  4772476
8070  4781372
8071  4737231
8072  4799375
8073  4798063
8074  4800888
8075  4757392
8076  4798000
8077  4805484
8078  4840445
8079  4775032
8080  4810613
8081  4812694
8082  4861826
8083  4814647
8084  4820841
8085  4815551
8086  4878519
8087  4827355
8088  4843795
8089  4820069
8090  4884648
8091  4868560
8092  4871406
8093  4828930
8094  4889582
8095  4868858
8096  4897709
8097  4836465
8098  4894493
8099  4882928
8100  4923970
8101  4857749
8102  4896324
8103  4874211
8104  4955414
8105  4871026
8106  4915116
8107  4880541
8108  4961640
8109  4893943
8110  4940778
8111  4863589
8112  4986894
8113  4882438
8114  4981153
8115  4845064
8116  5008854
8117  4866498
8118  5059710
8119  4743242
8120  5212442
8121  4278380
$$ Imaginary data points
##PAGE= N=2
##DATA TABLE= (X++(I..I)), XYDATA
0 -5311126
1 -11808008
2 -8304418
3 -5677036
4 -5822207
5 -8537217
6 -8442395
7 -4938725
8 -5106897
9 -7541861
10 -8676732
11 -7768650
12 -5253419
13 -7009079
14 -9487888
15 -8215863
16 -7035696
17 -7095230
18 -9218627
19 -10185198
20 -6869153
21 -6058572
22 -8064745
23 -9494449
24 -9181557
25 -6975573
26 -8296690
27 -11003736
28 -9644735
29 -8114039
30 -7722476
31 -9329508
32 -10913238
33 -8685377
34 -7858364
35 -9660027
36 -10912905
37 -10914526
38 -8384867
39 -8518371
40 -11309971
41 -10862883
42 -9575794
43 -9133208
44 -10432297
45 -12266538
46 -10049095
47 -8628006
48 -10420752
49 -11821485
50 -12094611
51 -9811499
52 -9507413
53 -12558854
54 -12528266
55 -10676349
56 -9570669
57 -10743243
58 -13702747
59 -12226826
60 -9693967
61 -10707020
62 -12642201
63 -13772358
64 -11635114
65 -10075784
66 -12823729
67 -13701455
68 -12689109
69 -11599333
70 -11676024
71 -13948392
72 -13143276
73 -11090857
74 -12082674
75 -13524175
76 -14551736
77 -12943614
78 -11126987
79 -13709022
80 -15165964
81 -13904495
82 -12221069
83 -12023429
84 -15189440
85 -15461274
86 -12533043
87 -12503286
88 -13946064
89 -15448895
90 -14320846
91 -12035270
92 -14188581
93 -16171549
94 -15230686
95 -13654463
96 -12771731
97 -15400475
98 -16525246
99 -14033622
100 -13417527
101 -14384214
102 -16135173
103 -15982487
104 -13408624
105 -14735743
106 -17101697
107 -16644155
108 -15069390
109 -13766822
110 -16046748
111 -17590493
112 -14802702
113 -13625893
114 -14925739
115 -17399463
116 -17942270
117 -14779168
118 -14781167
119 -17323721
120 -17674798
121 -16397454
122 -14268875
123 -15742631
124 -18470963
125 -16959561
126 -15456629
127 -15786771
128 -17523576
129 -18601671
130 -16006052
131 -15631489
132 -18151442
133 -18666338
134 -17512896
135 -15238048
136 -16018256
137 -19043684
138 -18104123
139 -16392826
140 -16553745
141 -18495717
142 -20334824
143 -17619467
144 -15723894
145 -17901890
146 -19371174
147 -19085691
148 -16729685
149 -16617419
150 -19788931
151 -19468316
152 -17325291
153 -16859842
154 -18443361
155 -21014593
156 -19206505
157 -16823184
158 -18386173
159 -19926286
160 -20160865
161 -18067554
162 -16940715
163 -19876055
164 -20636373
165 -18967140
166 -17980880
167 -18681890
168 -21454069
169 -20533820
170 -17645372
171 -18648660
172 -20527266
173 -21228934
174 -19232058
175 -17308257
176 -19957359
177 -21495527
178 -20138895
179 -18959813
180 -18915719
181 -21493024
182 -21679243
183 -19068321
184 -19265664
185 -20487796
186 -21409077
187 -20409407
188 -18344861
189 -20419826
190 -22378139
191 -21165827
192 -19673200
193 -19181696
194 -21686798
195 -22537025
196 -19766868
197 -19558715
198 -21150732
199 -22499254
200 -21890254
201 -19276031
202 -20418949
203 -22695845
204 -22012625
205 -20647504
206 -19698715
207 -21818114
208 -23541772
209 -21139527
210 -20158798
211 -21338649
212 -22866273
213 -22992463
214 -20308435
215 -20590667
216 -22932285
217 -22692579
218 -21533591
219 -20383542
220 -21962807
221 -24124578
222 -22199241
223 -20960558
224 -21901068
225 -23201593
226 -23552005
227 -20866455
228 -20581150
229 -23335298
230 -23755597
231 -22580101
232 -20957466
233 -22087360
234 -24852901
235 -23240218
236 -21173879
237 -21791737
238 -23434260
239 -24583166
240 -22131160
241 -20904531
242 -23359396
243 -24226455
244 -23444127
245 -21774711
246 -22131048
247 -25089137
248 -24335450
249 -22054547
250 -21984294
251 -23310440
252 -25072245
253 -23172331
254 -21184394
255 -23387078
256 -24927370
257 -24474319
258 -22476286
259 -21865601
260 -24817825
261 -24988351
262 -22864347
263 -22619070
264 -23660056
265 -25559639
266 -24228610
267 -21703651
268 -23255564
269 -25022038
270 -25049879
271 -23377407
272 -22170639
273 -24951066
274 -25960314
275 -23708734
276 -22632219
277 -23263939
278 -25644334
279 -25335089
280 -22491684
281 -23323287
282 -25293590
283 -25674952
284 -24148960
285 -22305146
286 -24615558
287 -26463202
288 -24642293
289 -23136134
290 -23113547
291 -25523856
292 -26209838
293 -23301280
294 -23202994
295 -25173195
296 -26223156
297 -25310365
298 -22878222
299 -24211690
300 -26450813
301 -25209305
302 -23731185
303 -23400729
304 -25541932
305 -26876300
306 -24171110
307 -23381716
308 -25086950
309 -26300667
310 -25863845
311 -23252712
312 -23861319
313 -26627299
314 -26159371
315 -24582328
316 -23536942
317 -25127709
318 -27139535
319 -24869257
320 -23462508
321 -24931755
322 -26398168
323 -26553610
324 -23970272
325 -23735761
326 -26504484
327 -26606507
328 -25203576
329 -23856410
330 -24791673
331 -27276754
332 -25690293
333 -23691565
334 -24541155
335 -26098859
336 -27127212
337 -25054475
338 -23981088
339 -26348485
340 -26748748
341 -25519862
342 -24108195
343 -24481089
344 -27118751
345 -26326753
346 -24238287
347 -24751010
348 -26086146
349 -27308211
350 -25544031
351 -23813713
352 -25965613
353 -27007502
354 -26008983
355 -24471278
356 -24292289
357 -26986870
358 -26910282
359 -24665400
360 -24759740
361 -25944197
362 -27396951
363 -26072990
364 -23766513
365 -25485630
366 -27144991
367 -26592155
368 -24963490
369 -24100112
370 -26680982
371 -27474280
372 -25212522
373 -24660098
374 -25506519
375 -27210842
376 -26676563
377 -24152971
378 -25242224
379 -27103380
380 -26874578
381 -25393041
382 -24035315
383 -26191802
384 -27567118
385 -25470737
386 -24590579
387 -25355693
388 -27298005
389 -27297728
390 -24377394
391 -24689863
392 -26792612
393 -27014457
394 -25730420
395 -23956519
396 -25713362
397 -27787476
398 -26037720
399 -24685608
400 -24971225
401 -26892445
402 -27734180
403 -24907505
404 -24340667
405 -26379925
406 -27091073
407 -26156707
408 -23937062
409 -24990840
410 -27737334
411 -26753728
412 -25121522
413 -24768547
414 -26252807
415 -27692898
416 -25247028
417 -24020298
418 -25867751
419 -27000671
420 -26657767
421 -24427327
422 -24609710
423 -27346193
424 -26781108
425 -24999783
426 -24413166
427 -25766250
428 -27865773
429 -25974377
430 -23990914
431 -25334261
432 -26723598
433 -26941930
434 -24737910
435 -23982765
436 -26712558
437 -27024187
438 -25360830
439 -24316831
440 -25116992
441 -27588411
442 -26427163
443 -23998569
444 -24883277
445 -26463907
446 -27107750
447 -25030647
448 -23404876
449 -25877038
450 -27054270
451 -25783839
452 -24458548
453 -24577752
454 -27106802
455 -26754066
456 -24082095
457 -24269093
458 -25734702
459 -26925523
460 -25550952
461 -23417885
462 -25277971
463 -26911863
464 -25998774
465 -24498233
466 -23916692
467 -26301560
468 -26890692
469 -24411455
470 -24005700
471 -25107222
472 -26466982
473 -25788662
474 -23482872
475 -24806224
476 -26713410
477 -25996572
478 -24417076
479 -23420101
480 -25650977
481 -26905307
482 -24473238
483 -23622641
484 -24673826
485 -26270186
486 -26093595
487 -23417896
488 -23822293
489 -25920338
490 -25982536
491 -24871437
492 -23305151
493 -24698443
494 -26611998
495 -24867848
496 -23610924
497 -24045846
498 -25401766
499 -25870514
500 -23457195
501 -23365128
502 -25496669
503 -25741439
504 -24786048
505 -23215515
506 -24212957
507 -26309605
508 -24722145
509 -23150016
510 -23530865
511 -24961116
512 -25890947
513 -23559566
514 -22702227
515 -24833770
516 -25616204
517 -24878199
518 -22909039
519 -23210076
520 -25835938
521 -25016325
522 -23015205
523 -22767498
524 -24083675
525 -25766095
526 -23983224
527 -22376862
528 -24030459
529 -25052781
530 -24693792
531 -22811759
532 -22424500
533 -25029011
534 -24914714
535 -22993576
536 -22544051
537 -23583524
538 -25395097
539 -23923498
540 -21758654
541 -23137936
542 -24640552
543 -24701483
544 -22802625
545 -21636997
546 -24124623
547 -24870346
548 -23071244
549 -22147831
550 -22673048
551 -24726507
552 -24073348
553 -21630328
554 -22351948
555 -23822019
556 -24305104
557 -22901692
558 -21306668
559 -23428317
560 -24616954
561 -22792321
562 -21457960
563 -21731167
564 -24114049
565 -24154011
566 -21408874
567 -21648351
568 -23400734
569 -24192196
570 -22893983
571 -20584939
572 -22090938
573 -24033501
574 -22943870
575 -21459831
576 -20907271
577 -23006465
578 -24139017
579 -21674986
580 -20929795
581 -22201816
582 -23476208
583 -23040211
584 -20494795
585 -21122319
586 -23237251
587 -22595257
588 -21234485
589 -20496287
590 -22225295
591 -23684787
592 -21401180
593 -20334450
594 -21555586
595 -22840351
596 -22664746
597 -20037369
598 -20163134
599 -22779489
600 -22794195
601 -21162022
602 -19480536
603 -20659395
604 -23155172
605 -21710224
606 -19870491
607 -20366072
608 -21868391
609 -22716615
610 -20361179
611 -19310264
612 -21440002
613 -22036909
614 -21034705
615 -19374209
616 -19747570
617 -22218338
618 -21428758
619 -19568657
620 -19751434
621 -21031743
622 -22193327
623 -20177129
624 -18544832
625 -20423297
626 -21410714
627 -20727685
628 -19085579
629 -18895018
630 -21389384
631 -21243915
632 -19324370
633 -19106562
634 -20022043
635 -21463339
636 -20114567
637 -18034237
638 -19280150
639 -20474487
640 -20375487
641 -19118297
642 -18328780
643 -20435663
644 -20766078
645 -18833069
646 -18357209
647 -19105879
648 -20631180
649 -19715202
650 -17497330
651 -18699181
652 -20148048
653 -19846051
654 -18380330
655 -17332876
656 -19539011
657 -20504206
658 -18530277
659 -17585359
660 -18024715
661 -19839833
662 -19732704
663 -17179720
664 -17457865
665 -19025683
666 -19409118
667 -18336146
668 -16573239
669 -18098146
670 -19734587
671 -18244329
672 -17114914
673 -17292663
674 -19072424
675 -19405453
676 -16665271
677 -16387010
678 -18103350
679 -18704112
680 -17795538
681 -15883856
682 -17171607
683 -19358885
684 -18125572
685 -16455653
686 -15977974
687 -17619480
688 -18924371
689 -16618757
690 -15529878
691 -16991261
692 -18159415
693 -17847648
694 -15485113
695 -15740746
696 -18185948
697 -17718896
698 -16177894
699 -15380189
700 -16509218
701 -18124889
702 -16263781
703 -14841996
704 -16049454
705 -17241464
706 -17295754
707 -15075404
708 -14752088
709 -17343270
710 -17349976
711 -15588295
712 -14398025
713 -15343450
714 -17584396
715 -16211976
716 -14126162
717 -14898349
718 -16381926
719 -17049964
720 -14886910
721 -13450964
722 -15688196
723 -16663423
724 -15620729
725 -14132428
726 -14050691
727 -16300907
728 -15926748
729 -13766420
730 -13827041
731 -15028537
732 -16198552
733 -14701454
734 -12882842
735 -14728156
736 -15910975
737 -14949144
738 -13512079
739 -13101708
740 -15208765
741 -15271722
742 -13086059
743 -12903286
744 -13971261
745 -15389536
746 -14504416
747 -12244761
748 -13416420
749 -14948126
750 -14436022
751 -12948207
752 -11914385
753 -13940306
754 -14884690
755 -12798074
756 -12037482
757 -12872603
758 -14523515
759 -14151048
760 -11562253
761 -12128397
762 -13909663
763 -13731887
764 -12395710
765 -11097209
766 -12889807
767 -14407534
768 -12480571
769 -11184104
770 -11566054
771 -13322120
772 -13804600
773 -11247786
774 -10925411
775 -12709121
776 -13227930
777 -12309613
778 -10368917
779 -11258659
780 -13301841
781 -12166178
782 -10796967
783 -10671272
784 -11952488
785 -12906557
786 -10875341
787 -10198476
788 -11728924
789 -12272320
790 -11662101
791 -9824876
792 -10211342
793 -12351888
794 -11493230
795 -9982654
796 -9823918
797 -11050532
798 -12275991
799 -10298152
800 -9045021
801 -10537510
802 -11398147
803 -11025747
804 -9095261
805 -8899538
806 -11262913
807 -11078804
808 -9511818
809 -8917597
810 -9756396
811 -11459690
812 -10070281
813 -8231765
814 -9193570
815 -10258389
816 -10410719
817 -8634270
818 -7775361
819 -10082523
820 -10499970
821 -8916799
822 -8049667
823 -8626682
824 -10454410
825 -9414989
826 -7283118
827 -8101281
828 -9365842
829 -9794912
830 -8259060
831 -6832046
832 -8822564
833 -9767442
834 -8350548
835 -7088087
836 -7143905
837 -9302675
838 -9194038
839 -6801231
840 -6934752
841 -8298737
842 -9180528
843 -7858784
844 -5736589
845 -7313610
846 -8895360
847 -7842233
848 -6423304
849 -6036073
850 -8166529
851 -8802324
852 -6411392
853 -5884646
854 -7004411
855 -8177462
856 -7459793
857 -5020745
858 -5865864
859 -7855114
860 -7385271
861 -6008598
862 -5054707
863 -6790764
864 -8081430
865 -5931945
866 -4819355
867 -5615746
868 -7012943
869 -7051173
870 -4675629
871 -4795891
872 -6799679
873 -6740244
874 -5464033
875 -4048120
876 -5235037
877 -7071993
878 -5438862
879 -3987723
880 -4494261
881 -5883710
882 -6405431
883 -4096225
884 -3561975
885 -5588737
886 -5997870
887 -4950823
888 -3279411
889 -3863920
890 -6087318
891 -5086848
892 -3348877
893 -3326052
894 -4552958
895 -5733869
896 -3864338
897 -2544353
898 -4099161
899 -4905908
900 -4406464
901 -2692770
902 -2555304
903 -4869454
904 -4569104
905 -2837478
906 -2475014
907 -3377724
908 -4737710
909 -3221428
910 -1541109
911 -2939288
912 -3994171
913 -3798214
914 -2266888
915 -1580498
916 -3662725
917 -3824278
918 -2113009
919 -1478161
920 -2091752
921 -3776583
922 -2878834
923  -790307
924 -1713437
925 -3014630
926 -3170144
927 -1699019
928  -437957
929 -2365653
930 -3163222
931 -1590333
932  -692041
933  -971554
934 -2728027
935 -2439700
936  -200514
937  -578881
938 -1808205
939 -2151201
940 -1031557
941   516975
942 -1074557
943 -2334220
944  -993607
945    34717
946    24075
947 -1662532
948 -1861214
949   511549
950   620985
951  -703527
952 -1326985
953  -513860
954  1343072
955   203454
956 -1501746
957  -415824
958   891466
959  1256579
960  -360921
961 -1242448
962  1030574
963  1739514
964   435153
965  -561657
966  -125588
967  2059674
968  1579132
969  -513007
970    20308
971  1461393
972  2356315
973  1100586
974  -426551
975  1356595
976  2524343
977  1533099
978   415945
979   378549
980  2617627
981  2924531
982   813014
983   772534
984  1996122
985  3137157
986  2296262
987   343340
988  1682325
989  3371704
990  2775990
991  1557616
992  1014011
993  3065904
994  3994279
995  1931051
996  1425901
997  2553338
998  3962582
999  3629669
1000  1384516
1001  2108967
1002  4103441
1003  3982252
1004  2789691
1005  1690136
1006  3377145
1007  4986041
1008  3225913
1009  2168115
1010  2891712
1011  4497784
1012  4902959
1013  2676995
1014  2651843
1015  4681646
1016  5011368
1017  3995782
1018  2493217
1019  3581565
1020  5674871
1021  4524505
1022  3279796
1023  3655821
1024  5052449
1025  5944869
1026  3934424
1027  3209237
1028  5006498
1029  5718376
1030  5150710
1031  3556932
1032  4001269
1033  6318829
1034  5745015
1035  4333366
1036  4350869
1037  5543699
1038  6809024
1039  5137435
1040  3927227
1041  5533152
1042  6500000
1043  6196976
1044  4629059
1045  4516926
1046  6932646
1047  6964006
1048  5421052
1049  4938845
1050  5789809
1051  7495908
1052  6423045
1053  4731268
1054  5906076
1055  7183897
1056  7381452
1057  5979703
1058  5172592
1059  7237806
1060  7747584
1061  6403190
1062  5825429
1063  6354816
1064  8176288
1065  7692922
1066  5789968
1067  6486187
1068  7683639
1069  8084154
1070  6980167
1071  5850633
1072  7716792
1073  8694620
1074  7428273
1075  6649221
1076  6970134
1077  8871620
1078  8842161
1079  6700112
1080  6978715
1081  8311581
1082  8994605
1083  8084609
1084  6446573
1085  7949006
1086  9520496
1087  8599364
1088  7600292
1089  7454592
1090  9277822
1091  9865975
1092  7692422
1093  7433263
1094  8712671
1095  9672487
1096  9240995
1097  7465453
1098  8443041
1099 10264296
1100  9644602
1101  8514587
1102  7916628
1103  9490173
1104 10729896
1105  8869801
1106  8182820
1107  9311486
1108 10381021
1109 10278050
1110  8326064
1111  8731575
1112 10817395
1113 10614061
1114  9490496
1115  8607250
1116  9848416
1117 11582281
1118 10039294
1119  8841753
1120  9723545
1121 10990124
1122 11352850
1123  9337443
1124  9004163
1125 11135003
1126 11475879
1127 10541130
1128  9417790
1129 10161065
1130 12214423
1131 11170104
1132  9583124
1133 10075163
1134 11366515
1135 12256695
1136 10511307
1137  9486838
1138 11438259
1139 12326746
1140 11658765
1141 10255839
1142 10319727
1143 12601914
1144 12296356
1145 10528128
1146 10521905
1147 11672639
1148 13048901
1149 11777663
1150 10228921
1151 11780809
1152 12909334
1153 12490219
1154 11108968
1155 10685492
1156 12894186
1157 13197786
1158 11474439
1159 11153953
1160 12077871
1161 13708226
1162 12919571
1163 10920273
1164 11981979
1165 13404631
1166 13375669
1167 12057095
1168 11051810
1169 13102435
1170 14147952
1171 12598746
1172 11787017
1173 12243556
1174 14028697
1175 13967277
1176 11788354
1177 12202007
1178 13693278
1179 14140156
1180 13251533
1181 11828525
1182 13278292
1183 14637120
1184 13406817
1185 12547115
1186 12690905
1187 14250940
1188 14669529
1189 12649868
1190 12715374
1191 14185947
1192 14759928
1193 14117461
1194 12500177
1195 13509271
1196 15254160
1197 14331564
1198 13206711
1199 12989475
1200 14522480
1201 15625243
1202 13724245
1203 13113581
1204 14468304
1205 15328435
1206 15019743
1207 13197499
1208 13593273
1209 15602664
1210 15190045
1211 14079565
1212 13596742
1213 14796059
1214 16282083
1215 14703309
1216 13580877
1217 14649198
1218 15619941
1219 15756611
1220 14068315
1221 13881109
1222 15910035
1223 15969510
1224 14938150
1225 14191582
1226 14934212
1227 16701230
1228 15577973
1229 14085162
1230 14874021
1231 16007376
1232 16505853
1233 14902297
1234 14141279
1235 16162533
1236 16688220
1237 15716773
1238 14718250
1239 15000809
1240 16933560
1241 16387170
1242 14805222
1243 15339097
1244 16369889
1245 17066463
1246 15730474
1247 14543614
1248 16310137
1249 17147922
1250 16299174
1251 15263541
1252 15267134
1253 17369477
1254 17357555
1255 15447692
1256 15468971
1257 16529387
1258 17671180
1259 16713780
1260 14952585
1261 16270667
1262 17533778
1263 17037302
1264 15991838
1265 15559944
1266 17509716
1267 18026421
1268 16136841
1269 15840737
1270 16775838
1271 18005165
1272 17417061
1273 15443589
1274 16428198
1275 18045932
1276 17821631
1277 16700241
1278 15730250
1279 17434343
1280 18657454
1281 16924555
1282 16011699
1283 16703026
1284 18347093
1285 18491167
1286 16205239
1287 16356573
1288 18193203
1289 18517422
1290 17503222
1291 15947441
1292 17110207
1293 18999564
1294 17905182
1295 16730600
1296 16831619
1297 18232709
1298 19056647
1299 17122650
1300 16616219
1301 18118356
1302 18707882
1303 18221665
1304 16672813
1305 17182893
1306 19159767
1307 18518699
1308 17329056
1309 17173653
1310 18300501
1311 19469383
1312 17787944
1313 16764114
1314 18105363
1315 18948404
1316 18791647
1317 17272288
1318 17344365
1319 19446231
1320 19152044
1321 17764934
1322 17322352
1323 18233039
1324 19749709
1325 18445971
1326 17059943
1327 18269657
1328 19334307
1329 19405152
1330 17833017
1331 17273984
1332 19347057
1333 19633579
1334 18367977
1335 17655737
1336 18166916
1337 19962789
1338 19305917
1339 17602394
1340 18243677
1341 19311084
1342 19775745
1343 18478700
1344 17371816
1345 19209294
1346 20013783
1347 18923093
1348 18028476
1349 18200479
1350 20095847
1351 19950240
1352 18026409
1353 18242022
1354 19281222
1355 20008988
1356 19104910
1357 17668779
1358 19119046
1359 20277845
1360 19475190
1361 18586186
1362 18313814
1363 19916565
1364 20249784
1365 18394026
1366 18317745
1367 19365631
1368 20335723
1369 19756182
1370 17910491
1371 18870863
1372 20456054
1373 19979338
1374 18932971
1375 18248872
1376 19752796
1377 20733419
1378 18979865
1379 18374035
1380 19253140
1381 20382727
1382 20307343
1383 18421400
1384 18796186
1385 20403599
1386 20196223
1387 19291789
1388 18367686
1389 19506894
1390 20934384
1391 19573517
1392 18694538
1393 19328087
1394 20400821
1395 20643834
1396 18738201
1397 18610152
1398 20322093
1399 20460225
1400 19668104
1401 18594442
1402 19428863
1403 21202940
1404 20046196
1405 18684135
1406 19038130
1407 20259944
1408 21044727
1409 19265025
1410 18532403
1411 20269540
1412 20826855
1413 20160211
1414 18782259
1415 19057452
1416 21051403
1417 20458835
1418 19019138
1419 19071718
1420 20059333
1421 21158878
1422 19790035
1423 18633721
1424 20042785
1425 20863985
1426 20498794
1427 19055441
1428 18732179
1429 20844139
1430 20887747
1431 19283673
1432 18951171
1433 19887358
1434 21390015
1435 20330451
1436 18608295
1437 19683470
1438 20794215
1439 20744335
1440 19409888
1441 18588011
1442 20565589
1443 21233907
1444 19766806
1445 19009012
1446 19452525
1447 21140951
1448 20788276
1449 18846060
1450 19332558
1451 20543078
1452 20965579
1453 19952851
1454 18582031
1455 20107901
1456 21307099
1457 20133972
1458 19125153
1459 19167745
1460 20844849
1461 21093715
1462 19095479
1463 19098752
1464 20322008
1465 21011252
1466 20316811
1467 18646840
1468 19632450
1469 21157073
1470 20389446
1471 19370875
1472 19026913
1473 20444110
1474 21232225
1475 19454537
1476 19034131
1477 20060668
1478 20822264
1479 20493084
1480 18744830
1481 19247841
1482 20949612
1483 20520866
1484 19531755
1485 18974565
1486 20163918
1487 21379465
1488 19761503
1489 18815520
1490 19652639
1491 20612266
1492 20710738
1493 18899043
1494 18810782
1495 20653277
1496 20708055
1497 19824318
1498 18964263
1499 19696994
1500 21167969
1501 19932322
1502 18750094
1503 19356736
1504 20265387
1505 20752243
1506 19266097
1507 18741363
1508 20343575
1509 20554574
1510 19800236
1511 18862637
1512 19207306
1513 20907295
1514 20189266
1515 18795233
1516 19144691
1517 20086753
1518 20783024
1519 19341109
1520 18328204
1521 19933566
1522 20566078
1523 19832972
1524 18747249
1525 18787772
1526 20669886
1527 20434865
1528 18826308
1529 18818544
1530 19644173
1531 20656119
1532 19612791
1533 18138361
1534 19349595
1535 20329158
1536 19987799
1537 18923386
1538 18405960
1539 20164268
1540 20501589
1541 18857277
1542 18456500
1543 19138875
1544 20361981
1545 19731225
1546 18008006
1547 18948942
1548 20189106
1549 19992966
1550 18930112
1551 18038494
1552 19589900
1553 20416864
1554 18898259
1555 18196840
1556 18681279
1557 20066670
1558 19916823
1559 17938065
1560 18363642
1561 19822579
1562 19955983
1563 18970684
1564 17687762
1565 18936510
1566 20271677
1567 19007321
1568 17993153
1569 18168620
1570 19598595
1571 20082077
1572 18111716
1573 17816490
1574 19156352
1575 19676365
1576 19039306
1577 17470560
1578 18223881
1579 19986659
1580 19199653
1581 17980628
1582 17732660
1583 18960928
1584 19905661
1585 18148853
1586 17386045
1587 18613133
1588 19400781
1589 19174481
1590 17555987
1591 17639238
1592 19415654
1593 19087376
1594 17928637
1595 17343569
1596 18203158
1597 19591877
1598 18317411
1599 17134606
1600 18038297
1601 18984075
1602 19106920
1603 17486909
1604 17010204
1605 18831712
1606 18955451
1607 17795458
1608 16983016
1609 17576507
1610 19237885
1611 18404940
1612 16922990
1613 17467463
1614 18408447
1615 18903759
1616 17530103
1617 16461829
1618 17986701
1619 18627103
1620 17832030
1621 16922475
1622 16981902
1623 18661764
1624 18368445
1625 16734989
1626 16883372
1627 17722002
1628 18449215
1629 17464875
1630 16198378
1631 17489728
1632 18321284
1633 17610239
1634 16684548
1635 16428192
1636 17975651
1637 18120651
1638 16499410
1639 16410037
1640 17204409
1641 18086026
1642 17383375
1643 15791466
1644 16785054
1645 17975106
1646 17439979
1647 16409301
1648 15814442
1649 17273941
1650 17933153
1651 16389956
1652 15969054
1653 16608124
1654 17601055
1655 17340583
1656 15569558
1657 15999397
1658 17292845
1659 17105425
1660 16221978
1661 15353690
1662 16541921
1663 17658768
1664 16339200
1665 15585719
1666 15994166
1667 17000683
1668 17097020
1669 15273615
1670 15274344
1671 16693723
1672 16768751
1673 16021898
1674 14968248
1675 15839137
1676 17218715
1677 16112527
1678 15096509
1679 15298412
1680 16309523
1681 16846521
1682 15112455
1683 14594832
1684 16019086
1685 16484152
1686 15889972
1687 14545384
1688 14947635
1689 16677150
1690 15982878
1691 14686819
1692 14563309
1693 15550297
1694 16559033
1695 15109639
1696 14105225
1697 15292655
1698 15950156
1699 15603158
1700 14189267
1701 14065034
1702 15893492
1703 15768352
1704 14484767
1705 14067184
1706 14782098
1707 16078656
1708 14977056
1709 13511104
1710 14405582
1711 15327929
1712 15304826
1713 13968964
1714 13365415
1715 15133987
1716 15477084
1717 14219854
1718 13557137
1719 13962671
1720 15384656
1721 14752439
1722 13052186
1723 13590667
1724 14650356
1725 14985041
1726 13827850
1727 12740469
1728 14259375
1729 15104790
1730 14007517
1731 13043411
1732 13084722
1733 14635489
1734 14573648
1735 12722489
1736 12781558
1737 13866157
1738 14556546
1739 13747352
1740 12218125
1741 13204399
1742 14380689
1743 13708753
1744 12754512
1745 12382339
1746 13748027
1747 14273015
1748 12610203
1749 12198456
1750 13000208
1751 13793210
1752 13407842
1753 11788316
1754 12364581
1755 13708062
1756 13274978
1757 12344127
1758 11751728
1759 12923748
1760 13819148
1761 12297002
1762 11558787
1763 12183341
1764 13074917
1765 13073290
1766 11386646
1767 11458989
1768 12982068
1769 12987808
1770 12082390
1771 11087165
1772 11874334
1773 13179934
1774 12033763
1775 11013370
1776 11388693
1777 12280319
1778 12669196
1779 11188960
1780 10803775
1781 12137123
1782 12308536
1783 11621288
1784 10589983
1785 10971970
1786 12450318
1787 11698742
1788 10543152
1789 10747517
1790 11572486
1791 12187341
1792 10799022
1793  9988483
1794 11287641
1795 11731134
1796 11135309
1797 10045520
1798 10117600
1799 11721342
1800 11350100
1801 10064415
1802 10035070
1803 10743543
1804 11561419
1805 10447121
1806  9279739
1807 10388526
1808 11104205
1809 10726337
1810  9620779
1811  9303591
1812 10912362
1813 10956610
1814  9522638
1815  9155213
1816  9788797
1817 10947636
1818 10212159
1819  8686198
1820  9479372
1821 10472289
1822 10358052
1823  9252600
1824  8431232
1825  9851792
1826 10411505
1827  9146108
1828  8537803
1829  8883247
1830 10140374
1831  9899222
1832  8238570
1833  8609356
1834  9637076
1835  9764963
1836  8840574
1837  7718928
1838  8862905
1839  9800822
1840  8739711
1841  7963394
1842  8091104
1843  9391559
1844  9540729
1845  7734233
1846  7621384
1847  8745564
1848  9200742
1849  8463746
1850  7031521
1851  7863704
1852  9259857
1853  8502286
1854  7435807
1855  7140876
1856  8331410
1857  9029619
1858  7367968
1859  6764525
1860  7716464
1861  8437815
1862  8159693
1863  6654462
1864  6916757
1865  8365248
1866  7977000
1867  6950302
1868  6384828
1869  7293436
1870  8387265
1871  7022848
1872  6062186
1873  6864627
1874  7730080
1875  7731972
1876  6145799
1877  5888506
1878  7444277
1879  7459785
1880  6458969
1881  5650204
1882  6269682
1883  7704053
1884  6792141
1885  5540615
1886  5960371
1887  6774440
1888  7092509
1889  5704455
1890  5010947
1891  6450025
1892  6873127
1893  6116702
1894  5170015
1895  5320031
1896  6820512
1897  6373225
1898  4976781
1899  5059155
1900  5811276
1901  6476124
1902  5407893
1903  4304795
1904  5461354
1905  6182972
1906  5651828
1907  4672599
1908  4432543
1909  5862099
1910  5827968
1911  4427488
1912  4255671
1913  4887491
1914  5747403
1915  5044182
1916  3721757
1917  4575225
1918  5422524
1919  5027971
1920  4088348
1921  3587938
1922  4910395
1923  5266109
1924  3931131
1925  3573627
1926  4105077
1927  5075989
1928  4658955
1929  3048704
1930  3492120
1931  4579930
1932  4495222
1933  3559079
1934  2691865
1935  3903146
1936  4795349
1937  3577459
1938  2844853
1939  3114027
1940  4131163
1941  4145497
1942  2547476
1943  2595977
1944  3658205
1945  3800640
1946  3143247
1947  2121915
1948  2914496
1949  4008340
1950  3062975
1951  2205689
1952  2260932
1953  3205395
1954  3578781
1955  2037453
1956  1757005
1957  2888719
1958  3238440
1959  2671013
1960  1430401
1961  1874942
1962  3219689
1963  2562306
1964  1560115
1965  1428998
1966  2319691
1967  3069569
1968  1677607
1969   955851
1970  1955843
1971  2509919
1972  2160967
1973   843774
1974   899713
1975  2398028
1976  2106952
1977  1013397
1978   651621
1979  1403915
1980  2461186
1981  1318813
1982   184990
1983   934885
1984  1668143
1985  1662433
1986   387605
1987   -53467
1988  1449175
1989  1670358
1990   645551
1991   -61268
1992   346545
1993  1659617
1994   938416
1995  -513215
1996   -66153
1997   833890
1998  1158507
1999    21441
2000  -835875
2001   500303
2002  1039483
2003   125376
2004  -725098
2005  -623999
2006   751437
2007   512938
2008  -979676
2009  -885806
2010   -60130
2011   540013
2012  -319749
2013 -1616545
2014  -660801
2015   302825
2016  -262818
2017 -1250873
2018 -1591542
2019  -234008
2020    79524
2021 -1386431
2022 -1661722
2023  -986810
2024  -291812
2025  -803976
2026 -2190824
2027 -1555445
2028  -521807
2029  -875782
2030 -1682690
2031 -2211158
2032 -1123178
2033  -540589
2034 -1891255
2035 -2418438
2036 -1874677
2037 -1061236
2038 -1257516
2039 -2759904
2040 -2464299
2041 -1202006
2042 -1312163
2043 -2208035
2044 -3045984
2045 -2122265
2046 -1107073
2047 -2281878
2048 -3148651
2049 -2802964
2050 -1885442
2051 -1636438
2052 -3104332
2053 -3359748
2054 -2145342
2055 -1902490
2056 -2600100
2057 -3695326
2058 -3209875
2059 -1900071
2060 -2657623
2061 -3663840
2062 -3587167
2063 -2749967
2064 -2167548
2065 -3459751
2066 -4113319
2067 -3093255
2068 -2693021
2069 -3111268
2070 -4189410
2071 -4111370
2072 -2741502
2073 -3046376
2074 -4075582
2075 -4308375
2076 -3721830
2077 -2872957
2078 -3886612
2079 -4859402
2080 -3981915
2081 -3342413
2082 -3568030
2083 -4643091
2084 -4869910
2085 -3543368
2086 -3677127
2087 -4759321
2088 -5009515
2089 -4452459
2090 -3521823
2091 -4311865
2092 -5490392
2093 -4793562
2094 -4028033
2095 -4045526
2096 -5105682
2097 -5764197
2098 -4509410
2099 -4129439
2100 -5152981
2101 -5729998
2102 -5406058
2103 -4196887
2104 -4540541
2105 -5957233
2106 -5632661
2107 -4818157
2108 -4660107
2109 -5550335
2110 -6438671
2111 -5348600
2112 -4726560
2113 -5629055
2114 -6248281
2115 -6108347
2116 -4944039
2117 -4973765
2118 -6459566
2119 -6453508
2120 -5622716
2121 -5248912
2122 -5944966
2123 -7111679
2124 -6247265
2125 -5191637
2126 -5880383
2127 -6787708
2128 -7003666
2129 -5840900
2130 -5381741
2131 -6856090
2132 -7256910
2133 -6469148
2134 -5853642
2135 -6213739
2136 -7553752
2137 -7163667
2138 -5968953
2139 -6301338
2140 -7192529
2141 -7738133
2142 -6814304
2143 -5939059
2144 -7165608
2145 -7856202
2146 -7216161
2147 -6494556
2148 -6614931
2149 -8040392
2150 -8046856
2151 -6747022
2152 -6786520
2153 -7580715
2154 -8294215
2155 -7650080
2156 -6510201
2157 -7406632
2158 -8378412
2159 -8057123
2160 -7324740
2161 -7045326
2162 -8375601
2163 -8866968
2164 -7576636
2165 -7211634
2166 -7896847
2167 -8833159
2168 -8468106
2169 -7093783
2170 -7727002
2171 -8936332
2172 -8818221
2173 -8071397
2174 -7543707
2175 -8652207
2176 -9448134
2177 -8346622
2178 -7754000
2179 -8178085
2180 -9176719
2181 -9319424
2182 -7950066
2183 -8047209
2184 -9274798
2185 -9517414
2186 -8891250
2187 -7997226
2188 -8774139
2189 -9962811
2190 -9195443
2191 -8415703
2192 -8625641
2193 -9554540
2194 -9976068
2195 -8733341
2196 -8504789
2197 -9584206
2198 -9920602
2199 -9530369
2200 -8671592
2201 -9128127
2202 -10406224
2203 -9922595
2204 -9072089
2205 -9056534
2206 -9869105
2207 -10569597
2208 -9462890
2209 -8870876
2210 -9904487
2211 -10506082
2212 -10279651
2213 -9294196
2214 -9393370
2215 -10779048
2216 -10641216
2217 -9743745
2218 -9509994
2219 -10080785
2220 -11005321
2221 -10259288
2222 -9426253
2223 -10227648
2224 -10957927
2225 -10984685
2226 -10042782
2227 -9717887
2228 -11036759
2229 -11204388
2230 -10306226
2231 -9945179
2232 -10430653
2233 -11498377
2234 -10973503
2235 -9943343
2236 -10581481
2237 -11381422
2238 -11546019
2239 -10699555
2240 -10070687
2241 -11232304
2242 -11717492
2243 -10935372
2244 -10427599
2245 -10698092
2246 -11922898
2247 -11797202
2248 -10529007
2249 -10779752
2250 -11664290
2251 -12078569
2252 -11339246
2253 -10393448
2254 -11433203
2255 -12277504
2256 -11619198
2257 -10969262
2258 -11000812
2259 -12167406
2260 -12366743
2261 -11095727
2262 -11059263
2263 -11872449
2264 -12468776
2265 -12078491
2266 -10995011
2267 -11669502
2268 -12688688
2269 -12258893
2270 -11502736
2271 -11204360
2272 -12281110
2273 -12932131
2274 -11785160
2275 -11427163
2276 -12150066
2277 -12860909
2278 -12647356
2279 -11440727
2280 -11844254
2281 -13008396
2282 -12764569
2283 -12021746
2284 -11581691
2285 -12488487
2286 -13424741
2287 -12447459
2288 -11800930
2289 -12350388
2290 -13200456
2291 -13325053
2292 -11990803
2293 -11867004
2294 -13154153
2295 -13327145
2296 -12656120
2297 -11950983
2298 -12598326
2299 -13830898
2300 -13140598
2301 -12237120
2302 -12504371
2303 -13319687
2304 -13793643
2305 -12639509
2306 -12107864
2307 -13250404
2308 -13752296
2309 -13343331
2310 -12471715
2311 -12654788
2312 -13995636
2313 -13719349
2314 -12698880
2315 -12709640
2316 -13466207
2317 -14195608
2318 -13259871
2319 -12436280
2320 -13426347
2321 -14070279
2322 -13783511
2323 -12926689
2324 -12794589
2325 -14109562
2326 -14198303
2327 -13221857
2328 -13001921
2329 -13568609
2330 -14536056
2331 -13947150
2332 -12811867
2333 -13454571
2334 -14275672
2335 -14247477
2336 -13374415
2337 -12881633
2338 -14157775
2339 -14660843
2340 -13780850
2341 -13367468
2342 -13702961
2343 -14674493
2344 -14409361
2345 -13216127
2346 -13597749
2347 -14405319
2348 -14579800
2349 -13972803
2350 -13268947
2351 -14211734
2352 -14946783
2353 -14235125
2354 -13687998
2355 -13774918
2356 -14745567
2357 -14851024
2358 -13633292
2359 -13728454
2360 -14591592
2361 -14910956
2362 -14424674
2363 -13568601
2364 -14317896
2365 -15199605
2366 -14569315
2367 -13941217
2368 -13911754
2369 -14849596
2370 -15278987
2371 -14139318
2372 -13897240
2373 -14665472
2374 -15145403
2375 -14879408
2376 -13846048
2377 -14232293
2378 -15329374
2379 -14980257
2380 -14293471
2381 -14074852
2382 -14918132
2383 -15627915
2384 -14562741
2385 -14030762
2386 -14719217
2387 -15284136
2388 -15227833
2389 -14195133
2390 -14295116
2391 -15460074
2392 -15374163
2393 -14698298
2394 -14256702
2395 -14844818
2396 -15797100
2397 -14978670
2398 -14192228
2399 -14737554
2400 -15420308
2401 -15562660
2402 -14516571
2403 -14286095
2404 -15535258
2405 -15727814
2406 -15024763
2407 -14426062
2408 -14794895
2409 -15906951
2410 -15356937
2411 -14406704
2412 -14765143
2413 -15497762
2414 -15901475
2415 -14964926
2416 -14325711
2417 -15415534
2418 -15905395
2419 -15333324
2420 -14582467
2421 -14690830
2422 -15978193
2423 -15831779
2424 -14707169
2425 -14759416
2426 -15478077
2427 -16107867
2428 -15375919
2429 -14416514
2430 -15255026
2431 -15969944
2432 -15656704
2433 -14939929
2434 -14720841
2435 -15889105
2436 -16109183
2437 -15021096
2438 -14792208
2439 -15338632
2440 -16132360
2441 -15684575
2442 -14550451
2443 -15180021
2444 -16115326
2445 -15990129
2446 -15203230
2447 -14678951
2448 -15754258
2449 -16336747
2450 -15333422
2451 -14817537
2452 -15174859
2453 -16117823
2454 -16107169
2455 -14868690
2456 -15045796
2457 -15988477
2458 -16159889
2459 -15540846
2460 -14702033
2461 -15450664
2462 -16360594
2463 -15663352
2464 -15040727
2465 -15155359
2466 -16025342
2467 -16328436
2468 -15131909
2469 -14971254
2470 -15871171
2471 -16170324
2472 -15746687
2473 -14831530
2474 -15291553
2475 -16344241
2476 -15871646
2477 -15194388
2478 -15132178
2479 -15885839
2480 -16451459
2481 -15384193
2482 -14882890
2483 -15678372
2484 -16176851
2485 -15993292
2486 -15027719
2487 -15151945
2488 -16313687
2489 -16086250
2490 -15327688
2491 -15063190
2492 -15655628
2493 -16445141
2494 -15611555
2495 -14917323
2496 -15573154
2497 -16134452
2498 -16123002
2499 -15201860
2500 -15003336
2501 -16132528
2502 -16167205
2503 -15428340
2504 -15009258
2505 -15420154
2506 -16419647
2507 -15893993
2508 -14991701
2509 -15422523
2510 -16008523
2511 -16185212
2512 -15369111
2513 -14887217
2514 -15891793
2515 -16145034
2516 -15536043
2517 -15098913
2518 -15303335
2519 -16280756
2520 -15992783
2521 -15006317
2522 -15270801
2523 -15891060
2524 -16170566
2525 -15446864
2526 -14736598
2527 -15701218
2528 -16268327
2529 -15672640
2530 -15063927
2531 -15079162
2532 -16140486
2533 -16123766
2534 -14973425
2535 -14978399
2536 -15648772
2537 -16187720
2538 -15690707
2539 -14676208
2540 -15325276
2541 -16144315
2542 -15801256
2543 -15138808
2544 -14828118
2545 -15775809
2546 -16166698
2547 -15132616
2548 -14870975
2549 -15394194
2550 -16037131
2551 -15802485
2552 -14691581
2553 -15049310
2554 -15976094
2555 -15757750
2556 -15078570
2557 -14625590
2558 -15516002
2559 -16212763
2560 -15257761
2561 -14728908
2562 -15137758
2563 -15848136
2564 -15862867
2565 -14673548
2566 -14673239
2567 -15680915
2568 -15772002
2569 -15209076
2570 -14532717
2571 -15136573
2572 -16074425
2573 -15345638
2574 -14627963
2575 -14829452
2576 -15530762
2577 -15846813
2578 -14711354
2579 -14378271
2580 -15404055
2581 -15746939
2582 -15276457
2583 -14405983
2584 -14693381
2585 -15845355
2586 -15418904
2587 -14560987
2588 -14528315
2589 -15154825
2590 -15760420
2591 -14847357
2592 -14199449
2593 -15012807
2594 -15507840
2595 -15294550
2596 -14415407
2597 -14308104
2598 -15435622
2599 -15361710
2600 -14550432
2601 -14319556
2602 -14790289
2603 -15583060
2604 -14920261
2605 -14036563
2606 -14631807
2607 -15206496
2608 -15152596
2609 -14331437
2610 -13992289
2611 -15111185
2612 -15326530
2613 -14495386
2614 -14083647
2615 -14385667
2616 -15311634
2617 -14944083
2618 -13850920
2619 -14169605
2620 -14851757
2621 -15055552
2622 -14386297
2623 -13731358
2624 -14637105
2625 -15133559
2626 -14479657
2627 -13959490
2628 -13981658
2629 -14853374
2630 -14840907
2631 -13779978
2632 -13882291
2633 -14527019
2634 -14832289
2635 -14324132
2636 -13486657
2637 -14183663
2638 -14886235
2639 -14329753
2640 -13735754
2641 -13631054
2642 -14516167
2643 -14765117
2644 -13677862
2645 -13545711
2646 -14160664
2647 -14568147
2648 -14223917
2649 -13253428
2650 -13683269
2651 -14524706
2652 -14188463
2653 -13610506
2654 -13326120
2655 -14070489
2656 -14598331
2657 -13606306
2658 -13200607
2659 -13697365
2660 -14204876
2661 -14107607
2662 -13081113
2663 -13197906
2664 -14151640
2665 -14035430
2666 -13471996
2667 -13022194
2668 -13576882
2669 -14294147
2670 -13433881
2671 -12833666
2672 -13259134
2673 -13818959
2674 -13920938
2675 -12953228
2676 -12822979
2677 -13773703
2678 -13812494
2679 -13262522
2680 -12665041
2681 -12999950
2682 -13917258
2683 -13355277
2684 -12600340
2685 -12854377
2686 -13412717
2687 -13712012
2688 -12799688
2689 -12360513
2690 -13299360
2691 -13551040
2692 -13036625
2693 -12331089
2694 -12479802
2695 -13576224
2696 -13272660
2697 -12327913
2698 -12346297
2699 -12923069
2700 -13484624
2701 -12687740
2702 -11882251
2703 -12658025
2704 -13201564
2705 -12917601
2706 -12166333
2707 -11965678
2708 -13029423
2709 -13085470
2710 -12162022
2711 -11953287
2712 -12356315
2713 -13042014
2714 -12542580
2715 -11567075
2716 -12111485
2717 -12778951
2718 -12686582
2719 -12000653
2720 -11517454
2721 -12454217
2722 -12798004
2723 -11915999
2724 -11515082
2725 -11816056
2726 -12638273
2727 -12426277
2728 -11289660
2729 -11563773
2730 -12332776
2731 -12389522
2732 -11742140
2733 -11031015
2734 -11808674
2735 -12447517
2736 -11739697
2737 -11209144
2738 -11282827
2739 -12084190
2740 -12238956
2741 -11131758
2742 -11041349
2743 -11693918
2744 -11920454
2745 -11511987
2746 -10684107
2747 -11186075
2748 -12021617
2749 -11529243
2750 -10909895
2751 -10788742
2752 -11506862
2753 -11896920
2754 -10835853
2755 -10496786
2756 -11161432
2757 -11531316
2758 -11283256
2759 -10374163
2760 -10593014
2761 -11503964
2762 -11207447
2763 -10591296
2764 -10297087
2765 -10842813
2766 -11491229
2767 -10651313
2768 -10082823
2769 -10594831
2770 -11069752
2771 -11016889
2772 -10082240
2773 -9977192
2774 -10942341
2775 -10878298
2776 -10247264
2777 -9809015
2778 -10215424
2779 -11077860
2780 -10453919
2781 -9671999
2782 -10009549
2783 -10536773
2784 -10689507
2785 -9817581
2786 -9392048
2787 -10279548
2788 -10479169
2789 -9970514
2790 -9455767
2791 -9598664
2792 -10524151
2793 -10193600
2794 -9311125
2795 -9444141
2796 -9900605
2797 -10188206
2798 -9514044
2799 -8932370
2800 -9736222
2801 -10070665
2802 -9638033
2803 -9107352
2804 -9039965
2805 -9918990
2806 -9815301
2807 -8867717
2808 -8876506
2809 -9342270
2810 -9778521
2811 -9219538
2812 -8391170
2813 -9077765
2814 -9668437
2815 -9301459
2816 -8660616
2817 -8389991
2818 -9265345
2819 -9438115
2820 -8510183
2821 -8350100
2822 -8742160
2823 -9275449
2824 -8951297
2825 -7987411
2826 -8368332
2827 -9028028
2828 -8865604
2829 -8327869
2830 -7861117
2831 -8600223
2832 -9073054
2833 -8217495
2834 -7826081
2835 -8118959
2836 -8746150
2837 -8621820
2838 -7527978
2839 -7666107
2840 -8465241
2841 -8467620
2842 -7958959
2843 -7364315
2844 -7965949
2845 -8631334
2846 -7895585
2847 -7315015
2848 -7442789
2849 -8078394
2850 -8272177
2851 -7220697
2852 -7023819
2853 -7817065
2854 -8048267
2855 -7655260
2856 -6877441
2857 -7202378
2858 -8086319
2859 -7566479
2860 -6834465
2861 -6763284
2862 -7388861
2863 -7887634
2864 -6974872
2865 -6479818
2866 -7148944
2867 -7524926
2868 -7289224
2869 -6408720
2870 -6417139
2871 -7410327
2872 -7215622
2873 -6496191
2874 -6237703
2875 -6672261
2876 -7364521
2877 -6667748
2878 -5948574
2879 -6459672
2880 -6905369
2881 -6825963
2882 -6019546
2883 -5794203
2884 -6761165
2885 -6797707
2886 -6099275
2887 -5730651
2888 -6006841
2889 -6773695
2890 -6305104
2891 -5412689
2892 -5742765
2893 -6273951
2894 -6429656
2895 -5693311
2896 -5142757
2897 -6024348
2898 -6351432
2899 -5732059
2900 -5214153
2901 -5259984
2902 -6110759
2903 -5934761
2904 -4997433
2905 -5129388
2906 -5643527
2907 -5916154
2908 -5373997
2909 -4633747
2910 -5260970
2911 -5727954
2912 -5270380
2913 -4765523
2914 -4629075
2915 -5426337
2916 -5559530
2917 -4626555
2918 -4519525
2919 -4988080
2920 -5377962
2921 -4990245
2922 -4065072
2923 -4496910
2924 -5172349
2925 -4845173
2926 -4308238
2927 -4028063
2928 -4755939
2929 -5107254
2930 -4221148
2931 -3924978
2932 -4300929
2933 -4737853
2934 -4566516
2935 -3614466
2936 -3796923
2937 -4562852
2938 -4448237
2939 -3927850
2940 -3427223
2941 -3976927
2942 -4593356
2943 -3824534
2944 -3323391
2945 -3591089
2946 -4117285
2947 -4193432
2948 -3243300
2949 -3139878
2950 -3883889
2951 -3906206
2952 -3479024
2953 -2905806
2954 -3227277
2955 -3961233
2956 -3409818
2957 -2827316
2958 -2973354
2959 -3444186
2960 -3694329
2961 -2832538
2962 -2501951
2963 -3227095
2964 -3378307
2965 -2978159
2966 -2359545
2967 -2548694
2968 -3420482
2969 -3027476
2970 -2313827
2971 -2346044
2972 -2779678
2973 -3181712
2974 -2415471
2975 -1841277
2976 -2491280
2977 -2819111
2978 -2576786
2979 -1914386
2980 -1832277
2981 -2773820
2982 -2671780
2983 -1860334
2984 -1675976
2985 -2029699
2986 -2614645
2987 -2044037
2988 -1278517
2989 -1801006
2990 -2271771
2991 -2156170
2992 -1491772
2993 -1163482
2994 -2019329
2995 -2171650
2996 -1429830
2997 -1114776
2998 -1339457
2999 -2014771
3000 -1697679
3001  -790821
3002 -1099671
3003 -1673554
3004 -1712999
3005 -1076531
3006  -478213
3007 -1244205
3008 -1691947
3009 -1025008
3010  -558464
3011  -647629
3012 -1404890
3013 -1349065
3014  -329669
3015  -360317
3016  -948265
3017 -1170798
3018  -697892
3019    73298
3020  -478680
3021 -1147789
3022  -672963
3023   -95815
3024    52171
3025  -663389
3026  -944675
3027    44835
3028   307392
3029  -214329
3030  -608271
3031  -366542
3032   499731
3033   245473
3034  -492551
3035  -197089
3036   351289
3037   650986
3038   108827
3039  -386726
3040   416453
3041   840477
3042   426098
3043    -8159
3044    45125
3045   932614
3046   951560
3047   169498
3048   273799
3049   810060
3050  1222538
3051   818618
3052   131638
3053   772658
3054  1351560
3055  1065819
3056   639138
3057   534936
3058  1364461
3059  1628414
3060   859705
3061   756985
3062  1181127
3063  1691533
3064  1519174
3065   744939
3066  1140367
3067  1840353
3068  1726678
3069  1324870
3070  1032971
3071  1730376
3072  2212619
3073  1520378
3074  1272009
3075  1623949
3076  2147156
3077  2164698
3078  1387199
3079  1580055
3080  2327068
3081  2329197
3082  1965904
3083  1565609
3084  2095161
3085  2734612
3086  2176677
3087  1796590
3088  2064601
3089  2640392
3090  2859992
3091  2059375
3092  1987352
3093  2768569
3094  2918249
3095  2582256
3096  2073367
3097  2446690
3098  3272123
3099  2876564
3100  2371878
3101  2523936
3102  3062520
3103  3456016
3104  2722626
3105  2383345
3106  3086480
3107  3426467
3108  3256406
3109  2689963
3110  2830293
3111  3730044
3112  3567595
3113  2993590
3114  2983246
3115  3429481
3116  3954471
3117  3376829
3118  2887373
3119  3529960
3120  3951967
3121  3858080
3122  3303223
3123  3249336
3124  4145563
3125  4167460
3126  3547203
3127  3409443
3128  3790115
3129  4461404
3130  4075517
3131  3403035
3132  3906433
3133  4457972
3134  4483865
3135  3898401
3136  3587391
3137  4476312
3138  4780311
3139  4188187
3140  3888556
3141  4155770
3142  4941925
3143  4798050
3144  3976518
3145  4240307
3146  4834191
3147  5036185
3148  4571749
3149  4027726
3150  4739777
3151  5299573
3152  4872686
3153  4481256
3154  4526368
3155  5291472
3156  5416474
3157  4582597
3158  4601534
3159  5175243
3160  5526292
3161  5231197
3162  4550403
3163  5066485
3164  5777078
3165  5481570
3166  5036007
3167  4899098
3168  5589751
3169  5984257
3170  5213160
3171  5014691
3172  5522735
3173  5989726
3174  5898482
3175  5135963
3176  5383539
3177  6161598
3178  6034443
3179  5564652
3180  5292865
3181  5893275
3182  6504296
3183  5878049
3184  5491726
3185  5873077
3186  6372508
3187  6475249
3188  5721359
3189  5690312
3190  6472348
3191  6549084
3192  6170005
3193  5783806
3194  6188220
3195  6955647
3196  6514277
3197  5997936
3198  6229761
3199  6703275
3200  6952480
3201  6285361
3202  6053174
3203  6809287
3204  7038912
3205  6751896
3206  6313833
3207  6517566
3208  7309470
3209  7045406
3210  6470351
3211  6590882
3212  7034179
3213  7434716
3214  6891155
3215  6454798
3216  7121287
3217  7501012
3218  7320360
3219  6813447
3220  6773557
3221  7586131
3222  7594997
3223  6982901
3224  6967715
3225  7354336
3226  7870540
3227  7495712
3228  6909479
3229  7411517
3230  7849502
3231  7761296
3232  7322389
3233  7134977
3234  7883119
3235  8069856
3236  7507688
3237  7401965
3238  7679844
3239  8230629
3240  8020763
3241  7328539
3242  7680384
3243  8211603
3244  8215331
3245  7815597
3246  7490240
3247  8195395
3248  8576699
3249  8007332
3250  7742566
3251  7958980
3252  8562230
3253  8540988
3254  7758272
3255  7933345
3256  8555456
3257  8703729
3258  8341699
3259  7847175
3260  8414070
3261  8999192
3262  8526431
3263  8128650
3264  8201723
3265  8832146
3266  9042965
3267  8274300
3268  8222750
3269  8849122
3270  9107714
3271  8845888
3272  8234732
3273  8587270
3274  9302874
3275  9007058
3276  8569490
3277  8502964
3278  9078782
3279  9525049
3280  8820946
3281  8513111
3282  9043366
3283  9428865
3284  9320245
3285  8645579
3286  8770349
3287  9578865
3288  9490914
3289  9019856
3290  8834475
3291  9298290
3292  9886541
3293  9304614
3294  8827948
3295  9258329
3296  9709453
3297  9774973
3298  9112518
3299  8998555
3300  9801223
3301  9935761
3302  9499758
3303  9138132
3304  9397515
3305 10148671
3306  9835752
3307  9214266
3308  9450338
3309  9925255
3310 10186493
3311  9626721
3312  9265568
3313  9970486
3314 10252831
3315  9896217
3316  9493522
3317  9586955
3318 10359061
3319 10267993
3320  9634386
3321  9739172
3322 10163405
3323 10511100
3324 10070049
3325  9530515
3326 10110016
3327 10545552
3328 10291238
3329  9855840
3330  9790550
3331 10568928
3332 10710096
3333 10029671
3334  9940488
3335 10312076
3336 10789390
3337 10523865
3338  9818009
3339 10201877
3340 10765021
3341 10696655
3342 10298452
3343 10032459
3344 10676959
3345 11017932
3346 10414898
3347 10183478
3348 10448646
3349 10973821
3350 10922405
3351 10207407
3352 10389130
3353 10970890
3354 11005025
3355 10664816
3356 10285673
3357 10764739
3358 11238891
3359 10773823
3360 10489312
3361 10655429
3362 11130063
3363 11251281
3364 10572064
3365 10568770
3366 11130651
3367 11242290
3368 10973158
3369 10519309
3370 10891176
3371 11505405
3372 11111638
3373 10729410
3374 10834168
3375 11300551
3376 11547911
3377 10871132
3378 10701506
3379 11284309
3380 11504117
3381 11299161
3382 10778510
3383 10986145
3384 11701697
3385 11487734
3386 11024860
3387 10961806
3388 11355120
3389 11780945
3390 11227690
3391 10852552
3392 11352264
3393 11715940
3394 11640012
3395 11082244
3396 11060352
3397 11804408
3398 11770556
3399 11266108
3400 11100935
3401 11430234
3402 11984638
3403 11588534
3404 11066718
3405 11450646
3406 11863143
3407 11882555
3408 11350650
3409 11143756
3410 11857599
3411 12008152
3412 11535700
3413 11276615
3414 11499127
3415 12152777
3416 11928929
3417 11262106
3418 11484761
3419 11943470
3420 12104829
3421 11635286
3422 11216701
3423 11870698
3424 12231972
3425 11841117
3426 11476392
3427 11536232
3428 12209020
3429 12206053
3430 11494336
3431 11518823
3432 11968707
3433 12270395
3434 11932317
3435 11381733
3436 11874800
3437 12375563
3438 12085465
3439 11683258
3440 11582551
3441 12189744
3442 12393032
3443 11732700
3444 11617611
3445 12014474
3446 12400208
3447 12220648
3448 11551610
3449 11825947
3450 12428427
3451 12299892
3452 11862805
3453 11599842
3454 12149383
3455 12585375
3456 12006372
3457 11714966
3458 12023615
3459 12472393
3460 12464822
3461 11744833
3462 11779180
3463 12403712
3464 12442737
3465 12097256
3466 11727063
3467 12106746
3468 12679471
3469 12252125
3470 11838708
3471 11983493
3472 12410008
3473 12606482
3474 11969325
3475 11782424
3476 12364823
3477 12552476
3478 12308403
3479 11863004
3480 12056688
3481 12688059
3482 12404897
3483 11935569
3484 11986166
3485 12384813
3486 12700339
3487 12163439
3488 11828287
3489 12350843
3490 12607833
3491 12433624
3492 11965596
3493 11987026
3494 12652943
3495 12549868
3496 12050999
3497 12006812
3498 12339906
3499 12759075
3500 12355762
3501 11874022
3502 12273738
3503 12623199
3504 12525325
3505 12063591
3506 11919040
3507 12587216
3508 12679421
3509 12190469
3510 12036640
3511 12265928
3512 12746564
3513 12491529
3514 11907496
3515 12184255
3516 12573791
3517 12588804
3518 12188025
3519 11911954
3520 12518552
3521 12757011
3522 12278115
3523 12045576
3524 12181139
3525 12666334
3526 12561291
3527 11949964
3528 12105846
3529 12531589
3530 12642062
3531 12296669
3532 11884702
3533 12380095
3534 12765829
3535 12357722
3536 12006819
3537 12049286
3538 12592452
3539 12692691
3540 12029302
3541 12003620
3542 12439763
3543 12660087
3544 12392469
3545 11837208
3546 12168511
3547 12708501
3548 12442815
3549 12045136
3550 11960282
3551 12450152
3552 12723961
3553 12123742
3554 11917465
3555 12286306
3556 12572778
3557 12450869
3558 11849951
3559 11989694
3560 12590211
3561 12481762
3562 12094754
3563 11898582
3564 12283338
3565 12698841
3566 12163090
3567 11807629
3568 12123411
3569 12488964
3570 12484904
3571 11864025
3572 11823344
3573 12471444
3574 12498449
3575 12113687
3576 11785017
3577 12057425
3578 12613163
3579 12221228
3580 11735959
3581 11939214
3582 12350102
3583 12517495
3584 11940534
3585 11662421
3586 12236712
3587 12423524
3588 12112747
3589 11710501
3590 11823619
3591 12459261
3592 12278134
3593 11738324
3594 11789471
3595 12145487
3596 12437344
3597 11981614
3598 11536897
3599 12003924
3600 12299401
3601 12089166
3602 11671217
3603 11628721
3604 12268990
3605 12278247
3606 11701533
3607 11614483
3608 11901136
3609 12278681
3610 11964588
3611 11429823
3612 11771158
3613 12153919
3614 12056925
3615 11652790
3616 11441764
3617 12005631
3618 12188970
3619 11663205
3620 11443378
3621 11648363
3622 12102033
3623 11969411
3624 11348697
3625 11526216
3626 11968879
3627 11987542
3628 11618290
3629 11242526
3630 11693026
3631 12038095
3632 11614566
3633 11332702
3634 11425007
3635 11868916
3636 11899672
3637 11291074
3638 11298661
3639 11716253
3640 11817816
3641 11540373
3642 11089878
3643 11401207
3644 11859627
3645 11552929
3646 11227259
3647 11221197
3648 11611706
3649 11765060
3650 11167229
3651 11042898
3652 11456611
3653 11627026
3654 11430791
3655 10963475
3656 11152737
3657 11692801
3658 11466073
3659 11052788
3660 10950964
3661 11308424
3662 11619685
3663 11090816
3664 10802996
3665 11168338
3666 11435796
3667 11345800
3668 10832104
3669 10842964
3670 11402999
3671 11310673
3672 10915058
3673 10737455
3674 10995705
3675 11407768
3676 11015165
3677 10614666
3678 10888483
3679 11182412
3680 11183572
3681 10683608
3682 10526814
3683 11097920
3684 11138957
3685 10749415
3686 10504421
3687 10698293
3688 11190681
3689 10912824
3690 10394674
3691 10563423
3692 10886137
3693 10991450
3694 10526908
3695 10232516
3696 10746582
3697 10961735
3698 10627167
3699 10299955
3700 10346028
3701 10886700
3702 10780962
3703 10193280
3704 10214233
3705 10543707
3706 10786198
3707 10438348
3708  9958556
3709 10366684
3710 10707909
3711 10465600
3712 10088663
3713  9990863
3714 10513350
3715 10599606
3716 10040234
3717  9922177
3718 10208495
3719 10525484
3720 10302487
3721  9739806
3722  9986731
3723 10398011
3724 10257117
3725  9877340
3726  9655396
3727 10124982
3728 10391479
3729  9882252
3730  9649455
3731  9860108
3732 10210941
3733 10118821
3734  9498392
3735  9586759
3736 10053382
3737 10034153
3738  9687754
3739  9355387
3740  9720954
3741 10130286
3742  9710148
3743  9360092
3744  9457072
3745  9830499
3746  9915827
3747  9306630
3748  9204180
3749  9681079
3750  9789647
3751  9524927
3752  9092256
3753  9287668
3754  9777281
3755  9491826
3756  9098642
3757  9091273
3758  9416367
3759  9641073
3760  9133388
3761  8882319
3762  9285748
3763  9466761
3764  9300090
3765  8844788
3766  8869470
3767  9382647
3768  9235475
3769  8826722
3770  8758416
3771  9029155
3772  9353199
3773  8925655
3774  8537132
3775  8861458
3776  9110961
3777  9013465
3778  8566153
3779  8464277
3780  9000735
3781  9020000
3782  8599806
3783  8412691
3784  8593575
3785  8996086
3786  8712138
3787  8227264
3788  8412912
3789  8702715
3790  8736705
3791  8336589
3792  8091537
3793  8578034
3794  8711352
3795  8336138
3796  8084784
3797  8168626
3798  8589930
3799  8440562
3800  7920131
3801  8023678
3802  8318263
3803  8418876
3804  8083214
3805  7723300
3806  8120340
3807  8377798
3808  8039601
3809  7733997
3810  7734415
3811  8178347
3812  8170410
3813  7622073
3814  7609542
3815  7918700
3816  8080746
3817  7811886
3818  7342801
3819  7634490
3820  7989639
3821  7743781
3822  7428259
3823  7327470
3824  7728991
3825  7890260
3826  7350066
3827  7193205
3828  7449277
3829  7681457
3830  7522304
3831  6998481
3832  7156627
3833  7594773
3834  7460468
3835  7131730
3836  6926210
3837  7261715
3838  7534820
3839  7057485
3840  6790100
3841  6999201
3842  7260914
3843  7226847
3844  6698576
3845  6707914
3846  7160977
3847  7122935
3848  6802030
3849  6519653
3850  6761466
3851  7145621
3852  6760079
3853  6395948
3854  6538737
3855  6852424
3856  6924963
3857  6394424
3858  6234754
3859  6689082
3860  6774014
3861  6483259
3862  6113493
3863  6244675
3864  6735595
3865  6499351
3866  6061083
3867  6071420
3868  6367250
3869  6588184
3870  6117688
3871  5768125
3872  6147180
3873  6366524
3874  6188688
3875  5782231
3876  5752724
3877  6271699
3878  6195902
3879  5725702
3880  5631689
3881  5856822
3882  6142428
3883  5810904
3884  5376097
3885  5668321
3886  5940845
3887  5848679
3888  5456745
3889  5281295
3890  5755434
3891  5837819
3892  5383097
3893  5184661
3894  5344891
3895  5719284
3896  5526411
3897  5006284
3898  5168731
3899  5493039
3900  5483929
3901  5125266
3902  4821060
3903  5225270
3904  5437467
3905  5054396
3906  4801699
3907  4855412
3908  5238861
3909  5201969
3910  4665772
3911  4686503
3912  4989369
3913  5069605
3914  4797364
3915  4392841
3916  4678728
3917  5017913
3918  4736618
3919  4441533
3920  4391741
3921  4722258
3922  4818911
3923  4311723
3924  4209952
3925  4498289
3926  4624821
3927  4458610
3928  4020993
3929  4185590
3930  4564646
3931  4355947
3932  4030570
3933  3913154
3934  4212258
3935  4423406
3936  3953124
3937  3744332
3938  4001965
3939  4198576
3940  4106430
3941  3644084
3942  3662201
3943  4080085
3944  3977403
3945  3652044
3946  3459341
3947  3688941
3948  4007160
3949  3628069
3950  3314296
3951  3492296
3952  3718487
3953  3730523
3954  3274444
3955  3146822
3956  3557529
3957  3561559
3958  3273832
3959  3041326
3960  3191804
3961  3568409
3962  3278241
3963  2885005
3964  3006661
3965  3233610
3966  3302582
3967  2892193
3968  2661992
3969  3070066
3970  3176385
3971  2911858
3972  2622108
3973  2668991
3974  3083078
3975  2922899
3976  2467259
3977  2500038
3978  2735728
3979  2903957
3980  2540046
3981  2184714
3982  2544818
3983  2762135
3984  2530001
3985  2196885
3986  2132150
3987  2574878
3988  2567871
3989  2090240
3990  2012303
3991  2223266
3992  2475498
3993  2227175
3994  1754000
3995  1994860
3996  2273921
3997  2156959
3998  1821359
3999  1628961
4000  2031604
4001  2181463
4002  1760297
4003  1579557
4004  1707588
4005  1999122
4006  1863045
4007  1349700
4008  1452741
4009  1780320
4010  1742661
4011  1454205
4012  1175248
4013  1503288
4014  1770095
4015  1394375
4016  1121657
4017  1180018
4018  1483272
4019  1496548
4020   967765
4021   937171
4022  1291713
4023  1360507
4024  1110066
4025   735671
4026   941672
4027  1303831
4028  1020678
4029   700220
4030   675032
4031   963328
4032  1112217
4033   641527
4034   459477
4035   765738
4036   910817
4037   745967
4038   334128
4039   395830
4040   816073
4041   659144
4042   312344
4043   202055
4044   452152
4045   706266
4046   285310
4047    -7665
4048   246312
4049   438175
4050   354059
4051   -66429
4052  -115393
4053   315839
4054   281296
4055   -47979
4056  -232031
4057   -78500
4058   248317
4059   -46048
4060  -446496
4061  -288012
4062   -64802
4063   -21540
4064  -393974
4065  -589708
4066  -195477
4067  -125557
4068  -422129
4069  -655589
4070  -618780
4071  -251383
4072  -416876
4073  -817045
4074  -750072
4075  -538738
4076  -437878
4077  -738207
4078 -1030594
4079  -722502
4080  -577878
4081  -826155
4082 -1070798
4083 -1090049
4084  -735573
4085  -778309
4086 -1202895
4087 -1205041
4088 -1010219
4089  -878777
4090 -1114300
4091 -1475685
4092 -1232011
4093 -1005982
4094 -1212429
4095 -1468329
4096 -1561324
4097 -1207425
4098 -1141292
4099 -1585969
4100 -1676785
4101 -1498370
4102 -1303803
4103 -1477730
4104 -1914178
4105 -1743029
4106 -1428044
4107 -1557230
4108 -1843338
4109 -2019675
4110 -1718239
4111 -1532180
4112 -1942951
4113 -2127098
4114 -1984141
4115 -1757001
4116 -1804868
4117 -2268070
4118 -2238635
4119 -1904651
4120 -1934000
4121 -2200291
4122 -2462013
4123 -2241239
4124 -1952177
4125 -2285373
4126 -2547466
4127 -2443137
4128 -2204387
4129 -2161796
4130 -2633865
4131 -2712607
4132 -2357113
4133 -2336627
4134 -2581910
4135 -2880198
4136 -2734485
4137 -2353083
4138 -2596773
4139 -2922557
4140 -2905949
4141 -2665145
4142 -2525675
4143 -2961853
4144 -3199241
4145 -2876685
4146 -2740296
4147 -2883552
4148 -3239595
4149 -3229208
4150 -2801670
4151 -2910844
4152 -3270523
4153 -3370552
4154 -3183301
4155 -2941014
4156 -3259326
4157 -3588184
4158 -3353668
4159 -3155641
4160 -3224664
4161 -3568405
4162 -3690834
4163 -3288147
4164 -3272598
4165 -3627169
4166 -3788463
4167 -3655319
4168 -3347895
4169 -3558492
4170 -3957253
4171 -3807465
4172 -3581938
4173 -3577302
4174 -3893970
4175 -4127384
4176 -3774955
4177 -3651760
4178 -3948905
4179 -4150560
4180 -4112247
4181 -3776752
4182 -3857312
4183 -4300167
4184 -4267773
4185 -4024632
4186 -3953065
4187 -4211227
4188 -4526597
4189 -4239078
4190 -4011817
4191 -4257802
4192 -4504736
4193 -4528368
4194 -4221007
4195 -4188944
4196 -4627827
4197 -4690891
4198 -4481099
4199 -4333092
4200 -4491022
4201 -4849559
4202 -4689784
4203 -4399670
4204 -4573935
4205 -4830923
4206 -4953057
4207 -4683813
4208 -4531498
4209 -4935017
4210 -5071733
4211 -4884945
4212 -4708541
4213 -4797356
4214 -5189365
4215 -5112756
4216 -4796559
4217 -4912377
4218 -5163200
4219 -5337337
4220 -5109650
4221 -4872713
4222 -5211496
4223 -5430467
4224 -5290069
4225 -5093796
4226 -5100222
4227 -5499615
4228 -5560723
4229 -5224034
4230 -5236703
4231 -5443360
4232 -5671103
4233 -5539416
4234 -5238687
4235 -5476828
4236 -5755233
4237 -5678401
4238 -5509265
4239 -5442044
4240 -5788408
4241 -5930819
4242 -5621480
4243 -5556805
4244 -5733425
4245 -5981373
4246 -5941633
4247 -5598890
4248 -5768126
4249 -6089633
4250 -6061847
4251 -5874539
4252 -5742106
4253 -6054774
4254 -6283849
4255 -5983231
4256 -5870538
4257 -6030901
4258 -6306888
4259 -6341294
4260 -5979358
4261 -6034710
4262 -6373927
4263 -6416954
4264 -6252317
4265 -6029411
4266 -6275112
4267 -6626421
4268 -6411745
4269 -6203347
4270 -6306442
4271 -6592403
4272 -6720585
4273 -6350230
4274 -6277854
4275 -6628194
4276 -6746818
4277 -6621012
4278 -6367528
4279 -6520436
4280 -6916382
4281 -6796349
4282 -6558383
4283 -6569790
4284 -6828637
4285 -7041095
4286 -6737946
4287 -6557283
4288 -6865266
4289 -7053787
4290 -6997388
4291 -6708619
4292 -6752687
4293 -7180666
4294 -7155561
4295 -6884052
4296 -6827948
4297 -7042727
4298 -7343986
4299 -7111511
4300 -6847133
4301 -7080703
4302 -7329642
4303 -7347848
4304 -7066229
4305 -6969663
4306 -7377833
4307 -7479195
4308 -7239674
4309 -7105016
4310 -7238043
4311 -7592936
4312 -7495155
4313 -7165133
4314 -7305919
4315 -7556921
4316 -7639051
4317 -7411084
4318 -7215103
4319 -7565499
4320 -7751464
4321 -7571730
4322 -7427209
4323 -7469475
4324 -7808630
4325 -7814971
4326 -7481215
4327 -7518450
4328 -7749642
4329 -7904214
4330 -7757780
4331 -7490514
4332 -7754155
4333 -8016808
4334 -7883668
4335 -7706187
4336 -7686787
4337 -8010796
4338 -8097066
4339 -7761885
4340 -7740345
4341 -7966797
4342 -8155319
4343 -8068720
4344 -7763176
4345 -7939782
4346 -8246127
4347 -8161005
4348 -7980688
4349 -7885346
4350 -8169121
4351 -8375191
4352 -8078273
4353 -7972961
4354 -8151891
4355 -8368483
4356 -8362211
4357 -8031395
4358 -8106151
4359 -8432999
4360 -8414487
4361 -8245785
4362 -8107522
4363 -8335065
4364 -8606005
4365 -8375581
4366 -8211110
4367 -8335916
4368 -8539486
4369 -8597966
4370 -8293399
4371 -8273374
4372 -8611949
4373 -8660799
4374 -8515468
4375 -8330309
4376 -8488445
4377 -8820928
4378 -8637230
4379 -8402616
4380 -8490412
4381 -8713853
4382 -8849094
4383 -8565033
4384 -8446645
4385 -8759442
4386 -8880319
4387 -8776330
4388 -8561201
4389 -8608406
4390 -8955248
4391 -8882206
4392 -8634039
4393 -8656912
4394 -8848790
4395 -9055486
4396 -8834700
4397 -8624194
4398 -8885067
4399 -9050720
4400 -8983902
4401 -8766520
4402 -8736401
4403 -9093842
4404 -9109215
4405 -8848884
4406 -8832283
4407 -8986826
4408 -9223942
4409 -9065471
4410 -8790981
4411 -8984188
4412 -9196530
4413 -9186777
4414 -8987284
4415 -8866996
4416 -9214432
4417 -9331732
4418 -9073595
4419 -8968190
4420 -9091653
4421 -9366974
4422 -9285550
4423 -8955532
4424 -9082742
4425 -9334766
4426 -9382669
4427 -9187509
4428 -8998913
4429 -9285177
4430 -9502094
4431 -9278513
4432 -9115174
4433 -9166724
4434 -9459352
4435 -9497717
4436 -9154864
4437 -9166449
4438 -9426066
4439 -9540930
4440 -9402294
4441 -9121960
4442 -9332996
4443 -9606603
4444 -9457963
4445 -9273939
4446 -9268756
4447 -9531716
4448 -9666908
4449 -9356135
4450 -9283429
4451 -9498763
4452 -9632369
4453 -9563861
4454 -9270909
4455 -9380268
4456 -9700501
4457 -9625562
4458 -9434672
4459 -9360916
4460 -9588696
4461 -9798766
4462 -9523459
4463 -9354305
4464 -9544604
4465 -9732087
4466 -9724217
4467 -9425111
4468 -9427679
4469 -9762702
4470 -9773021
4471 -9584659
4472 -9451721
4473 -9588944
4474 -9876384
4475 -9689426
4476 -9470403
4477 -9581962
4478 -9774376
4479 -9859741
4480 -9596203
4481 -9486824
4482 -9796727
4483 -9863815
4484 -9705538
4485 -9543595
4486 -9619661
4487 -9923432
4488 -9819928
4489 -9574735
4490 -9652073
4491 -9817556
4492 -9940674
4493 -9714905
4494 -9538493
4495 -9798505
4496 -9935653
4497 -9822978
4498 -9640699
4499 -9639432
4500 -9957537
4501 -9943095
4502 -9671181
4503 -9665757
4504 -9826057
4505 -9996812
4506 -9830091
4507 -9579044
4508 -9790873
4509 -9979561
4510 -9905568
4511 -9735607
4512 -9670395
4513 -9965041
4514 -10020157
4515 -9749131
4516 -9695192
4517 -9815142
4518 -10017414
4519 -9931898
4520 -9647477
4521 -9783728
4522 -10004499
4523 -9975551
4524 -9808556
4525 -9675015
4526 -9930904
4527 -10064316
4528 -9811842
4529 -9714257
4530 -9816333
4531 -10025796
4532 -10009101
4533 -9702191
4534 -9772592
4535 -9991583
4536 -10006854
4537 -9857528
4538 -9674214
4539 -9872758
4540 -10084638
4541 -9894923
4542 -9741021
4543 -9788026
4544 -10012264
4545 -10066545
4546 -9743045
4547 -9712017
4548 -9958097
4549 -10025454
4550 -9907217
4551 -9675455
4552 -9816950
4553 -10085739
4554 -9958427
4555 -9763654
4556 -9751026
4557 -9934347
4558 -10071596
4559 -9794978
4560 -9684499
4561 -9890307
4562 -10012632
4563 -9948080
4564 -9700930
4565 -9739614
4566 -10040195
4567 -9968945
4568 -9762122
4569 -9705077
4570 -9865825
4571 -10056488
4572 -9832177
4573 -9646987
4574 -9832546
4575 -9980145
4576 -9961357
4577 -9708147
4578 -9654674
4579 -9954197
4580 -9967529
4581 -9757335
4582 -9654882
4583 -9776269
4584 -10027680
4585 -9871346
4586 -9608441
4587 -9724804
4588 -9906924
4589 -9952161
4590 -9706550
4591 -9567676
4592 -9850828
4593 -9946281
4594 -9769022
4595 -9616890
4596 -9667791
4597 -9932799
4598 -9874765
4599 -9582714
4600 -9626027
4601 -9788835
4602 -9898273
4603 -9714207
4604 -9506019
4605 -9729261
4606 -9895048
4607 -9753729
4608 -9583420
4609 -9548683
4610 -9814289
4611 -9835009
4612 -9546225
4613 -9530882
4614 -9682782
4615 -9819076
4616 -9702110
4617 -9442047
4618 -9597422
4619 -9790106
4620 -9694152
4621 -9528567
4622 -9430050
4623 -9664264
4624 -9782757
4625 -9520303
4626 -9435308
4627 -9550085
4628 -9721321
4629 -9664563
4630 -9371766
4631 -9432020
4632 -9659229
4633 -9630524
4634 -9473153
4635 -9327266
4636 -9514092
4637 -9692224
4638 -9482221
4639 -9344384
4640 -9407672
4641 -9563272
4642 -9589463
4643 -9308445
4644 -9297500
4645 -9509190
4646 -9530951
4647 -9402492
4648 -9234671
4649 -9359475
4650 -9574697
4651 -9398070
4652 -9223180
4653 -9254191
4654 -9412099
4655 -9494444
4656 -9228816
4657 -9138139
4658 -9363195
4659 -9414303
4660 -9314302
4661 -9119012
4662 -9173677
4663 -9408854
4664 -9299376
4665 -9107790
4666 -9104515
4667 -9244735
4668 -9378855
4669 -9149607
4670 -8991713
4671 -9183035
4672 -9282640
4673 -9205026
4674 -8996014
4675 -8975324
4676 -9240098
4677 -9203392
4678 -8997553
4679 -8952426
4680 -9057624
4681 -9223585
4682 -9048791
4683 -8834043
4684 -8979764
4685 -9104136
4686 -9077571
4687 -8876394
4688 -8793620
4689 -9046049
4690 -9082377
4691 -8873456
4692 -8785115
4693 -8852483
4694 -9040047
4695 -8926032
4696 -8673037
4697 -8772187
4698 -8925874
4699 -8928829
4700 -8752724
4701 -8604286
4702 -8828722
4703 -8923103
4704 -8732649
4705 -8592687
4706 -8629210
4707 -8841709
4708 -8811103
4709 -8528485
4710 -8554019
4711 -8713945
4712 -8776624
4713 -8625370
4714 -8402786
4715 -8561931
4716 -8741857
4717 -8593192
4718 -8431618
4719 -8403515
4720 -8617384
4721 -8667057
4722 -8388827
4723 -8335773
4724 -8483728
4725 -8568913
4726 -8464616
4727 -8215663
4728 -8324997
4729 -8529096
4730 -8431358
4731 -8258863
4732 -8189127
4733 -8373058
4734 -8483829
4735 -8221941
4736 -8104486
4737 -8227291
4738 -8355005
4739 -8311108
4740 -8042596
4741 -8061232
4742 -8305084
4743 -8265363
4744 -8085441
4745 -7953625
4746 -8084853
4747 -8262999
4748 -8060595
4749 -7882555
4750 -7973697
4751 -8113343
4752 -8129330
4753 -7876334
4754 -7806603
4755 -8028374
4756 -8044570
4757 -7902121
4758 -7733484
4759 -7808394
4760 -8025089
4761 -7887530
4762 -7687105
4763 -7708773
4764 -7845727
4765 -7920783
4766 -7691122
4767 -7553418
4768 -7736826
4769 -7802893
4770 -7705562
4771 -7527053
4772 -7529624
4773 -7762268
4774 -7698642
4775 -7477896
4776 -7454328
4777 -7558070
4778 -7667549
4779 -7494170
4780 -7303615
4781 -7453635
4782 -7557052
4783 -7484301
4784 -7318635
4785 -7261614
4786 -7474971
4787 -7479829
4788 -7249790
4789 -7187490
4790 -7268924
4791 -7410319
4792 -7290098
4793 -7063546
4794 -7172648
4795 -7292733
4796 -7269463
4797 -7092094
4798 -6973838
4799 -7158229
4800 -7218734
4801 -7021048
4802 -6923675
4803 -6970583
4804 -7126232
4805 -7070587
4806 -6821571
4807 -6860849
4808 -7003711
4809 -6996333
4810 -6843734
4811 -6699119
4812 -6853602
4813 -6959995
4814 -6786340
4815 -6667341
4816 -6688699
4817 -6835764
4818 -6826161
4819 -6554277
4820 -6559192
4821 -6702111
4822 -6726461
4823 -6598982
4824 -6408510
4825 -6525505
4826 -6702900
4827 -6554684
4828 -6395698
4829 -6365197
4830 -6514487
4831 -6565359
4832 -6314762
4833 -6241157
4834 -6385639
4835 -6452475
4836 -6359374
4837 -6150866
4838 -6202499
4839 -6387538
4840 -6289642
4841 -6116293
4842 -6052107
4843 -6176120
4844 -6290918
4845 -6075827
4846 -5948947
4847 -6060859
4848 -6156032
4849 -6102221
4850 -5874259
4851 -5854358
4852 -6062687
4853 -6021029
4854 -5851932
4855 -5743082
4856 -5836082
4857 -6000847
4858 -5828745
4859 -5638172
4860 -5722519
4861 -5824346
4862 -5828457
4863 -5606555
4864 -5512531
4865 -5721281
4866 -5744364
4867 -5582626
4868 -5445094
4869 -5486063
4870 -5679724
4871 -5565379
4872 -5339821
4873 -5367494
4874 -5483192
4875 -5539238
4876 -5344013
4877 -5188099
4878 -5357881
4879 -5443387
4880 -5317236
4881 -5145028
4882 -5126288
4883 -5320116
4884 -5285244
4885 -5047948
4886 -5024727
4887 -5131933
4888 -5224435
4889 -5082934
4890 -4876339
4891 -4986979
4892 -5107038
4893 -5008666
4894 -4843986
4895 -4777055
4896 -4964353
4897 -4994507
4898 -4767075
4899 -4693792
4900 -4781162
4901 -4893519
4902 -4798276
4903 -4558606
4904 -4621247
4905 -4761226
4906 -4708881
4907 -4560328
4908 -4434103
4909 -4582505
4910 -4683633
4911 -4490722
4912 -4377577
4913 -4411621
4914 -4535121
4915 -4504349
4916 -4249240
4917 -4250615
4918 -4394877
4919 -4395345
4920 -4265759
4921 -4108651
4922 -4216011
4923 -4341008
4924 -4182250
4925 -4046401
4926 -4048329
4927 -4158843
4928 -4188690
4929 -3965294
4930 -3905636
4931 -4039081
4932 -4062481
4933 -3958713
4934 -3779610
4935 -3831045
4936 -3984885
4937 -3871685
4938 -3714927
4939 -3691596
4940 -3799440
4941 -3867549
4942 -3655535
4943 -3540678
4944 -3661562
4945 -3716349
4946 -3637421
4947 -3450303
4948 -3453145
4949 -3627060
4950 -3567474
4951 -3398596
4952 -3341566
4953 -3420430
4954 -3531115
4955 -3351208
4956 -3186343
4957 -3280528
4958 -3361318
4959 -3315521
4960 -3128516
4961 -3078340
4962 -3263684
4963 -3245860
4964 -3077677
4965 -2983419
4966 -3034255
4967 -3161181
4968 -3037298
4969 -2843990
4970 -2906893
4971 -2997065
4972 -2984798
4973 -2812286
4974 -2713703
4975 -2876684
4976 -2902781
4977 -2741205
4978 -2623177
4979 -2653083
4980 -2805663
4981 -2723229
4982 -2501007
4983 -2527235
4984 -2634869
4985 -2651361
4986 -2491000
4987 -2332261
4988 -2475499
4989 -2560521
4990 -2421889
4991 -2281502
4992 -2269096
4993 -2424901
4994 -2411689
4995 -2180223
4996 -2141091
4997 -2233581
4998 -2297559
4999 -2180545
5000 -1982808
5001 -2070149
5002 -2199411
5003 -2102896
5004 -1943231
5005 -1888667
5006 -2031344
5007 -2072640
5008 -1855855
5009 -1771597
5010 -1850389
5011 -1934064
5012 -1863444
5013 -1647426
5014 -1687935
5015 -1825174
5016 -1778624
5017 -1629850
5018 -1517131
5019 -1619009
5020 -1722929
5021 -1532972
5022 -1406610
5023 -1458319
5024 -1560845
5025 -1544785
5026 -1320452
5027 -1287576
5028 -1445319
5029 -1428692
5030 -1294243
5031 -1149420
5032 -1225196
5033 -1361851
5034 -1218118
5035 -1071607
5036 -1077689
5037 -1175197
5038 -1210732
5039 -1002138
5040  -900677
5041 -1040448
5042 -1079381
5043  -973860
5044  -809602
5045  -827750
5046  -986784
5047  -895065
5048  -729284
5049  -703429
5050  -781481
5051  -845035
5052  -672589
5053  -544656
5054  -651407
5055  -706643
5056  -643389
5057  -484047
5058  -448811
5059  -602217
5060  -561794
5061  -385552
5062  -328561
5063  -400921
5064  -494994
5065  -354130
5066  -187337
5067  -265024
5068  -353857
5069  -301277
5070  -138220
5071   -56448
5072  -214956
5073  -217705
5074   -60733
5075    24079
5076    -8493
5077  -126853
5078   -44889
5079   144576
5080   119501
5081    29669
5082    49335
5083   182745
5084   306784
5085   182458
5086   124217
5087   267462
5088   373251
5089   365685
5090   248451
5091   297198
5092   494240
5093   494742
5094   406763
5095   400619
5096   505301
5097   659321
5098   561704
5099   470674
5100   590822
5101   717277
5102   744805
5103   634459
5104   620160
5105   824812
5106   867940
5107   779649
5108   733593
5109   826310
5110  1000070
5111   954089
5112   833427
5113   927425
5114  1060631
5115  1112753
5116  1008250
5117   952047
5118  1135937
5119  1218782
5120  1150433
5121  1093344
5122  1144225
5123  1332887
5124  1340962
5125  1203879
5126  1245758
5127  1384359
5128  1466255
5129  1383129
5130  1289636
5131  1446531
5132  1574752
5133  1529558
5134  1456461
5135  1472000
5136  1663546
5137  1706500
5138  1562260
5139  1574010
5140  1701711
5141  1808039
5142  1755000
5143  1630333
5144  1756103
5145  1916400
5146  1898577
5147  1817997
5148  1793164
5149  1972730
5150  2066078
5151  1929203
5152  1893347
5153  2001821
5154  2142153
5155  2141159
5156  1992985
5157  2059806
5158  2235858
5159  2254374
5160  2175194
5161  2108712
5162  2251356
5163  2397894
5164  2301276
5165  2243218
5166  2316646
5167  2451614
5168  2495295
5169  2354076
5170  2366614
5171  2536595
5172  2585506
5173  2529420
5174  2445849
5175  2552302
5176  2731757
5177  2665848
5178  2580762
5179  2628185
5180  2759153
5181  2837108
5182  2709970
5183  2676308
5184  2832482
5185  2924575
5186  2889585
5187  2791415
5188  2850297
5189  3040768
5190  3021961
5191  2915987
5192  2926624
5193  3048190
5194  3161220
5195  3069073
5196  2992813
5197  3124929
5198  3234864
5199  3235185
5200  3139726
5201  3143338
5202  3323654
5203  3345222
5204  3251173
5205  3241039
5206  3337647
5207  3483769
5208  3417345
5209  3321172
5210  3421679
5211  3538889
5212  3555920
5213  3467883
5214  3432775
5215  3609302
5216  3673755
5217  3589650
5218  3556469
5219  3633975
5220  3777759
5221  3753978
5222  3631976
5223  3699952
5224  3820210
5225  3868354
5226  3798254
5227  3734561
5228  3891139
5229  3989165
5230  3918934
5231  3863943
5232  3903964
5233  4061655
5234  4069963
5235  3948617
5236  3979720
5237  4103160
5238  4178407
5239  4126460
5240  4035777
5241  4156688
5242  4281311
5243  4236264
5244  4169167
5245  4186445
5246  4327323
5247  4390717
5248  4264852
5249  4263292
5250  4377725
5251  4466719
5252  4441076
5253  4333699
5254  4408021
5255  4560143
5256  4539507
5257  4468182
5258  4456540
5259  4590663
5260  4690665
5261  4581089
5262  4544676
5263  4642164
5264  4746272
5265  4748786
5266  4621775
5267  4664358
5268  4825374
5269  4839560
5270  4766916
5271  4721413
5272  4840216
5273  4975968
5274  4886110
5275  4809902
5276  4875875
5277  4997356
5278  5038432
5279  4920372
5280  4910097
5281  5070650
5282  5118890
5283  5064185
5284  4999011
5285  5078448
5286  5223931
5287  5175830
5288  5080760
5289  5132808
5290  5241189
5291  5310450
5292  5210555
5293  5171390
5294  5310567
5295  5386556
5296  5342139
5297  5265592
5298  5299674
5299  5467309
5300  5459188
5301  5359915
5302  5376542
5303  5480454
5304  5579015
5305  5495926
5306  5403466
5307  5528041
5308  5636490
5309  5608419
5310  5531326
5311  5526962
5312  5693533
5313  5731522
5314  5630262
5315  5616972
5316  5693348
5317  5811630
5318  5771080
5319  5656210
5320  5741616
5321  5861362
5322  5869793
5323  5796437
5324  5755642
5325  5905648
5326  5977882
5327  5883761
5328  5843078
5329  5908280
5330  6036634
5331  6031983
5332  5903110
5333  5952375
5334  6076518
5335  6117195
5336  6057553
5337  5977582
5338  6095288
5339  6197487
5340  6134850
5341  6077294
5342  6105379
5343  6235182
5344  6275915
5345  6159340
5346  6161271
5347  6282080
5348  6330201
5349  6295924
5350  6199772
5351  6282062
5352  6408499
5353  6373866
5354  6310155
5355  6314905
5356  6427751
5357  6496760
5358  6384102
5359  6357419
5360  6459044
5361  6527994
5362  6514345
5363  6419443
5364  6465806
5365  6613106
5366  6589663
5367  6529363
5368  6511853
5369  6607428
5370  6696625
5371  6608825
5372  6558108
5373  6643732
5374  6724521
5375  6731126
5376  6630882
5377  6650773
5378  6782690
5379  6791273
5380  6732690
5381  6697298
5382  6770504
5383  6884629
5384  6818397
5385  6741146
5386  6809769
5387  6910011
5388  6926382
5389  6832857
5390  6803171
5391  6944095
5392  6983451
5393  6926820
5394  6873496
5395  6923873
5396  7057613
5397  7028719
5398  6931055
5399  6971338
5400  7058895
5401  7111408
5402  7030794
5403  6970857
5404  7085559
5405  7157906
5406  7119294
5407  7058183
5408  7074711
5409  7207928
5410  7206901
5411  7103441
5412  7121275
5413  7199827
5414  7267685
5415  7209383
5416  7131362
5417  7229278
5418  7322364
5419  7292041
5420  7222404
5421  7210181
5422  7339661
5423  7374566
5424  7272876
5425  7256940
5426  7329700
5427  7426199
5428  7391270
5429  7286370
5430  7343808
5431  7457021
5432  7450180
5433  7382385
5434  7337010
5435  7454561
5436  7524489
5437  7443669
5438  7392307
5439  7450870
5440  7544337
5441  7556843
5442  7429846
5443  7455721
5444  7569128
5445  7585653
5446  7531630
5447  7458113
5448  7558336
5449  7664937
5450  7594759
5451  7526699
5452  7554313
5453  7652870
5454  7689263
5455  7575395
5456  7561042
5457  7671326
5458  7717081
5459  7677993
5460  7590441
5461  7651013
5462  7769963
5463  7729039
5464  7649956
5465  7653531
5466  7745349
5467  7809425
5468  7708841
5469  7660438
5470  7762871
5471  7822382
5472  7794323
5473  7710518
5474  7725481
5475  7852755
5476  7843745
5477  7764963
5478  7741672
5479  7822146
5480  7907419
5481  7835912
5482  7760710
5483  7829686
5484  7904377
5485  7904015
5486  7817824
5487  7795804
5488  7917519
5489  7943374
5490  7872854
5491  7842379
5492  7882234
5493  7987544
5494  7944036
5495  7849791
5496  7892625
5497  7970798
5498  7992907
5499  7915102
5500  7866293
5501  7979871
5502  8027939
5503  7964814
5504  7911366
5505  7936728
5506  8050345
5507  8025724
5508  7925376
5509  7947385
5510  8025573
5511  8069941
5512  7999786
5513  7930628
5514  8011711
5515  8095143
5516  8040150
5517  7979845
5518  7975368
5519  8086387
5520  8100914
5521  8002324
5522  8004838
5523  8065350
5524  8122950
5525  8080271
5526  7986778
5527  8052862
5528  8134617
5529  8102764
5530  8040612
5531  8023210
5532  8116759
5533  8163607
5534  8058406
5535  8039148
5536  8097289
5537  8156396
5538  8128732
5539  8032014
5540  8069359
5541  8168240
5542  8150267
5543  8084302
5544  8052839
5545  8139792
5546  8194284
5547  8109972
5548  8063203
5549  8106349
5550  8172245
5551  8176131
5552  8074095
5553  8083477
5554  8175928
5555  8188063
5556  8129205
5557  8070866
5558  8128980
5559  8220317
5560  8145150
5561  8079889
5562  8103872
5563  8180721
5564  8206199
5565  8105334
5566  8076838
5567  8170356
5568  8199195
5569  8153903
5570  8080332
5571  8112781
5572  8210294
5573  8174631
5574  8092665
5575  8101032
5576  8171403
5577  8218906
5578  8128826
5579  8064512
5580  8145616
5581  8200455
5582  8160922
5583  8087380
5584  8088541
5585  8204475
5586  8186889
5587  8099292
5588  8084403
5589  8138282
5590  8203465
5591  8138395
5592  8053624
5593  8107575
5594  8176125
5595  8168861
5596  8085521
5597  8051502
5598  8161164
5599  8177915
5600  8094781
5601  8057731
5602  8091111
5603  8175419
5604  8130724
5605  8035829
5606  8068521
5607  8139486
5608  8148415
5609  8075145
5610  8013570
5611  8102502
5612  8148565
5613  8072504
5614  8030617
5615  8042408
5616  8127381
5617  8120246
5618  8006945
5619  8021287
5620  8079938
5621  8108248
5622  8050503
5623  7970404
5624  8035618
5625  8100054
5626  8048780
5627  7986949
5628  7981675
5629  8059382
5630  8081758
5631  7973079
5632  7959000
5633  8015401
5634  8044891
5635  8006986
5636  7920060
5637  7960274
5638  8039036
5639  8008343
5640  7940683
5641  7907399
5642  7979045
5643  8017819
5644  7925364
5645  7882436
5646  7931172
5647  7979484
5648  7954387
5649  7864133
5650  7877455
5651  7958265
5652  7941493
5653  7876590
5654  7834408
5655  7885721
5656  7944955
5657  7868515
5658  7809955
5659  7853553
5660  7897635
5661  7894869
5662  7799450
5663  7781077
5664  7863500
5665  7862983
5666  7806093
5667  7749457
5668  7781957
5669  7863205
5670  7798071
5671  7719201
5672  7742742
5673  7788493
5674  7810663
5675  7719187
5676  7672971
5677  7752850
5678  7772295
5679  7725569
5680  7662927
5681  7673505
5682  7751238
5683  7719734
5684  7631249
5685  7626263
5686  7670586
5687  7707241
5688  7630566
5689  7571055
5690  7638085
5691  7663192
5692  7625388
5693  7558266
5694  7546442
5695  7627843
5696  7613919
5697  7522202
5698  7506480
5699  7550088
5700  7592582
5701  7536748
5702  7449023
5703  7500211
5704  7546025
5705  7517732
5706  7438797
5707  7408319
5708  7494558
5709  7502462
5710  7414861
5711  7382515
5712  7417378
5713  7467607
5714  7427168
5715  7323985
5716  7345318
5717  7407931
5718  7393533
5719  7328180
5720  7273533
5721  7335153
5722  7383786
5723  7301316
5724  7251560
5725  7255039
5726  7313425
5727  7309274
5728  7194752
5729  7188393
5730  7253656
5731  7264731
5732  7206738
5733  7125168
5734  7169889
5735  7230492
5736  7172794
5737  7103353
5738  7090616
5739  7152572
5740  7166693
5741  7063595
5742  7033251
5743  7089949
5744  7112793
5745  7068996
5746  6980717
5747  7001763
5748  7070823
5749  7029651
5750  6958542
5751  6929557
5752  6983712
5753  7021053
5754  6923547
5755  6876263
5756  6910573
5757  6952574
5758  6917697
5759  6823383
5760  6818431
5761  6894500
5762  6875908
5763  6806528
5764  6765844
5765  6795439
5766  6848734
5767  6776732
5768  6702509
5769  6724977
5770  6761351
5771  6755746
5772  6665489
5773  6633761
5774  6703351
5775  6707210
5776  6636916
5777  6587496
5778  6603088
5779  6662803
5780  6597510
5781  6524087
5782  6534106
5783  6573708
5784  6580652
5785  6504699
5786  6442546
5787  6507059
5788  6519639
5789  6459916
5790  6399778
5791  6400842
5792  6459216
5793  6437410
5794  6344754
5795  6337485
5796  6366680
5797  6389947
5798  6329177
5799  6250824
5800  6292038
5801  6317002
5802  6280633
5803  6211981
5804  6192589
5805  6250829
5806  6249363
5807  6160572
5808  6128702
5809  6159905
5810  6181362
5811  6133318
5812  6043453
5813  6076669
5814  6112747
5815  6082936
5816  6021744
5817  5972979
5818  6025864
5819  6042061
5820  5960492
5821  5914848
5822  5931214
5823  5967056
5824  5939518
5825  5844287
5826  5851091
5827  5896962
5828  5879090
5829  5816469
5830  5761198
5831  5797353
5832  5830664
5833  5754956
5834  5699575
5835  5704908
5836  5742105
5837  5730240
5838  5630937
5839  5616324
5840  5672431
5841  5664599
5842  5600214
5843  5529392
5844  5550426
5845  5608612
5846  5545406
5847  5484561
5848  5470360
5849  5509830
5850  5509667
5851  5418518
5852  5375463
5853  5423978
5854  5426748
5855  5385326
5856  5312312
5857  5314163
5858  5367483
5859  5323931
5860  5245154
5861  5234045
5862  5259982
5863  5283328
5864  5196957
5865  5137236
5866  5174391
5867  5195915
5868  5162700
5869  5076946
5870  5061239
5871  5124980
5872  5098668
5873  5017536
5874  4978631
5875  5005092
5876  5043370
5877  4977609
5878  4898382
5879  4922953
5880  4949576
5881  4928182
5882  4846971
5883  4801323
5884  4863037
5885  4860313
5886  4789898
5887  4734283
5888  4737815
5889  4792266
5890  4746503
5891  4653340
5892  4653721
5893  4685753
5894  4679645
5895  4614161
5896  4543380
5897  4595297
5898  4610130
5899  4549646
5900  4485765
5901  4476052
5902  4517836
5903  4505635
5904  4411901
5905  4388851
5906  4417819
5907  4427469
5908  4361837
5909  4290337
5910  4326277
5911  4349817
5912  4298095
5913  4237513
5914  4209107
5915  4252193
5916  4245417
5917  4154948
5918  4125635
5919  4147751
5920  4164291
5921  4117639
5922  4035827
5923  4045461
5924  4081643
5925  4039623
5926  3976827
5927  3940107
5928  3969816
5929  3987698
5930  3907330
5931  3857882
5932  3874074
5933  3893422
5934  3866869
5935  3772743
5936  3761617
5937  3803761
5938  3775294
5939  3718801
5940  3664283
5941  3687954
5942  3717220
5943  3644545
5944  3587287
5945  3589393
5946  3612704
5947  3597851
5948  3507388
5949  3481750
5950  3518234
5951  3510935
5952  3451609
5953  3394559
5954  3394338
5955  3441340
5956  3382022
5957  3312576
5958  3297930
5959  3324424
5960  3328164
5961  3249376
5962  3199204
5963  3229183
5964  3232297
5965  3187068
5966  3114274
5967  3107992
5968  3152428
5969  3110784
5970  3040302
5971  3018257
5972  3032983
5973  3049765
5974  2977412
5975  2912612
5976  2937323
5977  2953407
5978  2909748
5979  2841163
5980  2811472
5981  2860072
5982  2835898
5983  2762443
5984  2736772
5985  2744663
5986  2769460
5987  2703666
5988  2627030
5989  2642167
5990  2664659
5991  2641174
5992  2566896
5993  2522027
5994  2573030
5995  2563793
5996  2487889
5997  2444283
5998  2442131
5999  2470268
6000  2428552
6001  2343320
6002  2347012
6003  2367663
6004  2354245
6005  2286168
6006  2224534
6007  2264359
6008  2278735
6009  2215860
6010  2150980
6011  2144436
6012  2176363
6013  2153589
6014  2062445
6015  2046925
6016  2071783
6017  2067284
6018  2005942
6019  1933363
6020  1954895
6021  1981622
6022  1929741
6023  1863396
6024  1840215
6025  1874610
6026  1869631
6027  1785843
6028  1745762
6029  1771200
6030  1778425
6031  1730052
6032  1646321
6033  1645893
6034  1683445
6035  1646747
6036  1582602
6037  1541137
6038  1567206
6039  1580476
6040  1499853
6041  1448947
6042  1456951
6043  1479699
6044  1448681
6045  1359197
6046  1347980
6047  1383937
6048  1361594
6049  1296573
6050  1248918
6051  1261979
6052  1279895
6053  1220046
6054  1153858
6055  1159622
6056  1167320
6057  1168135
6058  1081019
6059  1042114
6060  1078965
6061  1067893
6062  1010157
6063   951285
6064   949099
6065   987922
6066   938983
6067   867741
6068   857143
6069   874533
6070   870406
6071   795179
6072   747782
6073   774008
6074   770252
6075   728015
6076   659822
6077   650225
6078   690455
6079   654283
6080   577369
6081   555218
6082   566961
6083   576155
6084   511137
6085   441166
6086   466115
6087   478388
6088   435483
6089   380263
6090   343424
6091   381063
6092   358500
6093   288286
6094   255614
6095   266146
6096   276933
6097   229965
6098   152449
6099   166357
6100   179840
6101   149926
6102    89016
6103    48542
6104    82486
6105    74274
6106      535
6107   -29383
6108   -34801
6109   -15186
6110   -47288
6111  -131954
6112  -141798
6113  -119269
6114  -138363
6115  -203646
6116  -251333
6117  -221210
6118  -212114
6119  -278327
6120  -329806
6121  -335576
6122  -312420
6123  -333444
6124  -417320
6125  -440004
6126  -416392
6127  -426571
6128  -479237
6129  -544161
6130  -532833
6131  -506037
6132  -559750
6133  -621142
6134  -636158
6135  -620557
6136  -618803
6137  -700213
6138  -730837
6139  -713010
6140  -716172
6141  -753765
6142  -828643
6143  -830256
6144  -795034
6145  -834299
6146  -900290
6147  -926706
6148  -919222
6149  -899078
6150  -978670
6151 -1027328
6152 -1009278
6153 -1000713
6154 -1035321
6155 -1110158
6156 -1126013
6157 -1089122
6158 -1117437
6159 -1174546
6160 -1213849
6161 -1204206
6162 -1182220
6163 -1244791
6164 -1310344
6165 -1305645
6166 -1288720
6167 -1312495
6168 -1386209
6169 -1413385
6170 -1377030
6171 -1390364
6172 -1448585
6173 -1499564
6174 -1501512
6175 -1468273
6176 -1517109
6177 -1587309
6178 -1593315
6179 -1576854
6180 -1588456
6181 -1647822
6182 -1699766
6183 -1668194
6184 -1673151
6185 -1719769
6186 -1771746
6187 -1785506
6188 -1754762
6189 -1785337
6190 -1865194
6191 -1874684
6192 -1865309
6193 -1858655
6194 -1914291
6195 -1980073
6196 -1957562
6197 -1946212
6198 -1985796
6199 -2040237
6200 -2067056
6201 -2031834
6202 -2054923
6203 -2122299
6204 -2153103
6205 -2143591
6206 -2133061
6207 -2172623
6208 -2249061
6209 -2242729
6210 -2221967
6211 -2246564
6212 -2298563
6213 -2345853
6214 -2320371
6215 -2310935
6216 -2384660
6217 -2417958
6218 -2422153
6219 -2401653
6220 -2433277
6221 -2504649
6222 -2517225
6223 -2487499
6224 -2506432
6225 -2556508
6226 -2609231
6227 -2591696
6228 -2573486
6229 -2635490
6230 -2676187
6231 -2686141
6232 -2672105
6233 -2685089
6234 -2760469
6235 -2778303
6236 -2754646
6237 -2768698
6238 -2812045
6239 -2863976
6240 -2861300
6241 -2833820
6242 -2883638
6243 -2937840
6244 -2955072
6245 -2932506
6246 -2935669
6247 -3003178
6248 -3037432
6249 -3012353
6250 -3023035
6251 -3056328
6252 -3116927
6253 -3121385
6254 -3089066
6255 -3128006
6256 -3183701
6257 -3203698
6258 -3192818
6259 -3188955
6260 -3246395
6261 -3292864
6262 -3279148
6263 -3271457
6264 -3306299
6265 -3362756
6266 -3376971
6267 -3346529
6268 -3366368
6269 -3424410
6270 -3454492
6271 -3446909
6272 -3433539
6273 -3480814
6274 -3539595
6275 -3523638
6276 -3510955
6277 -3532876
6278 -3593508
6279 -3628680
6280 -3594674
6281 -3598338
6282 -3656241
6283 -3695349
6284 -3695095
6285 -3672699
6286 -3703431
6287 -3766729
6288 -3767389
6289 -3748605
6290 -3764394
6291 -3814063
6292 -3864208
6293 -3841155
6294 -3829918
6295 -3878894
6296 -3925092
6297 -3936987
6298 -3900850
6299 -3920716
6300 -3996318
6301 -4005777
6302 -3995188
6303 -3987834
6304 -4037165
6305 -4092574
6306 -4072108
6307 -4050578
6308 -4097765
6309 -4141968
6310 -4164770
6311 -4135515
6312 -4145117
6313 -4213780
6314 -4238904
6315 -4221673
6316 -4211691
6317 -4245226
6318 -4317103
6319 -4302418
6320 -4278269
6321 -4307696
6322 -4351567
6323 -4382793
6324 -4362350
6325 -4350594
6326 -4415140
6327 -4450625
6328 -4443578
6329 -4427236
6330 -4448615
6331 -4509085
6332 -4523895
6333 -4495947
6334 -4512470
6335 -4563109
6336 -4597434
6337 -4580069
6338 -4559023
6339 -4612570
6340 -4657630
6341 -4654628
6342 -4634703
6343 -4651632
6344 -4709951
6345 -4729045
6346 -4706152
6347 -4711247
6348 -4752936
6349 -4794093
6350 -4788333
6351 -4760156
6352 -4806121
6353 -4849275
6354 -4857640
6355 -4839735
6356 -4840264
6357 -4902514
6358 -4929927
6359 -4904521
6360 -4906943
6361 -4933482
6362 -4983259
6363 -4990934
6364 -4954024
6365 -4987178
6366 -5037257
6367 -5051583
6368 -5039239
6369 -5027502
6370 -5071865
6371 -5121628
6372 -5094314
6373 -5088723
6374 -5113436
6375 -5161230
6376 -5182680
6377 -5146638
6378 -5163574
6379 -5211984
6380 -5233894
6381 -5223650
6382 -5206292
6383 -5243579
6384 -5297166
6385 -5283884
6386 -5273483
6387 -5284220
6388 -5338494
6389 -5357475
6390 -5326873
6391 -5331812
6392 -5383473
6393 -5402543
6394 -5399288
6395 -5374627
6396 -5408885
6397 -5462404
6398 -5457188
6399 -5441393
6400 -5449622
6401 -5486773
6402 -5526111
6403 -5497540
6404 -5489292
6405 -5530991
6406 -5568850
6407 -5572191
6408 -5542443
6409 -5553980
6410 -5617527
6411 -5617406
6412 -5600069
6413 -5600847
6414 -5636917
6415 -5686637
6416 -5663619
6417 -5639257
6418 -5685989
6419 -5722053
6420 -5729547
6421 -5699713
6422 -5702620
6423 -5762056
6424 -5780886
6425 -5754261
6426 -5747904
6427 -5777518
6428 -5836715
6429 -5818951
6430 -5796005
6431 -5819944
6432 -5858532
6433 -5875150
6434 -5847611
6435 -5837349
6436 -5891885
6437 -5917722
6438 -5904194
6439 -5889612
6440 -5910029
6441 -5962204
6442 -5968546
6443 -5930532
6444 -5948216
6445 -5982207
6446 -6009169
6447 -5990835
6448 -5964603
6449 -6008903
6450 -6055274
6451 -6042389
6452 -6021855
6453 -6029099
6454 -6084138
6455 -6097978
6456 -6062558
6457 -6063998
6458 -6098436
6459 -6130219
6460 -6126364
6461 -6090985
6462 -6129296
6463 -6167196
6464 -6161455
6465 -6140863
6466 -6140346
6467 -6187609
6468 -6218106
6469 -6184790
6470 -6174653
6471 -6213936
6472 -6244443
6473 -6247781
6474 -6208270
6475 -6223317
6476 -6273698
6477 -6281084
6478 -6263684
6479 -6240555
6480 -6283499
6481 -6326433
6482 -6300027
6483 -6283499
6484 -6303230
6485 -6345107
6486 -6352174
6487 -6309618
6488 -6320559
6489 -6366687
6490 -6383040
6491 -6368331
6492 -6348186
6493 -6372529
6494 -6416292
6495 -6403717
6496 -6378883
6497 -6391579
6498 -6433924
6499 -6445826
6500 -6415098
6501 -6401453
6502 -6447327
6503 -6470556
6504 -6461958
6505 -6434329
6506 -6451387
6507 -6495888
6508 -6488253
6509 -6463197
6510 -6468807
6511 -6505497
6512 -6535129
6513 -6503001
6514 -6484740
6515 -6527547
6516 -6550930
6517 -6542462
6518 -6513865
6519 -6520015
6520 -6567810
6521 -6565344
6522 -6539796
6523 -6538748
6524 -6571031
6525 -6600829
6526 -6582129
6527 -6550604
6528 -6580538
6529 -6611241
6530 -6613953
6531 -6583242
6532 -6578223
6533 -6632436
6534 -6639866
6535 -6609600
6536 -6604381
6537 -6617299
6538 -6663444
6539 -6647628
6540 -6610809
6541 -6633425
6542 -6662476
6543 -6669971
6544 -6648815
6545 -6629380
6546 -6674770
6547 -6694638
6548 -6670358
6549 -6655737
6550 -6665135
6551 -6702218
6552 -6704959
6553 -6660478
6554 -6677890
6555 -6709275
6556 -6720830
6557 -6698226
6558 -6672152
6559 -6710311
6560 -6735085
6561 -6716241
6562 -6686772
6563 -6698679
6564 -6743507
6565 -6753181
6566 -6707375
6567 -6707010
6568 -6740277
6569 -6757591
6570 -6741558
6571 -6707884
6572 -6732285
6573 -6769003
6574 -6751018
6575 -6730594
6576 -6732533
6577 -6763591
6578 -6785275
6579 -6744076
6580 -6730321
6581 -6754590
6582 -6782114
6583 -6772781
6584 -6735925
6585 -6746049
6586 -6791652
6587 -6779256
6588 -6751780
6589 -6740557
6590 -6767581
6591 -6798286
6592 -6764526
6593 -6742501
6594 -6770210
6595 -6792134
6596 -6794274
6597 -6752638
6598 -6747126
6599 -6793005
6600 -6796511
6601 -6765500
6602 -6743849
6603 -6765968
6604 -6801897
6605 -6778150
6606 -6751559
6607 -6760625
6608 -6791676
6609 -6794045
6610 -6763590
6611 -6740365
6612 -6782984
6613 -6797039
6614 -6774149
6615 -6744790
6616 -6756236
6617 -6790251
6618 -6789871
6619 -6746120
6620 -6752509
6621 -6774127
6622 -6792086
6623 -6752236
6624 -6736237
6625 -6762402
6626 -6784487
6627 -6766058
6628 -6743760
6629 -6733720
6630 -6776654
6631 -6769759
6632 -6732432
6633 -6731124
6634 -6748244
6635 -6769875
6636 -6752124
6637 -6716381
6638 -6734478
6639 -6756038
6640 -6758539
6641 -6720437
6642 -6707207
6643 -6740338
6644 -6753382
6645 -6714626
6646 -6697988
6647 -6712585
6648 -6744958
6649 -6726098
6650 -6682401
6651 -6696391
6652 -6721570
6653 -6724239
6654 -6690724
6655 -6671169
6656 -6702144
6657 -6716859
6658 -6688212
6659 -6664889
6660 -6673692
6661 -6696756
6662 -6689582
6663 -6646237
6664 -6647398
6665 -6676925
6666 -6678377
6667 -6650322
6668 -6624745
6669 -6645839
6670 -6674661
6671 -6637301
6672 -6612701
6673 -6618541
6674 -6642375
6675 -6643492
6676 -6607904
6677 -6590910
6678 -6619653
6679 -6629454
6680 -6610960
6681 -6570827
6682 -6582392
6683 -6611076
6684 -6597164
6685 -6563019
6686 -6554403
6687 -6573601
6688 -6590737
6689 -6545642
6690 -6526854
6691 -6552913
6692 -6564474
6693 -6553117
6694 -6511536
6695 -6505745
6696 -6544415
6697 -6530000
6698 -6497420
6699 -6486432
6700 -6503466
6701 -6523380
6702 -6486780
6703 -6452234
6704 -6472676
6705 -6490036
6706 -6481325
6707 -6440093
6708 -6425668
6709 -6463465
6710 -6462449
6711 -6425069
6712 -6404194
6713 -6414658
6714 -6438837
6715 -6411581
6716 -6373369
6717 -6379754
6718 -6398763
6719 -6399197
6720 -6364507
6721 -6334274
6722 -6373552
6723 -6379532
6724 -6339918
6725 -6316747
6726 -6313843
6727 -6350340
6728 -6331831
6729 -6286003
6730 -6284865
6731 -6305936
6732 -6311662
6733 -6274898
6734 -6243476
6735 -6268840
6736 -6279605
6737 -6256937
6738 -6225366
6739 -6214389
6740 -6241322
6741 -6239751
6742 -6193205
6743 -6182491
6744 -6199275
6745 -6213668
6746 -6186924
6747 -6130004
6748 -6152775
6749 -6178267
6750 -6156069
6751 -6116208
6752 -6100051
6753 -6129798
6754 -6135405
6755 -6085344
6756 -6064398
6757 -6080230
6758 -6102511
6759 -6079074
6760 -6027669
6761 -6030366
6762 -6063329
6763 -6043095
6764 -6010449
6765 -5979556
6766 -6000339
6767 -6019846
6768 -5976938
6769 -5949137
6770 -5952164
6771 -5971264
6772 -5964940
6773 -5907982
6774 -5903696
6775 -5927040
6776 -5926305
6777 -5895303
6778 -5856548
6779 -5873636
6780 -5900721
6781 -5854055
6782 -5817767
6783 -5815975
6784 -5838475
6785 -5835658
6786 -5789671
6787 -5766251
6788 -5792601
6789 -5789501
6790 -5765882
6791 -5729322
6792 -5731404
6793 -5758067
6794 -5729356
6795 -5690463
6796 -5677092
6797 -5694435
6798 -5705497
6799 -5659676
6800 -5625673
6801 -5643894
6802 -5655451
6803 -5633892
6804 -5590522
6805 -5574246
6806 -5606934
6807 -5591307
6808 -5551181
6809 -5534794
6810 -5542229
6811 -5550421
6812 -5520126
6813 -5480023
6814 -5498810
6815 -5495443
6816 -5491008
6817 -5445770
6818 -5424012
6819 -5451628
6820 -5446658
6821 -5400469
6822 -5380762
6823 -5381934
6824 -5402921
6825 -5371318
6826 -5325589
6827 -5327275
6828 -5343137
6829 -5335199
6830 -5295772
6831 -5260201
6832 -5288736
6833 -5288917
6834 -5245768
6835 -5212884
6836 -5216056
6837 -5237477
6838 -5218200
6839 -5163668
6840 -5166268
6841 -5172114
6842 -5174779
6843 -5133703
6844 -5098528
6845 -5110697
6846 -5120680
6847 -5087591
6848 -5052775
6849 -5043190
6850 -5061565
6851 -5050059
6852 -4998865
6853 -4981954
6854 -4999148
6855 -4997309
6856 -4973756
6857 -4922539
6858 -4938116
6859 -4946015
6860 -4919359
6861 -4882180
6862 -4862883
6863 -4881384
6864 -4880289
6865 -4829861
6866 -4805216
6867 -4815697
6868 -4821930
6869 -4794995
6870 -4751583
6871 -4740641
6872 -4765273
6873 -4746713
6874 -4703503
6875 -4671021
6876 -4690693
6877 -4701036
6878 -4657256
6879 -4617829
6880 -4628695
6881 -4638535
6882 -4616786
6883 -4570703
6884 -4552204
6885 -4575226
6886 -4561452
6887 -4524679
6888 -4487747
6889 -4497402
6890 -4512134
6891 -4474721
6892 -4435555
6893 -4422936
6894 -4441244
6895 -4434735
6896 -4379430
6897 -4353910
6898 -4373764
6899 -4373885
6900 -4342355
6901 -4299823
6902 -4291543
6903 -4314317
6904 -4290709
6905 -4236844
6906 -4227860
6907 -4238508
6908 -4243622
6909 -4191638
6910 -4160226
6911 -4170532
6912 -4169073
6913 -4143981
6914 -4102830
6915 -4083171
6916 -4110808
6917 -4086688
6918 -4045637
6919 -4025527
6920 -4026701
6921 -4036612
6922 -4000127
6923 -3948226
6924 -3961890
6925 -3957214
6926 -3946793
6927 -3898679
6928 -3873396
6929 -3902080
6930 -3890339
6931 -3844570
6932 -3816900
6933 -3814116
6934 -3824936
6935 -3799532
6936 -3743059
6937 -3746875
6938 -3751964
6939 -3732153
6940 -3701891
6941 -3668568
6942 -3679048
6943 -3683688
6944 -3640474
6945 -3601244
6946 -3595717
6947 -3612571
6948 -3596429
6949 -3531221
6950 -3522902
6951 -3532717
6952 -3523585
6953 -3487430
6954 -3446638
6955 -3450327
6956 -3463459
6957 -3421482
6958 -3382868
6959 -3375559
6960 -3382338
6961 -3376506
6962 -3322739
6963 -3298828
6964 -3311891
6965 -3308702
6966 -3274066
6967 -3228506
6968 -3224676
6969 -3245675
6970 -3207843
6971 -3167075
6972 -3146097
6973 -3161583
6974 -3163726
6975 -3102602
6976 -3077458
6977 -3079844
6978 -3079682
6979 -3064097
6980 -3002779
6981 -2993026
6982 -3020425
6983 -2998337
6984 -2950621
6985 -2918967
6986 -2929908
6987 -2934830
6988 -2880494
6989 -2844660
6990 -2849851
6991 -2853105
6992 -2839197
6993 -2785419
6994 -2766520
6995 -2790354
6996 -2769807
6997 -2722880
6998 -2694601
6999 -2690410
7000 -2707913
7001 -2665355
7002 -2616362
7003 -2619795
7004 -2621879
7005 -2610449
7006 -2558229
7007 -2522029
7008 -2552543
7009 -2537818
7010 -2503543
7011 -2460345
7012 -2453443
7013 -2475591
7014 -2440344
7015 -2390755
7016 -2376662
7017 -2385516
7018 -2386758
7019 -2328769
7020 -2287014
7021 -2300083
7022 -2305865
7023 -2269149
7024 -2225233
7025 -2208646
7026 -2233117
7027 -2214552
7028 -2157763
7029 -2133806
7030 -2144776
7031 -2142412
7032 -2106378
7033 -2054110
7034 -2068149
7035 -2072505
7036 -2047535
7037 -1995469
7038 -1965920
7039 -1986518
7040 -1980737
7041 -1932415
7042 -1897822
7043 -1893774
7044 -1904071
7045 -1879837
7046 -1826085
7047 -1815619
7048 -1829864
7049 -1804175
7050 -1768894
7051 -1721147
7052 -1740955
7053 -1741826
7054 -1696324
7055 -1660857
7056 -1651551
7057 -1667098
7058 -1643736
7059 -1587772
7060 -1567772
7061 -1577274
7062 -1568992
7063 -1531272
7064 -1490640
7065 -1489186
7066 -1505685
7067 -1466276
7068 -1429675
7069 -1410098
7070 -1416879
7071 -1409209
7072 -1348700
7073 -1321712
7074 -1336540
7075 -1326792
7076 -1297827
7077 -1247892
7078 -1247311
7079 -1262495
7080 -1225750
7081 -1186327
7082 -1154362
7083 -1174653
7084 -1172817
7085 -1112384
7086 -1088043
7087 -1091385
7088 -1085665
7089 -1062497
7090 -1012368
7091  -992100
7092 -1018243
7093  -992098
7094  -945867
7095  -918691
7096  -923516
7097  -926754
7098  -883416
7099  -841062
7100  -845452
7101  -844709
7102  -824738
7103  -770376
7104  -749994
7105  -769769
7106  -755540
7107  -710966
7108  -679377
7109  -672177
7110  -690171
7111  -647167
7112  -598266
7113  -596055
7114  -598146
7115  -584708
7116  -538944
7117  -501751
7118  -521574
7119  -511927
7120  -479377
7121  -435716
7122  -422150
7123  -440460
7124  -410956
7125  -359547
7126  -348084
7127  -351383
7128  -343998
7129  -304930
7130  -255865
7131  -273688
7132  -275972
7133  -232773
7134  -194312
7135  -172311
7136  -198100
7137  -178145
7138  -125398
7139   -97228
7140  -106646
7141  -106277
7142   -69062
7143   -17492
7144   -21632
7145   -29895
7146    -6980
7147    41768
7148    71687
7149    52489
7150    62232
7151   111225
7152   140631
7153   145910
7154   136908
7155   167248
7156   218190
7157   222930
7158   210155
7159   234476
7160   279125
7161   318777
7162   301753
7163   291435
7164   348703
7165   386814
7166   385340
7167   381534
7168   398814
7169   451907
7170   475402
7171   453456
7172   471801
7173   505720
7174   547643
7175   552998
7176   530480
7177   571437
7178   615094
7179   631528
7180   622159
7181   630301
7182   681773
7183   715929
7184   693326
7185   702999
7186   733371
7187   785876
7188   790892
7189   773696
7190   800740
7191   846912
7192   868492
7193   864627
7194   856986
7195   910276
7196   950459
7197   938389
7198   938962
7199   959338
7200  1020763
7201  1037559
7202  1008672
7203  1032164
7204  1076858
7205  1103234
7206  1098117
7207  1089958
7208  1129100
7209  1176578
7210  1176450
7211  1171398
7212  1192203
7213  1236233
7214  1264647
7215  1246460
7216  1249753
7217  1299665
7218  1331062
7219  1335189
7220  1326426
7221  1354102
7222  1407370
7223  1410093
7224  1405886
7225  1417079
7226  1451934
7227  1497056
7228  1471454
7229  1484019
7230  1523260
7231  1560585
7232  1568110
7233  1554782
7234  1570796
7235  1633862
7236  1639468
7237  1629759
7238  1641163
7239  1681784
7240  1722664
7241  1713369
7242  1701837
7243  1738673
7244  1782863
7245  1796073
7246  1776205
7247  1786796
7248  1848197
7249  1871748
7250  1862595
7251  1865669
7252  1889833
7253  1940674
7254  1935788
7255  1928234
7256  1950528
7257  1993101
7258  2018354
7259  2006111
7260  2005134
7261  2060508
7262  2088445
7263  2080352
7264  2076692
7265  2096697
7266  2149922
7267  2161651
7268  2141517
7269  2164118
7270  2205798
7271  2236316
7272  2227419
7273  2219898
7274  2269881
7275  2305042
7276  2296492
7277  2297695
7278  2309035
7279  2358279
7280  2380078
7281  2357461
7282  2370268
7283  2411673
7284  2450435
7285  2450665
7286  2422693
7287  2461084
7288  2508500
7289  2506201
7290  2510790
7291  2512325
7292  2563848
7293  2599821
7294  2572278
7295  2577293
7296  2610919
7297  2656187
7298  2662890
7299  2634779
7300  2662040
7301  2711825
7302  2721419
7303  2720283
7304  2709263
7305  2757765
7306  2800817
7307  2782003
7308  2769330
7309  2806064
7310  2846763
7311  2871777
7312  2835875
7313  2853484
7314  2908034
7315  2927962
7316  2921482
7317  2907664
7318  2944304
7319  2998287
7320  2982084
7321  2966260
7322  2985932
7323  3038482
7324  3064188
7325  3044324
7326  3040721
7327  3088615
7328  3122997
7329  3114700
7330  3093903
7331  3127436
7332  3179792
7333  3185138
7334  3169196
7335  3184480
7336  3216014
7337  3257308
7338  3238069
7339  3223231
7340  3266366
7341  3309198
7342  3309569
7343  3296603
7344  3302990
7345  3362254
7346  3373458
7347  3360556
7348  3362885
7349  3395234
7350  3437807
7351  3429316
7352  3408670
7353  3451354
7354  3485020
7355  3499569
7356  3475863
7357  3475623
7358  3535115
7359  3554822
7360  3538613
7361  3532478
7362  3563879
7363  3613261
7364  3612610
7365  3589338
7366  3613044
7367  3651993
7368  3673115
7369  3660755
7370  3651277
7371  3698551
7372  3723277
7373  3722060
7374  3716168
7375  3730016
7376  3777643
7377  3791374
7378  3762074
7379  3782355
7380  3816658
7381  3842016
7382  3833662
7383  3816771
7384  3860403
7385  3897146
7386  3887079
7387  3885452
7388  3889825
7389  3934786
7390  3957520
7391  3936576
7392  3934462
7393  3981542
7394  4001942
7395  4002338
7396  3979078
7397  4009755
7398  4052270
7399  4055979
7400  4045833
7401  4047655
7402  4084085
7403  4120662
7404  4092319
7405  4085035
7406  4120940
7407  4160393
7408  4169149
7409  4139379
7410  4154621
7411  4201547
7412  4209955
7413  4201697
7414  4189094
7415  4225191
7416  4267576
7417  4251220
7418  4241179
7419  4269580
7420  4300947
7421  4318517
7422  4281769
7423  4294859
7424  4348475
7425  4359439
7426  4348851
7427  4334735
7428  4368035
7429  4411461
7430  4396940
7431  4379901
7432  4408739
7433  4438387
7434  4462108
7435  4432557
7436  4431037
7437  4475334
7438  4499287
7439  4492153
7440  4475848
7441  4488020
7442  4545038
7443  4544294
7444  4512666
7445  4533621
7446  4565041
7447  4596104
7448  4570748
7449  4554458
7450  4596229
7451  4628682
7452  4626135
7453  4608447
7454  4611820
7455  4662225
7456  4677500
7457  4650708
7458  4653340
7459  4679941
7460  4719347
7461  4714944
7462  4682097
7463  4713614
7464  4739859
7465  4755581
7466  4734976
7467  4720828
7468  4775854
7469  4805011
7470  4766647
7471  4773697
7472  4790248
7473  4839210
7474  4834016
7475  4802883
7476  4821457
7477  4853566
7478  4864790
7479  4856762
7480  4837972
7481  4874856
7482  4914475
7483  4895742
7484  4883756
7485  4895050
7486  4932670
7487  4946829
7488  4911343
7489  4925248
7490  4956406
7491  4978309
7492  4968576
7493  4947257
7494  4975815
7495  5016545
7496  5004268
7497  4991843
7498  4988316
7499  5025242
7500  5046930
7501  5021398
7502  5017985
7503  5051899
7504  5069684
7505  5067456
7506  5045081
7507  5064715
7508  5102530
7509  5102731
7510  5084019
7511  5078104
7512  5117958
7513  5143673
7514  5123796
7515  5105273
7516  5132892
7517  5162525
7518  5164323
7519  5132978
7520  5130860
7521  5192165
7522  5186095
7523  5176379
7524  5165933
7525  5189108
7526  5223866
7527  5210880
7528  5188875
7529  5208832
7530  5233065
7531  5248382
7532  5221473
7533  5218572
7534  5259850
7535  5274494
7536  5258521
7537  5240637
7538  5257601
7539  5298201
7540  5287162
7541  5262804
7542  5278165
7543  5308197
7544  5327244
7545  5294881
7546  5280383
7547  5322263
7548  5340068
7549  5334933
7550  5313298
7551  5318277
7552  5362776
7553  5363457
7554  5332187
7555  5342796
7556  5364641
7557  5395022
7558  5368457
7559  5336243
7560  5376489
7561  5403803
7562  5392199
7563  5378239
7564  5373306
7565  5420485
7566  5427333
7567  5398499
7568  5383215
7569  5416364
7570  5445026
7571  5432721
7572  5398140
7573  5423058
7574  5453149
7575  5451648
7576  5431771
7577  5422306
7578  5459144
7579  5480347
7580  5449301
7581  5435857
7582  5450990
7583  5480346
7584  5479746
7585  5447096
7586  5459100
7587  5495300
7588  5501419
7589  5479478
7590  5454880
7591  5488173
7592  5519858
7593  5498287
7594  5478389
7595  5482341
7596  5519170
7597  5533025
7598  5490170
7599  5493838
7600  5526724
7601  5538827
7602  5520683
7603  5495196
7604  5511491
7605  5547866
7606  5539366
7607  5510648
7608  5507221
7609  5543010
7610  5559820
7611  5527357
7612  5509530
7613  5543463
7614  5559022
7615  5549765
7616  5518389
7617  5523914
7618  5568289
7619  5562357
7620  5537095
7621  5528751
7622  5549026
7623  5587018
7624  5549229
7625  5534103
7626  5552814
7627  5579075
7628  5573262
7629  5543354
7630  5534238
7631  5578486
7632  5582751
7633  5555397
7634  5536424
7635  5557709
7636  5590845
7637  5577510
7638  5543545
7639  5557477
7640  5583215
7641  5587857
7642  5557485
7643  5536751
7644  5574073
7645  5586915
7646  5561133
7647  5547880
7648  5552344
7649  5591638
7650  5583146
7651  5548441
7652  5551512
7653  5572882
7654  5586219
7655  5561250
7656  5532768
7657  5567273
7658  5580944
7659  5568943
7660  5547446
7661  5542251
7662  5571692
7663  5582553
7664  5547108
7665  5537425
7666  5559938
7667  5579145
7668  5562968
7669  5528745
7670  5545977
7671  5577271
7672  5555377
7673  5537928
7674  5523690
7675  5558890
7676  5568076
7677  5530165
7678  5518862
7679  5540513
7680  5555662
7681  5556630
7682  5506207
7683  5522894
7684  5554164
7685  5546840
7686  5515432
7687  5505681
7688  5524381
7689  5550950
7690  5513246
7691  5493683
7692  5505404
7693  5525932
7694  5531634
7695  5484811
7696  5484414
7697  5520700
7698  5514067
7699  5499826
7700  5464521
7701  5489316
7702  5525495
7703  5492965
7704  5463792
7705  5469157
7706  5494357
7707  5496618
7708  5453330
7709  5445996
7710  5481782
7711  5484966
7712  5460833
7713  5435809
7714  5442304
7715  5474470
7716  5458703
7717  5427290
7718  5423106
7719  5442568
7720  5463301
7721  5421948
7722  5404414
7723  5425950
7724  5435969
7725  5430458
7726  5390035
7727  5390103
7728  5426744
7729  5418515
7730  5381326
7731  5373578
7732  5385896
7733  5412149
7734  5383199
7735  5348898
7736  5361612
7737  5384021
7738  5372493
7739  5341980
7740  5321149
7741  5365747
7742  5363166
7743  5333217
7744  5312190
7745  5322572
7746  5347277
7747  5328222
7748  5288578
7749  5294810
7750  5317998
7751  5312724
7752  5284113
7753  5257965
7754  5295812
7755  5308611
7756  5272382
7757  5249203
7758  5243067
7759  5280531
7760  5269995
7761  5219395
7762  5222568
7763  5240809
7764  5253079
7765  5228616
7766  5190665
7767  5212993
7768  5231563
7769  5207288
7770  5173795
7771  5168786
7772  5189850
7773  5203014
7774  5158824
7775  5145381
7776  5166309
7777  5173413
7778  5151338
7779  5116111
7780  5118940
7781  5152461
7782  5130026
7783  5099868
7784  5089896
7785  5112655
7786  5120842
7787  5083116
7788  5060165
7789  5070085
7790  5085726
7791  5071353
7792  5025090
7793  5027441
7794  5057684
7795  5049649
7796  5018670
7797  5003116
7798  5014064
7799  5039537
7800  4998077
7801  4969489
7802  4968993
7803  4988723
7804  4988740
7805  4944112
7806  4928062
7807  4962321
7808  4956949
7809  4934464
7810  4901648
7811  4902611
7812  4931427
7813  4912038
7814  4868778
7815  4874654
7816  4887004
7817  4890825
7818  4850808
7819  4827620
7820  4852185
7821  4860675
7822  4832971
7823  4801522
7824  4798947
7825  4833629
7826  4806138
7827  4768852
7828  4766131
7829  4782342
7830  4787130
7831  4752422
7832  4720079
7833  4736189
7834  4745341
7835  4730037
7836  4690610
7837  4683011
7838  4718564
7839  4709399
7840  4657201
7841  4651398
7842  4658270
7843  4672756
7844  4645773
7845  4600019
7846  4615322
7847  4638170
7848  4624813
7849  4587514
7850  4567625
7851  4594341
7852  4599588
7853  4549282
7854  4524915
7855  4536541
7856  4549112
7857  4531186
7858  4480512
7859  4492216
7860  4503920
7861  4500676
7862  4462598
7863  4438217
7864  4455672
7865  4478862
7866  4435108
7867  4409211
7868  4404087
7869  4425953
7870  4411978
7871  4369317
7872  4358753
7873  4378928
7874  4374695
7875  4347461
7876  4302469
7877  4323569
7878  4339102
7879  4313948
7880  4276305
7881  4267954
7882  4284354
7883  4291197
7884  4242350
7885  4214224
7886  4239743
7887  4234591
7888  4221163
7889  4178496
7890  4166470
7891  4204229
7892  4178930
7893  4148774
7894  4132395
7895  4139334
7896  4154373
7897  4110689
7898  4075481
7899  4087956
7900  4104822
7901  4088641
7902  4040317
7903  4030904
7904  4053687
7905  4047305
7906  4006398
7907  3988309
7908  3988619
7909  4011322
7910  3972566
7911  3937580
7912  3943053
7913  3959345
7914  3945818
7915  3907664
7916  3878068
7917  3903570
7918  3899267
7919  3860887
7920  3836666
7921  3839403
7922  3859600
7923  3835314
7924  3780733
7925  3783965
7926  3796207
7927  3803248
7928  3755423
7929  3725125
7930  3743581
7931  3755920
7932  3717946
7933  3686489
7934  3675963
7935  3707466
7936  3686875
7937  3643122
7938  3624823
7939  3637489
7940  3639999
7941  3611750
7942  3564310
7943  3585439
7944  3590406
7945  3566760
7946  3535203
7947  3518347
7948  3534480
7949  3533305
7950  3481306
7951  3475024
7952  3471340
7953  3486127
7954  3463510
7955  3411408
7956  3409348
7957  3429098
7958  3407209
7959  3374257
7960  3344276
7961  3374290
7962  3372910
7963  3333910
7964  3305903
7965  3306336
7966  3314910
7967  3302916
7968  3246547
7969  3244416
7970  3261645
7971  3247763
7972  3220608
7973  3184621
7974  3189661
7975  3211235
7976  3171997
7977  3141930
7978  3129548
7979  3144729
7980  3134545
7981  3082231
7982  3064455
7983  3089409
7984  3078407
7985  3051397
7986  3012475
7987  3013905
7988  3034572
7989  3003442
7990  2964038
7991  2960201
7992  2962450
7993  2969355
7994  2918860
7995  2896979
7996  2908225
7997  2909496
7998  2874332
7999  2844493
8000  2834649
8001  2864275
8002  2833538
8003  2792585
8004  2776175
8005  2785125
8006  2796329
8007  2752054
8008  2711591
8009  2729769
8010  2728308
8011  2714912
8012  2667895
8013  2651108
8014  2677699
8015  2665640
8016  2617576
8017  2597382
8018  2595078
8019  2616223
8020  2579160
8021  2538220
8022  2537545
8023  2547888
8024  2533698
8025  2496877
8026  2462381
8027  2488113
8028  2486224
8029  2450213
8030  2410272
8031  2412649
8032  2430675
8033  2413284
8034  2354613
8035  2350935
8036  2359224
8037  2362159
8038  2316622
8039  2280350
8040  2290833
8041  2305598
8042  2267993
8043  2225676
8044  2221027
8045  2240978
8046  2228486
8047  2177183
8048  2161122
8049  2170695
8050  2170250
8051  2140434
8052  2089993
8053  2100158
8054  2111389
8055  2093537
8056  2046516
8057  2029293
8058  2049081
8059  2047840
8060  1993696
8061  1970523
8062  1972216
8063  1981631
8064  1960005
8065  1905810
8066  1901613
8067  1933144
8068  1898135
8069  1868009
8070  1836760
8071  1844760
8072  1849963
8073  1816990
8074  1777493
8075  1781323
8076  1784076
8077  1772187
8078  1720868
8079  1713250
8080  1728903
8081  1718645
8082  1676768
8083  1645719
8084  1649680
8085  1666314
8086  1626041
8087  1597928
8088  1579659
8089  1595497
8090  1578562
8091  1540047
8092  1511066
8093  1530124
8094  1520728
8095  1490714
8096  1457477
8097  1447529
8098  1470503
8099  1440277
8100  1396808
8101  1391132
8102  1400894
8103  1396803
8104  1358942
8105  1310826
8106  1327880
8107  1329384
8108  1308076
8109  1260689
8110  1257934
8111  1270760
8112  1267941
8113  1200920
8114  1201016
8115  1188289
8116  1217546
8117  1156122
8118  1139108
8119  1097347
8120  1192225
8121   967684
##END NTUPLES=NMR FID
##END=
