# Supplementary material for: An untargeted multi-technique metabolomics approach to studying intracellular metabolites of HepG2 cells exposed to 2,3,7,8-tetrachlorodibenzo-p-dioxin
Source: BMC Genomics. 2011 May 20;12:251. doi: 10.1186/1471-2164-12-251 (PMC3141663; doi:10.1186/1471-2164-12-251)
Supplement: Additional file 2 — Metadata and NMR raw data: ZIP file containing: -All NMR raw data (in JCAMP-DX format ".dx") -The metadata on NMR (polars & apolars), LC-MS and GC-MS data sets (as Tab delimited files ".txt"). [file 1471-2164-12-251-S2.ZIP › TE/Ainhoa/SAFETY COPY D Disk/TRABAJO/ARTICLES/ARTICLE Metabolomics TCDD_ACCEPTED/JCAMP_DX_NMR_data_and_all_metadata/NMR_polar_TCDD_p17.2D.dx]

##TITLE=NMR_polar_TCDD_p17.2D
##JCAMPDX= 6.0         $$ Bruker NMR JCAMP-DX V2.0
##DATA TYPE= NMR FID
##DATA CLASS= NTUPLES
##ORIGIN= Bruker BioSpin GmbH
##OWNER= bruker
$$ 1.72 TOPSPIN		Version 2.1
$$ 2011-04-15 14:55:11.531 +0200  WUR\bruker@RIK1030
$$ Compression mode = fixed
##.OBSERVE FREQUENCY= 400.13188529
##.OBSERVE NUCLEUS= ^1H
##.DELAY= (6, 6)
##.ACQUISITION MODE= SIMULTANEOUS (DQD)
##.ACQUISITION SCHEME= undefined
##.AVERAGES= 1024
##.DIGITISER RES= 18
##SPECTROMETER/DATA SYSTEM= avance400
##.PULSE SEQUENCE= zgpr
##.SOLVENT NAME= D2O
##.SHIFT REFERENCE= INTERNAL, D2O, 1, 12.29218
##AUDIT TRAIL= $$ (NUMBER, WHEN, WHO, WHERE, PROCESS, VERSION, WHAT)
$$ ##TITLE= Audit trail, TOPSPIN		Version 1.3
$$ ##JCAMPDX= 5.01
$$ ##ORIGIN= Bruker BioSpin GmbH
$$ ##OWNER= bruker
$$ $$ P:\NMR-data/data/WUR-bruker/nmr/AR240608.2D/1/audita.txt
$$ ##AUDIT TRAIL=  $$ (NUMBER, WHEN, WHO, WHERE, VERSION, WHAT)
(   1,<2008-07-30 06:18:40.411 +0200>,<WUR\bruker>,<RIK1030>,<TOPSPIN 1.3>,
      <created by zg, POWCHK disabled, PULCHK disabled
       configuration hash MD5:
       D1 93 94 B6 6B D6 3B BD 35 EA 0D 0D AE B0 63 FA
       data hash MD5: 16K
       46 10 B2 37 26 40 5C 36 E9 35 65 E8 12 F8 37 2B>)
(   2,<2008-07-30 06:18:47.052 +0200>,<WUR\bruker>,<RIK1030>,<TOPSPIN 1.3>,
      <user comment:
       ICON-NMR User ID: WUR\bruker
       data hash MD5: 16K
       46 10 B2 37 26 40 5C 36 E9 35 65 E8 12 F8 37 2B>)
(   3,<2008-07-30 06:18:47.240 +0200>,<WUR\bruker>,<RIK1030>,<TOPSPIN 1.3>,
      <wrpa from 1 1 "AR240608.2D" "WUR-bruker" "D:\NMRautomation"
       data hash MD5: 16K
       46 10 B2 37 26 40 5C 36 E9 35 65 E8 12 F8 37 2B>)
(   4,<2011-04-15 14:55:08.562 +0200>,<WUR\bruker>,<RIK1030>,<proc1d>,<TOPSPIN 2.1>,
      <convdta from       1 "NMR_polar_TCDD_p17.2D" "Ainhoa_raw_data" "P:\NMR-data"
       data hash MD5: 16244
       C3 58 77 2C 42 90 B8 43 93 39 09 3F 26 5C 52 19>)
$$ ##END=
$$ 
$$ $$ hash MD5
$$ $$ C4 34 CC B3 6E DF EA F2 26 71 13 B1 D3 CC B4 21
##$RELAX= 
##$BRUKER FILE EXP=format.temp
$$ EDIT_PAR COMMAND FILE
$$ 
$$ DI_MODE         LONG
$$ ED_ENTRY        ACQU
$$ ORDER           FILE
$$ 
$$ 
$$ HEADER		"F2 - Acquisition Parameters"
$$ T_NAME		Date_
$$ 		TYPE	R64
$$ 		CLASS	ACQU
$$ 		SUBRANGE 0.0 50000000
$$ 		REL	"Date_=itodate(DATE)"
$$ 		INV_REL	"DATE=datetoi(Date_,DATE)"
$$ 		FORMAT	"%14.0f"
$$ 		TEXT	" "
$$ END
$$ T_NAME		Time
$$ 		TYPE	R32
$$ 		CLASS	ACQU
$$ 		SUBRANGE 0.0 1000000
$$ 		REL	"Time=itotime(DATE)"
$$ 		INV_REL	"DATE=timetoi(Time,DATE)"
$$ 		FORMAT	"%14.2f"
$$ 		TEXT	" "
$$ END
$$ NAME		INSTRUM
$$ 		TEXT	" "
$$ END
$$ NAME		PROBHD
$$ 		FORMAT	"%14.14s"
$$ 		TEXT	" "
$$ END
$$ NAME		PULPROG
$$ 		TEXT	" "
$$ END
$$ NAME		TD
$$ 		TEXT	" "
$$ END
$$ NAME		SOLVENT
$$ 		TEXT	" "
$$ END
$$ NAME		NS
$$ 		TEXT	" "
$$ END
$$ NAME		DS
$$ 		TEXT	" "
$$ END
$$ T_NAME		SWH
$$ 		TYPE	R32
$$ 		CLASS	ACQU
$$ 		SUBRANGE 0.0 1e8
$$ 		REL	"SWH=SW*SFO1"
$$ 		INV_REL "SW=SWH/SFO1"
$$ 		UNIT	"Hz"
$$ 		FORMAT	"%14.3f Hz"
$$ 		TEXT	" "
$$ END
$$ T_NAME          FIDRES
$$                 TYPE    R32
$$                 CLASS   ACQU
$$                 SUBRANGE 0.0 100000
$$                 REL     "FIDRES=SW*SFO1/TD"
$$                 INV_REL "TD = nextpow(SW*SFO1/FIDRES)"
$$ 		UNIT	"Hz"
$$ 		FORMAT	"%14.6f Hz"
$$ 		TEXT	" "
$$ END
$$ T_NAME          AQ
$$ 		TYPE	R32
$$ 		CLASS	ACQU
$$ 		SUBRANGE 0.0 1000
$$ 		REL	"AQ=aqcalc(SW,SFO1,TD,DIGTYP)"
$$ 		INV_REL	"TD=tdcalc(SW,SFO1,1.0e6*AQ,DIGTYP)"
$$ 		UNIT	"sec"
$$ 		FORMAT	"%14.7f sec"
$$ 		TEXT	" "
$$ END
$$ NAME		RG
$$ 		TEXT	" "
$$ END
$$ T_NAME          DW
$$ 		TYPE	R32
$$ 		CLASS	ACQU
$$ 		SUBRANGE 0.0 1000000
$$ 		REL	"DW=1/(2*SW*SFO1)"
$$ 		INV_REL	"SW=1000000/(2*(0.005+DW)*SFO1)"
$$ 		UNIT	"usec"
$$ 		FORMAT	"%14.3lf usec"
$$ 		TEXT	" "
$$ END
$$ NAME		DE
$$ 		FORMAT	"%14.2f usec"
$$ 		TEXT	" "
$$ END
$$ NAME		TE
$$ 		FORMAT	"%14.1f K"
$$ 		TEXT	" "
$$ END
$$ T_NAME		D1
$$ 		TYPE	R32
$$ 		CLASS	ACQU
$$ 		SUBRANGE 0.0 1e38
$$ 		REL	"D1=D[1]"
$$ 		INV_REL	"D[1]=D1"
$$ 		UNIT	"sec"
$$ 		FORMAT	"%14.8f sec"
$$ 		TEXT	" "
$$ END
$$ T_NAME		d12
$$ 		TYPE	R32
$$ 		SUBRANGE 0.0 1e8
$$ 		CLASS	ACQU
$$ 		REL	"d12=20u"
$$ 		INV_REL	"D[0]=d12"
$$ 		UNIT	"sec"
$$ 		TEXT	" "
$$ 		FORMAT	"%14.8f sec"
$$ 		NONEDIT
$$ END
$$ NAME		TD0
$$ 		TEXT	" "
$$ END
$$ HEADER		"======== CHANNEL f1 ========"
$$ NAME		NUC1
$$ 		NONEDIT
$$ 		TEXT	" "
$$ END
$$ T_NAME		P1
$$ 		TYPE	R32
$$ 		CLASS	ACQU
$$ 		SUBRANGE 0.0 1.0e10
$$ 		REL	"P1=P[1]"
$$ 		INV_REL	"P[1]=P1"
$$ 		UNIT	"usec"
$$ 		FORMAT	"%14.2f usec"
$$ 		TEXT	" "
$$ END
$$ T_NAME		PL1
$$ 		TYPE	R32
$$ 		CLASS	ACQU
$$ 		SUBRANGE -6.0 1e38
$$ 		REL	"PL1=PL[1]"
$$ 		INV_REL	"PL[1]=PL1"
$$ 		UNIT	"dB"
$$ 		FORMAT	"%14.2f dB"
$$ 		TEXT	" "
$$ END
$$ T_NAME		PL9
$$ 		TYPE	R32
$$ 		CLASS	ACQU
$$ 		SUBRANGE -6.0 1e38
$$ 		REL	"PL9=PL[9]"
$$ 		INV_REL	"PL[9]=PL9"
$$ 		UNIT	"dB"
$$ 		FORMAT	"%14.2f dB"
$$ 		TEXT	" "
$$ END
$$ NAME		SFO1
$$ 		FORMAT	"%14.7f MHz"
$$ 		TEXT	" "
$$ END
##$RELAX= 
##$BRUKER FILE EXP=scon
$$ ##TITLE= Parameter file, TOPSPIN		Version 1.3
$$ ##JCAMPDX= 5.0
$$ ##DATATYPE= Parameter Values
$$ ##ORIGIN= Bruker BioSpin GmbH
$$ ##OWNER= bruker
$$ $$ 2008-07-30 05:15:35.429 +0200  WUR\bruker@RIK1030
$$ $$ D:\NMRautomation/data/WUR-bruker/nmr/AR240608.2D/1/scon
$$ ##$BLKPA= (0..15)
3 3 3 3 3 3 3 3 3 3 3 3 3 3 3 3 
$$ ##$BLKTR= (0..15)
3 3 3 3 3 3 3 3 3 3 3 3 3 3 3 3 
$$ ##$DE1= 2
$$ ##$DE2= 2
$$ ##$DEADC= 4
$$ ##$DEPA= 2
$$ ##$DERX= 3
$$ ##$PHASP4= (0..15)
0.5 0.5 0.5 0.5 0.5 0.5 0.5 0.5 0.5 0.5 0.5 0.5 0.5 0.5 0.5 0.5 
$$ ##$PHASPR= (0..15)
3 3 3 3 3 3 3 3 3 3 3 3 3 3 3 3 
$$ ##$SHAPPR= (0..15)
1.6 1.6 1.6 1.6 1.6 1.6 1.6 1.6 1.6 1.6 1.6 1.6 1.6 1.6 1.6 1.6 
$$ ##END=
##$RELAX= 
##$BRUKER FILE EXP=prosol_History
$$ #*******************************************************************
$$ #
$$ # $Source: /sc/CvsTree/sc/gen/src/prg/scripts/tix/prosol/lib/lists/default,v $
$$ #
$$ # Copyright (c) 1999
$$ # BRUKER ANALYTIK GMBH
$$ # D-76287 Rheinstetten, Germany
$$ #
$$ # All Rights Reserved
$$ #
$$ #
$$ # $Id: default,v 1.11.6.4 2006/06/09 10:27:10 ber Exp $
$$ #
$$ #*******************************************************************
$$ #../conf/instr/spect/prosol/relations/default
$$ #avance-version (05/10/24)
$$ #
$$ #pulses
$$ #
$$ P[0]=P90[F1];				#  90 deg pulse F1
$$ P[1]=P90[F1];				#  90 deg pulse F1
$$ P[2]=P90[F1]*2;				# 180 deg pulse F1
$$ P[3]=P90[F2];				#  90 deg pulse F2
$$ P[4]=P90[F2]*2;				# 180 deg pulse F2
$$ P[5]=PTOC[F1]*0.66;			#  60 deg pulse F1, TOCSY 
$$ P[6]=PTOC[F1];				#  90 deg pulse F1, TOCSY
$$ P[7]=PTOC[F1]*2;			# 180 deg pulse F1, TOCSY
$$ P[8]=PSH3[F1];                          #  90 deg selective F1, WET
$$ P[9]=PTOC[F2];				#  90 deg pulse F2, TOCSY
$$ P[10]=PTOC[F2]*2;			# 180 deg pulse F2, TOCSY
$$ P[11]=PSH1[F1];				#  90 deg selective F1
$$ P[12]=PSH2[F1];				# 180 deg selective F1
$$ #
$$ P[14]=PSH3[F2];				# 180 deg inversion, adiabatic
$$ P[15]=TROE[F1];				# cw pulse F1, ROESY
$$ P[18]=PSH7[F1];				# off-resonance presat F1
$$ P[21]=P90[F3];				#  90 deg pulse F3
$$ P[22]=P90[F3]*2;			# 180 deg pulse F3
$$ P[23]=P90[F4];				#  90 deg pulse F4
$$ P[24]=PSH2[F2];				# 180 deg refocussing, adiabatic
$$ P[25]=PROE[F1]*2;			# 180 deg pulse, Shaka ROESY
$$ P[27]=P90[F1];				#  90 deg pulse F1, WATERGATE
$$ #
$$ P[29]=PSH8[F1];                         # flip back pulse
$$ P[31]=PSH15[F2];                        # 180 deg adiabatic, F2, 13C x-filter
$$ P[32]=PSH16[F1];                        # 180 deg adiabatic, F1, z-spoil
$$ #P[33]=PSH[F1];                         #  90 deg, F1, hadamard
$$ #P[34]=PSH[F1];                         # 180 deg, F1, hadamard
$$ #P[35]=PSH[F2];                         #  90 deg, F2, hadamard
$$ #P[36]=PSH[F2];                         # 180 deg, F2, hadamard
$$ #P[37]=PSH[F3];                         #  90 deg, F3, hadamard
$$ #P[38]=PSH[F3];                         # 180 deg, F3, hadamard
$$ #
$$ P[63]=PSH11[F2];                        # 180 deg adiabatic decoupling, F2, 13C
$$ #
$$ #decoupling pulses
$$ #
$$ PCPD[1]=PCPDP[F1];			# 90 deg pulse F1, dec.
$$ PCPD[2]=PCPDP[F2];			# 90 deg pulse F2, dec.
$$ PCPD[3]=PCPDP[F3];			# 90 deg pulse F3, dec.
$$ #
$$ #power levels
$$ #
$$ PL[1]=PL90[F1];				# high power, F1
$$ PL[2]=PL90[F2];				# high power, F2
$$ PL[3]=PL90[F3];				# high power, F3
$$ PL[4]=PL90[F4];				# high power, F4
$$ PL[9]=PLCW[F1];				# presat power, F1
$$ PL[10]=PLTOC[F1];			# TOCSY power, F1
$$ PL[11]=PLROE[F1];			# ROESY power, F1
$$ PL[12]=PLCPDP[F2];			# dec. power, F2
$$ PL[13]=PLCPD2[F2];			# dec. power 2, F2
$$ PL[14]=PLNOE[F2];			# low power cw, F2
$$ PL[15]=PLTOC[F2];			# TOCSY power, F2
$$ PL[16]=PLCPDP[F3];			# dec. power, F3
$$ PL[18]=PL90[F1];			# WATERGATE power, F1
$$ PL[19]=PLCPDP[F1];			# dec. power, F1
$$ PL[21]=PLCW[F2];			# 
$$ PL[23]=PLTOC[F3];			# TOCSY power, F3
$$ PL[24]=PLHD[F2];			# HD decoupling, F2
$$ PL[25]=PLSH8U[F2];			# Eretic, F2
$$ PL[27]=PLROE[F1];			# Shaka Spinlock
$$ PL[30]=PLCPDP[F2];			# dec. power, F2, 13C (=pl12)
$$ PL[31]=PLUSER2[F2];			# dec. power, F2, 13C, cw bilev
$$ #
$$ #shapes
$$ #
$$ SP[1]=PLSH1[F1];			#  90 deg selective F1
$$ SP[2]=PLSH2[F1];			# 180 deg selective F1
$$ SP[3]=PLSH3[F2];			# adiabatic 180 deg, F2, inversion
$$ SP[6]=PLSH7[F1];			# off-resonance presat F1
$$ SP[7]=PLSH2[F2];			# adiabatic 180 deg, F2, refocussing
$$ SP[11]=PLSH8[F1];                       # flip-back pulse, F1, H
$$ SP[14]=PLSH12[F2];			# adiab. bilev dec., F2, 13C
$$ SP[18]=PLSH15[F2];                      # adiabatic 180 deg, F2, 13C, x-filter
$$ SP[19]=PLSH3[F1] +0.87;                 #  90 deg, F1, wet
$$ SP[20]=PLSH3[F1] -1.04;                 #  90 deg, F1, wet
$$ SP[21]=PLSH3[F1] +2.27;                 #  90 deg, F1, wet
$$ SP[22]=PLSH3[F1] -5.05;                 #  90 deg, F1, wet
$$ #SP[23]=PLSH[F1];                       #  90 deg, F1, hadamard
$$ #SP[24]=PLSH[F1];                       # 180 deg, F1, hadamard
$$ #SP[25]=PLSH[F2];                       #  90 deg, F2, hadamard
$$ #SP[26]=PLSH[F2];                       # 180 deg, F2, hadamard
$$ #SP[27]=PLSH[F3];                       #  90 deg, F3, hadamard
$$ #SP[28]=PLSH[F3];                       # 180 deg, F3, hadamard
$$ SP[29]=PLSH16[F1];                      # adiabatic 180 deg, F1, z-spoil
$$ SP[31]=PLSH11[F2];			# adiab. dec., F2, 13C
$$ #
$$ SPNAM1=PNSH1[F1];			#
$$ SPNAM2=PNSH2[F1];			#
$$ SPNAM3=PNSH3[F2];			#
$$ SPNAM6=PNSH7[F1];			#
$$ SPNAM7=PNSH2[F2];			#
$$ SPNAM11=PNSH8[F1];                      #
$$ SPNAM14=PNSH12[F2];			#
$$ SPNAM15=PNSH8U[F2];			# Eretic, F2
$$ SPNAM18=PNSH15[F2];			#
$$ SPNAM19=PNSH3[F1];			#
$$ SPNAM20=PNSH3[F1];			#
$$ SPNAM21=PNSH3[F1];			#
$$ SPNAM22=PNSH3[F1];			#
$$ #SPNAM23=PNSH[];                        #
$$ #SPNAM24=PNSH[];                        #
$$ #SPNAM25=PNSH[];                        #
$$ #SPNAM26=PNSH[];                        #
$$ #SPNAM27=PNSH[];                        #
$$ #SPNAM28=PNSH[];                        #
$$ SPNAM29=PNSH16[F1];                     #
$$ SPNAM31=PNSH11[F2];			#
$$ #
$$ SPOAL[1]=PASH1[F1];			#
$$ SPOAL[2]=PASH2[F1];			#
$$ SPOAL[3]=PASH3[F2];			#
$$ SPOAL[6]=PASH7[F1];			#
$$ SPOAL[7]=PASH2[F2];			#
$$ SPOAL[11]=PASH8[F1];
$$ SPOAL[14]=PASH12[F2];			#
$$ SPOAL[18]=PASH15[F2];			#
$$ SPOAL[19]=PASH3[F1];			#
$$ SPOAL[20]=PASH3[F1];			#
$$ SPOAL[21]=PASH3[F1];			#
$$ SPOAL[22]=PASH3[F1];			#
$$ #SPOAL[23]=PASH[];			#
$$ #SPOAL[24]=PASH[];			#
$$ #SPOAL[25]=PASH[];			#
$$ #SPOAL[26]=PASH[];			#
$$ #SPOAL[27]=PASH[];			#
$$ #SPOAL[28]=PASH[];			#
$$ SPOAL[29]=PASH16[F1];                   #
$$ SPOAL[31]=PASH11[F2];			#
$$ #
$$ #global
$$ #
$$ D[9]=TTOC[F1];				#
$$ D[16]=D_grad;				#
$$ P[16]=P_grad1;				#
$$ P[17]=P_mlev;				#
$$ P[19]=P_grad2;				#
$$ P[20]=P_mlev;				#
$$ P[28]=P_hsqc;				#
$$ #
##$RELAX= 
##$BRUKER FILE EXP=pulseprogram
$$ # 1 "C:/Bruker/TOPSPIN/exp/stan/nmr/lists/pp/zgpr"
$$ ;zgpr
$$ ;avance-version (06/11/09)
$$ ;1D sequence with f1 presaturation
$$ ;
$$ ;$CLASS=HighRes
$$ ;$DIM=1D
$$ ;$TYPE=
$$ ;$SUBTYPE=
$$ ;$COMMENT=
$$ 
$$ 
$$ # 1 "C:/Bruker/TOPSPIN/exp/stan/nmr/lists/pp/Avance.incl" 1
$$ ;Avance2.incl
$$ ;   for 1
$$ ;
$$ ;avance-version (07/01/22)
$$ ;
$$ ;$CLASS=HighRes Incl
$$ ;$COMMENT=
$$ 
$$ 
$$ 
$$ 
$$ 
$$ 
$$ 
$$ 
$$ 
$$ 
$$ 
$$ 
$$ 
$$ 
$$ 
$$ 
$$ 
$$ 
$$ 
$$ 
$$ 
$$ 
$$ 
$$ 
$$ 
$$ 
$$ 
$$ 
$$ 
$$ 
$$ 
$$ 
$$ 
$$ 
$$ 
$$ 
$$ 
$$ 
$$ 
$$ 
$$ 
$$ 
$$ 
$$ 
$$ 
$$ 
$$ 
$$ 
$$ 
$$ 
$$ 
$$ 
$$ 
$$ 
$$ 
$$ 
$$ 
$$ 
$$ 
$$ 
$$ 
$$ 
$$ 
$$ 
$$ 
$$ 
$$ 
$$ 
$$ 
$$ 
$$ 
$$ 
$$ 
$$ 
$$ 
$$ 
$$ 
$$ 
$$ 
$$ 
$$ 
$$ 
$$ 
$$ 
$$ 
$$ 
$$ 
$$ 
$$ 
$$ 
$$ 
$$ 
$$ 
$$ 
$$ 
$$ 
$$ 
$$ 
$$ 
$$ 
$$ 
$$ 
$$ 
$$ 
$$ 
$$ 
$$ 
$$ 
$$ 
$$ 
$$ 
$$ 
$$ 
$$ 
$$ 
$$ 
$$ 
$$ 
$$ 
$$ 
$$ 
$$ 
$$ 
$$ 
$$ 
$$ 
$$ 
$$ 
$$ 
$$ 
$$ 
$$ 
$$ 
$$ ;$Id: Avance2.incl,v 1.10.6.7 2007/01/22 13:54:46 ber Exp $
$$ # 12 "C:/Bruker/TOPSPIN/exp/stan/nmr/lists/pp/zgpr" 2
$$ 
$$ 
$$ 
$$ "d12=20u"
$$ 
$$ 
$$ "acqt0=-p1*2/3.1416"
$$ 
$$ 
$$ # 1 "mc_line 21 file C:/Bruker/TOPSPIN/exp/stan/nmr/lists/pp/zgpr expanding definition part of mc command before ze"
$$ define delay MCWRK
$$ define delay MCREST
$$ "MCWRK = 0.500000*30m"
$$ "MCREST = 30m - 30m"
$$ # 21 "C:/Bruker/TOPSPIN/exp/stan/nmr/lists/pp/zgpr"
$$ 1 ze
$$ # 1 "mc_line 21 file C:/Bruker/TOPSPIN/exp/stan/nmr/lists/pp/zgpr expanding definition of mc command after ze"
$$ # 22 "C:/Bruker/TOPSPIN/exp/stan/nmr/lists/pp/zgpr"
$$ # 1 "mc_line 22 file C:/Bruker/TOPSPIN/exp/stan/nmr/lists/pp/zgpr expanding start label for mc command"
$$ 2 MCWRK  * 2
$$ LBLF0, MCREST
$$ # 23 "C:/Bruker/TOPSPIN/exp/stan/nmr/lists/pp/zgpr"
$$   d12 pl9:f1
$$   d1 cw:f1 ph29
$$   4u do:f1
$$   d12 pl1:f1
$$   p1 ph1
$$   go=2 ph31
$$ # 1 "mc_line 29 file C:/Bruker/TOPSPIN/exp/stan/nmr/lists/pp/zgpr expanding mc command in line"
$$   MCWRK wr #0
$$   MCWRK zd 
$$   lo to LBLF0 times td0
$$ 
$$ # 30 "C:/Bruker/TOPSPIN/exp/stan/nmr/lists/pp/zgpr"
$$ exit
$$ 
$$ 
$$ ph1=0 2 2 0 1 3 3 1
$$ ph29=0
$$ ph31=0 2 2 0 1 3 3 1
$$ 
$$ 
$$ ;pl1 : f1 channel - power level for pulse (default)
$$ ;pl9 : f1 channel - power level for presaturation
$$ ;p1 : f1 channel -  90 degree high power pulse
$$ ;d1 : relaxation delay; 1-5 * T1
$$ ;d12: delay for power switching                      [20 usec]
$$ ;NS: 1 * n, total number of scans: NS * TD0
$$ 
$$ 
$$ 
$$ ;$Id: zgpr,v 1.7.10.2 2006/11/10 11:04:15 ber Exp $
##$RELAX= 
##$BRUKER FILE EXP=uxnmr.par
$$ ##TITLE= Parameter file, TOPSPIN		Version 1.3
$$ ##JCAMPDX= 5.0
$$ ##DATATYPE= Parameter Values
$$ ##ORIGIN= Bruker BioSpin GmbH
$$ ##OWNER= Administrator
$$ $$ 2008-03-03 09:42:28.895 +0100  WUR\bruker@RIK1030
$$ $$ C:/Bruker/TOPSPIN/conf/instr/avance400/uxnmr.par
$$ ##$ACB= 0
$$ ##$ACBTAT= (0..15)
0 88 72 0 0 0 0 0 0 0 0 0 0 0 0 0 
$$ ##$ACBTBA= (0..15)
0 0 0 0 0 0 0 0 0 0 0 0 0 0 0 0 
$$ ##$ACBTCTL= (0..15)
0 0 0 0 0 0 0 0 0 0 0 0 0 0 0 0 
$$ ##$ACBTDI= (0..15)
0 102 102 0 0 0 0 0 0 0 0 0 0 0 0 0 
$$ ##$ACBTDM= (0..15)
0 10 10 0 0 0 0 0 0 0 0 0 0 0 0 0 
$$ ##$ACBTFHI= (0..15)
0 400 400 0 0 0 0 0 0 0 0 0 0 0 0 0 
$$ ##$ACBTFL= (0..15)
0 73 74 0 0 0 0 0 0 0 0 0 0 0 0 0 
$$ ##$ACBTFLO= (0..15)
0 14 14 0 0 0 0 0 0 0 0 0 0 0 0 0 
$$ ##$ACBTOUT= (0..15)
0 1 2 0 0 0 0 0 0 0 0 0 0 0 0 0 
$$ ##$ACBTPO= (0..15)
0 150000 60000 0 0 0 0 0 0 0 0 0 0 0 0 0 
$$ ##$ACBTPW= (0..15)
0 10 10 0 0 0 0 0 0 0 0 0 0 0 0 0 
$$ ##$ACBTSB= (0..15)
0 0 0 0 0 0 0 0 0 0 0 0 0 0 0 0 
$$ ##$ACBTY= <no>
$$ ##$AQSBDHW= (0..31)
255 255 1 4 4 255 255 255 0 0 255 255 255 255 255 255 255 255 255 0 255 
255 255 255 255 255 255 255 255 255 255 255 
$$ ##$AQSBDID= (0..31)
255 255 88 83 83 255 255 255 65 67 255 255 255 255 255 255 255 255 255 
66 255 255 255 255 255 255 255 255 255 255 255 255 
$$ ##$AQSBDNO= (0..31)
255 255 1 1 2 255 255 255 1 1 255 255 255 255 255 255 255 255 255 1 255 
255 255 255 255 255 255 255 255 255 255 255 
$$ ##$AQSBDTY= (0..31)
255 255 3 16 16 255 255 255 5 9 255 255 255 255 255 255 255 255 255 7 
255 255 255 255 255 255 255 255 255 255 255 255 
$$ ##$AQSBUAD= (0..31)
255 255 52 36 37 255 255 255 54 26 255 255 255 255 255 255 255 255 255 
32 255 255 255 255 255 255 255 255 255 255 255 255 
$$ ##$AQSECL= (0..31)
255 255 2 3 3 255 255 255 5 2 255 255 255 255 255 255 255 255 255 255 
255 255 255 255 255 255 255 255 255 255 255 255 
$$ ##$AQSECLS= (0..31)
255 255 3 2 2 255 255 255 0 0 255 255 255 255 255 255 255 255 255 255 
255 255 255 255 255 255 255 255 255 255 255 255 
$$ ##$ATT19F= (0..1)
0 0 
$$ ##$ATT1H= (0..1)
0 0 
$$ ##$ATT3H= (0..1)
0 0 
$$ ##$ATTX= (0..1)
0 0 
$$ ##$ATTY= (0..1)
0 0 
$$ ##$ATTZ= (0..1)
0 0 
$$ ##$BACSAIR= no
$$ ##$BACSCAP= 60
$$ ##$BACSDEL= 10
$$ ##$BACSFCM= no
$$ ##$BACSOPT= <>
$$ ##$BACSTY= <tty08>
$$ ##$BARPTY= <no>
$$ ##$BFREQ= 400.13
$$ ##$BIRDS= yes
$$ ##$BMPC= 0
$$ ##$BMPCTY= <no>
$$ ##$BPSUTY= <no>
$$ ##$BSMS= 1
$$ ##$BSMSTY= <tty02>
$$ ##$CFASMOD= (0..7)
1 1 1 1 1 1 1 1 
$$ ##$CFASMUL= (0..7)
1 1 1 1 1 1 1 1 
$$ ##$CNFTXDR= (0..7)
6 6 0 0 0 0 0 0 
$$ ##$COMDIG2= 0
$$ ##$CPDBTY= <no>
$$ ##$CRCOTY= <no>
$$ ##$DATSTAT= no
$$ ##$DIGI140= (0..7)
0 0 0 0 0 0 0 0 
$$ ##$DIGIB12= (0..7)
0 0 0 0 0 0 0 0 
$$ ##$DIGIB16= (0..7)
0 0 0 0 0 0 0 0 
$$ ##$DIGIFA= (0..7)
0 0 0 0 0 0 0 0 
$$ ##$DIGIHA= (0..7)
0 0 0 0 0 0 0 0 
$$ ##$DIGIHAF= (0..7)
0 0 0 0 0 0 0 0 
$$ ##$DIGIHRD= (0..7)
0 0 0 0 0 0 0 0 
$$ ##$DIGIIA= (0..7)
0 0 0 0 0 0 0 0 
$$ ##$DIGIO16= (0..7)
0 0 0 0 0 0 0 0 
$$ ##$DIGISA= (0..7)
1 0 0 0 0 0 0 0 
$$ ##$DIGISAF= (0..7)
0 0 0 0 0 0 0 0 
$$ ##$DIGISL= (0..7)
0 0 0 0 0 0 0 0 
$$ ##$DIGITYI= (0..7)
0 0 0 0 0 0 0 0 
$$ ##$DIGITYP= (0..7)
0 0 0 0 0 0 0 0 
$$ ##$DIGITZ= 0
$$ ##$DRU= no
$$ ##$FCUMEM= (0..7)
2093056 2093056 0 0 0 0 0 0 
$$ ##$FCUPAL= (0..7)
260 260 0 0 0 0 0 0 
$$ ##$FQMIX= 0
$$ ##$FUNCMOD= <>
$$ ##$GCUTYPE= 2
$$ ##$GTUTY= <no>
$$ ##$HFAC= 3
$$ ##$HPCU= 0
$$ ##$HPCUTY= <no>
$$ ##$HPTXLP= (0..3)
-1 -1 -1 -1 
$$ ##$HPTXPI= (0..3)
0 0 0 0 
$$ ##$HPTXPO= (0..3)
0 0 0 0 
$$ ##$HPTXTY= (0..3)
0 0 0 0 
$$ ##$IF451= 0
$$ ##$IFREQ= 1
$$ ##$INTFPR= 0
$$ ##$IPSO= no
$$ ##$LOCKTY= <tty03>
$$ ##$LOCSWID= 0
$$ ##$M2FAC= 0
$$ ##$MASTY= <no>
$$ ##$MEMPRM= 0
$$ ##$MHFAC= 0
$$ ##$MXFAC= 0
$$ ##$NAMPD1= <2H>
$$ ##$NAMPD10= <>
$$ ##$NAMPD11= <>
$$ ##$NAMPD12= <>
$$ ##$NAMPD13= <>
$$ ##$NAMPD14= <>
$$ ##$NAMPD15= <>
$$ ##$NAMPD16= <>
$$ ##$NAMPD2= <X-BB19F_2HS>
$$ ##$NAMPD3= <1H>
$$ ##$NAMPD4= <>
$$ ##$NAMPD5= <>
$$ ##$NAMPD6= <>
$$ ##$NAMPD7= <>
$$ ##$NAMPD8= <>
$$ ##$NAMPD9= <>
$$ ##$NFCU= 2
$$ ##$NMRCH= 0
$$ ##$NMRMEM= 0
$$ ##$NRCU= 1
$$ ##$NROUT= 1
$$ ##$PAMPF1= (0..15)
75 99 67 27 0 0 0 12 117 46 8 118 1 0 0 0 
$$ ##$PAMPF2= (0..15)
0 0 0 0 0 0 0 0 0 0 0 0 0 0 0 0 
$$ ##$PAMPF3= (0..15)
0 0 0 0 0 0 0 0 0 0 0 0 0 0 0 0 
$$ ##$PAMPF4= (0..15)
0 0 0 0 0 0 0 0 0 0 0 0 0 0 0 0 
$$ ##$PAMPF5= (0..15)
0 0 0 0 0 0 0 0 0 0 0 0 0 0 0 0 
$$ ##$PAMPF6= (0..15)
0 0 0 0 0 0 0 0 0 0 0 0 0 0 0 0 
$$ ##$PAMPF7= (0..15)
0 0 0 0 0 0 0 0 0 0 0 0 0 0 0 0 
$$ ##$PAMPF8= (0..15)
0 0 0 0 0 0 0 0 0 0 0 0 0 0 0 0 
$$ ##$PH4= 0
$$ ##$PHF4TY= <no>
$$ ##$POWCHK= no
$$ ##$PRAMD1= (0..7)
0 1048576 0 0 0 1048576 0 0 
$$ ##$PRAMD10= (0..7)
0 0 0 0 0 0 0 0 
$$ ##$PRAMD11= (0..7)
0 0 0 0 0 0 0 0 
$$ ##$PRAMD12= (0..7)
0 0 0 0 0 0 0 0 
$$ ##$PRAMD13= (0..7)
0 0 0 0 0 0 0 0 
$$ ##$PRAMD14= (0..7)
0 0 0 0 0 0 0 0 
$$ ##$PRAMD15= (0..7)
0 0 0 0 0 0 0 0 
$$ ##$PRAMD16= (0..7)
0 0 0 0 0 0 0 0 
$$ ##$PRAMD17= (0..7)
0 0 0 0 0 0 0 0 
$$ ##$PRAMD18= (0..7)
0 0 0 0 0 0 0 0 
$$ ##$PRAMD19= (0..7)
0 0 0 0 0 0 0 0 
$$ ##$PRAMD2= (0..7)
2147483644 2146435071 2147483647 134217727 2147483644 2146435071 2147483647 
134217727 
$$ ##$PRAMD20= (0..7)
0 0 0 0 0 0 0 0 
$$ ##$PRAMD21= (0..7)
0 0 0 0 0 0 0 0 
$$ ##$PRAMD3= (0..7)
2 0 0 0 2 0 0 0 
$$ ##$PRAMD4= (0..7)
2147483644 2146435071 2147483647 134217727 2147483644 2146435071 2147483647 
134217727 
$$ ##$PRAMD5= (0..7)
0 0 0 0 0 0 0 0 
$$ ##$PRAMD6= (0..7)
0 0 0 0 0 0 0 0 
$$ ##$PRAMD7= (0..7)
0 0 0 0 0 0 0 0 
$$ ##$PRAMD8= (0..7)
0 0 0 0 0 0 0 0 
$$ ##$PRAMD9= (0..7)
0 0 0 0 0 0 0 0 
$$ ##$PRAMLED= (0..1)
15 15 
$$ ##$PRAMP1= <tty01>
$$ ##$PRAMP2= <no>
$$ ##$PRAMP3= <no>
$$ ##$PRAMP4= <no>
$$ ##$PRAMP5= <no>
$$ ##$PRAMP6= <no>
$$ ##$PRAMP7= <no>
$$ ##$PRAMP8= <no>
$$ ##$PRAMPTP= 0
$$ ##$PREPTY= <no>
$$ ##$PRESHLD= 0
$$ ##$PTS160= -1
$$ ##$PTSA2X= (0..7)
0 0 0 0 0 0 0 0 
$$ ##$PTSF2X= (0..7)
0 0 0 0 0 0 0 0 
$$ ##$PTSFMX= (0..7)
429.9 429.9 0 0 0 0 0 0 
$$ ##$PULCHK= no
$$ ##$RCUCDS= (0..7)
8388608 0 0 0 0 0 0 0 
$$ ##$RCUCFS= (0..7)
4096 0 0 0 0 0 0 0 
$$ ##$RCUCSS= (0..7)
1048576 0 0 0 0 0 0 0 
$$ ##$RCUI2C1= (0..7)
78 0 0 0 0 0 0 0 
$$ ##$RCUI2C2= (0..7)
0 0 0 0 0 0 0 0 
$$ ##$RCUI2C3= (0..7)
0 0 0 0 0 0 0 0 
$$ ##$RCUI2C4= (0..7)
0 0 0 0 0 0 0 0 
$$ ##$RCUI2C5= (0..7)
0 0 0 0 0 0 0 0 
$$ ##$RCUI2C6= (0..7)
0 0 0 0 0 0 0 0 
$$ ##$RCUI2C7= (0..7)
0 0 0 0 0 0 0 0 
$$ ##$RCUI2C8= (0..7)
0 0 0 0 0 0 0 0 
$$ ##$RDCU= 0
$$ ##$RGTYPE= (0..7)
5 0 0 0 0 0 0 0 
$$ ##$RG_max= (0..7)
46341 0 0 0 0 0 0 0 
$$ ##$RG_min= (0..7)
1 0 0 0 0 0 0 0 
$$ ##$RG_tab1= (0..255)
1 1.1 1.3 1.4 1.6 1.8 2 2.2 2.5 2.8 3.2 3.6 4 4.5 5 5.7 6.3 7.1 8 9 10.1 
11.3 12.7 14.3 16 18 20.2 22.6 25.4 28.5 32 35.9 40.3 45.3 50.8 57 64 
71.8 80.6 90.5 101.6 114 128 143.7 161.3 181 203.2 228.1 256 287.4 322.5 
362 406.4 456.1 512 574.7 645.1 724.1 812.7 912.3 1024 1149.4 1290.2 1448.2 
1625.5 1824.6 2048 2298.8 2580.3 2896.3 3251 3649.1 4096 4597.6 5160.6 
5792.6 6502 7298.2 8192 9195.2 10321.3 11585.2 13004 14596.5 16384 18390.4 
20642.5 23170.5 26008 29193 32768 36780.8 41285.1 46341 -1 -1 -1 -1 -1 
-1 -1 -1 -1 -1 -1 -1 -1 -1 -1 -1 -1 -1 -1 -1 -1 -1 -1 -1 -1 -1 -1 -1 -1 
-1 -1 -1 -1 -1 -1 -1 -1 -1 -1 -1 -1 -1 -1 -1 -1 -1 -1 -1 -1 -1 -1 -1 -1 
-1 -1 -1 -1 -1 -1 -1 -1 -1 -1 -1 -1 -1 -1 -1 -1 -1 -1 -1 -1 -1 -1 -1 -1 
-1 -1 -1 -1 -1 -1 -1 -1 -1 -1 -1 -1 -1 -1 -1 -1 -1 -1 -1 -1 -1 -1 -1 -1 
-1 -1 -1 -1 -1 -1 -1 -1 -1 -1 -1 -1 -1 -1 -1 -1 -1 -1 -1 -1 -1 -1 -1 -1 
-1 -1 -1 -1 -1 -1 -1 -1 -1 -1 -1 -1 -1 -1 -1 -1 -1 -1 -1 -1 -1 -1 -1 -1 
-1 -1 -1 -1 -1 -1 -1 -1 -1 -1 -1 -1 -1 
$$ ##$RG_tab2= (0..255)
-1 -1 -1 -1 -1 -1 -1 -1 -1 -1 -1 -1 -1 -1 -1 -1 -1 -1 -1 -1 -1 -1 -1 -1 
-1 -1 -1 -1 -1 -1 -1 -1 -1 -1 -1 -1 -1 -1 -1 -1 -1 -1 -1 -1 -1 -1 -1 -1 
-1 -1 -1 -1 -1 -1 -1 -1 -1 -1 -1 -1 -1 -1 -1 -1 -1 -1 -1 -1 -1 -1 -1 -1 
-1 -1 -1 -1 -1 -1 -1 -1 -1 -1 -1 -1 -1 -1 -1 -1 -1 -1 -1 -1 -1 -1 -1 -1 
-1 -1 -1 -1 -1 -1 -1 -1 -1 -1 -1 -1 -1 -1 -1 -1 -1 -1 -1 -1 -1 -1 -1 -1 
-1 -1 -1 -1 -1 -1 -1 -1 -1 -1 -1 -1 -1 -1 -1 -1 -1 -1 -1 -1 -1 -1 -1 -1 
-1 -1 -1 -1 -1 -1 -1 -1 -1 -1 -1 -1 -1 -1 -1 -1 -1 -1 -1 -1 -1 -1 -1 -1 
-1 -1 -1 -1 -1 -1 -1 -1 -1 -1 -1 -1 -1 -1 -1 -1 -1 -1 -1 -1 -1 -1 -1 -1 
-1 -1 -1 -1 -1 -1 -1 -1 -1 -1 -1 -1 -1 -1 -1 -1 -1 -1 -1 -1 -1 -1 -1 -1 
-1 -1 -1 -1 -1 -1 -1 -1 -1 -1 -1 -1 -1 -1 -1 -1 -1 -1 -1 -1 -1 -1 -1 -1 
-1 -1 -1 -1 -1 -1 -1 -1 -1 -1 -1 -1 -1 -1 -1 -1 
$$ ##$RG_tab3= (0..255)
-1 -1 -1 -1 -1 -1 -1 -1 -1 -1 -1 -1 -1 -1 -1 -1 -1 -1 -1 -1 -1 -1 -1 -1 
-1 -1 -1 -1 -1 -1 -1 -1 -1 -1 -1 -1 -1 -1 -1 -1 -1 -1 -1 -1 -1 -1 -1 -1 
-1 -1 -1 -1 -1 -1 -1 -1 -1 -1 -1 -1 -1 -1 -1 -1 -1 -1 -1 -1 -1 -1 -1 -1 
-1 -1 -1 -1 -1 -1 -1 -1 -1 -1 -1 -1 -1 -1 -1 -1 -1 -1 -1 -1 -1 -1 -1 -1 
-1 -1 -1 -1 -1 -1 -1 -1 -1 -1 -1 -1 -1 -1 -1 -1 -1 -1 -1 -1 -1 -1 -1 -1 
-1 -1 -1 -1 -1 -1 -1 -1 -1 -1 -1 -1 -1 -1 -1 -1 -1 -1 -1 -1 -1 -1 -1 -1 
-1 -1 -1 -1 -1 -1 -1 -1 -1 -1 -1 -1 -1 -1 -1 -1 -1 -1 -1 -1 -1 -1 -1 -1 
-1 -1 -1 -1 -1 -1 -1 -1 -1 -1 -1 -1 -1 -1 -1 -1 -1 -1 -1 -1 -1 -1 -1 -1 
-1 -1 -1 -1 -1 -1 -1 -1 -1 -1 -1 -1 -1 -1 -1 -1 -1 -1 -1 -1 -1 -1 -1 -1 
-1 -1 -1 -1 -1 -1 -1 -1 -1 -1 -1 -1 -1 -1 -1 -1 -1 -1 -1 -1 -1 -1 -1 -1 
-1 -1 -1 -1 -1 -1 -1 -1 -1 -1 -1 -1 -1 -1 -1 -1 
$$ ##$RG_tab4= (0..255)
-1 -1 -1 -1 -1 -1 -1 -1 -1 -1 -1 -1 -1 -1 -1 -1 -1 -1 -1 -1 -1 -1 -1 -1 
-1 -1 -1 -1 -1 -1 -1 -1 -1 -1 -1 -1 -1 -1 -1 -1 -1 -1 -1 -1 -1 -1 -1 -1 
-1 -1 -1 -1 -1 -1 -1 -1 -1 -1 -1 -1 -1 -1 -1 -1 -1 -1 -1 -1 -1 -1 -1 -1 
-1 -1 -1 -1 -1 -1 -1 -1 -1 -1 -1 -1 -1 -1 -1 -1 -1 -1 -1 -1 -1 -1 -1 -1 
-1 -1 -1 -1 -1 -1 -1 -1 -1 -1 -1 -1 -1 -1 -1 -1 -1 -1 -1 -1 -1 -1 -1 -1 
-1 -1 -1 -1 -1 -1 -1 -1 -1 -1 -1 -1 -1 -1 -1 -1 -1 -1 -1 -1 -1 -1 -1 -1 
-1 -1 -1 -1 -1 -1 -1 -1 -1 -1 -1 -1 -1 -1 -1 -1 -1 -1 -1 -1 -1 -1 -1 -1 
-1 -1 -1 -1 -1 -1 -1 -1 -1 -1 -1 -1 -1 -1 -1 -1 -1 -1 -1 -1 -1 -1 -1 -1 
-1 -1 -1 -1 -1 -1 -1 -1 -1 -1 -1 -1 -1 -1 -1 -1 -1 -1 -1 -1 -1 -1 -1 -1 
-1 -1 -1 -1 -1 -1 -1 -1 -1 -1 -1 -1 -1 -1 -1 -1 -1 -1 -1 -1 -1 -1 -1 -1 
-1 -1 -1 -1 -1 -1 -1 -1 -1 -1 -1 -1 -1 -1 -1 -1 
$$ ##$RG_tab5= (0..255)
-1 -1 -1 -1 -1 -1 -1 -1 -1 -1 -1 -1 -1 -1 -1 -1 -1 -1 -1 -1 -1 -1 -1 -1 
-1 -1 -1 -1 -1 -1 -1 -1 -1 -1 -1 -1 -1 -1 -1 -1 -1 -1 -1 -1 -1 -1 -1 -1 
-1 -1 -1 -1 -1 -1 -1 -1 -1 -1 -1 -1 -1 -1 -1 -1 -1 -1 -1 -1 -1 -1 -1 -1 
-1 -1 -1 -1 -1 -1 -1 -1 -1 -1 -1 -1 -1 -1 -1 -1 -1 -1 -1 -1 -1 -1 -1 -1 
-1 -1 -1 -1 -1 -1 -1 -1 -1 -1 -1 -1 -1 -1 -1 -1 -1 -1 -1 -1 -1 -1 -1 -1 
-1 -1 -1 -1 -1 -1 -1 -1 -1 -1 -1 -1 -1 -1 -1 -1 -1 -1 -1 -1 -1 -1 -1 -1 
-1 -1 -1 -1 -1 -1 -1 -1 -1 -1 -1 -1 -1 -1 -1 -1 -1 -1 -1 -1 -1 -1 -1 -1 
-1 -1 -1 -1 -1 -1 -1 -1 -1 -1 -1 -1 -1 -1 -1 -1 -1 -1 -1 -1 -1 -1 -1 -1 
-1 -1 -1 -1 -1 -1 -1 -1 -1 -1 -1 -1 -1 -1 -1 -1 -1 -1 -1 -1 -1 -1 -1 -1 
-1 -1 -1 -1 -1 -1 -1 -1 -1 -1 -1 -1 -1 -1 -1 -1 -1 -1 -1 -1 -1 -1 -1 -1 
-1 -1 -1 -1 -1 -1 -1 -1 -1 -1 -1 -1 -1 -1 -1 -1 
$$ ##$RG_tab6= (0..255)
-1 -1 -1 -1 -1 -1 -1 -1 -1 -1 -1 -1 -1 -1 -1 -1 -1 -1 -1 -1 -1 -1 -1 -1 
-1 -1 -1 -1 -1 -1 -1 -1 -1 -1 -1 -1 -1 -1 -1 -1 -1 -1 -1 -1 -1 -1 -1 -1 
-1 -1 -1 -1 -1 -1 -1 -1 -1 -1 -1 -1 -1 -1 -1 -1 -1 -1 -1 -1 -1 -1 -1 -1 
-1 -1 -1 -1 -1 -1 -1 -1 -1 -1 -1 -1 -1 -1 -1 -1 -1 -1 -1 -1 -1 -1 -1 -1 
-1 -1 -1 -1 -1 -1 -1 -1 -1 -1 -1 -1 -1 -1 -1 -1 -1 -1 -1 -1 -1 -1 -1 -1 
-1 -1 -1 -1 -1 -1 -1 -1 -1 -1 -1 -1 -1 -1 -1 -1 -1 -1 -1 -1 -1 -1 -1 -1 
-1 -1 -1 -1 -1 -1 -1 -1 -1 -1 -1 -1 -1 -1 -1 -1 -1 -1 -1 -1 -1 -1 -1 -1 
-1 -1 -1 -1 -1 -1 -1 -1 -1 -1 -1 -1 -1 -1 -1 -1 -1 -1 -1 -1 -1 -1 -1 -1 
-1 -1 -1 -1 -1 -1 -1 -1 -1 -1 -1 -1 -1 -1 -1 -1 -1 -1 -1 -1 -1 -1 -1 -1 
-1 -1 -1 -1 -1 -1 -1 -1 -1 -1 -1 -1 -1 -1 -1 -1 -1 -1 -1 -1 -1 -1 -1 -1 
-1 -1 -1 -1 -1 -1 -1 -1 -1 -1 -1 -1 -1 -1 -1 -1 
$$ ##$RG_tab7= (0..255)
-1 -1 -1 -1 -1 -1 -1 -1 -1 -1 -1 -1 -1 -1 -1 -1 -1 -1 -1 -1 -1 -1 -1 -1 
-1 -1 -1 -1 -1 -1 -1 -1 -1 -1 -1 -1 -1 -1 -1 -1 -1 -1 -1 -1 -1 -1 -1 -1 
-1 -1 -1 -1 -1 -1 -1 -1 -1 -1 -1 -1 -1 -1 -1 -1 -1 -1 -1 -1 -1 -1 -1 -1 
-1 -1 -1 -1 -1 -1 -1 -1 -1 -1 -1 -1 -1 -1 -1 -1 -1 -1 -1 -1 -1 -1 -1 -1 
-1 -1 -1 -1 -1 -1 -1 -1 -1 -1 -1 -1 -1 -1 -1 -1 -1 -1 -1 -1 -1 -1 -1 -1 
-1 -1 -1 -1 -1 -1 -1 -1 -1 -1 -1 -1 -1 -1 -1 -1 -1 -1 -1 -1 -1 -1 -1 -1 
-1 -1 -1 -1 -1 -1 -1 -1 -1 -1 -1 -1 -1 -1 -1 -1 -1 -1 -1 -1 -1 -1 -1 -1 
-1 -1 -1 -1 -1 -1 -1 -1 -1 -1 -1 -1 -1 -1 -1 -1 -1 -1 -1 -1 -1 -1 -1 -1 
-1 -1 -1 -1 -1 -1 -1 -1 -1 -1 -1 -1 -1 -1 -1 -1 -1 -1 -1 -1 -1 -1 -1 -1 
-1 -1 -1 -1 -1 -1 -1 -1 -1 -1 -1 -1 -1 -1 -1 -1 -1 -1 -1 -1 -1 -1 -1 -1 
-1 -1 -1 -1 -1 -1 -1 -1 -1 -1 -1 -1 -1 -1 -1 -1 
$$ ##$RG_tab8= (0..255)
-1 -1 -1 -1 -1 -1 -1 -1 -1 -1 -1 -1 -1 -1 -1 -1 -1 -1 -1 -1 -1 -1 -1 -1 
-1 -1 -1 -1 -1 -1 -1 -1 -1 -1 -1 -1 -1 -1 -1 -1 -1 -1 -1 -1 -1 -1 -1 -1 
-1 -1 -1 -1 -1 -1 -1 -1 -1 -1 -1 -1 -1 -1 -1 -1 -1 -1 -1 -1 -1 -1 -1 -1 
-1 -1 -1 -1 -1 -1 -1 -1 -1 -1 -1 -1 -1 -1 -1 -1 -1 -1 -1 -1 -1 -1 -1 -1 
-1 -1 -1 -1 -1 -1 -1 -1 -1 -1 -1 -1 -1 -1 -1 -1 -1 -1 -1 -1 -1 -1 -1 -1 
-1 -1 -1 -1 -1 -1 -1 -1 -1 -1 -1 -1 -1 -1 -1 -1 -1 -1 -1 -1 -1 -1 -1 -1 
-1 -1 -1 -1 -1 -1 -1 -1 -1 -1 -1 -1 -1 -1 -1 -1 -1 -1 -1 -1 -1 -1 -1 -1 
-1 -1 -1 -1 -1 -1 -1 -1 -1 -1 -1 -1 -1 -1 -1 -1 -1 -1 -1 -1 -1 -1 -1 -1 
-1 -1 -1 -1 -1 -1 -1 -1 -1 -1 -1 -1 -1 -1 -1 -1 -1 -1 -1 -1 -1 -1 -1 -1 
-1 -1 -1 -1 -1 -1 -1 -1 -1 -1 -1 -1 -1 -1 -1 -1 -1 -1 -1 -1 -1 -1 -1 -1 
-1 -1 -1 -1 -1 -1 -1 -1 -1 -1 -1 -1 -1 -1 -1 -1 
$$ ##$ROUTER= 3
$$ ##$RX22TY= <tty10>
$$ ##$SCMTY= <no>
$$ ##$SPECTR= 5
$$ ##$SY2FLAG= 0
$$ ##$TFXNUM= 0
$$ ##$TRIPLO2= 0
$$ ##$VTUTY= <tty05>
$$ ##$WBREFAM= (0..15)
100 100 100 100 100 100 100 100 100 100 100 100 100 100 100 100 
$$ ##$WBREFPH= (0..15)
0 0 0 0 0 0 0 0 0 0 0 0 0 0 0 0 
$$ ##$XFAC= 2
$$ ##END=
##$RELAX= 
$$ Bruker specific parameters
$$ --------------------------
##$DU= <P:\NMR-data>
##$EXPNO= 1
##$NAME= <NMR_polar_TCDD_p17.2D>
##$PROCNO= 1
##$TYPE= <nmr>
##$USER= <Ainhoa_raw_data>
##$ACQT0= -4.83829889523336
##$AMP= (0..31)
100 100 100 100 100 100 100 100 100 100 100 100 100 100 100 100 100 100
100 100 100 100 100 100 100 100 100 100 100 100 100 100
##$ANAVPT= -1
##$AQSEQ= 0
##$AQ_mod= 3
##$AUNM= <au_zg>
##$AUTOPOS= <7 >
##$BF1= 400.13
##$BF2= 100.612769
##$BF3= 400.13
##$BF4= 400.13
##$BF5= 500.13
##$BF6= 500.13
##$BF7= 500.13
##$BF8= 500.13
##$BYTORDA= 0
##$CFDGTYP= 0
##$CFRGTYP= 5
##$CHEMSTR= <none>
##$CNST= (0..63)
1 1 145 1 1 1 1 1 1 1 1 1 1 1 1 1 1 1 1 1 1 1 1 1 1 1 1 1 1 1 1 1 1 1 1
1 1 1 1 1 1 1 1 1 1 1 1 1 1 1 1 1 1 1 1 1 1 1 1 1 1 1 1 1
##$CPDPRG= <>
##$CPDPRG1= <>
##$CPDPRG2= <>
##$CPDPRG3= <>
##$CPDPRG4= <mlev>
##$CPDPRG5= <mlev>
##$CPDPRG6= <mlev>
##$CPDPRG7= <mlev>
##$CPDPRG8= <mlev>
##$CPDPRGB= <>
##$CPDPRGT= <>
##$D= (0..63)
0 2 0 0 0 0 0 0 0 0.06 0 0 2e-005 0 0 0 0.0002 0 0 0 0 0 0 0 0 0 0 0 0
0 0 0 0 0 0 0 0 0 0 0 0 0 0 0 0 0 0 0 0 0 0 0 0 0 0 0 0 0 0 0 0 0 0 0
##$DATE= 1217391518
##$DBL= (0..7)
120 120 120 120 120 120 120 120
##$DBP= (0..7)
150 150 150 150 150 150 150 150
##$DBP07= 0
##$DBPNAM0= <>
##$DBPNAM1= <>
##$DBPNAM2= <>
##$DBPNAM3= <>
##$DBPNAM4= <>
##$DBPNAM5= <>
##$DBPNAM6= <>
##$DBPNAM7= <>
##$DBPOAL= (0..7)
0.5 0.5 0.5 0.5 0.5 0.5 0.5 0.5
##$DBPOFFS= (0..7)
0 0 0 0 0 0 0 0
##$DE= 6
##$DECBNUC= <off>
##$DECIM= 24
##$DECNUC= <off>
##$DECSTAT= 4
##$DIGMOD= 0
##$DIGTYP= 7
##$DL= (0..7)
0 120 120 120 120 120 120 120
##$DP= (0..7)
150 150 150 150 150 150 150 150
##$DP07= 0
##$DPNAME0= <>
##$DPNAME1= <>
##$DPNAME2= <>
##$DPNAME3= <>
##$DPNAME4= <>
##$DPNAME5= <>
##$DPNAME6= <>
##$DPNAME7= <>
##$DPOAL= (0..7)
0.5 0.5 0.5 0.5 0.5 0.5 0.5 0.5
##$DPOFFS= (0..7)
0 0 0 0 0 0 0 0
##$DQDMODE= 0
##$DR= 18
##$DS= 4
##$DSLIST= <SSSSSSSSSSSSSSS>
##$DSPFIRM= 0
##$DSPFVS= -1
##$DTYPA= 0
##$EXP= <AID_d2o>
##$F1LIST= <111111111111111>
##$F2LIST= <222222222222222>
##$F3LIST= <333333333333333>
##$FCUCHAN= (0..9)
0 2 1 0 0 0 0 0 0 0
##$FL1= 90
##$FL2= 90
##$FL3= 90
##$FL4= 90
##$FOV= 20
##$FQ1LIST= <freqlist>
##$FQ2LIST= <freqlist>
##$FQ3LIST= <freqlist>
##$FQ4LIST= <freqlist>
##$FQ5LIST= <freqlist>
##$FQ6LIST= <freqlist>
##$FQ7LIST= <freqlist>
##$FQ8LIST= <freqlist>
##$FRQLO3= 1882485.02994012
##$FRQLO3N= 0
##$FS= (0..7)
83 83 83 83 83 83 83 83
##$FTLPGN= 0
##$FW= 90000
##$FnMODE= 0
##$FnTYPE= 0
##$GP031= 0
##$GPNAM0= <sine.100>
##$GPNAM1= <sine.100>
##$GPNAM10= <sine.100>
##$GPNAM11= <sine.100>
##$GPNAM12= <sine.100>
##$GPNAM13= <sine.100>
##$GPNAM14= <sine.100>
##$GPNAM15= <sine.100>
##$GPNAM16= <sine.100>
##$GPNAM17= <sine.100>
##$GPNAM18= <sine.100>
##$GPNAM19= <sine.100>
##$GPNAM2= <sine.100>
##$GPNAM20= <sine.100>
##$GPNAM21= <sine.100>
##$GPNAM22= <sine.100>
##$GPNAM23= <sine.100>
##$GPNAM24= <sine.100>
##$GPNAM25= <sine.100>
##$GPNAM26= <sine.100>
##$GPNAM27= <sine.100>
##$GPNAM28= <sine.100>
##$GPNAM29= <sine.100>
##$GPNAM3= <sine.100>
##$GPNAM30= <sine.100>
##$GPNAM31= <sine.100>
##$GPNAM4= <sine.100>
##$GPNAM5= <sine.100>
##$GPNAM6= <sine.100>
##$GPNAM7= <sine.100>
##$GPNAM8= <sine.100>
##$GPNAM9= <sine.100>
##$GPX= (0..31)
0 0 0 0 0 0 0 0 0 0 0 0 0 0 0 0 0 0 0 0 0 0 0 0 0 0 0 0 0 0 0 0
##$GPY= (0..31)
0 0 0 0 0 0 0 0 0 0 0 0 0 0 0 0 0 0 0 0 0 0 0 0 0 0 0 0 0 0 0 0
##$GPZ= (0..31)
0 0 0 0 0 0 0 0 0 0 0 0 0 0 0 0 0 0 0 0 0 0 0 0 0 0 0 0 0 0 0 0
##$GRDPROG= <>
##$GRPDLY= -1
##$HDDUTY= 20
##$HDRATE= 20
##$HGAIN= (0..3)
0 0 0 0
##$HL1= 1
##$HL2= 35
##$HL3= 16
##$HL4= 17
##$HOLDER= 0
##$HPMOD= (0..7)
0 0 0 0 0 0 0 0
##$HPPRGN= 0
##$IN= (0..63)
0.001 0.001 0.001 0.001 0.001 0.001 0.001 0.001 0.001 0.001 0.001 0.001
0.001 0.001 0.001 0.001 0.001 0.001 0.001 0.001 0.001 0.001 0.001 0.001
0.001 0.001 0.001 0.001 0.001 0.001 0.001 0.001 0.001 0.001 0.001 0.001
0.001 0.001 0.001 0.001 0.001 0.001 0.001 0.001 0.001 0.001 0.001 0.001
0.001 0.001 0.001 0.001 0.001 0.001 0.001 0.001 0.001 0.001 0.001 0.001
0.001 0.001 0.001 0.001
##$INF= (0..7)
0 0 0 0 0 0 0 0
##$INP= (0..63)
0 0 0 0 0 0 0 0 0 0 0 0 0 0 0 0 0 0 0 0 0 0 0 0 0 0 0 0 0 0 0 0 0 0 0 0
0 0 0 0 0 0 0 0 0 0 0 0 0 0 0 0 0 0 0 0 0 0 0 0 0 0 0 0
##$INSTRUM= <avance400>
##$L= (0..31)
1 1 1 1 1 1 1 1 1 1 1 1 1 1 1 1 1 1 1 1 1 1 1 1 1 1 1 1 1 1 1 1
##$LFILTER= 200
##$LGAIN= -5
##$LINPSTP= 10
##$LOCKED= yes
##$LOCKFLD= 3186
##$LOCKGN= 97.1999969482422
##$LOCKPOW= -25
##$LOCKPPM= 4.69999980926514
##$LOCNUC= <2H>
##$LOCPHAS= 356
##$LOCSHFT= yes
##$LOCSW= 0
##$LTIME= 0.200000002980232
##$MASR= 4200
##$MASRLST= <masrlst>
##$NBL= 1
##$NC= -2
##$NLOGCH= 1
##$NS= 1024
##$NUC1= <1H>
##$NUC2= <13C>
##$NUC3= <off>
##$NUC4= <off>
##$NUC5= <off>
##$NUC6= <off>
##$NUC7= <off>
##$NUC8= <off>
##$NUCLEI= 0
##$NUCLEUS= <off>
##$O1= 1885.29
##$O2= 4979.85804243228
##$O3= 1900.52349393
##$O4= 1900.52349393
##$O5= 0
##$O6= 0
##$O7= 0
##$O8= 0
##$OBSCHAN= (0..9)
0 0 0 0 0 0 0 0 0 0
##$OVERFLW= 0
##$P= (0..63)
7.6 7.6 15.2 14.9 29.8 16.5 25 50 0 0 0 0 0 0 0 200000 1000 2500 0 600
2500 0 0 0 0 200 0 7.6 1000 0 0 0 0 0 0 0 0 0 0 0 0 0 0 0 0 0 0 0 0 0 0
0 0 0 0 0 0 0 0 0 0 0 0 0
##$PACOIL= (0..15)
0 0 0 0 0 0 0 0 0 0 0 0 0 0 0 0
##$PAPS= 2
##$PARMODE= 0
##$PCPD= (0..9)
100 100 70 100 100 100 100 100 100 100
##$PHCOR= (0..31)
0 0 0 0 0 0 0 0 0 0 0 0 0 0 0 0 0 0 0 0 0 0 0 0 0 0 0 0 0 0 0 0
##$PHLIST= <>
##$PHP= 1
##$PH_ref= 0
##$PL= (0..63)
120 0 -4 120 120 120 120 120 120 80 10.34 22.38 9 120 120 120 120 120 0
120 120 120 120 120 120 120 120 22.38 120 120 9 120 120 120 120 120 120
120 120 120 120 120 120 120 120 120 120 120 120 120 120 120 120 120 120
120 120 120 120 120 120 120 120 120
##$PLSTEP= 0.1
##$PLSTRT= -6
##$POWMOD= 0
##$PQPHASE= 0
##$PQSCALE= 0
##$PR= 1
##$PRECHAN= (0..15)
-1 1 2 -1 -1 -1 -1 -1 -1 -1 -1 -1 -1 -1 -1 -1
##$PRGAIN= 0
##$PROBHD= <5 mm PABBI 1H-BB Z-GRD Z811201/0006
>
##$PROSOL= no
##$PULPROG= <zgpr>
##$PW= 0
##$PYNM= <acqu.py>
##$QNP= 1
##$RD= 0
##$RECCHAN= (0..15)
-1 -1 -1 -1 -1 -1 -1 -1 -1 -1 -1 -1 -1 -1 -1 -1
##$RECPH= 0
##$RECPRE= (0..15)
-1 -1 -1 -1 -1 -1 -1 -1 -1 -1 -1 -1 -1 -1 -1 -1
##$RECPRFX= (0..15)
-1 -1 -1 -1 -1 -1 -1 -1 -1 -1 -1 -1 -1 -1 -1 -1
##$RECSEL= (0..15)
0 0 0 0 0 0 0 0 0 0 0 0 0 0 0 0
##$RG= 322.5
##$RO= 0
##$ROUTWD1= (0..23)
0 0 0 0 0 0 0 0 0 0 0 0 0 0 0 0 0 0 0 0 1 1 0 0
##$ROUTWD2= (0..23)
0 0 0 0 0 1 0 0 0 0 0 0 0 0 0 0 0 0 1 0 1 1 0 0
##$RSEL= (0..9)
0 1 2 0 0 0 0 0 0 0
##$S= (0..7)
83 4 83 83 83 83 83 83
##$SEOUT= 0
##$SFO1= 400.13188529
##$SFO2= 100.617748858042
##$SFO3= 400.131900523494
##$SFO4= 400.131900523494
##$SFO5= 500.13
##$SFO6= 500.13
##$SFO7= 500.13
##$SFO8= 500.13
##$SOLVENT= <D2O>
##$SP= (0..31)
1 120 120 120 0 0 120 120 0 0 0 120 0 0 120 0 150 150 120 120.87 118.96
122.27 114.95 150 150 150 150 150 150 120 120 120
##$SP07= 0
##$SPECTR= 0
##$SPNAM0= <gauss>
##$SPNAM1= <Gaus1.1000>
##$SPNAM10= <gauss>
##$SPNAM11= <Gaus1.1000>
##$SPNAM12= <gauss>
##$SPNAM13= <gauss>
##$SPNAM14= <Gaus1.1000>
##$SPNAM15= <Gaus1.1000>
##$SPNAM16= <gauss>
##$SPNAM17= <gauss>
##$SPNAM18= <Gaus1.1000>
##$SPNAM19= <Gaus1.1000>
##$SPNAM2= <Gaus1.1000>
##$SPNAM20= <Gaus1.1000>
##$SPNAM21= <Gaus1.1000>
##$SPNAM22= <Gaus1.1000>
##$SPNAM23= <gauss>
##$SPNAM24= <gauss>
##$SPNAM25= <gauss>
##$SPNAM26= <gauss>
##$SPNAM27= <gauss>
##$SPNAM28= <gauss>
##$SPNAM29= <Gaus1.1000>
##$SPNAM3= <Gaus1.1000>
##$SPNAM30= <Gaus1.1000>
##$SPNAM31= <Gaus1.1000>
##$SPNAM4= <gauss>
##$SPNAM5= <gauss>
##$SPNAM6= <Gaus1.1000>
##$SPNAM7= <Gaus1.1000>
##$SPNAM8= <gauss>
##$SPNAM9= <gauss>
##$SPOAL= (0..31)
0.5 0.5 0.5 0.5 0.5 0.5 0.5 0.5 0.5 0.5 0.5 0.5 0.5 0.5 0.5 0.5 0.5 0.5
0.5 0.5 0.5 0.5 0.5 0.5 0.5 0.5 0.5 0.5 0.5 0.5 0.5 0.5
##$SPOFFS= (0..31)
0 0 0 0 0 0 0 0 0 0 0 0 0 0 0 0 0 0 0 0 0 0 0 0 0 0 0 0 0 0 0 0
##$SUBNAM0= <"">
##$SUBNAM1= <"">
##$SUBNAM2= <"">
##$SUBNAM3= <"">
##$SUBNAM4= <"">
##$SUBNAM5= <"">
##$SUBNAM6= <"">
##$SUBNAM7= <"">
##$SUBNAM8= <"">
##$SUBNAM9= <"">
##$SW= 12.4709380669908
##$SWIBOX= (0..15)
0 1 2 0 0 0 0 0 0 0 0 0 0 0 0 0
##$SW_h= 4990.01996007984
##$SWfinal= 0
##$TD= 16244
##$TD0= 1
##$TE= 300
##$TE2= 300
##$TE3= 300
##$TEG= 300
##$TL= (0..7)
0 120 120 120 120 120 120 120
##$TP= (0..7)
150 150 150 150 150 150 150 150
##$TP07= 0
##$TPNAME0= <>
##$TPNAME1= <>
##$TPNAME2= <>
##$TPNAME3= <>
##$TPNAME4= <>
##$TPNAME5= <>
##$TPNAME6= <>
##$TPNAME7= <>
##$TPOAL= (0..7)
0.5 0.5 0.5 0.5 0.5 0.5 0.5 0.5
##$TPOFFS= (0..7)
0 0 0 0 0 0 0 0
##$TUNHIN= 0
##$TUNHOUT= 0
##$TUNXOUT= 0
##$USERA1= <user>
##$USERA2= <user>
##$USERA3= <user>
##$USERA4= <user>
##$USERA5= <user>
##$V9= 5
##$VALIST= <valist>
##$VCLIST= <CCCCCCCCCCCCCCC>
##$VD= 0
##$VDLIST= <DDDDDDDDDDDDDDD>
##$VPLIST= <PPPPPPPPPPPPPPP>
##$VTLIST= <TTTTTTTTTTTTTTT>
##$WBST= 1024
##$WBSW= 15.53612
##$XGAIN= (0..3)
0 0 0 0
##$XL= 0
##$YL= 0
##$YMAX_a= 28306062
##$YMIN_a= -23071837
##$ZGOPTNS= <>
##$ZL1= 120
##$ZL2= 120
##$ZL3= 120
##$ZL4= 120
##$ABSF1= 10
##$ABSF2= 0
##$ABSG= 5
##$ABSL= 3
##$ALPHA= 0
##$AQORDER= 0
##$ASSFAC= 0
##$ASSFACI= 0
##$ASSFACX= 0
##$ASSWID= 0
##$AUNMP= <proc_1H_AID>
##$AXLEFT= 0
##$AXNAME= <>
##$AXNUC= <off>
##$AXRIGHT= 0
##$AXTYPE= 0
##$AXUNIT= <>
##$AZFE= 0.1
##$AZFW= 0.1
##$BCFW= 1
##$BC_mod= 2
##$BYTORDP= 0
##$COROFFS= 0
##$CY= 12.5
##$DATMOD= 1
##$DC= 2
##$DFILT= <>
##$DTYPP= 0
##$F1P= 9.9967504570787
##$F2P= -9.53364507338961e-007
##$FCOR= 1
##$FTSIZE= 65536
##$FT_mod= 4
##$GAMMA= 1
##$GB= 0
##$INTBC= 1
##$INTSCL= 1
##$ISEN= 128
##$LB= 1
##$LEV0= 0
##$LPBIN= 0
##$MAXI= 10000
##$MC2= 0
##$MEAN= 0
##$ME_mod= 0
##$MI= 0.02
##$NCOEF= 0
##$NC_proc= 0
##$NLEV= 6
##$NOISF1= 8.174992
##$NOISF2= 6.675002
##$NSP= 1
##$NTH_PI= 0
##$NZP= 0
##$OFFSET= 12.29218
##$PC= 1
##$PHC0= -2.087241
##$PHC1= -16.81984
##$PH_mod= 0
##$PKNL= yes
##$PPARMOD= 0
##$PPDIAG= 0
##$PPIPTYP= 0
##$PPMPNUM= 100
##$PPRESOL= 1
##$PSCAL= 0
##$PSIGN= 0
##$PYNMP= <proc.py>
##$REVERSE= no
##$SF= 400.129461838569
##$SI= 131072
##$SIGF1= 5.6
##$SIGF2= 5.2
##$SINO= 400
##$SIOLD= 131072
##$SPECTYP= <>
##$SREGLST= <1H.D2O>
##$SSB= 2
##$STSI= 0
##$STSR= 0
##$SW_p= 4990.01996007986
##$SYMM= 0
##$S_DEV= 0
##$TDeff= 16244
##$TDoff= 0
##$TI= <>
##$TILT= no
##$TM1= 0
##$TM2= 0
##$TOPLEV= 0
##$USERP1= <user>
##$USERP2= <user>
##$USERP3= <user>
##$USERP4= <user>
##$USERP5= <user>
##$WDW= 4
##$XDIM= 8192
##$YMAX_p= 0
##$YMIN_p= 0
##$CURPLOT= <\\rik006s\net8_hp>
##$CURPRIN= <$\\rik006s\net8_hp>
##$DFORMAT= <normdp>
##$LAYOUT= <+/1d_h.xwp>
##$LFORMAT= <normlp>
##$PFORMAT= <normpl>
##$SURQMSG= 1
$$ End of Bruker specific parameters
$$ ---------------------------------
##NTUPLES= NMR FID
##VAR_NAME=  TIME,          FID/REAL,        FID/IMAG
##SYMBOL=    X,             R,               I
##VAR_TYPE=  INDEPENDENT,   DEPENDENT,       DEPENDENT
##VAR_FORM=  AFFN,          ASDF,            ASDF
##VAR_DIM=   8122,          8122,            8122
##UNITS=     SECONDS,       ARBITRARY UNITS, ARBITRARY UNITS
##FACTOR=    0.0002004,     1,               1
##FIRST=     0,             18752290,        -4067183
##LAST=      1.6274484,     1661618,         1957713
##MIN=       0,             -23071837,       -23071837
##MAX=       1.6274484,     26780205,        26780205
$$ Real data points
##PAGE= N=1
##DATA TABLE= (X++(R..R)), XYDATA
0 18752290
1 26780205
2 20970411
3 23188479
4 24438078
5 24979290
6 21647279
7 22344463
8 24865230
9 25463833
10 24092393
11 22654866
12 23235103
13 25939094
14 24123749
15 22832288
16 23172769
17 24549356
18 24930207
19 22518354
20 21469949
21 24279971
22 24871505
23 24312119
24 22541566
25 23187655
26 25343847
27 24017906
28 21994848
29 22679641
30 23606448
31 24868045
32 22958417
33 21938036
34 23852303
35 24592314
36 23745648
37 22148494
38 21797217
39 24558241
40 24018209
41 22227235
42 22350276
43 23295793
44 24299662
45 22749155
46 21135011
47 23291063
48 24169879
49 23599117
50 22003066
51 21543957
52 24050049
53 24009043
54 21607584
55 21437583
56 22452921
57 24452177
58 23193443
59 20555728
60 21930075
61 23837109
62 23798699
63 22174976
64 20551312
65 22982614
66 23817083
67 22010096
68 21237792
69 21558356
70 23004818
71 22786208
72 20604562
73 21740688
74 23117233
75 22972554
76 21742870
77 20214372
78 22218806
79 23667328
80 21569352
81 20479071
82 20782169
83 22877188
84 23102087
85 20055613
86 20113828
87 22046750
88 22511459
89 21622418
90 19740109
91 21393420
92 23244369
93 21445324
94 20039761
95 19907169
96 21632911
97 22764775
98 20165512
99 19545961
100 21114535
101 22018392
102 21725552
103 19607423
104 20276850
105 22528800
106 21215301
107 19622753
108 19154767
109 20649815
110 22025356
111 19529505
112 18529373
113 20602769
114 21960190
115 21767422
116 19037878
117 18752494
118 21349505
119 21041158
120 19451629
121 18435952
122 19461854
123 21829502
124 20244602
125 18435675
126 19385593
127 20526994
128 20982686
129 18915936
130 18167682
131 20676398
132 20570255
133 18899814
134 17770711
135 18487784
136 21065166
137 20096877
138 17984450
139 18807636
140 20042771
141 20753921
142 18495066
143 16653805
144 19116535
145 20291361
146 19079423
147 17532510
148 17400852
149 20092697
150 19718030
151 17224717
152 17594356
153 19024962
154 20231489
155 18637047
156 16212518
157 17957582
158 19383230
159 18672684
160 17253881
161 16439308
162 18870576
163 19576833
164 17223496
165 16776985
166 17625642
167 19173992
168 18364312
169 15611275
170 16799922
171 18706636
172 18236863
173 16715483
174 15373925
175 17650614
176 19129702
177 16997415
178 16087110
179 16575128
180 18086323
181 18149171
182 15473992
183 15761886
184 17380010
185 17381929
186 16563635
187 15154999
188 16695908
189 18424391
190 16446721
191 15191622
192 15501364
193 17115979
194 17740410
195 15106924
196 14857274
197 16829563
198 17152863
199 16253953
200 14270725
201 15201547
202 17456799
203 16132776
204 14713086
205 14708712
206 16045380
207 17273218
208 14877846
209 13837345
210 15559479
211 16314926
212 15900578
213 13838481
214 13959612
215 16390820
216 15612327
217 14142383
218 13939038
219 14986513
220 16501548
221 14612496
222 13168895
223 14610802
224 15261868
225 15032445
226 13148920
227 12871344
228 15612025
229 15493178
230 13689663
231 13018738
232 13857343
233 15824770
234 14163010
235 11971697
236 13283501
237 14573311
238 14777593
239 12908091
240 11811143
241 14336406
242 14841011
243 13263673
244 12359849
245 12650104
246 14724282
247 13894729
248 11367065
249 12067827
250 13442477
251 14167095
252 12653528
253 10894991
254 13105682
255 14326266
256 12796678
257 11461159
258 11270972
259 13568621
260 13663264
261 11179861
262 11352408
263 12502302
264 13240699
265 12138212
266 10008338
267 11712415
268 13408897
269 12382992
270 11050529
271 10385259
272 12419439
273 13154879
274 10492225
275  9981038
276 11228799
277 12571590
278 12088953
279  9555638
280 10437711
281 12419524
282 11719682
283 10378772
284  9327883
285 11127116
286 12621682
287 10251883
288  9067333
289  9981357
290 11516088
291 11768508
292  9119414
293  9156049
294 11356450
295 11307652
296 10087067
297  8459537
298  9504568
299 11568633
300  9876912
301  8496095
302  9115984
303 10515427
304 11167462
305  8657220
306  7962111
307 10086259
308 10393304
309  9462627
310  7748212
311  8333162
312 10853470
313  9765310
314  7857902
315  7877379
316  9078800
317 10350856
318  8275647
319  6987802
320  8954144
321  9710979
322  9063496
323  7250646
324  7071840
325  9660314
326  9252593
327  7261610
328  6895344
329  7857687
330  9521388
331  7975450
332  6088245
333  7663384
334  8810834
335  8717758
336  7051416
337  6039531
338  8207463
339  8394281
340  6599202
341  6087220
342  6734411
343  8604387
344  7682595
345  5480142
346  6583528
347  7789791
348  7818340
349  6387384
350  5006389
351  7052912
352  7828003
353  6131793
354  5318738
355  5605131
356  7567259
357  7346260
358  4868682
359  5404029
360  6741573
361  7032931
362  5803488
363  4024004
364  5833139
365  7286571
366  5760659
367  4613497
368  4487826
369  6398340
370  6857247
371  4332616
372  4155933
373  5486116
374  6192329
375  5523960
376  3428911
377  4550694
378  6343813
379  5168314
380  3896623
381  3452318
382  5109435
383  6172818
384  3838609
385  3262299
386  4595263
387  5464186
388  4992499
389  2604931
390  3098715
391  5348827
392  4703778
393  3351031
394  2565171
395  3976942
396  5590836
397  3476631
398  2232692
399  3382123
400  4514366
401  4564081
402  2132219
403  1865436
404  4180949
405  4077194
406  2808240
407  1707813
408  2677452
409  4887120
410  3392921
411  1540286
412  2039960
413  3162312
414  3835970
415  1717687
416   805207
417  3100409
418  3536114
419  2444829
420  1110157
421  1419392
422  3653470
423  2698581
424   739836
425  1147527
426  2310004
427  3364078
428  1505211
429  -198117
430  1726760
431  2714640
432  1949037
433   444943
434    96853
435  2528097
436  2414880
437   284208
438   127201
439  1116054
440  2536152
441  1222835
442  -976319
443   530317
444  1865416
445  1348803
446  -179492
447 -1073508
448  1270413
449  2042630
450    30457
451  -672104
452  -131061
453  1466656
454   849238
455 -1654835
456  -792013
457   866965
458   885789
459  -394182
460 -1853950
461     1851
462  1299596
463  -505310
464 -1550293
465 -1295641
466   367174
467   523184
468 -2001099
469 -1871576
470  -288226
471   119397
472  -717071
473 -2437451
474 -1165036
475   469527
476 -1143338
477 -2411835
478 -2313636
479  -624341
480    32653
481 -2458316
482 -2839604
483 -1187856
484  -588811
485 -1232715
486 -3279212
487 -2623811
488  -464878
489 -1294653
490 -2658477
491 -3226372
492 -2020543
493  -654971
494 -2661079
495 -3693680
496 -2484931
497 -1718042
498 -1774481
499 -3613757
500 -3517075
501 -1329948
502 -1882807
503 -3281463
504 -3926164
505 -3023837
506 -1517859
507 -3281399
508 -4617064
509 -3316166
510 -2372110
511 -2279314
512 -4161076
513 -4648228
514 -2367444
515 -2355912
516 -3808908
517 -4806040
518 -4266802
519 -2237932
520 -3402236
521 -5373902
522 -4579766
523 -3305752
524 -2612305
525 -4331249
526 -5687094
527 -3695287
528 -3104635
529 -4295410
530 -5395727
531 -5292486
532 -3189860
533 -3667118
534 -5745675
535 -5354050
536 -4271502
537 -3481027
538 -4896402
539 -6619870
540 -4764168
541 -3574024
542 -4649953
543 -6024709
544 -6390841
545 -4191675
546 -3941100
547 -6146882
548 -6323768
549 -5374266
550 -4290193
551 -5107387
552 -7168869
553 -5958106
554 -4519874
555 -5113330
556 -6300246
557 -7126741
558 -5319528
559 -4585036
560 -6809231
561 -7334514
562 -6243922
563 -4791707
564 -5283168
565 -7746047
566 -7001690
567 -5182626
568 -5602569
569 -6981209
570 -8255833
571 -6560793
572 -4989947
573 -6818599
574 -7897874
575 -7378710
576 -5882020
577 -5501549
578 -7969668
579 -8205054
580 -6453598
581 -6159974
582 -7021942
583 -8736692
584 -7871888
585 -5870797
586 -7123085
587 -8360451
588 -8118841
589 -6832622
590 -6159514
591 -8465815
592 -9052479
593 -7206046
594 -6819502
595 -7617894
596 -9319834
597 -8722879
598 -6381379
599 -7324004
600 -9164109
601 -9458902
602 -8065246
603 -6380631
604 -8253121
605 -9864968
606 -8491122
607 -7466203
608 -7620441
609 -9556714
610 -10034022
611 -7667473
612 -7695298
613 -9260562
614 -9870256
615 -9107908
616 -7341346
617 -8526916
618 -10300666
619 -9288634
620 -8314427
621 -8219753
622 -9874012
623 -10847327
624 -8647076
625 -8103716
626 -9555604
627 -10403629
628 -9992588
629 -8089106
630 -8759108
631 -10817159
632 -10220259
633 -9192735
634 -8803627
635 -10089457
636 -11558148
637 -9788691
638 -8719911
639 -9699896
640 -10599093
641 -10803792
642 -9168471
643 -9273849
644 -11340176
645 -11026872
646 -9963424
647 -9407171
648 -10376268
649 -11973001
650 -10412840
651 -9205741
652 -10457512
653 -11455643
654 -11563503
655 -9770093
656 -9477899
657 -11762621
658 -11941026
659 -10801345
660 -9884881
661 -10433823
662 -12547052
663 -11720551
664 -9980425
665 -10515353
666 -11656083
667 -12482834
668 -10931041
669 -9744255
670 -11772338
671 -12489591
672 -11532570
673 -10558097
674 -10850503
675 -13085015
676 -12633406
677 -10638930
678 -10944500
679 -11981778
680 -12898108
681 -11646746
682 -10135311
683 -12036390
684 -13364190
685 -12621893
686 -11282707
687 -10806670
688 -13042350
689 -13464895
690 -11428900
691 -11166136
692 -12163330
693 -13552596
694 -12893327
695 -10849090
696 -11979113
697 -13555099
698 -13313162
699 -12240416
700 -11361024
701 -13158458
702 -14061137
703 -12211397
704 -11668039
705 -12445539
706 -13874810
707 -13634209
708 -11450489
709 -12237223
710 -14152038
711 -14067899
712 -12841296
713 -11564540
714 -13228408
715 -14805502
716 -13153682
717 -12110769
718 -12648950
719 -14307130
720 -14793799
721 -12411639
722 -12149390
723 -13931938
724 -14578754
725 -13992047
726 -12354601
727 -13153308
728 -15112247
729 -14124403
730 -12894821
731 -12843360
732 -14184878
733 -15246375
734 -13291892
735 -12632859
736 -14312385
737 -15051420
738 -14643598
739 -13016937
740 -13410791
741 -15441355
742 -14672381
743 -13341832
744 -13174364
745 -14299513
746 -15776113
747 -14225677
748 -13049817
749 -14420072
750 -15402412
751 -15363029
752 -13619820
753 -13274558
754 -15530875
755 -15482348
756 -14054735
757 -13481346
758 -14379808
759 -16265300
760 -15116238
761 -13443625
762 -14527004
763 -15613541
764 -15792065
765 -14196828
766 -13429067
767 -15695067
768 -16263589
769 -14877957
770 -13891480
771 -14258222
772 -16405294
773 -16010818
774 -14020069
775 -14484561
776 -15704182
777 -16485664
778 -15266697
779 -13758147
780 -15451329
781 -16508280
782 -15624544
783 -14694395
784 -14487156
785 -16283596
786 -16472800
787 -14668175
788 -14868506
789 -15906448
790 -16741762
791 -15928049
792 -14261894
793 -15604602
794 -16884610
795 -16043988
796 -15089804
797 -14793394
798 -16604758
799 -17172755
800 -15186015
801 -14985944
802 -16062799
803 -17055873
804 -16538004
805 -14568366
806 -15427434
807 -17069111
808 -16660782
809 -15725002
810 -14966433
811 -16482563
812 -17754757
813 -16038741
814 -15263316
815 -15992195
816 -17139834
817 -17158131
818 -15069782
819 -15397543
820 -17268678
821 -17144841
822 -16249064
823 -15327298
824 -16520086
825 -18025580
826 -16448755
827 -15412171
828 -16055474
829 -17258934
830 -17750992
831 -15749257
832 -15463539
833 -17373590
834 -17658724
835 -16795521
836 -15439163
837 -16133687
838 -18206941
839 -17216673
840 -15797707
841 -16086174
842 -17351425
843 -18343571
844 -16434096
845 -15393487
846 -17176093
847 -17925827
848 -17322100
849 -15803282
850 -15998007
851 -18325355
852 -17932845
853 -16334766
854 -16230348
855 -17236693
856 -18610646
857 -17146608
858 -15572579
859 -16970337
860 -18051608
861 -17892102
862 -16450485
863 -15978176
864 -18237903
865 -18480372
866 -16855071
867 -16281501
868 -16941258
869 -18614504
870 -17829463
871 -15989034
872 -16985525
873 -18234269
874 -18385789
875 -17059721
876 -16016299
877 -17964834
878 -18730519
879 -17285006
880 -16507365
881 -16843853
882 -18593369
883 -18340893
884 -16272261
885 -16821418
886 -18210106
887 -18678199
888 -17603290
889 -16095033
890 -17680504
891 -18976462
892 -17826744
893 -16833535
894 -16689087
895 -18394962
896 -18940475
897 -16934459
898 -16786651
899 -17943896
900 -18717683
901 -18121644
902 -16314130
903 -17322045
904 -18978096
905 -18238642
906 -17269524
907 -16859350
908 -18272735
909 -19143093
910 -17219983
911 -16704443
912 -17805194
913 -18724745
914 -18574123
915 -16748535
916 -17239520
917 -19005799
918 -18536275
919 -17521949
920 -16834977
921 -17977846
922 -19357163
923 -17726767
924 -16766850
925 -17655177
926 -18734901
927 -18992308
928 -17095342
929 -16980909
930 -18893096
931 -18845721
932 -17879535
933 -16953317
934 -17715673
935 -19448558
936 -18267884
937 -17027497
938 -17635655
939 -18588368
940 -19106753
941 -17416444
942 -16824443
943 -18649598
944 -18919625
945 -18100208
946 -17152095
947 -17568799
948 -19491498
949 -18707671
950 -17148975
951 -17471656
952 -18437130
953 -19258374
954 -17770800
955 -16689060
956 -18460161
957 -19151993
958 -18411908
959 -17234102
960 -17198017
961 -19245878
962 -19038154
963 -17273644
964 -17243904
965 -18193881
966 -19406822
967 -18277467
968 -16631663
969 -18056457
970 -19208965
971 -18790030
972 -17536891
973 -16876966
974 -18791540
975 -19225424
976 -17584910
977 -17243651
978 -17978544
979 -19391520
980 -18796263
981 -16780767
982 -17613050
983 -18926186
984 -18865972
985 -17786941
986 -16753962
987 -18454990
988 -19465602
989 -17927431
990 -17206751
991 -17634629
992 -19161872
993 -19121479
994 -16964551
995 -17316164
996 -18791362
997 -19019797
998 -18067946
999 -16629344
1000 -17988927
1001 -19519358
1002 -18242778
1003 -17203198
1004 -17279295
1005 -18769936
1006 -19341945
1007 -17212110
1008 -16947305
1009 -18424866
1010 -19091776
1011 -18529827
1012 -16765081
1013 -17480110
1014 -19324819
1015 -18458271
1016 -17236926
1017 -16944368
1018 -18284174
1019 -19462790
1020 -17678832
1021 -16894046
1022 -18074637
1023 -18828667
1024 -18632058
1025 -16835822
1026 -16942677
1027 -18945561
1028 -18627662
1029 -17476634
1030 -16929699
1031 -17890588
1032 -19403472
1033 -17980881
1034 -16766859
1035 -17694573
1036 -18531619
1037 -18665015
1038 -17022110
1039 -16620432
1040 -18609864
1041 -18704899
1042 -17596505
1043 -16829250
1044 -17447364
1045 -19203910
1046 -18210709
1047 -16581595
1048 -17185458
1049 -18169367
1050 -18772401
1051 -17374337
1052 -16372447
1053 -18146426
1054 -18741269
1055 -17820465
1056 -16826655
1057 -16853348
1058 -18676783
1059 -18340431
1060 -16693777
1061 -16977821
1062 -17863508
1063 -18638591
1064 -17538437
1065 -16125646
1066 -17575778
1067 -18458993
1068 -17772062
1069 -16873424
1070 -16621628
1071 -18340385
1072 -18421181
1073 -16680031
1074 -16697677
1075 -17533452
1076 -18456411
1077 -17641630
1078 -15873519
1079 -17017943
1080 -18282794
1081 -17780721
1082 -16768706
1083 -16160806
1084 -17886206
1085 -18571481
1086 -16815460
1087 -16370090
1088 -17035853
1089 -18106235
1090 -17746307
1091 -15801361
1092 -16476835
1093 -17972108
1094 -17857594
1095 -16975120
1096 -15949974
1097 -17277269
1098 -18407449
1099 -16794407
1100 -15992028
1101 -16512543
1102 -17756140
1103 -17916687
1104 -15921015
1105 -16061746
1106 -17566101
1107 -17615005
1108 -16867670
1109 -15684268
1110 -16666794
1111 -18206751
1112 -16938506
1113 -15833187
1114 -16071309
1115 -17272443
1116 -17894493
1117 -15960169
1118 -15525305
1119 -17074389
1120 -17479596
1121 -16872226
1122 -15427535
1123 -15929036
1124 -17858149
1125 -17074179
1126 -15773913
1127 -15668240
1128 -16684834
1129 -17715634
1130 -16047125
1131 -15099614
1132 -16516888
1133 -17219673
1134 -16923062
1135 -15396135
1136 -15306926
1137 -17360077
1138 -17145780
1139 -15721330
1140 -15213793
1141 -15983533
1142 -17464720
1143 -16239362
1144 -14777846
1145 -15870867
1146 -16839388
1147 -16907742
1148 -15466628
1149 -14753205
1150 -16634406
1151 -16891698
1152 -15580014
1153 -14924658
1154 -15401913
1155 -17070067
1156 -16362670
1157 -14622463
1158 -15347100
1159 -16390478
1160 -16704043
1161 -15394111
1162 -14206409
1163 -15916552
1164 -16680550
1165 -15531436
1166 -14672008
1167 -14778934
1168 -16584209
1169 -16473182
1170 -14489563
1171 -14640412
1172 -15696449
1173 -16437143
1174 -15524585
1175 -13880673
1176 -15168224
1177 -16394494
1178 -15582489
1179 -14610820
1180 -14206803
1181 -15745866
1182 -16205806
1183 -14428048
1184 -14283277
1185 -15139739
1186 -15912968
1187 -15458430
1188 -13779162
1189 -14646376
1190 -15985642
1191 -15331056
1192 -14381201
1193 -13758340
1194 -15094422
1195 -15997664
1196 -14290522
1197 -13740241
1198 -14561783
1199 -15567103
1200 -15478999
1201 -13541976
1202 -13805013
1203 -15394252
1204 -15122843
1205 -14190782
1206 -13270891
1207 -14320356
1208 -15724124
1209 -14341365
1210 -13427583
1211 -13977192
1212 -14939179
1213 -15210454
1214 -13340277
1215 -13072526
1216 -14691487
1217 -14797682
1218 -14109556
1219 -13067870
1220 -13635334
1221 -15242194
1222 -14277558
1223 -13106930
1224 -13321355
1225 -14200759
1226 -14902019
1227 -13249495
1228 -12496128
1229 -14096309
1230 -14549455
1231 -13925471
1232 -12709269
1233 -12901106
1234 -14746402
1235 -14157690
1236 -12742285
1237 -12695818
1238 -13496783
1239 -14579381
1240 -13316259
1241 -12136754
1242 -13433708
1243 -14025832
1244 -13582697
1245 -12426585
1246 -12222258
1247 -14050331
1248 -13896928
1249 -12477572
1250 -12301860
1251 -12961073
1252 -14194339
1253 -13181867
1254 -11548473
1255 -12596049
1256 -13576609
1257 -13440924
1258 -12214295
1259 -11440101
1260 -13240326
1261 -13711175
1262 -12338701
1263 -11860998
1264 -12250326
1265 -13578851
1266 -13015858
1267 -11165069
1268 -11892074
1269 -13001050
1270 -13042749
1271 -12004998
1272 -10957068
1273 -12553472
1274 -13421417
1275 -12050894
1276 -11258540
1277 -11412474
1278 -12887916
1279 -12907362
1280 -10892456
1281 -11095610
1282 -12403194
1283 -12871730
1284 -11989517
1285 -10360531
1286 -11492110
1287 -12939396
1288 -11925534
1289 -10815086
1290 -10558877
1291 -12076831
1292 -12883105
1293 -10955474
1294 -10429033
1295 -11449037
1296 -12216440
1297 -11887093
1298 -10140736
1299 -10594101
1300 -12182456
1301 -11659357
1302 -10715139
1303 -10135541
1304 -11168751
1305 -12295600
1306 -10761481
1307 -9954753
1308 -10756935
1309 -11519750
1310 -11525362
1311 -9825038
1312 -9825843
1313 -11539485
1314 -11373560
1315 -10460321
1316 -9718395
1317 -10430068
1318 -11767921
1319 -10439475
1320 -9307841
1321 -10009999
1322 -10905448
1323 -11243662
1324 -9620784
1325 -9152686
1326 -10901188
1327 -11022997
1328 -10041028
1329 -9075383
1330 -9519072
1331 -11195177
1332 -10330547
1333 -8931641
1334 -9316451
1335 -10160591
1336 -10874423
1337 -9510991
1338 -8437262
1339 -9888484
1340 -10425430
1341 -9761875
1342 -8740604
1343 -8718385
1344 -10495875
1345 -10153882
1346 -8584047
1347 -8636733
1348 -9415988
1349 -10367575
1350 -9264245
1351 -7780528
1352 -9021081
1353 -9898492
1354 -9457361
1355 -8439080
1356 -8021919
1357 -9679413
1358 -9809471
1359 -8268460
1360 -8043937
1361 -8543561
1362 -9555794
1363 -8999862
1364 -7419384
1365 -8308670
1366 -9359790
1367 -9091875
1368 -8065214
1369 -7213503
1370 -8766833
1371 -9499993
1372 -7999730
1373 -7387564
1374 -7749762
1375 -8958119
1376 -8821826
1377 -6979880
1378 -7411347
1379 -8655423
1380 -8687200
1381 -7839028
1382 -6660884
1383 -7775328
1384 -8860266
1385 -7648919
1386 -6923982
1387 -7083211
1388 -8228687
1389 -8567628
1390 -6764414
1391 -6682474
1392 -7849266
1393 -8022465
1394 -7390777
1395 -6101401
1396 -6916429
1397 -8327403
1398 -7380211
1399 -6494941
1400 -6451678
1401 -7477230
1402 -8102777
1403 -6293175
1404 -5779533
1405 -7093271
1406 -7662739
1407 -7219342
1408 -5669052
1409 -6016001
1410 -7722530
1411 -7076204
1412 -5929907
1413 -5602830
1414 -6532760
1415 -7641609
1416 -6156809
1417 -5229897
1418 -6296079
1419 -6938452
1420 -6832260
1421 -5357669
1422 -5168617
1423 -6858030
1424 -6647755
1425 -5549215
1426 -4977225
1427 -5629783
1428 -7099302
1429 -5996127
1430 -4625284
1431 -5456520
1432 -6335201
1433 -6480951
1434 -4979481
1435 -4255742
1436 -5984961
1437 -6284038
1438 -5220543
1439 -4428609
1440 -4759529
1441 -6445784
1442 -5794383
1443 -4113084
1444 -4545127
1445 -5460142
1446 -6001933
1447 -4827896
1448 -3620140
1449 -5010426
1450 -5755561
1451 -5012894
1452 -4071360
1453 -3842182
1454 -5507707
1455 -5506499
1456 -3735169
1457 -3709654
1458 -4584614
1459 -5416449
1460 -4604426
1461 -3064170
1462 -4153850
1463 -5191146
1464 -4596247
1465 -3624167
1466 -3061906
1467 -4564584
1468 -5116101
1469 -3496283
1470 -3115694
1471 -3750541
1472 -4698524
1473 -4339340
1474 -2627807
1475 -3209579
1476 -4399094
1477 -4088856
1478 -3245906
1479 -2461814
1480 -3708398
1481 -4647464
1482 -3195311
1483 -2568723
1484 -3026362
1485 -3945899
1486 -3925561
1487 -2128904
1488 -2294377
1489 -3659514
1490 -3682836
1491 -2947102
1492 -1859104
1493 -2755901
1494 -4125902
1495 -2970570
1496 -2000257
1497 -2157434
1498 -3058799
1499 -3461769
1500 -1795122
1501 -1557133
1502 -2925316
1503 -3144786
1504 -2625210
1505 -1478853
1506 -1864604
1507 -3261073
1508 -2465561
1509 -1512271
1510 -1520729
1511 -2275931
1512 -3051706
1513 -1608079
1514  -884165
1515 -2108880
1516 -2538792
1517 -2116071
1518  -877036
1519  -991529
1520 -2658318
1521 -2147810
1522  -964712
1523  -834911
1524 -1568618
1525 -2584409
1526 -1317683
1527  -161101
1528 -1218860
1529 -1881953
1530 -1725817
1531  -507612
1532  -120811
1533 -1792854
1534 -1837853
1535  -674281
1536  -192455
1537  -591177
1538 -1867368
1539 -1060369
1540   426616
1541  -352240
1542 -1230238
1543 -1338552
1544  -243504
1545   514278
1546 -1016705
1547 -1367948
1548  -166592
1549   458853
1550   244962
1551 -1143205
1552  -789486
1553   881754
1554   432694
1555  -557720
1556  -874601
1557   112682
1558  1261294
1559   -98057
1560  -929443
1561   160714
1562  1007967
1563  1059045
1564  -386013
1565  -523605
1566  1245054
1567  1222474
1568   209426
1569  -386508
1570   320800
1571  1882310
1572   995930
1573  -226000
1574   455597
1575  1353148
1576  1759609
1577   446680
1578  -242973
1579  1468212
1580  1970149
1581  1130410
1582   323556
1583   628319
1584  2298904
1585  1833315
1586   382843
1587   778003
1588  1702727
1589  2442342
1590  1471764
1591   407972
1592  1772023
1593  2539071
1594  1948620
1595  1069989
1596   866472
1597  2498166
1598  2650540
1599  1229478
1600  1247475
1601  2066069
1602  3053174
1603  2391210
1604   952628
1605  2008374
1606  3068759
1607  2641892
1608  1740153
1609  1275803
1610  2840427
1611  3446499
1612  2063691
1613  1768020
1614  2386463
1615  3491747
1616  3292374
1617  1657709
1618  2147450
1619  3342082
1620  3336595
1621  2670243
1622  1853874
1623  3059391
1624  4082670
1625  2900257
1626  2335393
1627  2724452
1628  3752629
1629  3929796
1630  2400007
1631  2619868
1632  3860708
1633  3959657
1634  3408353
1635  2463876
1636  3314047
1637  4576025
1638  3617261
1639  2890852
1640  3143010
1641  4154932
1642  4660329
1643  3122641
1644  2934988
1645  4279552
1646  4627925
1647  4149761
1648  3009820
1649  3519234
1650  5046147
1651  4412080
1652  3530396
1653  3584922
1654  4492933
1655  5366608
1656  4054936
1657  3390912
1658  4502700
1659  5018010
1660  4825720
1661  3688183
1662  3761320
1663  5427977
1664  5224859
1665  4283555
1666  4097727
1667  4823388
1668  5917955
1669  4817679
1670  3797026
1671  4800633
1672  5497659
1673  5481135
1674  4414906
1675  4176263
1676  5813753
1677  5897960
1678  4914026
1679  4535493
1680  5026923
1681  6344676
1682  5640457
1683  4330539
1684  5052626
1685  5967430
1686  6239451
1687  5196151
1688  4467826
1689  6043120
1690  6592479
1691  5611902
1692  4963904
1693  5204447
1694  6703737
1695  6513134
1696  5057538
1697  5444331
1698  6341859
1699  6807637
1700  5969922
1701  4855997
1702  6119758
1703  7065513
1704  6354141
1705  5630874
1706  5556060
1707  7022549
1708  7294528
1709  5722992
1710  5683165
1711  6579394
1712  7282197
1713  6743997
1714  5377889
1715  6326410
1716  7556929
1717  7062184
1718  6305568
1719  5932002
1720  7188772
1721  7859925
1722  6397644
1723  6016491
1724  6804167
1725  7690083
1726  7547373
1727  6022175
1728  6502868
1729  7961214
1730  7778602
1731  6962134
1732  6274036
1733  7330828
1734  8435335
1735  7167828
1736  6421418
1737  7008244
1738  8023429
1739  8326568
1740  6808563
1741  6697579
1742  8081577
1743  8259645
1744  7689405
1745  6801327
1746  7416868
1747  8826131
1748  8019125
1749  7085979
1750  7338320
1751  8209702
1752  8812288
1753  7494666
1754  7027652
1755  8337479
1756  8684848
1757  8249479
1758  7343388
1759  7652645
1760  9185356
1761  8702930
1762  7632856
1763  7644641
1764  8397335
1765  9292273
1766  8180600
1767  7289423
1768  8498178
1769  9226694
1770  8999440
1771  7954919
1772  7772033
1773  9345454
1774  9300313
1775  8212502
1776  8004082
1777  8546818
1778  9643108
1779  8989903
1780  7892165
1781  8748241
1782  9484561
1783  9452245
1784  8552992
1785  8046861
1786  9475336
1787  9798616
1788  8778403
1789  8475519
1790  8890988
1791 10029404
1792  9632409
1793  8298976
1794  8922631
1795  9810760
1796  9909300
1797  9099812
1798  8317862
1799  9620985
1800 10309122
1801  9350200
1802  8884557
1803  9119390
1804 10286126
1805 10246107
1806  8797192
1807  9099944
1808 10043260
1809 10348785
1810  9733774
1811  8706529
1812  9761099
1813 10786092
1814  9936282
1815  9224638
1816  9212675
1817 10428884
1818 10830712
1819  9358401
1820  9269715
1821 10271575
1822 10831869
1823 10435292
1824  9144603
1825  9764667
1826 11020489
1827 10478578
1828  9707906
1829  9439701
1830 10476483
1831 11300892
1832 10036307
1833  9598699
1834 10431969
1835 11088051
1836 10973185
1837  9628515
1838  9821211
1839 11198636
1840 10962014
1841 10207078
1842  9777698
1843 10660463
1844 11782087
1845 10650670
1846  9822276
1847 10503453
1848 11317658
1849 11496107
1850 10119447
1851  9897394
1852 11412997
1853 11588804
1854 10822369
1855 10069555
1856 10605416
1857 12013317
1858 11270778
1859 10172586
1860 10545248
1861 11360296
1862 11917413
1863 10804258
1864 10143609
1865 11451024
1866 11896040
1867 11322184
1868 10487443
1869 10635222
1870 12124948
1871 11801256
1872 10581358
1873 10730583
1874 11518229
1875 12310664
1876 11377612
1877 10340780
1878 11455245
1879 12190835
1880 11767592
1881 10853692
1882 10654809
1883 12174072
1884 12345219
1885 11149808
1886 10999080
1887 11580162
1888 12475105
1889 11900165
1890 10606983
1891 11388554
1892 12336056
1893 12232790
1894 11432069
1895 10860273
1896 12169910
1897 12735026
1898 11624495
1899 11216257
1900 11591491
1901 12588938
1902 12420909
1903 11030906
1904 11439874
1905 12453351
1906 12590444
1907 11965386
1908 11128121
1909 12124637
1910 12990181
1911 12031253
1912 11447266
1913 11637758
1914 12641454
1915 12841953
1916 11486717
1917 11599103
1918 12598057
1919 12811712
1920 12323345
1921 11367922
1922 12092479
1923 13154893
1924 12414669
1925 11752204
1926 11799139
1927 12768625
1928 13301589
1929 11944887
1930 11593267
1931 12588377
1932 13060678
1933 12719188
1934 11545838
1935 11964282
1936 13352599
1937 12926779
1938 12097365
1939 11880712
1940 12691715
1941 13535759
1942 12384452
1943 11737506
1944 12552243
1945 13115475
1946 13070900
1947 11986451
1948 11999208
1949 13362156
1950 13223545
1951 12418861
1952 12037473
1953 12615145
1954 13645302
1955 12759415
1956 11878829
1957 12609287
1958 13318273
1959 13446284
1960 12359609
1961 11961572
1962 13316005
1963 13500120
1964 12693402
1965 12162536
1966 12545674
1967 13793366
1968 13244406
1969 12129426
1970 12598006
1971 13336165
1972 13666840
1973 12726718
1974 11998398
1975 13235967
1976 13725281
1977 13012567
1978 12359351
1979 12507907
1980 13853543
1981 13682512
1982 12394782
1983 12552217
1984 13260989
1985 13827564
1986 13115902
1987 12062957
1988 13044078
1989 13889505
1990 13429689
1991 12674056
1992 12439925
1993 13745566
1994 13999855
1995 12653935
1996 12465978
1997 13155034
1998 13940819
1999 13523940
2000 12264195
2001 12959377
2002 13977561
2003 13680183
2004 12910503
2005 12395421
2006 13514597
2007 14166730
2008 13005370
2009 12579566
2010 13061220
2011 13956120
2012 13927319
2013 12501594
2014 12691137
2015 13835893
2016 13921730
2017 13236390
2018 12399555
2019 13256570
2020 14300641
2021 13383448
2022 12710749
2023 12982885
2024 13809833
2025 14076262
2026 12775824
2027 12648486
2028 13710191
2029 13918342
2030 13485101
2031 12654933
2032 13174415
2033 14306004
2034 13599753
2035 12830931
2036 12930790
2037 13688434
2038 14217401
2039 13007269
2040 12561259
2041 13664555
2042 14108176
2043 13722670
2044 12715352
2045 12944081
2046 14287749
2047 13891294
2048 12929569
2049 12790306
2050 13471430
2051 14346732
2052 13399067
2053 12575372
2054 13452142
2055 14094768
2056 13972534
2057 12922806
2058 12684642
2059 14035439
2060 14063169
2061 13141949
2062 12811916
2063 13287512
2064 14328179
2065 13722801
2066 12672890
2067 13246533
2068 13904096
2069 14004184
2070 13140522
2071 12589024
2072 13777034
2073 14172792
2074 13420221
2075 12914459
2076 13067765
2077 14167166
2078 13903474
2079 12689001
2080 13026007
2081 13781287
2082 14089303
2083 13369583
2084 12589531
2085 13607306
2086 14125754
2087 13379464
2088 12876144
2089 12961580
2090 14029258
2091 14025879
2092 12783442
2093 12904147
2094 13663877
2095 14105626
2096 13564592
2097 12501790
2098 13241472
2099 14096302
2100 13573938
2101 12884521
2102 12667867
2103 13771838
2104 14235895
2105 13004696
2106 12772039
2107 13447573
2108 14004918
2109 13675881
2110 12522417
2111 12996343
2112 13963662
2113 13585226
2114 12950816
2115 12642194
2116 13558933
2117 14247909
2118 13144840
2119 12662591
2120 13203658
2121 13841841
2122 13758241
2123 12504183
2124 12653609
2125 13877799
2126 13807503
2127 13083526
2128 12457764
2129 13180893
2130 14205682
2131 13287567
2132 12518607
2133 12899281
2134 13611557
2135 13890307
2136 12715886
2137 12407670
2138 13540877
2139 13776160
2140 13224373
2141 12393442
2142 12728075
2143 13966896
2144 13412675
2145 12507329
2146 12707555
2147 13397406
2148 13869144
2149 12788063
2150 12168156
2151 13209348
2152 13631608
2153 13231048
2154 12409393
2155 12453950
2156 13731915
2157 13542463
2158 12559549
2159 12467307
2160 13002774
2161 13753185
2162 12935366
2163 11949619
2164 12784225
2165 13497268
2166 13293263
2167 12404506
2168 12147154
2169 13470138
2170 13588381
2171 12524854
2172 12234330
2173 12676528
2174 13522294
2175 13008230
2176 11877938
2177 12457770
2178 13254351
2179 13320421
2180 12556562
2181 11904438
2182 12988981
2183 13500736
2184 12588159
2185 12055626
2186 12258242
2187 13277497
2188 13184667
2189 11908729
2190 12105433
2191 12921239
2192 13159313
2193 12547430
2194 11711900
2195 12555888
2196 13284748
2197 12571127
2198 12045749
2199 12064578
2200 12917508
2201 13093186
2202 11888394
2203 11822046
2204 12577121
2205 12950079
2206 12547882
2207 11567009
2208 12162849
2209 13125856
2210 12571508
2211 11874724
2212 11709905
2213 12545958
2214 13038208
2215 11882754
2216 11506236
2217 12182626
2218 12680187
2219 12560596
2220 11546819
2221 11754083
2222 12788353
2223 12492696
2224 11802281
2225 11398676
2226 12028003
2227 12823977
2228 11887073
2229 11299875
2230 11906030
2231 12458680
2232 12466406
2233 11420881
2234 11356545
2235 12457719
2236 12339190
2237 11637839
2238 11147675
2239 11613614
2240 12575547
2241 11894349
2242 11137376
2243 11574284
2244 12153335
2245 12364686
2246 11337646
2247 10880427
2248 11969028
2249 12216105
2250 11597465
2251 10926303
2252 11180469
2253 12352707
2254 11929483
2255 10908145
2256 11127496
2257 11741656
2258 12136986
2259 11288424
2260 10604362
2261 11568062
2262 12006688
2263 11544349
2264 10852208
2265 10761924
2266 11845822
2267 11753601
2268 10725779
2269 10718457
2270 11300579
2271 11954023
2272 11345212
2273 10337512
2274 11057650
2275 11703737
2276 11375408
2277 10651943
2278 10380628
2279 11468320
2280 11636858
2281 10580817
2282 10423572
2283 10922457
2284 11620012
2285 11235295
2286 10100098
2287 10559694
2288 11348990
2289 11213778
2290 10486257
2291  9893174
2292 10910147
2293 11543908
2294 10577354
2295 10099289
2296 10427420
2297 11244032
2298 11157427
2299  9883112
2300  9999411
2301 10887596
2302 10993903
2303 10442202
2304  9645432
2305 10359653
2306 11258648
2307 10537832
2308  9855963
2309  9892561
2310 10678297
2311 10997215
2312  9803913
2313  9573235
2314 10431939
2315 10749529
2316 10334928
2317  9390906
2318  9799888
2319 10857442
2320 10335483
2321  9606964
2322  9513656
2323 10196351
2324 10761720
2325  9731992
2326  9226695
2327  9942066
2328 10376789
2329 10176156
2330  9164045
2331  9194131
2332 10367523
2333 10195704
2334  9423815
2335  9119364
2336  9686926
2337 10538108
2338  9689132
2339  8858660
2340  9391399
2341  9909199
2342  9928873
2343  9012878
2344  8771897
2345  9872590
2346  9929789
2347  9267067
2348  8850043
2349  9115836
2350 10018841
2351  9509232
2352  8578479
2353  8894259
2354  9438201
2355  9684951
2356  8907796
2357  8374258
2358  9371021
2359  9653914
2360  9007257
2361  8511567
2362  8616389
2363  9546076
2364  9251051
2365  8257330
2366  8492981
2367  9062826
2368  9400222
2369  8740997
2370  7941294
2371  8756293
2372  9280168
2373  8783840
2374  8204152
2375  8076234
2376  9051281
2377  9127099
2378  8081336
2379  8028043
2380  8563231
2381  9030161
2382  8539767
2383  7558560
2384  8177961
2385  8891088
2386  8527960
2387  7966169
2388  7657511
2389  8509290
2390  8844862
2391  7831866
2392  7559961
2393  7985475
2394  8561372
2395  8358452
2396  7277087
2397  7615113
2398  8474839
2399  8290741
2400  7691471
2401  7207238
2402  7954132
2403  8572132
2404  7596925
2405  7088687
2406  7447407
2407  8109036
2408  8132700
2409  7034052
2410  7093447
2411  8016103
2412  7991019
2413  7429103
2414  6750334
2415  7280213
2416  8146485
2417  7433704
2418  6752618
2419  6950863
2420  7644639
2421  7936628
2422  6804845
2423  6495302
2424  7424494
2425  7642584
2426  7174122
2427  6357493
2428  6643106
2429  7700355
2430  7274619
2431  6498769
2432  6462385
2433  7002830
2434  7533245
2435  6617883
2436  6010974
2437  6802014
2438  7226286
2439  6977432
2440  6140562
2441  6114362
2442  7215396
2443  7014700
2444  6124328
2445  5915735
2446  6408872
2447  7153474
2448  6434698
2449  5562285
2450  6199175
2451  6793676
2452  6751539
2453  5893244
2454  5491240
2455  6535425
2456  6709596
2457  5915933
2458  5506969
2459  5755239
2460  6663904
2461  6339579
2462  5309092
2463  5604913
2464  6207293
2465  6368075
2466  5662722
2467  5003122
2468  5894051
2469  6325144
2470  5635981
2471  5159085
2472  5238221
2473  6126202
2474  6065114
2475  5017480
2476  5108292
2477  5651801
2478  5909974
2479  5400821
2480  4562131
2481  5264340
2482  5945291
2483  5418676
2484  4841744
2485  4693093
2486  5518323
2487  5735968
2488  4663955
2489  4526297
2490  5087796
2491  5499479
2492  5188080
2493  4237204
2494  4662337
2495  5436505
2496  5057524
2497  4498310
2498  4195767
2499  4882468
2500  5363182
2501  4418062
2502  4076486
2503  4570004
2504  5053124
2505  4944223
2506  3899871
2507  4011644
2508  4880920
2509  4703141
2510  4176888
2511  3741281
2512  4260678
2513  4939590
2514  4174117
2515  3690918
2516  4036018
2517  4482421
2518  4556353
2519  3597328
2520  3483025
2521  4358975
2522  4334305
2523  3826799
2524  3315025
2525  3714347
2526  4554636
2527  3900098
2528  3179987
2529  3429822
2530  3952085
2531  4199775
2532  3269886
2533  2897588
2534  3816182
2535  4040377
2536  3571038
2537  2897143
2538  3019206
2539  4029741
2540  3691543
2541  2830137
2542  2841811
2543  3326938
2544  3844358
2545  3121191
2546  2437323
2547  3160608
2548  3558184
2549  3263462
2550  2571478
2551  2413203
2552  3404541
2553  3351616
2554  2486980
2555  2401895
2556  2845145
2557  3439393
2558  2834796
2559  1940934
2560  2530356
2561  3079705
2562  2899445
2563  2224044
2564  1849952
2565  2826743
2566  3092713
2567  2236734
2568  1906930
2569  2178466
2570  2889969
2571  2603316
2572  1561323
2573  1887238
2574  2540587
2575  2566902
2576  1978000
2577  1369584
2578  2203987
2579  2740998
2580  1936263
2581  1417196
2582  1550583
2583  2348574
2584  2357630
2585  1234936
2586  1282830
2587  1975266
2588  2181699
2589  1752208
2590   955041
2591  1496221
2592  2232326
2593  1661898
2594  1081096
2595   981714
2596  1693278
2597  2033767
2598  1033960
2599   807012
2600  1407237
2601  1719678
2602  1452008
2603   560366
2604   824783
2605  1694595
2606  1345455
2607   768660
2608   540846
2609  1127387
2610  1659338
2611   743156
2612   270524
2613   816066
2614  1235936
2615  1153271
2616   207258
2617   204791
2618  1187593
2619  1096862
2620   479799
2621    64879
2622   460421
2623  1201759
2624   516432
2625  -150780
2626   201763
2627   662834
2628   829676
2629    23466
2630  -281067
2631   578154
2632   648553
2633   136728
2634  -339287
2635  -134856
2636   707506
2637   246065
2638  -538903
2639  -294152
2640   185958
2641   460019
2642  -301177
2643  -831083
2644    -7158
2645   251536
2646  -219239
2647  -739196
2648  -709550
2649   182463
2650    -3888
2651  -859995
2652  -793283
2653  -375153
2654     9260
2655  -567936
2656 -1307438
2657  -634449
2658  -177980
2659  -506989
2660 -1064172
2661 -1264813
2662  -379844
2663  -274617
2664 -1164796
2665 -1307563
2666  -966529
2667  -464349
2668  -839631
2669 -1691128
2670 -1162862
2671  -580199
2672  -821162
2673 -1363264
2674 -1729610
2675  -976755
2676  -684057
2677 -1526194
2678 -1784664
2679 -1484133
2680  -900351
2681 -1031013
2682 -2001647
2683 -1765937
2684 -1108066
2685 -1183483
2686 -1679952
2687 -2214953
2688 -1582313
2689 -1039485
2690 -1786087
2691 -2205229
2692 -1990694
2693 -1367277
2694 -1306138
2695 -2356099
2696 -2376219
2697 -1616680
2698 -1513604
2699 -1960064
2700 -2673364
2701 -2209175
2702 -1392280
2703 -1954597
2704 -2566159
2705 -2566687
2706 -1971149
2707 -1614365
2708 -2565271
2709 -2892604
2710 -2217395
2711 -1944011
2712 -2197073
2713 -2957042
2714 -2779402
2715 -1881098
2716 -2219065
2717 -2878909
2718 -3046417
2719 -2575102
2720 -2020195
2721 -2793786
2722 -3336266
2723 -2726484
2724 -2329958
2725 -2454800
2726 -3280447
2727 -3380844
2728 -2414150
2729 -2513312
2730 -3217291
2731 -3489732
2732 -3101517
2733 -2367205
2734 -2955725
2735 -3708923
2736 -3279671
2737 -2830215
2738 -2766254
2739 -3514280
2740 -3929045
2741 -3055537
2742 -2857087
2743 -3395312
2744 -3768142
2745 -3635246
2746 -2852614
2747 -3159170
2748 -4025847
2749 -3810231
2750 -3341985
2751 -3122368
2752 -3737936
2753 -4333070
2754 -3546899
2755 -3167888
2756 -3689233
2757 -4137542
2758 -4144819
2759 -3355633
2760 -3420571
2761 -4312332
2762 -4262141
2763 -3826594
2764 -3477547
2765 -3902134
2766 -4682923
2767 -4119836
2768 -3572931
2769 -3953604
2770 -4450905
2771 -4653934
2772 -3894463
2773 -3674519
2774 -4558080
2775 -4706470
2776 -4289362
2777 -3838470
2778 -4097652
2779 -5020245
2780 -4695207
2781 -4009053
2782 -4225539
2783 -4732113
2784 -5109510
2785 -4443475
2786 -3951133
2787 -4719971
2788 -5060488
2789 -4788071
2790 -4324293
2791 -4342879
2792 -5276538
2793 -5211557
2794 -4483323
2795 -4521898
2796 -4922990
2797 -5385018
2798 -4923097
2799 -4327993
2800 -4994139
2801 -5432109
2802 -5243100
2803 -4815850
2804 -4643624
2805 -5481165
2806 -5613558
2807 -4868792
2808 -4802335
2809 -5180029
2810 -5743861
2811 -5432370
2812 -4651926
2813 -5186717
2814 -5813190
2815 -5698460
2816 -5214722
2817 -4862815
2818 -5652825
2819 -6023385
2820 -5323994
2821 -5131287
2822 -5421072
2823 -6024705
2824 -5950498
2825 -5098844
2826 -5360519
2827 -5997388
2828 -6050419
2829 -5688737
2830 -5188948
2831 -5814157
2832 -6403909
2833 -5822944
2834 -5468857
2835 -5650290
2836 -6296107
2837 -6422152
2838 -5499114
2839 -5521919
2840 -6234899
2841 -6415381
2842 -6122572
2843 -5536821
2844 -6014857
2845 -6770298
2846 -6292857
2847 -5819005
2848 -5833786
2849 -6437583
2850 -6826421
2851 -5984783
2852 -5738928
2853 -6413351
2854 -6772644
2855 -6630363
2856 -5926438
2857 -6125855
2858 -7008598
2859 -6748082
2860 -6173423
2861 -6014182
2862 -6550162
2863 -7201624
2864 -6530479
2865 -6055611
2866 -6602528
2867 -7041236
2868 -7033848
2869 -6298954
2870 -6215956
2871 -7141725
2872 -7153505
2873 -6634719
2874 -6345930
2875 -6682889
2876 -7449262
2877 -7001739
2878 -6375678
2879 -6767995
2880 -7219291
2881 -7354390
2882 -6716352
2883 -6431684
2884 -7302343
2885 -7493763
2886 -7020731
2887 -6686737
2888 -6860393
2889 -7670363
2890 -7424779
2891 -6670910
2892 -6902541
2893 -7390361
2894 -7706574
2895 -7169919
2896 -6627162
2897 -7398166
2898 -7827519
2899 -7437309
2900 -6996532
2901 -6966696
2902 -7789000
2903 -7807309
2904 -7036012
2905 -7114419
2906 -7570271
2907 -7978870
2908 -7628242
2909 -6940498
2910 -7484868
2911 -7992094
2912 -7736064
2913 -7334885
2914 -7147206
2915 -7892927
2916 -8183896
2917 -7451087
2918 -7340090
2919 -7719941
2920 -8211578
2921 -8029200
2922 -7203109
2923 -7543847
2924 -8195654
2925 -8068877
2926 -7668003
2927 -7359430
2928 -8023013
2929 -8498314
2930 -7819817
2931 -7561941
2932 -7845198
2933 -8336235
2934 -8361163
2935 -7535404
2936 -7654311
2937 -8355168
2938 -8409878
2939 -8066316
2940 -7578209
2941 -8056348
2942 -8725786
2943 -8183681
2944 -7768600
2945 -7945865
2946 -8467821
2947 -8713915
2948 -7925141
2949 -7794587
2950 -8463452
2951 -8616652
2952 -8379613
2953 -7851086
2954 -8097369
2955 -8847206
2956 -8501001
2957 -8034543
2958 -8110619
2959 -8560955
2960 -8945649
2961 -8268933
2962 -7960368
2963 -8581048
2964 -8816134
2965 -8619151
2966 -8067095
2967 -8194654
2968 -9034395
2969 -8834183
2970 -8286595
2971 -8266805
2972 -8665935
2973 -9170201
2974 -8592185
2975 -8078103
2976 -8620672
2977 -8985249
2978 -8934661
2979 -8374966
2980 -8259157
2981 -9139783
2982 -9175617
2983 -8576232
2984 -8381298
2985 -8668987
2986 -9302991
2987 -8917649
2988 -8258905
2989 -8691724
2990 -9154228
2991 -9204615
2992 -8684159
2993 -8348178
2994 -9137945
2995 -9388256
2996 -8842382
2997 -8566581
2998 -8719774
2999 -9405988
3000 -9251607
3001 -8500433
3002 -8754279
3003 -9261104
3004 -9444588
3005 -8980284
3006 -8418482
3007 -9097163
3008 -9572597
3009 -9117212
3010 -8733008
3011 -8758626
3012 -9500500
3013 -9579268
3014 -8747044
3015 -8767665
3016 -9266087
3017 -9576070
3018 -9284344
3019 -8584433
3020 -9055054
3021 -9694271
3022 -9412594
3023 -8977518
3024 -8798401
3025 -9468179
3026 -9818866
3027 -9031401
3028 -8808806
3029 -9224592
3030 -9669392
3031 -9588746
3032 -8831205
3033 -9051276
3034 -9741409
3035 -9607794
3036 -9202924
3037 -8884586
3038 -9395574
3039 -9917947
3040 -9300843
3041 -8958277
3042 -9282059
3043 -9724512
3044 -9809963
3045 -9061902
3046 -9048731
3047 -9759845
3048 -9756857
3049 -9379865
3050 -8991754
3051 -9356739
3052 -10038026
3053 -9565619
3054 -9099298
3055 -9318163
3056 -9737678
3057 -9958341
3058 -9271446
3059 -9037117
3060 -9718645
3061 -9877700
3062 -9614657
3063 -9160938
3064 -9303755
3065 -10063721
3066 -9804206
3067 -9250854
3068 -9323736
3069 -9703029
3070 -10071366
3071 -9503966
3072 -9086160
3073 -9691473
3074 -9974286
3075 -9788094
3076 -9335345
3077 -9302802
3078 -10045916
3079 -9939901
3080 -9364146
3081 -9352001
3082 -9667832
3083 -10130879
3084 -9723386
3085 -9174347
3086 -9671661
3087 -10043215
3088 -9927927
3089 -9446820
3090 -9220366
3091 -9972428
3092 -10103475
3093 -9503957
3094 -9370066
3095 -9641814
3096 -10198096
3097 -9932270
3098 -9230334
3099 -9575811
3100 -10033347
3101 -10019400
3102 -9589894
3103 -9222061
3104 -9892570
3105 -10249222
3106 -9719515
3107 -9436938
3108 -9567790
3109 -10132521
3110 -10090278
3111 -9328265
3112 -9482092
3113 -9977688
3114 -10087544
3115 -9770592
3116 -9283235
3117 -9805518
3118 -10274305
3119 -9817113
3120 -9485789
3121 -9523075
3122 -10060832
3123 -10186294
3124 -9437588
3125 -9433888
3126 -9960590
3127 -10156586
3128 -9908754
3129 -9325306
3130 -9680832
3131 -10285641
3132 -9929787
3133 -9507136
3134 -9444731
3135 -9978517
3136 -10324660
3137 -9589259
3138 -9361652
3139 -9861534
3140 -10168055
3141 -10032605
3142 -9349255
3143 -9490421
3144 -10225623
3145 -10051450
3146 -9610576
3147 -9398825
3148 -9832328
3149 -10377875
3150 -9786056
3151 -9351057
3152 -9695799
3153 -10065053
3154 -10113299
3155 -9452904
3156 -9358994
3157 -10103417
3158 -10137622
3159 -9721821
3160 -9403793
3161 -9661408
3162 -10317065
3163 -9892388
3164 -9332522
3165 -9564481
3166 -9969256
3167 -10179690
3168 -9594527
3169 -9275452
3170 -9964707
3171 -10157358
3172 -9798965
3173 -9389904
3174 -9462645
3175 -10176360
3176 -9992235
3177 -9368486
3178 -9479147
3179 -9875102
3180 -10195129
3181 -9697928
3182 -9186203
3183 -9757682
3184 -10102991
3185 -9845322
3186 -9420886
3187 -9328667
3188 -10023041
3189 -10063971
3190 -9434089
3191 -9394994
3192 -9705813
3193 -10116028
3194 -9785336
3195 -9137693
3196 -9549562
3197 -9990227
3198 -9860996
3199 -9471027
3200 -9238690
3201 -9871035
3202 -10086224
3203 -9478315
3204 -9302105
3205 -9530877
3206 -9973126
3207 -9820115
3208 -9137887
3209 -9404666
3210 -9893775
3211 -9846513
3212 -9494793
3213 -9143861
3214 -9656875
3215 -10029904
3216 -9494189
3217 -9198077
3218 -9332396
3219 -9824913
3220 -9894537
3221 -9183921
3222 -9223915
3223 -9737842
3224 -9805966
3225 -9515352
3226 -9033726
3227 -9397406
3228 -9921591
3229 -9508661
3230 -9176191
3231 -9222529
3232 -9636804
3233 -9844010
3234 -9199522
3235 -9075591
3236 -9548526
3237 -9676299
3238 -9478214
3239 -8980900
3240 -9191404
3241 -9810753
3242 -9517205
3243 -9112920
3244 -9074976
3245 -9459172
3246 -9780065
3247 -9166231
3248 -8879595
3249 -9354416
3250 -9590786
3251 -9469752
3252 -8926663
3253 -8971734
3254 -9662840
3255 -9513862
3256 -9043668
3257 -8896065
3258 -9206837
3259 -9680262
3260 -9176815
3261 -8723376
3262 -9124188
3263 -9461713
3264 -9461208
3265 -8901975
3266 -8744464
3267 -9431699
3268 -9457542
3269 -8974593
3270 -8741929
3271 -8960906
3272 -9526053
3273 -9206964
3274 -8642775
3275 -8908253
3276 -9270648
3277 -9368900
3278 -8862211
3279 -8499011
3280 -9140702
3281 -9369649
3282 -8963936
3283 -8630622
3284 -8720025
3285 -9347106
3286 -9216926
3287 -8552971
3288 -8653569
3289 -9024737
3290 -9227973
3291 -8823394
3292 -8343826
3293 -8861395
3294 -9245677
3295 -8907573
3296 -8533016
3297 -8468000
3298 -9077931
3299 -9157040
3300 -8474744
3301 -8401085
3302 -8745921
3303 -9096432
3304 -8856379
3305 -8211926
3306 -8530204
3307 -9026898
3308 -8848477
3309 -8460137
3310 -8224644
3311 -8746615
3312 -9035708
3313 -8430701
3314 -8231329
3315 -8501329
3316 -8882605
3317 -8796926
3318 -8128550
3319 -8252445
3320 -8769910
3321 -8687519
3322 -8346657
3323 -8029360
3324 -8447194
3325 -8887415
3326 -8371042
3327 -8059870
3328 -8256251
3329 -8644169
3330 -8699222
3331 -8003089
3332 -7941529
3333 -8509462
3334 -8569349
3335 -8260905
3336 -7838637
3337 -8122818
3338 -8713348
3339 -8343433
3340 -7899022
3341 -7954583
3342 -8319105
3343 -8547643
3344 -7940345
3345 -7702975
3346 -8212933
3347 -8392605
3348 -8190126
3349 -7715010
3350 -7794709
3351 -8407946
3352 -8205054
3353 -7757186
3354 -7716329
3355 -8005949
3356 -8345324
3357 -7876347
3358 -7511586
3359 -7928217
3360 -8141940
3361 -8024335
3362 -7581668
3363 -7508144
3364 -8110479
3365 -8054831
3366 -7605515
3367 -7502753
3368 -7722180
3369 -8132583
3370 -7767250
3371 -7282463
3372 -7627835
3373 -7911101
3374 -7845291
3375 -7409485
3376 -7227685
3377 -7828737
3378 -7905434
3379 -7433223
3380 -7259414
3381 -7419486
3382 -7883898
3383 -7648382
3384 -7061081
3385 -7270037
3386 -7621496
3387 -7684905
3388 -7314099
3389 -6962284
3390 -7485394
3391 -7735616
3392 -7307490
3393 -7016225
3394 -7066954
3395 -7570658
3396 -7527373
3397 -6880039
3398 -6957331
3399 -7351152
3400 -7497935
3401 -7187520
3402 -6705152
3403 -7098458
3404 -7478336
3405 -7136231
3406 -6809999
3407 -6762594
3408 -7254311
3409 -7372717
3410 -6734684
3411 -6667447
3412 -7029861
3413 -7239815
3414 -7026000
3415 -6459778
3416 -6710950
3417 -7219074
3418 -6996447
3419 -6620190
3420 -6463125
3421 -6907814
3422 -7208188
3423 -6599016
3424 -6347133
3425 -6657171
3426 -6952827
3427 -6878502
3428 -6269271
3429 -6334059
3430 -6904837
3431 -6825909
3432 -6464884
3433 -6190975
3434 -6508430
3435 -6938206
3436 -6446747
3437 -6074585
3438 -6314421
3439 -6636617
3440 -6694194
3441 -6120020
3442 -6017518
3443 -6568439
3444 -6594591
3445 -6264996
3446 -5911389
3447 -6098999
3448 -6638999
3449 -6308034
3450 -5847331
3451 -5972774
3452 -6319280
3453 -6514996
3454 -5969756
3455 -5661203
3456 -6168648
3457 -6341420
3458 -6066230
3459 -5648550
3460 -5702392
3461 -6316995
3462 -6181385
3463 -5667768
3464 -5645035
3465 -5921423
3466 -6212150
3467 -5817923
3468 -5374187
3469 -5761411
3470 -6032718
3471 -5889161
3472 -5500252
3473 -5360067
3474 -5925732
3475 -5961819
3476 -5475891
3477 -5336304
3478 -5526114
3479 -5896980
3480 -5644874
3481 -5121056
3482 -5393506
3483 -5738831
3484 -5658520
3485 -5286263
3486 -5027398
3487 -5526522
3488 -5703350
3489 -5236087
3490 -5042210
3491 -5165794
3492 -5570733
3493 -5465812
3494 -4882727
3495 -5031963
3496 -5400001
3497 -5405643
3498 -5078463
3499 -4714336
3500 -5113262
3501 -5419389
3502 -5024353
3503 -4764659
3504 -4824423
3505 -5234082
3506 -5268674
3507 -4662955
3508 -4651573
3509 -5013410
3510 -5109493
3511 -4860003
3512 -4424259
3513 -4708054
3514 -5129487
3515 -4826147
3516 -4513331
3517 -4480504
3518 -4849447
3519 -4999519
3520 -4419849
3521 -4280741
3522 -4649583
3523 -4804408
3524 -4646616
3525 -4183982
3526 -4342134
3527 -4797535
3528 -4581197
3529 -4240119
3530 -4129275
3531 -4432043
3532 -4715335
3533 -4216280
3534 -3948384
3535 -4280074
3536 -4512655
3537 -4434487
3538 -3924534
3539 -3916877
3540 -4434674
3541 -4349087
3542 -3978767
3543 -3780673
3544 -4033657
3545 -4444082
3546 -4048482
3547 -3646460
3548 -3877038
3549 -4151004
3550 -4184321
3551 -3698092
3552 -3514815
3553 -4024730
3554 -4086458
3555 -3766592
3556 -3500110
3557 -3623577
3558 -4099634
3559 -3855056
3560 -3377293
3561 -3489044
3562 -3752145
3563 -3887479
3564 -3464315
3565 -3164195
3566 -3635250
3567 -3813179
3568 -3520578
3569 -3198167
3570 -3224867
3571 -3743522
3572 -3627183
3573 -3074187
3574 -3090067
3575 -3381667
3576 -3609117
3577 -3280665
3578 -2835651
3579 -3213759
3580 -3514055
3581 -3285227
3582 -2911119
3583 -2791937
3584 -3305216
3585 -3387359
3586 -2863886
3587 -2762428
3588 -2993663
3589 -3293457
3590 -3079119
3591 -2539029
3592 -2761010
3593 -3126652
3594 -3023122
3595 -2685444
3596 -2436078
3597 -2865667
3598 -3110220
3599 -2645949
3600 -2444571
3601 -2595715
3602 -2913078
3603 -2836853
3604 -2265337
3605 -2344840
3606 -2759542
3607 -2752654
3608 -2463069
3609 -2124686
3610 -2454229
3611 -2800979
3612 -2412711
3613 -2122897
3614 -2191274
3615 -2516171
3616 -2590514
3617 -2043983
3618 -1969556
3619 -2368218
3620 -2461768
3621 -2238873
3622 -1823512
3623 -2005316
3624 -2451244
3625 -2169295
3626 -1820384
3627 -1801667
3628 -2114807
3629 -2329782
3630 -1841308
3631 -1620382
3632 -1966204
3633 -2125704
3634 -1987260
3635 -1557430
3636 -1586205
3637 -2060138
3638 -1918033
3639 -1559794
3640 -1474638
3641 -1710176
3642 -2017787
3643 -1622962
3644 -1279976
3645 -1560724
3646 -1748572
3647 -1688147
3648 -1293394
3649 -1224267
3650 -1703189
3651 -1661217
3652 -1293844
3653 -1150336
3654 -1317484
3655 -1661517
3656 -1350190
3657  -931910
3658 -1164599
3659 -1423846
3660 -1438691
3661 -1052044
3662  -834413
3663 -1308353
3664 -1394377
3665 -1037370
3666  -808264
3667  -894647
3668 -1303677
3669 -1131417
3670  -661157
3671  -783415
3672 -1048805
3673 -1139452
3674  -827434
3675  -497121
3676  -874086
3677 -1067059
3678  -778150
3679  -521812
3680  -509857
3681  -931894
3682  -902512
3683  -398788
3684  -423418
3685  -693748
3686  -834072
3687  -564526
3688  -146689
3689  -453219
3690  -757334
3691  -530562
3692  -246676
3693  -154586
3694  -560472
3695  -663512
3696  -154113
3697   -45464
3698  -279143
3699  -491676
3700  -342034
3701   142006
3702   -42391
3703  -433366
3704  -306084
3705     4346
3706   219824
3707  -119686
3708  -378362
3709    65731
3710   297311
3711   112873
3712  -158473
3713  -124491
3714   385063
3715   362014
3716   -46761
3717   -16582
3718   267701
3719   550683
3720   304669
3721   -52003
3722   296106
3723   585230
3724   467502
3725   191533
3726   121394
3727   619998
3728   740315
3729   342711
3730   278295
3731   511418
3732   847809
3733   705740
3734   255510
3735   502897
3736   872170
3737   839951
3738   579461
3739   398475
3740   836887
3741  1100974
3742   740585
3743   576565
3744   729450
3745  1099316
3746  1096620
3747   622205
3748   726810
3749  1130623
3750  1206859
3751   990553
3752   704379
3753  1040211
3754  1396782
3755  1114434
3756   893461
3757   973282
3758  1323448
3759  1466313
3760  1025089
3761   998050
3762  1370188
3763  1512568
3764  1376832
3765  1039062
3766  1233114
3767  1651572
3768  1470885
3769  1238410
3770  1251413
3771  1577415
3772  1808833
3773  1405713
3774  1262902
3775  1603019
3776  1789225
3777  1716403
3778  1363639
3779  1458341
3780  1940263
3781  1867347
3782  1592805
3783  1523806
3784  1779695
3785  2112386
3786  1805088
3787  1536160
3788  1798625
3789  2044919
3790  2079632
3791  1738763
3792  1695539
3793  2169760
3794  2206252
3795  1941887
3796  1813268
3797  1990689
3798  2367131
3799  2160384
3800  1845664
3801  2052972
3802  2300357
3803  2387792
3804  2100308
3805  1948723
3806  2388529
3807  2519983
3808  2266970
3809  2088263
3810  2209835
3811  2636143
3812  2534500
3813  2147975
3814  2293465
3815  2569934
3816  2723005
3817  2449135
3818  2184440
3819  2574032
3820  2802382
3821  2608925
3822  2414391
3823  2435496
3824  2861957
3825  2893536
3826  2494888
3827  2519100
3828  2770421
3829  2979614
3830  2798798
3831  2458563
3832  2762472
3833  3083894
3834  2955835
3835  2739431
3836  2671764
3837  3065154
3838  3199897
3839  2814658
3840  2752951
3841  2981779
3842  3237331
3843  3159370
3844  2775438
3845  2969076
3846  3327175
3847  3264921
3848  3048205
3849  2902201
3850  3239441
3851  3499767
3852  3143113
3853  2997185
3854  3195159
3855  3489754
3856  3499568
3857  3077805
3858  3151133
3859  3549850
3860  3573372
3861  3357426
3862  3132065
3863  3405769
3864  3779280
3865  3507183
3866  3273950
3867  3390696
3868  3697240
3869  3823373
3870  3405507
3871  3323671
3872  3711153
3873  3844766
3874  3700713
3875  3412675
3876  3568184
3877  4013839
3878  3851619
3879  3563495
3880  3593695
3881  3863588
3882  4079775
3883  3738877
3884  3557191
3885  3901160
3886  4088971
3887  4013828
3888  3718486
3889  3741540
3890  4198334
3891  4148999
3892  3842015
3893  3795318
3894  4024339
3895  4344618
3896  4088906
3897  3793218
3898  4073415
3899  4318478
3900  4304786
3901  4004109
3902  3912343
3903  4354546
3904  4431091
3905  4143977
3906  4035811
3907  4190776
3908  4550043
3909  4411662
3910  4062445
3911  4243481
3912  4499809
3913  4559882
3914  4305729
3915  4111368
3916  4492986
3917  4680813
3918  4454982
3919  4299308
3920  4357994
3921  4716442
3922  4691847
3923  4321563
3924  4421474
3925  4667589
3926  4782577
3927  4602106
3928  4349779
3929  4660290
3930  4901556
3931  4713345
3932  4529587
3933  4528811
3934  4881577
3935  4956411
3936  4580751
3937  4583940
3938  4847696
3939  5022502
3940  4899345
3941  4575538
3942  4785993
3943  5102413
3944  4966187
3945  4763483
3946  4700493
3947  5012842
3948  5204181
3949  4865163
3950  4775474
3951  4992132
3952  5202144
3953  5159549
3954  4810105
3955  4911111
3956  5257376
3957  5203307
3958  5013766
3959  4903551
3960  5163347
3961  5437647
3962  5133239
3963  4951928
3964  5141901
3965  5355830
3966  5380416
3967  5032707
3968  5051783
3969  5423156
3970  5439111
3971  5257715
3972  5099113
3973  5279842
3974  5614621
3975  5385353
3976  5146675
3977  5282003
3978  5513033
3979  5615781
3980  5280390
3981  5183854
3982  5565202
3983  5661028
3984  5479515
3985  5263182
3986  5375690
3987  5776506
3988  5642062
3989  5349929
3990  5415117
3991  5643569
3992  5838890
3993  5551207
3994  5332139
3995  5658166
3996  5831355
3997  5714130
3998  5468363
3999  5471625
4000  5883467
4001  5883839
4002  5587673
4003  5563263
4004  5750278
4005  5993765
4006  5782258
4007  5484083
4008  5730452
4009  5957600
4010  5925711
4011  5694415
4012  5602560
4013  5995958
4014  6092792
4015  5790246
4016  5697645
4017  5829936
4018  6122536
4019  6018475
4020  5652038
4021  5829543
4022  6111719
4023  6130243
4024  5908552
4025  5725131
4026  6058122
4027  6254980
4028  5987421
4029  5841345
4030  5925380
4031  6226614
4032  6240456
4033  5869175
4034  5915835
4035  6190966
4036  6287816
4037  6122971
4038  5850503
4039  6109910
4040  6393378
4041  6194643
4042  6002316
4043  6021476
4044  6315819
4045  6422797
4046  6056015
4047  6018019
4048  6283579
4049  6407193
4050  6295591
4051  6000530
4052  6169933
4053  6510096
4054  6384592
4055  6173816
4056  6118074
4057  6372726
4058  6579612
4059  6250562
4060  6103243
4061  6319381
4062  6517134
4063  6494888
4064  6182153
4065  6225970
4066  6583480
4067  6538854
4068  6338480
4069  6220243
4070  6399137
4071  6673272
4072  6438291
4073  6235351
4074  6403438
4075  6594350
4076  6645105
4077  6363449
4078  6297520
4079  6632490
4080  6648273
4081  6465080
4082  6338088
4083  6459104
4084  6762232
4085  6597546
4086  6367341
4087  6485959
4088  6659169
4089  6756053
4090  6506089
4091  6359045
4092  6669120
4093  6762208
4094  6608470
4095  6447512
4096  6510118
4097  6837987
4098  6752806
4099  6468849
4100  6533123
4101  6715257
4102  6853640
4103  6634449
4104  6415165
4105  6709784
4106  6881140
4107  6747524
4108  6557341
4109  6543291
4110  6877595
4111  6884022
4112  6579246
4113  6568077
4114  6744760
4115  6930607
4116  6793202
4117  6510064
4118  6713193
4119  6949211
4120  6868262
4121  6670803
4122  6562648
4123  6872108
4124  6992011
4125  6698786
4126  6635716
4127  6783397
4128  6993005
4129  6927137
4130  6595535
4131  6723358
4132  6981889
4133  6945465
4134  6757698
4135  6603002
4136  6888339
4137  7088656
4138  6818081
4139  6691650
4140  6793903
4141  7030123
4142  7036524
4143  6664363
4144  6693990
4145  6986245
4146  7035763
4147  6884064
4148  6658481
4149  6853209
4150  7145844
4151  6953147
4152  6750960
4153  6773903
4154  7003059
4155  7119722
4156  6793133
4157  6714596
4158  6975185
4159  7079355
4160  6986515
4161  6726916
4162  6828136
4163  7148268
4164  7026359
4165  6808025
4166  6783922
4167  6983666
4168  7177961
4169  6896562
4170  6740634
4171  6965561
4172  7104118
4173  7066469
4174  6795606
4175  6785802
4176  7126052
4177  7094059
4178  6882081
4179  6802543
4180  6952518
4181  7210083
4182  7004359
4183  6761894
4184  6920409
4185  7096660
4186  7113555
4187  6859961
4188  6767154
4189  7102525
4190  7150918
4191  6948058
4192  6825390
4193  6912883
4194  7198323
4195  7065051
4196  6782607
4197  6881073
4198  7061825
4199  7147316
4200  6941564
4201  6775018
4202  7051798
4203  7168653
4204  6995556
4205  6841726
4206  6859803
4207  7143116
4208  7109306
4209  6815631
4210  6857724
4211  7040505
4212  7155197
4213  7000455
4214  6767533
4215  6986168
4216  7157562
4217  7015671
4218  6864757
4219  6815864
4220  7090272
4221  7151754
4222  6852618
4223  6827476
4224  6990479
4225  7139352
4226  7036066
4227  6749001
4228  6900847
4229  7122848
4230  7041218
4231  6889680
4232  6785127
4233  7017746
4234  7157773
4235  6894079
4236  6807644
4237  6922461
4238  7079834
4239  7043431
4240  6761396
4241  6831448
4242  7077110
4243  7043638
4244  6896251
4245  6757207
4246  6934375
4247  7133975
4248  6893868
4249  6759007
4250  6860457
4251  7036352
4252  7056562
4253  6758458
4254  6766401
4255  7029128
4256  7022348
4257  6874895
4258  6711189
4259  6834288
4260  7085394
4261  6907244
4262  6725377
4263  6786870
4264  6964267
4265  7063345
4266  6772975
4267  6669135
4268  6921645
4269  6996890
4270  6878957
4271  6662355
4272  6728461
4273  7031051
4274  6924620
4275  6703236
4276  6705064
4277  6866661
4278  7019786
4279  6776567
4280  6592178
4281  6809265
4282  6930199
4283  6865362
4284  6646640
4285  6631075
4286  6933872
4287  6912980
4288  6678629
4289  6622830
4290  6744164
4291  6950683
4292  6779587
4293  6520197
4294  6694507
4295  6863712
4296  6842944
4297  6624934
4298  6525283
4299  6811004
4300  6866379
4301  6641914
4302  6540477
4303  6616269
4304  6858822
4305  6775159
4306  6483889
4307  6567349
4308  6754681
4309  6793561
4310  6600388
4311  6420678
4312  6651839
4313  6797887
4314  6616023
4315  6486271
4316  6498834
4317  6735777
4318  6740935
4319  6435674
4320  6449930
4321  6611644
4322  6695690
4323  6567569
4324  6339282
4325  6516958
4326  6709608
4327  6574657
4328  6421520
4329  6378119
4330  6593366
4331  6671132
4332  6390639
4333  6326493
4334  6485912
4335  6595011
4336  6517715
4337  6270391
4338  6378798
4339  6603239
4340  6496455
4341  6341418
4342  6260839
4343  6438113
4344  6581498
4345  6327773
4346  6225069
4347  6353007
4348  6484625
4349  6462403
4350  6189952
4351  6213306
4352  6459153
4353  6422292
4354  6266021
4355  6140996
4356  6275268
4357  6473470
4358  6272755
4359  6116549
4360  6206118
4361  6338871
4362  6372532
4363  6116138
4364  6056928
4365  6302143
4366  6312796
4367  6190101
4368  6053650
4369  6115778
4370  6344462
4371  6202311
4372  6006288
4373  6057202
4374  6185907
4375  6261291
4376  6037306
4377  5917252
4378  6147653
4379  6220482
4380  6100415
4381  5927636
4382  5945415
4383  6195846
4384  6117427
4385  5889493
4386  5899066
4387  6019363
4388  6146867
4389  5971362
4390  5785053
4391  5963803
4392  6078320
4393  5998810
4394  5824544
4395  5766828
4396  6012976
4397  6017340
4398  5786245
4399  5754534
4400  5851219
4401  6003910
4402  5876850
4403  5653978
4404  5783491
4405  5912725
4406  5863315
4407  5703080
4408  5605393
4409  5839339
4410  5896184
4411  5681825
4412  5604039
4413  5676658
4414  5840108
4415  5776664
4416  5503244
4417  5574644
4418  5753153
4419  5750773
4420  5589950
4421  5436113
4422  5649632
4423  5779082
4424  5571250
4425  5445147
4426  5479635
4427  5663860
4428  5661653
4429  5384261
4430  5392381
4431  5567792
4432  5612672
4433  5496028
4434  5281184
4435  5414036
4436  5607216
4437  5456124
4438  5289838
4439  5284409
4440  5464298
4441  5542744
4442  5277847
4443  5210814
4444  5373379
4445  5439673
4446  5359330
4447  5125629
4448  5191291
4449  5411549
4450  5322127
4451  5169974
4452  5111002
4453  5247004
4454  5383739
4455  5161072
4456  5027634
4457  5156757
4458  5255078
4459  5224533
4460  4991241
4461  4985416
4462  5220351
4463  5185731
4464  5022343
4465  4929089
4466  5029649
4467  5210828
4468  5023660
4469  4843010
4470  4937397
4471  5055519
4472  5079631
4473  4865619
4474  4772436
4475  4996003
4476  5027530
4477  4882438
4478  4755805
4479  4787096
4480  4996830
4481  4896639
4482  4683466
4483  4732479
4484  4852010
4485  4917128
4486  4726070
4487  4582262
4488  4769736
4489  4831742
4490  4715714
4491  4580041
4492  4576795
4493  4786937
4494  4746257
4495  4523992
4496  4529726
4497  4627309
4498  4720245
4499  4578967
4500  4375205
4501  4529221
4502  4650048
4503  4566341
4504  4411832
4505  4355151
4506  4567893
4507  4582877
4508  4356356
4509  4311431
4510  4394825
4511  4511440
4512  4418748
4513  4195295
4514  4301636
4515  4441160
4516  4387329
4517  4251064
4518  4144201
4519  4317391
4520  4402349
4521  4192817
4522  4111163
4523  4165316
4524  4296442
4525  4253095
4526  4021254
4527  4073685
4528  4234545
4529  4197892
4530  4068600
4531  3929839
4532  4072525
4533  4196700
4534  4021878
4535  3910142
4536  3945920
4537  4078093
4538  4086691
4539  3853667
4540  3826870
4541  3987897
4542  3996497
4543  3896002
4544  3725231
4545  3819919
4546  3995143
4547  3860199
4548  3708156
4549  3715728
4550  3841467
4551  3905094
4552  3663460
4553  3584658
4554  3741383
4555  3790638
4556  3720910
4557  3542511
4558  3569463
4559  3766853
4560  3681346
4561  3517135
4562  3481872
4563  3578721
4564  3696936
4565  3507789
4566  3364748
4567  3500908
4568  3572927
4569  3535044
4570  3344513
4571  3318867
4572  3522144
4573  3486164
4574  3307669
4575  3254549
4576  3333875
4577  3479391
4578  3326459
4579  3152034
4580  3251019
4581  3346100
4582  3335982
4583  3146639
4584  3058992
4585  3264253
4586  3291283
4587  3129707
4588  3025000
4589  3066576
4590  3249102
4591  3159905
4592  2939244
4593  2988865
4594  3100366
4595  3130392
4596  2972302
4597  2823500
4598  2998824
4599  3084148
4600  2948088
4601  2825676
4602  2812413
4603  2987948
4604  2965090
4605  2740038
4606  2736003
4607  2840382
4608  2909900
4609  2794852
4610  2606269
4611  2735140
4612  2855560
4613  2743397
4614  2609044
4615  2562225
4616  2726700
4617  2757931
4618  2540857
4619  2501842
4620  2595510
4621  2679488
4622  2609759
4623  2395245
4624  2459346
4625  2606708
4626  2538145
4627  2408046
4628  2320859
4629  2462203
4630  2552207
4631  2362158
4632  2265672
4633  2331898
4634  2432466
4635  2400517
4636  2186136
4637  2193991
4638  2346990
4639  2327913
4640  2214668
4641  2098243
4642  2186864
4643  2313356
4644  2169375
4645  2044448
4646  2075497
4647  2168308
4648  2185629
4649  1983573
4650  1948485
4651  2100101
4652  2110819
4653  2003974
4654  1864127
4655  1920750
4656  2082263
4657  1956748
4658  1809421
4659  1822463
4660  1914995
4661  1975513
4662  1789407
4663  1697635
4664  1834641
4665  1881362
4666  1792182
4667  1643444
4668  1646264
4669  1823771
4670  1749962
4671  1598777
4672  1577673
4673  1659291
4674  1751459
4675  1591805
4676  1451213
4677  1571327
4678  1632140
4679  1576773
4680  1432006
4681  1396112
4682  1566986
4683  1548427
4684  1382458
4685  1336229
4686  1394762
4687  1501545
4688  1394278
4689  1218106
4690  1300188
4691  1391975
4692  1359911
4693  1222775
4694  1148402
4695  1307690
4696  1331008
4697  1170100
4698  1095711
4699  1135525
4700  1256576
4701  1184976
4702   992620
4703  1045770
4704  1146644
4705  1141881
4706  1020650
4707   891437
4708  1022586
4709  1112038
4710   962976
4711   859264
4712   863828
4713  1000804
4714   993661
4715   784995
4716   777353
4717   884459
4718   918789
4719   820441
4720   651886
4721   742840
4722   864490
4723   755974
4724   647809
4725   616905
4726   741855
4727   780675
4728   576923
4729   527290
4730   621515
4731   672397
4732   604552
4733   425457
4734   480634
4735   630295
4736   560785
4737   424565
4738   366101
4739   469378
4740   560102
4741   372749
4742   276807
4743   358718
4744   442024
4745   414967
4746   220019
4747   215238
4748   368022
4749   340804
4750   213927
4751   122562
4752   192881
4753   322636
4754   184339
4755    52432
4756    98036
4757   188941
4758   196411
4759    16801
4760   -41334
4761   109044
4762   111773
4763    12722
4764   -94259
4765   -65358
4766    83234
4767   -11678
4768  -162970
4769  -146391
4770   -71350
4771   -23188
4772  -175813
4773  -286357
4774  -160273
4775  -112664
4776  -193395
4777  -313873
4778  -319181
4779  -170694
4780  -217416
4781  -378345
4782  -389112
4783  -329483
4784  -261778
4785  -377626
4786  -517803
4787  -404891
4788  -340150
4789  -400053
4790  -517951
4791  -566640
4792  -428645
4793  -429522
4794  -585460
4795  -628086
4796  -581476
4797  -483915
4798  -558300
4799  -721327
4800  -661502
4801  -583265
4802  -614195
4803  -728585
4804  -810049
4805  -685421
4806  -637525
4807  -785937
4808  -847430
4809  -818343
4810  -718229
4811  -764350
4812  -939080
4813  -912022
4814  -818991
4815  -836301
4816  -927238
4817 -1038592
4818  -928357
4819  -848677
4820  -983284
4821 -1071257
4822 -1052548
4823  -960465
4824  -965053
4825 -1148406
4826 -1155895
4827 -1052039
4828 -1033587
4829 -1119807
4830 -1255351
4831 -1183396
4832 -1070089
4833 -1176629
4834 -1282508
4835 -1299162
4836 -1207420
4837 -1172848
4838 -1340708
4839 -1387297
4840 -1288095
4841 -1254847
4842 -1310055
4843 -1457561
4844 -1429195
4845 -1305020
4846 -1373290
4847 -1482652
4848 -1522471
4849 -1439562
4850 -1370348
4851 -1517534
4852 -1606145
4853 -1520375
4854 -1471648
4855 -1509835
4856 -1659078
4857 -1675890
4858 -1530411
4859 -1561797
4860 -1676328
4861 -1735903
4862 -1678606
4863 -1577117
4864 -1697966
4865 -1822234
4866 -1765954
4867 -1693622
4868 -1697704
4869 -1844114
4870 -1896424
4871 -1760391
4872 -1755195
4873 -1860452
4874 -1946409
4875 -1922215
4876 -1797709
4877 -1869288
4878 -2017232
4879 -1991803
4880 -1913685
4881 -1891884
4882 -2011760
4883 -2110841
4884 -1998423
4885 -1950864
4886 -2040459
4887 -2141453
4888 -2150293
4889 -2019177
4890 -2043251
4891 -2203034
4892 -2200646
4893 -2132634
4894 -2088029
4895 -2189121
4896 -2316907
4897 -2228318
4898 -2152674
4899 -2224513
4900 -2324622
4901 -2361279
4902 -2230436
4903 -2223554
4904 -2371865
4905 -2410601
4906 -2359191
4907 -2284175
4908 -2348059
4909 -2499590
4910 -2452095
4911 -2358654
4912 -2397972
4913 -2489433
4914 -2559256
4915 -2457929
4916 -2402092
4917 -2541482
4918 -2602769
4919 -2572030
4920 -2492942
4921 -2518501
4922 -2672201
4923 -2655051
4924 -2557155
4925 -2577232
4926 -2660747
4927 -2747503
4928 -2675605
4929 -2592705
4930 -2708161
4931 -2785940
4932 -2769490
4933 -2690984
4934 -2683107
4935 -2832209
4936 -2856037
4937 -2760893
4938 -2759429
4939 -2824352
4940 -2924980
4941 -2883378
4942 -2777217
4943 -2862858
4944 -2958351
4945 -2957474
4946 -2887066
4947 -2854761
4948 -2992279
4949 -3051122
4950 -2958383
4951 -2933943
4952 -2991862
4953 -3099336
4954 -3082506
4955 -2966131
4956 -3014696
4957 -3119616
4958 -3138881
4959 -3085430
4960 -3022706
4961 -3145821
4962 -3232642
4963 -3151819
4964 -3102057
4965 -3140788
4966 -3244077
4967 -3271655
4968 -3146106
4969 -3176081
4970 -3273178
4971 -3312945
4972 -3271598
4973 -3195302
4974 -3290010
4975 -3395214
4976 -3330606
4977 -3270670
4978 -3286312
4979 -3401074
4980 -3449759
4981 -3326211
4982 -3326929
4983 -3431470
4984 -3489284
4985 -3452460
4986 -3351241
4987 -3418103
4988 -3551832
4989 -3519233
4990 -3438627
4991 -3438853
4992 -3539380
4993 -3621158
4994 -3518713
4995 -3468895
4996 -3554456
4997 -3631848
4998 -3624695
4999 -3524847
5000 -3545573
5001 -3687033
5002 -3691101
5003 -3616175
5004 -3585424
5005 -3664619
5006 -3770319
5007 -3689620
5008 -3619942
5009 -3693086
5010 -3771970
5011 -3794224
5012 -3695034
5013 -3683747
5014 -3815630
5015 -3845538
5016 -3781057
5017 -3730673
5018 -3786813
5019 -3906447
5020 -3863733
5021 -3771782
5022 -3815142
5023 -3903356
5024 -3951357
5025 -3864667
5026 -3812826
5027 -3932882
5028 -3989315
5029 -3934626
5030 -3871216
5031 -3901423
5032 -4031553
5033 -4015646
5034 -3920527
5035 -3942611
5036 -4023656
5037 -4088195
5038 -4020961
5039 -3934757
5040 -4034049
5041 -4121835
5042 -4091072
5043 -4027148
5044 -4019631
5045 -4144174
5046 -4168373
5047 -4070272
5048 -4064572
5049 -4130231
5050 -4208836
5051 -4171607
5052 -4071225
5053 -4145179
5054 -4238362
5055 -4223731
5056 -4170554
5057 -4135144
5058 -4240724
5059 -4295439
5060 -4204599
5061 -4177043
5062 -4236594
5063 -4325307
5064 -4314646
5065 -4207016
5066 -4247077
5067 -4346632
5068 -4351338
5069 -4291752
5070 -4248045
5071 -4332074
5072 -4416086
5073 -4341739
5074 -4294616
5075 -4330382
5076 -4421137
5077 -4444698
5078 -4338559
5079 -4341364
5080 -4436658
5081 -4462697
5082 -4423069
5083 -4353608
5084 -4420330
5085 -4526459
5086 -4468536
5087 -4416735
5088 -4430810
5089 -4512059
5090 -4553678
5091 -4459192
5092 -4436471
5093 -4523182
5094 -4563991
5095 -4535991
5096 -4467031
5097 -4510970
5098 -4621285
5099 -4588753
5100 -4517741
5101 -4515501
5102 -4592179
5103 -4656599
5104 -4569732
5105 -4523653
5106 -4609060
5107 -4667997
5108 -4655358
5109 -4568715
5110 -4580796
5111 -4695533
5112 -4685492
5113 -4623399
5114 -4606408
5115 -4665716
5116 -4750853
5117 -4682876
5118 -4617191
5119 -4681755
5120 -4739810
5121 -4750314
5122 -4672445
5123 -4649845
5124 -4764588
5125 -4784816
5126 -4720526
5127 -4691955
5128 -4731803
5129 -4825456
5130 -4788639
5131 -4698257
5132 -4742654
5133 -4818577
5134 -4834844
5135 -4765831
5136 -4718311
5137 -4821740
5138 -4866301
5139 -4812446
5140 -4765476
5141 -4788871
5142 -4886097
5143 -4876582
5144 -4779261
5145 -4802453
5146 -4871167
5147 -4915628
5148 -4856676
5149 -4791968
5150 -4871891
5151 -4943224
5152 -4899955
5153 -4839836
5154 -4838565
5155 -4942998
5156 -4956817
5157 -4859639
5158 -4858682
5159 -4921497
5160 -4983328
5161 -4946303
5162 -4859761
5163 -4906038
5164 -4995321
5165 -4967836
5166 -4905077
5167 -4889772
5168 -4977380
5169 -5030550
5170 -4935931
5171 -4909230
5172 -4964535
5173 -5028153
5174 -5013741
5175 -4916575
5176 -4946979
5177 -5031715
5178 -5031857
5179 -4978760
5180 -4939511
5181 -5013922
5182 -5077501
5183 -5007429
5184 -4957908
5185 -4992904
5186 -5062045
5187 -5072927
5188 -4974423
5189 -4974638
5190 -5071328
5191 -5082236
5192 -5035643
5193 -4978958
5194 -5028335
5195 -5123696
5196 -5059522
5197 -5002147
5198 -5020585
5199 -5085262
5200 -5118698
5201 -5037747
5202 -5010713
5203 -5086172
5204 -5120195
5205 -5087933
5206 -5021204
5207 -5040125
5208 -5140598
5209 -5107495
5210 -5044664
5211 -5045836
5212 -5106000
5213 -5152959
5214 -5079458
5215 -5027522
5216 -5101821
5217 -5142382
5218 -5122821
5219 -5049604
5220 -5056714
5221 -5161957
5222 -5153284
5223 -5082657
5224 -5063754
5225 -5116751
5226 -5173094
5227 -5119698
5228 -5053087
5229 -5106971
5230 -5157219
5231 -5157756
5232 -5089063
5233 -5068116
5234 -5156921
5235 -5173179
5236 -5109784
5237 -5073807
5238 -5112615
5239 -5186522
5240 -5147570
5241 -5068718
5242 -5105140
5243 -5164646
5244 -5171381
5245 -5113925
5246 -5070717
5247 -5153450
5248 -5184699
5249 -5124980
5250 -5084415
5251 -5108163
5252 -5177713
5253 -5173096
5254 -5085404
5255 -5101284
5256 -5160774
5257 -5179416
5258 -5130033
5259 -5067048
5260 -5138150
5261 -5190178
5262 -5139375
5263 -5090484
5264 -5096353
5265 -5171772
5266 -5178162
5267 -5090316
5268 -5092431
5269 -5143008
5270 -5174568
5271 -5137108
5272 -5061584
5273 -5110756
5274 -5184225
5275 -5148030
5276 -5095001
5277 -5076391
5278 -5146334
5279 -5177048
5280 -5087963
5281 -5066343
5282 -5124270
5283 -5158937
5284 -5139704
5285 -5060717
5286 -5080235
5287 -5161665
5288 -5139708
5289 -5085825
5290 -5051932
5291 -5108859
5292 -5163964
5293 -5090748
5294 -5047942
5295 -5087182
5296 -5135327
5297 -5133008
5298 -5047083
5299 -5049774
5300 -5126790
5301 -5120723
5302 -5069784
5303 -5023853
5304 -5073168
5305 -5143309
5306 -5083675
5307 -5026502
5308 -5052496
5309 -5099003
5310 -5109757
5311 -5031180
5312 -5002708
5313 -5082964
5314 -5100401
5315 -5050819
5316 -4999997
5317 -5019273
5318 -5100275
5319 -5068292
5320 -4993718
5321 -4996732
5322 -5044596
5323 -5082410
5324 -5019750
5325 -4962557
5326 -5029099
5327 -5053383
5328 -5025732
5329 -4976845
5330 -4968054
5331 -5049088
5332 -5032849
5333 -4958024
5334 -4953143
5335 -4993121
5336 -5036296
5337 -4988310
5338 -4920418
5339 -4962346
5340 -5010658
5341 -4988048
5342 -4925442
5343 -4905264
5344 -4980908
5345 -4991302
5346 -4925793
5347 -4902632
5348 -4928096
5349 -4982473
5350 -4946842
5351 -4872719
5352 -4898846
5353 -4943140
5354 -4940913
5355 -4886140
5356 -4847954
5357 -4910373
5358 -4942862
5359 -4886356
5360 -4845021
5361 -4863656
5362 -4915973
5363 -4898336
5364 -4818829
5365 -4824099
5366 -4876138
5367 -4880108
5368 -4840871
5369 -4782122
5370 -4841856
5371 -4887474
5372 -4829934
5373 -4784176
5374 -4790271
5375 -4839668
5376 -4843900
5377 -4757983
5378 -4756418
5379 -4801671
5380 -4818883
5381 -4780686
5382 -4720173
5383 -4754174
5384 -4810814
5385 -4761174
5386 -4709761
5387 -4705148
5388 -4756694
5389 -4779818
5390 -4697034
5391 -4672531
5392 -4720277
5393 -4740144
5394 -4711499
5395 -4643727
5396 -4658226
5397 -4724062
5398 -4700349
5399 -4640701
5400 -4621365
5401 -4660508
5402 -4702961
5403 -4635155
5404 -4591724
5405 -4622063
5406 -4656783
5407 -4642354
5408 -4572875
5409 -4563838
5410 -4632943
5411 -4622057
5412 -4566508
5413 -4534939
5414 -4564839
5415 -4611876
5416 -4548102
5417 -4502415
5418 -4524931
5419 -4564684
5420 -4559544
5421 -4492571
5422 -4466973
5423 -4531035
5424 -4536712
5425 -4485116
5426 -4443186
5427 -4457431
5428 -4514211
5429 -4478299
5430 -4405630
5431 -4425228
5432 -4463446
5433 -4479735
5434 -4410933
5435 -4364109
5436 -4416291
5437 -4442408
5438 -4394753
5439 -4345303
5440 -4346343
5441 -4413422
5442 -4390263
5443 -4321175
5444 -4310987
5445 -4346738
5446 -4372846
5447 -4315317
5448 -4262220
5449 -4300569
5450 -4332391
5451 -4303928
5452 -4245472
5453 -4232750
5454 -4298742
5455 -4291136
5456 -4215649
5457 -4197309
5458 -4232471
5459 -4258206
5460 -4221372
5461 -4156277
5462 -4180856
5463 -4223933
5464 -4199343
5465 -4143851
5466 -4116818
5467 -4166924
5468 -4188351
5469 -4117870
5470 -4086431
5471 -4104839
5472 -4140844
5473 -4121013
5474 -4041814
5475 -4047530
5476 -4094698
5477 -4086240
5478 -4042517
5479 -3992631
5480 -4034623
5481 -4071564
5482 -4009200
5483 -3963539
5484 -3970924
5485 -4014385
5486 -4005398
5487 -3930991
5488 -3924242
5489 -3962893
5490 -3971779
5491 -3935604
5492 -3875904
5493 -3899823
5494 -3944889
5495 -3897520
5496 -3849226
5497 -3845464
5498 -3879478
5499 -3890716
5500 -3819285
5501 -3789305
5502 -3828141
5503 -3841066
5504 -3810083
5505 -3749287
5506 -3756752
5507 -3812566
5508 -3780144
5509 -3726506
5510 -3706519
5511 -3734715
5512 -3764160
5513 -3699627
5514 -3652961
5515 -3688927
5516 -3707328
5517 -3690017
5518 -3625252
5519 -3612597
5520 -3670005
5521 -3648749
5522 -3587546
5523 -3568370
5524 -3586930
5525 -3626535
5526 -3572498
5527 -3518166
5528 -3547876
5529 -3564945
5530 -3553806
5531 -3494107
5532 -3470225
5533 -3519130
5534 -3514562
5535 -3467045
5536 -3432801
5537 -3443284
5538 -3483699
5539 -3445272
5540 -3374275
5541 -3398407
5542 -3417145
5543 -3415276
5544 -3363489
5545 -3324088
5546 -3374944
5547 -3376029
5548 -3327771
5549 -3289374
5550 -3288854
5551 -3332715
5552 -3310562
5553 -3241481
5554 -3231645
5555 -3260551
5556 -3277846
5557 -3225213
5558 -3172067
5559 -3204549
5560 -3232830
5561 -3189672
5562 -3137630
5563 -3128215
5564 -3177551
5565 -3172193
5566 -3098085
5567 -3085519
5568 -3112530
5569 -3126236
5570 -3089223
5571 -3015194
5572 -3043492
5573 -3075700
5574 -3041906
5575 -2996074
5576 -2967529
5577 -3010379
5578 -3025837
5579 -2954527
5580 -2922609
5581 -2940690
5582 -2964761
5583 -2936804
5584 -2867879
5585 -2872916
5586 -2917442
5587 -2899794
5588 -2850060
5589 -2811590
5590 -2846968
5591 -2872413
5592 -2811151
5593 -2767110
5594 -2770003
5595 -2807618
5596 -2795583
5597 -2716188
5598 -2708442
5599 -2751905
5600 -2741456
5601 -2698449
5602 -2646711
5603 -2672621
5604 -2706888
5605 -2655483
5606 -2609273
5607 -2608811
5608 -2636398
5609 -2639568
5610 -2565902
5611 -2538266
5612 -2578803
5613 -2581104
5614 -2546542
5615 -2489311
5616 -2495287
5617 -2546040
5618 -2504932
5619 -2446153
5620 -2439901
5621 -2466305
5622 -2479516
5623 -2410584
5624 -2369163
5625 -2404200
5626 -2415391
5627 -2384219
5628 -2326762
5629 -2323843
5630 -2374788
5631 -2348755
5632 -2291342
5633 -2269660
5634 -2283575
5635 -2307134
5636 -2254506
5637 -2199586
5638 -2222685
5639 -2243108
5640 -2229145
5641 -2170384
5642 -2137091
5643 -2189867
5644 -2181438
5645 -2124246
5646 -2097484
5647 -2105313
5648 -2139583
5649 -2099708
5650 -2030880
5651 -2047886
5652 -2068032
5653 -2059129
5654 -2009692
5655 -1966686
5656 -2006942
5657 -2011808
5658 -1962538
5659 -1923264
5660 -1922039
5661 -1963962
5662 -1937562
5663 -1865204
5664 -1863192
5665 -1891712
5666 -1885766
5667 -1841820
5668 -1792784
5669 -1826059
5670 -1845846
5671 -1794334
5672 -1752159
5673 -1747772
5674 -1782043
5675 -1769246
5676 -1696908
5677 -1689992
5678 -1707978
5679 -1719266
5680 -1675879
5681 -1615804
5682 -1640178
5683 -1668948
5684 -1630715
5685 -1583820
5686 -1559561
5687 -1602421
5688 -1596807
5689 -1527181
5690 -1502418
5691 -1526246
5692 -1541883
5693 -1505470
5694 -1448444
5695 -1453788
5696 -1487338
5697 -1458055
5698 -1411857
5699 -1377744
5700 -1403824
5701 -1426237
5702 -1361331
5703 -1326929
5704 -1347276
5705 -1362682
5706 -1343212
5707 -1268281
5708 -1263894
5709 -1305700
5710 -1281597
5711 -1239729
5712 -1204732
5713 -1222991
5714 -1251875
5715 -1197849
5716 -1143088
5717 -1155444
5718 -1173475
5719 -1165217
5720 -1093199
5721 -1076327
5722 -1112675
5723 -1114528
5724 -1070267
5725 -1024805
5726 -1029844
5727 -1067049
5728 -1022075
5729  -966477
5730  -968332
5731  -985345
5732  -989604
5733  -924636
5734  -893328
5735  -930714
5736  -928326
5737  -897892
5738  -842547
5739  -838529
5740  -884795
5741  -853813
5742  -787312
5743  -782660
5744  -798215
5745  -820765
5746  -766244
5747  -708901
5748  -741803
5749  -757139
5750  -720845
5751  -669734
5752  -647757
5753  -694792
5754  -683799
5755  -621708
5756  -599733
5757  -611303
5758  -637819
5759  -593380
5760  -528604
5761  -547724
5762  -569064
5763  -552216
5764  -497590
5765  -465088
5766  -506638
5767  -507264
5768  -448406
5769  -416304
5770  -423801
5771  -451350
5772  -421368
5773  -357582
5774  -354929
5775  -382226
5776  -376677
5777  -328346
5778  -285685
5779  -315794
5780  -327824
5781  -280196
5782  -236944
5783  -235449
5784  -264480
5785  -256519
5786  -182356
5787  -173718
5788  -204430
5789  -197106
5790  -158034
5791  -105193
5792  -127068
5793  -153368
5794  -107083
5795   -62615
5796   -52496
5797   -79151
5798   -86089
5799   -10170
5800    11072
5801    -9122
5802   -17265
5803    12077
5804    74563
5805    67052
5806    28113
5807    65726
5808   111857
5809   130332
5810   109297
5811    88722
5812   157116
5813   188074
5814   174308
5815   165645
5816   180499
5817   243661
5818   247862
5819   212994
5820   235421
5821   283397
5822   313113
5823   295614
5824   269248
5825   323915
5826   371333
5827   351859
5828   339463
5829   349415
5830   419050
5831   431505
5832   392365
5833   404978
5834   451457
5835   487332
5836   476080
5837   442998
5838   489920
5839   540832
5840   530449
5841   515136
5842   522972
5843   585925
5844   614198
5845   575550
5846   575528
5847   619123
5848   658070
5849   657228
5850   617932
5851   651908
5852   711071
5853   715088
5854   694623
5855   688405
5856   747431
5857   791094
5858   753027
5859   744711
5860   781359
5861   826707
5862   841751
5863   797326
5864   813923
5865   883338
5866   893847
5867   877043
5868   859287
5869   903552
5870   960958
5871   929369
5872   916318
5873   941569
5874   989427
5875  1014204
5876   975295
5877   974093
5878  1042503
5879  1062825
5880  1051716
5881  1028073
5882  1055986
5883  1123295
5884  1116760
5885  1082573
5886  1104297
5887  1145673
5888  1189414
5889  1154951
5890  1137193
5891  1194998
5892  1228759
5893  1227638
5894  1201852
5895  1210920
5896  1286042
5897  1286952
5898  1256297
5899  1264262
5900  1308027
5901  1351394
5902  1326606
5903  1297376
5904  1350872
5905  1390741
5906  1393670
5907  1373900
5908  1365726
5909  1439790
5910  1456480
5911  1421133
5912  1420814
5913  1453214
5914  1510015
5915  1499272
5916  1457924
5917  1503391
5918  1550331
5919  1561133
5920  1538363
5921  1521502
5922  1588271
5923  1616870
5924  1588062
5925  1581218
5926  1607497
5927  1657587
5928  1669860
5929  1625750
5930  1651307
5931  1699635
5932  1717773
5933  1700262
5934  1676224
5935  1732580
5936  1776582
5937  1755946
5938  1741419
5939  1759758
5940  1816283
5941  1829514
5942  1783685
5943  1796282
5944  1843182
5945  1872814
5946  1859281
5947  1829731
5948  1871794
5949  1929745
5950  1913831
5951  1892492
5952  1904111
5953  1953297
5954  1982187
5955  1939745
5956  1941867
5957  1990778
5958  2019914
5959  2019498
5960  1983298
5961  2015849
5962  2074509
5963  2067351
5964  2046353
5965  2043425
5966  2087211
5967  2133257
5968  2098019
5969  2088985
5970  2126264
5971  2161810
5972  2170175
5973  2132179
5974  2148241
5975  2212506
5976  2213164
5977  2201010
5978  2187303
5979  2223246
5980  2281309
5981  2251203
5982  2229362
5983  2260672
5984  2305297
5985  2315456
5986  2277994
5987  2281025
5988  2345653
5989  2358623
5990  2341659
5991  2327311
5992  2355950
5993  2420016
5994  2396956
5995  2363058
5996  2393699
5997  2431131
5998  2462357
5999  2427204
6000  2407348
6001  2469539
6002  2499186
6003  2483410
6004  2459237
6005  2474260
6006  2544883
6007  2532153
6008  2501929
6009  2518111
6010  2558324
6011  2598777
6012  2571873
6013  2537746
6014  2593019
6015  2632007
6016  2617261
6017  2597474
6018  2595984
6019  2663780
6020  2679495
6021  2635050
6022  2640746
6023  2679205
6024  2719114
6025  2701575
6026  2665899
6027  2706640
6028  2748111
6029  2747644
6030  2727149
6031  2714601
6032  2780019
6033  2806782
6034  2770301
6035  2763983
6036  2785018
6037  2840423
6038  2839254
6039  2789335
6040  2816089
6041  2865496
6042  2878466
6043  2856682
6044  2836556
6045  2887747
6046  2928979
6047  2896896
6048  2881996
6049  2891915
6050  2952519
6051  2962149
6052  2916019
6053  2924920
6054  2982807
6055  2996612
6056  2981411
6057  2947273
6058  2983509
6059  3046298
6060  3016989
6061  2994167
6062  3005221
6063  3058156
6064  3084216
6065  3029617
6066  3033854
6067  3078683
6068  3102912
6069  3095839
6070  3056914
6071  3088588
6072  3144319
6073  3133213
6074  3111088
6075  3109880
6076  3154265
6077  3193561
6078  3141947
6079  3131454
6080  3179535
6081  3206815
6082  3206695
6083  3170619
6084  3182854
6085  3244454
6086  3240748
6087  3216773
6088  3207337
6089  3243991
6090  3291635
6091  3258295
6092  3231094
6093  3265782
6094  3305977
6095  3313641
6096  3279953
6097  3275659
6098  3330924
6099  3342388
6100  3315205
6101  3298691
6102  3331220
6103  3386148
6104  3360487
6105  3326458
6106  3358992
6107  3397359
6108  3410426
6109  3373898
6110  3358903
6111  3418373
6112  3433704
6113  3410355
6114  3395133
6115  3405323
6116  3473617
6117  3466882
6118  3420460
6119  3436411
6120  3472381
6121  3498496
6122  3468949
6123  3432422
6124  3493124
6125  3528025
6126  3503497
6127  3484301
6128  3488082
6129  3548499
6130  3554684
6131  3504944
6132  3512695
6133  3545354
6134  3576093
6135  3562664
6136  3524190
6137  3561686
6138  3608497
6139  3591708
6140  3568110
6141  3559769
6142  3617609
6143  3639472
6144  3587288
6145  3585363
6146  3622054
6147  3655424
6148  3643405
6149  3601425
6150  3622488
6151  3678104
6152  3674061
6153  3640780
6154  3630209
6155  3678840
6156  3716245
6157  3668759
6158  3654317
6159  3685809
6160  3718920
6161  3730745
6162  3669769
6163  3680668
6164  3737966
6165  3740548
6166  3713726
6167  3688823
6168  3726176
6169  3785630
6170  3743971
6171  3716091
6172  3735749
6173  3775045
6174  3798249
6175  3743312
6176  3738319
6177  3789771
6178  3807301
6179  3790096
6180  3752307
6181  3774409
6182  3833985
6183  3811311
6184  3777692
6185  3782733
6186  3819740
6187  3859101
6188  3812501
6189  3787957
6190  3836760
6191  3863754
6192  3858554
6193  3813305
6194  3811536
6195  3880410
6196  3877932
6197  3833533
6198  3832735
6199  3865520
6200  3911186
6201  3865008
6202  3834913
6203  3879351
6204  3906797
6205  3907571
6206  3861880
6207  3851892
6208  3919038
6209  3931277
6210  3890803
6211  3875166
6212  3897492
6213  3948919
6214  3921545
6215  3877581
6216  3910167
6217  3943357
6218  3949594
6219  3915566
6220  3896578
6221  3945802
6222  3968917
6223  3936511
6224  3915785
6225  3933071
6226  3977358
6227  3970729
6228  3915667
6229  3933399
6230  3973486
6231  3990149
6232  3961920
6233  3920907
6234  3974354
6235  4003661
6236  3975080
6237  3947990
6238  3947008
6239  4004007
6240  4011428
6241  3956215
6242  3956681
6243  3997404
6244  4017952
6245  3996910
6246  3953200
6247  3987675
6248  4027847
6249  4003562
6250  3978159
6251  3974432
6252  4019454
6253  4046796
6254  3989322
6255  3979103
6256  4015669
6257  4035769
6258  4025799
6259  3973185
6260  4000639
6261  4049374
6262  4033695
6263  4006469
6264  3994285
6265  4031052
6266  4066884
6267  4011559
6268  3990795
6269  4018127
6270  4053760
6271  4048144
6272  3997696
6273  4004533
6274  4063535
6275  4054204
6276  4021844
6277  3993880
6278  4030393
6279  4073953
6280  4032586
6281  4000906
6282  4021918
6283  4058801
6284  4068138
6285  4013980
6286  3998013
6287  4053483
6288  4070112
6289  4038802
6290  4003719
6291  4025084
6292  4075437
6293  4054023
6294  4006492
6295  4021444
6296  4057996
6297  4078823
6298  4025065
6299  3997433
6300  4045809
6301  4065580
6302  4044078
6303  4009349
6304  4011953
6305  4069402
6306  4058069
6307  4014419
6308  4014511
6309  4041611
6310  4076956
6311  4030201
6312  3985090
6313  4039932
6314  4064871
6315  4048596
6316  4009827
6317  3999179
6318  4055820
6319  4057821
6320  4010888
6321  3994275
6322  4019291
6323  4056564
6324  4039138
6325  3981085
6326  4010384
6327  4042580
6328  4038615
6329  3999819
6330  3979708
6331  4031436
6332  4054985
6333  4005316
6334  3985310
6335  3993677
6336  4039063
6337  4034246
6338  3971693
6339  3982288
6340  4025716
6341  4024284
6342  3994327
6343  3951456
6344  4000366
6345  4035802
6346  3989204
6347  3961884
6348  3971272
6349  4011089
6350  4015181
6351  3947834
6352  3947793
6353  3989663
6354  4006536
6355  3975585
6356  3924789
6357  3959021
6358  4010216
6359  3973235
6360  3940697
6361  3931800
6362  3973477
6363  3988895
6364  3931565
6365  3921801
6366  3953957
6367  3972012
6368  3962950
6369  3901257
6370  3921338
6371  3966736
6372  3952206
6373  3909452
6374  3894137
6375  3924598
6376  3959385
6377  3908639
6378  3883629
6379  3909997
6380  3938331
6381  3925606
6382  3870204
6383  3870725
6384  3921452
6385  3914077
6386  3877716
6387  3853068
6388  3882251
6389  3927404
6390  3879683
6391  3836105
6392  3861054
6393  3885841
6394  3888643
6395  3833338
6396  3813174
6397  3873278
6398  3880822
6399  3841036
6400  3810132
6401  3819163
6402  3872542
6403  3842440
6404  3784562
6405  3801847
6406  3828164
6407  3844658
6408  3801567
6409  3761150
6410  3814564
6411  3829934
6412  3797800
6413  3761057
6414  3758901
6415  3814629
6416  3792153
6417  3739229
6418  3746499
6419  3771017
6420  3793216
6421  3753256
6422  3702836
6423  3749484
6424  3771734
6425  3743475
6426  3704714
6427  3697867
6428  3750975
6429  3743564
6430  3690461
6431  3684789
6432  3704652
6433  3735423
6434  3701356
6435  3638153
6436  3669004
6437  3709340
6438  3687873
6439  3647766
6440  3624878
6441  3679332
6442  3695482
6443  3634891
6444  3610723
6445  3625238
6446  3662241
6447  3648871
6448  3579687
6449  3596595
6450  3642244
6451  3632556
6452  3592612
6453  3551586
6454  3594270
6455  3627045
6456  3579933
6457  3538484
6458  3548412
6459  3587886
6460  3590996
6461  3521608
6462  3510347
6463  3561560
6464  3564649
6465  3527021
6466  3479338
6467  3504096
6468  3550429
6469  3507702
6470  3469734
6471  3464670
6472  3502396
6473  3517774
6474  3452107
6475  3424556
6476  3470807
6477  3483952
6478  3456343
6479  3393725
6480  3411029
6481  3466011
6482  3439264
6483  3392882
6484  3383299
6485  3408549
6486  3441511
6487  3381217
6488  3345556
6489  3374501
6490  3398657
6491  3387380
6492  3331881
6493  3316162
6494  3371600
6495  3363157
6496  3320244
6497  3288758
6498  3310255
6499  3349249
6500  3300519
6501  3260004
6502  3277561
6503  3309825
6504  3301724
6505  3245629
6506  3219106
6507  3278781
6508  3275567
6509  3228185
6510  3200805
6511  3211822
6512  3256067
6513  3225002
6514  3170864
6515  3179893
6516  3206583
6517  3210742
6518  3164991
6519  3123512
6520  3171078
6521  3189228
6522  3149193
6523  3107264
6524  3111143
6525  3159727
6526  3142222
6527  3075488
6528  3079788
6529  3101144
6530  3111742
6531  3076593
6532  3025217
6533  3059690
6534  3085716
6535  3051131
6536  3017786
6537  2996946
6538  3043330
6539  3046223
6540  2975932
6541  2968599
6542  2995250
6543  3010186
6544  2986152
6545  2924331
6546  2949303
6547  2986144
6548  2960400
6549  2916341
6550  2894814
6551  2932283
6552  2949563
6553  2882090
6554  2862410
6555  2884041
6556  2910627
6557  2889033
6558  2820057
6559  2828635
6560  2872453
6561  2854422
6562  2807894
6563  2771139
6564  2807434
6565  2846112
6566  2789125
6567  2747006
6568  2762413
6569  2794171
6570  2788187
6571  2713807
6572  2708048
6573  2752663
6574  2747963
6575  2707345
6576  2669744
6577  2685700
6578  2728705
6579  2685738
6580  2637682
6581  2640127
6582  2663743
6583  2678044
6584  2613264
6585  2586026
6586  2634768
6587  2642402
6588  2603201
6589  2549821
6590  2558928
6591  2616845
6592  2588146
6593  2520373
6594  2516273
6595  2546189
6596  2573222
6597  2510897
6598  2467398
6599  2500444
6600  2519106
6601  2499314
6602  2440897
6603  2427350
6604  2485055
6605  2474235
6606  2415193
6607  2393649
6608  2415250
6609  2449802
6610  2405942
6611  2349771
6612  2366252
6613  2393723
6614  2379041
6615  2321661
6616  2298441
6617  2352122
6618  2354592
6619  2301647
6620  2270160
6621  2278648
6622  2313049
6623  2287102
6624  2219993
6625  2227885
6626  2259008
6627  2259603
6628  2214544
6629  2167284
6630  2214089
6631  2229420
6632  2182538
6633  2144876
6634  2140009
6635  2182514
6636  2176816
6637  2099827
6638  2096465
6639  2128998
6640  2130788
6641  2099348
6642  2037916
6643  2067592
6644  2099366
6645  2064603
6646  2012294
6647  2004152
6648  2042785
6649  2050742
6650  1974764
6651  1967115
6652  1993473
6653  2002326
6654  1974901
6655  1912288
6656  1918949
6657  1969021
6658  1937917
6659  1894278
6660  1868780
6661  1903696
6662  1922094
6663  1854173
6664  1829227
6665  1845059
6666  1864181
6667  1850792
6668  1782109
6669  1776089
6670  1832325
6671  1808086
6672  1763618
6673  1735332
6674  1757886
6675  1788583
6676  1732283
6677  1690197
6678  1704813
6679  1728273
6680  1723275
6681  1658609
6682  1639318
6683  1685533
6684  1678434
6685  1633373
6686  1589790
6687  1602202
6688  1653409
6689  1603736
6690  1553582
6691  1559394
6692  1586027
6693  1590226
6694  1525498
6695  1491607
6696  1541303
6697  1543487
6698  1500353
6699  1453743
6700  1455835
6701  1509208
6702  1473537
6703  1418578
6704  1416425
6705  1439321
6706  1448608
6707  1395219
6708  1347045
6709  1391025
6710  1406329
6711  1367975
6712  1324093
6713  1308909
6714  1360905
6715  1353756
6716  1284720
6717  1263256
6718  1288076
6719  1310428
6720  1269131
6721  1206106
6722  1236996
6723  1261514
6724  1245572
6725  1188371
6726  1157377
6727  1210077
6728  1215223
6729  1149763
6730  1122167
6731  1130510
6732  1172799
6733  1140044
6734  1071011
6735  1081781
6736  1119409
6737  1104521
6738  1054911
6739  1008590
6740  1050519
6741  1072921
6742  1020601
6743   980391
6744   982570
6745  1022714
6746  1016602
6747   935085
6748   925529
6749   964165
6750   962775
6751   922866
6752   866548
6753   893361
6754   937468
6755   887054
6756   838875
6757   832082
6758   866786
6759   873010
6760   802371
6761   770829
6762   810449
6763   821369
6764   790990
6765   725347
6766   736683
6767   788730
6768   752574
6769   697306
6770   683597
6771   707642
6772   733647
6773   667775
6774   627982
6775   656002
6776   674631
6777   655253
6778   589700
6779   577129
6780   635573
6781   611614
6782   559333
6783   530106
6784   551173
6785   592151
6786   536613
6787   483207
6788   503181
6789   525396
6790   519932
6791   451701
6792   419915
6793   483321
6794   474177
6795   426120
6796   386438
6797   397577
6798   447723
6799   400222
6800   337697
6801   349436
6802   371896
6803   370832
6804   313955
6805   278395
6806   324237
6807   333061
6808   289287
6809   245781
6810   244342
6811   284204
6812   262298
6813   197702
6814   196093
6815   216364
6816   230155
6817   185466
6818   133793
6819   165755
6820   188621
6821   148488
6822   101053
6823    89050
6824   139360
6825   131186
6826    58701
6827    46946
6828    70342
6829    85251
6830    49483
6831   -11894
6832     6430
6833    46136
6834    19930
6835   -31905
6836   -64427
6837   -18888
6838    -6985
6839   -78454
6840   -99271
6841   -85416
6842   -55864
6843   -81908
6844  -154752
6845  -149880
6846  -103679
6847  -120670
6848  -166555
6849  -211860
6850  -173552
6851  -145642
6852  -209954
6853  -247528
6854  -239980
6855  -211398
6856  -215331
6857  -293222
6858  -294357
6859  -253775
6860  -259829
6861  -305067
6862  -354714
6863  -329665
6864  -286955
6865  -346522
6866  -385642
6867  -393968
6868  -357542
6869  -348204
6870  -419844
6871  -449125
6872  -409864
6873  -400364
6874  -432852
6875  -494793
6876  -483631
6877  -432042
6878  -468034
6879  -522971
6880  -534818
6881  -503586
6882  -481591
6883  -552788
6884  -592398
6885  -558808
6886  -533766
6887  -565852
6888  -633631
6889  -637662
6890  -577411
6891  -596631
6892  -654825
6893  -678183
6894  -656953
6895  -627039
6896  -672396
6897  -733340
6898  -708880
6899  -683185
6900  -691998
6901  -756962
6902  -780830
6903  -734696
6904  -730779
6905  -787792
6906  -815729
6907  -813417
6908  -764469
6909  -799586
6910  -872283
6911  -856157
6912  -826301
6913  -824575
6914  -882987
6915  -925015
6916  -880380
6917  -860087
6918  -913022
6919  -955512
6920  -958915
6921  -905410
6922  -919969
6923  -992803
6924  -994385
6925  -970072
6926  -961484
6927 -1003931
6928 -1064598
6929 -1027594
6930  -998244
6931 -1037975
6932 -1079355
6933 -1097134
6934 -1052274
6935 -1047409
6936 -1119052
6937 -1142183
6938 -1113570
6939 -1096357
6940 -1124449
6941 -1192070
6942 -1171442
6943 -1130623
6944 -1159339
6945 -1206918
6946 -1226553
6947 -1191410
6948 -1173748
6949 -1251300
6950 -1269656
6951 -1249183
6952 -1227419
6953 -1248247
6954 -1319761
6955 -1313230
6956 -1259966
6957 -1285877
6958 -1331279
6959 -1366203
6960 -1333213
6961 -1302914
6962 -1360869
6963 -1399615
6964 -1388047
6965 -1361041
6966 -1359265
6967 -1434337
6968 -1456201
6969 -1401905
6970 -1405845
6971 -1448996
6972 -1495226
6973 -1472167
6974 -1423847
6975 -1474573
6976 -1523305
6977 -1518626
6978 -1498122
6979 -1482831
6980 -1552843
6981 -1582600
6982 -1533389
6983 -1527271
6984 -1559643
6985 -1610050
6986 -1605910
6987 -1557189
6988 -1588154
6989 -1645837
6990 -1652554
6991 -1622683
6992 -1598526
6993 -1660528
6994 -1703524
6995 -1663485
6996 -1641844
6997 -1675387
6998 -1732246
6999 -1742227
7000 -1677091
7001 -1699068
7002 -1763141
7003 -1775255
7004 -1748900
7005 -1721330
7006 -1764952
7007 -1830451
7008 -1794406
7009 -1768331
7010 -1780639
7011 -1839387
7012 -1868587
7013 -1816005
7014 -1803651
7015 -1867253
7016 -1895410
7017 -1877861
7018 -1836301
7019 -1864795
7020 -1938246
7021 -1929675
7022 -1882358
7023 -1894923
7024 -1945774
7025 -1987889
7026 -1931102
7027 -1913027
7028 -1968303
7029 -2006913
7030 -1998798
7031 -1952540
7032 -1967966
7033 -2044788
7034 -2045504
7035 -2008291
7036 -2002854
7037 -2038478
7038 -2101272
7039 -2060030
7040 -2019636
7041 -2070170
7042 -2115669
7043 -2122098
7044 -2076446
7045 -2070579
7046 -2138096
7047 -2162607
7048 -2127353
7049 -2102440
7050 -2130713
7051 -2195384
7052 -2179983
7053 -2140240
7054 -2162368
7055 -2207692
7056 -2230180
7057 -2197641
7058 -2161925
7059 -2231229
7060 -2263528
7061 -2239479
7062 -2218247
7063 -2229184
7064 -2299918
7065 -2301391
7066 -2243631
7067 -2260542
7068 -2304556
7069 -2334710
7070 -2307418
7071 -2268169
7072 -2317995
7073 -2368327
7074 -2344685
7075 -2318640
7076 -2325388
7077 -2395474
7078 -2403748
7079 -2348531
7080 -2349498
7081 -2394257
7082 -2434725
7083 -2418197
7084 -2364668
7085 -2405347
7086 -2465446
7087 -2451567
7088 -2426930
7089 -2408044
7090 -2468183
7091 -2500531
7092 -2459402
7093 -2447208
7094 -2478731
7095 -2519571
7096 -2522485
7097 -2467306
7098 -2482930
7099 -2550132
7100 -2547283
7101 -2519368
7102 -2493676
7103 -2545088
7104 -2593756
7105 -2553965
7106 -2535420
7107 -2566859
7108 -2599028
7109 -2613992
7110 -2556028
7111 -2561726
7112 -2629602
7113 -2638391
7114 -2614322
7115 -2589937
7116 -2624889
7117 -2687150
7118 -2652254
7119 -2619409
7120 -2631681
7121 -2682931
7122 -2703405
7123 -2650005
7124 -2639839
7125 -2705350
7126 -2724741
7127 -2710072
7128 -2672563
7129 -2694357
7130 -2761073
7131 -2741613
7132 -2698503
7133 -2715444
7134 -2751146
7135 -2797982
7136 -2751278
7137 -2718181
7138 -2771338
7139 -2803175
7140 -2794132
7141 -2759312
7142 -2755255
7143 -2829784
7144 -2825249
7145 -2783659
7146 -2787027
7147 -2820712
7148 -2873086
7149 -2839056
7150 -2791752
7151 -2838832
7152 -2873712
7153 -2876977
7154 -2833653
7155 -2824652
7156 -2887857
7157 -2910945
7158 -2863962
7159 -2851301
7160 -2880950
7161 -2937220
7162 -2920809
7163 -2860577
7164 -2887536
7165 -2943271
7166 -2952278
7167 -2916891
7168 -2883080
7169 -2950182
7170 -2982665
7171 -2947342
7172 -2918633
7173 -2934934
7174 -2996373
7175 -2995874
7176 -2936001
7177 -2951082
7178 -2999149
7179 -3016471
7180 -2995137
7181 -2950593
7182 -2995850
7183 -3043855
7184 -3014810
7185 -2985896
7186 -2993618
7187 -3044021
7188 -3066372
7189 -3008345
7190 -3001728
7191 -3047586
7192 -3082252
7193 -3062349
7194 -3008883
7195 -3040842
7196 -3097947
7197 -3078774
7198 -3046335
7199 -3040244
7200 -3092924
7201 -3129834
7202 -3074154
7203 -3058733
7204 -3088656
7205 -3132317
7206 -3127932
7207 -3069939
7208 -3079630
7209 -3151185
7210 -3145174
7211 -3116818
7212 -3088094
7213 -3127863
7214 -3177518
7215 -3134023
7216 -3099134
7217 -3128177
7218 -3176632
7219 -3183995
7220 -3127381
7221 -3119640
7222 -3185737
7223 -3201166
7224 -3169684
7225 -3135931
7226 -3161600
7227 -3219417
7228 -3191381
7229 -3150561
7230 -3172439
7231 -3212139
7232 -3230067
7233 -3181646
7234 -3156076
7235 -3220653
7236 -3240649
7237 -3216915
7238 -3179770
7239 -3192690
7240 -3255214
7241 -3250837
7242 -3197600
7243 -3211644
7244 -3242797
7245 -3273811
7246 -3232751
7247 -3196774
7248 -3243526
7249 -3275186
7250 -3264353
7251 -3224870
7252 -3221234
7253 -3294829
7254 -3292304
7255 -3239334
7256 -3232397
7257 -3261752
7258 -3305179
7259 -3278749
7260 -3230034
7261 -3269963
7262 -3305080
7263 -3299434
7264 -3266544
7265 -3246591
7266 -3306448
7267 -3325760
7268 -3272594
7269 -3260464
7270 -3287191
7271 -3335794
7272 -3313459
7273 -3260177
7274 -3287501
7275 -3333239
7276 -3336401
7277 -3298940
7278 -3265851
7279 -3321106
7280 -3356459
7281 -3305811
7282 -3284463
7283 -3301747
7284 -3347628
7285 -3360419
7286 -3289146
7287 -3296085
7288 -3342990
7289 -3357302
7290 -3323796
7291 -3281397
7292 -3324547
7293 -3392076
7294 -3345096
7295 -3305987
7296 -3314058
7297 -3365736
7298 -3381998
7299 -3317953
7300 -3300454
7301 -3354457
7302 -3377249
7303 -3360393
7304 -3304279
7305 -3337827
7306 -3392479
7307 -3361279
7308 -3324005
7309 -3319545
7310 -3366467
7311 -3400708
7312 -3338202
7313 -3307090
7314 -3353246
7315 -3388086
7316 -3377285
7317 -3317695
7318 -3325786
7319 -3395456
7320 -3384489
7321 -3341097
7322 -3317921
7323 -3354920
7324 -3411794
7325 -3360533
7326 -3318235
7327 -3353341
7328 -3391466
7329 -3391175
7330 -3337597
7331 -3322389
7332 -3377401
7333 -3395789
7334 -3360006
7335 -3327184
7336 -3348322
7337 -3403378
7338 -3377888
7339 -3323422
7340 -3338736
7341 -3376689
7342 -3397219
7343 -3345029
7344 -3307865
7345 -3373430
7346 -3394472
7347 -3367119
7348 -3328111
7349 -3334383
7350 -3392241
7351 -3382161
7352 -3324802
7353 -3334538
7354 -3359723
7355 -3394096
7356 -3351603
7357 -3311239
7358 -3362975
7359 -3393382
7360 -3363175
7361 -3333148
7362 -3314435
7363 -3378699
7364 -3385327
7365 -3327033
7366 -3317417
7367 -3349896
7368 -3379904
7369 -3359284
7370 -3296720
7371 -3331033
7372 -3370941
7373 -3355827
7374 -3322668
7375 -3298514
7376 -3354961
7377 -3376049
7378 -3322745
7379 -3306261
7380 -3325366
7381 -3364984
7382 -3354348
7383 -3291695
7384 -3304283
7385 -3354505
7386 -3346721
7387 -3309460
7388 -3279611
7389 -3325315
7390 -3361608
7391 -3317411
7392 -3278744
7393 -3299006
7394 -3337230
7395 -3341324
7396 -3272594
7397 -3276800
7398 -3326581
7399 -3332107
7400 -3296230
7401 -3254988
7402 -3290597
7403 -3336361
7404 -3297988
7405 -3260599
7406 -3262609
7407 -3305443
7408 -3321313
7409 -3263266
7410 -3238878
7411 -3288855
7412 -3305774
7413 -3282679
7414 -3231180
7415 -3245026
7416 -3307144
7417 -3279910
7418 -3232300
7419 -3229493
7420 -3260810
7421 -3296934
7422 -3241578
7423 -3205770
7424 -3246980
7425 -3271296
7426 -3258186
7427 -3211089
7428 -3203662
7429 -3266554
7430 -3255310
7431 -3205387
7432 -3187371
7433 -3224690
7434 -3263196
7435 -3220885
7436 -3165307
7437 -3206486
7438 -3228849
7439 -3228768
7440 -3177784
7441 -3154648
7442 -3217532
7443 -3234927
7444 -3175042
7445 -3151922
7446 -3163192
7447 -3221171
7448 -3191837
7449 -3124718
7450 -3149426
7451 -3192978
7452 -3195460
7453 -3153792
7454 -3103894
7455 -3165283
7456 -3188780
7457 -3144317
7458 -3104760
7459 -3109618
7460 -3169353
7461 -3160657
7462 -3095415
7463 -3101311
7464 -3128773
7465 -3152569
7466 -3105521
7467 -3055516
7468 -3103109
7469 -3138145
7470 -3104305
7471 -3068967
7472 -3055876
7473 -3112594
7474 -3117803
7475 -3056501
7476 -3036979
7477 -3069294
7478 -3095437
7479 -3071286
7480 -3009460
7481 -3039301
7482 -3090420
7483 -3065232
7484 -3022224
7485 -3000437
7486 -3035979
7487 -3076992
7488 -3007340
7489 -2978974
7490 -3004809
7491 -3043076
7492 -3033071
7493 -2963088
7494 -2967831
7495 -3023655
7496 -3009881
7497 -2974253
7498 -2936688
7499 -2975392
7500 -3010804
7501 -2964916
7502 -2922029
7503 -2943845
7504 -2974248
7505 -2978588
7506 -2916393
7507 -2900152
7508 -2949737
7509 -2953885
7510 -2918478
7511 -2874376
7512 -2897630
7513 -2951400
7514 -2911821
7515 -2866338
7516 -2876241
7517 -2904342
7518 -2917136
7519 -2859676
7520 -2825170
7521 -2878223
7522 -2887697
7523 -2870537
7524 -2816911
7525 -2822565
7526 -2877034
7527 -2859079
7528 -2798927
7529 -2796509
7530 -2816888
7531 -2858953
7532 -2802396
7533 -2758939
7534 -2795729
7535 -2820242
7536 -2804024
7537 -2751691
7538 -2745170
7539 -2797986
7540 -2785300
7541 -2732627
7542 -2719443
7543 -2744756
7544 -2780185
7545 -2743385
7546 -2685809
7547 -2725100
7548 -2740217
7549 -2737008
7550 -2691975
7551 -2663362
7552 -2717001
7553 -2725539
7554 -2669486
7555 -2650398
7556 -2663683
7557 -2706024
7558 -2680884
7559 -2614998
7560 -2630622
7561 -2664399
7562 -2653652
7563 -2618028
7564 -2570642
7565 -2627098
7566 -2650773
7567 -2600612
7568 -2564684
7569 -2571686
7570 -2611932
7571 -2611177
7572 -2541568
7573 -2537057
7574 -2576434
7575 -2582060
7576 -2549373
7577 -2498791
7578 -2527664
7579 -2572393
7580 -2529425
7581 -2489877
7582 -2477946
7583 -2523505
7584 -2530087
7585 -2462681
7586 -2448139
7587 -2488384
7588 -2507991
7589 -2472587
7590 -2410735
7591 -2433088
7592 -2472257
7593 -2452531
7594 -2403246
7595 -2381953
7596 -2420782
7597 -2450043
7598 -2385448
7599 -2359645
7600 -2386576
7601 -2412567
7602 -2395624
7603 -2326749
7604 -2328453
7605 -2381685
7606 -2374231
7607 -2330732
7608 -2293664
7609 -2321442
7610 -2362629
7611 -2317913
7612 -2270255
7613 -2279164
7614 -2307585
7615 -2313059
7616 -2247059
7617 -2228044
7618 -2286640
7619 -2285658
7620 -2240737
7621 -2203605
7622 -2216446
7623 -2264244
7624 -2228440
7625 -2177327
7626 -2181427
7627 -2210363
7628 -2223490
7629 -2174965
7630 -2128946
7631 -2177633
7632 -2187334
7633 -2161840
7634 -2109410
7635 -2107245
7636 -2159580
7637 -2143051
7638 -2078207
7639 -2082287
7640 -2099516
7641 -2134343
7642 -2082359
7643 -2025747
7644 -2064997
7645 -2092076
7646 -2062549
7647 -2019310
7648 -2002620
7649 -2056855
7650 -2050679
7651 -2000621
7652 -1981188
7653 -1997694
7654 -2029987
7655 -1995789
7656 -1930381
7657 -1954441
7658 -1986158
7659 -1971843
7660 -1928987
7661 -1894433
7662 -1939003
7663 -1958969
7664 -1899192
7665 -1874355
7666 -1882057
7667 -1920318
7668 -1897316
7669 -1834881
7670 -1842943
7671 -1881279
7672 -1879233
7673 -1835557
7674 -1790323
7675 -1832654
7676 -1851925
7677 -1801654
7678 -1770913
7679 -1774844
7680 -1807272
7681 -1808902
7682 -1738227
7683 -1732600
7684 -1770757
7685 -1772480
7686 -1730898
7687 -1679842
7688 -1708115
7689 -1750577
7690 -1711778
7691 -1666458
7692 -1657989
7693 -1696592
7694 -1707665
7695 -1638926
7696 -1611480
7697 -1652498
7698 -1658054
7699 -1634005
7700 -1571631
7701 -1588846
7702 -1638390
7703 -1609235
7704 -1559701
7705 -1545022
7706 -1569116
7707 -1600490
7708 -1533407
7709 -1505991
7710 -1527885
7711 -1551063
7712 -1533941
7713 -1477957
7714 -1463657
7715 -1520338
7716 -1502943
7717 -1457383
7718 -1427238
7719 -1448320
7720 -1486091
7721 -1440916
7722 -1385340
7723 -1414132
7724 -1435630
7725 -1432099
7726 -1367913
7727 -1348047
7728 -1399662
7729 -1398912
7730 -1349016
7731 -1314486
7732 -1318171
7733 -1380958
7734 -1336990
7735 -1283874
7736 -1286954
7737 -1320395
7738 -1321573
7739 -1274549
7740 -1223404
7741 -1274396
7742 -1284527
7743 -1244462
7744 -1207852
7745 -1203631
7746 -1253187
7747 -1236950
7748 -1168786
7749 -1164510
7750 -1188093
7751 -1214364
7752 -1159745
7753 -1109866
7754 -1138631
7755 -1177607
7756 -1135081
7757 -1093228
7758 -1070365
7759 -1129082
7760 -1128820
7761 -1058452
7762 -1036835
7763 -1064762
7764 -1090088
7765 -1065083
7766  -992261
7767 -1013570
7768 -1052915
7769 -1036466
7770  -986313
7771  -954016
7772  -993147
7773 -1020844
7774  -955207
7775  -928409
7776  -937615
7777  -971855
7778  -952006
7779  -886893
7780  -887634
7781  -929983
7782  -912577
7783  -882027
7784  -837200
7785  -863044
7786  -901232
7787  -852883
7788  -809008
7789  -808787
7790  -837992
7791  -848482
7792  -772581
7793  -758820
7794  -794860
7795  -803820
7796  -764277
7797  -723149
7798  -727367
7799  -782054
7800  -736075
7801  -692524
7802  -686288
7803  -720590
7804  -724345
7805  -668202
7806  -632898
7807  -674148
7808  -678489
7809  -660496
7810  -601641
7811  -603808
7812  -652834
7813  -629614
7814  -575314
7815  -564329
7816  -581116
7817  -611219
7818  -554850
7819  -518027
7820  -540617
7821  -561016
7822  -540306
7823  -494534
7824  -470679
7825  -522318
7826  -506894
7827  -467838
7828  -437423
7829  -462142
7830  -492529
7831  -447919
7832  -389196
7833  -412730
7834  -438662
7835  -426671
7836  -377229
7837  -351467
7838  -390414
7839  -404476
7840  -344255
7841  -321656
7842  -323213
7843  -372550
7844  -335194
7845  -273633
7846  -281819
7847  -321695
7848  -311947
7849  -264969
7850  -221691
7851  -265830
7852  -280089
7853  -247454
7854  -197386
7855  -197825
7856  -237419
7857  -232149
7858  -160429
7859  -162079
7860  -180357
7861  -198049
7862  -154825
7863  -104871
7864  -129212
7865  -161465
7866  -122885
7867   -89513
7868   -67410
7869  -116334
7870  -115136
7871   -53409
7872   -31095
7873   -63310
7874   -75874
7875   -51044
7876    19524
7877     3574
7878   -41088
7879   -19829
7880    26224
7881    55919
7882    15765
7883    -7431
7884    64463
7885    89279
7886    79457
7887    43564
7888    61512
7889   128300
7890   131216
7891    81084
7892    99138
7893   137235
7894   180062
7895   151938
7896   116310
7897   160281
7898   213992
7899   198891
7900   174464
7901   167851
7902   240156
7903   254349
7904   211931
7905   209864
7906   256243
7907   289765
7908   290280
7909   234578
7910   275882
7911   318897
7912   320696
7913   299332
7914   285955
7915   338887
7916   381743
7917   334963
7918   329269
7919   357186
7920   412544
7921   409156
7922   357896
7923   373737
7924   438123
7925   441099
7926   428004
7927   394459
7928   455772
7929   499492
7930   474105
7931   441121
7932   470360
7933   507865
7934   539320
7935   474790
7936   485602
7937   541837
7938   569478
7939   552076
7940   520418
7941   549469
7942   617800
7943   589043
7944   563644
7945   570366
7946   626241
7947   650260
7948   610963
7949   597273
7950   657438
7951   680624
7952   675336
7953   638559
7954   655260
7955   718139
7956   720343
7957   680626
7958   690178
7959   719341
7960   773121
7961   734297
7962   714495
7963   751417
7964   796743
7965   788705
7966   755097
7967   757986
7968   831469
7969   834369
7970   808862
7971   795500
7972   834219
7973   881330
7974   865395
7975   814261
7976   860040
7977   893949
7978   915089
7979   875815
7980   869667
7981   927426
7982   954555
7983   918263
7984   907748
7985   928537
7986   990048
7987   971229
7988   937683
7989   953907
7990  1008970
7991  1020526
7992   999971
7993   965979
7994  1034184
7995  1061532
7996  1040666
7997  1013061
7998  1035747
7999  1087726
8000  1103958
8001  1049344
8002  1066169
8003  1104081
8004  1144850
8005  1109607
8006  1075412
8007  1117332
8008  1174632
8009  1151991
8010  1132315
8011  1125243
8012  1198451
8013  1212382
8014  1169080
8015  1157153
8016  1212164
8017  1233285
8018  1235604
8019  1177759
8020  1221826
8021  1269289
8022  1271030
8023  1244062
8024  1233386
8025  1281851
8026  1324234
8027  1270790
8028  1273248
8029  1289683
8030  1344061
8031  1340646
8032  1301021
8033  1310431
8034  1380009
8035  1372741
8036  1356401
8037  1325951
8038  1375514
8039  1416719
8040  1397600
8041  1362327
8042  1393381
8043  1432940
8044  1460159
8045  1395109
8046  1409479
8047  1458656
8048  1480892
8049  1455669
8050  1437679
8051  1451157
8052  1524363
8053  1498365
8054  1474737
8055  1480544
8056  1530335
8057  1552348
8058  1521212
8059  1486707
8060  1556325
8061  1566603
8062  1573896
8063  1530972
8064  1553465
8065  1607285
8066  1617720
8067  1566640
8068  1581164
8069  1608136
8070  1658989
8071  1615110
8072  1595804
8073  1631927
8074  1676539
8075  1666415
8076  1641420
8077  1628478
8078  1705469
8079  1700510
8080  1677169
8081  1659986
8082  1703254
8083  1734509
8084  1733099
8085  1678365
8086  1727836
8087  1755387
8088  1779091
8089  1728427
8090  1722682
8091  1766388
8092  1813030
8093  1761797
8094  1768570
8095  1767777
8096  1844377
8097  1817540
8098  1791832
8099  1785853
8100  1855144
8101  1848192
8102  1846025
8103  1788958
8104  1871839
8105  1880859
8106  1880289
8107  1832340
8108  1871997
8109  1897205
8110  1936717
8111  1854381
8112  1898929
8113  1897477
8114  1963361
8115  1899733
8116  1929094
8117  1894113
8118  2033505
8119  1892708
8120  2042338
8121  1661618
$$ Imaginary data points
##PAGE= N=2
##DATA TABLE= (X++(I..I)), XYDATA
0 -4067183
1 -9377549
2 -6382957
3 -4053524
4 -4092410
5 -6406664
6 -6409175
7 -3254481
8 -3447244
9 -5542966
10 -6544580
11 -5820656
12 -3560788
13 -5090053
14 -7277422
15 -6090636
16 -5144043
17 -5140625
18 -7003936
19 -7893782
20 -4897936
21 -4194566
22 -5971604
23 -7174624
24 -6995426
25 -5012883
26 -6187223
27 -8570367
28 -7322167
29 -6022436
30 -5645434
31 -6999495
32 -8449376
33 -6399626
34 -5742669
35 -7367764
36 -8411655
37 -8435029
38 -6182212
39 -6293559
40 -8787974
41 -8296520
42 -7217590
43 -6821598
44 -7950970
45 -9590920
46 -7575672
47 -6360555
48 -7995125
49 -9129366
50 -9403284
51 -7359975
52 -7114290
53 -9850769
54 -9734785
55 -8096832
56 -7174789
57 -8168120
58 -10841916
59 -9409329
60 -7202326
61 -8160460
62 -9849634
63 -10838797
64 -8941127
65 -7519065
66 -10065903
67 -10671485
68 -9878841
69 -8897640
70 -8946112
71 -10978895
72 -10192460
73 -8392891
74 -9358868
75 -10563310
76 -11468291
77 -10002726
78 -8401139
79 -10791059
80 -11992178
81 -10841789
82 -9395380
83 -9199134
84 -12061573
85 -12202681
86 -9568000
87 -9651305
88 -10889274
89 -12187140
90 -11157567
91 -9145735
92 -11181508
93 -12838968
94 -11940646
95 -10579051
96 -9782521
97 -12190600
98 -13109617
99 -10833638
100 -10398286
101 -11220096
102 -12751253
103 -12597678
104 -10316750
105 -11598394
106 -13618848
107 -13131508
108 -11794035
109 -10644039
110 -12705485
111 -13967889
112 -11403128
113 -10513653
114 -11689503
115 -13853877
116 -14286059
117 -11442689
118 -11583158
119 -13793304
120 -13988811
121 -12878584
122 -11003518
123 -12385243
124 -14751838
125 -13297450
126 -12077477
127 -12411879
128 -13907714
129 -14811334
130 -12455366
131 -12284419
132 -14506847
133 -14813080
134 -13790149
135 -11800356
136 -12599739
137 -15251395
138 -14258352
139 -12845629
140 -13073560
141 -14773072
142 -16317797
143 -13786561
144 -12271430
145 -14273852
146 -15442262
147 -15149446
148 -13058269
149 -13068532
150 -15899772
151 -15401737
152 -13574450
153 -13284137
154 -14723098
155 -16942874
156 -15158640
157 -13149198
158 -14667575
159 -15899822
160 -16059703
161 -14188183
162 -13306723
163 -15982715
164 -16449227
165 -14963937
166 -14203047
167 -14869435
168 -17292078
169 -16280725
170 -13797504
171 -14897592
172 -16459283
173 -16966867
174 -15116050
175 -13530862
176 -16048671
177 -17227901
178 -15951428
179 -15007870
180 -15033267
181 -17347991
182 -17309959
183 -14990558
184 -15351672
185 -16379637
186 -17122078
187 -16163694
188 -14414707
189 -16461138
190 -18015076
191 -16796558
192 -15559347
193 -15206235
194 -17512616
195 -18068559
196 -15537313
197 -15579397
198 -17001009
199 -18107720
200 -17441955
201 -15153402
202 -16409267
203 -18309647
204 -17539536
205 -16376882
206 -15622912
207 -17639751
208 -18984611
209 -16698780
210 -16040184
211 -17140762
212 -18444513
213 -18410771
214 -15990825
215 -16488047
216 -18522505
217 -18147294
218 -17154713
219 -16180920
220 -17722956
221 -19513467
222 -17622166
223 -16715100
224 -17615207
225 -18701910
226 -18898680
227 -16440824
228 -16467613
229 -18929813
230 -19072334
231 -18026310
232 -16656217
233 -17836403
234 -20198800
235 -18487529
236 -16814481
237 -17491233
238 -18930704
239 -19826220
240 -17514647
241 -16684615
242 -18951362
243 -19508435
244 -18784510
245 -17333127
246 -17837614
247 -20427390
248 -19447911
249 -17526112
250 -17631831
251 -18834944
252 -20294437
253 -18409364
254 -16869514
255 -19008879
256 -20151637
257 -19664233
258 -17892647
259 -17549126
260 -20235102
261 -20088104
262 -18246448
263 -18203428
264 -19135560
265 -20734096
266 -19304144
267 -17244410
268 -18894814
269 -20286452
270 -20201729
271 -18675242
272 -17793688
273 -20391217
274 -20953872
275 -18894903
276 -18152700
277 -18802401
278 -20902051
279 -20342638
280 -17903970
281 -18944340
282 -20551239
283 -20731455
284 -19315298
285 -17855017
286 -20151884
287 -21475440
288 -19682700
289 -18530539
290 -18669047
291 -20852563
292 -21151036
293 -18551849
294 -18808881
295 -20533836
296 -21293814
297 -20333400
298 -18278466
299 -19775157
300 -21524578
301 -20194805
302 -19040442
303 -18914961
304 -20913723
305 -21806588
306 -19270320
307 -18927756
308 -20484868
309 -21393529
310 -20815882
311 -18539354
312 -19475839
313 -21806541
314 -21079164
315 -19743764
316 -18981195
317 -20557602
318 -22103767
319 -19853655
320 -18939960
321 -20385168
322 -21553964
323 -21496419
324 -19137149
325 -19329539
326 -21777657
327 -21510645
328 -20267637
329 -19212066
330 -20279827
331 -22321499
332 -20590666
333 -19071589
334 -20045552
335 -21379149
336 -22115313
337 -20089390
338 -19460705
339 -21657977
340 -21697676
341 -20558582
342 -19425358
343 -20015416
344 -22287984
345 -21199111
346 -19524018
347 -20213954
348 -21386072
349 -22327520
350 -20524957
351 -19286894
352 -21401831
353 -22009234
354 -21009324
355 -19704334
356 -19822941
357 -22271339
358 -21800876
359 -19886758
360 -20233445
361 -21297733
362 -22450627
363 -20980610
364 -19184281
365 -21034668
366 -22239809
367 -21583431
368 -20140675
369 -19637988
370 -22098487
371 -22387422
372 -20325508
373 -20105879
374 -20937174
375 -22396052
376 -21594979
377 -19494806
378 -20837696
379 -22278052
380 -21866342
381 -20528063
382 -19545970
383 -21704400
384 -22552546
385 -20563167
386 -20074795
387 -20874094
388 -22551691
389 -22190574
390 -19611958
391 -20343587
392 -22101978
393 -22061593
394 -20859122
395 -19475615
396 -21376094
397 -22878753
398 -21058327
399 -20135804
400 -20573840
401 -22303154
402 -22672029
403 -20054336
404 -20032883
405 -21833506
406 -22210980
407 -21253231
408 -19405920
409 -20781495
410 -23012412
411 -21763908
412 -20482445
413 -20362625
414 -21793058
415 -22751288
416 -20355561
417 -19727063
418 -21483219
419 -22251834
420 -21784185
421 -19825375
422 -20438059
423 -22758314
424 -21826171
425 -20377815
426 -20088323
427 -21468020
428 -23071837
429 -21010176
430 -19652335
431 -21093119
432 -22133050
433 -22103330
434 -20055964
435 -19858828
436 -22345289
437 -22160999
438 -20693545
439 -19997167
440 -20964065
441 -22985101
442 -21469598
443 -19626679
444 -20746477
445 -22009836
446 -22333312
447 -20289984
448 -19308277
449 -21770271
450 -22370000
451 -21115438
452 -20092479
453 -20494663
454 -22701566
455 -21838699
456 -19626947
457 -20224334
458 -21511396
459 -22351788
460 -20825401
461 -19281833
462 -21311357
463 -22372195
464 -21339682
465 -20107153
466 -19911951
467 -22159361
468 -22143380
469 -19909186
470 -19954176
471 -21007223
472 -22090306
473 -21164699
474 -19339792
475 -20969396
476 -22320039
477 -21378484
478 -20027604
479 -19473903
480 -21695964
481 -22306250
482 -19982045
483 -19656948
484 -20740801
485 -22058918
486 -21494197
487 -19172936
488 -20101782
489 -21819359
490 -21559408
491 -20498561
492 -19315609
493 -20930684
494 -22261193
495 -20416036
496 -19619195
497 -20165230
498 -21394030
499 -21459495
500 -19259591
501 -19737344
502 -21583230
503 -21467378
504 -20527835
505 -19283999
506 -20559928
507 -22096074
508 -20302204
509 -19252344
510 -19838902
511 -21145826
512 -21620435
513 -19358238
514 -19160571
515 -21140373
516 -21476629
517 -20648187
518 -18975994
519 -19746883
520 -21921660
521 -20674637
522 -19083259
523 -19174590
524 -20527034
525 -21734568
526 -19766477
527 -18813087
528 -20507551
529 -21121975
530 -20619005
531 -18926796
532 -19071768
533 -21370855
534 -20737137
535 -19147875
536 -19049641
537 -20147674
538 -21515688
539 -19744288
540 -18270326
541 -19882656
542 -20935667
543 -20701672
544 -18905580
545 -18374830
546 -20785857
547 -20886851
548 -19263005
549 -18703404
550 -19404533
551 -21137105
552 -20019223
553 -18114535
554 -19203658
555 -20357467
556 -20549690
557 -19109437
558 -18096310
559 -20275547
560 -20755533
561 -18980487
562 -18120826
563 -18726407
564 -20823900
565 -20230524
566 -17918336
567 -18712784
568 -20158427
569 -20536108
570 -19069176
571 -17393807
572 -19264576
573 -20527657
574 -19249270
575 -18115519
576 -17981566
577 -20050536
578 -20452564
579 -18113843
580 -17991627
581 -19225665
582 -20173156
583 -19376851
584 -17260179
585 -18423076
586 -20022013
587 -19075735
588 -18000467
589 -17664737
590 -19474422
591 -20206304
592 -17930797
593 -17549902
594 -18777912
595 -19704147
596 -19133566
597 -16892972
598 -17738591
599 -19895938
600 -19339036
601 -17832493
602 -16697064
603 -18285413
604 -20104803
605 -18265198
606 -17036694
607 -17807825
608 -19144215
609 -19442863
610 -17107617
611 -16871472
612 -18875358
613 -18946480
614 -17921568
615 -16605246
616 -17455089
617 -19456762
618 -18192498
619 -16840478
620 -17349323
621 -18519100
622 -19161988
623 -17001992
624 -16180862
625 -18140928
626 -18596534
627 -17778335
628 -16406738
629 -16789454
630 -18964315
631 -18190994
632 -16624435
633 -16792866
634 -17740761
635 -18759186
636 -17062034
637 -15666848
638 -17218661
639 -17995008
640 -17699555
641 -16512292
642 -16255651
643 -18248416
644 -17917558
645 -16259358
646 -16195229
647 -17012551
648 -18197659
649 -16876325
650 -15305216
651 -16860554
652 -17789162
653 -17243142
654 -15908677
655 -15477298
656 -17691528
657 -17862489
658 -15974675
659 -15524339
660 -16193785
661 -17777342
662 -17047618
663 -14903981
664 -15790000
665 -17058366
666 -17102871
667 -15899235
668 -14704691
669 -16565638
670 -17469550
671 -15882357
672 -15201606
673 -15621647
674 -17217633
675 -16877480
676 -14467390
677 -14923254
678 -16389497
679 -16619892
680 -15576425
681 -14194471
682 -15930621
683 -17358939
684 -15767342
685 -14546211
686 -14517282
687 -16216544
688 -16769763
689 -14459726
690 -14193472
691 -15624919
692 -16396364
693 -15734058
694 -13724906
695 -14671994
696 -16614849
697 -15652172
698 -14385170
699 -13989821
700 -15328170
701 -16286340
702 -14239480
703 -13604757
704 -14924120
705 -15747061
706 -15419792
707 -13441997
708 -13918014
709 -16093550
710 -15404137
711 -13865545
712 -13204763
713 -14507688
714 -16080890
715 -14241248
716 -12942166
717 -14072444
718 -15230213
719 -15342708
720 -13160384
721 -12656004
722 -14903842
723 -15171407
724 -14035763
725 -12879176
726 -13354872
727 -15262767
728 -14208406
729 -12566992
730 -13103777
731 -14199961
732 -14897859
733 -13146282
734 -12150541
735 -14182689
736 -14658613
737 -13541947
738 -12401219
739 -12572808
740 -14451270
741 -13755032
742 -12013527
743 -12427600
744 -13468662
745 -14444489
746 -13079331
747 -11511438
748 -13123024
749 -14040800
750 -13238253
751 -11903935
752 -11551138
753 -13649626
754 -13719177
755 -11768322
756 -11649020
757 -12611699
758 -13900288
759 -12902600
760 -10868672
761 -12101473
762 -13371953
763 -12806956
764 -11539293
765 -10881495
766 -12924322
767 -13520438
768 -11476118
769 -10859397
770 -11584424
771 -13135711
772 -12839153
773 -10545612
774 -11060471
775 -12572932
776 -12603431
777 -11497805
778 -10095967
779 -11572016
780 -12921513
781 -11425783
782 -10516621
783 -10726907
784 -12052018
785 -12348101
786 -10322277
787 -10424047
788 -11812747
789 -11921114
790 -11120070
791 -9661198
792 -10701001
793 -12252502
794 -10928453
795 -9901678
796 -10117479
797 -11386436
798 -11921678
799 -9795923
800 -9435164
801 -10958575
802 -11344484
803 -10673764
804 -9023052
805 -9627212
806 -11598784
807 -10760855
808 -9505019
809 -9311594
810 -10401882
811 -11503522
812 -9664190
813 -8617381
814 -9865139
815 -10565423
816 -10356688
817 -8666727
818 -8657470
819 -10779708
820 -10415069
821 -9036648
822 -8602084
823 -9487453
824 -10823855
825 -9218832
826 -7854615
827 -9090059
828 -9988278
829 -9987723
830 -8345722
831 -7792828
832 -9869774
833 -9976627
834 -8562355
835 -7757465
836 -8321185
837 -10174319
838 -9217929
839 -7344312
840 -8121693
841 -9256835
842 -9639679
843 -8010486
844 -6763210
845 -8760573
846 -9507365
847 -8224053
848 -7190087
849 -7411071
850 -9423825
851 -9081860
852 -6968418
853 -7200648
854 -8265386
855 -8990046
856 -7783717
857 -6029482
858 -7593263
859 -8888755
860 -8007827
861 -6825615
862 -6488774
863 -8402128
864 -8690708
865 -6502327
866 -6214786
867 -7203827
868 -8273476
869 -7663391
870 -5683157
871 -6654014
872 -8147116
873 -7544610
874 -6344971
875 -5524789
876 -7144289
877 -8104311
878 -6172488
879 -5495804
880 -6297936
881 -7474502
882 -7287561
883 -5151493
884 -5612502
885 -7351460
886 -7099506
887 -5966090
888 -4812506
889 -6063022
890 -7539079
891 -5951177
892 -4854163
893 -5288764
894 -6533140
895 -7002088
896 -4925594
897 -4576656
898 -6189782
899 -6410268
900 -5643255
901 -4238109
902 -4931083
903 -6791834
904 -5733813
905 -4433185
906 -4539013
907 -5558044
908 -6315403
909 -4426287
910 -3691555
911 -5339508
912 -5841493
913 -5295838
914 -3875083
915 -4033772
916 -5902680
917 -5213443
918 -3809152
919 -3678092
920 -4559468
921 -5753228
922 -4233110
923 -2953520
924 -4367650
925 -5195023
926 -4901097
927 -3366148
928 -2980142
929 -4990165
930 -4854035
931 -3366789
932 -2973408
933 -3634629
934 -5069076
935 -3986768
936 -2334479
937 -3352285
938 -4231207
939 -4179620
940 -2895479
941 -2131589
942 -4012953
943 -4355513
944 -2943894
945 -2375672
946 -2791835
947 -4309856
948 -3614180
949 -1642164
950 -2342683
951 -3442871
952 -3619293
953 -2480752
954 -1336612
955 -3028315
956 -3846028
957 -2451111
958 -1598189
959 -1745009
960 -3401596
961 -3320805
962 -1171307
963 -1386511
964 -2631909
965 -3153485
966 -2219693
967  -587058
968 -1900080
969 -3270677
970 -2172496
971 -1029639
972  -710225
973 -2291298
974 -2913086
975  -918720
976  -636804
977 -1764740
978 -2492359
979 -1902666
980    43293
981  -681005
982 -2347024
983 -1709589
984  -636679
985   -17080
986 -1350026
987 -2485104
988  -631457
989   210742
990  -736333
991 -1694026
992 -1548355
993   493644
994   321210
995 -1561445
996 -1278567
997  -136757
998   774310
999  -264499
1000 -1843456
1001  -320061
1002   952157
1003   290959
1004  -807492
1005 -1194274
1006   781202
1007  1282059
1008  -631491
1009  -870966
1010   123969
1011  1405373
1012   934911
1013  -977045
1014   -12996
1015  1527957
1016  1192969
1017    93993
1018  -777006
1019   927230
1020  2087330
1021   474434
1022   -91291
1023   621594
1024  1895545
1025  1892046
1026  -120277
1027   238497
1028  1842826
1029  1891183
1030  1087171
1031   -42705
1032  1198439
1033  2789922
1034  1512523
1035   639144
1036  1081468
1037  2305884
1038  2735920
1039   786781
1040   665188
1041  2321334
1042  2632077
1043  1985563
1044   711631
1045  1522130
1046  3447476
1047  2547291
1048  1350256
1049  1391343
1050  2515017
1051  3537102
1052  1854929
1053  1122016
1054  2659853
1055  3373458
1056  3081302
1057  1655263
1058  1804619
1059  3760360
1060  3330287
1061  2153124
1062  2039299
1063  2944585
1064  4234766
1065  2934784
1066  1794206
1067  3019058
1068  3788326
1069  3753803
1070  2494027
1071  2243203
1072  4228167
1073  4205499
1074  2944463
1075  2652201
1076  3410509
1077  4940627
1078  3914365
1079  2353641
1080  3378669
1081  4386272
1082  4549862
1083  3298357
1084  2541064
1085  4508732
1086  5082712
1087  3908334
1088  3303929
1089  3689756
1090  5381958
1091  4880645
1092  3011023
1093  3630782
1094  4798179
1095  5315133
1096  4348652
1097  3222851
1098  4905639
1099  5822782
1100  4716210
1101  3922252
1102  3950121
1103  5656259
1104  5811035
1105  3965400
1106  4177746
1107  5284317
1108  5956198
1109  5227254
1110  3740590
1111  5085615
1112  6457634
1113  5602917
1114  4663569
1115  4371928
1116  6008214
1117  6709410
1118  4840213
1119  4567582
1120  5655153
1121  6585336
1122  6186181
1123  4372466
1124  5177566
1125  6902713
1126  6456527
1127  5519073
1128  4911148
1129  6247993
1130  7408716
1131  5749008
1132  5034079
1133  5936976
1134  7026581
1135  7119434
1136  5223069
1137  5410963
1138  7307964
1139  7321045
1140  6422576
1141  5410922
1142  6343504
1143  8002116
1144  6762716
1145  5633240
1146  6214887
1147  7395951
1148  8026035
1149  6263469
1150  5810663
1151  7605629
1152  7903439
1153  7139390
1154  6003446
1155  6526608
1156  8436078
1157  7660928
1158  6356703
1159  6690469
1160  7783761
1161  8735062
1162  7177423
1163  6154645
1164  7782535
1165  8472390
1166  7947907
1167  6675156
1168  6710066
1169  8844842
1170  8657035
1171  7145423
1172  7001207
1173  7882520
1174  9245851
1175  8154719
1176  6668188
1177  7929642
1178  8929559
1179  8834476
1180  7682002
1181  7095674
1182  8947730
1183  9241962
1184  7880912
1185  7584029
1186  8159511
1187  9544229
1188  8944638
1189  7354080
1190  8342503
1191  9421237
1192  9435632
1193  8438336
1194  7531149
1195  9209373
1196  9953679
1197  8623294
1198  8032720
1199  8416314
1200 10002000
1201  9941727
1202  8063411
1203  8522595
1204  9752482
1205 10064826
1206  9219864
1207  7911948
1208  9269998
1209 10513900
1210  9461857
1211  8724561
1212  8812286
1213 10276897
1214 10695782
1215  8815270
1216  8740798
1217  9897482
1218 10464305
1219 10013379
1220  8537438
1221  9433389
1222 10985091
1223 10257392
1224  9396201
1225  9158881
1226 10401998
1227 11263704
1228  9521747
1229  9053426
1230 10189020
1231 10942830
1232 10768073
1233  9146352
1234  9567833
1235 11385694
1236 10989505
1237 10011223
1238  9448321
1239 10441072
1240 11757765
1241 10384726
1242  9599326
1243 10552672
1244 11306421
1245 11382311
1246  9814268
1247  9771426
1248 11597199
1249 11495934
1250 10565605
1251  9927177
1252 10716102
1253 12347015
1254 11207731
1255  9938148
1256 10661502
1257 11642993
1258 12125301
1259 10589735
1260  9900440
1261 11676288
1262 12066129
1263 11278815
1264 10474425
1265 10865404
1266 12648332
1267 11945236
1268 10447391
1269 10942869
1270 11902408
1271 12565461
1272 11254211
1273 10226001
1274 11937666
1275 12678980
1276 11951504
1277 10955900
1278 10894417
1279 12788787
1280 12690730
1281 10985536
1282 11003986
1283 12006837
1284 13207569
1285 12266262
1286 10579319
1287 11848202
1288 13101758
1289 12692513
1290 11496003
1291 10835531
1292 12717502
1293 13426347
1294 11866743
1295 11407827
1296 12003234
1297 13327053
1298 13050211
1299 11243008
1300 11891183
1301 13153642
1302 13126729
1303 12295683
1304 11314618
1305 12717378
1306 13776230
1307 12493166
1308 11891713
1309 12239767
1310 13470608
1311 13602476
1312 11749560
1313 11955171
1314 13290115
1315 13535410
1316 12939478
1317 11784399
1318 12863878
1319 14238943
1320 13072069
1321 12164933
1322 12323065
1323 13573207
1324 14127839
1325 12320943
1326 12164498
1327 13594641
1328 14034816
1329 13517992
1330 12111801
1331 12751805
1332 14446572
1333 13692392
1334 12665412
1335 12521735
1336 13590884
1337 14665851
1338 13139516
1339 12404716
1340 13553542
1341 14191609
1342 14043626
1343 12601412
1344 12714594
1345 14583843
1346 14267414
1347 13162805
1348 12783317
1349 13668115
1350 15048923
1351 13770947
1352 12603486
1353 13577349
1354 14359171
1355 14505603
1356 13197558
1357 12829096
1358 14619413
1359 14744095
1360 13759588
1361 13189469
1362 13598678
1363 15069064
1364 14266401
1365 12910860
1366 13686559
1367 14602379
1368 14992733
1369 13745463
1370 12842588
1371 14567918
1372 15181819
1373 14247066
1374 13435154
1375 13545694
1376 15202065
1377 14913705
1378 13293584
1379 13675641
1380 14642172
1381 15322697
1382 14429653
1383 13142637
1384 14468181
1385 15319216
1386 14582192
1387 13789950
1388 13581589
1389 15181385
1390 15458425
1391 13880618
1392 13918945
1393 14726411
1394 15466322
1395 14838224
1396 13317251
1397 14340592
1398 15518653
1399 14987117
1400 14196596
1401 13776508
1402 15264572
1403 15892401
1404 14179997
1405 13795382
1406 14630145
1407 15678813
1408 15453446
1409 13683054
1410 14280529
1411 15752899
1412 15489064
1413 14596401
1414 13754164
1415 14985116
1416 16141344
1417 14722582
1418 14052510
1419 14645771
1420 15677950
1421 15866505
1422 14150296
1423 14239328
1424 15704770
1425 15727283
1426 15000850
1427 13909151
1428 14743288
1429 16330203
1430 15252639
1431 14217988
1432 14576950
1433 15739492
1434 16349501
1435 14563654
1436 14071810
1437 15610283
1438 15968608
1439 15377419
1440 14165822
1441 14593453
1442 16413019
1443 15782557
1444 14552207
1445 14516192
1446 15451309
1447 16536216
1448 15148867
1449 14099062
1450 15355268
1451 16078168
1452 15882200
1453 14603601
1454 14418988
1455 16278769
1456 16172672
1457 14876355
1458 14530186
1459 15233705
1460 16584084
1461 15614691
1462 14240907
1463 15233770
1464 16133319
1465 16182418
1466 14973263
1467 14282765
1468 16010009
1469 16416719
1470 15264962
1471 14716484
1472 15083418
1473 16534793
1474 16061923
1475 14494900
1476 15105918
1477 16009690
1478 16250778
1479 15297650
1480 14312104
1481 15793565
1482 16556455
1483 15566389
1484 14926689
1485 15031894
1486 16477654
1487 16421649
1488 14674061
1489 14875920
1490 15862457
1491 16408078
1492 15689375
1493 14315867
1494 15489881
1495 16696977
1496 15948107
1497 15167465
1498 14917524
1499 16202962
1500 16573112
1501 14901082
1502 14787638
1503 15700831
1504 16367437
1505 16073557
1506 14655870
1507 15324455
1508 16557411
1509 16010128
1510 15278081
1511 14818970
1512 15918151
1513 16765656
1514 15285434
1515 14829275
1516 15633221
1517 16367429
1518 16251781
1519 14665254
1520 14998371
1521 16519313
1522 16208122
1523 15357510
1524 14743767
1525 15725659
1526 16953326
1527 15622879
1528 14758200
1529 15386663
1530 16218553
1531 16479986
1532 14921654
1533 14699813
1534 16258328
1535 16374715
1536 15688827
1537 14807769
1538 15314981
1539 16816258
1540 15892034
1541 14737810
1542 15118319
1543 15983506
1544 16579565
1545 15191955
1546 14577363
1547 16119425
1548 16491342
1549 15801190
1550 14805317
1551 14995465
1552 16636240
1553 16115431
1554 14778570
1555 14943952
1556 15765250
1557 16645666
1558 15473786
1559 14371122
1560 15752792
1561 16506242
1562 15988086
1563 14851435
1564 14618271
1565 16360219
1566 16335093
1567 14899935
1568 14753688
1569 15486358
1570 16652385
1571 15877472
1572 14343667
1573 15244898
1574 16200120
1575 16059671
1576 15036143
1577 14349806
1578 15997695
1579 16573181
1580 15189558
1581 14643336
1582 15079777
1583 16370558
1584 16032580
1585 14327288
1586 14911591
1587 16054183
1588 16183373
1589 15337321
1590 14269600
1591 15474422
1592 16394462
1593 15289671
1594 14587632
1595 14680426
1596 15975680
1597 16257410
1598 14560831
1599 14610816
1600 15713155
1601 16091562
1602 15454281
1603 14111380
1604 14992868
1605 16277309
1606 15410627
1607 14539200
1608 14437854
1609 15653355
1610 16319333
1611 14685235
1612 14303064
1613 15328743
1614 15907593
1615 15605451
1616 14097895
1617 14432051
1618 15929703
1619 15549019
1620 14719693
1621 14267629
1622 15151617
1623 16205585
1624 14852978
1625 14083547
1626 14904072
1627 15559420
1628 15579894
1629 14224128
1630 14187142
1631 15685751
1632 15493102
1633 14648749
1634 14107905
1635 14715638
1636 15945651
1637 14889783
1638 13897894
1639 14603252
1640 15329129
1641 15553334
1642 14242531
1643 13803438
1644 15354415
1645 15492519
1646 14595345
1647 13849533
1648 14229507
1649 15712385
1650 15040759
1651 13802301
1652 14261252
1653 14998177
1654 15465710
1655 14329308
1656 13419080
1657 14746429
1658 15246258
1659 14605680
1660 13814346
1661 13833812
1662 15384284
1663 15160074
1664 13758811
1665 13901878
1666 14563622
1667 15203583
1668 14317757
1669 13130938
1670 14283361
1671 15063491
1672 14542556
1673 13740019
1674 13473250
1675 14931462
1676 15083872
1677 13630530
1678 13500521
1679 14123963
1680 14968014
1681 14414864
1682 12942420
1683 13759513
1684 14833398
1685 14544703
1686 13658516
1687 13011328
1688 14382096
1689 15031883
1690 13590381
1691 13096797
1692 13620821
1693 14676001
1694 14546533
1695 12913395
1696 13254937
1697 14397709
1698 14331579
1699 13563252
1700 12632572
1701 13713010
1702 14823052
1703 13681754
1704 12932747
1705 13190540
1706 14216955
1707 14464442
1708 12775760
1709 12660621
1710 13915834
1711 14164692
1712 13543744
1713 12424426
1714 13141884
1715 14527915
1716 13662047
1717 12720805
1718 12723815
1719 13633370
1720 14267995
1721 12751979
1722 12226241
1723 13425899
1724 13935933
1725 13550650
1726 12269103
1727 12537934
1728 14116028
1729 13632922
1730 12518711
1731 12248643
1732 13043661
1733 14049189
1734 12767440
1735 11800439
1736 12829025
1737 13592490
1738 13523858
1739 12214313
1740 11901485
1741 13445287
1742 13462441
1743 12478889
1744 11961105
1745 12427656
1746 13679799
1747 12863293
1748 11612056
1749 12236647
1750 12994337
1751 13214253
1752 12124581
1753 11453341
1754 12855741
1755 13195023
1756 12312546
1757 11709298
1758 11918542
1759 13249561
1760 12775408
1761 11320177
1762 11689170
1763 12502029
1764 12918038
1765 12026098
1766 11038489
1767 12285957
1768 12997236
1769 12233499
1770 11410193
1771 11231479
1772 12597751
1773 12684041
1774 11192439
1775 11199945
1776 11944493
1777 12589869
1778 12018169
1779 10774153
1780 11619933
1781 12475961
1782 11913361
1783 11191581
1784 10810803
1785 11984629
1786 12440212
1787 11065318
1788 10829212
1789 11462562
1790 12151419
1791 11810974
1792 10403914
1793 10963387
1794 12055724
1795 11653609
1796 10877769
1797 10336909
1798 11393124
1799 12184835
1800 10901022
1801 10405954
1802 10950040
1803 11655796
1804 11596765
1805 10133766
1806 10300540
1807 11533726
1808 11418741
1809 10707585
1810  9946286
1811 10741403
1812 11831039
1813 10703073
1814  9869774
1815 10278368
1816 11136043
1817 11451450
1818 10000307
1819  9721555
1820 11003933
1821 11184517
1822 10522709
1823  9509147
1824  9915617
1825 11283100
1826 10566031
1827  9586173
1828  9742245
1829 10519608
1830 11181115
1831  9920063
1832  9208220
1833 10321905
1834 10718998
1835 10267203
1836  9208846
1837  9276038
1838 10736613
1839 10375833
1840  9313391
1841  9279374
1842  9936824
1843 10791417
1844  9724019
1845  8628793
1846  9595445
1847 10311139
1848 10067050
1849  8925644
1850  8603990
1851 10160810
1852 10248648
1853  9051941
1854  8660944
1855  9153398
1856 10278809
1857  9613625
1858  8212508
1859  8851932
1860  9707327
1861  9799695
1862  8843177
1863  8099899
1864  9404877
1865  9863156
1866  8816880
1867  8254046
1868  8466688
1869  9636624
1870  9415879
1871  7926670
1872  8241598
1873  9175659
1874  9451930
1875  8619337
1876  7531467
1877  8612508
1878  9448560
1879  8563481
1880  7821612
1881  7815361
1882  9033592
1883  9290328
1884  7766434
1885  7628736
1886  8443259
1887  8886786
1888  8354175
1889  7096727
1890  7846913
1891  8983670
1892  8396234
1893  7612173
1894  7275214
1895  8257806
1896  8877988
1897  7510680
1898  7055619
1899  7742950
1900  8346724
1901  8177896
1902  6840049
1903  7112325
1904  8372141
1905  8093217
1906  7316333
1907  6737207
1908  7484478
1909  8391636
1910  7235128
1911  6542135
1912  7120706
1913  7777727
1914  7869104
1915  6599388
1916  6498250
1917  7717753
1918  7632960
1919  6939617
1920  6267148
1921  6765771
1922  7877936
1923  7001230
1924  6114041
1925  6553267
1926  7237062
1927  7529568
1928  6261973
1929  5750764
1930  6976742
1931  7233993
1932  6594965
1933  5752019
1934  6016059
1935  7407057
1936  6869245
1937  5697389
1938  5837850
1939  6510921
1940  7072704
1941  6026730
1942  5182739
1943  6245284
1944  6718726
1945  6304436
1946  5499704
1947  5383241
1948  6669392
1949  6507596
1950  5335663
1951  5269281
1952  5803605
1953  6551212
1954  5806929
1955  4729834
1956  5608551
1957  6308053
1958  5966212
1959  5060546
1960  4640386
1961  5942942
1962  6167566
1963  4972276
1964  4707045
1965  5184791
1966  6061395
1967  5606741
1968  4283284
1969  4838827
1970  5677358
1971  5557698
1972  4751630
1973  4056134
1974  5196405
1975  5790518
1976  4674227
1977  4179114
1978  4513176
1979  5480544
1980  5340737
1981  3871186
1982  4063503
1983  5003836
1984  5120389
1985  4478039
1986  3519818
1987  4382938
1988  5359067
1989  4490855
1990  3742061
1991  3767428
1992  4724403
1993  5001370
1994  3525505
1995  3332498
1996  4324832
1997  4713706
1998  4243249
1999  3091417
2000  3616466
2001  4788893
2002  4135630
2003  3267810
2004  3095810
2005  3962989
2006  4610977
2007  3328287
2008  2787769
2009  3625886
2010  4155605
2011  3947491
2012  2680086
2013  2733973
2014  4071665
2015  3879935
2016  2989578
2017  2486123
2018  3146148
2019  4171599
2020  3163410
2021  2246474
2022  2872104
2023  3500267
2024  3539460
2025  2394029
2026  2129542
2027  3380005
2028  3411202
2029  2681805
2030  2146058
2031  2489536
2032  3531871
2033  2809835
2034  1774860
2035  2223742
2036  2869115
2037  3109455
2038  2085601
2039  1507606
2040  2736527
2041  3058827
2042  2291242
2043  1572873
2044  1714128
2045  2949584
2046  2565425
2047  1305910
2048  1491928
2049  2207040
2050  2730656
2051  1907425
2052   944857
2053  1910125
2054  2534028
2055  1983154
2056  1149983
2057   922704
2058  2174895
2059  2294950
2060  1033486
2061   916825
2062  1520710
2063  2187958
2064  1645984
2065   460600
2066  1106679
2067  1866783
2068  1554236
2069   858280
2070   379637
2071  1428909
2072  1912496
2073   790931
2074   391297
2075   751157
2076  1509866
2077  1322367
2078    39079
2079   385906
2080  1314262
2081  1202887
2082   531323
2083  -158415
2084   681079
2085  1371010
2086   341073
2087  -137337
2088   239402
2089   970990
2090   953358
2091  -346398
2092  -249478
2093   724095
2094   759286
2095   176990
2096  -709397
2097  -131437
2098   889551
2099   128763
2100  -625439
2101  -495388
2102   342205
2103   739231
2104  -576535
2105  -934311
2106    24988
2107   261201
2108  -203310
2109 -1136372
2110  -815818
2111   305670
2112  -242210
2113 -1010935
2114  -998293
2115  -313824
2116   256510
2117  -892171
2118 -1550285
2119  -686555
2120  -262570
2121  -557854
2122 -1550759
2123 -1503441
2124  -192920
2125  -435099
2126 -1418700
2127 -1689337
2128 -1104142
2129  -223869
2130 -1118525
2131 -2104429
2132 -1423238
2133  -791088
2134  -812289
2135 -1804796
2136 -2211830
2137  -970913
2138  -816977
2139 -1720542
2140 -2216061
2141 -1888140
2142  -825354
2143 -1311648
2144 -2468880
2145 -2046263
2146 -1381126
2147 -1242372
2148 -2139051
2149 -2824886
2150 -1697482
2151 -1237761
2152 -2026860
2153 -2598590
2154 -2503738
2155 -1432343
2156 -1575827
2157 -2829913
2158 -2736945
2159 -2079254
2160 -1687855
2161 -2354272
2162 -3364856
2163 -2467213
2164 -1655585
2165 -2250802
2166 -2986407
2167 -3140520
2168 -2047752
2169 -1867389
2170 -3191413
2171 -3376773
2172 -2709268
2173 -2177649
2174 -2612261
2175 -3734632
2176 -3124310
2177 -2161241
2178 -2548428
2179 -3275783
2180 -3738795
2181 -2863993
2182 -2274541
2183 -3403440
2184 -3897846
2185 -3400524
2186 -2671317
2187 -2752980
2188 -4049123
2189 -3893514
2190 -2824970
2191 -2934910
2192 -3616732
2193 -4230426
2194 -3543735
2195 -2734115
2196 -3636935
2197 -4240514
2198 -3912198
2199 -3327652
2200 -3186551
2201 -4341535
2202 -4484652
2203 -3456996
2204 -3359508
2205 -3889869
2206 -4627343
2207 -4207192
2208 -3181465
2209 -3891996
2210 -4731488
2211 -4544374
2212 -3891525
2213 -3507526
2214 -4598376
2215 -5077636
2216 -4096342
2217 -3769844
2218 -4136263
2219 -4936617
2220 -4875862
2221 -3805181
2222 -4182095
2223 -5084589
2224 -5120807
2225 -4559701
2226 -3899151
2227 -4723656
2228 -5486808
2229 -4658397
2230 -4196751
2231 -4493646
2232 -5334578
2233 -5494098
2234 -4354794
2235 -4486713
2236 -5451616
2237 -5575647
2238 -5096998
2239 -4321903
2240 -4905082
2241 -5858337
2242 -5269601
2243 -4713457
2244 -4838717
2245 -5646313
2246 -6131022
2247 -4998972
2248 -4683206
2249 -5636569
2250 -6047586
2251 -5683642
2252 -4745353
2253 -5118725
2254 -6311713
2255 -5927984
2256 -5218676
2257 -5164466
2258 -5853868
2259 -6535160
2260 -5599267
2261 -5047730
2262 -5869936
2263 -6401048
2264 -6317530
2265 -5430258
2266 -5419422
2267 -6581157
2268 -6459769
2269 -5704738
2270 -5434212
2271 -6002728
2272 -6974950
2273 -6292707
2274 -5476092
2275 -6124811
2276 -6749916
2277 -6792552
2278 -5924938
2279 -5659098
2280 -6842963
2281 -6966441
2282 -6225270
2283 -5869279
2284 -6268520
2285 -7332032
2286 -6920402
2287 -5916765
2288 -6344195
2289 -7061449
2290 -7322954
2291 -6495176
2292 -5829724
2293 -6927670
2294 -7477909
2295 -6861714
2296 -6316159
2297 -6455744
2298 -7619258
2299 -7555039
2300 -6412495
2301 -6524959
2302 -7212114
2303 -7689961
2304 -7126572
2305 -6220803
2306 -7055470
2307 -7855977
2308 -7472779
2309 -6858048
2310 -6643930
2311 -7701591
2312 -8048696
2313 -6957641
2314 -6781964
2315 -7411076
2316 -8063517
2317 -7738531
2318 -6667078
2319 -7224305
2320 -8157070
2321 -7901771
2322 -7299456
2323 -6937565
2324 -7848714
2325 -8463387
2326 -7523927
2327 -7157089
2328 -7623778
2329 -8332602
2330 -8319021
2331 -7156315
2332 -7302690
2333 -8322248
2334 -8353049
2335 -7788886
2336 -7192529
2337 -7950252
2338 -8897116
2339 -8150994
2340 -7558943
2341 -7822321
2342 -8490280
2343 -8724251
2344 -7659939
2345 -7544453
2346 -8513867
2347 -8718695
2348 -8349012
2349 -7673584
2350 -8071993
2351 -9101104
2352 -8611110
2353 -7931201
2354 -8011247
2355 -8606792
2356 -9111858
2357 -8209346
2358 -7817502
2359 -8721288
2360 -9068177
2361 -8783023
2362 -8061511
2363 -8250060
2364 -9320104
2365 -8988978
2366 -8240381
2367 -8267295
2368 -8836367
2369 -9503845
2370 -8754475
2371 -8079361
2372 -8826455
2373 -9327307
2374 -9213137
2375 -8461658
2376 -8317189
2377 -9449619
2378 -9478008
2379 -8698802
2380 -8536802
2381 -8984416
2382 -9798795
2383 -9252612
2384 -8356373
2385 -8941453
2386 -9554221
2387 -9572427
2388 -8909372
2389 -8538342
2390 -9592004
2391 -9877976
2392 -9137646
2393 -8807124
2394 -9052886
2395 -9942076
2396 -9707944
2397 -8684192
2398 -9048826
2399 -9754850
2400 -9936182
2401 -9332519
2402 -8722583
2403 -9692542
2404 -10263100
2405 -9540800
2406 -9058557
2407 -9161706
2408 -10079854
2409 -10126409
2410 -9061795
2411 -9200707
2412 -9940649
2413 -10277122
2414 -9813260
2415 -8949451
2416 -9644919
2417 -10455969
2418 -9939050
2419 -9358704
2420 -9271936
2421 -10206867
2422 -10595391
2423 -9498110
2424 -9306959
2425 -10014541
2426 -10520701
2427 -10236883
2428 -9221947
2429 -9622073
2430 -10598884
2431 -10343888
2432 -9780018
2433 -9477649
2434 -10209280
2435 -10855359
2436 -9930232
2437 -9484536
2438 -10030359
2439 -10611649
2440 -10613415
2441 -9602063
2442 -9708532
2443 -10794479
2444 -10741006
2445 -10109330
2446 -9611368
2447 -10205570
2448 -11105013
2449 -10336769
2450 -9653489
2451 -10059844
2452 -10727004
2453 -11009571
2454 -10057633
2455 -9752362
2456 -10743932
2457 -10982234
2458 -10513269
2459 -9835603
2460 -10082121
2461 -11174874
2462 -10814931
2463 -10014325
2464 -10177872
2465 -10768704
2466 -11246836
2467 -10444649
2468 -9869642
2469 -10734752
2470 -11121033
2471 -10789985
2472 -10135620
2473 -10138886
2474 -11235026
2475 -11137330
2476 -10317526
2477 -10321996
2478 -10803397
2479 -11399172
2480 -10792223
2481 -9982272
2482 -10694426
2483 -11275383
2484 -11125422
2485 -10482879
2486 -10218923
2487 -11258105
2488 -11433914
2489 -10571802
2490 -10380060
2491 -10757665
2492 -11489571
2493 -11156757
2494 -10228623
2495 -10716151
2496 -11361968
2497 -11328857
2498 -10761780
2499 -10294330
2500 -11194223
2501 -11609454
2502 -10828306
2503 -10504923
2504 -10775214
2505 -11571334
2506 -11516274
2507 -10504091
2508 -10720933
2509 -11391539
2510 -11505305
2511 -11046617
2512 -10398788
2513 -11093022
2514 -11720257
2515 -11095622
2516 -10724253
2517 -10841302
2518 -11557876
2519 -11715350
2520 -10723178
2521 -10741180
2522 -11427137
2523 -11619438
2524 -11248441
2525 -10515259
2526 -11071579
2527 -11924944
2528 -11402012
2529 -10846089
2530 -10821201
2531 -11529097
2532 -11918952
2533 -10900827
2534 -10651410
2535 -11392519
2536 -11785140
2537 -11574380
2538 -10689810
2539 -10925972
2540 -11920411
2541 -11674385
2542 -11065701
2543 -10797459
2544 -11355561
2545 -12060574
2546 -11269175
2547 -10745866
2548 -11318045
2549 -11807644
2550 -11803624
2551 -10920024
2552 -10846307
2553 -11849182
2554 -11785517
2555 -11188338
2556 -10874927
2557 -11336115
2558 -12186777
2559 -11549281
2560 -10803752
2561 -11247974
2562 -11794534
2563 -11948897
2564 -11096786
2565 -10734253
2566 -11746908
2567 -11993785
2568 -11453902
2569 -10979266
2570 -11175077
2571 -12146720
2572 -11807738
2573 -10907110
2574 -11127897
2575 -11692682
2576 -12038409
2577 -11329344
2578 -10725237
2579 -11645781
2580 -12110489
2581 -11651538
2582 -11057418
2583 -11019766
2584 -12035714
2585 -12026639
2586 -11061360
2587 -11038476
2588 -11552054
2589 -12105485
2590 -11633142
2591 -10794927
2592 -11443887
2593 -12068092
2594 -11793518
2595 -11213989
2596 -10912227
2597 -11816933
2598 -12118409
2599 -11256064
2600 -11063926
2601 -11450389
2602 -12066669
2603 -11838179
2604 -10866415
2605 -11231588
2606 -11959149
2607 -11850592
2608 -11338509
2609 -10893674
2610 -11688050
2611 -12216604
2612 -11408441
2613 -11022113
2614 -11305602
2615 -11969009
2616 -11977014
2617 -10934120
2618 -11041418
2619 -11842372
2620 -11956389
2621 -11550702
2622 -10899368
2623 -11430843
2624 -12198975
2625 -11587571
2626 -11064378
2627 -11131516
2628 -11740914
2629 -12045636
2630 -11137330
2631 -10984895
2632 -11709008
2633 -11905911
2634 -11616460
2635 -10917325
2636 -11217922
2637 -12097104
2638 -11672425
2639 -11072706
2640 -11055383
2641 -11631635
2642 -12118703
2643 -11252860
2644 -10848745
2645 -11549567
2646 -11868594
2647 -11665245
2648 -10921032
2649 -10992967
2650 -11951027
2651 -11740824
2652 -11134348
2653 -11006540
2654 -11421623
2655 -12056520
2656 -11381303
2657 -10753584
2658 -11302564
2659 -11736874
2660 -11722398
2661 -10987117
2662 -10777451
2663 -11753133
2664 -11815498
2665 -11196812
2666 -10921708
2667 -11187075
2668 -11907265
2669 -11432572
2670 -10664301
2671 -11122002
2672 -11622072
2673 -11726818
2674 -11090222
2675 -10685813
2676 -11563698
2677 -11769218
2678 -11163952
2679 -10786545
2680 -10923241
2681 -11750777
2682 -11572688
2683 -10703267
2684 -10923190
2685 -11444156
2686 -11689385
2687 -11148234
2688 -10514196
2689 -11270752
2690 -11717178
2691 -11176383
2692 -10717896
2693 -10723458
2694 -11597297
2695 -11653364
2696 -10673266
2697 -10669375
2698 -11217526
2699 -11616676
2700 -11200945
2701 -10342136
2702 -10910030
2703 -11620823
2704 -11280240
2705 -10740260
2706 -10490638
2707 -11268866
2708 -11639419
2709 -10737040
2710 -10489724
2711 -10912203
2712 -11396651
2713 -11237878
2714 -10322639
2715 -10623025
2716 -11422641
2717 -11258385
2718 -10753399
2719 -10325602
2720 -10926276
2721 -11518077
2722 -10738617
2723 -10310373
2724 -10654800
2725 -11231318
2726 -11287137
2727 -10301296
2728 -10310181
2729 -11175680
2730 -11176769
2731 -10677162
2732 -10128116
2733 -10575610
2734 -11384222
2735 -10800068
2736 -10216289
2737 -10405302
2738 -10944168
2739 -11239609
2740 -10356871
2741 -10025401
2742 -10768073
2743 -10968258
2744 -10670939
2745 -10070014
2746 -10248701
2747 -11145939
2748 -10816215
2749 -10140118
2750 -10163490
2751 -10618919
2752 -11073636
2753 -10318727
2754 -9791016
2755 -10504574
2756 -10836827
2757 -10615179
2758 -9982804
2759 -9943432
2760 -10849156
2761 -10731829
2762 -10037554
2763 -9931214
2764 -10282959
2765 -10886216
2766 -10365602
2767 -9652401
2768 -10171196
2769 -10615904
2770 -10544537
2771 -9915458
2772 -9611742
2773 -10494482
2774 -10634442
2775 -9934198
2776 -9690770
2777 -9966680
2778 -10682763
2779 -10369069
2780 -9498256
2781 -9821343
2782 -10334795
2783 -10408992
2784 -9844629
2785 -9307685
2786 -10074593
2787 -10485858
2788 -9907286
2789 -9552192
2790 -9635845
2791 -10347600
2792 -10296492
2793 -9377736
2794 -9479473
2795 -9975395
2796 -10161406
2797 -9790807
2798 -9159704
2799 -9754803
2800 -10289976
2801 -9787145
2802 -9385318
2803 -9318473
2804 -9948248
2805 -10110989
2806 -9223255
2807 -9173616
2808 -9700899
2809 -9963636
2810 -9685165
2811 -8926519
2812 -9364434
2813 -10089377
2814 -9672722
2815 -9150635
2816 -8960308
2817 -9576918
2818 -9985548
2819 -9147497
2820 -8893934
2821 -9377960
2822 -9718209
2823 -9579794
2824 -8773289
2825 -8918016
2826 -9706721
2827 -9516383
2828 -9050148
2829 -8741825
2830 -9184511
2831 -9776193
2832 -9088725
2833 -8615499
2834 -9000765
2835 -9412985
2836 -9439715
2837 -8576833
2838 -8496292
2839 -9379993
2840 -9377113
2841 -8900639
2842 -8487936
2843 -8805082
2844 -9525451
2845 -8951460
2846 -8314038
2847 -8584839
2848 -9039783
2849 -9269783
2850 -8509565
2851 -8142938
2852 -8956622
2853 -9185359
2854 -8781320
2855 -8233595
2856 -8318374
2857 -9158649
2858 -8856100
2859 -8083783
2860 -8173527
2861 -8662405
2862 -9100264
2863 -8473480
2864 -7845836
2865 -8498639
2866 -8864512
2867 -8579394
2868 -8008494
2869 -7871713
2870 -8746037
2871 -8755943
2872 -7975307
2873 -7854062
2874 -8214815
2875 -8771599
2876 -8357303
2877 -7575379
2878 -8053497
2879 -8520535
2880 -8348908
2881 -7845875
2882 -7540880
2883 -8327646
2884 -8541964
2885 -7801824
2886 -7572110
2887 -7810222
2888 -8398613
2889 -8183569
2890 -7297999
2891 -7589584
2892 -8174354
2893 -8163305
2894 -7691799
2895 -7172169
2896 -7841019
2897 -8318677
2898 -7657197
2899 -7257737
2900 -7355194
2901 -7969113
2902 -8031917
2903 -7129880
2904 -7205892
2905 -7792591
2906 -7886086
2907 -7519963
2908 -6887294
2909 -7311117
2910 -7919502
2911 -7442434
2912 -7012885
2913 -7001141
2914 -7554655
2915 -7838604
2916 -6996353
2917 -6800407
2918 -7356485
2919 -7561819
2920 -7312886
2921 -6577340
2922 -6809369
2923 -7577585
2924 -7263346
2925 -6774588
2926 -6645939
2927 -7113548
2928 -7564202
2929 -6797420
2930 -6410205
2931 -6891652
2932 -7187454
2933 -7092015
2934 -6368299
2935 -6376375
2936 -7188174
2937 -7060794
2938 -6537048
2939 -6256402
2940 -6593765
2941 -7211687
2942 -6625238
2943 -6051898
2944 -6438341
2945 -6820365
2946 -6888124
2947 -6177573
2948 -5921734
2949 -6697752
2950 -6761569
2951 -6293095
2952 -5949434
2953 -6109919
2954 -6791579
2955 -6435844
2956 -5786560
2957 -6027669
2958 -6403329
2959 -6577451
2960 -5980565
2961 -5546348
2962 -6243693
2963 -6437738
2964 -5996555
2965 -5633368
2966 -5705100
2967 -6435404
2968 -6240262
2969 -5482482
2970 -5598834
2971 -5981451
2972 -6241968
2973 -5737107
2974 -5133232
2975 -5748471
2976 -6136422
2977 -5787477
2978 -5365403
2979 -5247094
2980 -5982096
2981 -6031782
2982 -5207087
2983 -5113318
2984 -5476329
2985 -5887090
2986 -5563585
2987 -4813200
2988 -5272823
2989 -5803198
2990 -5541917
2991 -5074102
2992 -4807076
2993 -5451435
2994 -5728919
2995 -4984279
2996 -4755019
2997 -5025057
2998 -5481313
2999 -5369943
3000 -4541990
3001 -4750392
3002 -5376856
3003 -5263189
3004 -4790915
3005 -4343278
3006 -4899503
3007 -5438625
3008 -4776377
3009 -4373731
3010 -4568795
3011 -5086253
3012 -5139355
3013 -4259209
3014 -4215410
3015 -4885787
3016 -4957716
3017 -4582087
3018 -4014717
3019 -4371609
3020 -5073158
3021 -4599244
3022 -4062078
3023 -4076998
3024 -4568497
3025 -4866061
3026 -4051081
3027 -3736974
3028 -4363268
3029 -4614216
3030 -4389703
3031 -3742124
3032 -3838141
3033 -4588871
3034 -4321426
3035 -3763642
3036 -3662218
3037 -4040472
3038 -4505163
3039 -3875808
3040 -3405174
3041 -3910508
3042 -4212867
3043 -4100619
3044 -3470384
3045 -3335873
3046 -4095127
3047 -4025966
3048 -3468952
3049 -3279623
3050 -3568296
3051 -4141850
3052 -3668122
3053 -3033390
3054 -3409577
3055 -3760937
3056 -3757304
3057 -3187055
3058 -2871770
3059 -3593653
3060 -3744565
3061 -3228917
3062 -2937190
3063 -3052906
3064 -3682829
3065 -3441482
3066 -2712401
3067 -2910245
3068 -3298983
3069 -3431141
3070 -2965899
3071 -2478149
3072 -3089684
3073 -3404794
3074 -2952744
3075 -2599653
3076 -2587995
3077 -3191563
3078 -3141180
3079 -2388307
3080 -2465725
3081 -2861679
3082 -3070905
3083 -2729463
3084 -2123372
3085 -2594045
3086 -3023265
3087 -2635900
3088 -2229874
3089 -2102578
3090 -2713720
3091 -2887254
3092 -2126222
3093 -2035764
3094 -2413418
3095 -2710703
3096 -2472158
3097 -1737943
3098 -2039022
3099 -2602996
3100 -2353328
3101 -1934205
3102 -1692676
3103 -2226565
3104 -2607149
3105 -1894885
3106 -1607294
3107 -1885093
3108 -2241636
3109 -2188671
3110 -1443316
3111 -1521750
3112 -2159421
3113 -2074180
3114 -1679611
3115 -1320262
3116 -1705128
3117 -2212255
3118 -1612438
3119 -1209946
3120 -1450801
3121 -1804020
3122 -1879744
3123 -1171490
3124 -1083299
3125 -1740278
3126 -1751719
3127 -1385365
3128  -935022
3129 -1170433
3130 -1811756
3131 -1356342
3132  -833050
3133  -982944
3134 -1386652
3135 -1617231
3136  -918607
3137  -587204
3138 -1227300
3139 -1411222
3140 -1096295
3141  -569236
3142  -634857
3143 -1381955
3144 -1156982
3145  -531904
3146  -531220
3147  -888922
3148 -1288117
3149  -722438
3150  -163495
3151  -650456
3152  -973660
3153  -830386
3154  -312148
3155  -159128
3156  -900496
3157  -904035
3158  -279145
3159  -113144
3160  -366394
3161  -865056
3162  -488957
3163   203160
3164  -173041
3165  -592508
3166  -555226
3167   -67070
3168   282006
3169  -373683
3170  -580385
3171     2863
3172   284343
3173   147651
3174  -419464
3175  -280109
3176   475587
3177   285752
3178  -169076
3179  -229366
3180   202637
3181   721201
3182   175594
3183  -236390
3184   245549
3185   607742
3186   598064
3187    42507
3188   -29225
3189   728074
3190   746723
3191   316892
3192   156121
3193   449234
3194  1056091
3195   698564
3196   154860
3197   493652
3198   887283
3199  1002481
3200   513795
3201   275223
3202   999128
3203  1190751
3204   783002
3205   549874
3206   707944
3207  1338850
3208  1143888
3209   558634
3210   788521
3211  1187634
3212  1401212
3213  1024599
3214   619019
3215  1246258
3216  1585153
3217  1240551
3218   917598
3219   933557
3220  1591587
3221  1638428
3222  1012860
3223  1086348
3224  1474711
3225  1788632
3226  1524701
3227   984924
3228  1439989
3229  1888475
3230  1658492
3231  1355252
3232  1255766
3233  1838913
3234  2061616
3235  1476592
3236  1430229
3237  1762034
3238  2084998
3239  1949335
3240  1361411
3241  1677959
3242  2223742
3243  2090865
3244  1768550
3245  1580651
3246  2110698
3247  2480689
3248  1900389
3249  1702329
3250  2019383
3251  2408827
3252  2400050
3253  1762332
3254  1914164
3255  2550861
3256  2521106
3257  2202730
3258  1894358
3259  2314261
3260  2849932
3261  2359535
3262  2015064
3263  2255077
3264  2700578
3265  2856948
3266  2224692
3267  2175299
3268  2804428
3269  2904825
3270  2635449
3271  2222093
3272  2498250
3273  3147584
3274  2829721
3275  2410640
3276  2546572
3277  2970536
3278  3272658
3279  2684846
3280  2400612
3281  2988446
3282  3241204
3283  3066337
3284  2607279
3285  2698492
3286  3437658
3287  3315607
3288  2816050
3289  2820691
3290  3186396
3291  3599851
3292  3127694
3293  2700674
3294  3213165
3295  3561096
3296  3480251
3297  3034260
3298  2934474
3299  3662452
3300  3732584
3301  3228552
3302  3071794
3303  3342051
3304  3905982
3305  3649641
3306  3062245
3307  3393168
3308  3818223
3309  3890772
3310  3490155
3311  3185466
3312  3818139
3313  4070583
3314  3628006
3315  3411701
3316  3574819
3317  4158270
3318  4086544
3319  3470657
3320  3659242
3321  4064927
3322  4194010
3323  3881263
3324  3470696
3325  3984476
3326  4393134
3327  4031613
3328  3754621
3329  3815452
3330  4407605
3331  4510663
3332  3838121
3333  3859028
3334  4286520
3335  4524509
3336  4292602
3337  3761908
3338  4142561
3339  4703484
3340  4478542
3341  4151203
3342  4039570
3343  4552971
3344  4847243
3345  4246557
3346  4092006
3347  4474688
3348  4797805
3349  4731135
3350  4157484
3351  4338198
3352  4921960
3353  4808750
3354  4501991
3355  4310414
3356  4695033
3357  5119169
3358  4655708
3359  4411687
3360  4713621
3361  5026395
3362  5076162
3363  4527113
3364  4532851
3365  5119298
3366  5124318
3367  4842519
3368  4596911
3369  4898018
3370  5413731
3371  5036112
3372  4677625
3373  4931392
3374  5268857
3375  5387496
3376  4866195
3377  4739939
3378  5344041
3379  5444594
3380  5174916
3381  4890196
3382  5064498
3383  5661274
3384  5423935
3385  4970143
3386  5091034
3387  5427054
3388  5689964
3389  5264200
3390  4954615
3391  5502521
3392  5757130
3393  5544841
3394  5188020
3395  5208376
3396  5847901
3397  5776734
3398  5257869
3399  5286062
3400  5620954
3401  5985402
3402  5659102
3403  5210473
3404  5654884
3405  5985112
3406  5847385
3407  5491601
3408  5381096
3409  5997930
3410  6107620
3411  5598408
3412  5521544
3413  5794086
3414  6226800
3415  6015588
3416  5444318
3417  5755827
3418  6192400
3419  6163785
3420  5814055
3421  5563102
3422  6138360
3423  6435069
3424  5956747
3425  5740985
3426  5911144
3427  6397281
3428  6363498
3429  5741364
3430  5880429
3431  6355251
3432  6451131
3433  6171873
3434  5794826
3435  6233094
3436  6662549
3437  6272115
3438  5982779
3439  6061366
3440  6519719
3441  6659048
3442  6065326
3443  6052285
3444  6509633
3445  6688305
3446  6490696
3447  6023986
3448  6301703
3449  6845841
3450  6586540
3451  6233301
3452  6199830
3453  6652018
3454  6958428
3455  6417305
3456  6204732
3457  6631971
3458  6902162
3459  6791772
3460  6254276
3461  6348418
3462  6976389
3463  6892039
3464  6537017
3465  6405344
3466  6722325
3467  7160918
3468  6742085
3469  6403370
3470  6696716
3471  7010298
3472  7062733
3473  6580817
3474  6482927
3475  7081524
3476  7150681
3477  6834147
3478  6600521
3479  6803701
3480  7308244
3481  7018638
3482  6598922
3483  6829851
3484  7158941
3485  7305227
3486  6875218
3487  6637182
3488  7175794
3489  7336208
3490  7055796
3491  6792579
3492  6888106
3493  7431256
3494  7304883
3495  6826634
3496  6956829
3497  7270082
3498  7502909
3499  7156145
3500  6780373
3501  7244043
3502  7505324
3503  7275413
3504  6989479
3505  6987391
3506  7542309
3507  7576638
3508  7069115
3509  7073555
3510  7355014
3511  7642285
3512  7401469
3513  6936514
3514  7285907
3515  7656204
3516  7509438
3517  7225580
3518  7115298
3519  7616961
3520  7775390
3521  7274342
3522  7179210
3523  7422293
3524  7742705
3525  7626197
3526  7129780
3527  7365789
3528  7784666
3529  7715740
3530  7437655
3531  7220022
3532  7640426
3533  7934725
3534  7483912
3535  7288420
3536  7482422
3537  7867495
3538  7886394
3539  7331155
3540  7392780
3541  7867630
3542  7899970
3543  7629113
3544  7295712
3545  7638021
3546  8090778
3547  7740559
3548  7442554
3549  7547291
3550  7918039
3551  8072437
3552  7545465
3553  7439030
3554  7879896
3555  8024601
3556  7846849
3557  7459156
3558  7649696
3559  8179289
3560  7970302
3561  7612543
3562  7620003
3563  7946531
3564  8207235
3565  7728291
3566  7502843
3567  7921125
3568  8140350
3569  8027015
3570  7600119
3571  7658068
3572  8253393
3573  8157416
3574  7747998
3575  7658191
3576  7941766
3577  8331161
3578  7952272
3579  7587255
3580  7936440
3581  8240167
3582  8212800
3583  7775322
3584  7644863
3585  8206524
3586  8283877
3587  7911523
3588  7742495
3589  7940573
3590  8404475
3591  8182834
3592  7713210
3593  7923718
3594  8239355
3595  8333868
3596  7957955
3597  7675377
3598  8171935
3599  8391757
3600  8080504
3601  7847990
3602  7940361
3603  8429190
3604  8340427
3605  7814755
3606  7913119
3607  8240232
3608  8406252
3609  8136065
3610  7753262
3611  8149389
3612  8465638
3613  8230264
3614  7957170
3615  7919811
3616  8383510
3617  8468773
3618  7957269
3619  7919530
3620  8221066
3621  8475760
3622  8309595
3623  7841559
3624  8094717
3625  8509053
3626  8347354
3627  8043351
3628  7896960
3629  8313334
3630  8558713
3631  8113836
3632  7958951
3633  8195328
3634  8480193
3635  8434910
3636  7945994
3637  8046138
3638  8477167
3639  8421717
3640  8159891
3641  7940646
3642  8256574
3643  8620369
3644  8240390
3645  8003538
3646  8172383
3647  8442073
3648  8493522
3649  8011821
3650  8008578
3651  8461001
3652  8488947
3653  8256215
3654  7997085
3655  8218420
3656  8639122
3657  8329190
3658  7998110
3659  8120644
3660  8410000
3661  8568307
3662  8120947
3663  7968331
3664  8418207
3665  8537130
3666  8342536
3667  8012676
3668  8114508
3669  8600141
3670  8421186
3671  8054206
3672  8088500
3673  8355240
3674  8594357
3675  8230693
3676  7962071
3677  8336362
3678  8516742
3679  8387091
3680  8057282
3681  8036159
3682  8530465
3683  8489784
3684  8100484
3685  8060866
3686  8295355
3687  8612872
3688  8312158
3689  7915417
3690  8227042
3691  8491733
3692  8421151
3693  8100105
3694  7969797
3695  8462026
3696  8549968
3697  8170374
3698  8030103
3699  8185163
3700  8551705
3701  8386219
3702  7915389
3703  8101589
3704  8432301
3705  8479038
3706  8172078
3707  7896799
3708  8325166
3709  8558405
3710  8213585
3711  7997950
3712  8069645
3713  8465439
3714  8454112
3715  7953967
3716  8021508
3717  8350611
3718  8459198
3719  8223745
3720  7856454
3721  8161375
3722  8496025
3723  8232128
3724  7970013
3725  7976643
3726  8367302
3727  8495738
3728  7993610
3729  7921698
3730  8235845
3731  8404291
3732  8236057
3733  7813211
3734  8015765
3735  8435292
3736  8260339
3737  7979356
3738  7881329
3739  8222054
3740  8476894
3741  8027662
3742  7820238
3743  8079754
3744  8320457
3745  8266935
3746  7810253
3747  7863718
3748  8336944
3749  8278481
3750  7983352
3751  7782731
3752  8038423
3753  8393795
3754  8047930
3755  7759371
3756  7951485
3757  8203755
3758  8257019
3759  7838648
3760  7742806
3761  8173835
3762  8213999
3763  7974267
3764  7724780
3765  7857319
3766  8266179
3767  8053580
3768  7714633
3769  7837024
3770  8081313
3771  8216020
3772  7829128
3773  7606025
3774  8009013
3775  8135173
3776  7929205
3777  7668082
3778  7720726
3779  8162021
3780  8058017
3781  7662687
3782  7678967
3783  7903997
3784  8118289
3785  7824649
3786  7479348
3787  7810529
3788  8041689
3789  7913310
3790  7635415
3791  7562127
3792  7992221
3793  8013316
3794  7609942
3795  7548173
3796  7723971
3797  7993146
3798  7801744
3799  7407485
3800  7644717
3801  7904829
3802  7838087
3803  7575448
3804  7415716
3805  7797842
3806  7922528
3807  7542053
3808  7417686
3809  7565816
3810  7858121
3811  7773823
3812  7320339
3813  7460254
3814  7776880
3815  7752927
3816  7493455
3817  7241171
3818  7582525
3819  7835798
3820  7502519
3821  7314755
3822  7394055
3823  7690794
3824  7707646
3825  7243157
3826  7246172
3827  7568545
3828  7636194
3829  7437454
3830  7127171
3831  7370506
3832  7715100
3833  7450643
3834  7199923
3835  7202970
3836  7484105
3837  7607559
3838  7168825
3839  7070930
3840  7388404
3841  7509210
3842  7374209
3843  7022932
3844  7148287
3845  7528311
3846  7359287
3847  7077938
3848  7016996
3849  7266662
3850  7493975
3851  7103924
3852  6898533
3853  7184533
3854  7364824
3855  7286544
3856  6897255
3857  6908096
3858  7334069
3859  7269037
3860  6961046
3861  6836938
3862  7040512
3863  7364271
3864  7054981
3865  6737517
3866  6942809
3867  7165046
3868  7188593
3869  6801423
3870  6654558
3871  7089980
3872  7166309
3873  6885089
3874  6683123
3875  6794693
3876  7175623
3877  6984735
3878  6585710
3879  6693954
3880  6930269
3881  7030259
3882  6715824
3883  6484463
3884  6847629
3885  7007487
3886  6777446
3887  6539863
3888  6537816
3889  6928966
3890  6868671
3891  6457731
3892  6483682
3893  6709293
3894  6881830
3895  6642358
3896  6295361
3897  6577904
3898  6821210
3899  6641908
3900  6375525
3901  6294056
3902  6676552
3903  6747700
3904  6344568
3905  6272480
3906  6458797
3907  6678769
3908  6543541
3909  6140869
3910  6305086
3911  6582467
3912  6490668
3913  6250612
3914  6073204
3915  6402554
3916  6597824
3917  6240826
3918  6079044
3919  6196248
3920  6428745
3921  6397295
3922  5989764
3923  6052253
3924  6346223
3925  6326219
3926  6124022
3927  5893583
3928  6125682
3929  6387413
3930  6082782
3931  5873008
3932  5955414
3933  6189356
3934  6239647
3935  5835445
3936  5794000
3937  6119002
3938  6155627
3939  5973360
3940  5682717
3941  5827240
3942  6155318
3943  5931157
3944  5679187
3945  5709932
3946  5924375
3947  6074745
3948  5705326
3949  5551409
3950  5834254
3951  5936510
3952  5814452
3953  5505000
3954  5537456
3955  5910620
3956  5791156
3957  5517448
3958  5481708
3959  5668968
3960  5868531
3961  5542856
3962  5296075
3963  5554343
3964  5701755
3965  5628301
3966  5331929
3967  5284303
3968  5662704
3969  5622192
3970  5328310
3971  5238434
3972  5373623
3973  5632998
3974  5391890
3975  5068053
3976  5264439
3977  5461836
3978  5442345
3979  5143394
3980  4999711
3981  5380560
3982  5434905
3983  5137660
3984  4980698
3985  5077185
3986  5397608
3987  5255378
3988  4859263
3989  4979528
3990  5203032
3991  5253698
3992  4981609
3993  4729301
3994  5043313
3995  5217049
3996  4967709
3997  4768287
3998  4773389
3999  5110166
4000  5101265
4001  4695885
4002  4695218
4003  4900612
4004  5001034
4005  4813905
4006  4490436
4007  4724627
4008  4970770
4009  4791956
4010  4575945
4011  4507686
4012  4803234
4013  4894604
4014  4492752
4015  4400902
4016  4594866
4017  4762610
4018  4642218
4019  4271080
4020  4410463
4021  4721759
4022  4605083
4023  4363469
4024  4221260
4025  4472316
4026  4666567
4027  4318766
4028  4143410
4029  4299550
4030  4494155
4031  4472889
4032  4081154
4033  4088674
4034  4415118
4035  4381539
4036  4164469
4037  3959523
4038  4135166
4039  4418854
4040  4149462
4041  3906714
4042  3996665
4043  4200085
4044  4255293
4045  3882007
4046  3783395
4047  4108039
4048  4141231
4049  3956582
4050  3718856
4051  3827092
4052  4156394
4053  3964900
4054  3671277
4055  3699446
4056  3885937
4057  4018959
4058  3691972
4059  3488688
4060  3773027
4061  3897434
4062  3782376
4063  3511934
4064  3491984
4065  3839446
4066  3763232
4067  3450306
4068  3404723
4069  3551704
4070  3759201
4071  3525534
4072  3252840
4073  3465124
4074  3617924
4075  3544027
4076  3293519
4077  3185450
4078  3501750
4079  3509842
4080  3225430
4081  3157598
4082  3258260
4083  3480832
4084  3327830
4085  3009739
4086  3152339
4087  3320791
4088  3286901
4089  3068926
4090  2899929
4091  3181470
4092  3279240
4093  3009802
4094  2893424
4095  2954669
4096  3191908
4097  3112272
4098  2748557
4099  2823835
4100  3029842
4101  3041369
4102  2839124
4103  2614782
4104  2870079
4105  3050526
4106  2794193
4107  2613139
4108  2635212
4109  2878980
4110  2887681
4111  2515514
4112  2510695
4113  2731718
4114  2792586
4115  2637490
4116  2353161
4117  2521934
4118  2767871
4119  2581197
4120  2364547
4121  2317651
4122  2545139
4123  2660868
4124  2314083
4125  2219148
4126  2421423
4127  2526951
4128  2415723
4129  2095745
4130  2174586
4131  2473167
4132  2339330
4133  2120144
4134  2037216
4135  2239033
4136  2428484
4137  2108866
4138  1923018
4139  2089832
4140  2237862
4141  2186779
4142  1846093
4143  1828264
4144  2161498
4145  2136085
4146  1910088
4147  1748026
4148  1893110
4149  2146850
4150  1906852
4151  1640091
4152  1742246
4153  1915723
4154  1967065
4155  1654782
4156  1525885
4157  1827714
4158  1874964
4159  1693115
4160  1485716
4161  1542786
4162  1840033
4163  1692961
4164  1396214
4165  1444707
4166  1603032
4167  1711066
4168  1452372
4169  1239570
4170  1500482
4171  1606369
4172  1445923
4173  1231305
4174  1207921
4175  1510455
4176  1473686
4177  1170234
4178  1147288
4179  1283492
4180  1442596
4181  1252249
4182   953614
4183  1141630
4184  1314540
4185  1216284
4186  1004306
4187   905332
4188  1202328
4189  1249612
4190   937929
4191   854804
4192   957607
4193  1142668
4194  1022466
4195   691261
4196   813237
4197  1025834
4198   986343
4199   794946
4200   621816
4201   851755
4202   980390
4203   708995
4204   574240
4205   630443
4206   832982
4207   810483
4208   466026
4209   505704
4210   726167
4211   731963
4212   561880
4213   341621
4214   515857
4215   706851
4216   477687
4217   315199
4218   335295
4219   525424
4220   576136
4221   243595
4222   201290
4223   412336
4224   457637
4225   330555
4226    71924
4227   177121
4228   432724
4229   272941
4230    67854
4231    40069
4232   210294
4233   330789
4234    33983
4235   -85465
4236    86024
4237   164501
4238    96456
4239  -147962
4240  -137132
4241   139748
4242    41431
4243  -166783
4244  -239839
4245  -114693
4246    54687
4247  -192116
4248  -375660
4249  -208082
4250   -93586
4251  -136901
4252  -392520
4253  -441959
4254  -159964
4255  -201980
4256  -423436
4257  -521503
4258  -424288
4259  -206906
4260  -389404
4261  -632735
4262  -515610
4263  -373318
4264  -363255
4265  -617695
4266  -764600
4267  -487145
4268  -433850
4269  -637744
4270  -790079
4271  -736101
4272  -467589
4273  -584219
4274  -883060
4275  -825947
4276  -673033
4277  -617364
4278  -829353
4279 -1042510
4280  -806197
4281  -681764
4282  -850897
4283 -1021061
4284 -1039363
4285  -771701
4286  -796550
4287 -1110647
4288 -1123906
4289  -980757
4290  -870990
4291 -1024255
4292 -1299045
4293 -1122224
4294  -930040
4295 -1062065
4296 -1254429
4297 -1339594
4298 -1092950
4299 -1018174
4300 -1323857
4301 -1401179
4302 -1276528
4303 -1128892
4304 -1210527
4305 -1523489
4306 -1440706
4307 -1220222
4308 -1281216
4309 -1466874
4310 -1615928
4311 -1415823
4312 -1251227
4313 -1504501
4314 -1644518
4315 -1568096
4316 -1412679
4317 -1423457
4318 -1734072
4319 -1735564
4320 -1518504
4321 -1520212
4322 -1662206
4323 -1845886
4324 -1714977
4325 -1505458
4326 -1697698
4327 -1880146
4328 -1859604
4329 -1706567
4330 -1644392
4331 -1933867
4332 -2015509
4333 -1798287
4334 -1756235
4335 -1861932
4336 -2068516
4337 -2007551
4338 -1769906
4339 -1917676
4340 -2114032
4341 -2119497
4342 -1990245
4343 -1871266
4344 -2122253
4345 -2261490
4346 -2075377
4347 -1992570
4348 -2067611
4349 -2293895
4350 -2308853
4351 -2043146
4352 -2102953
4353 -2328186
4354 -2380959
4355 -2269828
4356 -2105140
4357 -2291888
4358 -2506821
4359 -2350750
4360 -2237074
4361 -2287894
4362 -2493339
4363 -2578193
4364 -2324418
4365 -2310212
4366 -2514230
4367 -2595056
4368 -2537839
4369 -2351269
4370 -2487327
4371 -2733684
4372 -2624451
4373 -2492935
4374 -2488785
4375 -2680754
4376 -2817435
4377 -2575350
4378 -2514336
4379 -2717363
4380 -2840834
4381 -2805441
4382 -2603159
4383 -2663053
4384 -2939532
4385 -2887020
4386 -2744379
4387 -2694013
4388 -2848991
4389 -3045946
4390 -2869392
4391 -2733673
4392 -2897638
4393 -3041621
4394 -3060245
4395 -2860190
4396 -2838299
4397 -3106977
4398 -3125285
4399 -2985027
4400 -2915899
4401 -3028649
4402 -3257696
4403 -3133734
4404 -2968145
4405 -3092457
4406 -3238989
4407 -3284398
4408 -3106449
4409 -3023604
4410 -3283476
4411 -3362013
4412 -3235832
4413 -3139407
4414 -3207842
4415 -3460445
4416 -3396284
4417 -3179015
4418 -3259794
4419 -3415635
4420 -3511838
4421 -3351732
4422 -3215372
4423 -3448351
4424 -3585730
4425 -3480185
4426 -3354610
4427 -3368083
4428 -3633038
4429 -3640473
4430 -3410482
4431 -3427323
4432 -3577920
4433 -3724064
4434 -3623709
4435 -3415154
4436 -3592926
4437 -3779882
4438 -3717408
4439 -3572222
4440 -3515814
4441 -3781062
4442 -3876613
4443 -3652115
4444 -3620884
4445 -3748528
4446 -3913416
4447 -3871874
4448 -3630065
4449 -3736460
4450 -3939779
4451 -3921438
4452 -3810144
4453 -3707039
4454 -3918593
4455 -4078803
4456 -3895835
4457 -3808236
4458 -3895027
4459 -4067414
4460 -4084685
4461 -3838328
4462 -3879448
4463 -4106127
4464 -4135387
4465 -4033236
4466 -3895332
4467 -4053571
4468 -4264914
4469 -4116075
4470 -3993479
4471 -4036697
4472 -4207607
4473 -4303388
4474 -4080595
4475 -4034883
4476 -4244177
4477 -4323141
4478 -4262649
4479 -4091245
4480 -4167593
4481 -4407513
4482 -4324870
4483 -4185448
4484 -4195284
4485 -4348860
4486 -4486554
4487 -4298932
4488 -4204705
4489 -4381479
4490 -4476946
4491 -4441221
4492 -4282227
4493 -4304991
4494 -4549958
4495 -4527697
4496 -4378930
4497 -4353345
4498 -4477914
4499 -4648474
4500 -4506446
4501 -4345898
4502 -4501712
4503 -4627773
4504 -4637230
4505 -4466035
4506 -4430479
4507 -4682619
4508 -4714200
4509 -4569606
4510 -4512312
4511 -4588978
4512 -4786765
4513 -4696431
4514 -4517148
4515 -4628645
4516 -4760124
4517 -4804677
4518 -4668432
4519 -4572654
4520 -4791559
4521 -4879922
4522 -4747346
4523 -4666226
4524 -4706610
4525 -4910781
4526 -4880842
4527 -4678226
4528 -4752132
4529 -4897412
4530 -4963861
4531 -4843972
4532 -4705383
4533 -4886485
4534 -5016178
4535 -4907080
4536 -4816849
4537 -4824666
4538 -5027139
4539 -5067602
4540 -4855638
4541 -4862083
4542 -4995000
4543 -5095613
4544 -5016568
4545 -4834985
4546 -4974837
4547 -5147572
4548 -5071590
4549 -4968431
4550 -4938019
4551 -5132154
4552 -5221432
4553 -5012611
4554 -4971398
4555 -5091168
4556 -5214039
4557 -5181323
4558 -4989115
4559 -5064819
4560 -5269063
4561 -5237244
4562 -5118979
4563 -5040452
4564 -5194223
4565 -5348340
4566 -5179048
4567 -5086546
4568 -5184495
4569 -5317858
4570 -5338121
4571 -5133003
4572 -5148649
4573 -5356167
4574 -5364355
4575 -5254265
4576 -5155223
4577 -5268494
4578 -5456347
4579 -5328072
4580 -5205877
4581 -5271025
4582 -5414953
4583 -5476940
4584 -5278578
4585 -5218589
4586 -5424463
4587 -5485218
4588 -5395605
4589 -5261783
4590 -5329741
4591 -5552617
4592 -5481446
4593 -5323045
4594 -5352955
4595 -5475747
4596 -5585793
4597 -5418176
4598 -5306445
4599 -5481822
4600 -5577042
4601 -5534941
4602 -5393240
4603 -5392384
4604 -5622569
4605 -5603020
4606 -5435582
4607 -5422886
4608 -5527458
4609 -5665554
4610 -5558706
4611 -5401124
4612 -5544028
4613 -5666006
4614 -5642798
4615 -5507305
4616 -5458280
4617 -5666823
4618 -5702313
4619 -5547060
4620 -5500469
4621 -5579178
4622 -5747197
4623 -5693841
4624 -5506308
4625 -5581376
4626 -5715247
4627 -5737468
4628 -5615778
4629 -5508025
4630 -5692032
4631 -5801564
4632 -5665877
4633 -5586489
4634 -5626018
4635 -5796363
4636 -5790360
4637 -5590377
4638 -5628537
4639 -5756178
4640 -5812201
4641 -5720690
4642 -5589694
4643 -5722210
4644 -5860144
4645 -5758472
4646 -5673519
4647 -5675173
4648 -5824225
4649 -5871523
4650 -5676171
4651 -5667377
4652 -5801073
4653 -5872547
4654 -5816078
4655 -5655346
4656 -5749156
4657 -5915943
4658 -5838317
4659 -5732699
4660 -5703401
4661 -5848498
4662 -5942406
4663 -5764410
4664 -5717845
4665 -5834045
4666 -5921861
4667 -5887818
4668 -5719933
4669 -5760157
4670 -5937140
4671 -5900433
4672 -5793764
4673 -5747093
4674 -5864223
4675 -5998102
4676 -5852007
4677 -5755861
4678 -5848427
4679 -5945175
4680 -5949144
4681 -5779395
4682 -5769314
4683 -5963317
4684 -5961536
4685 -5865977
4686 -5788396
4687 -5862427
4688 -6031237
4689 -5923830
4690 -5786294
4691 -5853411
4692 -5959037
4693 -5999475
4694 -5843644
4695 -5788543
4696 -5971167
4697 -6005205
4698 -5916624
4699 -5823108
4700 -5864802
4701 -6036899
4702 -5975204
4703 -5812698
4704 -5863074
4705 -5966479
4706 -6037285
4707 -5902185
4708 -5799933
4709 -5951998
4710 -6030295
4711 -5958487
4712 -5847412
4713 -5840610
4714 -6027224
4715 -6025712
4716 -5857801
4717 -5855699
4718 -5946453
4719 -6061516
4720 -5965549
4721 -5804509
4722 -5917141
4723 -6025506
4724 -5992156
4725 -5883659
4726 -5831134
4727 -6007430
4728 -6058546
4729 -5894964
4730 -5862449
4731 -5923575
4732 -6042927
4733 -5990800
4734 -5808930
4735 -5885197
4736 -6020121
4737 -6010468
4738 -5910258
4739 -5822225
4740 -5975547
4741 -6068963
4742 -5921407
4743 -5841352
4744 -5888763
4745 -6022463
4746 -6021416
4747 -5838281
4748 -5860363
4749 -6000151
4750 -6018713
4751 -5927980
4752 -5808505
4753 -5913645
4754 -6051005
4755 -5936885
4756 -5844916
4757 -5856938
4758 -5982802
4759 -6029947
4760 -5852340
4761 -5827655
4762 -5951870
4763 -6001910
4764 -5936125
4765 -5801671
4766 -5861650
4767 -6016790
4768 -5949778
4769 -5846501
4770 -5825175
4771 -5930340
4772 -6016868
4773 -5863858
4774 -5787933
4775 -5895541
4776 -5963575
4777 -5936585
4778 -5795910
4779 -5803811
4780 -5977333
4781 -5942457
4782 -5840509
4783 -5791279
4784 -5861489
4785 -5979867
4786 -5855436
4787 -5747914
4788 -5838153
4789 -5922687
4790 -5918948
4791 -5785117
4792 -5752156
4793 -5907207
4794 -5916889
4795 -5813641
4796 -5743459
4797 -5786389
4798 -5932393
4799 -5851217
4800 -5724771
4801 -5776408
4802 -5860644
4803 -5891894
4804 -5761842
4805 -5686656
4806 -5835815
4807 -5870479
4808 -5780708
4809 -5701699
4810 -5728093
4811 -5870055
4812 -5829280
4813 -5676385
4814 -5714620
4815 -5794892
4816 -5830053
4817 -5724651
4818 -5628203
4819 -5749480
4820 -5824216
4821 -5744801
4822 -5660533
4823 -5656276
4824 -5799561
4825 -5798581
4826 -5635168
4827 -5623943
4828 -5711328
4829 -5780424
4830 -5708532
4831 -5561951
4832 -5659928
4833 -5759569
4834 -5700536
4835 -5613001
4836 -5569683
4837 -5699368
4838 -5742463
4839 -5585333
4840 -5549728
4841 -5622973
4842 -5708838
4843 -5664892
4844 -5514287
4845 -5561107
4846 -5674780
4847 -5642882
4848 -5554461
4849 -5482496
4850 -5593027
4851 -5680159
4852 -5538719
4853 -5471786
4854 -5520079
4855 -5613317
4856 -5609827
4857 -5446376
4858 -5448462
4859 -5577934
4860 -5574393
4861 -5487103
4862 -5402884
4863 -5479583
4864 -5595655
4865 -5490830
4866 -5393784
4867 -5415400
4868 -5514319
4869 -5538421
4870 -5380620
4871 -5342400
4872 -5469974
4873 -5500552
4874 -5430727
4875 -5317631
4876 -5351766
4877 -5490073
4878 -5424702
4879 -5311661
4880 -5302553
4881 -5390226
4882 -5454075
4883 -5320020
4884 -5244329
4885 -5348174
4886 -5402264
4887 -5355786
4888 -5234165
4889 -5227473
4890 -5371679
4891 -5343478
4892 -5229899
4893 -5198722
4894 -5269470
4895 -5359481
4896 -5248145
4897 -5141163
4898 -5220454
4899 -5288296
4900 -5262853
4901 -5144983
4902 -5111063
4903 -5245426
4904 -5253961
4905 -5143312
4906 -5088236
4907 -5133667
4908 -5246298
4909 -5174341
4910 -5033682
4911 -5080553
4912 -5160732
4913 -5172916
4914 -5053869
4915 -4977167
4916 -5107124
4917 -5158438
4918 -5058419
4919 -4985266
4920 -4996206
4921 -5103094
4922 -5077694
4923 -4932583
4924 -4950688
4925 -5020941
4926 -5056902
4927 -4974575
4928 -4867989
4929 -4957381
4930 -5027210
4931 -4944105
4932 -4866778
4933 -4859228
4934 -4954145
4935 -4970451
4936 -4836614
4937 -4819244
4938 -4884026
4939 -4925504
4940 -4861802
4941 -4739114
4942 -4809974
4943 -4894398
4944 -4837524
4945 -4750251
4946 -4721932
4947 -4811177
4948 -4858505
4949 -4717865
4950 -4678239
4951 -4734608
4952 -4792083
4953 -4749544
4954 -4615123
4955 -4638949
4956 -4746994
4957 -4717980
4958 -4635942
4959 -4583314
4960 -4659478
4961 -4725854
4962 -4605283
4963 -4532963
4964 -4579529
4965 -4643660
4966 -4633354
4967 -4499261
4968 -4490925
4969 -4601375
4970 -4591247
4971 -4505992
4972 -4436740
4973 -4485183
4974 -4577276
4975 -4478630
4976 -4389607
4977 -4418882
4978 -4494133
4979 -4503214
4980 -4369740
4981 -4327011
4982 -4434309
4983 -4449440
4984 -4365315
4985 -4281151
4986 -4315344
4987 -4430422
4988 -4360692
4989 -4253189
4990 -4256765
4991 -4323060
4992 -4361623
4993 -4243257
4994 -4156689
4995 -4255407
4996 -4294777
4997 -4244007
4998 -4147636
4999 -4134628
5000 -4259114
5001 -4227775
5002 -4112065
5003 -4089944
5004 -4144325
5005 -4203867
5006 -4108655
5007 -4001100
5008 -4077852
5009 -4137198
5010 -4102319
5011 -4003830
5012 -3968541
5013 -4077531
5014 -4082133
5015 -3963059
5016 -3917944
5017 -3956219
5018 -4041028
5019 -3976282
5020 -3855383
5021 -3897415
5022 -3968135
5023 -3956994
5024 -3854152
5025 -3791472
5026 -3888442
5027 -3925955
5028 -3820732
5029 -3759073
5030 -3777235
5031 -3864496
5032 -3841584
5033 -3698805
5034 -3708470
5035 -3783576
5036 -3787550
5037 -3707468
5038 -3611379
5039 -3686956
5040 -3762683
5041 -3677224
5042 -3599391
5043 -3593094
5044 -3683094
5045 -3681244
5046 -3541404
5047 -3521332
5048 -3592097
5049 -3618693
5050 -3562238
5051 -3452859
5052 -3498849
5053 -3581555
5054 -3515410
5055 -3432727
5056 -3404798
5057 -3476231
5058 -3511149
5059 -3387610
5060 -3339499
5061 -3400427
5062 -3444024
5063 -3405317
5064 -3281093
5065 -3290550
5066 -3388990
5067 -3351016
5068 -3260727
5069 -3219438
5070 -3283154
5071 -3335833
5072 -3237061
5073 -3160684
5074 -3204827
5075 -3248110
5076 -3234292
5077 -3121672
5078 -3093069
5079 -3189122
5080 -3174725
5081 -3097676
5082 -3043264
5083 -3072752
5084 -3155762
5085 -3074670
5086 -2981370
5087 -3006580
5088 -3048552
5089 -3055461
5090 -2948519
5091 -2900125
5092 -2991077
5093 -2997834
5094 -2923337
5095 -2856830
5096 -2876249
5097 -2955778
5098 -2902660
5099 -2795705
5100 -2806472
5101 -2852281
5102 -2873853
5103 -2784211
5104 -2706255
5105 -2784151
5106 -2814357
5107 -2752060
5108 -2676159
5109 -2661056
5110 -2750062
5111 -2728485
5112 -2617222
5113 -2606358
5114 -2646948
5115 -2686270
5116 -2612560
5117 -2512449
5118 -2579079
5119 -2619150
5120 -2579403
5121 -2489574
5122 -2454206
5123 -2542622
5124 -2551816
5125 -2441582
5126 -2405996
5127 -2438635
5128 -2496210
5129 -2433707
5130 -2314602
5131 -2357488
5132 -2421805
5133 -2390331
5134 -2309396
5135 -2256294
5136 -2326864
5137 -2367849
5138 -2265078
5139 -2205701
5140 -2227570
5141 -2285553
5142 -2251937
5143 -2130898
5144 -2143446
5145 -2211958
5146 -2201577
5147 -2133781
5148 -2053122
5149 -2108251
5150 -2173557
5151 -2080845
5152 -2008628
5153 -2009824
5154 -2079013
5155 -2076962
5156 -1953690
5157 -1935816
5158 -1999343
5159 -2012413
5160 -1949456
5161 -1850509
5162 -1885084
5163 -1958089
5164 -1897664
5165 -1820199
5166 -1804009
5167 -1860808
5168 -1891419
5169 -1775579
5170 -1722385
5171 -1780172
5172 -1808856
5173 -1761476
5174 -1668195
5175 -1665861
5176 -1751173
5177 -1707678
5178 -1629490
5179 -1599156
5180 -1639878
5181 -1683510
5182 -1595148
5183 -1516135
5184 -1563060
5185 -1599551
5186 -1574327
5187 -1481560
5188 -1456023
5189 -1536427
5190 -1524456
5191 -1435871
5192 -1390425
5193 -1416551
5194 -1480021
5195 -1411415
5196 -1313506
5197 -1342671
5198 -1389989
5199 -1380630
5200 -1294428
5201 -1237874
5202 -1315162
5203 -1320002
5204 -1250258
5205 -1191723
5206 -1198011
5207 -1267092
5208 -1221399
5209 -1124925
5210 -1135174
5211 -1170507
5212 -1181480
5213 -1104813
5214 -1026069
5215 -1096196
5216 -1120541
5217 -1058025
5218  -991839
5219  -984220
5220 -1056007
5221 -1033797
5222  -932310
5223  -911054
5224  -957451
5225  -973944
5226  -912352
5227  -826817
5228  -874390
5229  -915282
5230  -864999
5231  -792406
5232  -768645
5233  -835905
5234  -833056
5235  -737390
5236  -704834
5237  -736302
5238  -766837
5239  -726474
5240  -628287
5241  -650748
5242  -703102
5243  -667256
5244  -596866
5245  -556926
5246  -613624
5247  -638217
5248  -546388
5249  -501744
5250  -519964
5251  -555005
5252  -541272
5253  -432752
5254  -436854
5255  -498082
5256  -473378
5257  -407823
5258  -353877
5259  -390615
5260  -437745
5261  -355161
5262  -299209
5263  -312742
5264  -352613
5265  -338734
5266  -239557
5267  -218240
5268  -279711
5269  -277596
5270  -219723
5271  -146513
5272  -171763
5273  -233534
5274  -179490
5275   -95206
5276   -94345
5277  -137256
5278  -149031
5279   -51032
5280    -8618
5281   -61705
5282   -76977
5283   -31763
5284    46212
5285    45476
5286   -30900
5287    16563
5288    98777
5289   110456
5290    82703
5291    46539
5292   129442
5293   197157
5294   146951
5295   127061
5296   160362
5297   242039
5298   264666
5299   189023
5300   206073
5301   288285
5302   318120
5303   293411
5304   243917
5305   314897
5306   398704
5307   368316
5308   329497
5309   348438
5310   430714
5311   464735
5312   396373
5313   393579
5314   476584
5315   519163
5316   506391
5317   448678
5318   488942
5319   589740
5320   581386
5321   537634
5322   537498
5323   604237
5324   668245
5325   615514
5326   584182
5327   659179
5328   706574
5329   717198
5330   658017
5331   678885
5332   776117
5333   782127
5334   736286
5335   728635
5336   785749
5337   862037
5338   824449
5339   784244
5340   834007
5341   902039
5342   913212
5343   859606
5344   854323
5345   950678
5346   979947
5347   944214
5348   923713
5349   965933
5350  1054330
5351  1032051
5352   979445
5353  1020385
5354  1078342
5355  1111564
5356  1071180
5357  1044140
5358  1125917
5359  1175361
5360  1150544
5361  1121366
5362  1147394
5363  1227209
5364  1229272
5365  1176232
5366  1192717
5367  1259242
5368  1300239
5369  1265471
5370  1232390
5371  1301123
5372  1358522
5373  1349430
5374  1317134
5375  1319765
5376  1407648
5377  1425272
5378  1367555
5379  1374875
5380  1432819
5381  1486261
5382  1465510
5383  1419536
5384  1474439
5385  1542225
5386  1538125
5387  1502825
5388  1497220
5389  1572801
5390  1616283
5391  1563587
5392  1561192
5393  1611590
5394  1668478
5395  1660887
5396  1602669
5397  1638599
5398  1714443
5399  1723156
5400  1696014
5401  1671086
5402  1740270
5403  1800079
5404  1755795
5405  1741929
5406  1773976
5407  1837688
5408  1849388
5409  1790351
5410  1806905
5411  1881737
5412  1907552
5413  1877371
5414  1853444
5415  1906871
5416  1976234
5417  1943371
5418  1912937
5419  1942534
5420  1999593
5421  2026751
5422  1973910
5423  1976039
5424  2053644
5425  2080150
5426  2058547
5427  2020589
5428  2063538
5429  2142297
5430  2125929
5431  2089866
5432  2099344
5433  2161409
5434  2205004
5435  2157180
5436  2139133
5437  2207544
5438  2246853
5439  2243522
5440  2192178
5441  2222775
5442  2304344
5443  2301639
5444  2264454
5445  2264942
5446  2316783
5447  2376109
5448  2336964
5449  2302044
5450  2351304
5451  2405988
5452  2413464
5453  2370301
5454  2368184
5455  2453462
5456  2473861
5457  2435200
5458  2423183
5459  2467989
5460  2529561
5461  2504245
5462  2466261
5463  2510839
5464  2560786
5465  2580883
5466  2539467
5467  2524110
5468  2597909
5469  2631752
5470  2602906
5471  2575481
5472  2604901
5473  2688950
5474  2684450
5475  2623805
5476  2646933
5477  2705300
5478  2739639
5479  2709393
5480  2664654
5481  2737732
5482  2784866
5483  2762016
5484  2736517
5485  2748733
5486  2820541
5487  2839667
5488  2788276
5489  2795925
5490  2843724
5491  2886051
5492  2866583
5493  2821856
5494  2870005
5495  2928887
5496  2915254
5497  2888977
5498  2887769
5499  2960470
5500  2991322
5501  2938152
5502  2931277
5503  2979857
5504  3025723
5505  3019999
5506  2969697
5507  3000227
5508  3064502
5509  3066912
5510  3038577
5511  3023286
5512  3083373
5513  3135687
5514  3082783
5515  3070911
5516  3108085
5517  3159773
5518  3166603
5519  3114194
5520  3130437
5521  3192991
5522  3211842
5523  3183210
5524  3153893
5525  3206163
5526  3268021
5527  3235233
5528  3205736
5529  3232070
5530  3283464
5531  3301537
5532  3254310
5533  3247469
5534  3318912
5535  3336855
5536  3320234
5537  3291787
5538  3328890
5539  3392804
5540  3370681
5541  3335874
5542  3358717
5543  3402134
5544  3431515
5545  3384716
5546  3370830
5547  3435913
5548  3466924
5549  3451727
5550  3416094
5551  3439058
5552  3506285
5553  3496851
5554  3457908
5555  3466435
5556  3510776
5557  3554664
5558  3518925
5559  3487506
5560  3539473
5561  3582138
5562  3576142
5563  3541038
5564  3543160
5565  3612507
5566  3623688
5567  3583656
5568  3578458
5569  3612822
5570  3670422
5571  3649514
5572  3600313
5573  3643548
5574  3689526
5575  3692152
5576  3659413
5577  3646066
5578  3714644
5579  3737048
5580  3705580
5581  3685506
5582  3711660
5583  3774080
5584  3765565
5585  3709573
5586  3736859
5587  3788638
5588  3803572
5589  3772413
5590  3747459
5591  3804446
5592  3847205
5593  3814754
5594  3790817
5595  3801454
5596  3864234
5597  3871035
5598  3809951
5599  3824704
5600  3878551
5601  3908380
5602  3880184
5603  3841003
5604  3888981
5605  3942508
5606  3909549
5607  3891467
5608  3887680
5609  3950308
5610  3977626
5611  3917476
5612  3916953
5613  3960232
5614  3990148
5615  3980024
5616  3933615
5617  3966750
5618  4028665
5619  4007736
5620  3981889
5621  3971733
5622  4024123
5623  4068864
5624  4017397
5625  4001391
5626  4038310
5627  4075789
5628  4072133
5629  4016127
5630  4037275
5631  4105493
5632  4104341
5633  4075817
5634  4057890
5635  4094706
5636  4144148
5637  4111221
5638  4080147
5639  4101498
5640  4146173
5641  4164957
5642  4108841
5643  4104909
5644  4169894
5645  4181732
5646  4156374
5647  4135039
5648  4154388
5649  4213065
5650  4184760
5651  4149296
5652  4172051
5653  4213845
5654  4233028
5655  4191079
5656  4173705
5657  4222310
5658  4247128
5659  4227791
5660  4200812
5661  4212836
5662  4278225
5663  4269359
5664  4221334
5665  4231495
5666  4271890
5667  4300107
5668  4258096
5669  4232506
5670  4277736
5671  4308870
5672  4299638
5673  4260976
5674  4263014
5675  4333629
5676  4333357
5677  4286109
5678  4281630
5679  4320367
5680  4355246
5681  4328996
5682  4282182
5683  4324558
5684  4363470
5685  4360186
5686  4319393
5687  4310722
5688  4368053
5689  4386680
5690  4345816
5691  4332016
5692  4358382
5693  4401960
5694  4389831
5695  4344379
5696  4370419
5697  4404730
5698  4408469
5699  4379476
5700  4357172
5701  4407457
5702  4437264
5703  4392747
5704  4374420
5705  4393633
5706  4444522
5707  4438333
5708  4381756
5709  4394454
5710  4439654
5711  4451734
5712  4417100
5713  4385736
5714  4434432
5715  4478151
5716  4445914
5717  4414011
5718  4420912
5719  4470983
5720  4480215
5721  4421672
5722  4420568
5723  4470435
5724  4482835
5725  4465766
5726  4421826
5727  4451872
5728  4502328
5729  4485017
5730  4443268
5731  4441809
5732  4487082
5733  4513001
5734  4463566
5735  4439358
5736  4485000
5737  4512578
5738  4498169
5739  4452549
5740  4464991
5741  4521362
5742  4507718
5743  4472294
5744  4458287
5745  4504173
5746  4536764
5747  4500661
5748  4463504
5749  4487837
5750  4525920
5751  4524670
5752  4474129
5753  4472413
5754  4531266
5755  4528045
5756  4497813
5757  4479090
5758  4496608
5759  4552299
5760  4519472
5761  4474242
5762  4497598
5763  4529394
5764  4539738
5765  4496991
5766  4475440
5767  4527638
5768  4541151
5769  4516542
5770  4484922
5771  4498280
5772  4551492
5773  4533125
5774  4480817
5775  4497596
5776  4522856
5777  4552529
5778  4504097
5779  4478867
5780  4523930
5781  4541524
5782  4519612
5783  4488776
5784  4490577
5785  4541906
5786  4533969
5787  4483718
5788  4487179
5789  4517562
5790  4543610
5791  4514266
5792  4465608
5793  4507935
5794  4535653
5795  4517113
5796  4489562
5797  4476768
5798  4529781
5799  4541231
5800  4486784
5801  4478239
5802  4497850
5803  4530869
5804  4509486
5805  4461670
5806  4490221
5807  4522083
5808  4510495
5809  4480446
5810  4455707
5811  4504141
5812  4527258
5813  4480329
5814  4457057
5815  4482529
5816  4505903
5817  4497419
5818  4447082
5819  4459667
5820  4500845
5821  4495621
5822  4466166
5823  4432303
5824  4470181
5825  4503936
5826  4456362
5827  4435305
5828  4440181
5829  4480076
5830  4482755
5831  4425887
5832  4422000
5833  4470480
5834  4471701
5835  4442987
5836  4404684
5837  4430032
5838  4472791
5839  4437951
5840  4399614
5841  4411081
5842  4448342
5843  4460413
5844  4399138
5845  4381357
5846  4423542
5847  4442555
5848  4414952
5849  4370140
5850  4386441
5851  4441641
5852  4411905
5853  4371773
5854  4368891
5855  4393748
5856  4421755
5857  4376101
5858  4344951
5859  4372389
5860  4393262
5861  4381940
5862  4335838
5863  4336227
5864  4388289
5865  4378731
5866  4336807
5867  4317886
5868  4340464
5869  4377635
5870  4336446
5871  4287185
5872  4322291
5873  4345795
5874  4342492
5875  4292243
5876  4275522
5877  4331732
5878  4330888
5879  4286069
5880  4260481
5881  4279652
5882  4323895
5883  4300192
5884  4244414
5885  4260143
5886  4285464
5887  4298813
5888  4249224
5889  4215076
5890  4257298
5891  4283420
5892  4242234
5893  4211494
5894  4208856
5895  4256637
5896  4251751
5897  4192628
5898  4190410
5899  4224297
5900  4233118
5901  4199022
5902  4151210
5903  4190661
5904  4221309
5905  4188798
5906  4154559
5907  4141416
5908  4190651
5909  4190035
5910  4129891
5911  4118965
5912  4146706
5913  4169941
5914  4145611
5915  4086959
5916  4108539
5917  4148184
5918  4125462
5919  4091025
5920  4062366
5921  4103047
5922  4126022
5923  4063313
5924  4047427
5925  4063466
5926  4089927
5927  4079648
5928  4018041
5929  4025383
5930  4068853
5931  4056626
5932  4016316
5933  3985738
5934  4021600
5935  4053344
5936  4002612
5937  3972485
5938  3983045
5939  4004016
5940  4006271
5941  3944109
5942  3939609
5943  3980279
5944  3979590
5945  3949264
5946  3910585
5947  3931693
5948  3963931
5949  3923451
5950  3888375
5951  3892984
5952  3912263
5953  3923898
5954  3866590
5955  3849954
5956  3888656
5957  3893330
5958  3867400
5959  3823548
5960  3829969
5961  3875904
5962  3844334
5963  3798829
5964  3794472
5965  3825810
5966  3841153
5967  3793506
5968  3755787
5969  3786171
5970  3798624
5971  3777888
5972  3733824
5973  3728419
5974  3776017
5975  3758960
5976  3710116
5977  3702688
5978  3717942
5979  3742932
5980  3698395
5981  3658455
5982  3685527
5983  3699397
5984  3680323
5985  3636834
5986  3625547
5987  3674810
5988  3667180
5989  3611915
5990  3594880
5991  3615614
5992  3642055
5993  3606937
5994  3544693
5995  3567435
5996  3596612
5997  3590293
5998  3547010
5999  3509517
6000  3556018
6001  3573018
6002  3517616
6003  3488012
6004  3493075
6005  3535396
6006  3513828
6007  3447513
6008  3453618
6009  3483131
6010  3485486
6011  3448507
6012  3401736
6013  3437878
6014  3457553
6015  3414720
6016  3378248
6017  3374060
6018  3412891
6019  3414782
6020  3347054
6021  3336088
6022  3366747
6023  3373500
6024  3345361
6025  3283880
6026  3304705
6027  3344288
6028  3310985
6029  3271078
6030  3252146
6031  3288808
6032  3303651
6033  3238950
6034  3211206
6035  3240302
6036  3257474
6037  3236827
6038  3169901
6039  3182588
6040  3222201
6041  3201844
6042  3155797
6043  3127218
6044  3158363
6045  3186941
6046  3124867
6047  3087966
6048  3107170
6049  3125708
6050  3118362
6051  3059278
6052  3045635
6053  3094377
6054  3080114
6055  3041979
6056  3005718
6057  3019447
6058  3056959
6059  3013450
6060  2968233
6061  2980595
6062  2997877
6063  2998664
6064  2945416
6065  2913805
6066  2955307
6067  2955788
6068  2913384
6069  2880035
6070  2879422
6071  2926258
6072  2892466
6073  2838164
6074  2839117
6075  2856164
6076  2869314
6077  2814746
6078  2780271
6079  2814238
6080  2825312
6081  2796599
6082  2752575
6083  2746058
6084  2792252
6085  2772922
6086  2712163
6087  2709700
6088  2716609
6089  2742746
6090  2702759
6091  2639508
6092  2670327
6093  2688394
6094  2666595
6095  2624358
6096  2604849
6097  2640045
6098  2634808
6099  2580631
6100  2562604
6101  2574456
6102  2600153
6103  2568391
6104  2507088
6105  2529852
6106  2554705
6107  2528458
6108  2490299
6109  2458864
6110  2493843
6111  2502746
6112  2444596
6113  2424098
6114  2429141
6115  2460317
6116  2438813
6117  2372470
6118  2374586
6119  2405266
6120  2390978
6121  2351320
6122  2306861
6123  2343285
6124  2367521
6125  2315052
6126  2280752
6127  2280378
6128  2300640
6129  2297802
6130  2228742
6131  2221799
6132  2250066
6133  2251281
6134  2216606
6135  2163360
6136  2187240
6137  2223076
6138  2172669
6139  2134730
6140  2125632
6141  2150999
6142  2156520
6143  2091326
6144  2068531
6145  2104383
6146  2104880
6147  2073100
6148  2016574
6149  2023163
6150  2062979
6151  2033097
6152  1991583
6153  1969654
6154  1999808
6155  2016760
6156  1954005
6157  1917804
6158  1941651
6159  1957533
6160  1929316
6161  1875150
6162  1856400
6163  1914934
6164  1891085
6165  1842885
6166  1817167
6167  1833575
6168  1863664
6169  1813752
6170  1764431
6171  1779093
6172  1795576
6173  1794495
6174  1733889
6175  1701924
6176  1745885
6177  1743786
6178  1703177
6179  1660289
6180  1664253
6181  1709314
6182  1668673
6183  1612248
6184  1620364
6185  1637870
6186  1645638
6187  1592603
6188  1543096
6189  1590973
6190  1596231
6191  1548499
6192  1506958
6193  1499633
6194  1543864
6195  1526616
6196  1458898
6197  1453918
6198  1475885
6199  1486320
6200  1439633
6201  1382724
6202  1412245
6203  1434062
6204  1405197
6205  1358281
6206  1336553
6207  1382303
6208  1380009
6209  1311124
6210  1289540
6211  1307968
6212  1324617
6213  1298941
6214  1229154
6215  1250364
6216  1276414
6217  1244453
6218  1209474
6219  1173798
6220  1211592
6221  1221203
6222  1152964
6223  1130653
6224  1140234
6225  1162569
6226  1151678
6227  1075659
6228  1077414
6229  1113129
6230  1093215
6231  1056603
6232  1010928
6233  1034943
6234  1067356
6235  1006273
6236   971369
6237   978665
6238  1004562
6239   996274
6240   920226
6241   918157
6242   948114
6243   943261
6244   902393
6245   849209
6246   868467
6247   908887
6248   861573
6249   818016
6250   809470
6251   838030
6252   841438
6253   773350
6254   745097
6255   782466
6256   781577
6257   752255
6258   693176
6259   700878
6260   742048
6261   709156
6262   657598
6263   647949
6264   669247
6265   680196
6266   621954
6267   581421
6268   614531
6269   616832
6270   598109
6271   545564
6272   527762
6273   582093
6274   557237
6275   502397
6276   479376
6277   493271
6278   520984
6279   470797
6280   417656
6281   445602
6282   460775
6283   443026
6284   381985
6285   355356
6286   404129
6287   404383
6288   348871
6289   315763
6290   321824
6291   356779
6292   326055
6293   260695
6294   272625
6295   292015
6296   286158
6297   234759
6298   194511
6299   235753
6300   244078
6301   197646
6302   160112
6303   157220
6304   200129
6305   176602
6306   102283
6307    98887
6308   123642
6309   130468
6310    81037
6311    32098
6312    64801
6313    91414
6314    39943
6315    -1223
6316   -19706
6317    29748
6318    23536
6319   -48523
6320   -70045
6321   -43834
6322   -27957
6323   -61336
6324  -123161
6325  -104742
6326   -75283
6327  -103665
6328  -148053
6329  -180635
6330  -146948
6331  -129196
6332  -200621
6333  -226358
6334  -211424
6335  -190517
6336  -209868
6337  -276041
6338  -274219
6339  -231035
6340  -264243
6341  -301662
6342  -339967
6343  -310889
6344  -282138
6345  -338568
6346  -382359
6347  -376935
6348  -351665
6349  -359409
6350  -429614
6351  -443734
6352  -405934
6353  -407751
6354  -453260
6355  -491204
6356  -481658
6357  -441513
6358  -490254
6359  -541182
6360  -536929
6361  -514426
6362  -505294
6363  -573301
6364  -603547
6365  -565522
6366  -558128
6367  -592743
6368  -645505
6369  -645126
6370  -598720
6371  -633525
6372  -688585
6373  -698978
6374  -679520
6375  -660157
6376  -719666
6377  -767759
6378  -724552
6379  -720860
6380  -745633
6381  -799056
6382  -808541
6383  -764991
6384  -783304
6385  -837977
6386  -845809
6387  -833182
6388  -810566
6389  -859273
6390  -914644
6391  -891975
6392  -864692
6393  -895360
6394  -943461
6395  -969983
6396  -920929
6397  -920667
6398  -979426
6399 -1003013
6400  -998495
6401  -967588
6402 -1006918
6403 -1069201
6404 -1048587
6405 -1021422
6406 -1036561
6407 -1081705
6408 -1120222
6409 -1080546
6410 -1067809
6411 -1119998
6412 -1156378
6413 -1152705
6414 -1126069
6415 -1133123
6416 -1205987
6417 -1200466
6418 -1175006
6419 -1175745
6420 -1225055
6421 -1275052
6422 -1239198
6423 -1211413
6424 -1259708
6425 -1303577
6426 -1304370
6427 -1273774
6428 -1269383
6429 -1342091
6430 -1358673
6431 -1320734
6432 -1317982
6433 -1359971
6434 -1419675
6435 -1393255
6436 -1356697
6437 -1393387
6438 -1438265
6439 -1460848
6440 -1423471
6441 -1403171
6442 -1482969
6443 -1504846
6444 -1481596
6445 -1465996
6446 -1487452
6447 -1555601
6448 -1544857
6449 -1493644
6450 -1522651
6451 -1570573
6452 -1603148
6453 -1574354
6454 -1540398
6455 -1606891
6456 -1651303
6457 -1627684
6458 -1605755
6459 -1613597
6460 -1679024
6461 -1695277
6462 -1642940
6463 -1659619
6464 -1703070
6465 -1737317
6466 -1723386
6467 -1685813
6468 -1727396
6469 -1781404
6470 -1768405
6471 -1750477
6472 -1742366
6473 -1803054
6474 -1836398
6475 -1792271
6476 -1786627
6477 -1830243
6478 -1870612
6479 -1863786
6480 -1818387
6481 -1842823
6482 -1907616
6483 -1912950
6484 -1889044
6485 -1872199
6486 -1925017
6487 -1970763
6488 -1937361
6489 -1913506
6490 -1948370
6491 -1991135
6492 -2006672
6493 -1960237
6494 -1970729
6495 -2033298
6496 -2045534
6497 -2025329
6498 -2002169
6499 -2041983
6500 -2101506
6501 -2068738
6502 -2046935
6503 -2064694
6504 -2110976
6505 -2134436
6506 -2089770
6507 -2088333
6508 -2152236
6509 -2167406
6510 -2155103
6511 -2128967
6512 -2150460
6513 -2219391
6514 -2205179
6515 -2170717
6516 -2185159
6517 -2230191
6518 -2270094
6519 -2225259
6520 -2203120
6521 -2262480
6522 -2294347
6523 -2284139
6524 -2250955
6525 -2261625
6526 -2333027
6527 -2332778
6528 -2298213
6529 -2297832
6530 -2340134
6531 -2381938
6532 -2355745
6533 -2313825
6534 -2366691
6535 -2406775
6536 -2412611
6537 -2374828
6538 -2370056
6539 -2444758
6540 -2453393
6541 -2413713
6542 -2407860
6543 -2444194
6544 -2493306
6545 -2472527
6546 -2432979
6547 -2473076
6548 -2519600
6549 -2525421
6550 -2494996
6551 -2477332
6552 -2540486
6553 -2567443
6554 -2533002
6555 -2521724
6556 -2547830
6557 -2603986
6558 -2603878
6559 -2546126
6560 -2573581
6561 -2623020
6562 -2630692
6563 -2608342
6564 -2578047
6565 -2636403
6566 -2684427
6567 -2648733
6568 -2630236
6569 -2639210
6570 -2704283
6571 -2721054
6572 -2657818
6573 -2666389
6574 -2714055
6575 -2739434
6576 -2722113
6577 -2686195
6578 -2722033
6579 -2779540
6580 -2761460
6581 -2732358
6582 -2740290
6583 -2784659
6584 -2822732
6585 -2769282
6586 -2758780
6587 -2807047
6588 -2842792
6589 -2830073
6590 -2784098
6591 -2814170
6592 -2880302
6593 -2863717
6594 -2833010
6595 -2823250
6596 -2870677
6597 -2922160
6598 -2874640
6599 -2846012
6600 -2886991
6601 -2931236
6602 -2943020
6603 -2883437
6604 -2885230
6605 -2957521
6606 -2964197
6607 -2936867
6608 -2911427
6609 -2950473
6610 -3010566
6611 -2982672
6612 -2943197
6613 -2963678
6614 -3005967
6615 -3030626
6616 -2983686
6617 -2966020
6618 -3034476
6619 -3052871
6620 -3029083
6621 -3004393
6622 -3027941
6623 -3094760
6624 -3074299
6625 -3029867
6626 -3044294
6627 -3087640
6628 -3115322
6629 -3076190
6630 -3052327
6631 -3106539
6632 -3140782
6633 -3119039
6634 -3090247
6635 -3092428
6636 -3162214
6637 -3164534
6638 -3113072
6639 -3119547
6640 -3158594
6641 -3194374
6642 -3172482
6643 -3128590
6644 -3171448
6645 -3212463
6646 -3205733
6647 -3170420
6648 -3161313
6649 -3223168
6650 -3246335
6651 -3194154
6652 -3191930
6653 -3220901
6654 -3266762
6655 -3253626
6656 -3202292
6657 -3236728
6658 -3275486
6659 -3275211
6660 -3249611
6661 -3226713
6662 -3283284
6663 -3318285
6664 -3281013
6665 -3263093
6666 -3284114
6667 -3328613
6668 -3327138
6669 -3267806
6670 -3284484
6671 -3342085
6672 -3352236
6673 -3319561
6674 -3292900
6675 -3343140
6676 -3388397
6677 -3344062
6678 -3320912
6679 -3336798
6680 -3384854
6681 -3394046
6682 -3341846
6683 -3339895
6684 -3396874
6685 -3411571
6686 -3391832
6687 -3349941
6688 -3378685
6689 -3439755
6690 -3408365
6691 -3381006
6692 -3384701
6693 -3429151
6694 -3459025
6695 -3413478
6696 -3396760
6697 -3442184
6698 -3467653
6699 -3458304
6700 -3405798
6701 -3422330
6702 -3489996
6703 -3477046
6704 -3438968
6705 -3434881
6706 -3469859
6707 -3510819
6708 -3459699
6709 -3435180
6710 -3480890
6711 -3516594
6712 -3510864
6713 -3461316
6714 -3459782
6715 -3529242
6716 -3530773
6717 -3492906
6718 -3473806
6719 -3507740
6720 -3560487
6721 -3524635
6722 -3480067
6723 -3509584
6724 -3550625
6725 -3557630
6726 -3512000
6727 -3492798
6728 -3565611
6729 -3576273
6730 -3542518
6731 -3512851
6732 -3528087
6733 -3595379
6734 -3581579
6735 -3524351
6736 -3538807
6737 -3579404
6738 -3603205
6739 -3559605
6740 -3522563
6741 -3581119
6742 -3613308
6743 -3587677
6744 -3551560
6745 -3551627
6746 -3620831
6747 -3621341
6748 -3562199
6749 -3563957
6750 -3607898
6751 -3638005
6752 -3604632
6753 -3554183
6754 -3599376
6755 -3642516
6756 -3624149
6757 -3591718
6758 -3580065
6759 -3642725
6760 -3658111
6761 -3595386
6762 -3586785
6763 -3617815
6764 -3657815
6765 -3643789
6766 -3578754
6767 -3607611
6768 -3659677
6769 -3655665
6770 -3620088
6771 -3592410
6772 -3644806
6773 -3680166
6774 -3631215
6775 -3606771
6776 -3632414
6777 -3670877
6778 -3669669
6779 -3612952
6780 -3624548
6781 -3670133
6782 -3675473
6783 -3643633
6784 -3613717
6785 -3650184
6786 -3693455
6787 -3653098
6788 -3625003
6789 -3638122
6790 -3681657
6791 -3697393
6792 -3633095
6793 -3622544
6794 -3678340
6795 -3683148
6796 -3666647
6797 -3618198
6798 -3647256
6799 -3704869
6800 -3677769
6801 -3634975
6802 -3644235
6803 -3676579
6804 -3702266
6805 -3648669
6806 -3626345
6807 -3676912
6808 -3698788
6809 -3681201
6810 -3636251
6811 -3640741
6812 -3698077
6813 -3689339
6814 -3647880
6815 -3639816
6816 -3666332
6817 -3706978
6818 -3666827
6819 -3623808
6820 -3663739
6821 -3690623
6822 -3680336
6823 -3636489
6824 -3630673
6825 -3690923
6826 -3692138
6827 -3650947
6828 -3631055
6829 -3661722
6830 -3702290
6831 -3668895
6832 -3620367
6833 -3648037
6834 -3685775
6835 -3683675
6836 -3635778
6837 -3612766
6838 -3678189
6839 -3699005
6840 -3646789
6841 -3623167
6842 -3637012
6843 -3690798
6844 -3675161
6845 -3609432
6846 -3626608
6847 -3668106
6848 -3681059
6849 -3635667
6850 -3598569
6851 -3652818
6852 -3680581
6853 -3646434
6854 -3614087
6855 -3611110
6856 -3667538
6857 -3665446
6858 -3602602
6859 -3600358
6860 -3646901
6861 -3666597
6862 -3636468
6863 -3580515
6864 -3622551
6865 -3662272
6866 -3630697
6867 -3595625
6868 -3583025
6869 -3642177
6870 -3657121
6871 -3592551
6872 -3581038
6873 -3612144
6874 -3642129
6875 -3619050
6876 -3561623
6877 -3579244
6878 -3634407
6879 -3618474
6880 -3578591
6881 -3558577
6882 -3603293
6883 -3638225
6884 -3584509
6885 -3550372
6886 -3572370
6887 -3609264
6888 -3603570
6889 -3538140
6890 -3542107
6891 -3595928
6892 -3597567
6893 -3556691
6894 -3525262
6895 -3554337
6896 -3606552
6897 -3554899
6898 -3516906
6899 -3535489
6900 -3562267
6901 -3576236
6902 -3517791
6903 -3497351
6904 -3556155
6905 -3562636
6906 -3531325
6907 -3482984
6908 -3509148
6909 -3566103
6910 -3532673
6911 -3472741
6912 -3485236
6913 -3517898
6914 -3547760
6915 -3485446
6916 -3451311
6917 -3497066
6918 -3523166
6919 -3497526
6920 -3449863
6921 -3450614
6922 -3513746
6923 -3504655
6924 -3444306
6925 -3434619
6926 -3463896
6927 -3500993
6928 -3459737
6929 -3404962
6930 -3440898
6931 -3474751
6932 -3461525
6933 -3416985
6934 -3393894
6935 -3451566
6936 -3463406
6937 -3400768
6938 -3385853
6939 -3406423
6940 -3447224
6941 -3413664
6942 -3357935
6943 -3382404
6944 -3416690
6945 -3412918
6946 -3373426
6947 -3341113
6948 -3392328
6949 -3408841
6950 -3364170
6951 -3331262
6952 -3342044
6953 -3385480
6954 -3367300
6955 -3309210
6956 -3325658
6957 -3358264
6958 -3359259
6959 -3323083
6960 -3276469
6961 -3323259
6962 -3355803
6963 -3303357
6964 -3273034
6965 -3274956
6966 -3325514
6967 -3325191
6968 -3252651
6969 -3244827
6970 -3289844
6971 -3294278
6972 -3266966
6973 -3214098
6974 -3245179
6975 -3291729
6976 -3258054
6977 -3214572
6978 -3209223
6979 -3249888
6980 -3262535
6981 -3199780
6982 -3177447
6983 -3209744
6984 -3229947
6985 -3215038
6986 -3153799
6987 -3165425
6988 -3223161
6989 -3195854
6990 -3151022
6991 -3128856
6992 -3167920
6993 -3201736
6994 -3138463
6995 -3104519
6996 -3134746
6997 -3159610
6998 -3154279
6999 -3083385
7000 -3080254
7001 -3142090
7002 -3130244
7003 -3085318
7004 -3056924
7005 -3076213
7006 -3130409
7007 -3078072
7008 -3030093
7009 -3048844
7010 -3083631
7011 -3087473
7012 -3025755
7013 -2994469
7014 -3054930
7015 -3055829
7016 -3017035
7017 -2975801
7018 -2991676
7019 -3045300
7020 -3010535
7021 -2951088
7022 -2964898
7023 -2996256
7024 -3009472
7025 -2948760
7026 -2911514
7027 -2955684
7028 -2976928
7029 -2946640
7030 -2900752
7031 -2894102
7032 -2957995
7033 -2940155
7034 -2872222
7035 -2867909
7036 -2892257
7037 -2925971
7038 -2884376
7039 -2818550
7040 -2864292
7041 -2897919
7042 -2870873
7043 -2818658
7044 -2800864
7045 -2858318
7046 -2860125
7047 -2797080
7048 -2775670
7049 -2801547
7050 -2832235
7051 -2808157
7052 -2737613
7053 -2756376
7054 -2796382
7055 -2788180
7056 -2743275
7057 -2700964
7058 -2753025
7059 -2775556
7060 -2720455
7061 -2682441
7062 -2699340
7063 -2736367
7064 -2728636
7065 -2653574
7066 -2655683
7067 -2699057
7068 -2694349
7069 -2651097
7070 -2608674
7071 -2641973
7072 -2685555
7073 -2633931
7074 -2595183
7075 -2589475
7076 -2635267
7077 -2638189
7078 -2560849
7079 -2549774
7080 -2591239
7081 -2596128
7082 -2567749
7083 -2515687
7084 -2535951
7085 -2581239
7086 -2542478
7087 -2497315
7088 -2484659
7089 -2521417
7090 -2544903
7091 -2473704
7092 -2448075
7093 -2488444
7094 -2498335
7095 -2478601
7096 -2421105
7097 -2414450
7098 -2472474
7099 -2448612
7100 -2400581
7101 -2382775
7102 -2409103
7103 -2438736
7104 -2386132
7105 -2340123
7106 -2370202
7107 -2388666
7108 -2379861
7109 -2311591
7110 -2304948
7111 -2360364
7112 -2353041
7113 -2302187
7114 -2274359
7115 -2293481
7116 -2334136
7117 -2287781
7118 -2230263
7119 -2253871
7120 -2280949
7121 -2274805
7122 -2219363
7123 -2189973
7124 -2244342
7125 -2249007
7126 -2200402
7127 -2163731
7128 -2173499
7129 -2219679
7130 -2191437
7131 -2123189
7132 -2132739
7133 -2166380
7134 -2174566
7135 -2125485
7136 -2076746
7137 -2123620
7138 -2140182
7139 -2092901
7140 -2057896
7141 -2047609
7142 -2099133
7143 -2085770
7144 -2012068
7145 -2013301
7146 -2043661
7147 -2064753
7148 -2018289
7149 -1957396
7150 -1995246
7151 -2019450
7152 -1987784
7153 -1946051
7154 -1921950
7155 -1978860
7156 -1987034
7157 -1915726
7158 -1890430
7159 -1917031
7160 -1943653
7161 -1915560
7162 -1843405
7163 -1859364
7164 -1910042
7165 -1884893
7166 -1835205
7167 -1799057
7168 -1848161
7169 -1873909
7170 -1805405
7171 -1768288
7172 -1786436
7173 -1821092
7174 -1810390
7175 -1733523
7176 -1733184
7177 -1781606
7178 -1774991
7179 -1727927
7180 -1679031
7181 -1709569
7182 -1750547
7183 -1699052
7184 -1659143
7185 -1661360
7186 -1690362
7187 -1694650
7188 -1626871
7189 -1605655
7190 -1653406
7191 -1658433
7192 -1616811
7193 -1560367
7194 -1573894
7195 -1625037
7196 -1587932
7197 -1531564
7198 -1527813
7199 -1556692
7200 -1580764
7201 -1513671
7202 -1466950
7203 -1508486
7204 -1532284
7205 -1503948
7206 -1442920
7207 -1438702
7208 -1499508
7209 -1469754
7210 -1420084
7211 -1396700
7212 -1417372
7213 -1450240
7214 -1404560
7215 -1346824
7216 -1371954
7217 -1405961
7218 -1384107
7219 -1325019
7220 -1303421
7221 -1361765
7222 -1358549
7223 -1298919
7224 -1264280
7225 -1285335
7226 -1329576
7227 -1286930
7228 -1221796
7229 -1242021
7230 -1272045
7231 -1268489
7232 -1212176
7233 -1175236
7234 -1225154
7235 -1234413
7236 -1176370
7237 -1147207
7238 -1149347
7239 -1192863
7240 -1172009
7241 -1090499
7242 -1108815
7243 -1136059
7244 -1137631
7245 -1093643
7246 -1036414
7247 -1085124
7248 -1109580
7249 -1058501
7250 -1017355
7251 -1010790
7252 -1060975
7253 -1055150
7254  -977104
7255  -965844
7256  -995724
7257 -1007301
7258  -976221
7259  -908025
7260  -940387
7261  -976304
7262  -938082
7263  -897448
7264  -877017
7265  -919427
7266  -925106
7267  -859144
7268  -835492
7269  -863681
7270  -876952
7271  -853977
7272  -788048
7273  -796118
7274  -840398
7275  -814210
7276  -763708
7277  -738723
7278  -778708
7279  -797416
7280  -734867
7281  -700416
7282  -724773
7283  -743341
7284  -736401
7285  -659869
7286  -651474
7287  -703680
7288  -693787
7289  -645553
7290  -607518
7291  -627125
7292  -678023
7293  -620780
7294  -567105
7295  -577399
7296  -604684
7297  -607820
7298  -539150
7299  -510172
7300  -566671
7301  -566676
7302  -525605
7303  -481514
7304  -491405
7305  -537183
7306  -499266
7307  -438810
7308  -438314
7309  -468560
7310  -483075
7311  -420762
7312  -378596
7313  -422865
7314  -438428
7315  -400094
7316  -349407
7317  -342109
7318  -401871
7319  -378502
7320  -313102
7321  -298449
7322  -322685
7323  -354424
7324  -305617
7325  -245846
7326  -276541
7327  -299279
7328  -279991
7329  -229770
7330  -196199
7331  -255433
7332  -260057
7333  -192307
7334  -164310
7335  -179594
7336  -219577
7337  -179212
7338  -113856
7339  -129823
7340  -165108
7341  -150926
7342  -102358
7343   -65113
7344  -112102
7345  -126384
7346   -70766
7347   -41859
7348   -39161
7349   -76250
7350   -68241
7351    14657
7352     8309
7353   -27829
7354   -25839
7355    10774
7356    65505
7357    31099
7358     1175
7359    52471
7360    94162
7361    98649
7362    59869
7363    62867
7364   135782
7365   150882
7366   111147
7367   101117
7368   135839
7369   202440
7370   180139
7371   136709
7372   172725
7373   219109
7374   237838
7375   199090
7376   178705
7377   254533
7378   280218
7379   255362
7380   237703
7381   258196
7382   326896
7383   321650
7384   273635
7385   292239
7386   341024
7387   362313
7388   338620
7389   309182
7390   368673
7391   417878
7392   389403
7393   372290
7394   382843
7395   444909
7396   457731
7397   400964
7398   412617
7399   465075
7400   500387
7401   476240
7402   433452
7403   488069
7404   540659
7405   530222
7406   499182
7407   500862
7408   564125
7409   590000
7410   545264
7411   541318
7412   585843
7413   627943
7414   622139
7415   573810
7416   596891
7417   666811
7418   662197
7419   636255
7420   618023
7421   678222
7422   725792
7423   678956
7424   666610
7425   701319
7426   747644
7427   752516
7428   701798
7429   711510
7430   778285
7431   791295
7432   764864
7433   743051
7434   790737
7435   856894
7436   818010
7437   784466
7438   814517
7439   866823
7440   886502
7441   833682
7442   825690
7443   895947
7444   923405
7445   901192
7446   869572
7447   899584
7448   972261
7449   955978
7450   908447
7451   929631
7452   974192
7453  1019121
7454   968459
7455   948332
7456  1007492
7457  1046411
7458  1032695
7459   995544
7460  1005024
7461  1077750
7462  1082189
7463  1045823
7464  1048680
7465  1091606
7466  1136907
7467  1106319
7468  1068536
7469  1116922
7470  1156897
7471  1158678
7472  1128745
7473  1122784
7474  1189956
7475  1215087
7476  1167411
7477  1160974
7478  1192536
7479  1251809
7480  1234317
7481  1178561
7482  1220882
7483  1276759
7484  1284929
7485  1251414
7486  1231797
7487  1297423
7488  1334164
7489  1293914
7490  1278486
7491  1303956
7492  1356696
7493  1364537
7494  1305506
7495  1328868
7496  1381462
7497  1403581
7498  1382967
7499  1345794
7500  1395414
7501  1441082
7502  1415773
7503  1397649
7504  1406102
7505  1463931
7506  1487942
7507  1430171
7508  1437815
7509  1485593
7510  1510220
7511  1494513
7512  1451084
7513  1497554
7514  1549774
7515  1533461
7516  1509724
7517  1513651
7518  1568204
7519  1601745
7520  1548422
7521  1542545
7522  1583674
7523  1627382
7524  1621210
7525  1573141
7526  1589278
7527  1663280
7528  1654536
7529  1630388
7530  1614748
7531  1662703
7532  1708915
7533  1664733
7534  1639405
7535  1686644
7536  1721533
7537  1738365
7538  1691379
7539  1690884
7540  1760024
7541  1758238
7542  1735776
7543  1716416
7544  1753749
7545  1816518
7546  1786861
7547  1753683
7548  1778443
7549  1825977
7550  1841239
7551  1800395
7552  1785831
7553  1852012
7554  1870773
7555  1845646
7556  1822054
7557  1842914
7558  1917382
7559  1903954
7560  1854209
7561  1874595
7562  1913626
7563  1949109
7564  1906405
7565  1879873
7566  1939016
7567  1972757
7568  1957173
7569  1928347
7570  1934223
7571  2006063
7572  2007866
7573  1957319
7574  1959110
7575  2001916
7576  2044310
7577  2017308
7578  1977213
7579  2023794
7580  2068413
7581  2061232
7582  2030293
7583  2022709
7584  2086766
7585  2105346
7586  2059971
7587  2058213
7588  2088193
7589  2140262
7590  2125560
7591  2071599
7592  2104411
7593  2159617
7594  2162039
7595  2125020
7596  2101175
7597  2169346
7598  2204364
7599  2163286
7600  2147707
7601  2172080
7602  2222595
7603  2225026
7604  2164055
7605  2178198
7606  2238674
7607  2254681
7608  2222832
7609  2192460
7610  2241003
7611  2299031
7612  2261273
7613  2234994
7614  2240739
7615  2301368
7616  2321192
7617  2264880
7618  2257767
7619  2315230
7620  2339306
7621  2323661
7622  2280681
7623  2314510
7624  2377990
7625  2352495
7626  2319399
7627  2318838
7628  2369020
7629  2406863
7630  2357810
7631  2341326
7632  2382777
7633  2423576
7634  2410280
7635  2369260
7636  2377124
7637  2450894
7638  2439623
7639  2406334
7640  2403178
7641  2437573
7642  2485643
7643  2453456
7644  2415468
7645  2456305
7646  2489701
7647  2495134
7648  2448151
7649  2445476
7650  2512582
7651  2522459
7652  2489270
7653  2475360
7654  2496674
7655  2556163
7656  2536097
7657  2494801
7658  2515270
7659  2556310
7660  2567412
7661  2533203
7662  2510352
7663  2575067
7664  2599489
7665  2572423
7666  2544938
7667  2562038
7668  2618890
7669  2610027
7670  2561350
7671  2582969
7672  2621575
7673  2651271
7674  2612522
7675  2580337
7676  2634337
7677  2673827
7678  2640485
7679  2615675
7680  2617495
7681  2680304
7682  2687226
7683  2637530
7684  2636533
7685  2674603
7686  2709956
7687  2685984
7688  2633295
7689  2681824
7690  2727720
7691  2714764
7692  2680984
7693  2680427
7694  2728802
7695  2763339
7696  2701469
7697  2698515
7698  2731650
7699  2771936
7700  2759791
7701  2702618
7702  2728545
7703  2782459
7704  2780859
7705  2753804
7706  2733040
7707  2784404
7708  2820040
7709  2771003
7710  2749441
7711  2779605
7712  2819258
7713  2822201
7714  2768712
7715  2773654
7716  2829142
7717  2838230
7718  2810916
7719  2777836
7720  2818331
7721  2873631
7722  2831433
7723  2806715
7724  2816106
7725  2864497
7726  2880685
7727  2826306
7728  2810578
7729  2872590
7730  2890288
7731  2871648
7732  2825110
7733  2848797
7734  2916105
7735  2892401
7736  2853657
7737  2864104
7738  2901160
7739  2931135
7740  2882351
7741  2863006
7742  2905824
7743  2931735
7744  2921483
7745  2877005
7746  2884937
7747  2950201
7748  2943763
7749  2906596
7750  2900294
7751  2930633
7752  2974176
7753  2937202
7754  2895510
7755  2936721
7756  2971859
7757  2970892
7758  2928561
7759  2921373
7760  2981286
7761  2996059
7762  2948791
7763  2931249
7764  2956457
7765  3012473
7766  2986016
7767  2933099
7768  2963940
7769  3005972
7770  3015663
7771  2977041
7772  2942105
7773  2999460
7774  3028858
7775  2994194
7776  2964103
7777  2980978
7778  3033698
7779  3034152
7780  2978224
7781  2986233
7782  3023960
7783  3047275
7784  3010179
7785  2970783
7786  3018438
7787  3065136
7788  3029577
7789  3004201
7790  3004110
7791  3059406
7792  3066952
7793  3010217
7794  3008513
7795  3046724
7796  3070050
7797  3045668
7798  3004665
7799  3036201
7800  3081131
7801  3066139
7802  3032833
7803  3021144
7804  3066540
7805  3099460
7806  3039471
7807  3027542
7808  3058124
7809  3092968
7810  3081695
7811  3028513
7812  3045787
7813  3099700
7814  3091928
7815  3057193
7816  3032908
7817  3076947
7818  3111848
7819  3071976
7820  3043035
7821  3069836
7822  3101008
7823  3109528
7824  3050999
7825  3050736
7826  3103872
7827  3108527
7828  3076337
7829  3048292
7830  3078483
7831  3131042
7832  3093555
7833  3055026
7834  3072814
7835  3108273
7836  3116621
7837  3069033
7838  3049509
7839  3108324
7840  3121397
7841  3096621
7842  3062766
7843  3081570
7844  3134346
7845  3106899
7846  3064506
7847  3070311
7848  3112256
7849  3135581
7850  3091359
7851  3057532
7852  3101326
7853  3129243
7854  3115127
7855  3068641
7856  3067175
7857  3132318
7858  3126988
7859  3077718
7860  3067396
7861  3101013
7862  3135356
7863  3105048
7864  3061041
7865  3091302
7866  3131125
7867  3121832
7868  3078871
7869  3066282
7870  3120332
7871  3132938
7872  3086343
7873  3073547
7874  3092041
7875  3136430
7876  3111637
7877  3056048
7878  3077193
7879  3121747
7880  3119394
7881  3076610
7882  3048962
7883  3104652
7884  3133762
7885  3089704
7886  3055791
7887  3069785
7888  3116664
7889  3110459
7890  3051232
7891  3061440
7892  3105827
7893  3120657
7894  3088688
7895  3042324
7896  3081378
7897  3123499
7898  3087637
7899  3055224
7900  3053539
7901  3101946
7902  3112463
7903  3054269
7904  3046922
7905  3088217
7906  3102652
7907  3077298
7908  3027072
7909  3053501
7910  3102487
7911  3075987
7912  3041055
7913  3032865
7914  3070874
7915  3105220
7916  3046271
7917  3021547
7918  3055599
7919  3085872
7920  3070601
7921  3015857
7922  3022897
7923  3080094
7924  3067938
7925  3035369
7926  3006072
7927  3043032
7928  3084593
7929  3037509
7930  3000017
7931  3022037
7932  3057525
7933  3058239
7934  3005280
7935  2987784
7936  3044170
7937  3050840
7938  3013871
7939  2986941
7940  3002904
7941  3052333
7942  3021601
7943  2973073
7944  2990539
7945  3024105
7946  3034544
7947  2983946
7948  2955099
7949  3013611
7950  3020755
7951  2994901
7952  2957574
7953  2963093
7954  3016528
7955  3004900
7956  2948474
7957  2958288
7958  2986336
7959  3007854
7960  2967613
7961  2923340
7962  2966081
7963  2994305
7964  2964656
7965  2931730
7966  2922387
7967  2978136
7968  2980094
7969  2923846
7970  2912133
7971  2939858
7972  2966152
7973  2939986
7974  2890072
7975  2919060
7976  2951418
7977  2942990
7978  2901042
7979  2876560
7980  2930281
7981  2952349
7982  2886923
7983  2869656
7984  2897736
7985  2923043
7986  2909552
7987  2854553
7988  2870893
7989  2903304
7990  2901719
7991  2864978
7992  2832717
7993  2880401
7994  2903626
7995  2850858
7996  2827743
7997  2842654
7998  2879681
7999  2874149
8000  2804146
8001  2814868
8002  2857852
8003  2859117
8004  2821548
8005  2783321
8006  2822053
8007  2858466
8008  2817403
8009  2785802
8010  2784383
8011  2821126
8012  2836792
8013  2774231
8014  2754624
8015  2797117
8016  2810480
8017  2787439
8018  2739841
8019  2753551
8020  2806965
8021  2782695
8022  2730296
8023  2726697
8024  2763002
8025  2782422
8026  2729056
8027  2699738
8028  2734553
8029  2756460
8030  2744519
8031  2686220
8032  2690974
8033  2744122
8034  2731221
8035  2684300
8036  2664403
8037  2700841
8038  2731656
8039  2686691
8040  2638377
8041  2668500
8042  2699971
8043  2692340
8044  2636572
8045  2619535
8046  2673714
8047  2676822
8048  2633184
8049  2606719
8050  2620797
8051  2671629
8052  2642357
8053  2586254
8054  2597891
8055  2630863
8056  2635132
8057  2583756
8058  2553942
8059  2604558
8060  2621694
8061  2581555
8062  2549697
8063  2553194
8064  2596274
8065  2579476
8066  2525529
8067  2531793
8068  2553708
8069  2574380
8070  2533761
8071  2489589
8072  2526304
8073  2547574
8074  2524640
8075  2490236
8076  2469521
8077  2520002
8078  2525503
8079  2462200
8080  2453111
8081  2479584
8082  2502866
8083  2479244
8084  2421392
8085  2442489
8086  2484157
8087  2459864
8088  2421679
8089  2395671
8090  2441807
8091  2452415
8092  2405857
8093  2381477
8094  2407483
8095  2424335
8096  2417665
8097  2341471
8098  2364983
8099  2394226
8100  2392924
8101  2345448
8102  2325376
8103  2348652
8104  2391799
8105  2331803
8106  2319566
8107  2313173
8108  2355858
8109  2328847
8110  2293834
8111  2269720
8112  2337516
8113  2299701
8114  2309740
8115  2225735
8116  2304431
8117  2269375
8118  2323744
8119  2160182
8120  2352384
8121  1957713
##END NTUPLES=NMR FID
##END=
