# Supplementary material for: An untargeted multi-technique metabolomics approach to studying intracellular metabolites of HepG2 cells exposed to 2,3,7,8-tetrachlorodibenzo-p-dioxin
Source: BMC Genomics. 2011 May 20;12:251. doi: 10.1186/1471-2164-12-251 (PMC3141663; doi:10.1186/1471-2164-12-251)
Supplement: Additional file 2 — Metadata and NMR raw data: ZIP file containing: -All NMR raw data (in JCAMP-DX format ".dx") -The metadata on NMR (polars & apolars), LC-MS and GC-MS data sets (as Tab delimited files ".txt"). [file 1471-2164-12-251-S2.ZIP › TE/Ainhoa/SAFETY COPY D Disk/TRABAJO/ARTICLES/ARTICLE Metabolomics TCDD_ACCEPTED/JCAMP_DX_NMR_data_and_all_metadata/NMR_polar_TCDD_p17.3D.dx]

##TITLE=NMR_polar_TCDD_p17.3D
##JCAMPDX= 6.0         $$ Bruker NMR JCAMP-DX V2.0
##DATA TYPE= NMR FID
##DATA CLASS= NTUPLES
##ORIGIN= Bruker BioSpin GmbH
##OWNER= bruker
$$ 1.72 TOPSPIN		Version 2.1
$$ 2011-04-15 14:55:25.078 +0200  WUR\bruker@RIK1030
$$ Compression mode = fixed
##.OBSERVE FREQUENCY= 400.13188529
##.OBSERVE NUCLEUS= ^1H
##.DELAY= (6, 6)
##.ACQUISITION MODE= SIMULTANEOUS (DQD)
##.ACQUISITION SCHEME= undefined
##.AVERAGES= 1024
##.DIGITISER RES= 18
##SPECTROMETER/DATA SYSTEM= avance400
##.PULSE SEQUENCE= zgpr
##.SOLVENT NAME= D2O
##.SHIFT REFERENCE= INTERNAL, D2O, 1, 12.29218
##AUDIT TRAIL= $$ (NUMBER, WHEN, WHO, WHERE, PROCESS, VERSION, WHAT)
$$ ##TITLE= Audit trail, TOPSPIN		Version 1.3
$$ ##JCAMPDX= 5.01
$$ ##ORIGIN= Bruker BioSpin GmbH
$$ ##OWNER= bruker
$$ $$ P:\NMR-data/data/WUR-bruker/nmr/AR240608.3D/1/audita.txt
$$ ##AUDIT TRAIL=  $$ (NUMBER, WHEN, WHO, WHERE, VERSION, WHAT)
(   1,<2008-07-30 08:13:24.901 +0200>,<WUR\bruker>,<RIK1030>,<TOPSPIN 1.3>,
      <created by zg, POWCHK disabled, PULCHK disabled
       configuration hash MD5:
       D1 93 94 B6 6B D6 3B BD 35 EA 0D 0D AE B0 63 FA
       data hash MD5: 16K
       21 EB 24 C4 12 C5 06 F8 0E 3F 36 6E BF C3 2C 1D>)
(   2,<2008-07-30 08:13:31.292 +0200>,<WUR\bruker>,<RIK1030>,<TOPSPIN 1.3>,
      <user comment:
       ICON-NMR User ID: WUR\bruker
       data hash MD5: 16K
       21 EB 24 C4 12 C5 06 F8 0E 3F 36 6E BF C3 2C 1D>)
(   3,<2008-07-30 08:13:31.573 +0200>,<WUR\bruker>,<RIK1030>,<TOPSPIN 1.3>,
      <wrpa from 1 1 "AR240608.3D" "WUR-bruker" "D:\NMRautomation"
       data hash MD5: 16K
       21 EB 24 C4 12 C5 06 F8 0E 3F 36 6E BF C3 2C 1D>)
(   4,<2011-04-15 14:55:22.812 +0200>,<WUR\bruker>,<RIK1030>,<proc1d>,<TOPSPIN 2.1>,
      <convdta from       1 "NMR_polar_TCDD_p17.3D" "Ainhoa_raw_data" "P:\NMR-data"
       data hash MD5: 16244
       E0 69 52 AC 79 CA 19 43 D5 10 93 C7 A8 86 2B 32>)
$$ ##END=
$$ 
$$ $$ hash MD5
$$ $$ 1E C6 7E 96 F6 81 EE 77 B8 A0 C5 44 55 0F B0 77
##$RELAX= 
##$BRUKER FILE EXP=format.temp
$$ EDIT_PAR COMMAND FILE
$$ 
$$ DI_MODE         LONG
$$ ED_ENTRY        ACQU
$$ ORDER           FILE
$$ 
$$ 
$$ HEADER		"F2 - Acquisition Parameters"
$$ T_NAME		Date_
$$ 		TYPE	R64
$$ 		CLASS	ACQU
$$ 		SUBRANGE 0.0 50000000
$$ 		REL	"Date_=itodate(DATE)"
$$ 		INV_REL	"DATE=datetoi(Date_,DATE)"
$$ 		FORMAT	"%14.0f"
$$ 		TEXT	" "
$$ END
$$ T_NAME		Time
$$ 		TYPE	R32
$$ 		CLASS	ACQU
$$ 		SUBRANGE 0.0 1000000
$$ 		REL	"Time=itotime(DATE)"
$$ 		INV_REL	"DATE=timetoi(Time,DATE)"
$$ 		FORMAT	"%14.2f"
$$ 		TEXT	" "
$$ END
$$ NAME		INSTRUM
$$ 		TEXT	" "
$$ END
$$ NAME		PROBHD
$$ 		FORMAT	"%14.14s"
$$ 		TEXT	" "
$$ END
$$ NAME		PULPROG
$$ 		TEXT	" "
$$ END
$$ NAME		TD
$$ 		TEXT	" "
$$ END
$$ NAME		SOLVENT
$$ 		TEXT	" "
$$ END
$$ NAME		NS
$$ 		TEXT	" "
$$ END
$$ NAME		DS
$$ 		TEXT	" "
$$ END
$$ T_NAME		SWH
$$ 		TYPE	R32
$$ 		CLASS	ACQU
$$ 		SUBRANGE 0.0 1e8
$$ 		REL	"SWH=SW*SFO1"
$$ 		INV_REL "SW=SWH/SFO1"
$$ 		UNIT	"Hz"
$$ 		FORMAT	"%14.3f Hz"
$$ 		TEXT	" "
$$ END
$$ T_NAME          FIDRES
$$                 TYPE    R32
$$                 CLASS   ACQU
$$                 SUBRANGE 0.0 100000
$$                 REL     "FIDRES=SW*SFO1/TD"
$$                 INV_REL "TD = nextpow(SW*SFO1/FIDRES)"
$$ 		UNIT	"Hz"
$$ 		FORMAT	"%14.6f Hz"
$$ 		TEXT	" "
$$ END
$$ T_NAME          AQ
$$ 		TYPE	R32
$$ 		CLASS	ACQU
$$ 		SUBRANGE 0.0 1000
$$ 		REL	"AQ=aqcalc(SW,SFO1,TD,DIGTYP)"
$$ 		INV_REL	"TD=tdcalc(SW,SFO1,1.0e6*AQ,DIGTYP)"
$$ 		UNIT	"sec"
$$ 		FORMAT	"%14.7f sec"
$$ 		TEXT	" "
$$ END
$$ NAME		RG
$$ 		TEXT	" "
$$ END
$$ T_NAME          DW
$$ 		TYPE	R32
$$ 		CLASS	ACQU
$$ 		SUBRANGE 0.0 1000000
$$ 		REL	"DW=1/(2*SW*SFO1)"
$$ 		INV_REL	"SW=1000000/(2*(0.005+DW)*SFO1)"
$$ 		UNIT	"usec"
$$ 		FORMAT	"%14.3lf usec"
$$ 		TEXT	" "
$$ END
$$ NAME		DE
$$ 		FORMAT	"%14.2f usec"
$$ 		TEXT	" "
$$ END
$$ NAME		TE
$$ 		FORMAT	"%14.1f K"
$$ 		TEXT	" "
$$ END
$$ T_NAME		D1
$$ 		TYPE	R32
$$ 		CLASS	ACQU
$$ 		SUBRANGE 0.0 1e38
$$ 		REL	"D1=D[1]"
$$ 		INV_REL	"D[1]=D1"
$$ 		UNIT	"sec"
$$ 		FORMAT	"%14.8f sec"
$$ 		TEXT	" "
$$ END
$$ T_NAME		d12
$$ 		TYPE	R32
$$ 		SUBRANGE 0.0 1e8
$$ 		CLASS	ACQU
$$ 		REL	"d12=20u"
$$ 		INV_REL	"D[0]=d12"
$$ 		UNIT	"sec"
$$ 		TEXT	" "
$$ 		FORMAT	"%14.8f sec"
$$ 		NONEDIT
$$ END
$$ NAME		TD0
$$ 		TEXT	" "
$$ END
$$ HEADER		"======== CHANNEL f1 ========"
$$ NAME		NUC1
$$ 		NONEDIT
$$ 		TEXT	" "
$$ END
$$ T_NAME		P1
$$ 		TYPE	R32
$$ 		CLASS	ACQU
$$ 		SUBRANGE 0.0 1.0e10
$$ 		REL	"P1=P[1]"
$$ 		INV_REL	"P[1]=P1"
$$ 		UNIT	"usec"
$$ 		FORMAT	"%14.2f usec"
$$ 		TEXT	" "
$$ END
$$ T_NAME		PL1
$$ 		TYPE	R32
$$ 		CLASS	ACQU
$$ 		SUBRANGE -6.0 1e38
$$ 		REL	"PL1=PL[1]"
$$ 		INV_REL	"PL[1]=PL1"
$$ 		UNIT	"dB"
$$ 		FORMAT	"%14.2f dB"
$$ 		TEXT	" "
$$ END
$$ T_NAME		PL9
$$ 		TYPE	R32
$$ 		CLASS	ACQU
$$ 		SUBRANGE -6.0 1e38
$$ 		REL	"PL9=PL[9]"
$$ 		INV_REL	"PL[9]=PL9"
$$ 		UNIT	"dB"
$$ 		FORMAT	"%14.2f dB"
$$ 		TEXT	" "
$$ END
$$ NAME		SFO1
$$ 		FORMAT	"%14.7f MHz"
$$ 		TEXT	" "
$$ END
##$RELAX= 
##$BRUKER FILE EXP=scon
$$ ##TITLE= Parameter file, TOPSPIN		Version 1.3
$$ ##JCAMPDX= 5.0
$$ ##DATATYPE= Parameter Values
$$ ##ORIGIN= Bruker BioSpin GmbH
$$ ##OWNER= bruker
$$ $$ 2008-07-30 07:10:19.841 +0200  WUR\bruker@RIK1030
$$ $$ D:\NMRautomation/data/WUR-bruker/nmr/AR240608.3D/1/scon
$$ ##$BLKPA= (0..15)
3 3 3 3 3 3 3 3 3 3 3 3 3 3 3 3 
$$ ##$BLKTR= (0..15)
3 3 3 3 3 3 3 3 3 3 3 3 3 3 3 3 
$$ ##$DE1= 2
$$ ##$DE2= 2
$$ ##$DEADC= 4
$$ ##$DEPA= 2
$$ ##$DERX= 3
$$ ##$PHASP4= (0..15)
0.5 0.5 0.5 0.5 0.5 0.5 0.5 0.5 0.5 0.5 0.5 0.5 0.5 0.5 0.5 0.5 
$$ ##$PHASPR= (0..15)
3 3 3 3 3 3 3 3 3 3 3 3 3 3 3 3 
$$ ##$SHAPPR= (0..15)
1.6 1.6 1.6 1.6 1.6 1.6 1.6 1.6 1.6 1.6 1.6 1.6 1.6 1.6 1.6 1.6 
$$ ##END=
##$RELAX= 
##$BRUKER FILE EXP=prosol_History
$$ #*******************************************************************
$$ #
$$ # $Source: /sc/CvsTree/sc/gen/src/prg/scripts/tix/prosol/lib/lists/default,v $
$$ #
$$ # Copyright (c) 1999
$$ # BRUKER ANALYTIK GMBH
$$ # D-76287 Rheinstetten, Germany
$$ #
$$ # All Rights Reserved
$$ #
$$ #
$$ # $Id: default,v 1.11.6.4 2006/06/09 10:27:10 ber Exp $
$$ #
$$ #*******************************************************************
$$ #../conf/instr/spect/prosol/relations/default
$$ #avance-version (05/10/24)
$$ #
$$ #pulses
$$ #
$$ P[0]=P90[F1];				#  90 deg pulse F1
$$ P[1]=P90[F1];				#  90 deg pulse F1
$$ P[2]=P90[F1]*2;				# 180 deg pulse F1
$$ P[3]=P90[F2];				#  90 deg pulse F2
$$ P[4]=P90[F2]*2;				# 180 deg pulse F2
$$ P[5]=PTOC[F1]*0.66;			#  60 deg pulse F1, TOCSY 
$$ P[6]=PTOC[F1];				#  90 deg pulse F1, TOCSY
$$ P[7]=PTOC[F1]*2;			# 180 deg pulse F1, TOCSY
$$ P[8]=PSH3[F1];                          #  90 deg selective F1, WET
$$ P[9]=PTOC[F2];				#  90 deg pulse F2, TOCSY
$$ P[10]=PTOC[F2]*2;			# 180 deg pulse F2, TOCSY
$$ P[11]=PSH1[F1];				#  90 deg selective F1
$$ P[12]=PSH2[F1];				# 180 deg selective F1
$$ #
$$ P[14]=PSH3[F2];				# 180 deg inversion, adiabatic
$$ P[15]=TROE[F1];				# cw pulse F1, ROESY
$$ P[18]=PSH7[F1];				# off-resonance presat F1
$$ P[21]=P90[F3];				#  90 deg pulse F3
$$ P[22]=P90[F3]*2;			# 180 deg pulse F3
$$ P[23]=P90[F4];				#  90 deg pulse F4
$$ P[24]=PSH2[F2];				# 180 deg refocussing, adiabatic
$$ P[25]=PROE[F1]*2;			# 180 deg pulse, Shaka ROESY
$$ P[27]=P90[F1];				#  90 deg pulse F1, WATERGATE
$$ #
$$ P[29]=PSH8[F1];                         # flip back pulse
$$ P[31]=PSH15[F2];                        # 180 deg adiabatic, F2, 13C x-filter
$$ P[32]=PSH16[F1];                        # 180 deg adiabatic, F1, z-spoil
$$ #P[33]=PSH[F1];                         #  90 deg, F1, hadamard
$$ #P[34]=PSH[F1];                         # 180 deg, F1, hadamard
$$ #P[35]=PSH[F2];                         #  90 deg, F2, hadamard
$$ #P[36]=PSH[F2];                         # 180 deg, F2, hadamard
$$ #P[37]=PSH[F3];                         #  90 deg, F3, hadamard
$$ #P[38]=PSH[F3];                         # 180 deg, F3, hadamard
$$ #
$$ P[63]=PSH11[F2];                        # 180 deg adiabatic decoupling, F2, 13C
$$ #
$$ #decoupling pulses
$$ #
$$ PCPD[1]=PCPDP[F1];			# 90 deg pulse F1, dec.
$$ PCPD[2]=PCPDP[F2];			# 90 deg pulse F2, dec.
$$ PCPD[3]=PCPDP[F3];			# 90 deg pulse F3, dec.
$$ #
$$ #power levels
$$ #
$$ PL[1]=PL90[F1];				# high power, F1
$$ PL[2]=PL90[F2];				# high power, F2
$$ PL[3]=PL90[F3];				# high power, F3
$$ PL[4]=PL90[F4];				# high power, F4
$$ PL[9]=PLCW[F1];				# presat power, F1
$$ PL[10]=PLTOC[F1];			# TOCSY power, F1
$$ PL[11]=PLROE[F1];			# ROESY power, F1
$$ PL[12]=PLCPDP[F2];			# dec. power, F2
$$ PL[13]=PLCPD2[F2];			# dec. power 2, F2
$$ PL[14]=PLNOE[F2];			# low power cw, F2
$$ PL[15]=PLTOC[F2];			# TOCSY power, F2
$$ PL[16]=PLCPDP[F3];			# dec. power, F3
$$ PL[18]=PL90[F1];			# WATERGATE power, F1
$$ PL[19]=PLCPDP[F1];			# dec. power, F1
$$ PL[21]=PLCW[F2];			# 
$$ PL[23]=PLTOC[F3];			# TOCSY power, F3
$$ PL[24]=PLHD[F2];			# HD decoupling, F2
$$ PL[25]=PLSH8U[F2];			# Eretic, F2
$$ PL[27]=PLROE[F1];			# Shaka Spinlock
$$ PL[30]=PLCPDP[F2];			# dec. power, F2, 13C (=pl12)
$$ PL[31]=PLUSER2[F2];			# dec. power, F2, 13C, cw bilev
$$ #
$$ #shapes
$$ #
$$ SP[1]=PLSH1[F1];			#  90 deg selective F1
$$ SP[2]=PLSH2[F1];			# 180 deg selective F1
$$ SP[3]=PLSH3[F2];			# adiabatic 180 deg, F2, inversion
$$ SP[6]=PLSH7[F1];			# off-resonance presat F1
$$ SP[7]=PLSH2[F2];			# adiabatic 180 deg, F2, refocussing
$$ SP[11]=PLSH8[F1];                       # flip-back pulse, F1, H
$$ SP[14]=PLSH12[F2];			# adiab. bilev dec., F2, 13C
$$ SP[18]=PLSH15[F2];                      # adiabatic 180 deg, F2, 13C, x-filter
$$ SP[19]=PLSH3[F1] +0.87;                 #  90 deg, F1, wet
$$ SP[20]=PLSH3[F1] -1.04;                 #  90 deg, F1, wet
$$ SP[21]=PLSH3[F1] +2.27;                 #  90 deg, F1, wet
$$ SP[22]=PLSH3[F1] -5.05;                 #  90 deg, F1, wet
$$ #SP[23]=PLSH[F1];                       #  90 deg, F1, hadamard
$$ #SP[24]=PLSH[F1];                       # 180 deg, F1, hadamard
$$ #SP[25]=PLSH[F2];                       #  90 deg, F2, hadamard
$$ #SP[26]=PLSH[F2];                       # 180 deg, F2, hadamard
$$ #SP[27]=PLSH[F3];                       #  90 deg, F3, hadamard
$$ #SP[28]=PLSH[F3];                       # 180 deg, F3, hadamard
$$ SP[29]=PLSH16[F1];                      # adiabatic 180 deg, F1, z-spoil
$$ SP[31]=PLSH11[F2];			# adiab. dec., F2, 13C
$$ #
$$ SPNAM1=PNSH1[F1];			#
$$ SPNAM2=PNSH2[F1];			#
$$ SPNAM3=PNSH3[F2];			#
$$ SPNAM6=PNSH7[F1];			#
$$ SPNAM7=PNSH2[F2];			#
$$ SPNAM11=PNSH8[F1];                      #
$$ SPNAM14=PNSH12[F2];			#
$$ SPNAM15=PNSH8U[F2];			# Eretic, F2
$$ SPNAM18=PNSH15[F2];			#
$$ SPNAM19=PNSH3[F1];			#
$$ SPNAM20=PNSH3[F1];			#
$$ SPNAM21=PNSH3[F1];			#
$$ SPNAM22=PNSH3[F1];			#
$$ #SPNAM23=PNSH[];                        #
$$ #SPNAM24=PNSH[];                        #
$$ #SPNAM25=PNSH[];                        #
$$ #SPNAM26=PNSH[];                        #
$$ #SPNAM27=PNSH[];                        #
$$ #SPNAM28=PNSH[];                        #
$$ SPNAM29=PNSH16[F1];                     #
$$ SPNAM31=PNSH11[F2];			#
$$ #
$$ SPOAL[1]=PASH1[F1];			#
$$ SPOAL[2]=PASH2[F1];			#
$$ SPOAL[3]=PASH3[F2];			#
$$ SPOAL[6]=PASH7[F1];			#
$$ SPOAL[7]=PASH2[F2];			#
$$ SPOAL[11]=PASH8[F1];
$$ SPOAL[14]=PASH12[F2];			#
$$ SPOAL[18]=PASH15[F2];			#
$$ SPOAL[19]=PASH3[F1];			#
$$ SPOAL[20]=PASH3[F1];			#
$$ SPOAL[21]=PASH3[F1];			#
$$ SPOAL[22]=PASH3[F1];			#
$$ #SPOAL[23]=PASH[];			#
$$ #SPOAL[24]=PASH[];			#
$$ #SPOAL[25]=PASH[];			#
$$ #SPOAL[26]=PASH[];			#
$$ #SPOAL[27]=PASH[];			#
$$ #SPOAL[28]=PASH[];			#
$$ SPOAL[29]=PASH16[F1];                   #
$$ SPOAL[31]=PASH11[F2];			#
$$ #
$$ #global
$$ #
$$ D[9]=TTOC[F1];				#
$$ D[16]=D_grad;				#
$$ P[16]=P_grad1;				#
$$ P[17]=P_mlev;				#
$$ P[19]=P_grad2;				#
$$ P[20]=P_mlev;				#
$$ P[28]=P_hsqc;				#
$$ #
##$RELAX= 
##$BRUKER FILE EXP=pulseprogram
$$ # 1 "C:/Bruker/TOPSPIN/exp/stan/nmr/lists/pp/zgpr"
$$ ;zgpr
$$ ;avance-version (06/11/09)
$$ ;1D sequence with f1 presaturation
$$ ;
$$ ;$CLASS=HighRes
$$ ;$DIM=1D
$$ ;$TYPE=
$$ ;$SUBTYPE=
$$ ;$COMMENT=
$$ 
$$ 
$$ # 1 "C:/Bruker/TOPSPIN/exp/stan/nmr/lists/pp/Avance.incl" 1
$$ ;Avance2.incl
$$ ;   for 1
$$ ;
$$ ;avance-version (07/01/22)
$$ ;
$$ ;$CLASS=HighRes Incl
$$ ;$COMMENT=
$$ 
$$ 
$$ 
$$ 
$$ 
$$ 
$$ 
$$ 
$$ 
$$ 
$$ 
$$ 
$$ 
$$ 
$$ 
$$ 
$$ 
$$ 
$$ 
$$ 
$$ 
$$ 
$$ 
$$ 
$$ 
$$ 
$$ 
$$ 
$$ 
$$ 
$$ 
$$ 
$$ 
$$ 
$$ 
$$ 
$$ 
$$ 
$$ 
$$ 
$$ 
$$ 
$$ 
$$ 
$$ 
$$ 
$$ 
$$ 
$$ 
$$ 
$$ 
$$ 
$$ 
$$ 
$$ 
$$ 
$$ 
$$ 
$$ 
$$ 
$$ 
$$ 
$$ 
$$ 
$$ 
$$ 
$$ 
$$ 
$$ 
$$ 
$$ 
$$ 
$$ 
$$ 
$$ 
$$ 
$$ 
$$ 
$$ 
$$ 
$$ 
$$ 
$$ 
$$ 
$$ 
$$ 
$$ 
$$ 
$$ 
$$ 
$$ 
$$ 
$$ 
$$ 
$$ 
$$ 
$$ 
$$ 
$$ 
$$ 
$$ 
$$ 
$$ 
$$ 
$$ 
$$ 
$$ 
$$ 
$$ 
$$ 
$$ 
$$ 
$$ 
$$ 
$$ 
$$ 
$$ 
$$ 
$$ 
$$ 
$$ 
$$ 
$$ 
$$ 
$$ 
$$ 
$$ 
$$ 
$$ 
$$ 
$$ 
$$ 
$$ 
$$ ;$Id: Avance2.incl,v 1.10.6.7 2007/01/22 13:54:46 ber Exp $
$$ # 12 "C:/Bruker/TOPSPIN/exp/stan/nmr/lists/pp/zgpr" 2
$$ 
$$ 
$$ 
$$ "d12=20u"
$$ 
$$ 
$$ "acqt0=-p1*2/3.1416"
$$ 
$$ 
$$ # 1 "mc_line 21 file C:/Bruker/TOPSPIN/exp/stan/nmr/lists/pp/zgpr expanding definition part of mc command before ze"
$$ define delay MCWRK
$$ define delay MCREST
$$ "MCWRK = 0.500000*30m"
$$ "MCREST = 30m - 30m"
$$ # 21 "C:/Bruker/TOPSPIN/exp/stan/nmr/lists/pp/zgpr"
$$ 1 ze
$$ # 1 "mc_line 21 file C:/Bruker/TOPSPIN/exp/stan/nmr/lists/pp/zgpr expanding definition of mc command after ze"
$$ # 22 "C:/Bruker/TOPSPIN/exp/stan/nmr/lists/pp/zgpr"
$$ # 1 "mc_line 22 file C:/Bruker/TOPSPIN/exp/stan/nmr/lists/pp/zgpr expanding start label for mc command"
$$ 2 MCWRK  * 2
$$ LBLF0, MCREST
$$ # 23 "C:/Bruker/TOPSPIN/exp/stan/nmr/lists/pp/zgpr"
$$   d12 pl9:f1
$$   d1 cw:f1 ph29
$$   4u do:f1
$$   d12 pl1:f1
$$   p1 ph1
$$   go=2 ph31
$$ # 1 "mc_line 29 file C:/Bruker/TOPSPIN/exp/stan/nmr/lists/pp/zgpr expanding mc command in line"
$$   MCWRK wr #0
$$   MCWRK zd 
$$   lo to LBLF0 times td0
$$ 
$$ # 30 "C:/Bruker/TOPSPIN/exp/stan/nmr/lists/pp/zgpr"
$$ exit
$$ 
$$ 
$$ ph1=0 2 2 0 1 3 3 1
$$ ph29=0
$$ ph31=0 2 2 0 1 3 3 1
$$ 
$$ 
$$ ;pl1 : f1 channel - power level for pulse (default)
$$ ;pl9 : f1 channel - power level for presaturation
$$ ;p1 : f1 channel -  90 degree high power pulse
$$ ;d1 : relaxation delay; 1-5 * T1
$$ ;d12: delay for power switching                      [20 usec]
$$ ;NS: 1 * n, total number of scans: NS * TD0
$$ 
$$ 
$$ 
$$ ;$Id: zgpr,v 1.7.10.2 2006/11/10 11:04:15 ber Exp $
##$RELAX= 
##$BRUKER FILE EXP=uxnmr.par
$$ ##TITLE= Parameter file, TOPSPIN		Version 1.3
$$ ##JCAMPDX= 5.0
$$ ##DATATYPE= Parameter Values
$$ ##ORIGIN= Bruker BioSpin GmbH
$$ ##OWNER= Administrator
$$ $$ 2008-03-03 09:42:28.895 +0100  WUR\bruker@RIK1030
$$ $$ C:/Bruker/TOPSPIN/conf/instr/avance400/uxnmr.par
$$ ##$ACB= 0
$$ ##$ACBTAT= (0..15)
0 88 72 0 0 0 0 0 0 0 0 0 0 0 0 0 
$$ ##$ACBTBA= (0..15)
0 0 0 0 0 0 0 0 0 0 0 0 0 0 0 0 
$$ ##$ACBTCTL= (0..15)
0 0 0 0 0 0 0 0 0 0 0 0 0 0 0 0 
$$ ##$ACBTDI= (0..15)
0 102 102 0 0 0 0 0 0 0 0 0 0 0 0 0 
$$ ##$ACBTDM= (0..15)
0 10 10 0 0 0 0 0 0 0 0 0 0 0 0 0 
$$ ##$ACBTFHI= (0..15)
0 400 400 0 0 0 0 0 0 0 0 0 0 0 0 0 
$$ ##$ACBTFL= (0..15)
0 73 74 0 0 0 0 0 0 0 0 0 0 0 0 0 
$$ ##$ACBTFLO= (0..15)
0 14 14 0 0 0 0 0 0 0 0 0 0 0 0 0 
$$ ##$ACBTOUT= (0..15)
0 1 2 0 0 0 0 0 0 0 0 0 0 0 0 0 
$$ ##$ACBTPO= (0..15)
0 150000 60000 0 0 0 0 0 0 0 0 0 0 0 0 0 
$$ ##$ACBTPW= (0..15)
0 10 10 0 0 0 0 0 0 0 0 0 0 0 0 0 
$$ ##$ACBTSB= (0..15)
0 0 0 0 0 0 0 0 0 0 0 0 0 0 0 0 
$$ ##$ACBTY= <no>
$$ ##$AQSBDHW= (0..31)
255 255 1 4 4 255 255 255 0 0 255 255 255 255 255 255 255 255 255 0 255 
255 255 255 255 255 255 255 255 255 255 255 
$$ ##$AQSBDID= (0..31)
255 255 88 83 83 255 255 255 65 67 255 255 255 255 255 255 255 255 255 
66 255 255 255 255 255 255 255 255 255 255 255 255 
$$ ##$AQSBDNO= (0..31)
255 255 1 1 2 255 255 255 1 1 255 255 255 255 255 255 255 255 255 1 255 
255 255 255 255 255 255 255 255 255 255 255 
$$ ##$AQSBDTY= (0..31)
255 255 3 16 16 255 255 255 5 9 255 255 255 255 255 255 255 255 255 7 
255 255 255 255 255 255 255 255 255 255 255 255 
$$ ##$AQSBUAD= (0..31)
255 255 52 36 37 255 255 255 54 26 255 255 255 255 255 255 255 255 255 
32 255 255 255 255 255 255 255 255 255 255 255 255 
$$ ##$AQSECL= (0..31)
255 255 2 3 3 255 255 255 5 2 255 255 255 255 255 255 255 255 255 255 
255 255 255 255 255 255 255 255 255 255 255 255 
$$ ##$AQSECLS= (0..31)
255 255 3 2 2 255 255 255 0 0 255 255 255 255 255 255 255 255 255 255 
255 255 255 255 255 255 255 255 255 255 255 255 
$$ ##$ATT19F= (0..1)
0 0 
$$ ##$ATT1H= (0..1)
0 0 
$$ ##$ATT3H= (0..1)
0 0 
$$ ##$ATTX= (0..1)
0 0 
$$ ##$ATTY= (0..1)
0 0 
$$ ##$ATTZ= (0..1)
0 0 
$$ ##$BACSAIR= no
$$ ##$BACSCAP= 60
$$ ##$BACSDEL= 10
$$ ##$BACSFCM= no
$$ ##$BACSOPT= <>
$$ ##$BACSTY= <tty08>
$$ ##$BARPTY= <no>
$$ ##$BFREQ= 400.13
$$ ##$BIRDS= yes
$$ ##$BMPC= 0
$$ ##$BMPCTY= <no>
$$ ##$BPSUTY= <no>
$$ ##$BSMS= 1
$$ ##$BSMSTY= <tty02>
$$ ##$CFASMOD= (0..7)
1 1 1 1 1 1 1 1 
$$ ##$CFASMUL= (0..7)
1 1 1 1 1 1 1 1 
$$ ##$CNFTXDR= (0..7)
6 6 0 0 0 0 0 0 
$$ ##$COMDIG2= 0
$$ ##$CPDBTY= <no>
$$ ##$CRCOTY= <no>
$$ ##$DATSTAT= no
$$ ##$DIGI140= (0..7)
0 0 0 0 0 0 0 0 
$$ ##$DIGIB12= (0..7)
0 0 0 0 0 0 0 0 
$$ ##$DIGIB16= (0..7)
0 0 0 0 0 0 0 0 
$$ ##$DIGIFA= (0..7)
0 0 0 0 0 0 0 0 
$$ ##$DIGIHA= (0..7)
0 0 0 0 0 0 0 0 
$$ ##$DIGIHAF= (0..7)
0 0 0 0 0 0 0 0 
$$ ##$DIGIHRD= (0..7)
0 0 0 0 0 0 0 0 
$$ ##$DIGIIA= (0..7)
0 0 0 0 0 0 0 0 
$$ ##$DIGIO16= (0..7)
0 0 0 0 0 0 0 0 
$$ ##$DIGISA= (0..7)
1 0 0 0 0 0 0 0 
$$ ##$DIGISAF= (0..7)
0 0 0 0 0 0 0 0 
$$ ##$DIGISL= (0..7)
0 0 0 0 0 0 0 0 
$$ ##$DIGITYI= (0..7)
0 0 0 0 0 0 0 0 
$$ ##$DIGITYP= (0..7)
0 0 0 0 0 0 0 0 
$$ ##$DIGITZ= 0
$$ ##$DRU= no
$$ ##$FCUMEM= (0..7)
2093056 2093056 0 0 0 0 0 0 
$$ ##$FCUPAL= (0..7)
260 260 0 0 0 0 0 0 
$$ ##$FQMIX= 0
$$ ##$FUNCMOD= <>
$$ ##$GCUTYPE= 2
$$ ##$GTUTY= <no>
$$ ##$HFAC= 3
$$ ##$HPCU= 0
$$ ##$HPCUTY= <no>
$$ ##$HPTXLP= (0..3)
-1 -1 -1 -1 
$$ ##$HPTXPI= (0..3)
0 0 0 0 
$$ ##$HPTXPO= (0..3)
0 0 0 0 
$$ ##$HPTXTY= (0..3)
0 0 0 0 
$$ ##$IF451= 0
$$ ##$IFREQ= 1
$$ ##$INTFPR= 0
$$ ##$IPSO= no
$$ ##$LOCKTY= <tty03>
$$ ##$LOCSWID= 0
$$ ##$M2FAC= 0
$$ ##$MASTY= <no>
$$ ##$MEMPRM= 0
$$ ##$MHFAC= 0
$$ ##$MXFAC= 0
$$ ##$NAMPD1= <2H>
$$ ##$NAMPD10= <>
$$ ##$NAMPD11= <>
$$ ##$NAMPD12= <>
$$ ##$NAMPD13= <>
$$ ##$NAMPD14= <>
$$ ##$NAMPD15= <>
$$ ##$NAMPD16= <>
$$ ##$NAMPD2= <X-BB19F_2HS>
$$ ##$NAMPD3= <1H>
$$ ##$NAMPD4= <>
$$ ##$NAMPD5= <>
$$ ##$NAMPD6= <>
$$ ##$NAMPD7= <>
$$ ##$NAMPD8= <>
$$ ##$NAMPD9= <>
$$ ##$NFCU= 2
$$ ##$NMRCH= 0
$$ ##$NMRMEM= 0
$$ ##$NRCU= 1
$$ ##$NROUT= 1
$$ ##$PAMPF1= (0..15)
75 99 67 27 0 0 0 12 117 46 8 118 1 0 0 0 
$$ ##$PAMPF2= (0..15)
0 0 0 0 0 0 0 0 0 0 0 0 0 0 0 0 
$$ ##$PAMPF3= (0..15)
0 0 0 0 0 0 0 0 0 0 0 0 0 0 0 0 
$$ ##$PAMPF4= (0..15)
0 0 0 0 0 0 0 0 0 0 0 0 0 0 0 0 
$$ ##$PAMPF5= (0..15)
0 0 0 0 0 0 0 0 0 0 0 0 0 0 0 0 
$$ ##$PAMPF6= (0..15)
0 0 0 0 0 0 0 0 0 0 0 0 0 0 0 0 
$$ ##$PAMPF7= (0..15)
0 0 0 0 0 0 0 0 0 0 0 0 0 0 0 0 
$$ ##$PAMPF8= (0..15)
0 0 0 0 0 0 0 0 0 0 0 0 0 0 0 0 
$$ ##$PH4= 0
$$ ##$PHF4TY= <no>
$$ ##$POWCHK= no
$$ ##$PRAMD1= (0..7)
0 1048576 0 0 0 1048576 0 0 
$$ ##$PRAMD10= (0..7)
0 0 0 0 0 0 0 0 
$$ ##$PRAMD11= (0..7)
0 0 0 0 0 0 0 0 
$$ ##$PRAMD12= (0..7)
0 0 0 0 0 0 0 0 
$$ ##$PRAMD13= (0..7)
0 0 0 0 0 0 0 0 
$$ ##$PRAMD14= (0..7)
0 0 0 0 0 0 0 0 
$$ ##$PRAMD15= (0..7)
0 0 0 0 0 0 0 0 
$$ ##$PRAMD16= (0..7)
0 0 0 0 0 0 0 0 
$$ ##$PRAMD17= (0..7)
0 0 0 0 0 0 0 0 
$$ ##$PRAMD18= (0..7)
0 0 0 0 0 0 0 0 
$$ ##$PRAMD19= (0..7)
0 0 0 0 0 0 0 0 
$$ ##$PRAMD2= (0..7)
2147483644 2146435071 2147483647 134217727 2147483644 2146435071 2147483647 
134217727 
$$ ##$PRAMD20= (0..7)
0 0 0 0 0 0 0 0 
$$ ##$PRAMD21= (0..7)
0 0 0 0 0 0 0 0 
$$ ##$PRAMD3= (0..7)
2 0 0 0 2 0 0 0 
$$ ##$PRAMD4= (0..7)
2147483644 2146435071 2147483647 134217727 2147483644 2146435071 2147483647 
134217727 
$$ ##$PRAMD5= (0..7)
0 0 0 0 0 0 0 0 
$$ ##$PRAMD6= (0..7)
0 0 0 0 0 0 0 0 
$$ ##$PRAMD7= (0..7)
0 0 0 0 0 0 0 0 
$$ ##$PRAMD8= (0..7)
0 0 0 0 0 0 0 0 
$$ ##$PRAMD9= (0..7)
0 0 0 0 0 0 0 0 
$$ ##$PRAMLED= (0..1)
15 15 
$$ ##$PRAMP1= <tty01>
$$ ##$PRAMP2= <no>
$$ ##$PRAMP3= <no>
$$ ##$PRAMP4= <no>
$$ ##$PRAMP5= <no>
$$ ##$PRAMP6= <no>
$$ ##$PRAMP7= <no>
$$ ##$PRAMP8= <no>
$$ ##$PRAMPTP= 0
$$ ##$PREPTY= <no>
$$ ##$PRESHLD= 0
$$ ##$PTS160= -1
$$ ##$PTSA2X= (0..7)
0 0 0 0 0 0 0 0 
$$ ##$PTSF2X= (0..7)
0 0 0 0 0 0 0 0 
$$ ##$PTSFMX= (0..7)
429.9 429.9 0 0 0 0 0 0 
$$ ##$PULCHK= no
$$ ##$RCUCDS= (0..7)
8388608 0 0 0 0 0 0 0 
$$ ##$RCUCFS= (0..7)
4096 0 0 0 0 0 0 0 
$$ ##$RCUCSS= (0..7)
1048576 0 0 0 0 0 0 0 
$$ ##$RCUI2C1= (0..7)
78 0 0 0 0 0 0 0 
$$ ##$RCUI2C2= (0..7)
0 0 0 0 0 0 0 0 
$$ ##$RCUI2C3= (0..7)
0 0 0 0 0 0 0 0 
$$ ##$RCUI2C4= (0..7)
0 0 0 0 0 0 0 0 
$$ ##$RCUI2C5= (0..7)
0 0 0 0 0 0 0 0 
$$ ##$RCUI2C6= (0..7)
0 0 0 0 0 0 0 0 
$$ ##$RCUI2C7= (0..7)
0 0 0 0 0 0 0 0 
$$ ##$RCUI2C8= (0..7)
0 0 0 0 0 0 0 0 
$$ ##$RDCU= 0
$$ ##$RGTYPE= (0..7)
5 0 0 0 0 0 0 0 
$$ ##$RG_max= (0..7)
46341 0 0 0 0 0 0 0 
$$ ##$RG_min= (0..7)
1 0 0 0 0 0 0 0 
$$ ##$RG_tab1= (0..255)
1 1.1 1.3 1.4 1.6 1.8 2 2.2 2.5 2.8 3.2 3.6 4 4.5 5 5.7 6.3 7.1 8 9 10.1 
11.3 12.7 14.3 16 18 20.2 22.6 25.4 28.5 32 35.9 40.3 45.3 50.8 57 64 
71.8 80.6 90.5 101.6 114 128 143.7 161.3 181 203.2 228.1 256 287.4 322.5 
362 406.4 456.1 512 574.7 645.1 724.1 812.7 912.3 1024 1149.4 1290.2 1448.2 
1625.5 1824.6 2048 2298.8 2580.3 2896.3 3251 3649.1 4096 4597.6 5160.6 
5792.6 6502 7298.2 8192 9195.2 10321.3 11585.2 13004 14596.5 16384 18390.4 
20642.5 23170.5 26008 29193 32768 36780.8 41285.1 46341 -1 -1 -1 -1 -1 
-1 -1 -1 -1 -1 -1 -1 -1 -1 -1 -1 -1 -1 -1 -1 -1 -1 -1 -1 -1 -1 -1 -1 -1 
-1 -1 -1 -1 -1 -1 -1 -1 -1 -1 -1 -1 -1 -1 -1 -1 -1 -1 -1 -1 -1 -1 -1 -1 
-1 -1 -1 -1 -1 -1 -1 -1 -1 -1 -1 -1 -1 -1 -1 -1 -1 -1 -1 -1 -1 -1 -1 -1 
-1 -1 -1 -1 -1 -1 -1 -1 -1 -1 -1 -1 -1 -1 -1 -1 -1 -1 -1 -1 -1 -1 -1 -1 
-1 -1 -1 -1 -1 -1 -1 -1 -1 -1 -1 -1 -1 -1 -1 -1 -1 -1 -1 -1 -1 -1 -1 -1 
-1 -1 -1 -1 -1 -1 -1 -1 -1 -1 -1 -1 -1 -1 -1 -1 -1 -1 -1 -1 -1 -1 -1 -1 
-1 -1 -1 -1 -1 -1 -1 -1 -1 -1 -1 -1 -1 
$$ ##$RG_tab2= (0..255)
-1 -1 -1 -1 -1 -1 -1 -1 -1 -1 -1 -1 -1 -1 -1 -1 -1 -1 -1 -1 -1 -1 -1 -1 
-1 -1 -1 -1 -1 -1 -1 -1 -1 -1 -1 -1 -1 -1 -1 -1 -1 -1 -1 -1 -1 -1 -1 -1 
-1 -1 -1 -1 -1 -1 -1 -1 -1 -1 -1 -1 -1 -1 -1 -1 -1 -1 -1 -1 -1 -1 -1 -1 
-1 -1 -1 -1 -1 -1 -1 -1 -1 -1 -1 -1 -1 -1 -1 -1 -1 -1 -1 -1 -1 -1 -1 -1 
-1 -1 -1 -1 -1 -1 -1 -1 -1 -1 -1 -1 -1 -1 -1 -1 -1 -1 -1 -1 -1 -1 -1 -1 
-1 -1 -1 -1 -1 -1 -1 -1 -1 -1 -1 -1 -1 -1 -1 -1 -1 -1 -1 -1 -1 -1 -1 -1 
-1 -1 -1 -1 -1 -1 -1 -1 -1 -1 -1 -1 -1 -1 -1 -1 -1 -1 -1 -1 -1 -1 -1 -1 
-1 -1 -1 -1 -1 -1 -1 -1 -1 -1 -1 -1 -1 -1 -1 -1 -1 -1 -1 -1 -1 -1 -1 -1 
-1 -1 -1 -1 -1 -1 -1 -1 -1 -1 -1 -1 -1 -1 -1 -1 -1 -1 -1 -1 -1 -1 -1 -1 
-1 -1 -1 -1 -1 -1 -1 -1 -1 -1 -1 -1 -1 -1 -1 -1 -1 -1 -1 -1 -1 -1 -1 -1 
-1 -1 -1 -1 -1 -1 -1 -1 -1 -1 -1 -1 -1 -1 -1 -1 
$$ ##$RG_tab3= (0..255)
-1 -1 -1 -1 -1 -1 -1 -1 -1 -1 -1 -1 -1 -1 -1 -1 -1 -1 -1 -1 -1 -1 -1 -1 
-1 -1 -1 -1 -1 -1 -1 -1 -1 -1 -1 -1 -1 -1 -1 -1 -1 -1 -1 -1 -1 -1 -1 -1 
-1 -1 -1 -1 -1 -1 -1 -1 -1 -1 -1 -1 -1 -1 -1 -1 -1 -1 -1 -1 -1 -1 -1 -1 
-1 -1 -1 -1 -1 -1 -1 -1 -1 -1 -1 -1 -1 -1 -1 -1 -1 -1 -1 -1 -1 -1 -1 -1 
-1 -1 -1 -1 -1 -1 -1 -1 -1 -1 -1 -1 -1 -1 -1 -1 -1 -1 -1 -1 -1 -1 -1 -1 
-1 -1 -1 -1 -1 -1 -1 -1 -1 -1 -1 -1 -1 -1 -1 -1 -1 -1 -1 -1 -1 -1 -1 -1 
-1 -1 -1 -1 -1 -1 -1 -1 -1 -1 -1 -1 -1 -1 -1 -1 -1 -1 -1 -1 -1 -1 -1 -1 
-1 -1 -1 -1 -1 -1 -1 -1 -1 -1 -1 -1 -1 -1 -1 -1 -1 -1 -1 -1 -1 -1 -1 -1 
-1 -1 -1 -1 -1 -1 -1 -1 -1 -1 -1 -1 -1 -1 -1 -1 -1 -1 -1 -1 -1 -1 -1 -1 
-1 -1 -1 -1 -1 -1 -1 -1 -1 -1 -1 -1 -1 -1 -1 -1 -1 -1 -1 -1 -1 -1 -1 -1 
-1 -1 -1 -1 -1 -1 -1 -1 -1 -1 -1 -1 -1 -1 -1 -1 
$$ ##$RG_tab4= (0..255)
-1 -1 -1 -1 -1 -1 -1 -1 -1 -1 -1 -1 -1 -1 -1 -1 -1 -1 -1 -1 -1 -1 -1 -1 
-1 -1 -1 -1 -1 -1 -1 -1 -1 -1 -1 -1 -1 -1 -1 -1 -1 -1 -1 -1 -1 -1 -1 -1 
-1 -1 -1 -1 -1 -1 -1 -1 -1 -1 -1 -1 -1 -1 -1 -1 -1 -1 -1 -1 -1 -1 -1 -1 
-1 -1 -1 -1 -1 -1 -1 -1 -1 -1 -1 -1 -1 -1 -1 -1 -1 -1 -1 -1 -1 -1 -1 -1 
-1 -1 -1 -1 -1 -1 -1 -1 -1 -1 -1 -1 -1 -1 -1 -1 -1 -1 -1 -1 -1 -1 -1 -1 
-1 -1 -1 -1 -1 -1 -1 -1 -1 -1 -1 -1 -1 -1 -1 -1 -1 -1 -1 -1 -1 -1 -1 -1 
-1 -1 -1 -1 -1 -1 -1 -1 -1 -1 -1 -1 -1 -1 -1 -1 -1 -1 -1 -1 -1 -1 -1 -1 
-1 -1 -1 -1 -1 -1 -1 -1 -1 -1 -1 -1 -1 -1 -1 -1 -1 -1 -1 -1 -1 -1 -1 -1 
-1 -1 -1 -1 -1 -1 -1 -1 -1 -1 -1 -1 -1 -1 -1 -1 -1 -1 -1 -1 -1 -1 -1 -1 
-1 -1 -1 -1 -1 -1 -1 -1 -1 -1 -1 -1 -1 -1 -1 -1 -1 -1 -1 -1 -1 -1 -1 -1 
-1 -1 -1 -1 -1 -1 -1 -1 -1 -1 -1 -1 -1 -1 -1 -1 
$$ ##$RG_tab5= (0..255)
-1 -1 -1 -1 -1 -1 -1 -1 -1 -1 -1 -1 -1 -1 -1 -1 -1 -1 -1 -1 -1 -1 -1 -1 
-1 -1 -1 -1 -1 -1 -1 -1 -1 -1 -1 -1 -1 -1 -1 -1 -1 -1 -1 -1 -1 -1 -1 -1 
-1 -1 -1 -1 -1 -1 -1 -1 -1 -1 -1 -1 -1 -1 -1 -1 -1 -1 -1 -1 -1 -1 -1 -1 
-1 -1 -1 -1 -1 -1 -1 -1 -1 -1 -1 -1 -1 -1 -1 -1 -1 -1 -1 -1 -1 -1 -1 -1 
-1 -1 -1 -1 -1 -1 -1 -1 -1 -1 -1 -1 -1 -1 -1 -1 -1 -1 -1 -1 -1 -1 -1 -1 
-1 -1 -1 -1 -1 -1 -1 -1 -1 -1 -1 -1 -1 -1 -1 -1 -1 -1 -1 -1 -1 -1 -1 -1 
-1 -1 -1 -1 -1 -1 -1 -1 -1 -1 -1 -1 -1 -1 -1 -1 -1 -1 -1 -1 -1 -1 -1 -1 
-1 -1 -1 -1 -1 -1 -1 -1 -1 -1 -1 -1 -1 -1 -1 -1 -1 -1 -1 -1 -1 -1 -1 -1 
-1 -1 -1 -1 -1 -1 -1 -1 -1 -1 -1 -1 -1 -1 -1 -1 -1 -1 -1 -1 -1 -1 -1 -1 
-1 -1 -1 -1 -1 -1 -1 -1 -1 -1 -1 -1 -1 -1 -1 -1 -1 -1 -1 -1 -1 -1 -1 -1 
-1 -1 -1 -1 -1 -1 -1 -1 -1 -1 -1 -1 -1 -1 -1 -1 
$$ ##$RG_tab6= (0..255)
-1 -1 -1 -1 -1 -1 -1 -1 -1 -1 -1 -1 -1 -1 -1 -1 -1 -1 -1 -1 -1 -1 -1 -1 
-1 -1 -1 -1 -1 -1 -1 -1 -1 -1 -1 -1 -1 -1 -1 -1 -1 -1 -1 -1 -1 -1 -1 -1 
-1 -1 -1 -1 -1 -1 -1 -1 -1 -1 -1 -1 -1 -1 -1 -1 -1 -1 -1 -1 -1 -1 -1 -1 
-1 -1 -1 -1 -1 -1 -1 -1 -1 -1 -1 -1 -1 -1 -1 -1 -1 -1 -1 -1 -1 -1 -1 -1 
-1 -1 -1 -1 -1 -1 -1 -1 -1 -1 -1 -1 -1 -1 -1 -1 -1 -1 -1 -1 -1 -1 -1 -1 
-1 -1 -1 -1 -1 -1 -1 -1 -1 -1 -1 -1 -1 -1 -1 -1 -1 -1 -1 -1 -1 -1 -1 -1 
-1 -1 -1 -1 -1 -1 -1 -1 -1 -1 -1 -1 -1 -1 -1 -1 -1 -1 -1 -1 -1 -1 -1 -1 
-1 -1 -1 -1 -1 -1 -1 -1 -1 -1 -1 -1 -1 -1 -1 -1 -1 -1 -1 -1 -1 -1 -1 -1 
-1 -1 -1 -1 -1 -1 -1 -1 -1 -1 -1 -1 -1 -1 -1 -1 -1 -1 -1 -1 -1 -1 -1 -1 
-1 -1 -1 -1 -1 -1 -1 -1 -1 -1 -1 -1 -1 -1 -1 -1 -1 -1 -1 -1 -1 -1 -1 -1 
-1 -1 -1 -1 -1 -1 -1 -1 -1 -1 -1 -1 -1 -1 -1 -1 
$$ ##$RG_tab7= (0..255)
-1 -1 -1 -1 -1 -1 -1 -1 -1 -1 -1 -1 -1 -1 -1 -1 -1 -1 -1 -1 -1 -1 -1 -1 
-1 -1 -1 -1 -1 -1 -1 -1 -1 -1 -1 -1 -1 -1 -1 -1 -1 -1 -1 -1 -1 -1 -1 -1 
-1 -1 -1 -1 -1 -1 -1 -1 -1 -1 -1 -1 -1 -1 -1 -1 -1 -1 -1 -1 -1 -1 -1 -1 
-1 -1 -1 -1 -1 -1 -1 -1 -1 -1 -1 -1 -1 -1 -1 -1 -1 -1 -1 -1 -1 -1 -1 -1 
-1 -1 -1 -1 -1 -1 -1 -1 -1 -1 -1 -1 -1 -1 -1 -1 -1 -1 -1 -1 -1 -1 -1 -1 
-1 -1 -1 -1 -1 -1 -1 -1 -1 -1 -1 -1 -1 -1 -1 -1 -1 -1 -1 -1 -1 -1 -1 -1 
-1 -1 -1 -1 -1 -1 -1 -1 -1 -1 -1 -1 -1 -1 -1 -1 -1 -1 -1 -1 -1 -1 -1 -1 
-1 -1 -1 -1 -1 -1 -1 -1 -1 -1 -1 -1 -1 -1 -1 -1 -1 -1 -1 -1 -1 -1 -1 -1 
-1 -1 -1 -1 -1 -1 -1 -1 -1 -1 -1 -1 -1 -1 -1 -1 -1 -1 -1 -1 -1 -1 -1 -1 
-1 -1 -1 -1 -1 -1 -1 -1 -1 -1 -1 -1 -1 -1 -1 -1 -1 -1 -1 -1 -1 -1 -1 -1 
-1 -1 -1 -1 -1 -1 -1 -1 -1 -1 -1 -1 -1 -1 -1 -1 
$$ ##$RG_tab8= (0..255)
-1 -1 -1 -1 -1 -1 -1 -1 -1 -1 -1 -1 -1 -1 -1 -1 -1 -1 -1 -1 -1 -1 -1 -1 
-1 -1 -1 -1 -1 -1 -1 -1 -1 -1 -1 -1 -1 -1 -1 -1 -1 -1 -1 -1 -1 -1 -1 -1 
-1 -1 -1 -1 -1 -1 -1 -1 -1 -1 -1 -1 -1 -1 -1 -1 -1 -1 -1 -1 -1 -1 -1 -1 
-1 -1 -1 -1 -1 -1 -1 -1 -1 -1 -1 -1 -1 -1 -1 -1 -1 -1 -1 -1 -1 -1 -1 -1 
-1 -1 -1 -1 -1 -1 -1 -1 -1 -1 -1 -1 -1 -1 -1 -1 -1 -1 -1 -1 -1 -1 -1 -1 
-1 -1 -1 -1 -1 -1 -1 -1 -1 -1 -1 -1 -1 -1 -1 -1 -1 -1 -1 -1 -1 -1 -1 -1 
-1 -1 -1 -1 -1 -1 -1 -1 -1 -1 -1 -1 -1 -1 -1 -1 -1 -1 -1 -1 -1 -1 -1 -1 
-1 -1 -1 -1 -1 -1 -1 -1 -1 -1 -1 -1 -1 -1 -1 -1 -1 -1 -1 -1 -1 -1 -1 -1 
-1 -1 -1 -1 -1 -1 -1 -1 -1 -1 -1 -1 -1 -1 -1 -1 -1 -1 -1 -1 -1 -1 -1 -1 
-1 -1 -1 -1 -1 -1 -1 -1 -1 -1 -1 -1 -1 -1 -1 -1 -1 -1 -1 -1 -1 -1 -1 -1 
-1 -1 -1 -1 -1 -1 -1 -1 -1 -1 -1 -1 -1 -1 -1 -1 
$$ ##$ROUTER= 3
$$ ##$RX22TY= <tty10>
$$ ##$SCMTY= <no>
$$ ##$SPECTR= 5
$$ ##$SY2FLAG= 0
$$ ##$TFXNUM= 0
$$ ##$TRIPLO2= 0
$$ ##$VTUTY= <tty05>
$$ ##$WBREFAM= (0..15)
100 100 100 100 100 100 100 100 100 100 100 100 100 100 100 100 
$$ ##$WBREFPH= (0..15)
0 0 0 0 0 0 0 0 0 0 0 0 0 0 0 0 
$$ ##$XFAC= 2
$$ ##END=
##$RELAX= 
$$ Bruker specific parameters
$$ --------------------------
##$DU= <P:\NMR-data>
##$EXPNO= 1
##$NAME= <NMR_polar_TCDD_p17.3D>
##$PROCNO= 1
##$TYPE= <nmr>
##$USER= <Ainhoa_raw_data>
##$ACQT0= -4.83829889523336
##$AMP= (0..31)
100 100 100 100 100 100 100 100 100 100 100 100 100 100 100 100 100 100
100 100 100 100 100 100 100 100 100 100 100 100 100 100
##$ANAVPT= -1
##$AQSEQ= 0
##$AQ_mod= 3
##$AUNM= <au_zg>
##$AUTOPOS= <8 >
##$BF1= 400.13
##$BF2= 100.612769
##$BF3= 400.13
##$BF4= 400.13
##$BF5= 500.13
##$BF6= 500.13
##$BF7= 500.13
##$BF8= 500.13
##$BYTORDA= 0
##$CFDGTYP= 0
##$CFRGTYP= 5
##$CHEMSTR= <none>
##$CNST= (0..63)
1 1 145 1 1 1 1 1 1 1 1 1 1 1 1 1 1 1 1 1 1 1 1 1 1 1 1 1 1 1 1 1 1 1 1
1 1 1 1 1 1 1 1 1 1 1 1 1 1 1 1 1 1 1 1 1 1 1 1 1 1 1 1 1
##$CPDPRG= <>
##$CPDPRG1= <>
##$CPDPRG2= <>
##$CPDPRG3= <>
##$CPDPRG4= <mlev>
##$CPDPRG5= <mlev>
##$CPDPRG6= <mlev>
##$CPDPRG7= <mlev>
##$CPDPRG8= <mlev>
##$CPDPRGB= <>
##$CPDPRGT= <>
##$D= (0..63)
0 2 0 0 0 0 0 0 0 0.06 0 0 2e-005 0 0 0 0.0002 0 0 0 0 0 0 0 0 0 0 0 0
0 0 0 0 0 0 0 0 0 0 0 0 0 0 0 0 0 0 0 0 0 0 0 0 0 0 0 0 0 0 0 0 0 0 0
##$DATE= 1217398402
##$DBL= (0..7)
120 120 120 120 120 120 120 120
##$DBP= (0..7)
150 150 150 150 150 150 150 150
##$DBP07= 0
##$DBPNAM0= <>
##$DBPNAM1= <>
##$DBPNAM2= <>
##$DBPNAM3= <>
##$DBPNAM4= <>
##$DBPNAM5= <>
##$DBPNAM6= <>
##$DBPNAM7= <>
##$DBPOAL= (0..7)
0.5 0.5 0.5 0.5 0.5 0.5 0.5 0.5
##$DBPOFFS= (0..7)
0 0 0 0 0 0 0 0
##$DE= 6
##$DECBNUC= <off>
##$DECIM= 24
##$DECNUC= <off>
##$DECSTAT= 4
##$DIGMOD= 0
##$DIGTYP= 7
##$DL= (0..7)
0 120 120 120 120 120 120 120
##$DP= (0..7)
150 150 150 150 150 150 150 150
##$DP07= 0
##$DPNAME0= <>
##$DPNAME1= <>
##$DPNAME2= <>
##$DPNAME3= <>
##$DPNAME4= <>
##$DPNAME5= <>
##$DPNAME6= <>
##$DPNAME7= <>
##$DPOAL= (0..7)
0.5 0.5 0.5 0.5 0.5 0.5 0.5 0.5
##$DPOFFS= (0..7)
0 0 0 0 0 0 0 0
##$DQDMODE= 0
##$DR= 18
##$DS= 4
##$DSLIST= <SSSSSSSSSSSSSSS>
##$DSPFIRM= 0
##$DSPFVS= -1
##$DTYPA= 0
##$EXP= <AID_d2o>
##$F1LIST= <111111111111111>
##$F2LIST= <222222222222222>
##$F3LIST= <333333333333333>
##$FCUCHAN= (0..9)
0 2 1 0 0 0 0 0 0 0
##$FL1= 90
##$FL2= 90
##$FL3= 90
##$FL4= 90
##$FOV= 20
##$FQ1LIST= <freqlist>
##$FQ2LIST= <freqlist>
##$FQ3LIST= <freqlist>
##$FQ4LIST= <freqlist>
##$FQ5LIST= <freqlist>
##$FQ6LIST= <freqlist>
##$FQ7LIST= <freqlist>
##$FQ8LIST= <freqlist>
##$FRQLO3= 1882485.02994012
##$FRQLO3N= 0
##$FS= (0..7)
83 83 83 83 83 83 83 83
##$FTLPGN= 0
##$FW= 90000
##$FnMODE= 0
##$FnTYPE= 0
##$GP031= 0
##$GPNAM0= <sine.100>
##$GPNAM1= <sine.100>
##$GPNAM10= <sine.100>
##$GPNAM11= <sine.100>
##$GPNAM12= <sine.100>
##$GPNAM13= <sine.100>
##$GPNAM14= <sine.100>
##$GPNAM15= <sine.100>
##$GPNAM16= <sine.100>
##$GPNAM17= <sine.100>
##$GPNAM18= <sine.100>
##$GPNAM19= <sine.100>
##$GPNAM2= <sine.100>
##$GPNAM20= <sine.100>
##$GPNAM21= <sine.100>
##$GPNAM22= <sine.100>
##$GPNAM23= <sine.100>
##$GPNAM24= <sine.100>
##$GPNAM25= <sine.100>
##$GPNAM26= <sine.100>
##$GPNAM27= <sine.100>
##$GPNAM28= <sine.100>
##$GPNAM29= <sine.100>
##$GPNAM3= <sine.100>
##$GPNAM30= <sine.100>
##$GPNAM31= <sine.100>
##$GPNAM4= <sine.100>
##$GPNAM5= <sine.100>
##$GPNAM6= <sine.100>
##$GPNAM7= <sine.100>
##$GPNAM8= <sine.100>
##$GPNAM9= <sine.100>
##$GPX= (0..31)
0 0 0 0 0 0 0 0 0 0 0 0 0 0 0 0 0 0 0 0 0 0 0 0 0 0 0 0 0 0 0 0
##$GPY= (0..31)
0 0 0 0 0 0 0 0 0 0 0 0 0 0 0 0 0 0 0 0 0 0 0 0 0 0 0 0 0 0 0 0
##$GPZ= (0..31)
0 0 0 0 0 0 0 0 0 0 0 0 0 0 0 0 0 0 0 0 0 0 0 0 0 0 0 0 0 0 0 0
##$GRDPROG= <>
##$GRPDLY= -1
##$HDDUTY= 20
##$HDRATE= 20
##$HGAIN= (0..3)
0 0 0 0
##$HL1= 1
##$HL2= 35
##$HL3= 16
##$HL4= 17
##$HOLDER= 0
##$HPMOD= (0..7)
0 0 0 0 0 0 0 0
##$HPPRGN= 0
##$IN= (0..63)
0.001 0.001 0.001 0.001 0.001 0.001 0.001 0.001 0.001 0.001 0.001 0.001
0.001 0.001 0.001 0.001 0.001 0.001 0.001 0.001 0.001 0.001 0.001 0.001
0.001 0.001 0.001 0.001 0.001 0.001 0.001 0.001 0.001 0.001 0.001 0.001
0.001 0.001 0.001 0.001 0.001 0.001 0.001 0.001 0.001 0.001 0.001 0.001
0.001 0.001 0.001 0.001 0.001 0.001 0.001 0.001 0.001 0.001 0.001 0.001
0.001 0.001 0.001 0.001
##$INF= (0..7)
0 0 0 0 0 0 0 0
##$INP= (0..63)
0 0 0 0 0 0 0 0 0 0 0 0 0 0 0 0 0 0 0 0 0 0 0 0 0 0 0 0 0 0 0 0 0 0 0 0
0 0 0 0 0 0 0 0 0 0 0 0 0 0 0 0 0 0 0 0 0 0 0 0 0 0 0 0
##$INSTRUM= <avance400>
##$L= (0..31)
1 1 1 1 1 1 1 1 1 1 1 1 1 1 1 1 1 1 1 1 1 1 1 1 1 1 1 1 1 1 1 1
##$LFILTER= 200
##$LGAIN= -5
##$LINPSTP= 10
##$LOCKED= yes
##$LOCKFLD= 3186
##$LOCKGN= 97.3000030517578
##$LOCKPOW= -25
##$LOCKPPM= 4.69999980926514
##$LOCNUC= <2H>
##$LOCPHAS= 356
##$LOCSHFT= yes
##$LOCSW= 0
##$LTIME= 0.200000002980232
##$MASR= 4200
##$MASRLST= <masrlst>
##$NBL= 1
##$NC= -2
##$NLOGCH= 1
##$NS= 1024
##$NUC1= <1H>
##$NUC2= <13C>
##$NUC3= <off>
##$NUC4= <off>
##$NUC5= <off>
##$NUC6= <off>
##$NUC7= <off>
##$NUC8= <off>
##$NUCLEI= 0
##$NUCLEUS= <off>
##$O1= 1885.29
##$O2= 4979.85804243228
##$O3= 1900.52349393
##$O4= 1900.52349393
##$O5= 0
##$O6= 0
##$O7= 0
##$O8= 0
##$OBSCHAN= (0..9)
0 0 0 0 0 0 0 0 0 0
##$OVERFLW= 0
##$P= (0..63)
7.6 7.6 15.2 14.9 29.8 16.5 25 50 0 0 0 0 0 0 0 200000 1000 2500 0 600
2500 0 0 0 0 200 0 7.6 1000 0 0 0 0 0 0 0 0 0 0 0 0 0 0 0 0 0 0 0 0 0 0
0 0 0 0 0 0 0 0 0 0 0 0 0
##$PACOIL= (0..15)
0 0 0 0 0 0 0 0 0 0 0 0 0 0 0 0
##$PAPS= 2
##$PARMODE= 0
##$PCPD= (0..9)
100 100 70 100 100 100 100 100 100 100
##$PHCOR= (0..31)
0 0 0 0 0 0 0 0 0 0 0 0 0 0 0 0 0 0 0 0 0 0 0 0 0 0 0 0 0 0 0 0
##$PHLIST= <>
##$PHP= 1
##$PH_ref= 0
##$PL= (0..63)
120 0 -4 120 120 120 120 120 120 80 10.34 22.38 9 120 120 120 120 120 0
120 120 120 120 120 120 120 120 22.38 120 120 9 120 120 120 120 120 120
120 120 120 120 120 120 120 120 120 120 120 120 120 120 120 120 120 120
120 120 120 120 120 120 120 120 120
##$PLSTEP= 0.1
##$PLSTRT= -6
##$POWMOD= 0
##$PQPHASE= 0
##$PQSCALE= 0
##$PR= 1
##$PRECHAN= (0..15)
-1 1 2 -1 -1 -1 -1 -1 -1 -1 -1 -1 -1 -1 -1 -1
##$PRGAIN= 0
##$PROBHD= <5 mm PABBI 1H-BB Z-GRD Z811201/0006
>
##$PROSOL= no
##$PULPROG= <zgpr>
##$PW= 0
##$PYNM= <acqu.py>
##$QNP= 1
##$RD= 0
##$RECCHAN= (0..15)
-1 -1 -1 -1 -1 -1 -1 -1 -1 -1 -1 -1 -1 -1 -1 -1
##$RECPH= 0
##$RECPRE= (0..15)
-1 -1 -1 -1 -1 -1 -1 -1 -1 -1 -1 -1 -1 -1 -1 -1
##$RECPRFX= (0..15)
-1 -1 -1 -1 -1 -1 -1 -1 -1 -1 -1 -1 -1 -1 -1 -1
##$RECSEL= (0..15)
0 0 0 0 0 0 0 0 0 0 0 0 0 0 0 0
##$RG= 362
##$RO= 0
##$ROUTWD1= (0..23)
0 0 0 0 0 0 0 0 0 0 0 0 0 0 0 0 0 0 0 0 1 1 0 0
##$ROUTWD2= (0..23)
0 0 0 0 0 1 0 0 0 0 0 0 0 0 0 0 0 0 1 0 1 1 0 0
##$RSEL= (0..9)
0 1 2 0 0 0 0 0 0 0
##$S= (0..7)
83 4 83 83 83 83 83 83
##$SEOUT= 0
##$SFO1= 400.13188529
##$SFO2= 100.617748858042
##$SFO3= 400.131900523494
##$SFO4= 400.131900523494
##$SFO5= 500.13
##$SFO6= 500.13
##$SFO7= 500.13
##$SFO8= 500.13
##$SOLVENT= <D2O>
##$SP= (0..31)
1 120 120 120 0 0 120 120 0 0 0 120 0 0 120 0 150 150 120 120.87 118.96
122.27 114.95 150 150 150 150 150 150 120 120 120
##$SP07= 0
##$SPECTR= 0
##$SPNAM0= <gauss>
##$SPNAM1= <Gaus1.1000>
##$SPNAM10= <gauss>
##$SPNAM11= <Gaus1.1000>
##$SPNAM12= <gauss>
##$SPNAM13= <gauss>
##$SPNAM14= <Gaus1.1000>
##$SPNAM15= <Gaus1.1000>
##$SPNAM16= <gauss>
##$SPNAM17= <gauss>
##$SPNAM18= <Gaus1.1000>
##$SPNAM19= <Gaus1.1000>
##$SPNAM2= <Gaus1.1000>
##$SPNAM20= <Gaus1.1000>
##$SPNAM21= <Gaus1.1000>
##$SPNAM22= <Gaus1.1000>
##$SPNAM23= <gauss>
##$SPNAM24= <gauss>
##$SPNAM25= <gauss>
##$SPNAM26= <gauss>
##$SPNAM27= <gauss>
##$SPNAM28= <gauss>
##$SPNAM29= <Gaus1.1000>
##$SPNAM3= <Gaus1.1000>
##$SPNAM30= <Gaus1.1000>
##$SPNAM31= <Gaus1.1000>
##$SPNAM4= <gauss>
##$SPNAM5= <gauss>
##$SPNAM6= <Gaus1.1000>
##$SPNAM7= <Gaus1.1000>
##$SPNAM8= <gauss>
##$SPNAM9= <gauss>
##$SPOAL= (0..31)
0.5 0.5 0.5 0.5 0.5 0.5 0.5 0.5 0.5 0.5 0.5 0.5 0.5 0.5 0.5 0.5 0.5 0.5
0.5 0.5 0.5 0.5 0.5 0.5 0.5 0.5 0.5 0.5 0.5 0.5 0.5 0.5
##$SPOFFS= (0..31)
0 0 0 0 0 0 0 0 0 0 0 0 0 0 0 0 0 0 0 0 0 0 0 0 0 0 0 0 0 0 0 0
##$SUBNAM0= <"">
##$SUBNAM1= <"">
##$SUBNAM2= <"">
##$SUBNAM3= <"">
##$SUBNAM4= <"">
##$SUBNAM5= <"">
##$SUBNAM6= <"">
##$SUBNAM7= <"">
##$SUBNAM8= <"">
##$SUBNAM9= <"">
##$SW= 12.4709380669908
##$SWIBOX= (0..15)
0 1 2 0 0 0 0 0 0 0 0 0 0 0 0 0
##$SW_h= 4990.01996007984
##$SWfinal= 0
##$TD= 16244
##$TD0= 1
##$TE= 300
##$TE2= 300
##$TE3= 300
##$TEG= 300
##$TL= (0..7)
0 120 120 120 120 120 120 120
##$TP= (0..7)
150 150 150 150 150 150 150 150
##$TP07= 0
##$TPNAME0= <>
##$TPNAME1= <>
##$TPNAME2= <>
##$TPNAME3= <>
##$TPNAME4= <>
##$TPNAME5= <>
##$TPNAME6= <>
##$TPNAME7= <>
##$TPOAL= (0..7)
0.5 0.5 0.5 0.5 0.5 0.5 0.5 0.5
##$TPOFFS= (0..7)
0 0 0 0 0 0 0 0
##$TUNHIN= 0
##$TUNHOUT= 0
##$TUNXOUT= 0
##$USERA1= <user>
##$USERA2= <user>
##$USERA3= <user>
##$USERA4= <user>
##$USERA5= <user>
##$V9= 5
##$VALIST= <valist>
##$VCLIST= <CCCCCCCCCCCCCCC>
##$VD= 0
##$VDLIST= <DDDDDDDDDDDDDDD>
##$VPLIST= <PPPPPPPPPPPPPPP>
##$VTLIST= <TTTTTTTTTTTTTTT>
##$WBST= 1024
##$WBSW= 15.53612
##$XGAIN= (0..3)
0 0 0 0
##$XL= 0
##$YL= 0
##$YMAX_a= 35827014
##$YMIN_a= -28745273
##$ZGOPTNS= <>
##$ZL1= 120
##$ZL2= 120
##$ZL3= 120
##$ZL4= 120
##$ABSF1= 10
##$ABSF2= 0
##$ABSG= 5
##$ABSL= 3
##$ALPHA= 0
##$AQORDER= 0
##$ASSFAC= 0
##$ASSFACI= 0
##$ASSFACX= 0
##$ASSWID= 0
##$AUNMP= <proc_1H_AID>
##$AXLEFT= 0
##$AXNAME= <>
##$AXNUC= <off>
##$AXRIGHT= 0
##$AXTYPE= 0
##$AXUNIT= <>
##$AZFE= 0.1
##$AZFW= 0.1
##$BCFW= 1
##$BC_mod= 2
##$BYTORDP= 0
##$COROFFS= 0
##$CY= 12.5
##$DATMOD= 1
##$DC= 2
##$DFILT= <>
##$DTYPP= 0
##$F1P= 9.9967504570787
##$F2P= -9.53364507338961e-007
##$FCOR= 1
##$FTSIZE= 65536
##$FT_mod= 4
##$GAMMA= 1
##$GB= 0
##$INTBC= 1
##$INTSCL= 1
##$ISEN= 128
##$LB= 1
##$LEV0= 0
##$LPBIN= 0
##$MAXI= 10000
##$MC2= 0
##$MEAN= 0
##$ME_mod= 0
##$MI= 0.02
##$NCOEF= 0
##$NC_proc= 0
##$NLEV= 6
##$NOISF1= 8.174992
##$NOISF2= 6.675002
##$NSP= 1
##$NTH_PI= 0
##$NZP= 0
##$OFFSET= 12.29218
##$PC= 1
##$PHC0= 0.6283391
##$PHC1= -11.54525
##$PH_mod= 0
##$PKNL= yes
##$PPARMOD= 0
##$PPDIAG= 0
##$PPIPTYP= 0
##$PPMPNUM= 100
##$PPRESOL= 1
##$PSCAL= 0
##$PSIGN= 0
##$PYNMP= <proc.py>
##$REVERSE= no
##$SF= 400.129461838569
##$SI= 131072
##$SIGF1= 5.6
##$SIGF2= 5.2
##$SINO= 400
##$SIOLD= 131072
##$SPECTYP= <>
##$SREGLST= <1H.D2O>
##$SSB= 2
##$STSI= 0
##$STSR= 0
##$SW_p= 4990.01996007986
##$SYMM= 0
##$S_DEV= 0
##$TDeff= 16244
##$TDoff= 0
##$TI= <>
##$TILT= no
##$TM1= 0
##$TM2= 0
##$TOPLEV= 0
##$USERP1= <user>
##$USERP2= <user>
##$USERP3= <user>
##$USERP4= <user>
##$USERP5= <user>
##$WDW= 4
##$XDIM= 8192
##$YMAX_p= 0
##$YMIN_p= 0
##$CURPLOT= <\\rik006s\net8_hp>
##$CURPRIN= <$\\rik006s\net8_hp>
##$DFORMAT= <normdp>
##$LAYOUT= <+/1d_h.xwp>
##$LFORMAT= <normlp>
##$PFORMAT= <normpl>
##$SURQMSG= 1
$$ End of Bruker specific parameters
$$ ---------------------------------
##NTUPLES= NMR FID
##VAR_NAME=  TIME,          FID/REAL,        FID/IMAG
##SYMBOL=    X,             R,               I
##VAR_TYPE=  INDEPENDENT,   DEPENDENT,       DEPENDENT
##VAR_FORM=  AFFN,          ASDF,            ASDF
##VAR_DIM=   8122,          8122,            8122
##UNITS=     SECONDS,       ARBITRARY UNITS, ARBITRARY UNITS
##FACTOR=    0.0002004,     1,               1
##FIRST=     0,             23025640,        -2532590
##LAST=      1.6274484,     4676645,         -504932
##MIN=       0,             -28745273,       -28745273
##MAX=       1.6274484,     33954104,        33954104
$$ Real data points
##PAGE= N=1
##DATA TABLE= (X++(R..R)), XYDATA
0 23025640
1 33954104
2 26707271
3 29075847
4 30640704
5 31462133
6 27592682
7 27979031
8 30806725
9 31873590
10 30265471
11 28584853
12 29009205
13 32271421
14 30596250
15 28888566
16 29052396
17 30790554
18 31384027
19 28817570
20 27119148
21 30156870
22 31200743
23 30671107
24 28514852
25 29054683
26 31623674
27 30636124
28 28066323
29 28606460
30 29719107
31 31280744
32 29287423
33 27806126
34 29708561
35 30973234
36 30122585
37 28297528
38 27613405
39 30736397
40 30593342
41 28445668
42 28231057
43 29389423
44 30630915
45 29158164
46 26940521
47 29076757
48 30498801
49 30104770
50 28208493
51 27403120
52 30082561
53 30679704
54 27910019
55 27259725
56 28239710
57 30744624
58 29766247
59 26590748
60 27477149
61 30015923
62 30287494
63 28643024
64 26398035
65 28908536
66 30246392
67 28551020
68 27040257
69 27426345
70 29052624
71 29185576
72 26638315
73 27413179
74 29245680
75 29449362
76 28144243
77 26120398
78 27884719
79 30056725
80 28084815
81 26427569
82 26429393
83 28806218
84 29671932
85 26361327
86 25653311
87 27878687
88 28791658
89 27945267
90 25616091
91 26950322
92 29486074
93 27961761
94 25989074
95 25528450
96 27318783
97 29122509
98 26538074
99 25160730
100 26770948
101 28094468
102 28019241
103 25592770
104 25696104
105 28507341
106 27718888
107 25672550
108 24738216
109 26214528
110 28249033
111 25858832
112 23909791
113 25882936
114 27836641
115 28133646
116 25194269
117 24083406
118 26915247
119 27349693
120 25541373
121 24012348
122 24690971
123 27632060
124 26597695
125 24114222
126 24699428
127 26193290
128 27036294
129 24965621
130 23446262
131 26085256
132 26762218
133 24972169
134 23298318
135 23555293
136 26554378
137 26322137
138 23638388
139 23929224
140 25485605
141 26798186
142 24748183
143 21946257
144 24046767
145 26106854
146 25121378
147 23153895
148 22397316
149 25295474
150 25804979
151 22889945
152 22544691
153 24133575
154 25925971
155 24829156
156 21623914
157 22750024
158 24871301
159 24550228
160 22885115
161 21379170
162 23669328
163 25378077
164 23001532
165 21797565
166 22513782
167 24513238
168 24405351
169 21072273
170 21333366
171 23853052
172 23965649
173 22300507
174 20184927
175 22054810
176 24538043
177 22725919
178 21123060
179 21358942
180 23046999
181 23846414
182 20983530
183 20315172
184 22175659
185 22642468
186 21879454
187 19994918
188 20977936
189 23582681
190 22143342
191 20164101
192 19980046
193 21664959
194 23133441
195 20554281
196 19189088
197 21275919
198 22275706
199 21605645
200 19180613
201 19275598
202 22128670
203 21578499
204 19631041
205 19090359
206 20298205
207 22320122
208 20313880
209 18188536
210 19671204
211 21057381
212 21025933
213 18781998
214 17937836
215 20650939
216 20738252
217 18920901
218 18176650
219 18984893
220 21143193
221 19905021
222 17509301
223 18543649
224 19736158
225 19886952
226 17887751
227 16567535
228 19382923
229 20430436
230 18512474
231 17182553
232 17553116
233 20086300
234 19352493
235 16261939
236 16780199
237 18573109
238 19354391
239 17694814
240 15545535
241 17730613
242 19313496
243 17887767
244 16446016
245 16159800
246 18514802
247 18825155
248 15740905
249 15418248
250 17001914
251 18306861
252 17269497
253 14579170
254 16060717
255 18378484
256 17350092
257 15545971
258 14566985
259 16784575
260 18102895
261 15468760
262 14606306
263 15863535
264 17109533
265 16582704
266 13712188
267 14376869
268 16922833
269 16605658
270 15005191
271 13606327
272 15289844
273 17276189
274 14853186
275 13138756
276 14052115
277 15825601
278 16219431
279 13340724
280 12952119
281 15510138
282 15690165
283 14235369
284 12415121
285 13556174
286 16188905
287 14499159
288 12207643
289 12507872
290 14229564
291 15497915
292 12954162
293 11573637
294 13897275
295 14860310
296 13861189
297 11657825
298 11687658
299 14500912
300 13757886
301 11529983
302 11458571
303 12907275
304 14520564
305 12445229
306 10339988
307 12218260
308 13509120
309 12959491
310 10832794
311 10222112
312 13175519
313 13400680
314 10982707
315 10151947
316 11057159
317 13126485
318 11869344
319  9305097
320 10660320
321 12344496
322 12262139
323 10305915
324  8854874
325 11465888
326 12462158
327 10300846
328  9085088
329  9522978
330 11706704
331 11310314
332  8454725
333  9023351
334 10817969
335 11450128
336 10093303
337  7981389
338  9668949
339 11131437
340  9362532
341  8038221
342  8108037
343 10281827
344 10646983
345  7863446
346  7814108
347  9470257
348 10168126
349  9169942
350  6808609
351  8007273
352 10022926
353  8762406
354  7219882
355  6773391
356  8732742
357  9896699
358  7238410
359  6475129
360  8021421
361  8998280
362  8334218
363  5754341
364  6354421
365  8877456
366  8195774
367  6510788
368  5530034
369  7090574
370  8949012
371  6734369
372  5168160
373  6305560
374  7568342
375  7672994
376  5187978
377  4930857
378  7443861
379  7300057
380  5653712
381  4375708
382  5389568
383  7661559
384  6011819
385  4097803
386  5027804
387  6461309
388  6955489
389  4443921
390  3248653
391  5780845
392  6378987
393  4924586
394  3348273
395  3882207
396  6534226
397  5546279
398  3104671
399  3519272
400  4985516
401  6042707
402  3966305
403  2010470
404  4070330
405  5263046
406  4222643
407  2463749
408  2215617
409  5095372
410  5206405
411  2597623
412  2115044
413  3210841
414  4704754
415  3325622
416   885046
417  2489640
418  4165153
419  3605014
420  1901397
421   950524
422  3364552
423  4087909
424  1618471
425   865100
426  1853701
427  3725548
428  3027126
429    76463
430   793052
431  2756921
432  2763525
433  1222398
434  -439652
435  1581232
436  3201071
437  1147480
438  -164427
439   338944
440  2299038
441  2418392
442  -611897
443  -661299
444  1376304
445  1839329
446   525446
447 -1674498
448  -289784
449  2139099
450   795156
451  -883441
452 -1079343
453   665739
454  1575169
455 -1241491
456 -2167866
457  -222373
458   773567
459    84501
460 -2269855
461 -1748786
462   820062
463    41587
464 -1770154
465 -2423661
466 -1059631
467   605044
468 -1570324
469 -3183151
470 -1776967
471  -556093
472  -646406
473 -2842288
474 -3063648
475  -461479
476  -793918
477 -2755000
478 -3697489
479 -2541038
480  -414672
481 -2104709
482 -4236631
483 -3094270
484 -1663035
485 -1353905
486 -3558905
487 -4705116
488 -2249623
489 -1583888
490 -3040573
491 -4363193
492 -4161958
493 -1872082
494 -2551906
495 -4874482
496 -4519964
497 -3319825
498 -2551999
499 -4131466
500 -5685120
501 -3519100
502 -2488136
503 -3869028
504 -5221436
505 -5284959
506 -3103156
507 -3419755
508 -5955703
509 -5777382
510 -4414306
511 -3380232
512 -4668751
513 -6784518
514 -5111322
515 -3492452
516 -4472110
517 -6063054
518 -6818112
519 -4585100
520 -3862381
521 -6468205
522 -7177498
523 -5945321
524 -4353828
525 -4922634
526 -7538112
527 -6714095
528 -4842430
529 -5341830
530 -6785998
531 -7933218
532 -6105991
533 -4683576
534 -6897803
535 -8002240
536 -7092015
537 -5528851
538 -5699499
539 -8491425
540 -8255986
541 -5935123
542 -5906474
543 -7342728
544 -9024143
545 -7707870
546 -5613517
547 -7268197
548 -8841705
549 -8465717
550 -6989200
551 -6342022
552 -8843042
553 -9484385
554 -7432994
555 -6886582
556 -7841618
557 -9667087
558 -9009033
559 -6650034
560 -7974206
561 -10019314
562 -9840714
563 -8083960
564 -6846654
565 -9265052
566 -10647383
567 -8549586
568 -7572655
569 -8472230
570 -10683095
571 -10740938
572 -8027771
573 -8288453
574 -10298577
575 -10862211
576 -9725735
577 -7787239
578 -9308722
579 -11490788
580 -10309674
581 -8917922
582 -8899729
583 -10919144
584 -11991546
585 -9506932
586 -9026455
587 -10885675
588 -11676576
589 -10832221
590 -8864248
591 -9987380
592 -12404756
593 -11379503
594 -9887345
595 -9777545
596 -11609199
597 -13050974
598 -10634280
599 -9368945
600 -11258267
601 -12888545
602 -12746553
603 -10168583
604 -9960653
605 -12700425
606 -12849211
607 -11328518
608 -10347737
609 -11579361
610 -13858273
611 -12382295
612 -10617546
613 -11717634
614 -13169491
615 -13623869
616 -11599139
617 -10746904
618 -13154838
619 -13713954
620 -12426700
621 -11297864
622 -12049685
623 -14612114
624 -13797423
625 -11606915
626 -12225144
627 -13686850
628 -14506895
629 -12786436
630 -11380408
631 -13486479
632 -14543155
633 -13590248
634 -12451178
635 -12547889
636 -15002192
637 -15046853
638 -12907065
639 -12839727
640 -13864446
641 -15002677
642 -14053655
643 -12363669
644 -14060128
645 -15463317
646 -14687071
647 -13440322
648 -13183697
649 -15464128
650 -15821775
651 -13544958
652 -13466818
653 -14801702
654 -16051315
655 -15159402
656 -12997436
657 -14309957
658 -16221047
659 -15859228
660 -14540906
661 -13560663
662 -15586307
663 -16994563
664 -15065240
665 -14159254
666 -14984878
667 -16617265
668 -16582247
669 -14128875
670 -14599598
671 -16627877
672 -16589632
673 -15381780
674 -14230113
675 -16045571
676 -17969444
677 -16225284
678 -14927764
679 -15505176
680 -17114535
681 -17483067
682 -14913619
683 -14730680
684 -17126150
685 -17844650
686 -16864040
687 -15022395
688 -15958129
689 -18364671
690 -17344688
691 -15698317
692 -15679416
693 -17249965
694 -18593116
695 -16424806
696 -15274360
697 -17218922
698 -18317425
699 -17852165
700 -16052276
701 -16309721
702 -18787531
703 -18280830
704 -16532378
705 -16253523
706 -17600222
707 -19235868
708 -17397030
709 -15717048
710 -17577596
711 -19112249
712 -18842935
713 -16779754
714 -16346111
715 -19024148
716 -19353294
717 -17544140
718 -16692626
719 -17650685
720 -19954782
721 -19028024
722 -16679009
723 -17424786
724 -19014048
725 -19677601
726 -18200244
727 -16877158
728 -19013709
729 -20066932
730 -18710612
731 -17536605
732 -17799226
733 -20069112
734 -19852050
735 -17424503
736 -17891019
737 -19547264
738 -20322789
739 -19107833
740 -17559386
741 -19357001
742 -20674599
743 -19472418
744 -18243051
745 -18018995
746 -20120426
747 -20760461
748 -18514736
749 -18263778
750 -19724001
751 -20975414
752 -20237988
753 -18007150
754 -19145675
755 -21093921
756 -20378434
757 -18944592
758 -18290431
759 -20316109
760 -21632065
761 -19471841
762 -18686883
763 -19939190
764 -21282727
765 -20917026
766 -18507625
767 -19078356
768 -21470579
769 -21358493
770 -19943673
771 -18640587
772 -20067031
773 -22091387
774 -20529289
775 -19129544
776 -19794788
777 -21343532
778 -21970468
779 -19746369
780 -19232724
781 -21266350
782 -21721566
783 -20853933
784 -19481855
785 -20135633
786 -22176972
787 -21139107
788 -19726474
789 -20185898
790 -21508315
791 -22410257
792 -20499921
793 -19558250
794 -21567649
795 -22233034
796 -21338071
797 -19876606
798 -20312615
799 -22682348
800 -22059423
801 -20280798
802 -20426625
803 -21666322
804 -22958607
805 -21352794
806 -19741902
807 -21358303
808 -22512025
809 -22100996
810 -20573584
811 -20227365
812 -22649393
813 -22897376
814 -21115090
815 -20686543
816 -21604103
817 -23230383
818 -22167011
819 -20097256
820 -21343175
821 -22810631
822 -22665415
823 -21205803
824 -20467886
825 -22754825
826 -23439788
827 -21573798
828 -20840789
829 -21514768
830 -23346283
831 -22939231
832 -20625417
833 -21286571
834 -22998345
835 -23354225
836 -22015222
837 -20454410
838 -22297481
839 -23797957
840 -22290165
841 -21103601
842 -21389602
843 -23468788
844 -23841831
845 -21264203
846 -21173255
847 -22922983
848 -23658342
849 -22602178
850 -20628062
851 -21937767
852 -23987234
853 -22997170
854 -21662710
855 -21430950
856 -23275215
857 -24380709
858 -22046985
859 -21150755
860 -22614963
861 -23761651
862 -23325870
863 -21144485
864 -21721271
865 -24092480
866 -23711153
867 -22254199
868 -21450807
869 -22782236
870 -24443011
871 -22660802
872 -21362188
873 -22530110
874 -23881539
875 -24025984
876 -21884409
877 -21595348
878 -23934738
879 -24086570
880 -22706097
881 -21597026
882 -22556811
883 -24621692
884 -23299879
885 -21523772
886 -22338663
887 -23771549
888 -24392259
889 -22451492
890 -21421112
891 -23532657
892 -24331793
893 -23342930
894 -21933831
895 -22113159
896 -24424427
897 -24035740
898 -22118297
899 -22250193
900 -23448910
901 -24554692
902 -23086276
903 -21451550
904 -23130166
905 -24296525
906 -23652104
907 -22317758
908 -22083963
909 -24326834
910 -24409557
911 -22342697
912 -22109693
913 -23101160
914 -24431932
915 -23544474
916 -21674827
917 -22935126
918 -24357381
919 -24001996
920 -22686075
921 -21849055
922 -23872035
923 -24680545
924 -22744615
925 -22012223
926 -22775149
927 -24401310
928 -24093184
929 -21862554
930 -22520668
931 -24164223
932 -24168009
933 -22987353
934 -21761120
935 -23412559
936 -24776263
937 -23200294
938 -22295309
939 -22741601
940 -24221295
941 -24364831
942 -22090862
943 -22169822
944 -23866880
945 -24162735
946 -23220275
947 -21746164
948 -23032647
949 -24887510
950 -23597989
951 -22317504
952 -22464179
953 -23887877
954 -24562872
955 -22365252
956 -21866415
957 -23628859
958 -24333533
959 -23626612
960 -21825207
961 -22442031
962 -24676658
963 -23892528
964 -22302707
965 -22012650
966 -23401677
967 -24735442
968 -22798176
969 -21564092
970 -23095709
971 -24226379
972 -24008401
973 -22097399
974 -21907565
975 -24124746
976 -23977735
977 -22455653
978 -21833558
979 -22878735
980 -24706574
981 -23353231
982 -21586248
983 -22586844
984 -23827571
985 -24028919
986 -22224376
987 -21381843
988 -23608801
989 -24156243
990 -22732794
991 -21723121
992 -22310616
993 -24388567
994 -23625193
995 -21507740
996 -22123756
997 -23504475
998 -24102435
999 -22525334
1000 -21065612
1001 -23016996
1002 -24167886
1003 -23006281
1004 -21667363
1005 -21630170
1006 -23825957
1007 -23857651
1008 -21570494
1009 -21512271
1010 -22858835
1011 -24004276
1012 -22987370
1013 -21001420
1014 -22356163
1015 -23884903
1016 -23108425
1017 -21674112
1018 -21053793
1019 -23074018
1020 -23927166
1021 -21880835
1022 -21354290
1023 -22378012
1024 -23628959
1025 -23114168
1026 -20894127
1027 -21556700
1028 -23307762
1029 -23030484
1030 -21829895
1031 -20804876
1032 -22386984
1033 -23800644
1034 -22076664
1035 -21098022
1036 -21807223
1037 -23121217
1038 -23139529
1039 -20873868
1040 -20961735
1041 -22835765
1042 -22927439
1043 -21842801
1044 -20525640
1045 -21675496
1046 -23566345
1047 -22235492
1048 -20812723
1049 -21052020
1050 -22361394
1051 -23083030
1052 -21045963
1053 -20380503
1054 -22166039
1055 -22779172
1056 -22070895
1057 -20479803
1058 -20872258
1059 -22889367
1060 -22124667
1061 -20652778
1062 -20674679
1063 -21799531
1064 -22894662
1065 -21196987
1066 -20007348
1067 -21448221
1068 -22216645
1069 -21813522
1070 -20329500
1071 -20259232
1072 -22382460
1073 -22105293
1074 -20495772
1075 -20226653
1076 -21233451
1077 -22653442
1078 -21224038
1079 -19480328
1080 -20709665
1081 -21815018
1082 -21675319
1083 -20123237
1084 -19460325
1085 -21608072
1086 -22033261
1087 -20496423
1088 -19808262
1089 -20394224
1090 -22075941
1091 -21236893
1092 -19115658
1093 -19869295
1094 -21207798
1095 -21471931
1096 -20170045
1097 -19047712
1098 -20925312
1099 -21782665
1100 -20297779
1101 -19317307
1102 -19539230
1103 -21312182
1104 -21228506
1105 -19068687
1106 -19309532
1107 -20611174
1108 -21132840
1109 -20051315
1110 -18451500
1111 -19957153
1112 -21391991
1113 -20197821
1114 -18996291
1115 -18822347
1116 -20598223
1117 -21130786
1118 -18897192
1119 -18542708
1120 -19860619
1121 -20723689
1122 -19979752
1123 -17972158
1124 -18885701
1125 -20762821
1126 -20067529
1127 -18801444
1128 -18232401
1129 -19712728
1130 -20799090
1131 -18780207
1132 -17859391
1133 -18955889
1134 -20113797
1135 -19937124
1136 -17782356
1137 -17934990
1138 -20034278
1139 -19932231
1140 -18667611
1141 -17564707
1142 -18602385
1143 -20307829
1144 -18799371
1145 -17367951
1146 -18059530
1147 -19368935
1148 -19804814
1149 -17764228
1150 -17193046
1151 -19156346
1152 -19439452
1153 -18314952
1154 -17034550
1155 -17622643
1156 -19629667
1157 -18662780
1158 -16999796
1159 -17368274
1160 -18600889
1161 -19435616
1162 -17614468
1163 -16361043
1164 -18120822
1165 -18914912
1166 -18104501
1167 -16597508
1168 -16603953
1169 -18859934
1170 -18641753
1171 -16742801
1172 -16498966
1173 -17487171
1174 -18807535
1175 -17534869
1176 -15772047
1177 -17057140
1178 -18221246
1179 -17894426
1180 -16521536
1181 -15857477
1182 -17781815
1183 -18088570
1184 -16357493
1185 -15910595
1186 -16611624
1187 -17975590
1188 -17235197
1189 -15323696
1190 -16268654
1191 -17552419
1192 -17408960
1193 -16150800
1194 -15093571
1195 -16806253
1196 -17676848
1197 -16055348
1198 -15193118
1199 -15610466
1200 -17239023
1201 -17176302
1202 -14992668
1203 -15241890
1204 -16668168
1205 -16913795
1206 -15842878
1207 -14336429
1208 -15661383
1209 -17081633
1210 -15811240
1211 -14744505
1212 -14839148
1213 -16341840
1214 -16779646
1215 -14625888
1216 -14280328
1217 -15600219
1218 -16166345
1219 -15536776
1220 -13866004
1221 -14607713
1222 -16349028
1223 -15517959
1224 -14307135
1225 -13988221
1226 -15242366
1227 -16199671
1228 -14267570
1229 -13417670
1230 -14662027
1231 -15497779
1232 -15193496
1233 -13337147
1234 -13528330
1235 -15512281
1236 -15125653
1237 -13811536
1238 -13137270
1239 -14076052
1240 -15471232
1241 -13991737
1242 -12836611
1243 -13852158
1244 -14706941
1245 -14644605
1246 -12864406
1247 -12522342
1248 -14507843
1249 -14521387
1250 -13246540
1251 -12415647
1252 -13131456
1253 -14905214
1254 -13798213
1255 -12054931
1256 -12690444
1257 -13806732
1258 -14256510
1259 -12579739
1260 -11514484
1261 -13322160
1262 -13911327
1263 -12858721
1264 -11850838
1265 -12106344
1266 -13997095
1267 -13393251
1268 -11444676
1269 -11766279
1270 -12898555
1271 -13553033
1272 -12136079
1273 -10694497
1274 -12355217
1275 -13388187
1276 -12465748
1277 -11188355
1278 -10907082
1279 -12861116
1280 -13044442
1281 -10962139
1282 -10628745
1283 -11714234
1284 -13019800
1285 -12130081
1286 -9988055
1287 -10978852
1288 -12553662
1289 -12127473
1290 -10675077
1291 -9697444
1292 -11498434
1293 -12553061
1294 -10805042
1295 -9963689
1296 -10554446
1297 -11883158
1298 -11729043
1299 -9617232
1300 -9908892
1301 -11376772
1302 -11366804
1303 -10353691
1304 -9118077
1305 -10327184
1306 -11725572
1307 -10353370
1308 -9313600
1309 -9602500
1310 -10859735
1311 -11167836
1312 -9060429
1313 -8750052
1314 -10289179
1315 -10642336
1316 -9900155
1317 -8483585
1318 -9289268
1319 -11004829
1320 -9877447
1321 -8501032
1322 -8510305
1323 -9730935
1324 -10511978
1325 -8587939
1326 -7840803
1327 -9373253
1328 -10020954
1329 -9416754
1330 -7751158
1331 -7977110
1332 -9962946
1333 -9409163
1334 -7963370
1335 -7590242
1336 -8552676
1337 -9852761
1338 -8405089
1339 -7076364
1340 -8153502
1341 -8985483
1342 -8829427
1343 -7211449
1344 -6829281
1345 -8832509
1346 -8878596
1347 -7443068
1348 -6777318
1349 -7462671
1350 -9047670
1351 -7990323
1352 -6255514
1353 -6986053
1354 -7974397
1355 -8141442
1356 -6772848
1357 -5924156
1358 -7710427
1359 -8185792
1360 -6947531
1361 -6151532
1362 -6364995
1363 -7878379
1364 -7352816
1365 -5509368
1366 -5963791
1367 -7100789
1368 -7587527
1369 -6346143
1370 -4900677
1371 -6401992
1372 -7497565
1373 -6462396
1374 -5349585
1375 -5150427
1376 -6822789
1377 -6974382
1378 -4968738
1379 -4871299
1380 -5958935
1381 -6746603
1382 -5968700
1383 -4247121
1384 -5224982
1385 -6493970
1386 -5729322
1387 -4660315
1388 -4164030
1389 -5626400
1390 -6365843
1391 -4585870
1392 -4088375
1393 -4957298
1394 -5820646
1395 -5369354
1396 -3459619
1397 -3966546
1398 -5537353
1399 -5137626
1400 -4075248
1401 -3312760
1402 -4589264
1403 -5752791
1404 -4010099
1405 -2948386
1406 -3693013
1407 -4856719
1408 -4940471
1409 -2937810
1410 -2877842
1411 -4603303
1412 -4617726
1413 -3549939
1414 -2383791
1415 -3206072
1416 -4817429
1417 -3551357
1418 -2258584
1419 -2707919
1420 -3790572
1421 -4262414
1422 -2485940
1423 -1888062
1424 -3476618
1425 -3832981
1426 -3002143
1427 -1597191
1428 -1884219
1429 -3851427
1430 -3172202
1431 -1543969
1432 -1585977
1433 -2755866
1434 -3757560
1435 -2081399
1436  -781393
1437 -2216355
1438 -2994843
1439 -2415227
1440  -975969
1441  -788469
1442 -2813258
1443 -2746630
1444 -1069237
1445  -613242
1446 -1403926
1447 -2766235
1448 -1731140
1449   -23854
1450  -946902
1451 -2010892
1452 -1950441
1453  -610970
1454   268585
1455 -1521139
1456 -2112286
1457  -578031
1458   248662
1459  -207034
1460 -1776099
1461 -1306575
1462   669439
1463   169122
1464 -1036671
1465 -1270839
1466  -134952
1467  1192157
1468  -225428
1469 -1281503
1470   -86792
1471   875111
1472   822263
1473  -633466
1474  -761703
1475  1163694
1476  1141200
1477    34953
1478  -383195
1479   436321
1480  1986108
1481   983454
1482  -416826
1483   477169
1484  1520373
1485  1741996
1486   366129
1487  -230699
1488  1704941
1489  2278840
1490  1219135
1491   444974
1492   875357
1493  2662714
1494  2214712
1495   516920
1496   941651
1497  2013467
1498  2602672
1499  1584031
1500   590616
1501  2239458
1502  3121051
1503  2259164
1504  1451018
1505  1445880
1506  3059562
1507  3109072
1508  1541512
1509  1733882
1510  2715812
1511  3492975
1512  2789723
1513  1396570
1514  2598085
1515  3827096
1516  3191159
1517  2268551
1518  2019377
1519  3729035
1520  4297029
1521  2565277
1522  2324818
1523  3354942
1524  4335926
1525  3880485
1526  2167114
1527  2952248
1528  4501627
1529  4236952
1530  3332751
1531  2715936
1532  4110393
1533  5212054
1534  3745832
1535  3066771
1536  3751875
1537  4848790
1538  4961252
1539  3236744
1540  3438929
1541  5157441
1542  5282318
1543  4410956
1544  3454605
1545  4520181
1546  6008266
1547  4761660
1548  3738078
1549  4305513
1550  5484553
1551  5994006
1552  4323773
1553  4008684
1554  5691585
1555  6148763
1556  5424500
1557  4242129
1558  4876797
1559  6715006
1560  5920734
1561  4580144
1562  4819661
1563  6034340
1564  6977508
1565  5477752
1566  4563836
1567  6116470
1568  6952551
1569  6484730
1570  5109869
1571  5151669
1572  7162590
1573  7069602
1574  5706665
1575  5493759
1576  6424897
1577  7763630
1578  6660352
1579  5204040
1580  6362632
1581  7539551
1582  7491361
1583  6183884
1584  5707795
1585  7636577
1586  8027271
1587  6682142
1588  6128584
1589  6708607
1590  8220280
1591  7755148
1592  6169239
1593  6867157
1594  8065331
1595  8385902
1596  7337247
1597  6328390
1598  7883026
1599  8789307
1600  7682466
1601  6883853
1602  7130979
1603  8791464
1604  8873700
1605  7084751
1606  7309633
1607  8597453
1608  9195645
1609  8343798
1610  6949827
1611  8146662
1612  9455102
1613  8680499
1614  7782802
1615  7643195
1616  9157606
1617  9862111
1618  8234493
1619  7895517
1620  8873112
1621  9680135
1622  9341849
1623  7811186
1624  8473577
1625 10038637
1626  9656819
1627  8759100
1628  8314751
1629  9504911
1630 10490460
1631  9046384
1632  8456795
1633  9396526
1634 10263620
1635 10233053
1636  8738651
1637  8961940
1638 10579056
1639 10442983
1640  9548536
1641  8895480
1642  9858861
1643 11235085
1644 10023808
1645  9014184
1646  9787382
1647 10850749
1648 11161261
1649  9647629
1650  9321343
1651 10936482
1652 11154451
1653 10376848
1654  9547451
1655 10123753
1656 11759848
1657 11075828
1658  9870265
1659 10281862
1660 11241069
1661 11884836
1662 10551082
1663  9703815
1664 11190563
1665 11822155
1666 11237704
1667 10302031
1668 10495175
1669 12267912
1670 11996851
1671 10610678
1672 10734283
1673 11623636
1674 12474826
1675 11427993
1676 10267596
1677 11559831
1678 12490563
1679 12101193
1680 11080259
1681 10823901
1682 12582273
1683 12854750
1684 11400573
1685 11101342
1686 11870335
1687 13077290
1688 12437621
1689 10872064
1690 11781772
1691 13052857
1692 12949044
1693 11892982
1694 11150832
1695 12703162
1696 13489383
1697 12203777
1698 11668881
1699 12232184
1700 13566535
1701 13428922
1702 11663776
1703 12003804
1704 13302752
1705 13550065
1706 12705976
1707 11634617
1708 12896369
1709 14182263
1710 13131738
1711 12280660
1712 12515015
1713 13853071
1714 14183023
1715 12424200
1716 12286865
1717 13610245
1718 14134094
1719 13552149
1720 12284679
1721 13115880
1722 14679384
1723 13958323
1724 12888737
1725 12767175
1726 13977842
1727 14846514
1728 13253739
1729 12579922
1730 13799628
1731 14661491
1732 14404776
1733 12937324
1734 13205016
1735 14986663
1736 14757729
1737 13618072
1738 13099362
1739 14028803
1740 15361032
1741 14244292
1742 13183462
1743 13987978
1744 14896541
1745 15060619
1746 13693678
1747 13367206
1748 15035409
1749 15288874
1750 14386455
1751 13722108
1752 14263451
1753 15732103
1754 14986560
1755 13698921
1756 14262084
1757 15213414
1758 15608594
1759 14386402
1760 13649354
1761 15220263
1762 15840286
1763 15089570
1764 14249741
1765 14411713
1766 15992049
1767 15755201
1768 14244958
1769 14367136
1770 15328589
1771 16141526
1772 15255413
1773 14083719
1774 15298464
1775 16231316
1776 15697661
1777 14813880
1778 14581283
1779 16031897
1780 16254637
1781 14893787
1782 14797382
1783 15573508
1784 16469980
1785 15944449
1786 14552619
1787 15369904
1788 16489921
1789 16155738
1790 15277879
1791 14807750
1792 16196520
1793 16871595
1794 15506562
1795 15095226
1796 15785612
1797 16778838
1798 16559639
1799 15010300
1800 15445830
1801 16711236
1802 16614573
1803 15840961
1804 15133707
1805 16268924
1806 17305676
1807 16122066
1808 15408779
1809 15875663
1810 16929778
1811 17099629
1812 15508204
1813 15512746
1814 16950828
1815 17215658
1816 16475429
1817 15407267
1818 16168321
1819 17581319
1820 16719480
1821 15715163
1822 15900470
1823 16980969
1824 17648138
1825 16220854
1826 15708648
1827 16972024
1828 17500389
1829 17018175
1830 15821804
1831 16129975
1832 17684092
1833 17247175
1834 16176053
1835 16110987
1836 17023136
1837 17994789
1838 16822180
1839 15910976
1840 16968318
1841 17708438
1842 17434647
1843 16172306
1844 16056428
1845 17797141
1846 17839932
1847 16651064
1848 16227760
1849 16973675
1850 18270063
1851 17394015
1852 16016069
1853 16776822
1854 17817924
1855 17970817
1856 16772704
1857 16137604
1858 17713219
1859 18246008
1860 17212863
1861 16529599
1862 16830590
1863 18199819
1864 17882888
1865 16441875
1866 16819383
1867 17843742
1868 18281951
1869 17326058
1870 16276723
1871 17578472
1872 18483333
1873 17606795
1874 16724096
1875 16760615
1876 18236390
1877 18423045
1878 16869925
1879 16827776
1880 17812035
1881 18502391
1882 17830372
1883 16451768
1884 17300498
1885 18488406
1886 17983601
1887 17137259
1888 16864694
1889 18158197
1890 18775079
1891 17324296
1892 16855289
1893 17620221
1894 18459330
1895 18232034
1896 16783850
1897 17166535
1898 18500326
1899 18339016
1900 17531635
1901 16913522
1902 17890514
1903 18911445
1904 17736655
1905 16965334
1906 17496792
1907 18399320
1908 18545991
1909 17146082
1910 17099417
1911 18456339
1912 18571270
1913 17841705
1914 17015873
1915 17655713
1916 18896359
1917 18033267
1918 17126429
1919 17511042
1920 18379245
1921 18775259
1922 17470567
1923 17041884
1924 18308316
1925 18641274
1926 18017835
1927 17054458
1928 17377754
1929 18909761
1930 18496607
1931 17332813
1932 17372211
1933 18246661
1934 19027167
1935 17853237
1936 16873184
1937 17989366
1938 18699948
1939 18347275
1940 17351391
1941 17266313
1942 18733095
1943 18688429
1944 17559061
1945 17394925
1946 18001987
1947 18901353
1948 18123651
1949 16980809
1950 17810151
1951 18653729
1952 18521899
1953 17567805
1954 17125391
1955 18534356
1956 18844771
1957 17669638
1958 17238085
1959 17758221
1960 18875179
1961 18460770
1962 17067386
1963 17603650
1964 18583914
1965 18630305
1966 17708854
1967 16934339
1968 18166546
1969 18909458
1970 17876549
1971 17234871
1972 17531484
1973 18722978
1974 18693086
1975 17168627
1976 17289292
1977 18356595
1978 18660555
1979 17900784
1980 16815916
1981 17750893
1982 18875337
1983 18136858
1984 17311942
1985 17267274
1986 18388687
1987 18851386
1988 17364510
1989 16970495
1990 17928969
1991 18577580
1992 18166860
1993 16848771
1994 17359090
1995 18763145
1996 18350478
1997 17380997
1998 17000702
1999 17971084
2000 18798732
2001 17512338
2002 16819125
2003 17650685
2004 18430161
2005 18312332
2006 16976678
2007 17010543
2008 18400537
2009 18344291
2010 17464825
2011 16820641
2012 17478212
2013 18721208
2014 17874730
2015 16778843
2016 17220222
2017 18113953
2018 18411829
2019 17116468
2020 16640953
2021 17984577
2022 18274596
2023 17530001
2024 16799885
2025 17179468
2026 18447554
2027 17893106
2028 16746676
2029 16996977
2030 17734291
2031 18186153
2032 17154053
2033 16409046
2034 17602804
2035 18176719
2036 17583700
2037 16729899
2038 16754992
2039 18121591
2040 17948082
2041 16597941
2042 16546203
2043 17357955
2044 18125349
2045 17289779
2046 16136518
2047 17093575
2048 17988566
2049 17631671
2050 16689328
2051 16286118
2052 17561623
2053 17918705
2054 16673257
2055 16271261
2056 16853270
2057 17843121
2058 17471119
2059 16093783
2060 16580700
2061 17584613
2062 17489756
2063 16643189
2064 15950149
2065 17008670
2066 17725322
2067 16714860
2068 16160711
2069 16473029
2070 17407024
2071 17430587
2072 16052924
2073 16095816
2074 17047966
2075 17261180
2076 16681469
2077 15766051
2078 16518402
2079 17521602
2080 16687572
2081 15897836
2082 16022925
2083 16949453
2084 17229411
2085 15912059
2086 15781796
2087 16826317
2088 17068304
2089 16502859
2090 15483820
2091 15991107
2092 17177652
2093 16586987
2094 15686568
2095 15564299
2096 16416408
2097 17134760
2098 15983591
2099 15346307
2100 16211194
2101 16794888
2102 16491668
2103 15278113
2104 15314533
2105 16654969
2106 16452395
2107 15527285
2108 15235007
2109 15932599
2110 16818805
2111 15865662
2112 15008537
2113 15734526
2114 16348779
2115 16213248
2116 15077411
2117 14805569
2118 16143874
2119 16285607
2120 15388424
2121 14880760
2122 15354010
2123 16473305
2124 15814062
2125 14580900
2126 15000180
2127 15858699
2128 16093200
2129 15024793
2130 14311584
2131 15534341
2132 16043653
2133 15263558
2134 14557727
2135 14685022
2136 15879587
2137 15689775
2138 14398356
2139 14479116
2140 15273489
2141 15795897
2142 14999996
2143 13930075
2144 14856053
2145 15656580
2146 15041808
2147 14223569
2148 14119361
2149 15339704
2150 15557761
2151 14233645
2152 13999496
2153 14681110
2154 15327436
2155 14832459
2156 13585264
2157 14120295
2158 15098738
2159 14842595
2160 14082310
2161 13613067
2162 14658052
2163 15325785
2164 14107440
2165 13470821
2166 13999889
2167 14855144
2168 14638709
2169 13213672
2170 13451787
2171 14641296
2172 14593179
2173 13830110
2174 13160216
2175 13960119
2176 14859911
2177 13894294
2178 13068233
2179 13301726
2180 14138448
2181 14422104
2182 13119050
2183 12838949
2184 13923953
2185 14251398
2186 13675427
2187 12686690
2188 13089338
2189 14289329
2190 13703859
2191 12758580
2192 12779069
2193 13530246
2194 14026562
2195 12901937
2196 12337813
2197 13267618
2198 13642566
2199 13253305
2200 12349995
2201 12469143
2202 13690642
2203 13426354
2204 12443444
2205 12231568
2206 12826426
2207 13569185
2208 12650574
2209 11741143
2210 12524877
2211 13188980
2212 13005188
2213 12035465
2214 11776532
2215 12984624
2216 13080244
2217 12134071
2218 11731832
2219 12070488
2220 12931445
2221 12402304
2222 11356778
2223 11862771
2224 12592054
2225 12671285
2226 11794614
2227 11169245
2228 12239066
2229 12632094
2230 11710627
2231 11166610
2232 11414947
2233 12387060
2234 12111492
2235 10914761
2236 11214610
2237 12009490
2238 12210018
2239 11472102
2240 10595495
2241 11432915
2242 12077440
2243 11344541
2244 10675922
2245 10701668
2246 11740330
2247 11905867
2248 10617687
2249 10460627
2250 11231585
2251 11706471
2252 11122880
2253  9993046
2254 10623188
2255 11581616
2256 11032325
2257 10259782
2258 10063841
2259 10985635
2260 11408301
2261 10221208
2262  9808082
2263 10452464
2264 11041523
2265 10817483
2266  9675464
2267  9899134
2268 10937975
2269 10693166
2270  9877068
2271  9355383
2272 10080466
2273 10897153
2274  9925137
2275  9239325
2276  9757169
2277 10437615
2278 10392684
2279  9182399
2280  9109927
2281 10238999
2282 10183992
2283  9409703
2284  8774722
2285  9303510
2286 10330465
2287  9631849
2288  8712612
2289  8994033
2290  9746955
2291 10043214
2292  8850710
2293  8269823
2294  9340050
2295  9708895
2296  9090213
2297  8262680
2298  8483484
2299  9693321
2300  9338344
2301  8261534
2302  8239491
2303  8881686
2304  9455991
2305  8545053
2306  7642416
2307  8463583
2308  9089882
2309  8778706
2310  7901551
2311  7672947
2312  8842000
2313  8895623
2314  7813097
2315  7546511
2316  8078942
2317  8843739
2318  8203204
2319  7099324
2320  7702049
2321  8439527
2322  8258336
2323  7434670
2324  6941190
2325  7979495
2326  8375292
2327  7429411
2328  6948682
2329  7266181
2330  8158183
2331  7925326
2332  6641609
2333  6846035
2334  7659296
2335  7746644
2336  6988325
2337  6186007
2338  7057369
2339  7821069
2340  7048899
2341  6435880
2342  6529672
2343  7359444
2344  7407438
2345  6183206
2346  6109949
2347  6848967
2348  7097433
2349  6629418
2350  5734593
2351  6251401
2352  7136485
2353  6603347
2354  5897897
2355  5753609
2356  6499390
2357  6877398
2358  5725921
2359  5375596
2360  6109239
2361  6509255
2362  6169062
2363  5201714
2364  5474832
2365  6455150
2366  6056173
2367  5302461
2368  5022089
2369  5660323
2370  6317243
2371  5394148
2372  4761434
2373  5307326
2374  5817731
2375  5724199
2376  4686349
2377  4566921
2378  5637388
2379  5567673
2380  4806128
2381  4369536
2382  4864731
2383  5723532
2384  4974369
2385  4102639
2386  4499573
2387  5055088
2388  5148794
2389  4230425
2390  3832079
2391  4842331
2392  5048435
2393  4393612
2394  3795714
2395  3994043
2396  4963050
2397  4536172
2398  3492265
2399  3683417
2400  4319462
2401  4620271
2402  3754584
2403  3064746
2404  4021613
2405  4512067
2406  3910744
2407  3189860
2408  3171042
2409  4180824
2410  4060926
2411  2955421
2412  2920589
2413  3537450
2414  4053767
2415  3429694
2416  2427869
2417  3094641
2418  3805408
2419  3420995
2420  2610864
2421  2300085
2422  3347066
2423  3655356
2424  2549951
2425  2213707
2426  2702758
2427  3378070
2428  3006574
2429  1860139
2430  2197455
2431  3006463
2432  2870144
2433  2206200
2434  1665516
2435  2480922
2436  3070277
2437  2126065
2438  1544165
2439  1844971
2440  2584586
2441  2523077
2442  1303726
2443  1358202
2444  2311519
2445  2419809
2446  1778067
2447   977555
2448  1562635
2449  2437633
2450  1719779
2451   935474
2452   978416
2453  1733538
2454  2073872
2455   978837
2456   620161
2457  1433156
2458  1771017
2459  1373818
2460   420884
2461   601148
2462  1618697
2463  1261664
2464   462365
2465   305005
2466   922643
2467  1501142
2468   570035
2469   -62650
2470   613984
2471  1063623
2472   828275
2473   -97538
2474  -190671
2475   840149
2476   745002
2477   -28926
2478  -337784
2479    99509
2480   853835
2481   160415
2482  -722980
2483  -265540
2484   297892
2485   323179
2486  -527449
2487  -922491
2488    78622
2489   255957
2490  -515871
2491  -988462
2492  -742404
2493   112058
2494  -295546
2495 -1270058
2496  -993127
2497  -402709
2498  -228373
2499  -956953
2500 -1609285
2501  -773423
2502  -361031
2503 -1010209
2504 -1605815
2505 -1568402
2506  -662492
2507  -707460
2508 -1732530
2509 -1698820
2510 -1162437
2511  -862548
2512 -1397761
2513 -2205716
2514 -1610499
2515 -1046116
2516 -1539377
2517 -2088988
2518 -2225643
2519 -1412357
2520 -1236837
2521 -2249793
2522 -2415626
2523 -1881969
2524 -1475008
2525 -1892491
2526 -2880120
2527 -2423514
2528 -1606141
2529 -1950204
2530 -2622357
2531 -2947567
2532 -2173845
2533 -1705440
2534 -2711088
2535 -3179446
2536 -2728917
2537 -2129030
2538 -2235744
2539 -3316650
2540 -3255620
2541 -2375517
2542 -2432674
2543 -3018507
2544 -3593735
2545 -3086933
2546 -2349068
2547 -3092863
2548 -3726465
2549 -3460796
2550 -2848944
2551 -2704619
2552 -3750827
2553 -3973543
2554 -3088173
2555 -2980053
2556 -3563436
2557 -4246042
2558 -3872961
2559 -2927911
2560 -3437590
2561 -4252186
2562 -4170725
2563 -3582400
2564 -3214177
2565 -4149574
2566 -4723886
2567 -3930665
2568 -3551709
2569 -3931016
2570 -4688994
2571 -4642955
2572 -3628166
2573 -3835530
2574 -4721505
2575 -4864017
2576 -4359006
2577 -3767233
2578 -4528242
2579 -5372466
2580 -4708321
2581 -4108979
2582 -4311640
2583 -5136723
2584 -5416135
2585 -4391651
2586 -4268599
2587 -5128687
2588 -5483699
2589 -5151694
2590 -4418929
2591 -4827237
2592 -5811063
2593 -5447362
2594 -4814115
2595 -4776534
2596 -5469765
2597 -6043913
2598 -5226708
2599 -4823794
2600 -5543565
2601 -6005621
2602 -5857030
2603 -5068165
2604 -5183048
2605 -6232423
2606 -6130804
2607 -5498288
2608 -5337267
2609 -5915157
2610 -6652793
2611 -5963349
2612 -5304607
2613 -5884275
2614 -6496649
2615 -6561417
2616 -5770654
2617 -5570496
2618 -6628563
2619 -6844964
2620 -6264455
2621 -5888654
2622 -6216445
2623 -7073358
2624 -6718141
2625 -5931738
2626 -6283094
2627 -6878857
2628 -7142600
2629 -6548864
2630 -6102242
2631 -6992198
2632 -7377139
2633 -6870116
2634 -6435641
2635 -6588671
2636 -7520113
2637 -7429360
2638 -6543419
2639 -6719560
2640 -7346497
2641 -7729038
2642 -7219058
2643 -6553211
2644 -7304113
2645 -7898612
2646 -7496972
2647 -7008749
2648 -6989585
2649 -7888067
2650 -8085906
2651 -7221017
2652 -7173527
2653 -7707046
2654 -8181338
2655 -7874752
2656 -7074425
2657 -7582645
2658 -8337774
2659 -8145545
2660 -7662705
2661 -7410137
2662 -8206475
2663 -8686049
2664 -7879547
2665 -7597153
2666 -8036599
2667 -8599849
2668 -8499681
2669 -7635963
2670 -7948740
2671 -8817054
2672 -8753901
2673 -8268757
2674 -7879225
2675 -8514444
2676 -9145563
2677 -8462191
2678 -8049815
2679 -8390563
2680 -9009248
2681 -9173670
2682 -8310328
2683 -8292745
2684 -9139313
2685 -9257577
2686 -8834652
2687 -8309548
2688 -8777285
2689 -9639463
2690 -9119322
2691 -8515519
2692 -8734216
2693 -9408418
2694 -9779911
2695 -8902407
2696 -8558216
2697 -9401781
2698 -9780109
2699 -9472433
2700 -8791779
2701 -8981489
2702 -10008299
2703 -9814621
2704 -9105675
2705 -9071291
2706 -9620617
2707 -10216388
2708 -9563089
2709 -8970459
2710 -9644888
2711 -10150316
2712 -10033084
2713 -9384909
2714 -9308730
2715 -10305531
2716 -10367871
2717 -9652742
2718 -9444578
2719 -9843916
2720 -10578636
2721 -10175437
2722 -9406998
2723 -9905574
2724 -10548672
2725 -10597498
2726 -9923895
2727 -9548564
2728 -10497399
2729 -10855016
2730 -10169120
2731 -9822857
2732 -10106353
2733 -10941128
2734 -10800982
2735 -9920511
2736 -10157728
2737 -10785548
2738 -11005311
2739 -10512554
2740 -9910034
2741 -10614680
2742 -11202013
2743 -10748536
2744 -10344567
2745 -10393973
2746 -11193188
2747 -11344970
2748 -10432084
2749 -10390385
2750 -11011065
2751 -11395543
2752 -11043609
2753 -10289210
2754 -10832776
2755 -11600092
2756 -11255136
2757 -10773689
2758 -10667727
2759 -11367683
2760 -11740633
2761 -10946917
2762 -10728013
2763 -11248830
2764 -11701151
2765 -11582521
2766 -10775963
2767 -11004267
2768 -11844362
2769 -11705447
2770 -11208819
2771 -10917079
2772 -11507298
2773 -12141605
2774 -11471977
2775 -11038117
2776 -11467782
2777 -12015054
2778 -12078118
2779 -11222745
2780 -11157563
2781 -12016846
2782 -12093068
2783 -11662592
2784 -11235539
2785 -11622895
2786 -12441312
2787 -11996743
2788 -11419466
2789 -11658502
2790 -12164864
2791 -12435665
2792 -11693702
2793 -11375098
2794 -12170222
2795 -12414925
2796 -12091145
2797 -11654597
2798 -11851421
2799 -12662066
2800 -12380282
2801 -11721489
2802 -11849941
2803 -12309908
2804 -12706415
2805 -12130075
2806 -11634806
2807 -12345441
2808 -12763149
2809 -12499357
2810 -11952146
2811 -11939165
2812 -12860855
2813 -12833241
2814 -12056079
2815 -11990303
2816 -12450621
2817 -13010517
2818 -12593000
2819 -11930816
2820 -12478673
2821 -12986275
2822 -12826316
2823 -12328834
2824 -12100844
2825 -12912587
2826 -13167701
2827 -12499172
2828 -12298005
2829 -12590007
2830 -13202509
2831 -13008785
2832 -12205005
2833 -12517788
2834 -13152795
2835 -13153459
2836 -12655209
2837 -12241596
2838 -13016233
2839 -13523022
2840 -12878324
2841 -12506359
2842 -12716433
2843 -13340334
2844 -13339845
2845 -12469212
2846 -12571241
2847 -13258649
2848 -13449400
2849 -13066846
2850 -12470558
2851 -13005116
2852 -13708420
2853 -13251133
2854 -12743898
2855 -12754052
2856 -13394624
2857 -13675482
2858 -12829142
2859 -12651799
2860 -13324110
2861 -13705646
2862 -13458677
2863 -12706344
2864 -12949684
2865 -13778751
2866 -13533393
2867 -12985227
2868 -12843761
2869 -13407436
2870 -13952168
2871 -13260066
2872 -12823588
2873 -13313809
2874 -13769202
2875 -13738351
2876 -12986687
2877 -12961384
2878 -13823198
2879 -13788353
2880 -13272447
2881 -13026963
2882 -13445364
2883 -14090873
2884 -13550079
2885 -12962555
2886 -13346401
2887 -13820585
2888 -13941532
2889 -13269210
2890 -12999121
2891 -13827946
2892 -14036833
2893 -13569338
2894 -13154783
2895 -13361223
2896 -14158149
2897 -13883567
2898 -13147019
2899 -13324119
2900 -13840809
2901 -14141297
2902 -13576755
2903 -13094864
2904 -13804547
2905 -14152558
2906 -13777499
2907 -13331791
2908 -13325654
2909 -14093352
2910 -14083821
2911 -13396230
2912 -13429175
2913 -13836202
2914 -14235866
2915 -13859187
2916 -13200901
2917 -13693243
2918 -14198842
2919 -13952301
2920 -13471524
2921 -13302319
2922 -14072288
2923 -14317859
2924 -13599431
2925 -13441846
2926 -13817154
2927 -14271082
2928 -14047482
2929 -13291015
2930 -13614218
2931 -14206115
2932 -14100557
2933 -13676951
2934 -13356433
2935 -13986145
2936 -14437863
2937 -13799452
2938 -13448939
2939 -13687570
2940 -14227691
2941 -14244422
2942 -13445905
2943 -13523777
2944 -14185634
2945 -14241349
2946 -13853790
2947 -13368039
2948 -13815483
2949 -14418814
2950 -13941523
2951 -13533913
2952 -13656921
2953 -14145481
2954 -14349421
2955 -13623802
2956 -13489517
2957 -14101163
2958 -14270867
2959 -13978242
2960 -13420208
2961 -13681204
2962 -14411860
2963 -14061755
2964 -13564259
2965 -13630950
2966 -14105636
2967 -14433548
2968 -13735933
2969 -13397011
2970 -13979429
2971 -14252758
2972 -14064634
2973 -13485426
2974 -13551103
2975 -14342328
2976 -14219270
2977 -13663909
2978 -13541349
2979 -13929255
2980 -14440829
2981 -13881863
2982 -13313273
2983 -13778993
2984 -14217906
2985 -14183365
2986 -13585664
2987 -13427967
2988 -14216387
2989 -14278343
2990 -13699871
2991 -13463002
2992 -13741508
2993 -14344745
2994 -14006893
2995 -13337153
2996 -13640632
2997 -14089677
2998 -14191941
2999 -13668726
3000 -13279232
3001 -13987379
3002 -14274553
3003 -13761301
3004 -13378669
3005 -13510449
3006 -14233103
3007 -14142979
3008 -13345622
3009 -13447714
3010 -13954438
3011 -14186030
3012 -13718873
3013 -13129021
3014 -13709093
3015 -14218308
3016 -13837926
3017 -13394849
3018 -13323521
3019 -14009092
3020 -14182283
3021 -13406012
3022 -13252568
3023 -13679402
3024 -14077334
3025 -13817480
3026 -13087426
3027 -13415456
3028 -14067820
3029 -13884457
3030 -13419027
3031 -13162760
3032 -13709287
3033 -14083608
3034 -13433189
3035 -13143513
3036 -13474444
3037 -13897454
3038 -13841150
3039 -13101767
3040 -13196725
3041 -13856072
3042 -13811318
3043 -13386717
3044 -13005860
3045 -13413133
3046 -13972514
3047 -13454092
3048 -13025129
3049 -13255382
3050 -13708367
3051 -13807715
3052 -13086328
3053 -12948017
3054 -13586340
3055 -13678226
3056 -13328966
3057 -12887601
3058 -13132317
3059 -13802490
3060 -13472001
3061 -12946770
3062 -13012941
3063 -13397779
3064 -13684358
3065 -13070141
3066 -12722874
3067 -13282644
3068 -13520122
3069 -13289025
3070 -12809142
3071 -12852255
3072 -13549050
3073 -13386567
3074 -12821041
3075 -12784628
3076 -13116150
3077 -13490059
3078 -13015166
3079 -12531865
3080 -13011971
3081 -13331446
3082 -13191545
3083 -12713236
3084 -12575504
3085 -13243815
3086 -13275521
3087 -12688674
3088 -12531042
3089 -12810728
3090 -13316670
3091 -12982906
3092 -12350125
3093 -12693294
3094 -13107768
3095 -13053089
3096 -12572596
3097 -12263287
3098 -12902789
3099 -13131191
3100 -12591092
3101 -12329200
3102 -12500887
3103 -13048725
3104 -12921568
3105 -12188097
3106 -12310577
3107 -12755969
3108 -12851702
3109 -12482551
3110 -12031298
3111 -12529299
3112 -12949043
3113 -12501706
3114 -12139348
3115 -12181207
3116 -12703602
3117 -12747410
3118 -12017319
3119 -12000181
3120 -12469737
3121 -12643047
3122 -12346445
3123 -11801131
3124 -12167948
3125 -12700534
3126 -12344502
3127 -11905010
3128 -11824351
3129 -12318800
3130 -12573238
3131 -11883377
3132 -11673661
3133 -12116951
3134 -12421369
3135 -12222844
3136 -11553316
3137 -11703735
3138 -12365598
3139 -12189318
3140 -11711470
3141 -11494038
3142 -11910246
3143 -12367875
3144 -11788851
3145 -11381488
3146 -11704967
3147 -12072322
3148 -12054916
3149 -11386413
3150 -11272072
3151 -11932570
3152 -11969708
3153 -11561840
3154 -11223136
3155 -11489655
3156 -12057719
3157 -11647322
3158 -11099539
3159 -11288047
3160 -11671822
3161 -11816070
3162 -11219373
3163 -10913434
3164 -11529264
3165 -11724358
3166 -11372317
3167 -10949163
3168 -11030185
3169 -11659280
3170 -11457532
3171 -10838654
3172 -10879434
3173 -11253285
3174 -11552557
3175 -11074115
3176 -10594895
3177 -11088969
3178 -11405411
3179 -11131066
3180 -10662681
3181 -10569392
3182 -11226711
3183 -11257660
3184 -10646660
3185 -10523917
3186 -10822077
3187 -11201792
3188 -10897785
3189 -10278587
3190 -10598211
3191 -10998338
3192 -10866762
3193 -10429911
3194 -10178048
3195 -10759642
3196 -10993574
3197 -10435499
3198 -10198142
3199 -10373144
3200 -10793497
3201 -10654864
3202 -9968277
3203 -10126283
3204 -10587150
3205 -10568738
3206 -10200625
3207 -9833439
3208 -10287885
3209 -10639957
3210 -10151178
3211 -9824090
3212 -9918569
3213 -10349693
3214 -10381321
3215 -9714787
3216 -9675379
3217 -10147837
3218 -10263995
3219 -9980056
3220 -9480767
3221 -9749159
3222 -10230216
3223 -9880360
3224 -9488936
3225 -9481964
3226 -9876342
3227 -10068067
3228 -9474390
3229 -9276516
3230 -9688833
3231 -9847041
3232 -9647642
3233 -9137384
3234 -9257892
3235 -9787422
3236 -9576574
3237 -9167924
3238 -9089699
3239 -9410886
3240 -9723018
3241 -9176302
3242 -8835148
3243 -9196319
3244 -9436522
3245 -9318717
3246 -8783414
3247 -8766638
3248 -9372601
3249 -9295244
3250 -8837671
3251 -8641880
3252 -8889892
3253 -9324503
3254 -8885867
3255 -8389917
3256 -8681469
3257 -9017746
3258 -9016553
3259 -8486765
3260 -8267678
3261 -8868109
3262 -8967181
3263 -8519980
3264 -8201734
3265 -8342261
3266 -8861582
3267 -8615397
3268 -8023704
3269 -8175585
3270 -8530734
3271 -8665925
3272 -8209815
3273 -7805124
3274 -8290689
3275 -8543189
3276 -8180118
3277 -7810549
3278 -7816644
3279 -8376947
3280 -8338266
3281 -7708765
3282 -7674705
3283 -8006053
3284 -8239130
3285 -7881945
3286 -7338730
3287 -7708815
3288 -8109377
3289 -7841707
3290 -7446389
3291 -7330389
3292 -7860309
3293 -7978762
3294 -7356869
3295 -7181537
3296 -7458560
3297 -7769773
3298 -7577739
3299 -6954791
3300 -7141210
3301 -7620330
3302 -7518757
3303 -7125330
3304 -6814561
3305 -7223102
3306 -7564318
3307 -7048526
3308 -6735635
3309 -6906919
3310 -7266557
3311 -7251756
3312 -6619060
3313 -6607647
3314 -7098251
3315 -7099223
3316 -6743869
3317 -6357246
3318 -6637316
3319 -7082904
3320 -6693497
3321 -6321131
3322 -6415986
3323 -6750561
3324 -6869765
3325 -6268885
3326 -6077804
3327 -6529788
3328 -6658186
3329 -6387409
3330 -5913384
3331 -6049012
3332 -6603051
3333 -6380545
3334 -5901283
3335 -5864820
3336 -6185669
3337 -6448912
3338 -5935705
3339 -5560717
3340 -5935152
3341 -6158677
3342 -6020487
3343 -5553883
3344 -5506592
3345 -6051710
3346 -5981651
3347 -5502882
3348 -5355832
3349 -5579441
3350 -5949475
3351 -5581581
3352 -5115081
3353 -5388586
3354 -5656477
3355 -5608000
3356 -5179809
3357 -4981907
3358 -5462057
3359 -5509809
3360 -5099577
3361 -4908387
3362 -5041203
3363 -5423460
3364 -5209208
3365 -4689801
3366 -4845359
3367 -5136895
3368 -5150510
3369 -4761937
3370 -4449784
3371 -4899803
3372 -5088730
3373 -4687487
3374 -4419707
3375 -4495377
3376 -4919402
3377 -4807419
3378 -4226284
3379 -4274110
3380 -4600097
3381 -4696755
3382 -4373360
3383 -3955363
3384 -4300872
3385 -4626964
3386 -4329755
3387 -3992185
3388 -3920748
3389 -4326327
3390 -4411188
3391 -3823697
3392 -3708810
3393 -4014255
3394 -4222805
3395 -4009448
3396 -3500569
3397 -3702878
3398 -4133400
3399 -3903193
3400 -3530110
3401 -3370792
3402 -3731079
3403 -3960629
3404 -3437784
3405 -3210040
3406 -3479404
3407 -3711606
3408 -3609670
3409 -3056677
3410 -3104298
3411 -3569821
3412 -3470434
3413 -3100357
3414 -2837173
3415 -3130552
3416 -3516045
3417 -3087310
3418 -2707608
3419 -2881594
3420 -3174200
3421 -3187815
3422 -2632684
3423 -2489897
3424 -2979107
3425 -3038407
3426 -2718030
3427 -2370592
3428 -2527184
3429 -2989136
3430 -2699624
3431 -2244948
3432 -2295951
3433 -2589064
3434 -2736928
3435 -2249261
3436 -1963608
3437 -2403407
3438 -2567854
3439 -2311140
3440 -1919843
3441 -1936859
3442 -2418227
3443 -2279235
3444 -1795253
3445 -1749949
3446 -2014433
3447 -2270004
3448 -1900781
3449 -1461203
3450 -1786215
3451 -2061288
3452 -1900032
3453 -1468912
3454 -1327213
3455 -1811704
3456 -1868957
3457 -1388328
3458 -1226116
3459 -1431600
3460 -1777099
3461 -1535777
3462 -1000876
3463 -1172075
3464 -1490547
3465 -1434624
3466 -1071462
3467  -812647
3468 -1214935
3469 -1410255
3470 -1018436
3471  -767107
3472  -834861
3473 -1191127
3474 -1126879
3475  -577229
3476  -591779
3477  -917394
3478  -970664
3479  -685380
3480  -334060
3481  -624614
3482  -932864
3483  -583661
3484  -275497
3485  -275394
3486  -628606
3487  -682847
3488  -158245
3489   -68010
3490  -380487
3491  -500847
3492  -274141
3493   143846
3494   -28396
3495  -410099
3496  -160769
3497   179705
3498   258642
3499   -47278
3500  -247491
3501   230522
3502   449163
3503   174818
3504     6094
3505   138847
3506   604042
3507   571505
3508   146921
3509   262677
3510   586850
3511   747358
3512   520935
3513   231123
3514   627160
3515   952800
3516   748556
3517   541709
3518   586292
3519  1041258
3520  1109069
3521   667943
3522   686561
3523  1007335
3524  1227012
3525  1083867
3526   744701
3527  1043464
3528  1437724
3529  1293272
3530  1054279
3531  1012874
3532  1419351
3533  1636847
3534  1227766
3535  1115528
3536  1424243
3537  1727257
3538  1682689
3539  1263849
3540  1406051
3541  1865204
3542  1837420
3543  1579296
3544  1426303
3545  1785504
3546  2152684
3547  1821354
3548  1600568
3549  1833955
3550  2151979
3551  2212612
3552  1799889
3553  1804661
3554  2256658
3555  2338195
3556  2133311
3557  1921532
3558  2162931
3559  2618255
3560  2404555
3561  2097745
3562  2225166
3563  2556461
3564  2716199
3565  2339458
3566  2207711
3567  2662118
3568  2846443
3569  2675686
3570  2403773
3571  2542180
3572  3051343
3573  2946448
3574  2585485
3575  2630255
3576  2941695
3577  3213406
3578  2904000
3579  2652625
3580  3039381
3581  3322511
3582  3224933
3583  2916484
3584  2893666
3585  3392225
3586  3460799
3587  3116329
3588  3069934
3589  3326401
3590  3677692
3591  3493175
3592  3128301
3593  3395805
3594  3711279
3595  3724423
3596  3439827
3597  3298180
3598  3752913
3599  3959835
3600  3651913
3601  3517012
3602  3700684
3603  4082512
3604  4017996
3605  3592616
3606  3747727
3607  4095757
3608  4191724
3609  3972193
3610  3741716
3611  4110933
3612  4405819
3613  4166795
3614  3969125
3615  4057897
3616  4439851
3617  4519318
3618  4103007
3619  4124451
3620  4468312
3621  4657214
3622  4509307
3623  4178803
3624  4433830
3625  4823348
3626  4668373
3627  4429935
3628  4421764
3629  4780056
3630  4987749
3631  4626857
3632  4538467
3633  4831524
3634  5055683
3635  4990308
3636  4649709
3637  4786260
3638  5193872
3639  5137467
3640  4910994
3641  4832880
3642  5125047
3643  5425845
3644  5136540
3645  4947106
3646  5189740
3647  5419105
3648  5431160
3649  5104539
3650  5129499
3651  5561983
3652  5595283
3653  5382163
3654  5248653
3655  5475459
3656  5834673
3657  5600758
3658  5322650
3659  5510242
3660  5790780
3661  5898606
3662  5586966
3663  5485743
3664  5905301
3665  6025097
3666  5839341
3667  5652399
3668  5781270
3669  6178738
3670  6063654
3671  5762846
3672  5864143
3673  6135887
3674  6315969
3675  6053868
3676  5857244
3677  6207469
3678  6410551
3679  6269188
3680  6057758
3681  6093828
3682  6514512
3683  6525211
3684  6190837
3685  6211982
3686  6464369
3687  6711622
3688  6510188
3689  6207245
3690  6482569
3691  6778071
3692  6698092
3693  6472610
3694  6421475
3695  6831349
3696  6955573
3697  6633565
3698  6548837
3699  6755549
3700  7039550
3701  6951112
3702  6588023
3703  6767925
3704  7110844
3705  7131895
3706  6913598
3707  6739907
3708  7084680
3709  7338621
3710  7060807
3711  6895273
3712  7042287
3713  7359959
3714  7385483
3715  7008921
3716  7064008
3717  7420822
3718  7500083
3719  7322784
3720  7079348
3721  7328724
3722  7668602
3723  7471931
3724  7252041
3725  7331208
3726  7648864
3727  7787697
3728  7421274
3729  7353115
3730  7677695
3731  7834177
3732  7702297
3733  7421172
3734  7580507
3735  7984712
3736  7881254
3737  7627702
3738  7617643
3739  7899300
3740  8141907
3741  7830864
3742  7638462
3743  7913186
3744  8131934
3745  8098146
3746  7799701
3747  7828669
3748  8246294
3749  8255847
3750  8003507
3751  7903781
3752  8115841
3753  8419177
3754  8212010
3755  7962407
3756  8160495
3757  8405929
3758  8447615
3759  8185409
3760  8094449
3761  8470296
3762  8565074
3763  8347931
3764  8209592
3765  8338395
3766  8676414
3767  8581331
3768  8290750
3769  8419621
3770  8667618
3771  8764920
3772  8528605
3773  8345820
3774  8678624
3775  8867794
3776  8681459
3777  8511787
3778  8579096
3779  8934078
3780  8932695
3781  8613916
3782  8636967
3783  8862748
3784  9035582
3785  8878052
3786  8608460
3787  8866087
3788  9132140
3789  9025484
3790  8839338
3791  8806292
3792  9129405
3793  9231756
3794  8916529
3795  8868513
3796  9070258
3797  9278049
3798  9188948
3799  8899643
3800  9064551
3801  9350055
3802  9299028
3803  9117306
3804  9025984
3805  9311614
3806  9503907
3807  9217150
3808  9098501
3809  9270957
3810  9509098
3811  9499512
3812  9172030
3813  9239199
3814  9568044
3815  9580401
3816  9392611
3817  9231074
3818  9470667
3819  9739645
3820  9521282
3821  9346243
3822  9460782
3823  9697951
3824  9765112
3825  9446557
3826  9406010
3827  9720948
3828  9805438
3829  9667379
3830  9467692
3831  9616352
3832  9947349
3833  9814212
3834  9579420
3835  9624302
3836  9839762
3837  9986389
3838  9708951
3839  9582696
3840  9878464
3841 10018755
3842  9923841
3843  9704544
3844  9755101
3845 10099495
3846 10050655
3847  9799296
3848  9784818
3849  9986184
3850 10197770
3851  9978681
3852  9767890
3853 10005893
3854 10211029
3855 10156052
3856  9911967
3857  9870372
3858 10227608
3859 10280425
3860 10024329
3861  9942143
3862 10093763
3863 10375122
3864 10242748
3865  9953966
3866 10093870
3867 10332695
3868 10373410
3869 10146064
3870  9988966
3871 10308058
3872 10472489
3873 10264463
3874 10118136
3875 10197747
3876 10488077
3877 10452248
3878 10142059
3879 10192657
3880 10432151
3881 10524943
3882 10352755
3883 10148397
3884 10391781
3885 10624193
3886 10454057
3887 10278751
3888 10288905
3889 10569549
3890 10636323
3891 10324707
3892 10290756
3893 10516557
3894 10671223
3895 10566033
3896 10290951
3897 10444016
3898 10720991
3899 10626640
3900 10430947
3901 10373679
3902 10626391
3903 10789631
3904 10506309
3905 10405411
3906 10584037
3907 10757008
3908 10729121
3909 10447604
3910 10494152
3911 10781234
3912 10762999
3913 10592739
3914 10472032
3915 10661385
3916 10901783
3917 10693789
3918 10523902
3919 10631098
3920 10810545
3921 10845266
3922 10581622
3923 10552724
3924 10836893
3925 10876927
3926 10726361
3927 10580197
3928 10700138
3929 10963279
3930 10820225
3931 10607950
3932 10680651
3933 10861456
3934 10959080
3935 10718576
3936 10607742
3937 10866817
3938 10963717
3939 10847758
3940 10662442
3941 10704071
3942 10989416
3943 10927998
3944 10697328
3945 10717893
3946 10879742
3947 11037577
3948 10851362
3949 10650109
3950 10857246
3951 11012482
3952 10938223
3953 10749763
3954 10718293
3955 10998585
3956 11023199
3957 10789579
3958 10760821
3959 10894595
3960 11072526
3961 10929271
3962 10689231
3963 10847118
3964 11028115
3965 10991019
3966 10809494
3967 10732472
3968 10998320
3969 11090671
3970 10857361
3971 10770481
3972 10872073
3973 11072441
3974 11007094
3975 10730456
3976 10816234
3977 11033979
3978 11046154
3979 10879716
3980 10716286
3981 10950098
3982 11124665
3983 10918265
3984 10774266
3985 10828244
3986 11056771
3987 11075950
3988 10787984
3989 10778297
3990 10997877
3991 11059302
3992 10931211
3993 10716599
3994 10861949
3995 11100009
3996 10968483
3997 10795202
3998 10792068
3999 10999380
4000 11097300
4001 10836981
4002 10747735
4003 10934000
4004 11030854
4005 10948271
4006 10718748
4007 10789579
4008 11051367
4009 10989702
4010 10811715
4011 10753983
4012 10918285
4013 11083693
4014 10859221
4015 10690412
4016 10847806
4017 10992812
4018 10966727
4019 10726357
4020 10713869
4021 10985702
4022 10989637
4023 10802628
4024 10687602
4025 10804737
4026 11027306
4027 10870006
4028 10653593
4029 10754647
4030 10913745
4031 10958753
4032 10736782
4033 10629841
4034 10869837
4035 10937234
4036 10790825
4037 10642531
4038 10695776
4039 10935194
4040 10860650
4041 10621307
4042 10654984
4043 10820201
4044 10904942
4045 10715797
4046 10539317
4047 10745243
4048 10867380
4049 10754962
4050 10581062
4051 10580224
4052 10820775
4053 10830390
4054 10588184
4055 10551608
4056 10672008
4057 10804268
4058 10674673
4059 10462196
4060 10593255
4061 10765192
4062 10700061
4063 10543181
4064 10466063
4065 10670317
4066 10750608
4067 10518785
4068 10442166
4069 10536953
4070 10683254
4071 10627545
4072 10393805
4073 10462126
4074 10639672
4075 10608003
4076 10468373
4077 10343894
4078 10505503
4079 10633519
4080 10440314
4081 10336655
4082 10398935
4083 10546912
4084 10545964
4085 10304728
4086 10302909
4087 10477671
4088 10488229
4089 10360285
4090 10218800
4091 10331319
4092 10502662
4093 10352602
4094 10214034
4095 10238942
4096 10395139
4097 10438244
4098 10195674
4099 10127838
4100 10310558
4101 10364268
4102 10257806
4103 10074474
4104 10143165
4105 10362178
4106 10265371
4107 10074891
4108 10060516
4109 10199442
4110 10296049
4111 10089498
4112  9958896
4113 10122941
4114 10211169
4115 10152349
4116  9955179
4117  9947493
4118 10161587
4119 10127507
4120  9945227
4121  9883056
4122  9981061
4123 10131943
4124  9974387
4125  9795701
4126  9916343
4127 10035379
4128  9996533
4129  9801665
4130  9733852
4131  9951971
4132  9973885
4133  9790514
4134  9698063
4135  9776292
4136  9955730
4137  9844267
4138  9621839
4139  9686792
4140  9816741
4141  9833450
4142  9649512
4143  9517442
4144  9710468
4145  9803786
4146  9652439
4147  9518023
4148  9535489
4149  9726677
4150  9694600
4151  9447409
4152  9439114
4153  9568680
4154  9634499
4155  9503798
4156  9325036
4157  9454493
4158  9596145
4159  9488519
4160  9330627
4161  9290601
4162  9471365
4163  9502365
4164  9276455
4165  9216175
4166  9326235
4167  9419737
4168  9342716
4169  9123957
4170  9193053
4171  9350444
4172  9289018
4173  9137773
4174  9048611
4175  9193657
4176  9292980
4177  9096569
4178  8992305
4179  9059646
4180  9173847
4181  9151595
4182  8919501
4183  8918133
4184  9086999
4185  9075268
4186  8939802
4187  8808381
4188  8920608
4189  9060649
4190  8903948
4191  8753454
4192  8795098
4193  8911330
4194  8923070
4195  8714166
4196  8635892
4197  8807537
4198  8840905
4199  8733825
4200  8584707
4201  8630377
4202  8786857
4203  8678581
4204  8513286
4205  8511918
4206  8617467
4207  8678475
4208  8501750
4209  8381513
4210  8522820
4211  8583353
4212  8493464
4213  8334233
4214  8333440
4215  8507660
4216  8441003
4217  8265668
4218  8230873
4219  8317885
4220  8422905
4221  8274177
4222  8110415
4223  8218560
4224  8298324
4225  8245354
4226  8083127
4227  8016376
4228  8189795
4229  8203589
4230  8031260
4231  7961831
4232  8010142
4233  8125744
4234  8027204
4235  7842459
4236  7900202
4237  7986435
4238  7968550
4239  7835260
4240  7730149
4241  7879902
4242  7924652
4243  7771226
4244  7677253
4245  7690686
4246  7811950
4247  7765141
4248  7555058
4249  7580631
4250  7685623
4251  7694934
4252  7566342
4253  7423610
4254  7541820
4255  7630803
4256  7487707
4257  7363856
4258  7368818
4259  7489295
4260  7490312
4261  7291624
4262  7254451
4263  7358509
4264  7396153
4265  7298184
4266  7108108
4267  7185877
4268  7309170
4269  7221336
4270  7078203
4271  7031386
4272  7153056
4273  7213962
4274  7011807
4275  6922512
4276  7013451
4277  7073229
4278  7007353
4279  6814810
4280  6831204
4281  6977311
4282  6919652
4283  6785249
4284  6707102
4285  6793020
4286  6888752
4287  6722147
4288  6589182
4289  6657972
4290  6735008
4291  6704251
4292  6519952
4293  6469526
4294  6626061
4295  6622826
4296  6486469
4297  6370797
4298  6422225
4299  6542786
4300  6427232
4301  6262061
4302  6290969
4303  6372705
4304  6397960
4305  6229455
4306  6120576
4307  6249777
4308  6282778
4309  6182425
4310  6042222
4311  6037474
4312  6189050
4313  6123448
4314  5955607
4315  5936095
4316  6008960
4317  6057355
4318  5915403
4319  5770641
4320  5868713
4321  5928165
4322  5852912
4323  5718916
4324  5681273
4325  5817216
4326  5802519
4327  5636023
4328  5576870
4329  5623297
4330  5697645
4331  5598048
4332  5429073
4333  5482019
4334  5566742
4335  5525659
4336  5388655
4337  5312053
4338  5435819
4339  5455215
4340  5290100
4341  5221131
4342  5242354
4343  5325989
4344  5269775
4345  5093641
4346  5107000
4347  5192811
4348  5171064
4349  5054816
4350  4941025
4351  5025256
4352  5096318
4353  4959504
4354  4859857
4355  4855844
4356  4941183
4357  4935143
4358  4746568
4359  4724513
4360  4814469
4361  4809269
4362  4705083
4363  4581019
4364  4631739
4365  4720420
4366  4620687
4367  4503907
4368  4486730
4369  4554020
4370  4571724
4371  4396939
4372  4329649
4373  4410618
4374  4442688
4375  4359989
4376  4214566
4377  4235720
4378  4346061
4379  4270409
4380  4139547
4381  4086410
4382  4146795
4383  4201199
4384  4055535
4385  3951525
4386  4009390
4387  4054172
4388  4007546
4389  3864936
4390  3829708
4391  3935170
4392  3897215
4393  3775296
4394  3709609
4395  3737719
4396  3824544
4397  3710377
4398  3576272
4399  3613669
4400  3666852
4401  3638714
4402  3501362
4403  3432532
4404  3534535
4405  3527238
4406  3411755
4407  3325817
4408  3338280
4409  3427889
4410  3353027
4411  3199195
4412  3203871
4413  3262214
4414  3261507
4415  3134649
4416  3027295
4417  3120313
4418  3154955
4419  3053771
4420  2946350
4421  2928665
4422  3030689
4423  2984883
4424  2819683
4425  2797266
4426  2849737
4427  2875242
4428  2771513
4429  2640429
4430  2704683
4431  2761888
4432  2687875
4433  2573457
4434  2515068
4435  2611372
4436  2614696
4437  2453455
4438  2397889
4439  2439741
4440  2489528
4441  2417534
4442  2261771
4443  2285757
4444  2359420
4445  2300310
4446  2189577
4447  2116579
4448  2187465
4449  2222611
4450  2095052
4451  2010517
4452  2027631
4453  2080421
4454  2045484
4455  1885735
4456  1867299
4457  1945793
4458  1923555
4459  1818908
4460  1716754
4461  1766873
4462  1839943
4463  1726327
4464  1614322
4465  1613819
4466  1668990
4467  1663481
4468  1507938
4469  1454921
4470  1528256
4471  1534818
4472  1456770
4473  1341146
4474  1346071
4475  1424791
4476  1352348
4477  1239892
4478  1202171
4479  1246502
4480  1272768
4481  1140304
4482  1057496
4483  1118016
4484  1140273
4485  1076313
4486   958318
4487   929166
4488  1014882
4489   966828
4490   847059
4491   806942
4492   836025
4493   888756
4494   775182
4495   664780
4496   697201
4497   730405
4498   692833
4499   570500
4500   519857
4501   604205
4502   588106
4503   477952
4504   405783
4505   421182
4506   478537
4507   399441
4508   272668
4509   288075
4510   324904
4511   299334
4512   198841
4513   119865
4514   191134
4515   203073
4516   104394
4517    24876
4518    10126
4519    75157
4520    27651
4521  -111532
4522  -120725
4523   -83560
4524   -86366
4525  -165954
4526  -268686
4527  -221002
4528  -194401
4529  -280898
4530  -368680
4531  -392700
4532  -336357
4533  -351224
4534  -483307
4535  -511603
4536  -480027
4537  -473316
4538  -546357
4539  -662456
4540  -634898
4541  -589629
4542  -657372
4543  -743757
4544  -787944
4545  -732337
4546  -724375
4547  -853009
4548  -911823
4549  -884485
4550  -862937
4551  -918525
4552 -1041785
4553 -1037404
4554  -983217
4555 -1024281
4556 -1110315
4557 -1168437
4558 -1137448
4559 -1111040
4560 -1217320
4561 -1298295
4562 -1286654
4563 -1260549
4564 -1285685
4565 -1402477
4566 -1436891
4567 -1372934
4568 -1393842
4569 -1487561
4570 -1559335
4571 -1547961
4572 -1498990
4573 -1586840
4574 -1677780
4575 -1677347
4576 -1641663
4577 -1645679
4578 -1763742
4579 -1826124
4580 -1772294
4581 -1772227
4582 -1848435
4583 -1943867
4584 -1940358
4585 -1876526
4586 -1938496
4587 -2044348
4588 -2072615
4589 -2037121
4590 -2021519
4591 -2116728
4592 -2212798
4593 -2172241
4594 -2145529
4595 -2208569
4596 -2293861
4597 -2331860
4598 -2267510
4599 -2294415
4600 -2394190
4601 -2446821
4602 -2427649
4603 -2396312
4604 -2470820
4605 -2578428
4606 -2548537
4607 -2523382
4608 -2556134
4609 -2653119
4610 -2706317
4611 -2653388
4612 -2661999
4613 -2757710
4614 -2810537
4615 -2808181
4616 -2772800
4617 -2822265
4618 -2927184
4619 -2932057
4620 -2893117
4621 -2920873
4622 -3000697
4623 -3071698
4624 -3029164
4625 -3016742
4626 -3099464
4627 -3167164
4628 -3175114
4629 -3138369
4630 -3168341
4631 -3275767
4632 -3296087
4633 -3266037
4634 -3272918
4635 -3342697
4636 -3428931
4637 -3404407
4638 -3373976
4639 -3439986
4640 -3507229
4641 -3536450
4642 -3504830
4643 -3508579
4644 -3612440
4645 -3650098
4646 -3633170
4647 -3625085
4648 -3675885
4649 -3768672
4650 -3758106
4651 -3726490
4652 -3774369
4653 -3850061
4654 -3886064
4655 -3864244
4656 -3850788
4657 -3943135
4658 -3994223
4659 -3977212
4660 -3969670
4661 -4006763
4662 -4094108
4663 -4115235
4664 -4070496
4665 -4103427
4666 -4178561
4667 -4227354
4668 -4206526
4669 -4184374
4670 -4265539
4671 -4327327
4672 -4327662
4673 -4308188
4674 -4329268
4675 -4421399
4676 -4452627
4677 -4417916
4678 -4436338
4679 -4501926
4680 -4552736
4681 -4544267
4682 -4516886
4683 -4575655
4684 -4659021
4685 -4665874
4686 -4644565
4687 -4655514
4688 -4733665
4689 -4777546
4690 -4752305
4691 -4750793
4692 -4804907
4693 -4866263
4694 -4883636
4695 -4846386
4696 -4887137
4697 -4965988
4698 -4981792
4699 -4969958
4700 -4965405
4701 -5033048
4702 -5098088
4703 -5074286
4704 -5058903
4705 -5109710
4706 -5178477
4707 -5202368
4708 -5164649
4709 -5182871
4710 -5271390
4711 -5299452
4712 -5287486
4713 -5271036
4714 -5327097
4715 -5405661
4716 -5391235
4717 -5373811
4718 -5400833
4719 -5478398
4720 -5508206
4721 -5472381
4722 -5475896
4723 -5556774
4724 -5592878
4725 -5591356
4726 -5570393
4727 -5612203
4728 -5688286
4729 -5699795
4730 -5668225
4731 -5697651
4732 -5748036
4733 -5803219
4734 -5782449
4735 -5759553
4736 -5830598
4737 -5882288
4738 -5886597
4739 -5865190
4740 -5890378
4741 -5965975
4742 -5994581
4743 -5961413
4744 -5970033
4745 -6020370
4746 -6083284
4747 -6069180
4748 -6043819
4749 -6101117
4750 -6158117
4751 -6169938
4752 -6147640
4753 -6155298
4754 -6232718
4755 -6263513
4756 -6248034
4757 -6245207
4758 -6289600
4759 -6348612
4760 -6348575
4761 -6322225
4762 -6363810
4763 -6415338
4764 -6434342
4765 -6425144
4766 -6421331
4767 -6483771
4768 -6526885
4769 -6518537
4770 -6506208
4771 -6537357
4772 -6602761
4773 -6612985
4774 -6581448
4775 -6606159
4776 -6662225
4777 -6695237
4778 -6685463
4779 -6668817
4780 -6724658
4781 -6776476
4782 -6769369
4783 -6766700
4784 -6782317
4785 -6849521
4786 -6864434
4787 -6839677
4788 -6853001
4789 -6897895
4790 -6939356
4791 -6941867
4792 -6910412
4793 -6955850
4794 -7014934
4795 -7015720
4796 -7002940
4797 -7009736
4798 -7073037
4799 -7101637
4800 -7084198
4801 -7084814
4802 -7124222
4803 -7158243
4804 -7167224
4805 -7144172
4806 -7177673
4807 -7233811
4808 -7245337
4809 -7234126
4810 -7234330
4811 -7284201
4812 -7328384
4813 -7316105
4814 -7304938
4815 -7337811
4816 -7379852
4817 -7394220
4818 -7369469
4819 -7385789
4820 -7444353
4821 -7465184
4822 -7450187
4823 -7444683
4824 -7490011
4825 -7531225
4826 -7522186
4827 -7511103
4828 -7537850
4829 -7583558
4830 -7599435
4831 -7579919
4832 -7585906
4833 -7641238
4834 -7666877
4835 -7649405
4836 -7646203
4837 -7678044
4838 -7732048
4839 -7725405
4840 -7707051
4841 -7728008
4842 -7772174
4843 -7802919
4844 -7785915
4845 -7769603
4846 -7826788
4847 -7848300
4848 -7848559
4849 -7834842
4850 -7856209
4851 -7914894
4852 -7912529
4853 -7895486
4854 -7908064
4855 -7948516
4856 -7975281
4857 -7962053
4858 -7945734
4859 -7991336
4860 -8026883
4861 -8026397
4862 -8011840
4863 -8023396
4864 -8076326
4865 -8086934
4866 -8069565
4867 -8073866
4868 -8105732
4869 -8142107
4870 -8134029
4871 -8114750
4872 -8152509
4873 -8188331
4874 -8191555
4875 -8179123
4876 -8172167
4877 -8224640
4878 -8247657
4879 -8229137
4880 -8225472
4881 -8251169
4882 -8291068
4883 -8291682
4884 -8265137
4885 -8291901
4886 -8333039
4887 -8346689
4888 -8328784
4889 -8323221
4890 -8366258
4891 -8386315
4892 -8372062
4893 -8370001
4894 -8391507
4895 -8423013
4896 -8439773
4897 -8411415
4898 -8428715
4899 -8461001
4900 -8473318
4901 -8461627
4902 -8450338
4903 -8484753
4904 -8515356
4905 -8504331
4906 -8493244
4907 -8508414
4908 -8547554
4909 -8564774
4910 -8530245
4911 -8538959
4912 -8578654
4913 -8597237
4914 -8590142
4915 -8564612
4916 -8594293
4917 -8631156
4918 -8625001
4919 -8616413
4920 -8610511
4921 -8645032
4922 -8675469
4923 -8648854
4924 -8644298
4925 -8672318
4926 -8695138
4927 -8695930
4928 -8680386
4929 -8691084
4930 -8724219
4931 -8721759
4932 -8715802
4933 -8711475
4934 -8740148
4935 -8762228
4936 -8741938
4937 -8734659
4938 -8760620
4939 -8782695
4940 -8788729
4941 -8761073
4942 -8772428
4943 -8814099
4944 -8810583
4945 -8800482
4946 -8800106
4947 -8823057
4948 -8848447
4949 -8834256
4950 -8815220
4951 -8838309
4952 -8858777
4953 -8866589
4954 -8841810
4955 -8844972
4956 -8887146
4957 -8890820
4958 -8870280
4959 -8864862
4960 -8880603
4961 -8912940
4962 -8898621
4963 -8876819
4964 -8894247
4965 -8914053
4966 -8926882
4967 -8907747
4968 -8898323
4969 -8933161
4970 -8943066
4971 -8929593
4972 -8915045
4973 -8930911
4974 -8961462
4975 -8946432
4976 -8930475
4977 -8940691
4978 -8963074
4979 -8976888
4980 -8955508
4981 -8941912
4982 -8969867
4983 -8991110
4984 -8970287
4985 -8950918
4986 -8969757
4987 -8999004
4988 -8988559
4989 -8968603
4990 -8966163
4991 -8991324
4992 -9006958
4993 -8987915
4994 -8965648
4995 -8991220
4996 -9017067
4997 -9010629
4998 -8988325
4999 -8975826
5000 -9017771
5001 -9020911
5002 -8989292
5003 -8988401
5004 -9004889
5005 -9027434
5006 -9010036
5007 -8980068
5008 -9004036
5009 -9029344
5010 -9022011
5011 -9005127
5012 -8986318
5013 -9021406
5014 -9033269
5015 -9002008
5016 -8989499
5017 -9006299
5018 -9023566
5019 -9021377
5020 -8980898
5021 -8997234
5022 -9027903
5023 -9019181
5024 -8993142
5025 -8980478
5026 -9005761
5027 -9025474
5028 -8996743
5029 -8976996
5030 -8991457
5031 -9010851
5032 -9013185
5033 -8972847
5034 -8975105
5035 -9003001
5036 -9006608
5037 -8985042
5038 -8957163
5039 -8978742
5040 -9012792
5041 -8988639
5042 -8960058
5043 -8957698
5044 -8987170
5045 -8987527
5046 -8947989
5047 -8943351
5048 -8962874
5049 -8982066
5050 -8953289
5051 -8930429
5052 -8939963
5053 -8967650
5054 -8949556
5055 -8925787
5056 -8922619
5057 -8939607
5058 -8948187
5059 -8918137
5060 -8893708
5061 -8919911
5062 -8933229
5063 -8914310
5064 -8877398
5065 -8888116
5066 -8921245
5067 -8903221
5068 -8868412
5069 -8860413
5070 -8877342
5071 -8902290
5072 -8870097
5073 -8837346
5074 -8858789
5075 -8866465
5076 -8866854
5077 -8826431
5078 -8818241
5079 -8848853
5080 -8839876
5081 -8811882
5082 -8797994
5083 -8808023
5084 -8833801
5085 -8805095
5086 -8762113
5087 -8779376
5088 -8799086
5089 -8788820
5090 -8757242
5091 -8735712
5092 -8768924
5093 -8769504
5094 -8735490
5095 -8716484
5096 -8720018
5097 -8740481
5098 -8727652
5099 -8677363
5100 -8691147
5101 -8705176
5102 -8712061
5103 -8672188
5104 -8638198
5105 -8668386
5106 -8682964
5107 -8648369
5108 -8620299
5109 -8615818
5110 -8648021
5111 -8634146
5112 -8581205
5113 -8584924
5114 -8601742
5115 -8605091
5116 -8578471
5117 -8535158
5118 -8557881
5119 -8571079
5120 -8544192
5121 -8515802
5122 -8504322
5123 -8536111
5124 -8534832
5125 -8483093
5126 -8464473
5127 -8479794
5128 -8493963
5129 -8468103
5130 -8417172
5131 -8433776
5132 -8462329
5133 -8436982
5134 -8395379
5135 -8381886
5136 -8408044
5137 -8416410
5138 -8357946
5139 -8336145
5140 -8350424
5141 -8366202
5142 -8343884
5143 -8289862
5144 -8288760
5145 -8324700
5146 -8310210
5147 -8269794
5148 -8241601
5149 -8258591
5150 -8279115
5151 -8235847
5152 -8196362
5153 -8205063
5154 -8221463
5155 -8215389
5156 -8158147
5157 -8139864
5158 -8177264
5159 -8169426
5160 -8130144
5161 -8088742
5162 -8093786
5163 -8130585
5164 -8093219
5165 -8052110
5166 -8046730
5167 -8063572
5168 -8071686
5169 -8015254
5170 -7974100
5171 -8009379
5172 -8014716
5173 -7980820
5174 -7932409
5175 -7934006
5176 -7975125
5177 -7940113
5178 -7889688
5179 -7879788
5180 -7893308
5181 -7912672
5182 -7850079
5183 -7804362
5184 -7830257
5185 -7845396
5186 -7818144
5187 -7767396
5188 -7751110
5189 -7788783
5190 -7780815
5191 -7720194
5192 -7693868
5193 -7708021
5194 -7733341
5195 -7689580
5196 -7629426
5197 -7643385
5198 -7661794
5199 -7644759
5200 -7596078
5201 -7560381
5202 -7596195
5203 -7590708
5204 -7535776
5205 -7505145
5206 -7510093
5207 -7537375
5208 -7505212
5209 -7437858
5210 -7445821
5211 -7463079
5212 -7454889
5213 -7404435
5214 -7357754
5215 -7389187
5216 -7403012
5217 -7352025
5218 -7313414
5219 -7306441
5220 -7333723
5221 -7312703
5222 -7245719
5223 -7234838
5224 -7254690
5225 -7247456
5226 -7205192
5227 -7153594
5228 -7175847
5229 -7199236
5230 -7148782
5231 -7106851
5232 -7085140
5233 -7112501
5234 -7108724
5235 -7043030
5236 -7010843
5237 -7026665
5238 -7035307
5239 -7008670
5240 -6933777
5241 -6946961
5242 -6976992
5243 -6936929
5244 -6889455
5245 -6863127
5246 -6877845
5247 -6891714
5248 -6821002
5249 -6786260
5250 -6799564
5251 -6810297
5252 -6788473
5253 -6715444
5254 -6707737
5255 -6749817
5256 -6714190
5257 -6667383
5258 -6628091
5259 -6642095
5260 -6664310
5261 -6600660
5262 -6542948
5263 -6559281
5264 -6578173
5265 -6560994
5266 -6484474
5267 -6450668
5268 -6499433
5269 -6483589
5270 -6429119
5271 -6380767
5272 -6385715
5273 -6427731
5274 -6378226
5275 -6307712
5276 -6303941
5277 -6325111
5278 -6323622
5279 -6243532
5280 -6202586
5281 -6237398
5282 -6242352
5283 -6194918
5284 -6142131
5285 -6125752
5286 -6166265
5287 -6130831
5288 -6048095
5289 -6047327
5290 -6062075
5291 -6073202
5292 -6006682
5293 -5944959
5294 -5973758
5295 -5989997
5296 -5939269
5297 -5877127
5298 -5854739
5299 -5894295
5300 -5882152
5301 -5800074
5302 -5776530
5303 -5792428
5304 -5806079
5305 -5758958
5306 -5675202
5307 -5688701
5308 -5716421
5309 -5683988
5310 -5611577
5311 -5582158
5312 -5623946
5313 -5623394
5314 -5542401
5315 -5502277
5316 -5504754
5317 -5533808
5318 -5503045
5319 -5410934
5320 -5407102
5321 -5434382
5322 -5418501
5323 -5362793
5324 -5298325
5325 -5331887
5326 -5354342
5327 -5280182
5328 -5222449
5329 -5218466
5330 -5244330
5331 -5232168
5332 -5138926
5333 -5113392
5334 -5150514
5335 -5141626
5336 -5091607
5337 -5017163
5338 -5031210
5339 -5064202
5340 -5010618
5341 -4940970
5342 -4923090
5343 -4949996
5344 -4951802
5345 -4864385
5346 -4825624
5347 -4850741
5348 -4850696
5349 -4813265
5350 -4731618
5351 -4719269
5352 -4769231
5353 -4723248
5354 -4658536
5355 -4633708
5356 -4640418
5357 -4663327
5358 -4588870
5359 -4524442
5360 -4541950
5361 -4554461
5362 -4526073
5363 -4447148
5364 -4414351
5365 -4465705
5366 -4440669
5367 -4377057
5368 -4324398
5369 -4338927
5370 -4363809
5371 -4296942
5372 -4223504
5373 -4237473
5374 -4242886
5375 -4226160
5376 -4149648
5377 -4106937
5378 -4148896
5379 -4142866
5380 -4075050
5381 -4024224
5382 -4020922
5383 -4061507
5384 -4003951
5385 -3915504
5386 -3917837
5387 -3940978
5388 -3934176
5389 -3852342
5390 -3786132
5391 -3827250
5392 -3843829
5393 -3772900
5394 -3712796
5395 -3692757
5396 -3736963
5397 -3716864
5398 -3615293
5399 -3597629
5400 -3618260
5401 -3617527
5402 -3561758
5403 -3472981
5404 -3495832
5405 -3521625
5406 -3473466
5407 -3406756
5408 -3361878
5409 -3420946
5410 -3410554
5411 -3310281
5412 -3272351
5413 -3288410
5414 -3298540
5415 -3245776
5416 -3156978
5417 -3171226
5418 -3213392
5419 -3169233
5420 -3096372
5421 -3039862
5422 -3081454
5423 -3098418
5424 -3000598
5425 -2937886
5426 -2961511
5427 -2983109
5428 -2953772
5429 -2848136
5430 -2829007
5431 -2880012
5432 -2850506
5433 -2784690
5434 -2713161
5435 -2732666
5436 -2775203
5437 -2695136
5438 -2622214
5439 -2619602
5440 -2653911
5441 -2640485
5442 -2530590
5443 -2495467
5444 -2534249
5445 -2535871
5446 -2466869
5447 -2391007
5448 -2387785
5449 -2450469
5450 -2388707
5451 -2302987
5452 -2284814
5453 -2311708
5454 -2318202
5455 -2219478
5456 -2153918
5457 -2195012
5458 -2203725
5459 -2151019
5460 -2069517
5461 -2049913
5462 -2111035
5463 -2064398
5464 -1974086
5465 -1942057
5466 -1956041
5467 -1989089
5468 -1906915
5469 -1826275
5470 -1848287
5471 -1872706
5472 -1834790
5473 -1750831
5474 -1700870
5475 -1762223
5476 -1755754
5477 -1663582
5478 -1607111
5479 -1617103
5480 -1660605
5481 -1599697
5482 -1503285
5483 -1509355
5484 -1533389
5485 -1515211
5486 -1429837
5487 -1365644
5488 -1410182
5489 -1417680
5490 -1343250
5491 -1286883
5492 -1267404
5493 -1316808
5494 -1279850
5495 -1168560
5496 -1152380
5497 -1187457
5498 -1185793
5499 -1114349
5500 -1027898
5501 -1065206
5502 -1094453
5503 -1024122
5504  -951649
5505  -919602
5506  -965432
5507  -966380
5508  -844923
5509  -817485
5510  -847110
5511  -854142
5512  -793736
5513  -696808
5514  -712756
5515  -756380
5516  -699114
5517  -623929
5518  -581219
5519  -615512
5520  -630035
5521  -525778
5522  -478057
5523  -500200
5524  -513866
5525  -474727
5526  -373459
5527  -363861
5528  -416433
5529  -370975
5530  -295606
5531  -241453
5532  -280366
5533  -305027
5534  -209080
5535  -142166
5536  -156580
5537  -174669
5538  -156578
5539   -39607
5540    -7613
5541   -72345
5542   -51579
5543    22061
5544    88588
5545    75248
5546    20693
5547   106656
5548   194850
5549   193565
5550   170577
5551   170115
5552   273420
5553   326255
5554   268430
5555   268207
5556   336080
5557   420617
5558   432772
5559   364615
5560   414399
5561   518932
5562   537580
5563   506586
5564   489269
5565   578121
5566   661173
5567   615207
5568   598786
5569   659195
5570   741407
5571   769180
5572   705480
5573   726394
5574   836344
5575   872116
5576   849127
5577   819416
5578   886331
5579  1002835
5580   969913
5581   934554
5582   976307
5583  1059983
5584  1121161
5585  1045050
5586  1040100
5587  1151070
5588  1208019
5589  1198396
5590  1146742
5591  1198853
5592  1322686
5593  1313962
5594  1273307
5595  1279706
5596  1361079
5597  1448561
5598  1399652
5599  1357391
5600  1452179
5601  1527383
5602  1538137
5603  1483332
5604  1504142
5605  1626688
5606  1648654
5607  1601226
5608  1607343
5609  1666249
5610  1769968
5611  1739569
5612  1685884
5613  1760822
5614  1842265
5615  1865840
5616  1822229
5617  1803288
5618  1928271
5619  1973770
5620  1936668
5621  1920356
5622  1970538
5623  2088286
5624  2082110
5625  2002907
5626  2056503
5627  2145909
5628  2196118
5629  2149807
5630  2109391
5631  2228288
5632  2298807
5633  2266890
5634  2245560
5635  2270553
5636  2384396
5637  2405605
5638  2328768
5639  2353836
5640  2437564
5641  2503439
5642  2490232
5643  2430970
5644  2513123
5645  2606726
5646  2594178
5647  2562850
5648  2569763
5649  2668938
5650  2723710
5651  2655707
5652  2656055
5653  2740137
5654  2805300
5655  2808567
5656  2744191
5657  2798603
5658  2902427
5659  2902092
5660  2869278
5661  2866337
5662  2955047
5663  3040020
5664  2980736
5665  2958328
5666  3031066
5667  3104708
5668  3118491
5669  3045395
5670  3077441
5671  3191045
5672  3218477
5673  3180101
5674  3161006
5675  3228515
5676  3338586
5677  3296098
5678  3251748
5679  3307855
5680  3384556
5681  3424206
5682  3356817
5683  3360622
5684  3472435
5685  3517008
5686  3486870
5687  3453754
5688  3506263
5689  3621731
5690  3592050
5691  3548589
5692  3585113
5693  3662508
5694  3723998
5695  3661910
5696  3635359
5697  3754411
5698  3811810
5699  3794594
5700  3746630
5701  3768626
5702  3893565
5703  3907486
5704  3838595
5705  3858525
5706  3934864
5707  4015182
5708  3975581
5709  3906807
5710  4003440
5711  4084443
5712  4073737
5713  4023746
5714  4031948
5715  4153873
5716  4196157
5717  4124685
5718  4122589
5719  4184240
5720  4284590
5721  4259104
5722  4178819
5723  4246650
5724  4346819
5725  4366803
5726  4319748
5727  4288169
5728  4402335
5729  4472573
5730  4414663
5731  4384094
5732  4429891
5733  4540536
5734  4554093
5735  4460041
5736  4494807
5737  4599230
5738  4633806
5739  4604882
5740  4551518
5741  4642199
5742  4735283
5743  4687752
5744  4652440
5745  4671645
5746  4780661
5747  4822428
5748  4733655
5749  4737364
5750  4841261
5751  4900029
5752  4877942
5753  4794740
5754  4862937
5755  4980638
5756  4963741
5757  4914629
5758  4912168
5759  5008073
5760  5088430
5761  5009666
5762  4987688
5763  5054582
5764  5135635
5765  5137945
5766  5051691
5767  5086911
5768  5204014
5769  5214354
5770  5177921
5771  5157358
5772  5229353
5773  5324720
5774  5264151
5775  5212972
5776  5278615
5777  5355284
5778  5381820
5779  5311267
5780  5310844
5781  5437860
5782  5464448
5783  5417662
5784  5378738
5785  5437543
5786  5552790
5787  5511375
5788  5445414
5789  5497871
5790  5583684
5791  5632108
5792  5562977
5793  5524197
5794  5639236
5795  5689626
5796  5652410
5797  5610102
5798  5633529
5799  5757055
5800  5762083
5801  5680541
5802  5714745
5803  5783655
5804  5847171
5805  5800274
5806  5736173
5807  5824997
5808  5905348
5809  5881263
5810  5833396
5811  5832221
5812  5957700
5813  5988781
5814  5900776
5815  5905407
5816  5974277
5817  6048117
5818  6024297
5819  5937238
5820  6014836
5821  6101409
5822  6101434
5823  6052164
5824  6026368
5825  6137499
5826  6198068
5827  6111521
5828  6092106
5829  6154124
5830  6244078
5831  6243597
5832  6143641
5833  6188589
5834  6290769
5835  6302995
5836  6259312
5837  6203566
5838  6303440
5839  6392180
5840  6323420
5841  6282017
5842  6324725
5843  6420183
5844  6444060
5845  6346673
5846  6356126
5847  6451527
5848  6486808
5849  6450556
5850  6383383
5851  6452540
5852  6575088
5853  6528767
5854  6468046
5855  6491322
5856  6581236
5857  6632746
5858  6538288
5859  6510112
5860  6614560
5861  6667036
5862  6640476
5863  6560473
5864  6603657
5865  6743555
5866  6712345
5867  6635547
5868  6635569
5869  6714527
5870  6807549
5871  6721524
5872  6654116
5873  6750830
5874  6824531
5875  6835469
5876  6745573
5877  6736260
5878  6868827
5879  6885673
5880  6812387
5881  6784308
5882  6841551
5883  6955888
5884  6903348
5885  6818333
5886  6885592
5887  6956444
5888  6988689
5889  6907822
5890  6867459
5891  6983308
5892  7040733
5893  6971752
5894  6933403
5895  6967653
5896  7092343
5897  7067676
5898  6963047
5899  6997538
5900  7075307
5901  7125380
5902  7060824
5903  6997922
5904  7101976
5905  7176620
5906  7123590
5907  7081895
5908  7077818
5909  7192014
5910  7209057
5911  7102789
5912  7112223
5913  7184491
5914  7248675
5915  7216797
5916  7119919
5917  7196638
5918  7289483
5919  7259262
5920  7203320
5921  7181508
5922  7284077
5923  7340257
5924  7240293
5925  7224934
5926  7287674
5927  7364574
5928  7346970
5929  7235795
5930  7280323
5931  7387551
5932  7383030
5933  7319387
5934  7282194
5935  7369605
5936  7453925
5937  7366733
5938  7323103
5939  7371029
5940  7453228
5941  7460277
5942  7353249
5943  7356343
5944  7469867
5945  7476911
5946  7432283
5947  7379389
5948  7443383
5949  7544159
5950  7477036
5951  7416415
5952  7437805
5953  7519274
5954  7556837
5955  7448026
5956  7433374
5957  7538549
5958  7577088
5959  7533559
5960  7456262
5961  7489371
5962  7618942
5963  7580515
5964  7492620
5965  7498065
5966  7573303
5967  7643923
5968  7546745
5969  7498330
5970  7593453
5971  7644649
5972  7619577
5973  7538241
5974  7543241
5975  7664286
5976  7662118
5977  7565601
5978  7565578
5979  7626426
5980  7710731
5981  7638596
5982  7548279
5983  7628370
5984  7703357
5985  7693713
5986  7600415
5987  7575456
5988  7710671
5989  7736039
5990  7648012
5991  7610919
5992  7653044
5993  7756844
5994  7715734
5995  7599886
5996  7644768
5997  7734436
5998  7746511
5999  7675461
6000  7613934
6001  7717871
6002  7787333
6003  7703116
6004  7647048
6005  7665870
6006  7772021
6007  7768071
6008  7646403
6009  7661941
6010  7754142
6011  7787621
6012  7728333
6013  7641637
6014  7721941
6015  7815415
6016  7745469
6017  7676487
6018  7672050
6019  7776788
6020  7819309
6021  7694086
6022  7670122
6023  7750281
6024  7807346
6025  7767129
6026  7663214
6027  7704321
6028  7811243
6029  7776649
6030  7705630
6031  7670495
6032  7770958
6033  7841997
6034  7728728
6035  7673628
6036  7736042
6037  7806392
6038  7798016
6039  7674708
6040  7681468
6041  7803906
6042  7803960
6043  7736829
6044  7671070
6045  7740085
6046  7838562
6047  7753984
6048  7666090
6049  7706275
6050  7782612
6051  7805986
6052  7693512
6053  7664217
6054  7778074
6055  7798884
6056  7741545
6057  7665753
6058  7688865
6059  7804617
6060  7764244
6061  7665539
6062  7686202
6063  7750704
6064  7799418
6065  7701396
6066  7629286
6067  7734172
6068  7776300
6069  7721270
6070  7645199
6071  7652564
6072  7772680
6073  7754614
6074  7645755
6075  7645112
6076  7705042
6077  7767260
6078  7688874
6079  7600518
6080  7669929
6081  7732772
6082  7707177
6083  7624016
6084  7601327
6085  7713545
6086  7732016
6087  7624163
6088  7600513
6089  7639108
6090  7712509
6091  7676628
6092  7561449
6093  7607191
6094  7679100
6095  7674932
6096  7597741
6097  7542482
6098  7639587
6099  7689345
6100  7585005
6101  7530992
6102  7565745
6103  7656226
6104  7644563
6105  7505512
6106  7532117
6107  7617221
6108  7624916
6109  7551468
6110  7466989
6111  7556011
6112  7628605
6113  7537804
6114  7477771
6115  7483859
6116  7574702
6117  7591558
6118  7463374
6119  7435000
6120  7524042
6121  7558040
6122  7498216
6123  7396065
6124  7443000
6125  7549278
6126  7491461
6127  7404335
6128  7405295
6129  7473052
6130  7522186
6131  7396923
6132  7341471
6133  7424722
6134  7466700
6135  7436087
6136  7323553
6137  7336422
6138  7454442
6139  7424125
6140  7331680
6141  7288604
6142  7358971
6143  7435513
6144  7335555
6145  7241789
6146  7305352
6147  7379934
6148  7360216
6149  7242018
6150  7218718
6151  7337482
6152  7331440
6153  7236445
6154  7181502
6155  7232252
6156  7333232
6157  7259556
6158  7149436
6159  7180364
6160  7253185
6161  7261788
6162  7157610
6163  7084641
6164  7192267
6165  7235688
6166  7156210
6167  7080194
6168  7096038
6169  7201204
6170  7173213
6171  7044189
6172  7050767
6173  7114214
6174  7151059
6175  7063687
6176  6956235
6177  7046682
6178  7115649
6179  7058149
6180  6973081
6181  6947691
6182  7058805
6183  7064899
6184  6931974
6185  6895448
6186  6957500
6187  7023333
6188  6963641
6189  6835105
6190  6898589
6191  6980684
6192  6944076
6193  6848955
6194  6796199
6195  6889885
6196  6941894
6197  6816158
6198  6757685
6199  6791280
6200  6871860
6201  6849730
6202  6711971
6203  6724374
6204  6813368
6205  6802067
6206  6722832
6207  6636102
6208  6704681
6209  6795592
6210  6698105
6211  6617242
6212  6632942
6213  6707735
6214  6711416
6215  6567445
6216  6552510
6217  6646697
6218  6650268
6219  6589559
6220  6496367
6221  6538410
6222  6635031
6223  6556787
6224  6461174
6225  6459139
6226  6523612
6227  6558717
6228  6427303
6229  6374452
6230  6468503
6231  6488753
6232  6444973
6233  6325387
6234  6347185
6235  6460215
6236  6409378
6237  6299807
6238  6273802
6239  6329403
6240  6395560
6241  6288421
6242  6201287
6243  6263934
6244  6317201
6245  6282938
6246  6162618
6247  6140164
6248  6256667
6249  6240439
6250  6135383
6251  6095026
6252  6135204
6253  6215768
6254  6132571
6255  6019377
6256  6065586
6257  6120339
6258  6103386
6259  6000042
6260  5941362
6261  6045724
6262  6071984
6263  5959035
6264  5901895
6265  5920648
6266  6020932
6267  5964276
6268  5826293
6269  5844817
6270  5917711
6271  5930301
6272  5827319
6273  5726637
6274  5831962
6275  5882950
6276  5789603
6277  5706533
6278  5698847
6279  5796922
6280  5787771
6281  5639843
6282  5630300
6283  5699870
6284  5731319
6285  5654102
6286  5532580
6287  5588108
6288  5671548
6289  5609702
6290  5507100
6291  5473279
6292  5567564
6293  5600893
6294  5456309
6295  5405987
6296  5470049
6297  5524724
6298  5459706
6299  5324765
6300  5351854
6301  5452708
6302  5405651
6303  5314336
6304  5255027
6305  5328655
6306  5398608
6307  5267850
6308  5183912
6309  5217286
6310  5284739
6311  5269180
6312  5120473
6313  5101846
6314  5217255
6315  5197920
6316  5111132
6317  5019753
6318  5077153
6319  5173310
6320  5068448
6321  4954572
6322  4969924
6323  5043441
6324  5061556
6325  4918269
6326  4862313
6327  4957499
6328  4979254
6329  4907127
6330  4802944
6331  4810630
6332  4918306
6333  4861111
6334  4742263
6335  4726776
6336  4786405
6337  4836849
6338  4714020
6339  4618463
6340  4701994
6341  4740035
6342  4678637
6343  4575047
6344  4555751
6345  4666871
6346  4642734
6347  4521310
6348  4483757
6349  4527907
6350  4590779
6351  4499367
6352  4377137
6353  4427132
6354  4492166
6355  4459068
6356  4347360
6357  4293215
6358  4400257
6359  4414505
6360  4292850
6361  4230415
6362  4251929
6363  4326577
6364  4275300
6365  4134626
6366  4160054
6367  4229708
6368  4223441
6369  4128597
6370  4036360
6371  4121242
6372  4164348
6373  4060880
6374  3976618
6375  3977556
6376  4066199
6377  4045330
6378  3895904
6379  3895916
6380  3967979
6381  3968662
6382  3880697
6383  3773375
6384  3834420
6385  3905687
6386  3817353
6387  3725256
6388  3707940
6389  3794184
6390  3803841
6391  3653953
6392  3615422
6393  3684340
6394  3709856
6395  3643139
6396  3516484
6397  3543674
6398  3640847
6399  3579682
6400  3480035
6401  3432913
6402  3511165
6403  3547530
6404  3411282
6405  3334998
6406  3394140
6407  3432305
6408  3396132
6409  3268139
6410  3260289
6411  3367103
6412  3329920
6413  3220925
6414  3156664
6415  3214805
6416  3282612
6417  3166272
6418  3063310
6419  3101433
6420  3164637
6421  3151762
6422  3014221
6423  2966618
6424  3070092
6425  3065988
6426  2963527
6427  2879136
6428  2905255
6429  3010017
6430  2939729
6431  2797469
6432  2813583
6433  2871424
6434  2892509
6435  2760606
6436  2667310
6437  2765595
6438  2803874
6439  2712155
6440  2610780
6441  2601454
6442  2716269
6443  2683961
6444  2529036
6445  2511002
6446  2569433
6447  2612008
6448  2506941
6449  2389129
6450  2459828
6451  2519045
6452  2455652
6453  2347569
6454  2308397
6455  2411895
6456  2419490
6457  2275677
6458  2224902
6459  2267548
6460  2322802
6461  2253716
6462  2113856
6463  2151954
6464  2236974
6465  2191552
6466  2079555
6467  2011187
6468  2103687
6469  2141898
6470  2003922
6471  1929262
6472  1964853
6473  2038175
6474  2009664
6475  1845268
6476  1842011
6477  1924891
6478  1924402
6479  1822716
6480  1717820
6481  1777550
6482  1862344
6483  1755501
6484  1660417
6485  1657667
6486  1729676
6487  1735893
6488  1576975
6489  1538791
6490  1621863
6491  1627884
6492  1563732
6493  1436677
6494  1471999
6495  1568871
6496  1494275
6497  1386399
6498  1355433
6499  1416041
6500  1457254
6501  1313018
6502  1235699
6503  1312155
6504  1344175
6505  1293704
6506  1168730
6507  1161750
6508  1266769
6509  1214765
6510  1102244
6511  1061510
6512  1105741
6513  1169107
6514  1060574
6515   951370
6516  1003666
6517  1047350
6518  1017872
6519   892489
6520   844978
6521   951750
6522   945844
6523   829166
6524   765012
6525   793347
6526   883628
6527   792494
6528   660039
6529   691562
6530   749565
6531   736838
6532   626877
6533   544776
6534   641885
6535   659325
6536   567678
6537   486184
6538   482607
6539   578331
6540   519447
6541   374074
6542   386719
6543   446863
6544   459794
6545   350177
6546   252669
6547   330679
6548   381914
6549   285784
6550   190575
6551   172983
6552   273846
6553   254309
6554   103913
6555    71510
6556   140447
6557   179605
6558    97766
6559   -41158
6560     9415
6561    85579
6562    25653
6563   -82302
6564  -140444
6565   -51674
6566    -9551
6567  -155025
6568  -212470
6569  -171892
6570  -120869
6571  -173893
6572  -317659
6573  -305430
6574  -210152
6575  -249264
6576  -348851
6577  -426848
6578  -358396
6579  -285954
6580  -411388
6581  -507738
6582  -487672
6583  -415208
6584  -435092
6585  -595532
6586  -621568
6587  -514114
6588  -514488
6589  -616072
6590  -717812
6591  -675479
6592  -579477
6593  -675599
6594  -788196
6595  -794807
6596  -727642
6597  -698117
6598  -843744
6599  -913724
6600  -820407
6601  -792880
6602  -868493
6603  -993353
6604  -988237
6605  -872722
6606  -927074
6607 -1064826
6608 -1084207
6609 -1025693
6610  -970403
6611 -1096348
6612 -1197860
6613 -1131116
6614 -1087537
6615 -1131873
6616 -1260615
6617 -1289902
6618 -1174657
6619 -1194155
6620 -1318278
6621 -1373730
6622 -1332854
6623 -1255321
6624 -1341793
6625 -1482600
6626 -1442987
6627 -1376467
6628 -1395738
6629 -1509279
6630 -1579847
6631 -1480841
6632 -1455948
6633 -1575047
6634 -1650649
6635 -1626722
6636 -1549518
6637 -1605504
6638 -1743304
6639 -1730918
6640 -1663601
6641 -1665106
6642 -1763527
6643 -1864243
6644 -1783474
6645 -1733538
6646 -1826555
6647 -1915769
6648 -1932984
6649 -1840436
6650 -1847627
6651 -1995867
6652 -2017189
6653 -1954167
6654 -1931793
6655 -2013232
6656 -2133690
6657 -2082048
6658 -2004390
6659 -2091162
6660 -2170550
6661 -2205152
6662 -2122500
6663 -2096891
6664 -2241819
6665 -2302645
6666 -2235290
6667 -2199326
6668 -2258288
6669 -2401267
6670 -2370383
6671 -2270878
6672 -2326707
6673 -2431456
6674 -2483517
6675 -2411103
6676 -2360349
6677 -2488780
6678 -2577008
6679 -2521767
6680 -2467971
6681 -2496810
6682 -2635745
6683 -2656275
6684 -2554086
6685 -2575579
6686 -2665237
6687 -2747100
6688 -2702958
6689 -2620689
6690 -2719911
6691 -2826612
6692 -2793877
6693 -2736823
6694 -2739422
6695 -2876517
6696 -2924990
6697 -2819431
6698 -2815914
6699 -2908583
6700 -2995437
6701 -2980083
6702 -2877567
6703 -2943164
6704 -3068400
6705 -3068571
6706 -3004517
6707 -2980489
6708 -3100949
6709 -3198964
6710 -3096812
6711 -3061260
6712 -3137806
6713 -3247975
6714 -3241428
6715 -3129075
6716 -3166623
6717 -3305275
6718 -3332079
6719 -3274564
6720 -3221118
6721 -3319323
6722 -3438901
6723 -3375661
6724 -3308184
6725 -3348252
6726 -3459280
6727 -3515071
6728 -3401278
6729 -3385723
6730 -3522489
6731 -3584589
6732 -3538144
6733 -3462777
6734 -3517488
6735 -3673874
6736 -3630600
6737 -3553945
6738 -3574423
6739 -3682863
6740 -3760700
6741 -3668411
6742 -3620293
6743 -3733783
6744 -3811970
6745 -3793469
6746 -3701789
6747 -3731379
6748 -3881274
6749 -3893291
6750 -3804438
6751 -3795519
6752 -3884552
6753 -4003067
6754 -3929524
6755 -3835276
6756 -3928618
6757 -4030899
6758 -4038185
6759 -3952900
6760 -3927652
6761 -4086021
6762 -4134364
6763 -4057818
6764 -4017164
6765 -4076618
6766 -4199642
6767 -4175192
6768 -4070514
6769 -4126203
6770 -4232258
6771 -4268461
6772 -4199936
6773 -4146379
6774 -4275572
6775 -4349694
6776 -4289857
6777 -4238233
6778 -4272627
6779 -4396380
6780 -4403365
6781 -4300942
6782 -4327367
6783 -4428636
6784 -4482212
6785 -4428253
6786 -4349338
6787 -4447140
6788 -4557514
6789 -4510416
6790 -4448708
6791 -4468765
6792 -4583421
6793 -4634737
6794 -4523611
6795 -4519914
6796 -4610594
6797 -4683697
6798 -4656168
6799 -4560224
6800 -4621057
6801 -4747955
6802 -4731818
6803 -4668823
6804 -4655285
6805 -4768403
6806 -4837367
6807 -4744853
6808 -4700428
6809 -4789375
6810 -4869541
6811 -4869916
6812 -4764095
6813 -4794982
6814 -4929788
6815 -4946095
6816 -4882565
6817 -4838922
6818 -4928669
6819 -5032769
6820 -4950336
6821 -4887609
6822 -4951133
6823 -5052871
6824 -5079737
6825 -4970805
6826 -4971083
6827 -5109246
6828 -5126143
6829 -5068304
6830 -5014569
6831 -5083923
6832 -5216793
6833 -5164318
6834 -5078512
6835 -5117711
6836 -5215146
6837 -5269129
6838 -5166826
6839 -5126321
6840 -5248686
6841 -5308302
6842 -5262573
6843 -5194446
6844 -5222090
6845 -5372153
6846 -5360610
6847 -5264992
6848 -5273718
6849 -5365677
6850 -5438440
6851 -5360163
6852 -5277340
6853 -5389911
6854 -5473650
6855 -5456038
6856 -5376182
6857 -5370670
6858 -5512166
6859 -5539674
6860 -5432577
6861 -5417824
6862 -5491881
6863 -5595322
6864 -5543304
6865 -5449054
6866 -5523348
6867 -5625140
6868 -5622045
6869 -5543593
6870 -5508026
6871 -5637461
6872 -5698738
6873 -5605415
6874 -5561544
6875 -5624119
6876 -5735709
6877 -5725941
6878 -5608346
6879 -5643663
6880 -5751366
6881 -5783461
6882 -5706645
6883 -5634264
6884 -5742684
6885 -5849785
6886 -5779613
6887 -5714487
6888 -5737964
6889 -5857404
6890 -5887562
6891 -5768896
6892 -5759542
6893 -5865855
6894 -5919918
6895 -5874195
6896 -5778879
6897 -5852351
6898 -5976124
6899 -5938339
6900 -5859358
6901 -5856224
6902 -5958517
6903 -6026588
6904 -5911872
6905 -5875981
6906 -5964047
6907 -6043257
6908 -6020274
6909 -5914861
6910 -5951374
6911 -6086430
6912 -6071167
6913 -5994314
6914 -5960386
6915 -6048852
6916 -6148498
6917 -6060769
6918 -5990956
6919 -6062049
6920 -6156979
6921 -6163750
6922 -6049635
6923 -6041011
6924 -6170801
6925 -6190520
6926 -6122875
6927 -6070748
6928 -6132080
6929 -6254236
6930 -6198446
6931 -6106508
6932 -6150231
6933 -6234782
6934 -6264975
6935 -6173980
6936 -6125316
6937 -6251328
6938 -6290564
6939 -6241700
6940 -6178005
6941 -6217732
6942 -6342619
6943 -6310217
6944 -6206495
6945 -6230496
6946 -6306934
6947 -6369049
6948 -6287505
6949 -6216724
6950 -6315903
6951 -6394739
6952 -6349253
6953 -6272501
6954 -6278323
6955 -6408406
6956 -6420171
6957 -6312198
6958 -6307790
6959 -6377392
6960 -6450383
6961 -6406339
6962 -6302340
6963 -6373114
6964 -6465639
6965 -6440723
6966 -6362458
6967 -6342544
6968 -6454790
6969 -6509704
6970 -6403205
6971 -6376853
6972 -6428398
6973 -6517117
6974 -6489866
6975 -6373180
6976 -6416972
6977 -6524653
6978 -6517254
6979 -6451300
6980 -6398679
6981 -6501481
6982 -6578812
6983 -6489522
6984 -6430876
6985 -6479500
6986 -6570297
6987 -6571862
6988 -6440365
6989 -6454794
6990 -6568387
6991 -6601101
6992 -6529636
6993 -6448790
6994 -6531385
6995 -6636524
6996 -6573347
6997 -6482564
6998 -6504623
6999 -6597951
7000 -6638318
7001 -6517680
7002 -6483334
7003 -6594620
7004 -6651660
7005 -6600837
7006 -6500624
7007 -6538277
7008 -6668046
7009 -6627147
7010 -6538034
7011 -6530850
7012 -6613976
7013 -6694288
7014 -6590139
7015 -6521373
7016 -6609063
7017 -6672043
7018 -6653883
7019 -6550536
7020 -6542780
7021 -6680813
7022 -6680316
7023 -6589326
7024 -6556473
7025 -6622273
7026 -6723364
7027 -6644871
7028 -6542028
7029 -6607712
7030 -6686709
7031 -6692166
7032 -6589388
7033 -6559419
7034 -6679059
7035 -6718022
7036 -6630542
7037 -6576569
7038 -6610715
7039 -6728393
7040 -6683331
7041 -6570415
7042 -6594846
7043 -6677866
7044 -6721375
7045 -6634547
7046 -6560631
7047 -6666444
7048 -6734332
7049 -6662019
7050 -6582981
7051 -6596790
7052 -6704401
7053 -6716042
7054 -6593710
7055 -6591414
7056 -6661298
7057 -6726290
7058 -6666944
7059 -6560270
7060 -6631469
7061 -6726287
7062 -6669471
7063 -6587368
7064 -6572575
7065 -6691023
7066 -6724784
7067 -6612457
7068 -6574780
7069 -6641144
7070 -6711192
7071 -6671083
7072 -6543203
7073 -6597088
7074 -6697606
7075 -6679097
7076 -6600815
7077 -6556186
7078 -6642507
7079 -6718382
7080 -6612893
7081 -6555713
7082 -6595977
7083 -6675159
7084 -6668821
7085 -6545516
7086 -6551875
7087 -6661973
7088 -6666383
7089 -6596386
7090 -6529602
7091 -6590994
7092 -6685787
7093 -6602800
7094 -6526228
7095 -6558731
7096 -6629805
7097 -6656774
7098 -6546453
7099 -6510953
7100 -6606412
7101 -6635320
7102 -6569009
7103 -6492891
7104 -6526251
7105 -6645840
7106 -6590204
7107 -6494484
7108 -6505069
7109 -6576365
7110 -6626861
7111 -6517213
7112 -6450218
7113 -6543090
7114 -6594343
7115 -6547884
7116 -6450884
7117 -6460673
7118 -6578425
7119 -6566195
7120 -6461396
7121 -6437766
7122 -6506998
7123 -6577173
7124 -6486890
7125 -6394175
7126 -6465663
7127 -6532032
7128 -6511019
7129 -6416896
7130 -6384516
7131 -6507306
7132 -6518302
7133 -6415456
7134 -6371398
7135 -6414847
7136 -6505751
7137 -6450708
7138 -6330175
7139 -6382891
7140 -6456838
7141 -6463275
7142 -6368059
7143 -6302837
7144 -6406326
7145 -6459954
7146 -6363550
7147 -6301992
7148 -6324284
7149 -6427659
7150 -6401317
7151 -6276579
7152 -6280773
7153 -6374318
7154 -6392023
7155 -6310952
7156 -6216641
7157 -6299116
7158 -6382350
7159 -6307499
7160 -6223024
7161 -6226195
7162 -6327811
7163 -6350535
7164 -6212915
7165 -6177589
7166 -6253379
7167 -6304651
7168 -6255163
7169 -6137354
7170 -6184588
7171 -6292330
7172 -6238375
7173 -6152166
7174 -6117752
7175 -6206637
7176 -6253954
7177 -6134444
7178 -6075378
7179 -6143714
7180 -6203721
7181 -6176067
7182 -6054999
7183 -6064434
7184 -6172417
7185 -6162025
7186 -6065809
7187 -6007777
7188 -6071297
7189 -6158947
7190 -6063598
7191 -5973030
7192 -6017322
7193 -6087338
7194 -6090266
7195 -5969077
7196 -5929079
7197 -6040707
7198 -6059292
7199 -5974954
7200 -5895433
7201 -5942296
7202 -6042174
7203 -5981421
7204 -5874741
7205 -5891864
7206 -5945253
7207 -5982013
7208 -5867696
7209 -5801953
7210 -5900760
7211 -5942652
7212 -5877156
7213 -5794914
7214 -5798746
7215 -5909155
7216 -5877054
7217 -5763928
7218 -5751008
7219 -5809411
7220 -5860424
7221 -5780000
7222 -5678721
7223 -5752867
7224 -5807914
7225 -5773836
7226 -5680781
7227 -5651574
7228 -5756883
7229 -5757368
7230 -5644046
7231 -5608352
7232 -5660104
7233 -5734593
7234 -5657770
7235 -5551237
7236 -5594583
7237 -5671351
7238 -5642418
7239 -5552666
7240 -5494046
7241 -5590011
7242 -5636086
7243 -5527607
7244 -5466913
7245 -5499431
7246 -5578903
7247 -5552288
7248 -5417279
7249 -5430436
7250 -5504994
7251 -5508243
7252 -5424849
7253 -5350735
7254 -5420571
7255 -5494910
7256 -5398503
7257 -5327385
7258 -5331505
7259 -5409528
7260 -5403053
7261 -5277524
7262 -5260682
7263 -5342317
7264 -5354600
7265 -5293656
7266 -5197677
7267 -5243941
7268 -5335455
7269 -5263374
7270 -5170082
7271 -5160036
7272 -5233097
7273 -5271724
7274 -5134265
7275 -5088311
7276 -5164010
7277 -5211817
7278 -5154238
7279 -5040549
7280 -5046781
7281 -5158264
7282 -5117518
7283 -5019745
7284 -4979366
7285 -5049601
7286 -5111009
7287 -5005050
7288 -4911901
7289 -4974618
7290 -5024853
7291 -4994988
7292 -4878814
7293 -4862008
7294 -4968947
7295 -4967290
7296 -4865310
7297 -4800205
7298 -4845342
7299 -4942877
7300 -4851433
7301 -4738583
7302 -4776633
7303 -4837932
7304 -4836372
7305 -4722636
7306 -4663743
7307 -4770900
7308 -4794135
7309 -4708836
7310 -4625735
7311 -4643630
7312 -4735331
7313 -4696593
7314 -4564054
7315 -4575696
7316 -4633415
7317 -4674317
7318 -4572905
7319 -4475199
7320 -4553571
7321 -4615406
7322 -4535488
7323 -4443745
7324 -4425556
7325 -4539536
7326 -4527971
7327 -4403314
7328 -4370016
7329 -4431906
7330 -4478929
7331 -4405093
7332 -4286565
7333 -4336861
7334 -4400084
7335 -4365593
7336 -4275542
7337 -4227109
7338 -4318480
7339 -4351276
7340 -4225789
7341 -4175409
7342 -4211654
7343 -4276090
7344 -4228205
7345 -4096182
7346 -4115116
7347 -4195974
7348 -4175945
7349 -4099791
7350 -4023711
7351 -4098973
7352 -4150039
7353 -4050315
7354 -3973901
7355 -3990367
7356 -4055061
7357 -4045229
7358 -3914766
7359 -3892127
7360 -3982671
7361 -3990912
7362 -3910525
7363 -3813886
7364 -3858658
7365 -3947106
7366 -3860303
7367 -3769520
7368 -3768174
7369 -3830892
7370 -3852236
7371 -3729804
7372 -3680654
7373 -3756201
7374 -3769056
7375 -3712942
7376 -3610635
7377 -3630134
7378 -3722222
7379 -3667535
7380 -3566385
7381 -3549207
7382 -3606731
7383 -3647419
7384 -3533602
7385 -3450349
7386 -3516018
7387 -3558720
7388 -3512266
7389 -3405116
7390 -3389699
7391 -3498514
7392 -3462785
7393 -3370533
7394 -3324242
7395 -3366874
7396 -3425257
7397 -3341717
7398 -3226400
7399 -3282240
7400 -3325758
7401 -3315046
7402 -3202100
7403 -3159511
7404 -3252640
7405 -3265910
7406 -3153260
7407 -3097978
7408 -3114972
7409 -3197238
7410 -3133035
7411 -3019840
7412 -3030180
7413 -3098470
7414 -3092763
7415 -3006230
7416 -2915422
7417 -3003877
7418 -3032432
7419 -2947601
7420 -2873931
7421 -2874973
7422 -2962507
7423 -2933364
7424 -2800806
7425 -2790841
7426 -2857830
7427 -2877704
7428 -2789667
7429 -2683760
7430 -2745402
7431 -2814525
7432 -2739779
7433 -2657080
7434 -2630653
7435 -2718253
7436 -2721816
7437 -2592473
7438 -2541733
7439 -2598633
7440 -2639395
7441 -2592038
7442 -2459032
7443 -2490221
7444 -2573273
7445 -2530199
7446 -2434993
7447 -2382708
7448 -2454426
7449 -2502916
7450 -2376000
7451 -2304063
7452 -2340357
7453 -2400167
7454 -2376990
7455 -2248640
7456 -2230275
7457 -2329124
7458 -2307152
7459 -2216738
7460 -2131580
7461 -2183079
7462 -2263520
7463 -2169737
7464 -2068717
7465 -2096389
7466 -2153172
7467 -2157538
7468 -2019813
7469 -1973853
7470 -2060869
7471 -2074269
7472 -1993558
7473 -1904805
7474 -1925874
7475 -2027185
7476 -1951526
7477 -1850384
7478 -1831352
7479 -1900293
7480 -1922230
7481 -1801324
7482 -1724079
7483 -1797921
7484 -1835751
7485 -1783683
7486 -1677081
7487 -1664887
7488 -1763879
7489 -1730942
7490 -1613232
7491 -1592665
7492 -1630064
7493 -1682379
7494 -1592174
7495 -1492350
7496 -1533850
7497 -1590385
7498 -1549348
7499 -1455524
7500 -1401691
7501 -1497431
7502 -1497740
7503 -1391748
7504 -1338952
7505 -1365124
7506 -1425933
7507 -1374212
7508 -1250813
7509 -1276551
7510 -1337263
7511 -1315855
7512 -1217488
7513 -1152838
7514 -1233869
7515 -1270965
7516 -1158428
7517 -1101139
7518 -1108788
7519 -1181267
7520 -1150690
7521 -1018529
7522 -1007080
7523 -1073372
7524 -1079489
7525 -1001728
7526  -904442
7527  -964871
7528 -1024870
7529  -948969
7530  -858578
7531  -847882
7532  -913567
7533  -916721
7534  -787257
7535  -755409
7536  -813780
7537  -843634
7538  -770389
7539  -668286
7540  -697633
7541  -779830
7542  -708629
7543  -622541
7544  -587881
7545  -657079
7546  -684125
7547  -572694
7548  -506490
7549  -562091
7550  -594642
7551  -554398
7552  -427049
7553  -429846
7554  -518176
7555  -485133
7556  -389667
7557  -339249
7558  -391746
7559  -451536
7560  -344469
7561  -256938
7562  -296275
7563  -340362
7564  -316191
7565  -197009
7566  -165174
7567  -261733
7568  -257734
7569  -171296
7570   -92763
7571  -118936
7572  -199990
7573  -125206
7574   -16823
7575   -28706
7576   -72194
7577   -93945
7578    29128
7579    86195
7580     1091
7581   -26100
7582    56641
7583   139287
7584   146728
7585    52778
7586   100619
7587   217497
7588   229108
7589   174530
7590   142705
7591   235185
7592   334033
7593   267843
7594   221465
7595   278975
7596   381753
7597   403937
7598   312085
7599   316103
7600   447266
7601   480813
7602   443564
7603   374783
7604   453838
7605   573873
7606   538710
7607   468413
7608   506281
7609   595212
7610   666994
7611   571542
7612   543600
7613   657795
7614   723016
7615   697780
7616   636058
7617   673066
7618   810015
7619   793841
7620   728256
7621   732567
7622   815272
7623   902069
7624   832582
7625   774038
7626   877850
7627   954147
7628   952332
7629   888899
7630   898955
7631  1021782
7632  1051041
7633   968164
7634   967034
7635  1028041
7636  1138814
7637  1093966
7638  1018398
7639  1086149
7640  1188263
7641  1193462
7642  1139544
7643  1107117
7644  1234433
7645  1282591
7646  1228436
7647  1193320
7648  1256314
7649  1355151
7650  1355872
7651  1255150
7652  1311926
7653  1387813
7654  1436701
7655  1385213
7656  1342906
7657  1436513
7658  1517974
7659  1475144
7660  1439472
7661  1467650
7662  1576343
7663  1595360
7664  1504160
7665  1514402
7666  1619217
7667  1663405
7668  1634326
7669  1564831
7670  1652030
7671  1742758
7672  1715682
7673  1668264
7674  1676408
7675  1776980
7676  1838185
7677  1743175
7678  1733289
7679  1817149
7680  1897033
7681  1878615
7682  1796541
7683  1846570
7684  1967917
7685  1954306
7686  1905140
7687  1881011
7688  1980336
7689  2063087
7690  1995385
7691  1948658
7692  2029941
7693  2104590
7694  2117397
7695  2026490
7696  2045585
7697  2164109
7698  2188526
7699  2133320
7700  2105140
7701  2174769
7702  2289096
7703  2226237
7704  2164486
7705  2223964
7706  2308394
7707  2338937
7708  2265546
7709  2244573
7710  2369623
7711  2407204
7712  2368551
7713  2317520
7714  2371975
7715  2487069
7716  2468147
7717  2386424
7718  2425221
7719  2498643
7720  2567610
7721  2490561
7722  2446459
7723  2551597
7724  2627112
7725  2594537
7726  2535880
7727  2548208
7728  2680363
7729  2688056
7730  2608489
7731  2608260
7732  2693685
7733  2773959
7734  2734632
7735  2645260
7736  2737442
7737  2812348
7738  2815486
7739  2749016
7740  2736441
7741  2861216
7742  2909496
7743  2824424
7744  2814878
7745  2866740
7746  2969091
7747  2943069
7748  2855277
7749  2904344
7750  3009706
7751  3017763
7752  2964389
7753  2925813
7754  3037338
7755  3104919
7756  3044569
7757  3001959
7758  3049593
7759  3145048
7760  3162680
7761  3057477
7762  3082251
7763  3175364
7764  3223575
7765  3176290
7766  3121483
7767  3192735
7768  3301552
7769  3246462
7770  3203255
7771  3209499
7772  3312510
7773  3364937
7774  3272600
7775  3256167
7776  3356778
7777  3404323
7778  3385335
7779  3304447
7780  3356546
7781  3464393
7782  3455186
7783  3388023
7784  3397627
7785  3476160
7786  3550125
7787  3466248
7788  3437077
7789  3514174
7790  3582688
7791  3570276
7792  3499145
7793  3511110
7794  3647309
7795  3637836
7796  3585785
7797  3566471
7798  3638283
7799  3717913
7800  3658961
7801  3599564
7802  3666357
7803  3740341
7804  3762880
7805  3681257
7806  3678338
7807  3786257
7808  3827598
7809  3762549
7810  3731815
7811  3774403
7812  3883503
7813  3854134
7814  3780932
7815  3819605
7816  3904431
7817  3931937
7818  3873555
7819  3827532
7820  3941202
7821  3982054
7822  3940547
7823  3895534
7824  3930798
7825  4035895
7826  4034591
7827  3946994
7828  3975167
7829  4041413
7830  4097917
7831  4034379
7832  3981880
7833  4060876
7834  4145419
7835  4110695
7836  4059396
7837  4059247
7838  4183127
7839  4201363
7840  4112162
7841  4103139
7842  4182061
7843  4243454
7844  4213553
7845  4126700
7846  4198104
7847  4286680
7848  4289228
7849  4209728
7850  4205068
7851  4290592
7852  4361780
7853  4273954
7854  4243354
7855  4293710
7856  4387853
7857  4368816
7858  4290628
7859  4308554
7860  4425000
7861  4421377
7862  4377513
7863  4331439
7864  4417536
7865  4494112
7866  4433939
7867  4375646
7868  4418122
7869  4505019
7870  4535605
7871  4427269
7872  4441688
7873  4527191
7874  4568895
7875  4515241
7876  4459808
7877  4514508
7878  4630974
7879  4580364
7880  4520878
7881  4529345
7882  4618256
7883  4669221
7884  4587059
7885  4540698
7886  4635970
7887  4688033
7888  4670600
7889  4588936
7890  4625554
7891  4730651
7892  4729766
7893  4646966
7894  4647280
7895  4706765
7896  4790656
7897  4713403
7898  4660436
7899  4726356
7900  4811122
7901  4794736
7902  4727381
7903  4706951
7904  4833356
7905  4841054
7906  4776434
7907  4745097
7908  4807284
7909  4889410
7910  4859127
7911  4769818
7912  4828292
7913  4893491
7914  4923978
7915  4840137
7916  4806287
7917  4899993
7918  4963106
7919  4891562
7920  4862572
7921  4889507
7922  4997650
7923  4978692
7924  4890938
7925  4894292
7926  4986207
7927  5015248
7928  4965611
7929  4895575
7930  4991285
7931  5053728
7932  5018837
7933  4954907
7934  4970093
7935  5058356
7936  5079194
7937  4981948
7938  4984595
7939  5046336
7940  5112519
7941  5064377
7942  4993950
7943  5044717
7944  5148167
7945  5105246
7946  5061100
7947  5034931
7948  5128797
7949  5163643
7950  5094200
7951  5058434
7952  5129962
7953  5184310
7954  5177400
7955  5076500
7956  5121597
7957  5200263
7958  5205197
7959  5138657
7960  5108993
7961  5182031
7962  5260972
7963  5176689
7964  5141030
7965  5177770
7966  5253520
7967  5242143
7968  5170001
7969  5151691
7970  5263487
7971  5271747
7972  5231035
7973  5170788
7974  5242792
7975  5313587
7976  5276427
7977  5196055
7978  5235750
7979  5295600
7980  5333085
7981  5230509
7982  5218080
7983  5302530
7984  5350753
7985  5299188
7986  5242782
7987  5269405
7988  5376256
7989  5336858
7990  5266788
7991  5264067
7992  5350023
7993  5384276
7994  5329650
7995  5254804
7996  5354226
7997  5391689
7998  5374804
7999  5284159
8000  5308124
8001  5398437
8002  5413636
8003  5313842
8004  5316486
8005  5365300
8006  5451360
8007  5381583
8008  5314392
8009  5352392
8010  5443325
8011  5412520
8012  5357805
8013  5316036
8014  5431135
8015  5451791
8016  5390249
8017  5335872
8018  5401914
8019  5459690
8020  5451790
8021  5331455
8022  5380347
8023  5444763
8024  5478166
8025  5395167
8026  5356766
8027  5428683
8028  5509550
8029  5420781
8030  5379200
8031  5387768
8032  5492116
8033  5470653
8034  5389006
8035  5373200
8036  5474503
8037  5483557
8038  5456537
8039  5365171
8040  5437607
8041  5502598
8042  5476188
8043  5388170
8044  5404282
8045  5474706
8046  5524312
8047  5410097
8048  5396931
8049  5454656
8050  5524319
8051  5468128
8052  5403092
8053  5402401
8054  5520621
8055  5478412
8056  5435021
8057  5393967
8058  5483272
8059  5519534
8060  5459732
8061  5384139
8062  5462194
8063  5499121
8064  5505189
8065  5401379
8066  5419841
8067  5489468
8068  5523694
8069  5428321
8070  5418483
8071  5443517
8072  5547317
8073  5451843
8074  5412216
8075  5421310
8076  5507774
8077  5484892
8078  5434365
8079  5377931
8080  5496099
8081  5496303
8082  5467679
8083  5376499
8084  5439799
8085  5493334
8086  5494546
8087  5374112
8088  5427972
8089  5452361
8090  5522657
8091  5404872
8092  5388610
8093  5430613
8094  5505992
8095  5421284
8096  5405078
8097  5361793
8098  5504048
8099  5445150
8100  5412426
8101  5355196
8102  5465809
8103  5451261
8104  5446981
8105  5320431
8106  5444414
8107  5428692
8108  5466205
8109  5330720
8110  5393545
8111  5398711
8112  5509668
8113  5310113
8114  5410471
8115  5317791
8116  5536397
8117  5304700
8118  5449219
8119  5178127
8120  5729156
8121  4676645
$$ Imaginary data points
##PAGE= N=2
##DATA TABLE= (X++(I..I)), XYDATA
0 -2532590
1 -7963124
2 -5266766
3 -2196971
4 -2223336
5 -4965153
6 -5315919
7 -1719286
8 -1516152
9 -3916704
10 -5256595
11 -4502095
12 -1900463
13 -3275225
14 -6042310
15 -5029244
16 -3737354
17 -3606808
18 -5742594
19 -7093410
20 -3920278
21 -2633246
22 -4566532
23 -6189190
24 -6091605
25 -3766996
26 -4722253
27 -7652126
28 -6688658
29 -5026301
30 -4490133
31 -5982771
32 -7840683
33 -5800439
34 -4622166
35 -6307552
36 -7720718
37 -7937014
38 -5460881
39 -5187377
40 -8081243
41 -8038048
42 -6661021
43 -6048920
44 -7234129
45 -9336335
46 -7382593
47 -5570985
48 -7144567
49 -8746512
50 -9281451
51 -7099108
52 -6331598
53 -9407357
54 -9894280
55 -8084794
56 -6697798
57 -7580950
58 -10741149
59 -9799736
60 -6923167
61 -7563252
62 -9555277
63 -11063028
64 -9157860
65 -7249870
66 -9745611
67 -11139616
68 -10119074
69 -9012809
70 -8839757
71 -11110404
72 -10724759
73 -8484636
74 -9145733
75 -10677201
76 -12007256
77 -10731377
78 -8512808
79 -10731144
80 -12666464
81 -11689042
82 -9845994
83 -9216175
84 -12349334
85 -13293535
86 -10365818
87 -9861433
88 -11274846
89 -12994154
90 -12201239
91 -9626213
92 -11361311
93 -13754336
94 -13146971
95 -11519315
96 -10276361
97 -12643350
98 -14351455
99 -12089422
100 -11059177
101 -11833602
102 -13701846
103 -14022610
104 -11325250
105 -12055992
106 -14705845
107 -14707945
108 -13169646
109 -11535465
110 -13493957
111 -15629856
112 -13157933
113 -11443868
114 -12393188
115 -14948330
116 -16096733
117 -13090553
118 -12429736
119 -14976044
120 -15785416
121 -14743101
122 -12393747
123 -13266621
124 -16318251
125 -15355114
126 -13602128
127 -13634912
128 -15273890
129 -16811590
130 -14446508
131 -13444780
132 -15900056
133 -16906606
134 -16037896
135 -13644434
136 -13777401
137 -16960325
138 -16640167
139 -14724308
140 -14486769
141 -16247113
142 -18616377
143 -16462034
144 -13960927
145 -15744219
146 -17595144
147 -17714900
148 -15407864
149 -14620539
150 -17774441
151 -18152442
152 -15939813
153 -15052058
154 -16350225
155 -19262848
156 -18154389
157 -15374091
158 -16462020
159 -18209015
160 -18833891
161 -17015097
162 -15258317
163 -17848401
164 -19281424
165 -17808608
166 -16514459
167 -16804486
168 -19723475
169 -19633664
170 -16530215
171 -16904359
172 -18920530
173 -20047682
174 -18421052
175 -15917174
176 -18011086
177 -20122746
178 -19096489
179 -17770662
180 -17354215
181 -19834953
182 -20768514
183 -18223738
184 -17860497
185 -19066234
186 -20206375
187 -19600145
188 -17162715
189 -18623037
190 -21114233
191 -20377281
192 -18755995
193 -17816371
194 -20072478
195 -21675140
196 -19127569
197 -18273672
198 -19708317
199 -21321225
200 -21260872
201 -18486808
202 -18854441
203 -21428056
204 -21281159
205 -19926121
206 -18608397
207 -20298420
208 -22661925
209 -20723092
210 -19169579
211 -20032610
212 -21696033
213 -22397979
214 -19810321
215 -19297159
216 -21779609
217 -22091562
218 -20976048
219 -19521212
220 -20566629
221 -23212135
222 -21888787
223 -20203908
224 -20827810
225 -22209811
226 -23115645
227 -20665936
228 -19445852
229 -22073891
230 -23169160
231 -22247294
232 -20369828
233 -20817850
234 -23952972
235 -23202273
236 -20751018
237 -20826719
238 -22381602
239 -24080170
240 -22138247
241 -20143665
242 -22224384
243 -23645119
244 -23191228
245 -21464410
246 -21098180
247 -24112487
248 -24332326
249 -21950759
250 -21315448
251 -22361785
252 -24546726
253 -23377848
254 -20726875
255 -22271592
256 -24311351
257 -24380861
258 -22493500
259 -21140638
260 -23815027
261 -24894550
262 -22876846
263 -22135871
264 -22881253
265 -25049459
266 -24543003
267 -21604514
268 -22349248
269 -24388960
270 -24928537
271 -23552296
272 -21694260
273 -23964041
274 -25900704
275 -24063478
276 -22519308
277 -22614202
278 -24996352
279 -25616034
280 -22676222
281 -22621571
282 -24697348
283 -25597615
284 -24529800
285 -22175075
286 -23708640
287 -26302563
288 -25125864
289 -23315644
290 -22699282
291 -24810343
292 -26404001
293 -23778592
294 -22765231
295 -24572474
296 -26058845
297 -25783591
298 -23157146
299 -23559289
300 -26232390
301 -25696596
302 -24026164
303 -23170966
304 -24875059
305 -27023105
306 -24860673
307 -23252401
308 -24640534
309 -26163857
310 -26396525
311 -23813831
312 -23343683
313 -26236399
314 -26634213
315 -25121846
316 -23643623
317 -24601405
318 -27205243
319 -25714400
320 -23595462
321 -24566430
322 -26221627
323 -27054189
324 -24778729
325 -23499712
326 -26093738
327 -27067803
328 -25919040
329 -24246205
330 -24422317
331 -27225082
332 -26614001
333 -24148783
334 -24359043
335 -25863706
336 -27441030
337 -25991377
338 -24120492
339 -26078816
340 -27241848
341 -26316787
342 -24704387
343 -24278176
344 -26975055
345 -27222545
346 -24895714
347 -24756189
348 -25979145
349 -27663328
350 -26628649
351 -24221059
352 -25708530
353 -27401770
354 -26867681
355 -25292575
356 -24313220
357 -26761738
358 -27768061
359 -25558465
360 -24948212
361 -25901124
362 -27724595
363 -27284931
364 -24462698
365 -25246918
366 -27401235
367 -27456862
368 -25986253
369 -24395733
370 -26413694
371 -28237975
372 -26358932
373 -25163746
374 -25589273
375 -27389705
376 -27800787
377 -25120233
378 -25177855
379 -27337780
380 -27766138
381 -26592127
382 -24637380
383 -25995507
384 -28229879
385 -26731524
386 -25230105
387 -25476924
388 -27397375
389 -28466962
390 -25726424
391 -24882856
392 -26960745
393 -27840687
394 -27014894
395 -24808043
396 -25528837
397 -28258121
398 -27403985
399 -25611589
400 -25278176
401 -26925527
402 -28745273
403 -26482682
404 -24832353
405 -26548706
406 -27826315
407 -27504836
408 -25118653
409 -24922431
410 -27903707
411 -28033170
412 -26327804
413 -25418946
414 -26399776
415 -28584447
416 -26971362
417 -24772386
418 -26037294
419 -27577625
420 -27896036
421 -25817253
422 -24858643
423 -27550062
424 -28097035
425 -26374017
426 -25203601
427 -25837616
428 -28469563
429 -27747420
430 -25123647
431 -25647701
432 -27214704
433 -28112986
434 -26401065
435 -24547530
436 -26779967
437 -28154894
438 -26827936
439 -25362072
440 -25355591
441 -28023537
442 -28163315
443 -25394532
444 -25324814
445 -26915670
446 -28197917
447 -26890468
448 -24348545
449 -25891449
450 -27916977
451 -27254102
452 -25781099
453 -25072040
454 -27410319
455 -28384849
456 -25763150
457 -24943956
458 -26148017
459 -27770247
460 -27345846
461 -24657280
462 -25396657
463 -27671984
464 -27492575
465 -26052584
466 -24712798
467 -26529306
468 -28280317
469 -26228906
470 -24939253
471 -25612053
472 -27177598
473 -27463623
474 -24923620
475 -25038888
476 -27422149
477 -27575598
478 -26121530
479 -24399007
480 -25812536
481 -28113705
482 -26410662
483 -24734315
484 -25209776
485 -26848697
486 -27743452
487 -25287213
488 -24349597
489 -26396467
490 -27236959
491 -26588204
492 -24666350
493 -25000044
494 -27533811
495 -26773366
496 -25016240
497 -24879431
498 -26034092
499 -27327746
500 -25345479
501 -23999268
502 -25944470
503 -26979457
504 -26482021
505 -24691433
506 -24632471
507 -27196143
508 -26740382
509 -24717136
510 -24391248
511 -25479500
512 -27195940
513 -25657165
514 -23648344
515 -25188286
516 -26668241
517 -26611089
518 -24725555
519 -23792929
520 -26398302
521 -26935979
522 -24892282
523 -23856221
524 -24512393
525 -26723683
526 -26098750
527 -23703593
528 -24505264
529 -26037397
530 -26357746
531 -24764787
532 -23244266
533 -25424958
534 -26594017
535 -24875168
536 -23752951
537 -24097547
538 -26281093
539 -26156001
540 -23396399
541 -23602593
542 -25381962
543 -26230480
544 -24943948
545 -22787405
546 -24404151
547 -26251579
548 -25020698
549 -23650584
550 -23386451
551 -25354607
552 -26046227
553 -23532043
554 -23067936
555 -24528681
556 -25611161
557 -24973726
558 -22676980
559 -23707327
560 -25947597
561 -24954085
562 -23134880
563 -22442020
564 -24483325
565 -25971132
566 -23501387
567 -22429212
568 -23942467
569 -25386612
570 -25129601
571 -22431066
572 -22469304
573 -24919083
574 -24841916
575 -23359588
576 -21991240
577 -23230954
578 -25500435
579 -23931496
580 -22190621
581 -22871098
582 -24360011
583 -25011549
584 -22617143
585 -21745889
586 -23981200
587 -24358748
588 -23110685
589 -21718883
590 -22543104
591 -24949869
592 -23709194
593 -21686911
594 -22222423
595 -23677161
596 -24558922
597 -22317629
598 -20843849
599 -23169416
600 -24425456
601 -23413335
602 -21264705
603 -20967630
604 -23792639
605 -23862012
606 -21668018
607 -21265699
608 -22415325
609 -24136409
610 -22768905
611 -20517972
612 -21911688
613 -23377884
614 -22988591
615 -21237987
616 -20373605
617 -22767347
618 -23395117
619 -21393528
620 -20754180
621 -21613425
622 -23434134
623 -22640191
624 -20034347
625 -20835483
626 -22509676
627 -22553338
628 -21056674
629 -19695154
630 -21711790
631 -22962295
632 -21270746
633 -20320261
634 -20687694
635 -22434140
636 -22465817
637 -19892685
638 -19871628
639 -21334156
640 -21854922
641 -21018654
642 -19392706
643 -20806741
644 -22393745
645 -20888786
646 -19684073
647 -19817953
648 -21489621
649 -21889777
650 -19333647
651 -19168610
652 -20976147
653 -21473538
654 -20452424
655 -18544941
656 -19690238
657 -21823788
658 -20703182
659 -19195120
660 -18813503
661 -20310390
662 -21629947
663 -19453582
664 -18285766
665 -19619470
666 -20679993
667 -20422592
668 -18189237
669 -18299717
670 -20706593
671 -20278011
672 -18719932
673 -18124201
674 -19501233
675 -21184180
676 -19108155
677 -17395404
678 -18631852
679 -19812214
680 -19772072
681 -17642615
682 -17299193
683 -19925092
684 -20167273
685 -18503673
686 -17161419
687 -17840510
688 -20136960
689 -19034379
690 -16811321
691 -17429738
692 -18903075
693 -19587875
694 -17624449
695 -16283904
696 -18493944
697 -19378643
698 -18158866
699 -16790276
700 -16864109
701 -19058463
702 -18576133
703 -16293332
704 -16488098
705 -17862638
706 -18864988
707 -17259331
708 -15403335
709 -17417535
710 -18904550
711 -17731075
712 -15964881
713 -15604290
714 -18075645
715 -18418243
716 -15934725
717 -15474778
718 -16730387
719 -18269437
720 -17331660
721 -14744289
722 -15681207
723 -17577717
724 -17431624
725 -16017231
726 -14753800
727 -16556751
728 -17768074
729 -15741766
730 -14708356
731 -15401545
732 -17044449
733 -16867486
734 -14339257
735 -14770721
736 -16735178
737 -16734130
738 -15439058
739 -13990016
740 -15401257
741 -16923011
742 -15126904
743 -13859725
744 -14308818
745 -15909237
746 -16445175
747 -14029256
748 -13647591
749 -15511199
750 -15997524
751 -15000511
752 -13072094
753 -13867728
754 -16044994
755 -14868264
756 -13203877
757 -13211028
758 -14805339
759 -15927466
760 -13621040
761 -12510710
762 -14249692
763 -15052227
764 -14318349
765 -12339133
766 -12660962
767 -15180218
768 -14633728
769 -12704695
770 -12057529
771 -13282069
772 -15108208
773 -13453366
774 -11609831
775 -12831093
776 -14099538
777 -14116370
778 -12114405
779 -11358561
780 -13628280
781 -13877638
782 -12357330
783 -11483121
784 -12006814
785 -13802202
786 -12879732
787 -11018878
788 -11887211
789 -13064667
790 -13283313
791 -11599669
792 -10441212
793 -12519994
794 -13140667
795 -11573289
796 -10601878
797 -11033622
798 -13020246
799 -12458254
800 -10165494
801 -10612665
802 -11954841
803 -12470333
804 -11030247
805 -9328843
806 -11045748
807 -12312439
808 -11163860
809 -9963999
810 -9773232
811 -11741675
812 -12068191
813 -9728151
814 -9413139
815 -10599766
816 -11545956
817 -10574988
818 -8429960
819 -9704279
820 -11467213
821 -10546522
822 -9207505
823 -8748066
824 -10542480
825 -11261135
826 -8921272
827 -8267868
828 -9414212
829 -10590189
830 -10166701
831 -7847445
832 -8382003
833 -10401483
834 -10007381
835 -8534398
836 -7396735
837 -8898336
838 -10529592
839 -8615087
840 -7328151
841 -8196497
842 -9656799
843 -9753109
844 -7184542
845 -6882483
846 -9065710
847 -9247646
848 -7938621
849 -6461000
850 -7526004
851 -9706900
852 -8344327
853 -6589339
854 -6945115
855 -8346889
856 -9070078
857 -6761611
858 -5662288
859 -7642150
860 -8416932
861 -7531676
862 -5830590
863 -6136500
864 -8532334
865 -7861115
866 -5862387
867 -5648808
868 -6825373
869 -8159128
870 -6476938
871 -4847505
872 -6435013
873 -7551885
874 -7018558
875 -5205256
876 -4773355
877 -7136907
878 -7161568
879 -5161201
880 -4612033
881 -5536914
882 -7163730
883 -5958238
884 -3867036
885 -5033810
886 -6474558
887 -6347267
888 -4641484
889 -3543795
890 -5692717
891 -6487418
892 -4736659
893 -3736303
894 -4103986
895 -5955953
896 -5666246
897 -3335973
898 -3648142
899 -5046127
900 -5457429
901 -4168375
902 -2518591
903 -4189893
904 -5562016
905 -4162102
906 -3010595
907 -3050703
908 -4738303
909 -4883533
910 -2509403
911 -2418275
912 -3825683
913 -4524977
914 -3705428
915 -1824697
916 -2902443
917 -4569607
918 -3495287
919 -2174021
920 -1790920
921 -3374576
922 -4244125
923 -2004247
924 -1290150
925 -2578804
926 -3594832
927 -3174231
928 -1029819
929 -1475180
930 -3457855
931 -2881826
932 -1541507
933  -810196
934 -2061564
935 -3459681
936 -1610546
937  -434427
938 -1414411
939 -2430531
940 -2344510
941  -263192
942  -164020
943 -2259467
944 -2098723
945  -822190
946    78044
947  -843358
948 -2589957
949 -1128617
950   518830
951  -154515
952 -1296217
953 -1649888
954   325617
955  1048163
956 -1074727
957 -1450143
958  -182770
959  1088346
960   630856
961 -1466123
962  -586562
963  1437259
964  1141604
965  -135131
966 -1020021
967   723904
968  2199779
969   327002
970  -671365
971   290059
972  1809606
973  2051949
974   -83140
975   -12726
976  2001080
977  2143110
978  1060998
979  -186006
980  1063488
981  3122526
982  1843455
983   492487
984   984526
985  2449330
986  3195615
987  1130826
988   495426
989  2515481
990  3200442
991  2388801
992   859715
993  1510498
994  3855272
995  3097336
996  1468027
997  1619285
998  3047017
999  4324964
1000  2529289
1001  1206526
1002  3004167
1003  4177799
1004  3740316
1005  2062685
1006  1989395
1007  4462955
1008  4452680
1009  2685466
1010  2240705
1011  3314417
1012  5115507
1013  3998239
1014  2206681
1015  3542053
1016  4987934
1017  4986674
1018  3360082
1019  2532293
1020  4754944
1021  5421225
1022  3945982
1023  3276517
1024  3947246
1025  5918563
1026  5441558
1027  3318254
1028  4002743
1029  5473469
1030  5890421
1031  4596302
1032  3296603
1033  5180738
1034  6415620
1035  5189981
1036  4314862
1037  4586193
1038  6491285
1039  6614187
1040  4428702
1041  4612312
1042  6096106
1043  6819992
1044  5878187
1045  4185067
1046  5601427
1047  7381218
1048  6540092
1049  5377027
1050  5069341
1051  6812731
1052  7679368
1053  5647703
1054  5200380
1055  6514082
1056  7603886
1057  7284891
1058  5407439
1059  6080129
1060  7952304
1061  7488398
1062  6398205
1063  5820746
1064  7295399
1065  8691803
1066  6980288
1067  6118211
1068  7162914
1069  8218616
1070  8237711
1071  6377879
1072  6582669
1073  8618906
1074  8504794
1075  7418840
1076  6627881
1077  7820832
1078  9658156
1079  8258152
1080  6907439
1081  7698476
1082  8963290
1083  9418134
1084  7491055
1085  6951722
1086  9052532
1087  9521592
1088  8598052
1089  7537008
1090  8228590
1091 10334445
1092  9463725
1093  7800818
1094  8148073
1095  9325826
1096 10269916
1097  8728253
1098  7660262
1099  9608459
1100 10532667
1101  9749258
1102  8416009
1103  8528067
1104 10750692
1105 10511209
1106  8800237
1107  8896788
1108  9955118
1109 11138436
1110  9950848
1111  8368085
1112  9922689
1113 11236515
1114 10797838
1115  9450051
1116  9002814
1117 11214882
1118 11666676
1119  9859149
1120  9471354
1121 10407489
1122 11942792
1123 11252391
1124  9182622
1125 10163853
1126 11768062
1127 11748222
1128 10530547
1129  9616103
1130 11557838
1131 12616345
1132 10955318
1133 10142240
1134 10713149
1135 12422000
1136 12435487
1137 10186187
1138 10457012
1139 12223392
1140 12740092
1141 11763191
1142 10261780
1143 11683228
1144 13363872
1145 12117141
1146 10953306
1147 11075874
1148 12740004
1149 13449728
1150 11379620
1151 11095874
1152 12719254
1153 13453644
1154 12788431
1155 11059573
1156 11889942
1157 13884538
1158 13098660
1159 11814263
1160 11605131
1161 13134320
1162 14428381
1163 12543127
1164 11609169
1165 13020166
1166 14076249
1167 13834018
1168 11910562
1169 12030649
1170 14301093
1171 14220224
1172 12931452
1173 12197748
1174 13267134
1175 15054075
1176 13695495
1177 12247556
1178 13225141
1179 14404612
1180 14744166
1181 13110807
1182 12614698
1183 14626557
1184 14897238
1185 13784558
1186 12975829
1187 13578941
1188 15419711
1189 14544475
1190 12941007
1191 13690185
1192 14894636
1193 15512664
1194 14077323
1195 13033756
1196 14909899
1197 15717556
1198 14719805
1199 13559774
1200 13690623
1201 15829022
1202 15691934
1203 13835041
1204 14073751
1205 15259660
1206 16213501
1207 15113609
1208 13537557
1209 15002826
1210 16213934
1211 15538051
1212 14417501
1213 14150958
1214 16163596
1215 16630227
1216 14789371
1217 14544959
1218 15438698
1219 16572608
1220 16038038
1221 14238851
1222 15158598
1223 16653508
1224 16416440
1225 15368650
1226 14597408
1227 16337581
1228 17364893
1229 15595403
1230 14912156
1231 15705877
1232 17054776
1233 16936416
1234 14912836
1235 15349328
1236 17064669
1237 17166499
1238 16231040
1239 15079228
1240 16318236
1241 17754804
1242 16381998
1243 15545099
1244 16135403
1245 17416527
1246 17725220
1247 15730564
1248 15631934
1249 17346218
1250 17661125
1251 16841721
1252 15475982
1253 16417176
1254 18378630
1255 17394729
1256 16099414
1257 16239149
1258 17573398
1259 18525415
1260 16679578
1261 15861065
1262 17404593
1263 18108277
1264 17602570
1265 16162674
1266 16573911
1267 18708670
1268 18145187
1269 16681806
1270 16586874
1271 17758010
1272 19004984
1273 17411122
1274 16131457
1275 17609091
1276 18706143
1277 18503686
1278 16884894
1279 16591103
1280 18812912
1281 18943963
1282 17361353
1283 16693559
1284 17586137
1285 19477520
1286 18559834
1287 16659297
1288 17544511
1289 18962833
1290 19319000
1291 17749858
1292 16575729
1293 18524807
1294 19456674
1295 18292385
1296 17350828
1297 17605044
1298 19475924
1299 19305366
1300 17401716
1301 17743391
1302 18915186
1303 19545362
1304 18548810
1305 17108363
1306 18559164
1307 19781284
1308 18910448
1309 17921720
1310 17806929
1311 19602779
1312 19986833
1313 17998679
1314 17827273
1315 18934367
1316 19789838
1317 19163900
1318 17521210
1319 18631126
1320 20209020
1321 19564722
1322 18418059
1323 17907016
1324 19525000
1325 20423611
1326 18521358
1327 17968412
1328 19080881
1329 20193397
1330 19914190
1331 17981141
1332 18462116
1333 20244773
1334 20046613
1335 19009627
1336 18080355
1337 19293122
1338 20798479
1339 19392657
1340 18412470
1341 19082832
1342 20215731
1343 20459685
1344 18548324
1345 18360359
1346 20199234
1347 20454526
1348 19544715
1349 18381491
1350 19209754
1351 21095533
1352 20064458
1353 18722751
1354 19084430
1355 20151331
1356 20783672
1357 19141058
1358 18491980
1359 20152580
1360 20673395
1361 20094063
1362 18950808
1363 19206322
1364 21053313
1365 20458589
1366 18961394
1367 19047613
1368 20134581
1369 21271287
1370 19864754
1371 18508523
1372 19944726
1373 20957658
1374 20617880
1375 19271411
1376 18988377
1377 20996763
1378 21023278
1379 19430698
1380 19123991
1381 19934781
1382 21299267
1383 20456467
1384 18873973
1385 19893825
1386 20983837
1387 20877326
1388 19673898
1389 18898648
1390 20674319
1391 21281500
1392 19880237
1393 19368629
1394 19932919
1395 21391838
1396 20968100
1397 19074579
1398 19658085
1399 20915270
1400 21086038
1401 20030707
1402 18926900
1403 20576543
1404 21731939
1405 20355467
1406 19367448
1407 19587229
1408 21209608
1409 21381060
1410 19361836
1411 19465270
1412 20879384
1413 21408931
1414 20581575
1415 19065785
1416 20180890
1417 21658779
1418 20674497
1419 19638719
1420 19527759
1421 20942169
1422 21651670
1423 19811849
1424 19419215
1425 20699207
1426 21504180
1427 21028742
1428 19213859
1429 19733128
1430 21587353
1431 21048070
1432 19806479
1433 19295707
1434 20644018
1435 21997462
1436 20343543
1437 19313694
1438 20363366
1439 21392436
1440 21306785
1441 19429629
1442 19362320
1443 21380565
1444 21406948
1445 20246669
1446 19371479
1447 20168684
1448 21848997
1449 20783563
1450 19395066
1451 19951119
1452 21037328
1453 21581198
1454 19950868
1455 19141708
1456 20981972
1457 21558135
1458 20584399
1459 19422993
1460 19747844
1461 21654679
1462 21094150
1463 19461099
1464 19716104
1465 20771748
1466 21648951
1467 20369730
1468 19052863
1469 20493945
1470 21389532
1471 20771309
1472 19637618
1473 19438568
1474 21272532
1475 21304720
1476 19701856
1477 19626083
1478 20483180
1479 21519268
1480 20596237
1481 18953210
1482 20041629
1483 21197623
1484 20820072
1485 19739866
1486 19198822
1487 20960847
1488 21558835
1489 19936779
1490 19375061
1491 19986277
1492 21263873
1493 20902534
1494 18980587
1495 19508128
1496 20880337
1497 20921095
1498 20002260
1499 19082063
1500 20495783
1501 21465546
1502 20030039
1503 19294985
1504 19630910
1505 20786818
1506 20916271
1507 19187644
1508 19338487
1509 20608717
1510 20813002
1511 20094841
1512 18866129
1513 19842227
1514 21242778
1515 20140691
1516 19155938
1517 19325679
1518 20577300
1519 21094779
1520 19230934
1521 18854385
1522 20258508
1523 20739570
1524 20095345
1525 18631661
1526 19231614
1527 20992059
1528 20313259
1529 19171774
1530 18998731
1531 20031674
1532 20999340
1533 19434939
1534 18501339
1535 19637679
1536 20420446
1537 20241077
1538 18745415
1539 18757227
1540 20626471
1541 20407107
1542 19126025
1543 18607588
1544 19409875
1545 20723053
1546 19494566
1547 18204702
1548 19190343
1549 20179560
1550 20259413
1551 18779570
1552 18231720
1553 20071220
1554 20320662
1555 19053383
1556 18300348
1557 18847197
1558 20429163
1559 19646614
1560 17989490
1561 18620857
1562 19752921
1563 20174394
1564 18838641
1565 17744723
1566 19393334
1567 20169197
1568 19068739
1569 18031114
1570 18137734
1571 19920589
1572 19841488
1573 18038025
1574 18092082
1575 19116282
1576 19875887
1577 18896921
1578 17317599
1579 18550750
1580 19832613
1581 19157011
1582 18009874
1583 17626021
1584 19283768
1585 19735464
1586 17914013
1587 17531671
1588 18418703
1589 19432543
1590 18985664
1591 17288022
1592 17964212
1593 19330223
1594 19014824
1595 17987245
1596 17131236
1597 18408358
1598 19445637
1599 17951533
1600 17169486
1601 17821056
1602 19020517
1603 19014060
1604 17121698
1605 17221286
1606 18762982
1607 18766454
1608 17788929
1609 16680601
1610 17660543
1611 19121350
1612 17979914
1613 16923763
1614 17225206
1615 18334265
1616 18853741
1617 17127050
1618 16571709
1619 17906969
1620 18321266
1621 17757646
1622 16511304
1623 16933384
1624 18590091
1625 17903416
1626 16668429
1627 16662704
1628 17566340
1629 18369146
1630 16944445
1631 16111292
1632 17363021
1633 17943789
1634 17523501
1635 16276532
1636 16268984
1637 17964900
1638 17640331
1639 16323955
1640 16117804
1641 16910354
1642 17984151
1643 16816535
1644 15545541
1645 16633348
1646 17525464
1647 17335990
1648 16025859
1649 15503972
1650 17178053
1651 17358907
1652 16075290
1653 15626574
1654 16181164
1655 17486405
1656 16814052
1657 15263435
1658 15890002
1659 16810615
1660 16897271
1661 15770548
1662 14837827
1663 16354768
1664 17059618
1665 15928779
1666 15240486
1667 15504987
1668 16875333
1669 16602175
1670 14844183
1671 15120361
1672 16131809
1673 16450171
1674 15547862
1675 14372784
1676 15605980
1677 16634183
1678 15661174
1679 14758383
1680 14690042
1681 16063618
1682 16360101
1683 14571557
1684 14335512
1685 15378582
1686 16062044
1687 15431620
1688 13861629
1689 14665355
1690 16096789
1691 15424874
1692 14330299
1693 13895475
1694 15146108
1695 15977397
1696 14400568
1697 13797687
1698 14682993
1699 15495586
1700 15203949
1701 13477247
1702 13679061
1703 15261668
1704 15055092
1705 14051524
1706 13318631
1707 14310262
1708 15577110
1709 14246691
1710 13153577
1711 13781780
1712 14732342
1713 14846280
1714 13159715
1715 12874912
1716 14489432
1717 14658464
1718 13765101
1719 12824947
1720 13391036
1721 14885034
1722 13958863
1723 12577266
1724 12889585
1725 13894946
1726 14464809
1727 12950353
1728 12088302
1729 13604652
1730 14220489
1731 13481858
1732 12302568
1733 12422593
1734 14125406
1735 13728325
1736 12170992
1737 12084421
1738 12962619
1739 13933845
1740 12847472
1741 11532144
1742 12575727
1743 13423026
1744 13089695
1745 11963840
1746 11532905
1747 13145951
1748 13370119
1749 11955385
1750 11537105
1751 12112406
1752 13187919
1753 12497895
1754 10981334
1755 11711588
1756 12690848
1757 12554234
1758 11537570
1759 10790036
1760 12233100
1761 12909179
1762 11593261
1763 10871887
1764 11204584
1765 12405643
1766 12155953
1767 10429653
1768 10719963
1769 11885838
1770 12129946
1771 11296986
1772 10140918
1773 11175970
1774 12206607
1775 11177972
1776 10302563
1777 10310907
1778 11450084
1779 11742554
1780 10142731
1781 10021476
1782 11065042
1783 11432385
1784 10829422
1785  9521609
1786 10170257
1787 11437061
1788 10695885
1789  9768602
1790  9615623
1791 10649778
1792 11277669
1793  9739251
1794  9192902
1795 10194123
1796 10760861
1797 10369357
1798  8931332
1799  9199194
1800 10663370
1801 10231643
1802  9223401
1803  8883084
1804  9720113
1805 10663833
1806  9349202
1807  8433489
1808  9268761
1809  9999646
1810  9889284
1811  8455866
1812  8276354
1813  9877330
1814  9836628
1815  8725726
1816  8027830
1817  8623683
1818  9923528
1819  9007645
1820  7718922
1821  8284188
1822  9194113
1823  9483381
1824  8152458
1825  7428437
1826  8837919
1827  9177852
1828  8239313
1829  7393441
1830  7611189
1831  9045595
1832  8620381
1833  7210457
1834  7440805
1835  8312102
1836  8842124
1837  7717734
1838  6594730
1839  7799698
1840  8478260
1841  7724251
1842  6779487
1843  6710663
1844  8227655
1845  8267855
1846  6683447
1847  6474224
1848  7299117
1849  8163780
1850  7341564
1851  5812925
1852  6714001
1853  7847942
1854  7419326
1855  6350036
1856  5784903
1857  7159520
1858  7736728
1859  6282657
1860  5694416
1861  6248054
1862  7242084
1863  6944243
1864  5348832
1865  5754554
1866  6950984
1867  6816369
1868  5884807
1869  5012095
1870  6087759
1871  7065560
1872  5815593
1873  4945955
1874  5295007
1875  6414457
1876  6553710
1877  4854329
1878  4741810
1879  6012639
1880  6204780
1881  5406859
1882  4238674
1883  4917729
1884  6251036
1885  5425796
1886  4445285
1887  4502115
1888  5449915
1889  5953537
1890  4397125
1891  3782342
1892  4912874
1893  5421417
1894  4960014
1895  3722432
1896  3953871
1897  5404982
1898  4973391
1899  3883530
1900  3615887
1901  4362423
1902  5222354
1903  4012535
1904  3042797
1905  3921364
1906  4621460
1907  4475429
1908  3243340
1909  3015377
1910  4481094
1911  4400665
1912  3274566
1913  2813489
1914  3358671
1915  4418209
1916  3565913
1917  2422713
1918  3090757
1919  3802007
1920  3820429
1921  2706880
1922  2110511
1923  3466630
1924  3740388
1925  2707165
1926  2061788
1927  2419494
1928  3712884
1929  3264167
1930  1790934
1931  2072042
1932  2942718
1933  3272932
1934  2228903
1935  1165279
1936  2358301
1937  3140456
1938  2313845
1939  1486130
1940  1485896
1941  2724858
1942  2698658
1943  1248057
1944  1230073
1945  1963033
1946  2426430
1947  1758824
1948   564970
1949  1405402
1950  2357312
1951  1748250
1952   883210
1953   592129
1954  1727072
1955  2095004
1956   654507
1957   311987
1958  1072224
1959  1781085
1960  1355648
1961   -79971
1962   388926
1963  1557432
1964  1138664
1965   219407
1966  -296538
1967   730406
1968  1519463
1969   230851
1970  -433667
1971   154422
1972   948508
1973   849694
1974  -676232
1975  -648972
1976   657806
1977   604874
1978  -292970
1979 -1085513
1980  -294604
1981   871042
1982  -134292
1983 -1119672
1984  -806058
1985    22810
1986   310316
1987 -1127802
1988 -1626987
1989  -363557
1990    20450
1991  -637159
1992 -1679402
1993 -1336589
1994    78841
1995  -531779
1996 -1777228
1997 -1774212
1998  -960198
1999  -314238
2000 -1531790
2001 -2372885
2002 -1257101
2003  -659009
2004 -1143060
2005 -2249191
2006 -2326588
2007  -898016
2008 -1067588
2009 -2290172
2010 -2567667
2011 -1916395
2012  -942960
2013 -1789451
2014 -3064258
2015 -2376234
2016 -1534742
2017 -1620653
2018 -2711005
2019 -3265136
2020 -1912662
2021 -1585520
2022 -2730746
2023 -3228967
2024 -2807975
2025 -1805675
2026 -2322826
2027 -3691298
2028 -3238194
2029 -2395805
2030 -2348095
2031 -3206008
2032 -3948823
2033 -2808916
2034 -2203056
2035 -3225515
2036 -3920231
2037 -3740427
2038 -2661630
2039 -2785640
2040 -4289411
2041 -4183457
2042 -3183321
2043 -2840690
2044 -3611581
2045 -4731665
2046 -3842812
2047 -2825534
2048 -3636219
2049 -4551518
2050 -4690830
2051 -3621601
2052 -3235076
2053 -4646147
2054 -4983134
2055 -4113749
2056 -3513779
2057 -3928602
2058 -5272595
2059 -4892027
2060 -3694171
2061 -4135792
2062 -5050738
2063 -5438406
2064 -4541644
2065 -3793333
2066 -4972801
2067 -5602903
2068 -4972453
2069 -4362077
2070 -4461215
2071 -5738782
2072 -5802184
2073 -4593650
2074 -4649513
2075 -5414286
2076 -6032135
2077 -5466321
2078 -4474040
2079 -5406359
2080 -6318083
2081 -5847229
2082 -5117649
2083 -4969772
2084 -6188502
2085 -6499073
2086 -5269064
2087 -5220848
2088 -6078991
2089 -6752770
2090 -6307617
2091 -5158621
2092 -5823978
2093 -6905070
2094 -6639615
2095 -5909923
2096 -5457763
2097 -6505190
2098 -7312369
2099 -6279789
2100 -5792815
2101 -6412898
2102 -7349301
2103 -7313847
2104 -5961222
2105 -6152787
2106 -7368066
2107 -7362614
2108 -6671939
2109 -6083485
2110 -6961425
2111 -7959139
2112 -7086081
2113 -6475374
2114 -6973171
2115 -7830184
2116 -8028479
2117 -6743481
2118 -6566023
2119 -7781508
2120 -8080872
2121 -7505191
2122 -6707161
2123 -7314878
2124 -8645850
2125 -8047065
2126 -7064121
2127 -7250928
2128 -8173378
2129 -8766759
2130 -7634247
2131 -7033669
2132 -8134773
2133 -8718515
2134 -8384961
2135 -7463120
2136 -7591807
2137 -9003777
2138 -8835611
2139 -7823063
2140 -7710763
2141 -8479536
2142 -9388434
2143 -8548113
2144 -7616025
2145 -8506939
2146 -9277522
2147 -9100509
2148 -8137387
2149 -7942259
2150 -9376071
2151 -9596646
2152 -8626513
2153 -8306060
2154 -8836235
2155 -9893528
2156 -9429935
2157 -8258465
2158 -8768691
2159 -9625515
2160 -9792292
2161 -8962359
2162 -8366756
2163 -9657333
2164 -10339174
2165 -9450934
2166 -8841761
2167 -9173020
2168 -10370848
2169 -10202701
2170 -8851521
2171 -9094568
2172 -10064916
2173 -10429354
2174 -9767413
2175 -8932964
2176 -9955937
2177 -10881275
2178 -10232797
2179 -9509203
2180 -9459189
2181 -10564656
2182 -10924218
2183 -9686310
2184 -9483508
2185 -10339162
2186 -11019685
2187 -10659212
2188 -9519536
2189 -10081611
2190 -11239245
2191 -10901515
2192 -10153779
2193 -9899831
2194 -10884793
2195 -11515023
2196 -10425563
2197 -10055920
2198 -10754995
2199 -11361577
2200 -11239212
2201 -10139993
2202 -10380607
2203 -11584053
2204 -11530542
2205 -10844679
2206 -10373944
2207 -11132199
2208 -12074844
2209 -11154440
2210 -10426501
2211 -10974761
2212 -11760609
2213 -11923343
2214 -10815023
2215 -10667999
2216 -11874135
2217 -12095916
2218 -11533502
2219 -10918432
2220 -11320560
2221 -12392658
2222 -11819902
2223 -10957830
2224 -11279514
2225 -12045144
2226 -12522391
2227 -11579172
2228 -11072997
2229 -12174272
2230 -12602066
2231 -12083677
2232 -11342042
2233 -11551951
2234 -12766182
2235 -12456531
2236 -11465873
2237 -11646202
2238 -12385822
2239 -13016177
2240 -12274910
2241 -11496490
2242 -12376078
2243 -12970949
2244 -12651076
2245 -11858474
2246 -11705734
2247 -13012939
2248 -13199427
2249 -12131089
2250 -11938446
2251 -12609779
2252 -13475014
2253 -12907982
2254 -11816807
2255 -12512013
2256 -13360900
2257 -13202785
2258 -12450438
2259 -12074771
2260 -13225045
2261 -13675831
2262 -12721591
2263 -12315198
2264 -12713748
2265 -13632393
2266 -13494962
2267 -12362717
2268 -12717288
2269 -13655637
2270 -13788620
2271 -13100924
2272 -12350182
2273 -13277287
2274 -14077826
2275 -13268314
2276 -12697576
2277 -12984750
2278 -13944932
2279 -14047455
2280 -12848180
2281 -12922664
2282 -13886095
2283 -14153590
2284 -13589302
2285 -12685328
2286 -13339789
2287 -14407184
2288 -13857577
2289 -13116448
2290 -13127217
2291 -14119838
2292 -14664571
2293 -13468917
2294 -13044294
2295 -13917166
2296 -14467695
2297 -14139743
2298 -13101962
2299 -13404070
2300 -14655596
2301 -14436685
2302 -13662017
2303 -13384923
2304 -14127277
2305 -14980086
2306 -14056814
2307 -13311091
2308 -13946326
2309 -14659527
2310 -14708967
2311 -13678422
2312 -13519664
2313 -14756967
2314 -14869844
2315 -14107938
2316 -13636036
2317 -14183133
2318 -15228834
2319 -14567648
2320 -13636682
2321 -14128004
2322 -14873275
2323 -15087701
2324 -14157625
2325 -13681135
2326 -14769825
2327 -15158653
2328 -14569981
2329 -13954700
2330 -14168125
2331 -15359635
2332 -15167901
2333 -14095377
2334 -14223479
2335 -14974978
2336 -15457539
2337 -14638068
2338 -13798643
2339 -14720967
2340 -15389709
2341 -14970143
2342 -14347002
2343 -14320075
2344 -15429093
2345 -15516307
2346 -14474093
2347 -14382437
2348 -14955228
2349 -15559262
2350 -15112330
2351 -14154604
2352 -14778422
2353 -15566350
2354 -15364407
2355 -14738755
2356 -14408380
2357 -15400857
2358 -15805031
2359 -14807237
2360 -14505938
2361 -15016901
2362 -15722980
2363 -15478010
2364 -14441135
2365 -14853284
2366 -15746941
2367 -15643766
2368 -15030404
2369 -14501532
2370 -15318923
2371 -16026010
2372 -15222632
2373 -14729271
2374 -15049566
2375 -15812668
2376 -15894765
2377 -14779990
2378 -14803775
2379 -15749497
2380 -15877254
2381 -15329899
2382 -14639815
2383 -15268008
2384 -16234082
2385 -15594031
2386 -14931099
2387 -15075926
2388 -15790021
2389 -16113604
2390 -15083820
2391 -14804266
2392 -15706687
2393 -16044080
2394 -15706329
2395 -14903162
2396 -15203105
2397 -16301978
2398 -15914248
2399 -15104811
2400 -15071310
2401 -15768140
2402 -16340155
2403 -15377316
2404 -14794424
2405 -15652654
2406 -16210308
2407 -15988367
2408 -15122749
2409 -15122363
2410 -16274793
2411 -16163189
2412 -15308972
2413 -15067731
2414 -15638262
2415 -16483716
2416 -15811202
2417 -14929055
2418 -15540133
2419 -16234370
2420 -16236805
2421 -15320824
2422 -14958929
2423 -16111763
2424 -16397017
2425 -15588562
2426 -15137372
2427 -15498417
2428 -16488264
2429 -16139108
2430 -15103016
2431 -15410580
2432 -16107813
2433 -16328357
2434 -15611474
2435 -14982148
2436 -15945348
2437 -16507527
2438 -15858776
2439 -15267189
2440 -15374086
2441 -16397491
2442 -16352685
2443 -15183994
2444 -15222164
2445 -16003782
2446 -16469744
2447 -15895628
2448 -14982617
2449 -15729243
2450 -16555768
2451 -16104277
2452 -15405234
2453 -15186694
2454 -16107284
2455 -16496216
2456 -15483852
2457 -15201497
2458 -15792528
2459 -16441136
2460 -16214067
2461 -15136361
2462 -15443846
2463 -16369217
2464 -16184349
2465 -15535365
2466 -15131803
2467 -15909798
2468 -16575211
2469 -15692814
2470 -15201648
2471 -15658276
2472 -16304823
2473 -16308717
2474 -15240367
2475 -15245353
2476 -16199863
2477 -16220651
2478 -15675950
2479 -15115992
2480 -15658599
2481 -16549884
2482 -15903365
2483 -15187799
2484 -15425401
2485 -16072678
2486 -16344344
2487 -15356238
2488 -15076844
2489 -16010250
2490 -16258518
2491 -15800119
2492 -15127152
2493 -15392096
2494 -16386948
2495 -15981244
2496 -15184850
2497 -15262377
2498 -15865553
2499 -16342146
2500 -15521613
2501 -14960677
2502 -15781301
2503 -16199401
2504 -15871526
2505 -15118988
2506 -15079769
2507 -16101414
2508 -16025207
2509 -15235107
2510 -15143890
2511 -15610107
2512 -16235217
2513 -15654313
2514 -14900918
2515 -15506039
2516 -15998336
2517 -15806889
2518 -15137740
2519 -14901816
2520 -15889417
2521 -16022403
2522 -15214471
2523 -15000241
2524 -15398811
2525 -16112376
2526 -15676277
2527 -14700486
2528 -15156290
2529 -15844774
2530 -15841268
2531 -15149536
2532 -14664616
2533 -15617760
2534 -16067900
2535 -15261643
2536 -14777320
2537 -14991851
2538 -15832036
2539 -15771215
2540 -14723459
2541 -14822925
2542 -15532069
2543 -15767678
2544 -15259104
2545 -14507361
2546 -15160745
2547 -15860132
2548 -15256430
2549 -14677208
2550 -14703550
2551 -15515600
2552 -15737917
2553 -14698256
2554 -14566995
2555 -15277960
2556 -15624527
2557 -15193240
2558 -14270821
2559 -14725176
2560 -15648772
2561 -15253619
2562 -14595897
2563 -14426976
2564 -15163045
2565 -15675398
2566 -14720794
2567 -14254118
2568 -14831315
2569 -15324159
2570 -15173242
2571 -14206366
2572 -14317269
2573 -15336777
2574 -15214393
2575 -14540119
2576 -14163672
2577 -14736267
2578 -15491227
2579 -14688077
2580 -13967942
2581 -14406639
2582 -15037408
2583 -15146748
2584 -14171786
2585 -13916118
2586 -14914156
2587 -15073200
2588 -14483128
2589 -13921657
2590 -14224336
2591 -15142238
2592 -14682107
2593 -13847448
2594 -14050781
2595 -14625185
2596 -14970598
2597 -14181840
2598 -13630972
2599 -14445168
2600 -14798924
2601 -14355437
2602 -13741653
2603 -13788485
2604 -14764514
2605 -14615258
2606 -13726444
2607 -13722032
2608 -14241965
2609 -14717503
2610 -14050318
2611 -13263271
2612 -13966391
2613 -14551471
2614 -14260661
2615 -13581787
2616 -13368059
2617 -14329035
2618 -14501628
2619 -13603733
2620 -13351369
2621 -13713068
2622 -14321628
2623 -13990045
2624 -13075581
2625 -13476740
2626 -14131452
2627 -14055829
2628 -13489689
2629 -13040781
2630 -13798654
2631 -14190374
2632 -13397171
2633 -13030960
2634 -13301583
2635 -13962282
2636 -13860491
2637 -12858729
2638 -13020639
2639 -13742691
2640 -13789903
2641 -13255595
2642 -12633948
2643 -13257229
2644 -13911449
2645 -13234311
2646 -12712534
2647 -12869475
2648 -13534966
2649 -13662675
2650 -12680076
2651 -12570706
2652 -13246813
2653 -13428819
2654 -13061962
2655 -12346530
2656 -12713691
2657 -13535073
2658 -13096677
2659 -12487312
2660 -12422631
2661 -13008323
2662 -13398129
2663 -12493896
2664 -12103497
2665 -12729891
2666 -13066561
2667 -12842650
2668 -12080542
2669 -12238202
2670 -13148653
2671 -12870512
2672 -12176826
2673 -11984032
2674 -12451159
2675 -13003182
2676 -12265945
2677 -11720006
2678 -12261653
2679 -12692758
2680 -12629881
2681 -11848997
2682 -11672261
2683 -12561981
2684 -12546273
2685 -11887310
2686 -11561512
2687 -11914841
2688 -12653499
2689 -12093885
2690 -11310188
2691 -11715690
2692 -12273138
2693 -12344252
2694 -11539349
2695 -11092153
2696 -11990656
2697 -12283949
2698 -11667817
2699 -11146166
2700 -11311781
2701 -12189011
2702 -11955629
2703 -11001630
2704 -11108019
2705 -11653669
2706 -11966827
2707 -11360494
2708 -10668177
2709 -11365946
2710 -11860210
2711 -11404426
2712 -10850279
2713 -10782169
2714 -11597690
2715 -11641662
2716 -10693516
2717 -10581008
2718 -11069146
2719 -11520875
2720 -11139027
2721 -10278412
2722 -10755372
2723 -11425439
2724 -11113771
2725 -10475300
2726 -10171148
2727 -10972613
2728 -11338455
2729 -10423027
2730 -10093939
2731 -10520612
2732 -11080164
2733 -10881794
2734 -9915411
2735 -10115136
2736 -10842304
2737 -10727682
2738 -10196633
2739 -9703020
2740 -10269808
2741 -10887158
2742 -10222580
2743 -9741508
2744 -9945351
2745 -10482131
2746 -10546563
2747 -9578437
2748 -9471352
2749 -10237037
2750 -10342337
2751 -9889029
2752 -9266066
2753 -9655679
2754 -10442343
2755 -9914454
2756 -9269314
2757 -9348080
2758 -9870851
2759 -10136335
2760 -9287471
2761 -8953987
2762 -9637320
2763 -9864453
2764 -9563824
2765 -8880852
2766 -8971585
2767 -9822417
2768 -9555427
2769 -8866343
2770 -8769154
2771 -9236069
2772 -9736721
2773 -9015607
2774 -8426315
2775 -9008778
2776 -9391175
2777 -9188626
2778 -8447129
2779 -8287930
2780 -9178795
2781 -9195954
2782 -8499654
2783 -8247462
2784 -8577430
2785 -9225423
2786 -8747465
2787 -7962674
2788 -8330864
2789 -8772232
2790 -8753302
2791 -8110465
2792 -7728704
2793 -8519773
2794 -8747222
2795 -8138482
2796 -7807482
2797 -7962097
2798 -8581925
2799 -8307597
2800 -7474300
2801 -7698007
2802 -8189246
2803 -8283550
2804 -7775862
2805 -7231031
2806 -7892327
2807 -8295902
2808 -7738939
2809 -7261020
2810 -7298462
2811 -8011794
2812 -7982362
2813 -7022974
2814 -7017013
2815 -7584099
2816 -7849274
2817 -7440234
2818 -6714186
2819 -7189485
2820 -7751835
2821 -7297028
2822 -6795900
2823 -6692291
2824 -7324900
2825 -7560148
2826 -6704224
2827 -6490449
2828 -6916978
2829 -7239309
2830 -7026454
2831 -6219922
2832 -6445780
2833 -7152410
2834 -6917140
2835 -6359982
2836 -6081154
2837 -6669029
2838 -7149588
2839 -6324557
2840 -5854526
2841 -6239293
2842 -6657544
2843 -6572706
2844 -5737827
2845 -5768261
2846 -6557259
2847 -6500209
2848 -5979218
2849 -5522547
2850 -5895023
2851 -6566190
2852 -5972279
2853 -5322561
2854 -5533778
2855 -6021321
2856 -6181004
2857 -5367382
2858 -5089069
2859 -5878202
2860 -6056107
2861 -5570469
2862 -4962303
2863 -5108977
2864 -5921490
2865 -5593671
2866 -4875009
2867 -4921409
2868 -5374370
2869 -5742958
2870 -5047943
2871 -4473121
2872 -5089231
2873 -5452624
2874 -5151676
2875 -4518231
2876 -4437872
2877 -5252485
2878 -5173993
2879 -4438472
2880 -4344169
2881 -4708808
2882 -5152283
2883 -4628326
2884 -3910000
2885 -4389798
2886 -4853836
2887 -4676296
2888 -4096588
2889 -3804755
2890 -4567783
2891 -4744842
2892 -4021572
2893 -3713268
2894 -3953306
2895 -4548952
2896 -4291211
2897 -3409445
2898 -3658857
2899 -4231060
2900 -4226617
2901 -3693949
2902 -3194883
2903 -3820196
2904 -4193044
2905 -3561431
2906 -3180956
2907 -3279911
2908 -3852533
2909 -3861489
2910 -3023728
2911 -3049904
2912 -3550587
2913 -3652051
2914 -3260952
2915 -2624076
2916 -3041323
2917 -3604077
2918 -3132347
2919 -2654272
2920 -2635139
2921 -3217636
2922 -3439153
2923 -2579262
2924 -2365244
2925 -2868865
2926 -3086611
2927 -2798193
2928 -2095487
2929 -2336502
2930 -3019548
2931 -2702306
2932 -2188153
2933 -2032547
2934 -2498615
2935 -2892473
2936 -2153616
2937 -1734089
2938 -2142719
2939 -2489982
2940 -2398774
2941 -1650887
2942 -1625557
2943 -2371969
2944 -2262003
2945 -1720969
2946 -1404769
2947 -1735990
2948 -2311873
2949 -1763354
2950 -1217158
2951 -1508150
2952 -1864444
2953 -1911194
2954 -1240948
2955  -992290
2956 -1682307
2957 -1735542
2958 -1245295
2959  -859853
2960 -1059723
2961 -1707916
2962 -1337499
2963  -673478
2964  -878272
2965 -1266855
2966 -1400799
2967  -762749
2968  -325310
2969  -985713
2970 -1220382
2971  -786345
2972  -348463
2973  -400155
2974 -1092348
2975  -932782
2976  -185686
2977  -202350
2978  -568515
2979  -850623
2980  -358591
2981   282947
2982  -249507
2983  -700635
2984  -396268
2985   120829
2986   281974
2987  -402119
2988  -467016
2989   308442
2990   441737
2991   107638
2992  -281143
2993    24240
2994   764443
2995   454979
2996   -75590
2997    99942
2998   589498
2999   924848
3000   329393
3001    13099
3002   721813
3003  1046751
3004   785428
3005   281861
3006   386665
3007  1241215
3008  1160268
3009   553854
3010   565309
3011  1043865
3012  1543289
3013  1050895
3014   502213
3015  1068491
3016  1548753
3017  1452418
3018   944771
3019   823349
3020  1657324
3021  1850852
3022  1256293
3023  1073905
3024  1394984
3025  2037801
3026  1796383
3027  1091063
3028  1438568
3029  2013774
3030  2102214
3031  1670694
3032  1338178
3033  2028501
3034  2391800
3035  1895962
3036  1629425
3037  1827507
3038  2461213
3039  2459958
3040  1755626
3041  1910826
3042  2476618
3043  2679256
3044  2342439
3045  1850047
3046  2385769
3047  2925397
3048  2544511
3049  2204601
3050  2282202
3051  2915197
3052  3119261
3053  2414176
3054  2376942
3055  2912771
3056  3176341
3057  2968699
3058  2404620
3059  2753717
3060  3420850
3061  3208356
3062  2843921
3063  2764382
3064  3282140
3065  3689589
3066  3082266
3067  2854689
3068  3300352
3069  3662116
3070  3619049
3071  3017182
3072  3173286
3073  3892362
3074  3812071
3075  3434749
3076  3262775
3077  3669460
3078  4186584
3079  3704804
3080  3351539
3081  3724876
3082  4127552
3083  4217084
3084  3656097
3085  3598084
3086  4308948
3087  4382815
3088  4012646
3089  3729394
3090  4021707
3091  4686455
3092  4375491
3093  3872411
3094  4148759
3095  4600935
3096  4811927
3097  4263137
3098  3992821
3099  4680379
3100  4915910
3101  4606815
3102  4266564
3103  4417009
3104  5145785
3105  5037851
3106  4464673
3107  4550180
3108  4949863
3109  5291569
3110  4888023
3111  4450382
3112  5016435
3113  5423129
3114  5215502
3115  4850047
3116  4831635
3117  5531674
3118  5590659
3119  4985626
3120  4979299
3121  5362585
3122  5771937
3123  5493005
3124  4939321
3125  5394170
3126  5906612
3127  5794870
3128  5401388
3129  5214011
3130  5869910
3131  6149580
3132  5562301
3133  5393231
3134  5724360
3135  6250007
3136  6146619
3137  5470387
3138  5701474
3139  6298893
3140  6331658
3141  5959240
3142  5607216
3143  6161752
3144  6656289
3145  6190158
3146  5878626
3147  6078120
3148  6616667
3149  6735016
3150  6052005
3151  6039752
3152  6605345
3153  6791322
3154  6544611
3155  6085156
3156  6461693
3157  7102397
3158  6785124
3159  6381037
3160  6428423
3161  6928501
3162  7230415
3163  6610744
3164  6406111
3165  6955343
3166  7254810
3167  7127358
3168  6596690
3169  6755640
3170  7461736
3171  7321988
3172  6881776
3173  6784908
3174  7197697
3175  7678386
3176  7200251
3177  6828307
3178  7286321
3179  7674200
3180  7650776
3181  7097695
3182  7034896
3183  7757969
3184  7817880
3185  7400825
3186  7209754
3187  7505499
3188  8076064
3189  7779473
3190  7287844
3191  7579050
3192  7986121
3193  8112446
3194  7625415
3195  7364563
3196  8025948
3197  8269823
3198  7925713
3199  7662903
3200  7822483
3201  8429632
3202  8294619
3203  7727290
3204  7883122
3205  8291565
3206  8507666
3207  8142933
3208  7766567
3209  8323970
3210  8681381
3211  8397169
3212  8084470
3213  8097387
3214  8699771
3215  8771972
3216  8196037
3217  8182212
3218  8565487
3219  8919333
3220  8698847
3221  8189961
3222  8556597
3223  9013245
3224  8841685
3225  8521880
3226  8399676
3227  8939070
3228  9192660
3229  8669182
3230  8565019
3231  8882549
3232  9231429
3233  9127229
3234  8594434
3235  8814750
3236  9311122
3237  9234044
3238  8942535
3239  8744329
3240  9209206
3241  9597136
3242  9124803
3243  8884551
3244  9145630
3245  9536084
3246  9549769
3247  8963432
3248  9033997
3249  9618195
3250  9669688
3251  9380610
3252  9065866
3253  9427159
3254  9951957
3255  9566694
3256  9192518
3257  9363997
3258  9795884
3259  9976920
3260  9405834
3261  9278522
3262  9849097
3263 10044826
3264  9810699
3265  9402261
3266  9589259
3267 10219530
3268 10003990
3269  9552598
3270  9605192
3271 10010125
3272 10342195
3273  9866479
3274  9550330
3275 10041841
3276 10323128
3277 10189581
3278  9744540
3279  9752613
3280 10416251
3281 10421570
3282  9959382
3283  9881049
3284 10211872
3285 10651407
3286 10295344
3287  9823489
3288 10195689
3289 10575425
3290 10533615
3291 10109740
3292  9970063
3293 10621285
3294 10780459
3295 10325265
3296 10138717
3297 10360118
3298 10857831
3299 10690214
3300 10132102
3301 10341346
3302 10770566
3303 10903256
3304 10545161
3305 10196561
3306 10709739
3307 11058218
3308 10706976
3309 10414501
3310 10489523
3311 11030588
3312 11054885
3313 10480572
3314 10540902
3315 10965222
3316 11159462
3317 10891728
3318 10450081
3319 10822536
3320 11257423
3321 11000640
3322 10693397
3323 10679270
3324 11187881
3325 11386999
3326 10825942
3327 10718655
3328 11099031
3329 11385856
3330 11224748
3331 10687493
3332 10905000
3333 11448077
3334 11331322
3335 11003860
3336 10845673
3337 11270187
3338 11656054
3339 11182322
3340 10901784
3341 11178695
3342 11517659
3343 11519713
3344 10999827
3345 11045118
3346 11596251
3347 11605592
3348 11302096
3349 11048797
3350 11335342
3351 11799876
3352 11465390
3353 11120145
3354 11314045
3355 11642082
3356 11771983
3357 11311992
3358 11186695
3359 11686618
3360 11779980
3361 11538369
3362 11263003
3363 11422342
3364 11932199
3365 11731018
3366 11336752
3367 11448309
3368 11770471
3369 11972636
3370 11552918
3371 11287694
3372 11767537
3373 11977052
3374 11763712
3375 11442341
3376 11501644
3377 12067567
3378 11980910
3379 11524861
3380 11537335
3381 11839146
3382 12131191
3383 11811166
3384 11412124
3385 11788708
3386 12107999
3387 12007513
3388 11679132
3389 11568538
3390 12094233
3391 12202320
3392 11750294
3393 11611045
3394 11849719
3395 12242445
3396 12058411
3397 11563166
3398 11826735
3399 12220031
3400 12194884
3401 11863703
3402 11629595
3403 12092895
3404 12339232
3405 11927610
3406 11734823
3407 11904228
3408 12320918
3409 12270110
3410 11727578
3411 11841989
3412 12266004
3413 12326389
3414 12035861
3415 11683738
3416 12060786
3417 12473901
3418 12149240
3419 11852951
3420 11915332
3421 12347067
3422 12455749
3423 11894347
3424 11827885
3425 12243083
3426 12428379
3427 12234481
3428 11803654
3429 12034860
3430 12525164
3431 12328065
3432 11976949
3433 11923361
3434 12300609
3435 12553016
3436 12064426
3437 11851138
3438 12217788
3439 12477139
3440 12380337
3441 11931433
3442 11998112
3443 12521203
3444 12433546
3445 12083702
3446 11938546
3447 12232625
3448 12617775
3449 12252489
3450 11907953
3451 12172519
3452 12493230
3453 12525576
3454 12046993
3455 11922324
3456 12438206
3457 12525842
3458 12191932
3459 11953534
3460 12150846
3461 12635743
3462 12415824
3463 11986177
3464 12123341
3465 12423231
3466 12548563
3467 12160885
3468 11906807
3469 12350308
3470 12560077
3471 12318776
3472 12037431
3473 12075387
3474 12563729
3475 12510009
3476 12050854
3477 12051081
3478 12330050
3479 12557700
3480 12272261
3481 11907005
3482 12268221
3483 12561735
3484 12369302
3485 12060767
3486 11995842
3487 12463440
3488 12533604
3489 12086411
3490 12013224
3491 12264332
3492 12535458
3493 12354597
3494 11911418
3495 12152304
3496 12496826
3497 12398624
3498 12096198
3499 11920181
3500 12326423
3501 12550945
3502 12145606
3503 11970594
3504 12163577
3505 12469965
3506 12404255
3507 11913520
3508 12000200
3509 12385448
3510 12378187
3511 12121545
3512 11875106
3513 12187084
3514 12509238
3515 12180487
3516 11930283
3517 12043235
3518 12346343
3519 12383438
3520 11895441
3521 11875672
3522 12275920
3523 12347213
3524 12135595
3525 11832832
3526 12050170
3527 12427944
3528 12171127
3529 11867767
3530 11902628
3531 12198465
3532 12362102
3533 11916142
3534 11742026
3535 12128848
3536 12301231
3537 12140345
3538 11755557
3539 11829878
3540 12287633
3541 12169547
3542 11807898
3543 11750742
3544 12025530
3545 12311436
3546 11944175
3547 11633026
3548 11925591
3549 12159764
3550 12087908
3551 11707476
3552 11649060
3553 12112626
3554 12117427
3555 11773161
3556 11642242
3557 11830905
3558 12180333
3559 11931180
3560 11530481
3561 11716803
3562 11982034
3563 12009594
3564 11660899
3565 11467558
3566 11914197
3567 12051922
3568 11716572
3569 11495374
3570 11607330
3571 12016671
3572 11879631
3573 11403513
3574 11501301
3575 11810016
3576 11923083
3577 11615351
3578 11300611
3579 11666782
3580 11919146
3581 11646361
3582 11353186
3583 11355703
3584 11761382
3585 11816536
3586 11358928
3587 11311343
3588 11585556
3589 11771858
3590 11552669
3591 11151037
3592 11377916
3593 11714691
3594 11544983
3595 11252553
3596 11145733
3597 11507306
3598 11688460
3599 11269653
3600 11111952
3601 11332558
3602 11556689
3603 11448597
3604 10997058
3605 11104143
3606 11493521
3607 11430396
3608 11143263
3609 10956390
3610 11240676
3611 11511146
3612 11152918
3613 10906925
3614 11063379
3615 11316456
3616 11324259
3617 10896748
3618 10850051
3619 11230004
3620 11271012
3621 11033029
3622 10750235
3623 10920746
3624 11278651
3625 11035599
3626 10714410
3627 10778316
3628 11050274
3629 11175224
3630 10773814
3631 10603901
3632 10942301
3633 11049856
3634 10863595
3635 10563498
3636 10626669
3637 11011268
3638 10880352
3639 10542706
3640 10538703
3641 10755106
3642 10955220
3643 10634153
3644 10350956
3645 10623457
3646 10794060
3647 10676722
3648 10377100
3649 10344960
3650 10743420
3651 10715199
3652 10352873
3653 10274330
3654 10451682
3655 10692707
3656 10437358
3657 10082294
3658 10302709
3659 10551490
3660 10496794
3661 10194424
3662 10047989
3663 10413267
3664 10498254
3665 10160460
3666  9996283
3667 10119246
3668 10402215
3669 10269649
3670  9871993
3671  9993087
3672 10244846
3673 10252596
3674  9995225
3675  9755921
3676 10058041
3677 10237636
3678  9940022
3679  9734824
3680  9784300
3681 10098482
3682 10077908
3683  9645430
3684  9647030
3685  9926328
3686  9997832
3687  9773706
3688  9443967
3689  9678517
3690  9968509
3691  9737726
3692  9483287
3693  9465786
3694  9764424
3695  9846127
3696  9420838
3697  9303162
3698  9551754
3699  9696201
3700  9552071
3701  9187507
3702  9301228
3703  9661277
3704  9532110
3705  9238774
3706  9112658
3707  9363028
3708  9571395
3709  9210138
3710  8983159
3711  9187456
3712  9384212
3713  9328775
3714  8937821
3715  8926968
3716  9279316
3717  9251150
3718  8967836
3719  8776734
3720  8957560
3721  9247801
3722  8978441
3723  8681192
3724  8812857
3725  9037975
3726  9060127
3727  8685259
3728  8537354
3729  8878032
3730  8940859
3731  8702048
3732  8458985
3733  8561843
3734  8913176
3735  8743097
3736  8378289
3737  8425177
3738  8637474
3739  8752078
3740  8423650
3741  8174416
3742  8464216
3743  8625600
3744  8447606
3745  8175852
3746  8147857
3747  8511059
3748  8465168
3749  8083359
3750  8026142
3751  8211591
3752  8395100
3753  8176284
3754  7844829
3755  8048741
3756  8259887
3757  8153358
3758  7881105
3759  7760362
3760  8074244
3761  8132744
3762  7795996
3763  7675562
3764  7794040
3765  8024841
3766  7897696
3767  7528527
3768  7635546
3769  7869704
3770  7816278
3771  7563026
3772  7367816
3773  7638467
3774  7800214
3775  7507590
3776  7318471
3777  7395711
3778  7635338
3779  7587571
3780  7188464
3781  7187999
3782  7440929
3783  7470843
3784  7263290
3785  7002182
3786  7187465
3787  7430458
3788  7208929
3789  6978794
3790  6972001
3791  7185545
3792  7245911
3793  6866408
3794  6773160
3795  7012683
3796  7101869
3797  6943685
3798  6651716
3799  6752483
3800  7022883
3801  6866349
3802  6609578
3803  6556774
3804  6746282
3805  6885330
3806  6553798
3807  6371188
3808  6582203
3809  6715600
3810  6610619
3811  6294544
3812  6287876
3813  6606161
3814  6520387
3815  6254570
3816  6141674
3817  6303388
3818  6509391
3819  6247078
3820  5982406
3821  6138397
3822  6288674
3823  6248939
3824  5929371
3825  5835780
3826  6144903
3827  6166697
3828  5910810
3829  5753007
3830  5841574
3831  6100290
3832  5912717
3833  5590271
3834  5656495
3835  5838022
3836  5868872
3837  5596852
3838  5407251
3839  5684555
3840  5782354
3841  5561915
3842  5357242
3843  5371249
3844  5644251
3845  5557201
3846  5214133
3847  5220689
3848  5400163
3849  5487617
3850  5256178
3851  4993466
3852  5213708
3853  5380016
3854  5194523
3855  4951094
3856  4900238
3857  5176819
3858  5203037
3859  4848824
3860  4762100
3861  4930285
3862  5080097
3863  4914652
3864  4577100
3865  4699408
3866  4927291
3867  4832376
3868  4585446
3869  4444799
3870  4690702
3871  4827776
3872  4518576
3873  4344847
3874  4444929
3875  4619017
3876  4556903
3877  4188360
3878  4205846
3879  4465798
3880  4436635
3881  4220194
3882  4024685
3883  4205904
3884  4394966
3885  4133942
3886  3914459
3887  3967621
3888  4148065
3889  4173840
3890  3820396
3891  3742598
3892  3993521
3893  4045800
3894  3858195
3895  3599371
3896  3684435
3897  3945018
3898  3760701
3899  3504274
3900  3496394
3901  3680860
3902  3779611
3903  3466122
3904  3292494
3905  3506228
3906  3596126
3907  3472287
3908  3198704
3909  3201067
3910  3473869
3911  3385733
3912  3119709
3913  3044465
3914  3187244
3915  3351445
3916  3105007
3917  2857930
3918  3002662
3919  3131067
3920  3060722
3921  2820151
3922  2731930
3923  2995215
3924  2987450
3925  2738912
3926  2619786
3927  2696797
3928  2881407
3929  2716208
3930  2431497
3931  2530512
3932  2685388
3933  2665831
3934  2426855
3935  2271548
3936  2503284
3937  2569921
3938  2331222
3939  2173846
3940  2202487
3941  2412284
3942  2340032
3943  2028704
3944  2055073
3945  2219033
3946  2250397
3947  2049081
3948  1817626
3949  1989629
3950  2131210
3951  1950889
3952  1759425
3953  1723164
3954  1942214
3955  1949070
3956  1631706
3957  1593296
3958  1733568
3959  1795412
3960  1634466
3961  1368881
3962  1501574
3963  1686985
3964  1539574
3965  1340046
3966  1280635
3967  1470234
3968  1539789
3969  1234321
3970  1115008
3971  1249869
3972  1348116
3973  1246482
3974   962919
3975  1012689
3976  1233957
3977  1147013
3978   931596
3979   810965
3980   967459
3981  1124301
3982   841937
3983   660464
3984   754226
3985   907437
3986   869749
3987   564817
3988   509554
3989   746714
3990   741330
3991   544140
3992   358373
3993   460536
3994   663062
3995   478967
3996   248283
3997   287540
3998   424385
3999   467024
4000   192745
4001    44786
4002   244921
4003   301215
4004   143607
4005   -61779
4006   -24475
4007   217323
4008    95318
4009  -153337
4010  -175640
4011   -53330
4012    35756
4013  -195094
4014  -413637
4015  -235637
4016  -122791
4017  -233399
4018  -454002
4019  -504680
4020  -262376
4021  -289208
4022  -569205
4023  -647258
4024  -544982
4025  -394341
4026  -568535
4027  -827044
4028  -711871
4029  -574239
4030  -623234
4031  -844821
4032  -977910
4033  -758112
4034  -705278
4035  -944180
4036 -1076382
4037 -1022109
4038  -843064
4039  -934197
4040 -1224368
4041 -1185274
4042 -1026642
4043 -1035172
4044 -1233733
4045 -1417049
4046 -1238050
4047 -1117448
4048 -1323202
4049 -1485258
4050 -1474852
4051 -1305338
4052 -1322596
4053 -1612449
4054 -1653026
4055 -1503166
4056 -1467999
4057 -1600594
4058 -1826873
4059 -1718303
4060 -1544538
4061 -1693197
4062 -1879969
4063 -1934703
4064 -1781566
4065 -1722122
4066 -1990371
4067 -2084693
4068 -1959294
4069 -1885106
4070 -1974869
4071 -2204469
4072 -2184970
4073 -1993733
4074 -2088892
4075 -2270999
4076 -2364240
4077 -2243068
4078 -2133430
4079 -2352340
4080 -2500310
4081 -2389959
4082 -2309819
4083 -2358186
4084 -2596944
4085 -2631216
4086 -2441162
4087 -2490462
4088 -2660163
4089 -2764425
4090 -2688790
4091 -2543109
4092 -2718978
4093 -2903552
4094 -2830484
4095 -2738205
4096 -2745210
4097 -2975387
4098 -3077549
4099 -2883818
4100 -2856779
4101 -3026603
4102 -3179922
4103 -3131398
4104 -2942949
4105 -3067659
4106 -3306503
4107 -3281309
4108 -3161391
4109 -3130323
4110 -3324120
4111 -3479215
4112 -3320645
4113 -3248319
4114 -3385233
4115 -3547219
4116 -3574020
4117 -3382760
4118 -3426907
4119 -3662225
4120 -3699364
4121 -3593671
4122 -3512061
4123 -3663890
4124 -3875106
4125 -3755209
4126 -3644734
4127 -3751464
4128 -3930829
4129 -3992368
4130 -3800810
4131 -3782262
4132 -4026833
4133 -4090923
4134 -4002475
4135 -3889901
4136 -4009376
4137 -4256764
4138 -4191579
4139 -4045810
4140 -4106037
4141 -4275463
4142 -4390593
4143 -4224012
4144 -4134679
4145 -4340545
4146 -4476319
4147 -4428049
4148 -4303729
4149 -4339421
4150 -4607323
4151 -4612458
4152 -4451767
4153 -4448494
4154 -4593440
4155 -4759182
4156 -4656728
4157 -4507300
4158 -4670140
4159 -4832182
4160 -4836453
4161 -4704184
4162 -4680314
4163 -4924354
4164 -4996772
4165 -4839448
4166 -4808060
4167 -4912510
4168 -5112945
4169 -5067221
4170 -4890121
4171 -4997573
4172 -5171693
4173 -5213628
4174 -5102530
4175 -5019981
4176 -5223278
4177 -5357925
4178 -5241914
4179 -5172389
4180 -5239314
4181 -5440761
4182 -5457131
4183 -5270957
4184 -5313277
4185 -5491637
4186 -5568953
4187 -5487725
4188 -5356369
4189 -5531420
4190 -5716958
4191 -5624454
4192 -5534595
4193 -5561026
4194 -5751625
4195 -5819461
4196 -5641968
4197 -5632000
4198 -5790278
4199 -5888571
4200 -5863755
4201 -5726700
4202 -5830473
4203 -6026206
4204 -5988248
4205 -5890431
4206 -5872904
4207 -6031050
4208 -6160790
4209 -6015247
4210 -5956779
4211 -6097650
4212 -6227698
4213 -6217168
4214 -6072290
4215 -6120434
4216 -6332535
4217 -6328004
4218 -6221112
4219 -6183804
4220 -6320179
4221 -6486590
4222 -6374464
4223 -6275816
4224 -6392051
4225 -6523975
4226 -6568658
4227 -6412117
4228 -6397246
4229 -6599429
4230 -6656493
4231 -6573025
4232 -6515517
4233 -6594913
4234 -6779775
4235 -6720884
4236 -6602442
4237 -6673996
4238 -6797975
4239 -6867876
4240 -6752937
4241 -6685131
4242 -6876523
4243 -6958598
4244 -6902491
4245 -6818890
4246 -6858698
4247 -7055288
4248 -7037495
4249 -6900176
4250 -6935936
4251 -7072040
4252 -7171202
4253 -7066207
4254 -6976606
4255 -7139206
4256 -7256772
4257 -7203030
4258 -7106784
4259 -7110980
4260 -7311750
4261 -7340876
4262 -7205406
4263 -7208612
4264 -7322365
4265 -7453558
4266 -7404203
4267 -7248624
4268 -7362295
4269 -7514389
4270 -7499595
4271 -7396695
4272 -7365573
4273 -7552580
4274 -7645524
4275 -7512257
4276 -7468915
4277 -7564232
4278 -7702505
4279 -7684943
4280 -7527578
4281 -7591991
4282 -7752671
4283 -7776335
4284 -7694866
4285 -7619531
4286 -7768715
4287 -7902842
4288 -7806229
4289 -7722997
4290 -7781679
4291 -7932169
4292 -7970279
4293 -7800566
4294 -7808821
4295 -7973826
4296 -8037931
4297 -7973406
4298 -7867008
4299 -7967424
4300 -8139341
4301 -8071857
4302 -7976708
4303 -7990250
4304 -8132412
4305 -8224468
4306 -8085291
4307 -8037750
4308 -8173063
4309 -8265238
4310 -8240055
4311 -8108569
4312 -8157642
4313 -8343544
4314 -8326516
4315 -8225373
4316 -8209680
4317 -8328975
4318 -8455655
4319 -8340738
4320 -8255898
4321 -8364363
4322 -8465735
4323 -8471360
4324 -8355425
4325 -8348297
4326 -8528934
4327 -8559752
4328 -8473560
4329 -8426502
4330 -8503267
4331 -8645807
4332 -8578929
4333 -8466453
4334 -8545644
4335 -8653474
4336 -8689776
4337 -8579291
4338 -8538814
4339 -8706664
4340 -8771376
4341 -8686064
4342 -8622795
4343 -8666499
4344 -8820015
4345 -8795117
4346 -8668978
4347 -8712457
4348 -8828092
4349 -8890214
4350 -8802534
4351 -8712590
4352 -8854234
4353 -8944679
4354 -8892759
4355 -8814856
4356 -8830373
4357 -8981515
4358 -9002896
4359 -8874457
4360 -8879360
4361 -8978684
4362 -9058776
4363 -9005588
4364 -8890470
4365 -8986722
4366 -9110207
4367 -9066623
4368 -9003459
4369 -8982021
4370 -9122639
4371 -9183725
4372 -9056991
4373 -9031850
4374 -9113193
4375 -9204600
4376 -9183884
4377 -9051528
4378 -9116172
4379 -9254810
4380 -9250832
4381 -9170176
4382 -9126706
4383 -9234478
4384 -9332861
4385 -9227771
4386 -9169154
4387 -9230637
4388 -9337812
4389 -9351180
4390 -9220712
4391 -9231959
4392 -9372242
4393 -9388047
4394 -9325983
4395 -9251192
4396 -9337931
4397 -9458075
4398 -9384746
4399 -9308518
4400 -9348676
4401 -9452374
4402 -9490061
4403 -9369815
4404 -9346037
4405 -9472098
4406 -9510322
4407 -9465183
4408 -9371310
4409 -9428132
4410 -9568076
4411 -9526582
4412 -9440619
4413 -9447826
4414 -9532189
4415 -9614607
4416 -9497880
4417 -9429112
4418 -9546955
4419 -9622241
4420 -9587224
4421 -9488501
4422 -9507294
4423 -9653513
4424 -9646614
4425 -9541894
4426 -9531679
4427 -9609715
4428 -9704472
4429 -9626956
4430 -9533153
4431 -9609401
4432 -9704132
4433 -9701024
4434 -9606261
4435 -9573803
4436 -9713119
4437 -9747699
4438 -9652250
4439 -9603159
4440 -9668033
4441 -9780328
4442 -9744883
4443 -9622407
4444 -9671017
4445 -9763524
4446 -9782832
4447 -9697738
4448 -9637107
4449 -9748105
4450 -9818412
4451 -9736978
4452 -9683838
4453 -9712081
4454 -9823995
4455 -9818774
4456 -9700268
4457 -9709872
4458 -9803620
4459 -9839354
4460 -9775892
4461 -9684434
4462 -9784932
4463 -9873488
4464 -9814114
4465 -9744192
4466 -9741842
4467 -9848535
4468 -9881228
4469 -9765061
4470 -9748087
4471 -9822511
4472 -9880647
4473 -9850932
4474 -9744238
4475 -9790673
4476 -9892491
4477 -9863874
4478 -9789550
4479 -9760808
4480 -9852007
4481 -9917898
4482 -9819575
4483 -9768698
4484 -9830030
4485 -9901482
4486 -9890416
4487 -9782998
4488 -9794594
4489 -9897581
4490 -9894338
4491 -9827539
4492 -9788229
4493 -9849361
4494 -9936138
4495 -9856040
4496 -9793742
4497 -9821362
4498 -9893830
4499 -9905761
4500 -9799729
4501 -9784459
4502 -9891059
4503 -9899092
4504 -9846179
4505 -9785419
4506 -9821670
4507 -9923349
4508 -9876616
4509 -9786344
4510 -9810763
4511 -9869124
4512 -9900415
4513 -9815681
4514 -9761971
4515 -9857776
4516 -9896120
4517 -9847770
4518 -9776629
4519 -9791392
4520 -9897395
4521 -9867694
4522 -9778960
4523 -9774844
4524 -9833021
4525 -9882337
4526 -9815317
4527 -9741992
4528 -9820381
4529 -9867095
4530 -9834082
4531 -9761861
4532 -9750555
4533 -9846331
4534 -9847625
4535 -9760113
4536 -9735503
4537 -9789797
4538 -9849099
4539 -9798359
4540 -9706345
4541 -9745982
4542 -9817794
4543 -9803959
4544 -9724995
4545 -9679359
4546 -9782880
4547 -9813952
4548 -9720307
4549 -9682748
4550 -9716233
4551 -9793219
4552 -9759456
4553 -9653053
4554 -9678482
4555 -9744520
4556 -9750521
4557 -9681843
4558 -9632515
4559 -9701647
4560 -9748232
4561 -9677740
4562 -9628666
4563 -9635704
4564 -9698905
4565 -9706838
4566 -9602244
4567 -9590616
4568 -9663784
4569 -9678699
4570 -9629680
4571 -9556074
4572 -9600612
4573 -9669132
4574 -9613007
4575 -9545093
4576 -9541871
4577 -9603901
4578 -9632449
4579 -9539229
4580 -9501361
4581 -9559742
4582 -9592627
4583 -9556110
4584 -9462656
4585 -9478980
4586 -9564076
4587 -9527901
4588 -9467602
4589 -9435269
4590 -9491203
4591 -9537309
4592 -9452913
4593 -9395672
4594 -9440931
4595 -9480700
4596 -9460883
4597 -9374558
4598 -9360912
4599 -9441485
4600 -9434501
4601 -9367123
4602 -9324917
4603 -9358868
4604 -9426765
4605 -9351790
4606 -9283229
4607 -9302802
4608 -9352682
4609 -9353040
4610 -9270386
4611 -9234423
4612 -9306087
4613 -9316080
4614 -9256883
4615 -9200205
4616 -9212571
4617 -9274161
4618 -9246763
4619 -9159749
4620 -9169758
4621 -9210118
4622 -9226662
4623 -9157010
4624 -9092032
4625 -9152736
4626 -9181429
4627 -9130247
4628 -9068318
4629 -9057833
4630 -9129808
4631 -9111228
4632 -9030995
4633 -9017815
4634 -9050051
4635 -9076831
4636 -9027136
4637 -8947013
4638 -8982270
4639 -9020825
4640 -8984066
4641 -8928204
4642 -8901035
4643 -8960986
4644 -8968094
4645 -8880867
4646 -8852429
4647 -8877858
4648 -8908595
4649 -8868186
4650 -8788940
4651 -8804055
4652 -8848960
4653 -8828285
4654 -8770370
4655 -8733121
4656 -8777761
4657 -8795565
4658 -8720124
4659 -8678877
4660 -8692048
4661 -8726893
4662 -8704740
4663 -8627228
4664 -8621559
4665 -8666199
4666 -8657281
4667 -8588311
4668 -8540577
4669 -8577666
4670 -8614555
4671 -8549764
4672 -8495516
4673 -8496044
4674 -8538366
4675 -8533545
4676 -8442922
4677 -8421158
4678 -8463111
4679 -8463001
4680 -8417210
4681 -8352302
4682 -8367179
4683 -8418127
4684 -8366629
4685 -8304134
4686 -8294618
4687 -8317979
4688 -8337043
4689 -8252837
4690 -8213182
4691 -8243782
4692 -8258424
4693 -8214981
4694 -8151343
4695 -8154750
4696 -8200565
4697 -8166506
4698 -8106378
4699 -8079253
4700 -8091263
4701 -8118521
4702 -8051889
4703 -8003891
4704 -8026753
4705 -8036757
4706 -8009019
4707 -7944752
4708 -7917388
4709 -7970876
4710 -7946911
4711 -7889217
4712 -7853519
4713 -7861553
4714 -7894556
4715 -7844265
4716 -7776554
4717 -7781423
4718 -7811141
4719 -7789908
4720 -7719914
4721 -7683299
4722 -7727719
4723 -7720823
4724 -7658241
4725 -7618747
4726 -7616467
4727 -7652179
4728 -7608824
4729 -7543308
4730 -7537930
4731 -7553245
4732 -7551801
4733 -7494420
4734 -7443844
4735 -7470024
4736 -7480842
4737 -7425063
4738 -7379663
4739 -7363439
4740 -7399905
4741 -7378447
4742 -7302721
4743 -7282753
4744 -7302249
4745 -7301245
4746 -7254092
4747 -7180710
4748 -7206119
4749 -7223706
4750 -7174584
4751 -7122291
4752 -7093108
4753 -7128044
4754 -7119460
4755 -7047198
4756 -7013599
4757 -7030540
4758 -7039062
4759 -7000610
4760 -6923395
4761 -6924729
4762 -6953435
4763 -6921926
4764 -6868605
4765 -6828558
4766 -6850318
4767 -6855819
4768 -6793428
4769 -6753175
4770 -6751958
4771 -6762896
4772 -6735136
4773 -6663710
4774 -6645816
4775 -6671801
4776 -6650458
4777 -6597623
4778 -6556182
4779 -6565420
4780 -6578978
4781 -6521038
4782 -6474367
4783 -6464357
4784 -6473986
4785 -6451826
4786 -6388278
4787 -6358129
4788 -6381400
4789 -6365629
4790 -6318896
4791 -6276015
4792 -6269554
4793 -6283838
4794 -6239503
4795 -6183395
4796 -6161154
4797 -6178918
4798 -6166028
4799 -6107240
4800 -6063250
4801 -6076254
4802 -6073816
4803 -6029553
4804 -5975558
4805 -5964431
4806 -5979845
4807 -5949357
4808 -5897050
4809 -5870855
4810 -5878333
4811 -5865871
4812 -5815111
4813 -5766287
4814 -5772037
4815 -5765976
4816 -5735572
4817 -5679739
4818 -5654003
4819 -5678073
4820 -5649912
4821 -5590575
4822 -5562057
4823 -5560544
4824 -5565799
4825 -5512983
4826 -5457206
4827 -5450730
4828 -5459736
4829 -5431391
4830 -5372936
4831 -5341872
4832 -5358422
4833 -5337432
4834 -5285378
4835 -5245931
4836 -5237449
4837 -5245855
4838 -5212296
4839 -5139811
4840 -5138507
4841 -5140574
4842 -5119241
4843 -5063925
4844 -5019846
4845 -5030506
4846 -5020090
4847 -4967676
4848 -4928748
4849 -4904648
4850 -4921689
4851 -4885057
4852 -4825639
4853 -4807502
4854 -4809425
4855 -4791638
4856 -4745410
4857 -4694104
4858 -4701935
4859 -4693771
4860 -4645783
4861 -4599915
4862 -4579888
4863 -4588036
4864 -4563962
4865 -4498950
4866 -4473741
4867 -4470790
4868 -4463638
4869 -4414303
4870 -4368094
4871 -4355505
4872 -4369267
4873 -4318335
4874 -4266265
4875 -4242388
4876 -4249989
4877 -4232309
4878 -4169456
4879 -4135056
4880 -4129593
4881 -4132697
4882 -4083129
4883 -4028063
4884 -4018553
4885 -4022906
4886 -3990753
4887 -3936124
4888 -3896632
4889 -3900947
4890 -3897954
4891 -3834675
4892 -3800112
4893 -3784891
4894 -3782172
4895 -3747562
4896 -3696715
4897 -3671281
4898 -3674214
4899 -3642956
4900 -3595994
4901 -3558770
4902 -3549313
4903 -3552031
4904 -3502324
4905 -3448178
4906 -3438134
4907 -3434152
4908 -3410832
4909 -3346053
4910 -3316680
4911 -3317701
4912 -3301288
4913 -3257705
4914 -3210381
4915 -3196988
4916 -3198255
4917 -3150955
4918 -3107700
4919 -3081928
4920 -3079809
4921 -3063652
4922 -3004276
4923 -2967101
4924 -2969487
4925 -2948567
4926 -2909517
4927 -2855363
4928 -2841758
4929 -2849829
4930 -2808023
4931 -2753023
4932 -2728595
4933 -2722569
4934 -2708336
4935 -2654588
4936 -2617744
4937 -2604751
4938 -2594054
4939 -2558079
4940 -2506490
4941 -2481134
4942 -2486455
4943 -2456835
4944 -2403390
4945 -2373061
4946 -2369362
4947 -2354375
4948 -2305557
4949 -2250553
4950 -2248990
4951 -2231969
4952 -2207112
4953 -2155549
4954 -2122518
4955 -2133047
4956 -2102914
4957 -2053448
4958 -2013154
4959 -1992980
4960 -1995971
4961 -1942942
4962 -1891954
4963 -1885750
4964 -1875433
4965 -1850794
4966 -1801230
4967 -1762049
4968 -1764572
4969 -1749244
4970 -1689796
4971 -1658191
4972 -1634729
4973 -1636495
4974 -1601186
4975 -1539965
4976 -1525708
4977 -1518955
4978 -1497487
4979 -1437250
4980 -1400463
4981 -1398250
4982 -1383645
4983 -1336600
4984 -1294925
4985 -1274732
4986 -1274225
4987 -1240969
4988 -1180138
4989 -1159078
4990 -1149116
4991 -1130054
4992 -1085392
4993 -1033876
4994 -1031528
4995 -1021731
4996  -985534
4997  -935350
4998  -907769
4999  -915504
5000  -889583
5001  -818594
5002  -794913
5003  -788523
5004  -770477
5005  -730413
5006  -674445
5007  -666482
5008  -678351
5009  -620370
5010  -573963
5011  -545612
5012  -535975
5013  -527563
5014  -465852
5015  -423025
5016  -425127
5017  -410598
5018  -380770
5019  -310118
5020  -302403
5021  -302065
5022  -267289
5023  -218748
5024  -175947
5025  -176364
5026  -173755
5027  -111993
5028   -74451
5029   -59923
5030   -55215
5031   -20733
5032    38895
5033    62468
5034    61738
5035    89341
5036   133563
5037   182485
5038   190112
5039   182266
5040   236914
5041   293109
5042   304466
5043   311573
5044   333642
5045   381714
5046   431432
5047   422979
5048   440040
5049   493171
5050   535595
5051   550569
5052   539351
5053   588469
5054   640723
5055   662772
5056   673986
5057   690007
5058   744606
5059   790207
5060   783747
5061   795172
5062   842901
5063   889927
5064   910059
5065   907666
5066   933207
5067  1000112
5068  1023095
5069  1029720
5070  1034434
5071  1089021
5072  1149038
5073  1145683
5074  1151151
5075  1191281
5076  1241000
5077  1272528
5078  1262921
5079  1280438
5080  1341760
5081  1372434
5082  1383078
5083  1388223
5084  1435169
5085  1496253
5086  1503013
5087  1500717
5088  1533171
5089  1585398
5090  1617455
5091  1613154
5092  1622619
5093  1688360
5094  1725951
5095  1733054
5096  1733886
5097  1777555
5098  1849214
5099  1854662
5100  1845946
5101  1873179
5102  1917359
5103  1976234
5104  1966242
5105  1964496
5106  2029935
5107  2071265
5108  2084348
5109  2084081
5110  2103549
5111  2172066
5112  2194614
5113  2186312
5114  2209738
5115  2259803
5116  2314266
5117  2315114
5118  2310203
5119  2364868
5120  2409274
5121  2429264
5122  2422847
5123  2433394
5124  2505335
5125  2543632
5126  2528601
5127  2546122
5128  2588544
5129  2651582
5130  2660862
5131  2635577
5132  2688185
5133  2745569
5134  2769560
5135  2764021
5136  2767472
5137  2839859
5138  2878201
5139  2867624
5140  2877115
5141  2922061
5142  2976320
5143  2993135
5144  2966041
5145  3001755
5146  3067007
5147  3100967
5148  3091045
5149  3091542
5150  3148727
5151  3210629
5152  3199351
5153  3199634
5154  3223413
5155  3293639
5156  3326774
5157  3299529
5158  3321624
5159  3384849
5160  3418191
5161  3432376
5162  3412414
5163  3456308
5164  3519195
5165  3528572
5166  3519455
5167  3540455
5168  3605794
5169  3650847
5170  3618451
5171  3633590
5172  3686877
5173  3731062
5174  3742926
5175  3720321
5176  3760521
5177  3836683
5178  3849180
5179  3840154
5180  3848988
5181  3907371
5182  3968052
5183  3943518
5184  3935669
5185  3989773
5186  4039435
5187  4066223
5188  4032333
5189  4058780
5190  4132377
5191  4159226
5192  4150193
5193  4146698
5194  4195243
5195  4263266
5196  4256471
5197  4237222
5198  4277701
5199  4334467
5200  4364812
5201  4345958
5202  4355867
5203  4423820
5204  4460506
5205  4451995
5206  4445661
5207  4479487
5208  4553575
5209  4565589
5210  4533417
5211  4568665
5212  4620782
5213  4664064
5214  4643628
5215  4639806
5216  4703517
5217  4742586
5218  4744297
5219  4735647
5220  4755170
5221  4837870
5222  4854272
5223  4827029
5224  4851809
5225  4892847
5226  4949509
5227  4935549
5228  4908476
5229  4969654
5230  5023865
5231  5039548
5232  5023119
5233  5034345
5234  5104702
5235  5138223
5236  5106696
5237  5113498
5238  5164764
5239  5218929
5240  5218551
5241  5186011
5242  5231324
5243  5293972
5244  5314382
5245  5299072
5246  5292595
5247  5360500
5248  5412297
5249  5380477
5250  5385294
5251  5424306
5252  5482640
5253  5496327
5254  5454750
5255  5490294
5256  5552019
5257  5580927
5258  5562022
5259  5542777
5260  5605507
5261  5673193
5262  5646725
5263  5630886
5264  5672253
5265  5731415
5266  5755575
5267  5712755
5268  5725584
5269  5797023
5270  5830774
5271  5818609
5272  5790523
5273  5840694
5274  5913320
5275  5912071
5276  5886324
5277  5901775
5278  5966565
5279  6009840
5280  5969061
5281  5966165
5282  6024301
5283  6074370
5284  6074968
5285  6040380
5286  6066183
5287  6150130
5288  6148956
5289  6123615
5290  6132875
5291  6184504
5292  6244084
5293  6209102
5294  6190344
5295  6252459
5296  6301661
5297  6318534
5298  6266907
5299  6286898
5300  6370594
5301  6386759
5302  6353145
5303  6351036
5304  6396262
5305  6473586
5306  6456799
5307  6405533
5308  6456151
5309  6514477
5310  6536551
5311  6504536
5312  6487481
5313  6573775
5314  6608231
5315  6580937
5316  6570861
5317  6603912
5318  6672475
5319  6679518
5320  6630959
5321  6652107
5322  6709822
5323  6748201
5324  6725651
5325  6692389
5326  6761879
5327  6809168
5328  6794784
5329  6776345
5330  6785568
5331  6867623
5332  6886622
5333  6833677
5334  6842517
5335  6894653
5336  6946388
5337  6940043
5338  6887004
5339  6938693
5340  7008131
5341  6996285
5342  6962168
5343  6965136
5344  7036080
5345  7083479
5346  7035072
5347  7024728
5348  7075554
5349  7127239
5350  7128838
5351  7073517
5352  7102646
5353  7175716
5354  7182284
5355  7158669
5356  7141875
5357  7202606
5358  7263588
5359  7219670
5360  7199232
5361  7237995
5362  7294106
5363  7312125
5364  7248549
5365  7262352
5366  7342759
5367  7355133
5368  7334305
5369  7308246
5370  7352623
5371  7425447
5372  7388793
5373  7363996
5374  7386882
5375  7443050
5376  7475643
5377  7419685
5378  7418893
5379  7492811
5380  7519166
5381  7500033
5382  7454160
5383  7493215
5384  7573600
5385  7556277
5386  7510194
5387  7528036
5388  7579719
5389  7637300
5390  7574446
5391  7546372
5392  7618223
5393  7661734
5394  7653302
5395  7610378
5396  7617064
5397  7711445
5398  7706049
5399  7661207
5400  7663622
5401  7703131
5402  7763991
5403  7730941
5404  7682493
5405  7733411
5406  7774491
5407  7784390
5408  7746779
5409  7738114
5410  7819311
5411  7841457
5412  7792308
5413  7783824
5414  7811316
5415  7876442
5416  7856245
5417  7795398
5418  7841917
5419  7903917
5420  7916825
5421  7867488
5422  7833638
5423  7917265
5424  7964138
5425  7911953
5426  7881857
5427  7909980
5428  7976712
5429  7986238
5430  7911107
5431  7932690
5432  7998473
5433  8026646
5434  7985336
5435  7934192
5436  7998848
5437  8064605
5438  8028320
5439  7987064
5440  7992640
5441  8073509
5442  8101582
5443  8014938
5444  8016412
5445  8070213
5446  8110978
5447  8085518
5448  8019325
5449  8065194
5450  8145891
5451  8128264
5452  8082233
5453  8066162
5454  8133527
5455  8188314
5456  8110641
5457  8078946
5458  8134965
5459  8184379
5460  8175176
5461  8103612
5462  8121068
5463  8206752
5464  8201792
5465  8162639
5466  8127668
5467  8181268
5468  8251200
5469  8192579
5470  8150122
5471  8186429
5472  8244206
5473  8260890
5474  8179457
5475  8165665
5476  8254848
5477  8272623
5478  8233102
5479  8186265
5480  8216580
5481  8303132
5482  8265026
5483  8215608
5484  8227948
5485  8277960
5486  8317405
5487  8254787
5488  8211248
5489  8281952
5490  8310952
5491  8285940
5492  8239874
5493  8258238
5494  8331839
5495  8323454
5496  8253938
5497  8259765
5498  8298514
5499  8351735
5500  8298275
5501  8236740
5502  8297458
5503  8354435
5504  8330162
5505  8278379
5506  8261987
5507  8354920
5508  8360974
5509  8289031
5510  8275230
5511  8312248
5512  8369879
5513  8340553
5514  8262578
5515  8307974
5516  8364224
5517  8363244
5518  8304342
5519  8271147
5520  8349493
5521  8379361
5522  8311418
5523  8284215
5524  8317486
5525  8374223
5526  8358383
5527  8273298
5528  8300246
5529  8357146
5530  8365622
5531  8319710
5532  8264287
5533  8327286
5534  8383632
5535  8324870
5536  8274328
5537  8304663
5538  8362732
5539  8373932
5540  8277590
5541  8275218
5542  8348255
5543  8355485
5544  8319352
5545  8252904
5546  8302987
5547  8376587
5548  8331499
5549  8271707
5550  8268431
5551  8333057
5552  8361768
5553  8270250
5554  8234556
5555  8311325
5556  8341751
5557  8319752
5558  8236018
5559  8250122
5560  8340930
5561  8314477
5562  8244532
5563  8227965
5564  8281854
5565  8334281
5566  8250730
5567  8211847
5568  8265295
5569  8306780
5570  8288190
5571  8204066
5572  8199649
5573  8289357
5574  8283688
5575  8219742
5576  8182391
5577  8225210
5578  8293065
5579  8236547
5580  8155082
5581  8193374
5582  8249720
5583  8248585
5584  8168433
5585  8125504
5586  8220327
5587  8246910
5588  8185693
5589  8125801
5590  8148512
5591  8239741
5592  8199992
5593  8107267
5594  8111150
5595  8169006
5596  8200414
5597  8132625
5598  8054643
5599  8131971
5600  8176494
5601  8129887
5602  8071410
5603  8056528
5604  8146286
5605  8139941
5606  8043646
5607  8037342
5608  8079104
5609  8124495
5610  8077797
5611  7990822
5612  8033733
5613  8096515
5614  8058603
5615  7996134
5616  7957803
5617  8040584
5618  8070381
5619  7979070
5620  7947977
5621  7986700
5622  8035709
5623  8006896
5624  7900873
5625  7920851
5626  7999264
5627  7977488
5628  7910320
5629  7861621
5630  7930205
5631  7985709
5632  7893580
5633  7843766
5634  7862768
5635  7919413
5636  7917394
5637  7812717
5638  7804733
5639  7876760
5640  7887080
5641  7836418
5642  7755274
5643  7799786
5644  7869746
5645  7805790
5646  7731608
5647  7737299
5648  7791622
5649  7819190
5650  7710116
5651  7682036
5652  7751333
5653  7764146
5654  7725665
5655  7642350
5656  7657915
5657  7739575
5658  7689819
5659  7618128
5660  7604838
5661  7656265
5662  7699921
5663  7609394
5664  7544716
5665  7602730
5666  7634642
5667  7603211
5668  7511799
5669  7508072
5670  7601004
5671  7582130
5672  7492585
5673  7471475
5674  7502161
5675  7565106
5676  7484185
5677  7401333
5678  7439908
5679  7484806
5680  7474110
5681  7387803
5682  7345817
5683  7443423
5684  7446279
5685  7361718
5686  7320689
5687  7341278
5688  7403285
5689  7351072
5690  7250781
5691  7281850
5692  7333681
5693  7330125
5694  7252054
5695  7189934
5696  7268714
5697  7297951
5698  7216264
5699  7154167
5700  7156620
5701  7242437
5702  7218854
5703  7105446
5704  7105991
5705  7159731
5706  7179386
5707  7110976
5708  7010417
5709  7077655
5710  7131082
5711  7063007
5712  6995156
5713  6973721
5714  7059238
5715  7064063
5716  6944089
5717  6915264
5718  6966578
5719  7005235
5720  6945912
5721  6839993
5722  6867786
5723  6941051
5724  6912842
5725  6826996
5726  6779807
5727  6849201
5728  6897608
5729  6784703
5730  6722083
5731  6755935
5732  6806065
5733  6786102
5734  6663817
5735  6660843
5736  6753366
5737  6735770
5738  6649859
5739  6589462
5740  6628817
5741  6694959
5742  6604795
5743  6526978
5744  6544156
5745  6606674
5746  6606724
5747  6489482
5748  6449770
5749  6539662
5750  6538419
5751  6471457
5752  6378405
5753  6402620
5754  6490529
5755  6433977
5756  6326746
5757  6328310
5758  6381276
5759  6410483
5760  6301239
5761  6225260
5762  6304704
5763  6324364
5764  6276088
5765  6186772
5766  6178697
5767  6265119
5768  6236140
5769  6134345
5770  6106328
5771  6149549
5772  6184695
5773  6107570
5774  6009116
5775  6064347
5776  6104064
5777  6067684
5778  5978437
5779  5943023
5780  6034473
5781  6030586
5782  5916445
5783  5874375
5784  5893265
5785  5965037
5786  5910744
5787  5786747
5788  5816290
5789  5876207
5790  5856182
5791  5767795
5792  5694036
5793  5778347
5794  5802366
5795  5708113
5796  5645373
5797  5649896
5798  5716361
5799  5692852
5800  5566308
5801  5565442
5802  5622927
5803  5619522
5804  5540598
5805  5454533
5806  5514638
5807  5567553
5808  5484962
5809  5408824
5810  5396922
5811  5464347
5812  5459576
5813  5329880
5814  5310604
5815  5365672
5816  5377749
5817  5317682
5818  5208597
5819  5243602
5820  5320060
5821  5253613
5822  5166067
5823  5142406
5824  5194390
5825  5223250
5826  5099570
5827  5045993
5828  5099769
5829  5129112
5830  5088130
5831  4968817
5832  4969031
5833  5061615
5834  5010911
5835  4919202
5836  4863648
5837  4918186
5838  4977658
5839  4864830
5840  4776984
5841  4825167
5842  4863653
5843  4847410
5844  4713933
5845  4686127
5846  4775396
5847  4757349
5848  4677770
5849  4605525
5850  4632606
5851  4706114
5852  4628352
5853  4523016
5854  4537627
5855  4586384
5856  4581736
5857  4467324
5858  4402174
5859  4494778
5860  4498931
5861  4421487
5862  4336910
5863  4344741
5864  4438761
5865  4379619
5866  4249477
5867  4248367
5868  4299657
5869  4326125
5870  4220980
5871  4119776
5872  4192510
5873  4242904
5874  4176503
5875  4075663
5876  4033797
5877  4133279
5878  4131222
5879  3992841
5880  3947531
5881  3998992
5882  4050715
5883  3971993
5884  3848405
5885  3886271
5886  3948937
5887  3904614
5888  3806979
5889  3741087
5890  3826765
5891  3855355
5892  3731362
5893  3673898
5894  3695171
5895  3757378
5896  3708151
5897  3571202
5898  3573237
5899  3649507
5900  3624000
5901  3540784
5902  3449229
5903  3521158
5904  3572295
5905  3466639
5906  3384966
5907  3380621
5908  3444805
5909  3439871
5910  3295437
5911  3265185
5912  3339841
5913  3336893
5914  3272461
5915  3168326
5916  3196350
5917  3277516
5918  3184853
5919  3093299
5920  3070435
5921  3130625
5922  3150922
5923  3022498
5924  2964851
5925  3023443
5926  3049393
5927  2992170
5928  2873091
5929  2874985
5930  2967513
5931  2911459
5932  2806815
5933  2770924
5934  2812980
5935  2861498
5936  2749861
5937  2665813
5938  2707871
5939  2737168
5940  2701495
5941  2585477
5942  2553973
5943  2649769
5944  2623530
5945  2531151
5946  2473613
5947  2497077
5948  2562148
5949  2472410
5950  2353078
5951  2389295
5952  2429162
5953  2422788
5954  2298958
5955  2243061
5956  2331366
5957  2339086
5958  2236929
5959  2158977
5960  2167535
5961  2251582
5962  2190104
5963  2055065
5964  2064456
5965  2110166
5966  2122728
5967  2020697
5968  1933584
5969  2001277
5970  2028597
5971  1947547
5972  1860322
5973  1842190
5974  1932670
5975  1901572
5976  1762449
5977  1747282
5978  1802505
5979  1826901
5980  1728401
5981  1611963
5982  1668972
5983  1724580
5984  1648851
5985  1555475
5986  1519655
5987  1607220
5988  1620482
5989  1474337
5990  1422318
5991  1469665
5992  1505439
5993  1451482
5994  1301797
5995  1325826
5996  1405528
5997  1370187
5998  1269989
5999  1196840
6000  1265585
6001  1311647
6002  1182140
6003  1107737
6004  1131141
6005  1185718
6006  1153265
6007  1013483
6008  1005656
6009  1088770
6010  1065359
6011   978839
6012   884026
6013   935381
6014   999800
6015   899143
6016   792337
6017   810448
6018   864365
6019   868745
6020   722573
6021   668978
6022   760994
6023   763604
6024   681514
6025   571322
6026   581523
6027   682481
6028   615233
6029   498322
6030   483775
6031   532672
6032   570770
6033   437524
6034   344643
6035   419392
6036   446756
6037   393215
6038   274893
6039   257186
6040   363005
6041   333331
6042   204928
6043   159700
6044   198116
6045   255110
6046   151920
6047    32838
6048    85533
6049   122719
6050   107262
6051    -5363
6052   -69004
6053    31071
6054    29814
6055   -86937
6056  -151549
6057  -134894
6058   -66160
6059  -131435
6060  -265645
6061  -234387
6062  -186042
6063  -192590
6064  -300672
6065  -388149
6066  -306208
6067  -278422
6068  -381053
6069  -457827
6070  -466954
6071  -376205
6072  -412992
6073  -552731
6074  -566532
6075  -514749
6076  -501526
6077  -586095
6078  -701940
6079  -641071
6080  -583117
6081  -668549
6082  -751501
6083  -783975
6084  -703974
6085  -698732
6086  -840349
6087  -890023
6088  -830468
6089  -812530
6090  -869689
6091  -994313
6092  -970151
6093  -884884
6094  -954072
6095 -1044066
6096 -1105011
6097 -1027282
6098  -991743
6099 -1136378
6100 -1198362
6101 -1151374
6102 -1113160
6103 -1148202
6104 -1293384
6105 -1295262
6106 -1204289
6107 -1237695
6108 -1346125
6109 -1411002
6110 -1363944
6111 -1287603
6112 -1403028
6113 -1495705
6114 -1472052
6115 -1419312
6116 -1436426
6117 -1572680
6118 -1621768
6119 -1528004
6120 -1527164
6121 -1616904
6122 -1701383
6123 -1686475
6124 -1590671
6125 -1666807
6126 -1796375
6127 -1786788
6128 -1731707
6129 -1714152
6130 -1854887
6131 -1934204
6132 -1844419
6133 -1820043
6134 -1894020
6135 -1989711
6136 -1998130
6137 -1890614
6138 -1947033
6139 -2081165
6140 -2103613
6141 -2049164
6142 -2013878
6143 -2114371
6144 -2228473
6145 -2158457
6146 -2103884
6147 -2166960
6148 -2277342
6149 -2312135
6150 -2205079
6151 -2216492
6152 -2357587
6153 -2396704
6154 -2358659
6155 -2287942
6156 -2363629
6157 -2510751
6158 -2469199
6159 -2406112
6160 -2439014
6161 -2544231
6162 -2622404
6163 -2522137
6164 -2487114
6165 -2611849
6166 -2676283
6167 -2662584
6168 -2590152
6169 -2624082
6170 -2779341
6171 -2775739
6172 -2701308
6173 -2709729
6174 -2805610
6175 -2898194
6176 -2827265
6177 -2760503
6178 -2859054
6179 -2955365
6180 -2962630
6181 -2889148
6182 -2883987
6183 -3038558
6184 -3074766
6185 -2995055
6186 -2969170
6187 -3051419
6188 -3175415
6189 -3126068
6190 -3036200
6191 -3118229
6192 -3227311
6193 -3255396
6194 -3182735
6195 -3153613
6196 -3279988
6197 -3352481
6198 -3287212
6199 -3250848
6200 -3289521
6201 -3426235
6202 -3434668
6203 -3326375
6204 -3370955
6205 -3473453
6206 -3526206
6207 -3469715
6208 -3403768
6209 -3514595
6210 -3617015
6211 -3567561
6212 -3528403
6213 -3539042
6214 -3673567
6215 -3707932
6216 -3599431
6217 -3619924
6218 -3718376
6219 -3781879
6220 -3752058
6221 -3664891
6222 -3756199
6223 -3871609
6224 -3851018
6225 -3796695
6226 -3791971
6227 -3908283
6228 -3981766
6229 -3872838
6230 -3864851
6231 -3952039
6232 -4034923
6233 -4027315
6234 -3932235
6235 -3987015
6236 -4115800
6237 -4113048
6238 -4055560
6239 -4022641
6240 -4135168
6241 -4231348
6242 -4149398
6243 -4103674
6244 -4183028
6245 -4273700
6246 -4302121
6247 -4200262
6248 -4205661
6249 -4344676
6250 -4364576
6251 -4312730
6252 -4273589
6253 -4348069
6254 -4471973
6255 -4418439
6256 -4352115
6257 -4412971
6258 -4501389
6259 -4542358
6260 -4449229
6261 -4426993
6262 -4566361
6263 -4610286
6264 -4564152
6265 -4507364
6266 -4555445
6267 -4702026
6268 -4673498
6269 -4580827
6270 -4616131
6271 -4703457
6272 -4783308
6273 -4704350
6274 -4638741
6275 -4765434
6276 -4851324
6277 -4822056
6278 -4745415
6279 -4755331
6280 -4908085
6281 -4921656
6282 -4827153
6283 -4825456
6284 -4912103
6285 -5010100
6286 -4958413
6287 -4866727
6288 -4958583
6289 -5057236
6290 -5055737
6291 -4976986
6292 -4955166
6293 -5098871
6294 -5155408
6295 -5054248
6296 -5039875
6297 -5104544
6298 -5222322
6299 -5202648
6300 -5087153
6301 -5141546
6302 -5250893
6303 -5276323
6304 -5209339
6305 -5148422
6306 -5279607
6307 -5370935
6308 -5295218
6309 -5243266
6310 -5286513
6311 -5408677
6312 -5428099
6313 -5299830
6314 -5322064
6315 -5434988
6316 -5485500
6317 -5436411
6318 -5353943
6319 -5444379
6320 -5569154
6321 -5517818
6322 -5452221
6323 -5453784
6324 -5577828
6325 -5633634
6326 -5525137
6327 -5503787
6328 -5607607
6329 -5677615
6330 -5653717
6331 -5550992
6332 -5605192
6333 -5740936
6334 -5716818
6335 -5653700
6336 -5632029
6337 -5733279
6338 -5832577
6339 -5732804
6340 -5682164
6341 -5769178
6342 -5847838
6343 -5850866
6344 -5748896
6345 -5761753
6346 -5902509
6347 -5916468
6348 -5847845
6349 -5809115
6350 -5884344
6351 -6003838
6352 -5939207
6353 -5849831
6354 -5915253
6355 -6007082
6356 -6036753
6357 -5939302
6358 -5913078
6359 -6049614
6360 -6095212
6361 -6039894
6362 -5980307
6363 -6023408
6364 -6153744
6365 -6118041
6366 -6027567
6367 -6058091
6368 -6148512
6369 -6197175
6370 -6130227
6371 -6066361
6372 -6190569
6373 -6247239
6374 -6207907
6375 -6137378
6376 -6151796
6377 -6284486
6378 -6287584
6379 -6188436
6380 -6208113
6381 -6285915
6382 -6362457
6383 -6291221
6384 -6209608
6385 -6308458
6386 -6393402
6387 -6359673
6388 -6295346
6389 -6284459
6390 -6413847
6391 -6455841
6392 -6351446
6393 -6335462
6394 -6403645
6395 -6500229
6396 -6467291
6397 -6349505
6398 -6419273
6399 -6518812
6400 -6520217
6401 -6452431
6402 -6411973
6403 -6527444
6404 -6594594
6405 -6494395
6406 -6462974
6407 -6510739
6408 -6613315
6409 -6609822
6410 -6496004
6411 -6516064
6412 -6634797
6413 -6655120
6414 -6594885
6415 -6526684
6416 -6620495
6417 -6728169
6418 -6637202
6419 -6575743
6420 -6611244
6421 -6714543
6422 -6749863
6423 -6630983
6424 -6621972
6425 -6730405
6426 -6777735
6427 -6729060
6428 -6638014
6429 -6697463
6430 -6827312
6431 -6779960
6432 -6700033
6433 -6701957
6434 -6803198
6435 -6869119
6436 -6759404
6437 -6706109
6438 -6805838
6439 -6878403
6440 -6843567
6441 -6740526
6442 -6760722
6443 -6909419
6444 -6906843
6445 -6812899
6446 -6784139
6447 -6869220
6448 -6971813
6449 -6875027
6450 -6796325
6451 -6867728
6452 -6952037
6453 -6960556
6454 -6859376
6455 -6836926
6456 -6977827
6457 -7005263
6458 -6916721
6459 -6866436
6460 -6927914
6461 -7043751
6462 -6984591
6463 -6878067
6464 -6936603
6465 -7022935
6466 -7058956
6467 -6952977
6468 -6902009
6469 -7024974
6470 -7085993
6471 -7004820
6472 -6936899
6473 -6962903
6474 -7095648
6475 -7091104
6476 -6968061
6477 -6980432
6478 -7074344
6479 -7129208
6480 -7054144
6481 -6952310
6482 -7048906
6483 -7135200
6484 -7090904
6485 -7016752
6486 -7017454
6487 -7127558
6488 -7167043
6489 -7045931
6490 -7030125
6491 -7101570
6492 -7166961
6493 -7122327
6494 -7017812
6495 -7080327
6496 -7183499
6497 -7161656
6498 -7089301
6499 -7052457
6500 -7159433
6501 -7216904
6502 -7102698
6503 -7061061
6504 -7127572
6505 -7204296
6506 -7194851
6507 -7077905
6508 -7104443
6509 -7219115
6510 -7215337
6511 -7137387
6512 -7078779
6513 -7158027
6514 -7258134
6515 -7168096
6516 -7100182
6517 -7146167
6518 -7230689
6519 -7246210
6520 -7120307
6521 -7104459
6522 -7223157
6523 -7244849
6524 -7182008
6525 -7101816
6526 -7162724
6527 -7285018
6528 -7216366
6529 -7121256
6530 -7148944
6531 -7225451
6532 -7277533
6533 -7169195
6534 -7112817
6535 -7221013
6536 -7260248
6537 -7212410
6538 -7136647
6539 -7149884
6540 -7278338
6541 -7245535
6542 -7139850
6543 -7142861
6544 -7216376
6545 -7286754
6546 -7183037
6547 -7109359
6548 -7206053
6549 -7270564
6550 -7242427
6551 -7135881
6552 -7135882
6553 -7264235
6554 -7264618
6555 -7154190
6556 -7126316
6557 -7194574
6558 -7284318
6559 -7216460
6560 -7110760
6561 -7172490
6562 -7258438
6563 -7253599
6564 -7153703
6565 -7094119
6566 -7222878
6567 -7261470
6568 -7167323
6569 -7110754
6570 -7163725
6571 -7258196
6572 -7223416
6573 -7094135
6574 -7137595
6575 -7214223
6576 -7232650
6577 -7149238
6578 -7073446
6579 -7175839
6580 -7247290
6581 -7177984
6582 -7090907
6583 -7101923
6584 -7214880
6585 -7219410
6586 -7079640
6587 -7070994
6588 -7168295
6589 -7215088
6590 -7153784
6591 -7035360
6592 -7108325
6593 -7217220
6594 -7160106
6595 -7069117
6596 -7043642
6597 -7149339
6598 -7199961
6599 -7069368
6600 -7024658
6601 -7101883
6602 -7170017
6603 -7136793
6604 -7004898
6605 -7029972
6606 -7153825
6607 -7124328
6608 -7037440
6609 -6985153
6610 -7071534
6611 -7154609
6612 -7051042
6613 -6972040
6614 -7031917
6615 -7093682
6616 -7091635
6617 -6958856
6618 -6952532
6619 -7070128
6620 -7072443
6621 -6998229
6622 -6925792
6623 -6977038
6624 -7095692
6625 -7006692
6626 -6910539
6627 -6934841
6628 -7016124
6629 -7040953
6630 -6917400
6631 -6865096
6632 -6989146
6633 -7018517
6634 -6946102
6635 -6860989
6636 -6884258
6637 -6995080
6638 -6958418
6639 -6845366
6640 -6847179
6641 -6915786
6642 -6970665
6643 -6879846
6644 -6783789
6645 -6870910
6646 -6932408
6647 -6884876
6648 -6791848
6649 -6770525
6650 -6897272
6651 -6891032
6652 -6777861
6653 -6753594
6654 -6818272
6655 -6881543
6656 -6811149
6657 -6702908
6658 -6760248
6659 -6833911
6660 -6798679
6661 -6702835
6662 -6670450
6663 -6779025
6664 -6810543
6665 -6695441
6666 -6648032
6667 -6691980
6668 -6774711
6669 -6728558
6670 -6595162
6671 -6628218
6672 -6725290
6673 -6715824
6674 -6622732
6675 -6559695
6676 -6649359
6677 -6712207
6678 -6609673
6679 -6538017
6680 -6559708
6681 -6648759
6682 -6640291
6683 -6499260
6684 -6500148
6685 -6590883
6686 -6609374
6687 -6532938
6688 -6447140
6689 -6507578
6690 -6588531
6691 -6508050
6692 -6419417
6693 -6423808
6694 -6513732
6695 -6538054
6696 -6402097
6697 -6365900
6698 -6457278
6699 -6489367
6700 -6429042
6701 -6312682
6702 -6347883
6703 -6454592
6704 -6409328
6705 -6309766
6706 -6285261
6707 -6369237
6708 -6434089
6709 -6296483
6710 -6212442
6711 -6303676
6712 -6354992
6713 -6310641
6714 -6188966
6715 -6183078
6716 -6310573
6717 -6292227
6718 -6187023
6719 -6137890
6720 -6202435
6721 -6286504
6722 -6183011
6723 -6071060
6724 -6131823
6725 -6195178
6726 -6190529
6727 -6068753
6728 -6026049
6729 -6145259
6730 -6166371
6731 -6062476
6732 -5991214
6733 -6011694
6734 -6126673
6735 -6063027
6736 -5938193
6737 -5954584
6738 -6029205
6739 -6050540
6740 -5941996
6741 -5860254
6742 -5955329
6743 -6008484
6744 -5926128
6745 -5826168
6746 -5834249
6747 -5950676
6748 -5929607
6749 -5790388
6750 -5779173
6751 -5850582
6752 -5897713
6753 -5802984
6754 -5686264
6755 -5752633
6756 -5834952
6757 -5782055
6758 -5679016
6759 -5651450
6760 -5758840
6761 -5780601
6762 -5646824
6763 -5593603
6764 -5643063
6765 -5713433
6766 -5661874
6767 -5520067
6768 -5560540
6769 -5644011
6770 -5629192
6771 -5528919
6772 -5464791
6773 -5547831
6774 -5604835
6775 -5482000
6776 -5418569
6777 -5448422
6778 -5521187
6779 -5507149
6780 -5363880
6781 -5358851
6782 -5456889
6783 -5443782
6784 -5363196
6785 -5277934
6786 -5337433
6787 -5413172
6788 -5328199
6789 -5236605
6790 -5246078
6791 -5317312
6792 -5332657
6793 -5193746
6794 -5158874
6795 -5240736
6796 -5258816
6797 -5187100
6798 -5084018
6799 -5118093
6800 -5226010
6801 -5161268
6802 -5049920
6803 -5043654
6804 -5110762
6805 -5140125
6806 -5016050
6807 -4945753
6808 -5021495
6809 -5061809
6810 -5014999
6811 -4900705
6812 -4900443
6813 -5010116
6814 -4969543
6815 -4864538
6816 -4826069
6817 -4871818
6818 -4941019
6819 -4833171
6820 -4736658
6821 -4798799
6822 -4858784
6823 -4814910
6824 -4704624
6825 -4676000
6826 -4788051
6827 -4776328
6828 -4659443
6829 -4610311
6830 -4647826
6831 -4730979
6832 -4652501
6833 -4523140
6834 -4564670
6835 -4635868
6836 -4628713
6837 -4519048
6838 -4429722
6839 -4542753
6840 -4579728
6841 -4470582
6842 -4401612
6843 -4404280
6844 -4504572
6845 -4462089
6846 -4325373
6847 -4324343
6848 -4395060
6849 -4412666
6850 -4321165
6851 -4209138
6852 -4286480
6853 -4356292
6854 -4271092
6855 -4187010
6856 -4168357
6857 -4261051
6858 -4255797
6859 -4105746
6860 -4084604
6861 -4149678
6862 -4190526
6863 -4114947
6864 -3991608
6865 -4040607
6866 -4126464
6867 -4057970
6868 -3962856
6869 -3912852
6870 -4005319
6871 -4042873
6872 -3908883
6873 -3840710
6874 -3897092
6875 -3951874
6876 -3920181
6877 -3765997
6878 -3776227
6879 -3874933
6880 -3842681
6881 -3738577
6882 -3673681
6883 -3741179
6884 -3820265
6885 -3702971
6886 -3608660
6887 -3631230
6888 -3707804
6889 -3692879
6890 -3551340
6891 -3508659
6892 -3610424
6893 -3617515
6894 -3525895
6895 -3438439
6896 -3473211
6897 -3572061
6898 -3488609
6899 -3370697
6900 -3380276
6901 -3436769
6902 -3460539
6903 -3326794
6904 -3254429
6905 -3349822
6906 -3385095
6907 -3306507
6908 -3198891
6909 -3203015
6910 -3308525
6911 -3258981
6912 -3137979
6913 -3110709
6914 -3168557
6915 -3228723
6916 -3115194
6917 -3007993
6918 -3078175
6919 -3132464
6920 -3077322
6921 -2961075
6922 -2928846
6923 -3033926
6924 -3031615
6925 -2908878
6926 -2859698
6927 -2902790
6928 -2974119
6929 -2890507
6930 -2757901
6931 -2794085
6932 -2859322
6933 -2831527
6934 -2729795
6935 -2661635
6936 -2761212
6937 -2785646
6938 -2679376
6939 -2610534
6940 -2628836
6941 -2704112
6942 -2655986
6943 -2510394
6944 -2527556
6945 -2593081
6946 -2590850
6947 -2497906
6948 -2414622
6949 -2484268
6950 -2541411
6951 -2435197
6952 -2346252
6953 -2348354
6954 -2428979
6955 -2413974
6956 -2273318
6957 -2243931
6958 -2323682
6959 -2341425
6960 -2263665
6961 -2143212
6962 -2191298
6963 -2273524
6964 -2193018
6965 -2094596
6966 -2067587
6967 -2144764
6968 -2172713
6969 -2037490
6970 -1980879
6971 -2039240
6972 -2074280
6973 -2017189
6974 -1885770
6975 -1904302
6976 -1995432
6977 -1946157
6978 -1850113
6979 -1801456
6980 -1862385
6981 -1920668
6982 -1793580
6983 -1704271
6984 -1756518
6985 -1804054
6986 -1777003
6987 -1632292
6988 -1624138
6989 -1724899
6990 -1714049
6991 -1605669
6992 -1535549
6993 -1572860
6994 -1654403
6995 -1556091
6996 -1434053
6997 -1460349
6998 -1531979
6999 -1528191
7000 -1398805
7001 -1332407
7002 -1439109
7003 -1455820
7004 -1362613
7005 -1261242
7006 -1278089
7007 -1378895
7008 -1316024
7009 -1180851
7010 -1187092
7011 -1246303
7012 -1272457
7013 -1161970
7014 -1058787
7015 -1140544
7016 -1186296
7017 -1106566
7018 -1003980
7019  -987197
7020 -1093056
7021 -1070230
7022  -933991
7023  -905334
7024  -959080
7025 -1006233
7026  -915346
7027  -789808
7028  -848370
7029  -909781
7030  -858764
7031  -753417
7032  -704884
7033  -807663
7034  -819122
7035  -689264
7036  -629748
7037  -662608
7038  -734603
7039  -674352
7040  -530099
7041  -552001
7042  -632180
7043  -611274
7044  -516739
7045  -424879
7046  -508850
7047  -553906
7048  -442619
7049  -353524
7050  -370963
7051  -446313
7052  -435208
7053  -283471
7054  -269010
7055  -347388
7056  -353497
7057  -265688
7058  -156136
7059  -201334
7060  -293538
7061  -193731
7062   -98581
7063   -91687
7064  -170727
7065  -179072
7066   -32513
7067    18536
7068   -58210
7069   -78331
7070   -13845
7071   108766
7072    78611
7073   -14776
7074    43172
7075   149246
7076   187877
7077   126541
7078    72980
7079   208690
7080   295155
7081   234716
7082   189794
7083   222129
7084   348846
7085   372102
7086   258065
7087   287905
7088   400728
7089   459125
7090   416062
7091   356915
7092   449134
7093   550093
7094   509478
7095   466737
7096   473249
7097   596314
7098   645642
7099   557092
7100   551835
7101   653102
7102   722988
7103   697833
7104   606345
7105   683511
7106   806115
7107   783068
7108   728023
7109   731672
7110   841130
7111   926474
7112   834142
7113   806546
7114   891796
7115   976931
7116   972494
7117   884753
7118   913919
7119  1053949
7120  1065992
7121  1012609
7122   989051
7123  1077305
7124  1187532
7125  1116654
7126  1053908
7127  1127381
7128  1224411
7129  1250764
7130  1157243
7131  1158089
7132  1294353
7133  1344115
7134  1290983
7135  1246451
7136  1299136
7137  1435708
7138  1401422
7139  1318757
7140  1366387
7141  1471773
7142  1527590
7143  1439798
7144  1395945
7145  1533499
7146  1600742
7147  1562326
7148  1495890
7149  1530749
7150  1678161
7151  1677154
7152  1575952
7153  1604526
7154  1702782
7155  1784436
7156  1719434
7157  1641898
7158  1751234
7159  1852709
7160  1828274
7161  1760991
7162  1755770
7163  1910704
7164  1954232
7165  1856259
7166  1840523
7167  1917424
7168  2022081
7169  1998384
7170  1895959
7171  1968249
7172  2082260
7173  2096887
7174  2031740
7175  2006976
7176  2127733
7177  2199671
7178  2125969
7179  2086636
7180  2144689
7181  2256500
7182  2260774
7183  2160866
7184  2201093
7185  2315209
7186  2342754
7187  2292599
7188  2238533
7189  2332758
7190  2444505
7191  2380947
7192  2333373
7193  2366669
7194  2476376
7195  2527638
7196  2420422
7197  2420144
7198  2527432
7199  2585451
7200  2553404
7201  2480876
7202  2541296
7203  2670021
7204  2648009
7205  2586614
7206  2593966
7207  2691725
7208  2768103
7209  2673890
7210  2640350
7211  2734481
7212  2810361
7213  2809176
7214  2719939
7215  2758535
7216  2891608
7217  2890280
7218  2825228
7219  2816825
7220  2897427
7221  2995638
7222  2923050
7223  2864037
7224  2942358
7225  3033851
7226  3045183
7227  2966819
7228  2960631
7229  3102371
7230  3127706
7231  3062563
7232  3028248
7233  3097630
7234  3217093
7235  3173177
7236  3090930
7237  3160585
7238  3248047
7239  3282664
7240  3195622
7241  3163951
7242  3289690
7243  3343948
7244  3300638
7245  3250929
7246  3290268
7247  3421861
7248  3416602
7249  3322896
7250  3351463
7251  3435798
7252  3497820
7253  3441132
7254  3376135
7255  3483145
7256  3563673
7257  3535160
7258  3477679
7259  3491991
7260  3618776
7261  3640363
7262  3539394
7263  3553925
7264  3629135
7265  3706844
7266  3668574
7267  3585390
7268  3670253
7269  3770250
7270  3753069
7271  3687226
7272  3672796
7273  3799059
7274  3852663
7275  3765024
7276  3736629
7277  3814432
7278  3912039
7279  3895047
7280  3785257
7281  3837378
7282  3954888
7283  3967960
7284  3901380
7285  3861122
7286  3959753
7287  4059343
7288  3985509
7289  3934557
7290  3989906
7291  4086188
7292  4111642
7293  4001728
7294  4007466
7295  4133554
7296  4169655
7297  4117272
7298  4049304
7299  4130366
7300  4253883
7301  4198364
7302  4124287
7303  4161189
7304  4256287
7305  4310393
7306  4200655
7307  4177281
7308  4297149
7309  4355225
7310  4323190
7311  4241470
7312  4283971
7313  4427932
7314  4401456
7315  4326371
7316  4317082
7317  4411246
7318  4499550
7319  4417283
7320  4346269
7321  4456818
7322  4532388
7323  4515215
7324  4436134
7325  4437280
7326  4569015
7327  4587263
7328  4510101
7329  4486955
7330  4551244
7331  4662264
7332  4621212
7333  4529401
7334  4588543
7335  4675371
7336  4694359
7337  4614080
7338  4582234
7339  4707555
7340  4755541
7341  4701722
7342  4659290
7343  4700252
7344  4811936
7345  4798310
7346  4695164
7347  4735165
7348  4816539
7349  4858387
7350  4795531
7351  4742778
7352  4842719
7353  4928349
7354  4873221
7355  4817425
7356  4834668
7357  4954714
7358  4973400
7359  4865057
7360  4859709
7361  4955245
7362  5013450
7363  4981747
7364  4889722
7365  4968196
7366  5069536
7367  5030336
7368  4974727
7369  4962063
7370  5065527
7371  5127191
7372  5027067
7373  5007006
7374  5083590
7375  5155331
7376  5132294
7377  5041435
7378  5078186
7379  5193944
7380  5185933
7381  5123120
7382  5088246
7383  5188079
7384  5264699
7385  5178135
7386  5134141
7387  5201998
7388  5281114
7389  5276818
7390  5178157
7391  5189789
7392  5312908
7393  5323468
7394  5262384
7395  5221661
7396  5290542
7397  5395473
7398  5327251
7399  5258258
7400  5301107
7401  5390244
7402  5415680
7403  5317639
7404  5293979
7405  5413444
7406  5452797
7407  5406361
7408  5338158
7409  5381363
7410  5500391
7411  5467546
7412  5381343
7413  5407102
7414  5482361
7415  5539581
7416  5456498
7417  5404809
7418  5502111
7419  5563293
7420  5519383
7421  5453749
7422  5466181
7423  5603180
7424  5589280
7425  5503838
7426  5500099
7427  5580138
7428  5648097
7429  5578812
7430  5496969
7431  5582611
7432  5661623
7433  5642864
7434  5570971
7435  5551286
7436  5676300
7437  5713096
7438  5617965
7439  5582567
7440  5643372
7441  5743226
7442  5700276
7443  5591147
7444  5647233
7445  5743962
7446  5761317
7447  5678453
7448  5630892
7449  5735750
7450  5812828
7451  5720404
7452  5665865
7453  5704516
7454  5806152
7455  5805873
7456  5700346
7457  5713711
7458  5809946
7459  5843780
7460  5789027
7461  5706244
7462  5784281
7463  5875286
7464  5817114
7465  5755735
7466  5760146
7467  5874269
7468  5911133
7469  5791253
7470  5770741
7471  5862183
7472  5907919
7473  5873487
7474  5772431
7475  5830582
7476  5933578
7477  5909371
7478  5834507
7479  5825738
7480  5906104
7481  5988629
7482  5876290
7483  5820296
7484  5903017
7485  5966109
7486  5954424
7487  5854024
7488  5861495
7489  5983249
7490  5978062
7491  5910145
7492  5869041
7493  5937827
7494  6030128
7495  5953187
7496  5876624
7497  5936356
7498  6009100
7499  6017345
7500  5929935
7501  5901499
7502  6009608
7503  6035747
7504  5968401
7505  5915278
7506  5959880
7507  6066863
7508  6023480
7509  5934398
7510  5965500
7511  6037643
7512  6074192
7513  5992261
7514  5931230
7515  6029628
7516  6072802
7517  6026884
7518  5957259
7519  5979902
7520  6089961
7521  6079467
7522  5973642
7523  5982619
7524  6049347
7525  6109732
7526  6036613
7527  5953860
7528  6031059
7529  6107400
7530  6071694
7531  5996310
7532  5985330
7533  6100495
7534  6112033
7535  6010228
7536  5993722
7537  6054192
7538  6118796
7539  6077791
7540  5977981
7541  6037066
7542  6121652
7543  6106704
7544  6026401
7545  5995456
7546  6087756
7547  6137351
7548  6041957
7549  6005883
7550  6048114
7551  6131683
7552  6114372
7553  5999231
7554  6023886
7555  6119301
7556  6120706
7557  6047017
7558  5984285
7559  6071785
7560  6145206
7561  6074896
7562  6010178
7563  6037370
7564  6110675
7565  6131047
7566  6008331
7567  5997112
7568  6093869
7569  6121305
7570  6075917
7571  5986666
7572  6043652
7573  6142314
7574  6086438
7575  6007307
7576  6004507
7577  6089191
7578  6135052
7579  6023514
7580  5984922
7581  6069272
7582  6113138
7583  6077130
7584  5982898
7585  6004912
7586  6112832
7587  6091017
7588  5998750
7589  5977885
7590  6046972
7591  6118391
7592  6029134
7593  5952997
7594  6015364
7595  6089136
7596  6072710
7597  5968950
7598  5950400
7599  6069821
7600  6078946
7601  5989598
7602  5943120
7603  5993081
7604  6085423
7605  6027653
7606  5923887
7607  5971156
7608  6049053
7609  6051166
7610  5954826
7611  5905316
7612  6012742
7613  6050901
7614  5974924
7615  5917923
7616  5935925
7617  6037504
7618  6009782
7619  5900923
7620  5906578
7621  5980280
7622  6018621
7623  5941268
7624  5859622
7625  5949026
7626  6004586
7627  5950922
7628  5875167
7629  5876926
7630  5973701
7631  5978440
7632  5860678
7633  5853811
7634  5911892
7635  5964134
7636  5903759
7637  5811848
7638  5859484
7639  5945364
7640  5906839
7641  5831405
7642  5797425
7643  5894391
7644  5934043
7645  5828101
7646  5780800
7647  5842444
7648  5898507
7649  5870222
7650  5755508
7651  5782801
7652  5862867
7653  5855681
7654  5781761
7655  5738792
7656  5804453
7657  5866011
7658  5786502
7659  5723438
7660  5752888
7661  5808756
7662  5809962
7663  5699853
7664  5689287
7665  5782969
7666  5791594
7667  5729901
7668  5658245
7669  5706694
7670  5791401
7671  5722683
7672  5639690
7673  5653115
7674  5726277
7675  5747893
7676  5634786
7677  5600253
7678  5687946
7679  5715858
7680  5656419
7681  5574717
7682  5594245
7683  5692336
7684  5649333
7685  5564374
7686  5550584
7687  5621650
7688  5664612
7689  5571086
7690  5503388
7691  5580379
7692  5613582
7693  5577523
7694  5494755
7695  5483250
7696  5584104
7697  5573872
7698  5474980
7699  5459748
7700  5500659
7701  5565817
7702  5490734
7703  5399800
7704  5452602
7705  5517895
7706  5497882
7707  5407742
7708  5365353
7709  5473304
7710  5491374
7711  5395707
7712  5341649
7713  5374948
7714  5454859
7715  5411449
7716  5292789
7717  5327649
7718  5393523
7719  5401802
7720  5316546
7721  5246064
7722  5336626
7723  5387209
7724  5301866
7725  5230114
7726  5237383
7727  5334013
7728  5321886
7729  5205798
7730  5192597
7731  5263715
7732  5293993
7733  5223024
7734  5127546
7735  5185658
7736  5252868
7737  5197822
7738  5122929
7739  5108263
7740  5188849
7741  5213478
7742  5100240
7743  5067905
7744  5114193
7745  5159850
7746  5113035
7747  5006180
7748  5031090
7749  5129399
7750  5089146
7751  5007508
7752  4966472
7753  5041894
7754  5085789
7755  4981781
7756  4923186
7757  4968462
7758  5020517
7759  5007403
7760  4882689
7761  4880829
7762  4979494
7763  4971311
7764  4888938
7765  4827765
7766  4873361
7767  4957757
7768  4872059
7769  4784532
7770  4805385
7771  4877105
7772  4882583
7773  4772242
7774  4728707
7775  4819128
7776  4834940
7777  4755807
7778  4687813
7779  4703347
7780  4799334
7781  4753546
7782  4654319
7783  4655197
7784  4709500
7785  4738253
7786  4644258
7787  4570966
7788  4640943
7789  4682923
7790  4623539
7791  4548236
7792  4544838
7793  4640529
7794  4608986
7795  4510734
7796  4492468
7797  4533546
7798  4580955
7799  4509353
7800  4412552
7801  4470168
7802  4519969
7803  4487043
7804  4403417
7805  4364707
7806  4456710
7807  4469345
7808  4364299
7809  4328042
7810  4354669
7811  4425618
7812  4366206
7813  4262547
7814  4291314
7815  4356539
7816  4331589
7817  4254709
7818  4188856
7819  4273364
7820  4304246
7821  4209083
7822  4152474
7823  4178294
7824  4241989
7825  4219266
7826  4099829
7827  4109430
7828  4169898
7829  4173479
7830  4097243
7831  4025088
7832  4077290
7833  4146235
7834  4061840
7835  3991598
7836  3989721
7837  4068341
7838  4060891
7839  3941017
7840  3910955
7841  3986936
7842  3998988
7843  3942356
7844  3842241
7845  3882288
7846  3965850
7847  3915097
7848  3820087
7849  3795075
7850  3857247
7851  3888983
7852  3782849
7853  3724994
7854  3777684
7855  3825077
7856  3778613
7857  3673332
7858  3683210
7859  3773120
7860  3729903
7861  3645233
7862  3604288
7863  3659261
7864  3710259
7865  3623657
7866  3542294
7867  3587597
7868  3622981
7869  3615195
7870  3503179
7871  3478545
7872  3563173
7873  3564065
7874  3480674
7875  3416983
7876  3441092
7877  3532361
7878  3455008
7879  3348821
7880  3367943
7881  3429181
7882  3429757
7883  3328727
7884  3267012
7885  3350648
7886  3373465
7887  3310544
7888  3228913
7889  3231338
7890  3313162
7891  3283348
7892  3166680
7893  3164058
7894  3216197
7895  3240305
7896  3157894
7897  3071637
7898  3130061
7899  3183242
7900  3130972
7901  3047431
7902  3016517
7903  3102501
7904  3095794
7905  2986485
7906  2951335
7907  3004303
7908  3044940
7909  2985331
7910  2877685
7911  2913310
7912  2971914
7913  2937687
7914  2844756
7915  2804264
7916  2874441
7917  2917474
7918  2791476
7919  2751338
7920  2778321
7921  2836603
7922  2800075
7923  2677793
7924  2684171
7925  2761406
7926  2743107
7927  2664264
7928  2592617
7929  2661921
7930  2705769
7931  2626986
7932  2548838
7933  2558854
7934  2608540
7935  2608829
7936  2490996
7937  2469189
7938  2540103
7939  2538433
7940  2478186
7941  2404272
7942  2423434
7943  2500526
7944  2423528
7945  2348399
7946  2337770
7947  2387886
7948  2405954
7949  2298734
7950  2249206
7951  2314039
7952  2334398
7953  2282595
7954  2187811
7955  2195162
7956  2269076
7957  2229977
7958  2139572
7959  2117487
7960  2157601
7961  2205996
7962  2108282
7963  2031066
7964  2078559
7965  2121105
7966  2076573
7967  1985241
7968  1958863
7969  2055430
7970  2031649
7971  1940740
7972  1906565
7973  1928025
7974  1984681
7975  1921239
7976  1817314
7977  1848746
7978  1884923
7979  1877339
7980  1784749
7981  1738234
7982  1822457
7983  1838854
7984  1738487
7985  1681589
7986  1695584
7987  1770466
7988  1720916
7989  1605856
7990  1617356
7991  1672496
7992  1658659
7993  1590814
7994  1510543
7995  1583756
7996  1618752
7997  1537910
7998  1459967
7999  1456807
8000  1537062
8001  1519997
8002  1397322
8003  1386862
8004  1438543
8005  1462029
8006  1388793
8007  1290576
8008  1332695
8009  1398355
8010  1334501
8011  1255889
8012  1224261
8013  1301135
8014  1316714
8015  1207909
8016  1150866
8017  1203177
8018  1229809
8019  1193102
8020  1074313
8021  1097507
8022  1167334
8023  1142978
8024  1048064
8025  1003884
8026  1058134
8027  1106483
8028   997799
8029   929165
8030   963386
8031  1015480
8032   980068
8033   874225
8034   857966
8035   940473
8036   926987
8037   847957
8038   775790
8039   818199
8040   876786
8041   806101
8042   708660
8043   731848
8044   777696
8045   785950
8046   670672
8047   628055
8048   690082
8049   712213
8050   642949
8051   562485
8052   563692
8053   657910
8054   607847
8055   519312
8056   491206
8057   543828
8058   565107
8059   476119
8060   397809
8061   461070
8062   481981
8063   445490
8064   346340
8065   340819
8066   422948
8067   401537
8068   299561
8069   269760
8070   301552
8071   356586
8072   273694
8073   180114
8074   213647
8075   269946
8076   234015
8077   155095
8078   101142
8079   192013
8080   186452
8081    96697
8082    41307
8083    73630
8084   126166
8085    88681
8086   -37785
8087    -4201
8088    38516
8089    33527
8090   -55181
8091  -114892
8092   -61443
8093   -21526
8094  -109308
8095  -161426
8096  -167490
8097   -98503
8098  -123786
8099  -230149
8100  -245044
8101  -183079
8102  -191188
8103  -249320
8104  -344887
8105  -280642
8106  -246360
8107  -297895
8108  -383663
8109  -379614
8110  -338674
8111  -313420
8112  -448168
8113  -460594
8114  -431536
8115  -384267
8116  -462775
8117  -535878
8118  -536749
8119  -429476
8120  -545635
8121  -504932
##END NTUPLES=NMR FID
##END=
