# Supplementary material for: An untargeted multi-technique metabolomics approach to studying intracellular metabolites of HepG2 cells exposed to 2,3,7,8-tetrachlorodibenzo-p-dioxin
Source: BMC Genomics. 2011 May 20;12:251. doi: 10.1186/1471-2164-12-251 (PMC3141663; doi:10.1186/1471-2164-12-251)
Supplement: Additional file 2 — Metadata and NMR raw data: ZIP file containing: -All NMR raw data (in JCAMP-DX format ".dx") -The metadata on NMR (polars & apolars), LC-MS and GC-MS data sets (as Tab delimited files ".txt"). [file 1471-2164-12-251-S2.ZIP › TE/Ainhoa/SAFETY COPY D Disk/TRABAJO/ARTICLES/ARTICLE Metabolomics TCDD_ACCEPTED/JCAMP_DX_NMR_data_and_all_metadata/NMR_polar_TCDD_p17.4D.dx]

##TITLE=NMR_polar_TCDD_p17.4D
##JCAMPDX= 6.0         $$ Bruker NMR JCAMP-DX V2.0
##DATA TYPE= NMR FID
##DATA CLASS= NTUPLES
##ORIGIN= Bruker BioSpin GmbH
##OWNER= bruker
$$ 1.72 TOPSPIN		Version 2.1
$$ 2011-04-15 14:55:32.187 +0200  WUR\bruker@RIK1030
$$ Compression mode = fixed
##.OBSERVE FREQUENCY= 400.13188529
##.OBSERVE NUCLEUS= ^1H
##.DELAY= (6, 6)
##.ACQUISITION MODE= SIMULTANEOUS (DQD)
##.ACQUISITION SCHEME= undefined
##.AVERAGES= 1024
##.DIGITISER RES= 18
##SPECTROMETER/DATA SYSTEM= avance400
##.PULSE SEQUENCE= zgpr
##.SOLVENT NAME= D2O
##.SHIFT REFERENCE= INTERNAL, D2O, 1, 12.29218
##AUDIT TRAIL= $$ (NUMBER, WHEN, WHO, WHERE, PROCESS, VERSION, WHAT)
$$ ##TITLE= Audit trail, TOPSPIN		Version 1.3
$$ ##JCAMPDX= 5.01
$$ ##ORIGIN= Bruker BioSpin GmbH
$$ ##OWNER= bruker
$$ $$ P:\NMR-data/data/WUR-bruker/nmr/AR230708.4D_2/1/audita.txt
$$ ##AUDIT TRAIL=  $$ (NUMBER, WHEN, WHO, WHERE, VERSION, WHAT)
(   1,<2008-07-30 18:10:36.727 +0200>,<WUR\bruker>,<RIK1030>,<TOPSPIN 1.3>,
      <created by zg, POWCHK disabled, PULCHK disabled
       configuration hash MD5:
       D1 93 94 B6 6B D6 3B BD 35 EA 0D 0D AE B0 63 FA
       data hash MD5: 16K
       A4 0A 50 5B F8 71 A5 34 3B 05 65 A8 04 EC 3C 23>)
(   2,<2008-07-30 18:10:43.430 +0200>,<WUR\bruker>,<RIK1030>,<TOPSPIN 1.3>,
      <user comment:
       ICON-NMR User ID: WUR\bruker
       data hash MD5: 16K
       A4 0A 50 5B F8 71 A5 34 3B 05 65 A8 04 EC 3C 23>)
(   3,<2008-07-30 18:10:43.633 +0200>,<WUR\bruker>,<RIK1030>,<TOPSPIN 1.3>,
      <wrpa from 1 1 "AR230708.4D" "WUR-bruker" "D:\NMRautomation"
       data hash MD5: 16K
       A4 0A 50 5B F8 71 A5 34 3B 05 65 A8 04 EC 3C 23>)
(   4,<2011-04-15 14:55:29.999 +0200>,<WUR\bruker>,<RIK1030>,<proc1d>,<TOPSPIN 2.1>,
      <convdta from       1 "NMR_polar_TCDD_p17.4D" "Ainhoa_raw_data" "P:\NMR-data"
       data hash MD5: 16244
       C5 A8 F2 16 C2 8C 06 A9 51 BA F4 DC 10 AD 7A 60>)
$$ ##END=
$$ 
$$ $$ hash MD5
$$ $$ 9E E2 21 34 76 09 18 57 96 98 1C 02 E0 9A 16 0E
##$RELAX= 
##$BRUKER FILE EXP=format.temp
$$ EDIT_PAR COMMAND FILE
$$ 
$$ DI_MODE         LONG
$$ ED_ENTRY        ACQU
$$ ORDER           FILE
$$ 
$$ 
$$ HEADER		"F2 - Acquisition Parameters"
$$ T_NAME		Date_
$$ 		TYPE	R64
$$ 		CLASS	ACQU
$$ 		SUBRANGE 0.0 50000000
$$ 		REL	"Date_=itodate(DATE)"
$$ 		INV_REL	"DATE=datetoi(Date_,DATE)"
$$ 		FORMAT	"%14.0f"
$$ 		TEXT	" "
$$ END
$$ T_NAME		Time
$$ 		TYPE	R32
$$ 		CLASS	ACQU
$$ 		SUBRANGE 0.0 1000000
$$ 		REL	"Time=itotime(DATE)"
$$ 		INV_REL	"DATE=timetoi(Time,DATE)"
$$ 		FORMAT	"%14.2f"
$$ 		TEXT	" "
$$ END
$$ NAME		INSTRUM
$$ 		TEXT	" "
$$ END
$$ NAME		PROBHD
$$ 		FORMAT	"%14.14s"
$$ 		TEXT	" "
$$ END
$$ NAME		PULPROG
$$ 		TEXT	" "
$$ END
$$ NAME		TD
$$ 		TEXT	" "
$$ END
$$ NAME		SOLVENT
$$ 		TEXT	" "
$$ END
$$ NAME		NS
$$ 		TEXT	" "
$$ END
$$ NAME		DS
$$ 		TEXT	" "
$$ END
$$ T_NAME		SWH
$$ 		TYPE	R32
$$ 		CLASS	ACQU
$$ 		SUBRANGE 0.0 1e8
$$ 		REL	"SWH=SW*SFO1"
$$ 		INV_REL "SW=SWH/SFO1"
$$ 		UNIT	"Hz"
$$ 		FORMAT	"%14.3f Hz"
$$ 		TEXT	" "
$$ END
$$ T_NAME          FIDRES
$$                 TYPE    R32
$$                 CLASS   ACQU
$$                 SUBRANGE 0.0 100000
$$                 REL     "FIDRES=SW*SFO1/TD"
$$                 INV_REL "TD = nextpow(SW*SFO1/FIDRES)"
$$ 		UNIT	"Hz"
$$ 		FORMAT	"%14.6f Hz"
$$ 		TEXT	" "
$$ END
$$ T_NAME          AQ
$$ 		TYPE	R32
$$ 		CLASS	ACQU
$$ 		SUBRANGE 0.0 1000
$$ 		REL	"AQ=aqcalc(SW,SFO1,TD,DIGTYP)"
$$ 		INV_REL	"TD=tdcalc(SW,SFO1,1.0e6*AQ,DIGTYP)"
$$ 		UNIT	"sec"
$$ 		FORMAT	"%14.7f sec"
$$ 		TEXT	" "
$$ END
$$ NAME		RG
$$ 		TEXT	" "
$$ END
$$ T_NAME          DW
$$ 		TYPE	R32
$$ 		CLASS	ACQU
$$ 		SUBRANGE 0.0 1000000
$$ 		REL	"DW=1/(2*SW*SFO1)"
$$ 		INV_REL	"SW=1000000/(2*(0.005+DW)*SFO1)"
$$ 		UNIT	"usec"
$$ 		FORMAT	"%14.3lf usec"
$$ 		TEXT	" "
$$ END
$$ NAME		DE
$$ 		FORMAT	"%14.2f usec"
$$ 		TEXT	" "
$$ END
$$ NAME		TE
$$ 		FORMAT	"%14.1f K"
$$ 		TEXT	" "
$$ END
$$ T_NAME		D1
$$ 		TYPE	R32
$$ 		CLASS	ACQU
$$ 		SUBRANGE 0.0 1e38
$$ 		REL	"D1=D[1]"
$$ 		INV_REL	"D[1]=D1"
$$ 		UNIT	"sec"
$$ 		FORMAT	"%14.8f sec"
$$ 		TEXT	" "
$$ END
$$ T_NAME		d12
$$ 		TYPE	R32
$$ 		SUBRANGE 0.0 1e8
$$ 		CLASS	ACQU
$$ 		REL	"d12=20u"
$$ 		INV_REL	"D[0]=d12"
$$ 		UNIT	"sec"
$$ 		TEXT	" "
$$ 		FORMAT	"%14.8f sec"
$$ 		NONEDIT
$$ END
$$ NAME		TD0
$$ 		TEXT	" "
$$ END
$$ HEADER		"======== CHANNEL f1 ========"
$$ NAME		NUC1
$$ 		NONEDIT
$$ 		TEXT	" "
$$ END
$$ T_NAME		P1
$$ 		TYPE	R32
$$ 		CLASS	ACQU
$$ 		SUBRANGE 0.0 1.0e10
$$ 		REL	"P1=P[1]"
$$ 		INV_REL	"P[1]=P1"
$$ 		UNIT	"usec"
$$ 		FORMAT	"%14.2f usec"
$$ 		TEXT	" "
$$ END
$$ T_NAME		PL1
$$ 		TYPE	R32
$$ 		CLASS	ACQU
$$ 		SUBRANGE -6.0 1e38
$$ 		REL	"PL1=PL[1]"
$$ 		INV_REL	"PL[1]=PL1"
$$ 		UNIT	"dB"
$$ 		FORMAT	"%14.2f dB"
$$ 		TEXT	" "
$$ END
$$ T_NAME		PL9
$$ 		TYPE	R32
$$ 		CLASS	ACQU
$$ 		SUBRANGE -6.0 1e38
$$ 		REL	"PL9=PL[9]"
$$ 		INV_REL	"PL[9]=PL9"
$$ 		UNIT	"dB"
$$ 		FORMAT	"%14.2f dB"
$$ 		TEXT	" "
$$ END
$$ NAME		SFO1
$$ 		FORMAT	"%14.7f MHz"
$$ 		TEXT	" "
$$ END
##$RELAX= 
##$BRUKER FILE EXP=scon
$$ ##TITLE= Parameter file, TOPSPIN		Version 1.3
$$ ##JCAMPDX= 5.0
$$ ##DATATYPE= Parameter Values
$$ ##ORIGIN= Bruker BioSpin GmbH
$$ ##OWNER= bruker
$$ $$ 2008-07-30 17:07:32.026 +0200  WUR\bruker@RIK1030
$$ $$ D:\NMRautomation/data/WUR-bruker/nmr/AR230708.4D/1/scon
$$ ##$BLKPA= (0..15)
3 3 3 3 3 3 3 3 3 3 3 3 3 3 3 3 
$$ ##$BLKTR= (0..15)
3 3 3 3 3 3 3 3 3 3 3 3 3 3 3 3 
$$ ##$DE1= 2
$$ ##$DE2= 2
$$ ##$DEADC= 4
$$ ##$DEPA= 2
$$ ##$DERX= 3
$$ ##$PHASP4= (0..15)
0.5 0.5 0.5 0.5 0.5 0.5 0.5 0.5 0.5 0.5 0.5 0.5 0.5 0.5 0.5 0.5 
$$ ##$PHASPR= (0..15)
3 3 3 3 3 3 3 3 3 3 3 3 3 3 3 3 
$$ ##$SHAPPR= (0..15)
1.6 1.6 1.6 1.6 1.6 1.6 1.6 1.6 1.6 1.6 1.6 1.6 1.6 1.6 1.6 1.6 
$$ ##END=
##$RELAX= 
##$BRUKER FILE EXP=prosol_History
$$ #*******************************************************************
$$ #
$$ # $Source: /sc/CvsTree/sc/gen/src/prg/scripts/tix/prosol/lib/lists/default,v $
$$ #
$$ # Copyright (c) 1999
$$ # BRUKER ANALYTIK GMBH
$$ # D-76287 Rheinstetten, Germany
$$ #
$$ # All Rights Reserved
$$ #
$$ #
$$ # $Id: default,v 1.11.6.4 2006/06/09 10:27:10 ber Exp $
$$ #
$$ #*******************************************************************
$$ #../conf/instr/spect/prosol/relations/default
$$ #avance-version (05/10/24)
$$ #
$$ #pulses
$$ #
$$ P[0]=P90[F1];				#  90 deg pulse F1
$$ P[1]=P90[F1];				#  90 deg pulse F1
$$ P[2]=P90[F1]*2;				# 180 deg pulse F1
$$ P[3]=P90[F2];				#  90 deg pulse F2
$$ P[4]=P90[F2]*2;				# 180 deg pulse F2
$$ P[5]=PTOC[F1]*0.66;			#  60 deg pulse F1, TOCSY 
$$ P[6]=PTOC[F1];				#  90 deg pulse F1, TOCSY
$$ P[7]=PTOC[F1]*2;			# 180 deg pulse F1, TOCSY
$$ P[8]=PSH3[F1];                          #  90 deg selective F1, WET
$$ P[9]=PTOC[F2];				#  90 deg pulse F2, TOCSY
$$ P[10]=PTOC[F2]*2;			# 180 deg pulse F2, TOCSY
$$ P[11]=PSH1[F1];				#  90 deg selective F1
$$ P[12]=PSH2[F1];				# 180 deg selective F1
$$ #
$$ P[14]=PSH3[F2];				# 180 deg inversion, adiabatic
$$ P[15]=TROE[F1];				# cw pulse F1, ROESY
$$ P[18]=PSH7[F1];				# off-resonance presat F1
$$ P[21]=P90[F3];				#  90 deg pulse F3
$$ P[22]=P90[F3]*2;			# 180 deg pulse F3
$$ P[23]=P90[F4];				#  90 deg pulse F4
$$ P[24]=PSH2[F2];				# 180 deg refocussing, adiabatic
$$ P[25]=PROE[F1]*2;			# 180 deg pulse, Shaka ROESY
$$ P[27]=P90[F1];				#  90 deg pulse F1, WATERGATE
$$ #
$$ P[29]=PSH8[F1];                         # flip back pulse
$$ P[31]=PSH15[F2];                        # 180 deg adiabatic, F2, 13C x-filter
$$ P[32]=PSH16[F1];                        # 180 deg adiabatic, F1, z-spoil
$$ #P[33]=PSH[F1];                         #  90 deg, F1, hadamard
$$ #P[34]=PSH[F1];                         # 180 deg, F1, hadamard
$$ #P[35]=PSH[F2];                         #  90 deg, F2, hadamard
$$ #P[36]=PSH[F2];                         # 180 deg, F2, hadamard
$$ #P[37]=PSH[F3];                         #  90 deg, F3, hadamard
$$ #P[38]=PSH[F3];                         # 180 deg, F3, hadamard
$$ #
$$ P[63]=PSH11[F2];                        # 180 deg adiabatic decoupling, F2, 13C
$$ #
$$ #decoupling pulses
$$ #
$$ PCPD[1]=PCPDP[F1];			# 90 deg pulse F1, dec.
$$ PCPD[2]=PCPDP[F2];			# 90 deg pulse F2, dec.
$$ PCPD[3]=PCPDP[F3];			# 90 deg pulse F3, dec.
$$ #
$$ #power levels
$$ #
$$ PL[1]=PL90[F1];				# high power, F1
$$ PL[2]=PL90[F2];				# high power, F2
$$ PL[3]=PL90[F3];				# high power, F3
$$ PL[4]=PL90[F4];				# high power, F4
$$ PL[9]=PLCW[F1];				# presat power, F1
$$ PL[10]=PLTOC[F1];			# TOCSY power, F1
$$ PL[11]=PLROE[F1];			# ROESY power, F1
$$ PL[12]=PLCPDP[F2];			# dec. power, F2
$$ PL[13]=PLCPD2[F2];			# dec. power 2, F2
$$ PL[14]=PLNOE[F2];			# low power cw, F2
$$ PL[15]=PLTOC[F2];			# TOCSY power, F2
$$ PL[16]=PLCPDP[F3];			# dec. power, F3
$$ PL[18]=PL90[F1];			# WATERGATE power, F1
$$ PL[19]=PLCPDP[F1];			# dec. power, F1
$$ PL[21]=PLCW[F2];			# 
$$ PL[23]=PLTOC[F3];			# TOCSY power, F3
$$ PL[24]=PLHD[F2];			# HD decoupling, F2
$$ PL[25]=PLSH8U[F2];			# Eretic, F2
$$ PL[27]=PLROE[F1];			# Shaka Spinlock
$$ PL[30]=PLCPDP[F2];			# dec. power, F2, 13C (=pl12)
$$ PL[31]=PLUSER2[F2];			# dec. power, F2, 13C, cw bilev
$$ #
$$ #shapes
$$ #
$$ SP[1]=PLSH1[F1];			#  90 deg selective F1
$$ SP[2]=PLSH2[F1];			# 180 deg selective F1
$$ SP[3]=PLSH3[F2];			# adiabatic 180 deg, F2, inversion
$$ SP[6]=PLSH7[F1];			# off-resonance presat F1
$$ SP[7]=PLSH2[F2];			# adiabatic 180 deg, F2, refocussing
$$ SP[11]=PLSH8[F1];                       # flip-back pulse, F1, H
$$ SP[14]=PLSH12[F2];			# adiab. bilev dec., F2, 13C
$$ SP[18]=PLSH15[F2];                      # adiabatic 180 deg, F2, 13C, x-filter
$$ SP[19]=PLSH3[F1] +0.87;                 #  90 deg, F1, wet
$$ SP[20]=PLSH3[F1] -1.04;                 #  90 deg, F1, wet
$$ SP[21]=PLSH3[F1] +2.27;                 #  90 deg, F1, wet
$$ SP[22]=PLSH3[F1] -5.05;                 #  90 deg, F1, wet
$$ #SP[23]=PLSH[F1];                       #  90 deg, F1, hadamard
$$ #SP[24]=PLSH[F1];                       # 180 deg, F1, hadamard
$$ #SP[25]=PLSH[F2];                       #  90 deg, F2, hadamard
$$ #SP[26]=PLSH[F2];                       # 180 deg, F2, hadamard
$$ #SP[27]=PLSH[F3];                       #  90 deg, F3, hadamard
$$ #SP[28]=PLSH[F3];                       # 180 deg, F3, hadamard
$$ SP[29]=PLSH16[F1];                      # adiabatic 180 deg, F1, z-spoil
$$ SP[31]=PLSH11[F2];			# adiab. dec., F2, 13C
$$ #
$$ SPNAM1=PNSH1[F1];			#
$$ SPNAM2=PNSH2[F1];			#
$$ SPNAM3=PNSH3[F2];			#
$$ SPNAM6=PNSH7[F1];			#
$$ SPNAM7=PNSH2[F2];			#
$$ SPNAM11=PNSH8[F1];                      #
$$ SPNAM14=PNSH12[F2];			#
$$ SPNAM15=PNSH8U[F2];			# Eretic, F2
$$ SPNAM18=PNSH15[F2];			#
$$ SPNAM19=PNSH3[F1];			#
$$ SPNAM20=PNSH3[F1];			#
$$ SPNAM21=PNSH3[F1];			#
$$ SPNAM22=PNSH3[F1];			#
$$ #SPNAM23=PNSH[];                        #
$$ #SPNAM24=PNSH[];                        #
$$ #SPNAM25=PNSH[];                        #
$$ #SPNAM26=PNSH[];                        #
$$ #SPNAM27=PNSH[];                        #
$$ #SPNAM28=PNSH[];                        #
$$ SPNAM29=PNSH16[F1];                     #
$$ SPNAM31=PNSH11[F2];			#
$$ #
$$ SPOAL[1]=PASH1[F1];			#
$$ SPOAL[2]=PASH2[F1];			#
$$ SPOAL[3]=PASH3[F2];			#
$$ SPOAL[6]=PASH7[F1];			#
$$ SPOAL[7]=PASH2[F2];			#
$$ SPOAL[11]=PASH8[F1];
$$ SPOAL[14]=PASH12[F2];			#
$$ SPOAL[18]=PASH15[F2];			#
$$ SPOAL[19]=PASH3[F1];			#
$$ SPOAL[20]=PASH3[F1];			#
$$ SPOAL[21]=PASH3[F1];			#
$$ SPOAL[22]=PASH3[F1];			#
$$ #SPOAL[23]=PASH[];			#
$$ #SPOAL[24]=PASH[];			#
$$ #SPOAL[25]=PASH[];			#
$$ #SPOAL[26]=PASH[];			#
$$ #SPOAL[27]=PASH[];			#
$$ #SPOAL[28]=PASH[];			#
$$ SPOAL[29]=PASH16[F1];                   #
$$ SPOAL[31]=PASH11[F2];			#
$$ #
$$ #global
$$ #
$$ D[9]=TTOC[F1];				#
$$ D[16]=D_grad;				#
$$ P[16]=P_grad1;				#
$$ P[17]=P_mlev;				#
$$ P[19]=P_grad2;				#
$$ P[20]=P_mlev;				#
$$ P[28]=P_hsqc;				#
$$ #
##$RELAX= 
##$BRUKER FILE EXP=pulseprogram
$$ # 1 "C:/Bruker/TOPSPIN/exp/stan/nmr/lists/pp/zgpr"
$$ ;zgpr
$$ ;avance-version (06/11/09)
$$ ;1D sequence with f1 presaturation
$$ ;
$$ ;$CLASS=HighRes
$$ ;$DIM=1D
$$ ;$TYPE=
$$ ;$SUBTYPE=
$$ ;$COMMENT=
$$ 
$$ 
$$ # 1 "C:/Bruker/TOPSPIN/exp/stan/nmr/lists/pp/Avance.incl" 1
$$ ;Avance2.incl
$$ ;   for 1
$$ ;
$$ ;avance-version (07/01/22)
$$ ;
$$ ;$CLASS=HighRes Incl
$$ ;$COMMENT=
$$ 
$$ 
$$ 
$$ 
$$ 
$$ 
$$ 
$$ 
$$ 
$$ 
$$ 
$$ 
$$ 
$$ 
$$ 
$$ 
$$ 
$$ 
$$ 
$$ 
$$ 
$$ 
$$ 
$$ 
$$ 
$$ 
$$ 
$$ 
$$ 
$$ 
$$ 
$$ 
$$ 
$$ 
$$ 
$$ 
$$ 
$$ 
$$ 
$$ 
$$ 
$$ 
$$ 
$$ 
$$ 
$$ 
$$ 
$$ 
$$ 
$$ 
$$ 
$$ 
$$ 
$$ 
$$ 
$$ 
$$ 
$$ 
$$ 
$$ 
$$ 
$$ 
$$ 
$$ 
$$ 
$$ 
$$ 
$$ 
$$ 
$$ 
$$ 
$$ 
$$ 
$$ 
$$ 
$$ 
$$ 
$$ 
$$ 
$$ 
$$ 
$$ 
$$ 
$$ 
$$ 
$$ 
$$ 
$$ 
$$ 
$$ 
$$ 
$$ 
$$ 
$$ 
$$ 
$$ 
$$ 
$$ 
$$ 
$$ 
$$ 
$$ 
$$ 
$$ 
$$ 
$$ 
$$ 
$$ 
$$ 
$$ 
$$ 
$$ 
$$ 
$$ 
$$ 
$$ 
$$ 
$$ 
$$ 
$$ 
$$ 
$$ 
$$ 
$$ 
$$ 
$$ 
$$ 
$$ 
$$ 
$$ 
$$ 
$$ 
$$ 
$$ ;$Id: Avance2.incl,v 1.10.6.7 2007/01/22 13:54:46 ber Exp $
$$ # 12 "C:/Bruker/TOPSPIN/exp/stan/nmr/lists/pp/zgpr" 2
$$ 
$$ 
$$ 
$$ "d12=20u"
$$ 
$$ 
$$ "acqt0=-p1*2/3.1416"
$$ 
$$ 
$$ # 1 "mc_line 21 file C:/Bruker/TOPSPIN/exp/stan/nmr/lists/pp/zgpr expanding definition part of mc command before ze"
$$ define delay MCWRK
$$ define delay MCREST
$$ "MCWRK = 0.500000*30m"
$$ "MCREST = 30m - 30m"
$$ # 21 "C:/Bruker/TOPSPIN/exp/stan/nmr/lists/pp/zgpr"
$$ 1 ze
$$ # 1 "mc_line 21 file C:/Bruker/TOPSPIN/exp/stan/nmr/lists/pp/zgpr expanding definition of mc command after ze"
$$ # 22 "C:/Bruker/TOPSPIN/exp/stan/nmr/lists/pp/zgpr"
$$ # 1 "mc_line 22 file C:/Bruker/TOPSPIN/exp/stan/nmr/lists/pp/zgpr expanding start label for mc command"
$$ 2 MCWRK  * 2
$$ LBLF0, MCREST
$$ # 23 "C:/Bruker/TOPSPIN/exp/stan/nmr/lists/pp/zgpr"
$$   d12 pl9:f1
$$   d1 cw:f1 ph29
$$   4u do:f1
$$   d12 pl1:f1
$$   p1 ph1
$$   go=2 ph31
$$ # 1 "mc_line 29 file C:/Bruker/TOPSPIN/exp/stan/nmr/lists/pp/zgpr expanding mc command in line"
$$   MCWRK wr #0
$$   MCWRK zd 
$$   lo to LBLF0 times td0
$$ 
$$ # 30 "C:/Bruker/TOPSPIN/exp/stan/nmr/lists/pp/zgpr"
$$ exit
$$ 
$$ 
$$ ph1=0 2 2 0 1 3 3 1
$$ ph29=0
$$ ph31=0 2 2 0 1 3 3 1
$$ 
$$ 
$$ ;pl1 : f1 channel - power level for pulse (default)
$$ ;pl9 : f1 channel - power level for presaturation
$$ ;p1 : f1 channel -  90 degree high power pulse
$$ ;d1 : relaxation delay; 1-5 * T1
$$ ;d12: delay for power switching                      [20 usec]
$$ ;NS: 1 * n, total number of scans: NS * TD0
$$ 
$$ 
$$ 
$$ ;$Id: zgpr,v 1.7.10.2 2006/11/10 11:04:15 ber Exp $
##$RELAX= 
##$BRUKER FILE EXP=uxnmr.par
$$ ##TITLE= Parameter file, TOPSPIN		Version 1.3
$$ ##JCAMPDX= 5.0
$$ ##DATATYPE= Parameter Values
$$ ##ORIGIN= Bruker BioSpin GmbH
$$ ##OWNER= Administrator
$$ $$ 2008-03-03 09:42:28.895 +0100  WUR\bruker@RIK1030
$$ $$ C:/Bruker/TOPSPIN/conf/instr/avance400/uxnmr.par
$$ ##$ACB= 0
$$ ##$ACBTAT= (0..15)
0 88 72 0 0 0 0 0 0 0 0 0 0 0 0 0 
$$ ##$ACBTBA= (0..15)
0 0 0 0 0 0 0 0 0 0 0 0 0 0 0 0 
$$ ##$ACBTCTL= (0..15)
0 0 0 0 0 0 0 0 0 0 0 0 0 0 0 0 
$$ ##$ACBTDI= (0..15)
0 102 102 0 0 0 0 0 0 0 0 0 0 0 0 0 
$$ ##$ACBTDM= (0..15)
0 10 10 0 0 0 0 0 0 0 0 0 0 0 0 0 
$$ ##$ACBTFHI= (0..15)
0 400 400 0 0 0 0 0 0 0 0 0 0 0 0 0 
$$ ##$ACBTFL= (0..15)
0 73 74 0 0 0 0 0 0 0 0 0 0 0 0 0 
$$ ##$ACBTFLO= (0..15)
0 14 14 0 0 0 0 0 0 0 0 0 0 0 0 0 
$$ ##$ACBTOUT= (0..15)
0 1 2 0 0 0 0 0 0 0 0 0 0 0 0 0 
$$ ##$ACBTPO= (0..15)
0 150000 60000 0 0 0 0 0 0 0 0 0 0 0 0 0 
$$ ##$ACBTPW= (0..15)
0 10 10 0 0 0 0 0 0 0 0 0 0 0 0 0 
$$ ##$ACBTSB= (0..15)
0 0 0 0 0 0 0 0 0 0 0 0 0 0 0 0 
$$ ##$ACBTY= <no>
$$ ##$AQSBDHW= (0..31)
255 255 1 4 4 255 255 255 0 0 255 255 255 255 255 255 255 255 255 0 255 
255 255 255 255 255 255 255 255 255 255 255 
$$ ##$AQSBDID= (0..31)
255 255 88 83 83 255 255 255 65 67 255 255 255 255 255 255 255 255 255 
66 255 255 255 255 255 255 255 255 255 255 255 255 
$$ ##$AQSBDNO= (0..31)
255 255 1 1 2 255 255 255 1 1 255 255 255 255 255 255 255 255 255 1 255 
255 255 255 255 255 255 255 255 255 255 255 
$$ ##$AQSBDTY= (0..31)
255 255 3 16 16 255 255 255 5 9 255 255 255 255 255 255 255 255 255 7 
255 255 255 255 255 255 255 255 255 255 255 255 
$$ ##$AQSBUAD= (0..31)
255 255 52 36 37 255 255 255 54 26 255 255 255 255 255 255 255 255 255 
32 255 255 255 255 255 255 255 255 255 255 255 255 
$$ ##$AQSECL= (0..31)
255 255 2 3 3 255 255 255 5 2 255 255 255 255 255 255 255 255 255 255 
255 255 255 255 255 255 255 255 255 255 255 255 
$$ ##$AQSECLS= (0..31)
255 255 3 2 2 255 255 255 0 0 255 255 255 255 255 255 255 255 255 255 
255 255 255 255 255 255 255 255 255 255 255 255 
$$ ##$ATT19F= (0..1)
0 0 
$$ ##$ATT1H= (0..1)
0 0 
$$ ##$ATT3H= (0..1)
0 0 
$$ ##$ATTX= (0..1)
0 0 
$$ ##$ATTY= (0..1)
0 0 
$$ ##$ATTZ= (0..1)
0 0 
$$ ##$BACSAIR= no
$$ ##$BACSCAP= 60
$$ ##$BACSDEL= 10
$$ ##$BACSFCM= no
$$ ##$BACSOPT= <>
$$ ##$BACSTY= <tty08>
$$ ##$BARPTY= <no>
$$ ##$BFREQ= 400.13
$$ ##$BIRDS= yes
$$ ##$BMPC= 0
$$ ##$BMPCTY= <no>
$$ ##$BPSUTY= <no>
$$ ##$BSMS= 1
$$ ##$BSMSTY= <tty02>
$$ ##$CFASMOD= (0..7)
1 1 1 1 1 1 1 1 
$$ ##$CFASMUL= (0..7)
1 1 1 1 1 1 1 1 
$$ ##$CNFTXDR= (0..7)
6 6 0 0 0 0 0 0 
$$ ##$COMDIG2= 0
$$ ##$CPDBTY= <no>
$$ ##$CRCOTY= <no>
$$ ##$DATSTAT= no
$$ ##$DIGI140= (0..7)
0 0 0 0 0 0 0 0 
$$ ##$DIGIB12= (0..7)
0 0 0 0 0 0 0 0 
$$ ##$DIGIB16= (0..7)
0 0 0 0 0 0 0 0 
$$ ##$DIGIFA= (0..7)
0 0 0 0 0 0 0 0 
$$ ##$DIGIHA= (0..7)
0 0 0 0 0 0 0 0 
$$ ##$DIGIHAF= (0..7)
0 0 0 0 0 0 0 0 
$$ ##$DIGIHRD= (0..7)
0 0 0 0 0 0 0 0 
$$ ##$DIGIIA= (0..7)
0 0 0 0 0 0 0 0 
$$ ##$DIGIO16= (0..7)
0 0 0 0 0 0 0 0 
$$ ##$DIGISA= (0..7)
1 0 0 0 0 0 0 0 
$$ ##$DIGISAF= (0..7)
0 0 0 0 0 0 0 0 
$$ ##$DIGISL= (0..7)
0 0 0 0 0 0 0 0 
$$ ##$DIGITYI= (0..7)
0 0 0 0 0 0 0 0 
$$ ##$DIGITYP= (0..7)
0 0 0 0 0 0 0 0 
$$ ##$DIGITZ= 0
$$ ##$DRU= no
$$ ##$FCUMEM= (0..7)
2093056 2093056 0 0 0 0 0 0 
$$ ##$FCUPAL= (0..7)
260 260 0 0 0 0 0 0 
$$ ##$FQMIX= 0
$$ ##$FUNCMOD= <>
$$ ##$GCUTYPE= 2
$$ ##$GTUTY= <no>
$$ ##$HFAC= 3
$$ ##$HPCU= 0
$$ ##$HPCUTY= <no>
$$ ##$HPTXLP= (0..3)
-1 -1 -1 -1 
$$ ##$HPTXPI= (0..3)
0 0 0 0 
$$ ##$HPTXPO= (0..3)
0 0 0 0 
$$ ##$HPTXTY= (0..3)
0 0 0 0 
$$ ##$IF451= 0
$$ ##$IFREQ= 1
$$ ##$INTFPR= 0
$$ ##$IPSO= no
$$ ##$LOCKTY= <tty03>
$$ ##$LOCSWID= 0
$$ ##$M2FAC= 0
$$ ##$MASTY= <no>
$$ ##$MEMPRM= 0
$$ ##$MHFAC= 0
$$ ##$MXFAC= 0
$$ ##$NAMPD1= <2H>
$$ ##$NAMPD10= <>
$$ ##$NAMPD11= <>
$$ ##$NAMPD12= <>
$$ ##$NAMPD13= <>
$$ ##$NAMPD14= <>
$$ ##$NAMPD15= <>
$$ ##$NAMPD16= <>
$$ ##$NAMPD2= <X-BB19F_2HS>
$$ ##$NAMPD3= <1H>
$$ ##$NAMPD4= <>
$$ ##$NAMPD5= <>
$$ ##$NAMPD6= <>
$$ ##$NAMPD7= <>
$$ ##$NAMPD8= <>
$$ ##$NAMPD9= <>
$$ ##$NFCU= 2
$$ ##$NMRCH= 0
$$ ##$NMRMEM= 0
$$ ##$NRCU= 1
$$ ##$NROUT= 1
$$ ##$PAMPF1= (0..15)
75 99 67 27 0 0 0 12 117 46 8 118 1 0 0 0 
$$ ##$PAMPF2= (0..15)
0 0 0 0 0 0 0 0 0 0 0 0 0 0 0 0 
$$ ##$PAMPF3= (0..15)
0 0 0 0 0 0 0 0 0 0 0 0 0 0 0 0 
$$ ##$PAMPF4= (0..15)
0 0 0 0 0 0 0 0 0 0 0 0 0 0 0 0 
$$ ##$PAMPF5= (0..15)
0 0 0 0 0 0 0 0 0 0 0 0 0 0 0 0 
$$ ##$PAMPF6= (0..15)
0 0 0 0 0 0 0 0 0 0 0 0 0 0 0 0 
$$ ##$PAMPF7= (0..15)
0 0 0 0 0 0 0 0 0 0 0 0 0 0 0 0 
$$ ##$PAMPF8= (0..15)
0 0 0 0 0 0 0 0 0 0 0 0 0 0 0 0 
$$ ##$PH4= 0
$$ ##$PHF4TY= <no>
$$ ##$POWCHK= no
$$ ##$PRAMD1= (0..7)
0 1048576 0 0 0 1048576 0 0 
$$ ##$PRAMD10= (0..7)
0 0 0 0 0 0 0 0 
$$ ##$PRAMD11= (0..7)
0 0 0 0 0 0 0 0 
$$ ##$PRAMD12= (0..7)
0 0 0 0 0 0 0 0 
$$ ##$PRAMD13= (0..7)
0 0 0 0 0 0 0 0 
$$ ##$PRAMD14= (0..7)
0 0 0 0 0 0 0 0 
$$ ##$PRAMD15= (0..7)
0 0 0 0 0 0 0 0 
$$ ##$PRAMD16= (0..7)
0 0 0 0 0 0 0 0 
$$ ##$PRAMD17= (0..7)
0 0 0 0 0 0 0 0 
$$ ##$PRAMD18= (0..7)
0 0 0 0 0 0 0 0 
$$ ##$PRAMD19= (0..7)
0 0 0 0 0 0 0 0 
$$ ##$PRAMD2= (0..7)
2147483644 2146435071 2147483647 134217727 2147483644 2146435071 2147483647 
134217727 
$$ ##$PRAMD20= (0..7)
0 0 0 0 0 0 0 0 
$$ ##$PRAMD21= (0..7)
0 0 0 0 0 0 0 0 
$$ ##$PRAMD3= (0..7)
2 0 0 0 2 0 0 0 
$$ ##$PRAMD4= (0..7)
2147483644 2146435071 2147483647 134217727 2147483644 2146435071 2147483647 
134217727 
$$ ##$PRAMD5= (0..7)
0 0 0 0 0 0 0 0 
$$ ##$PRAMD6= (0..7)
0 0 0 0 0 0 0 0 
$$ ##$PRAMD7= (0..7)
0 0 0 0 0 0 0 0 
$$ ##$PRAMD8= (0..7)
0 0 0 0 0 0 0 0 
$$ ##$PRAMD9= (0..7)
0 0 0 0 0 0 0 0 
$$ ##$PRAMLED= (0..1)
15 15 
$$ ##$PRAMP1= <tty01>
$$ ##$PRAMP2= <no>
$$ ##$PRAMP3= <no>
$$ ##$PRAMP4= <no>
$$ ##$PRAMP5= <no>
$$ ##$PRAMP6= <no>
$$ ##$PRAMP7= <no>
$$ ##$PRAMP8= <no>
$$ ##$PRAMPTP= 0
$$ ##$PREPTY= <no>
$$ ##$PRESHLD= 0
$$ ##$PTS160= -1
$$ ##$PTSA2X= (0..7)
0 0 0 0 0 0 0 0 
$$ ##$PTSF2X= (0..7)
0 0 0 0 0 0 0 0 
$$ ##$PTSFMX= (0..7)
429.9 429.9 0 0 0 0 0 0 
$$ ##$PULCHK= no
$$ ##$RCUCDS= (0..7)
8388608 0 0 0 0 0 0 0 
$$ ##$RCUCFS= (0..7)
4096 0 0 0 0 0 0 0 
$$ ##$RCUCSS= (0..7)
1048576 0 0 0 0 0 0 0 
$$ ##$RCUI2C1= (0..7)
78 0 0 0 0 0 0 0 
$$ ##$RCUI2C2= (0..7)
0 0 0 0 0 0 0 0 
$$ ##$RCUI2C3= (0..7)
0 0 0 0 0 0 0 0 
$$ ##$RCUI2C4= (0..7)
0 0 0 0 0 0 0 0 
$$ ##$RCUI2C5= (0..7)
0 0 0 0 0 0 0 0 
$$ ##$RCUI2C6= (0..7)
0 0 0 0 0 0 0 0 
$$ ##$RCUI2C7= (0..7)
0 0 0 0 0 0 0 0 
$$ ##$RCUI2C8= (0..7)
0 0 0 0 0 0 0 0 
$$ ##$RDCU= 0
$$ ##$RGTYPE= (0..7)
5 0 0 0 0 0 0 0 
$$ ##$RG_max= (0..7)
46341 0 0 0 0 0 0 0 
$$ ##$RG_min= (0..7)
1 0 0 0 0 0 0 0 
$$ ##$RG_tab1= (0..255)
1 1.1 1.3 1.4 1.6 1.8 2 2.2 2.5 2.8 3.2 3.6 4 4.5 5 5.7 6.3 7.1 8 9 10.1 
11.3 12.7 14.3 16 18 20.2 22.6 25.4 28.5 32 35.9 40.3 45.3 50.8 57 64 
71.8 80.6 90.5 101.6 114 128 143.7 161.3 181 203.2 228.1 256 287.4 322.5 
362 406.4 456.1 512 574.7 645.1 724.1 812.7 912.3 1024 1149.4 1290.2 1448.2 
1625.5 1824.6 2048 2298.8 2580.3 2896.3 3251 3649.1 4096 4597.6 5160.6 
5792.6 6502 7298.2 8192 9195.2 10321.3 11585.2 13004 14596.5 16384 18390.4 
20642.5 23170.5 26008 29193 32768 36780.8 41285.1 46341 -1 -1 -1 -1 -1 
-1 -1 -1 -1 -1 -1 -1 -1 -1 -1 -1 -1 -1 -1 -1 -1 -1 -1 -1 -1 -1 -1 -1 -1 
-1 -1 -1 -1 -1 -1 -1 -1 -1 -1 -1 -1 -1 -1 -1 -1 -1 -1 -1 -1 -1 -1 -1 -1 
-1 -1 -1 -1 -1 -1 -1 -1 -1 -1 -1 -1 -1 -1 -1 -1 -1 -1 -1 -1 -1 -1 -1 -1 
-1 -1 -1 -1 -1 -1 -1 -1 -1 -1 -1 -1 -1 -1 -1 -1 -1 -1 -1 -1 -1 -1 -1 -1 
-1 -1 -1 -1 -1 -1 -1 -1 -1 -1 -1 -1 -1 -1 -1 -1 -1 -1 -1 -1 -1 -1 -1 -1 
-1 -1 -1 -1 -1 -1 -1 -1 -1 -1 -1 -1 -1 -1 -1 -1 -1 -1 -1 -1 -1 -1 -1 -1 
-1 -1 -1 -1 -1 -1 -1 -1 -1 -1 -1 -1 -1 
$$ ##$RG_tab2= (0..255)
-1 -1 -1 -1 -1 -1 -1 -1 -1 -1 -1 -1 -1 -1 -1 -1 -1 -1 -1 -1 -1 -1 -1 -1 
-1 -1 -1 -1 -1 -1 -1 -1 -1 -1 -1 -1 -1 -1 -1 -1 -1 -1 -1 -1 -1 -1 -1 -1 
-1 -1 -1 -1 -1 -1 -1 -1 -1 -1 -1 -1 -1 -1 -1 -1 -1 -1 -1 -1 -1 -1 -1 -1 
-1 -1 -1 -1 -1 -1 -1 -1 -1 -1 -1 -1 -1 -1 -1 -1 -1 -1 -1 -1 -1 -1 -1 -1 
-1 -1 -1 -1 -1 -1 -1 -1 -1 -1 -1 -1 -1 -1 -1 -1 -1 -1 -1 -1 -1 -1 -1 -1 
-1 -1 -1 -1 -1 -1 -1 -1 -1 -1 -1 -1 -1 -1 -1 -1 -1 -1 -1 -1 -1 -1 -1 -1 
-1 -1 -1 -1 -1 -1 -1 -1 -1 -1 -1 -1 -1 -1 -1 -1 -1 -1 -1 -1 -1 -1 -1 -1 
-1 -1 -1 -1 -1 -1 -1 -1 -1 -1 -1 -1 -1 -1 -1 -1 -1 -1 -1 -1 -1 -1 -1 -1 
-1 -1 -1 -1 -1 -1 -1 -1 -1 -1 -1 -1 -1 -1 -1 -1 -1 -1 -1 -1 -1 -1 -1 -1 
-1 -1 -1 -1 -1 -1 -1 -1 -1 -1 -1 -1 -1 -1 -1 -1 -1 -1 -1 -1 -1 -1 -1 -1 
-1 -1 -1 -1 -1 -1 -1 -1 -1 -1 -1 -1 -1 -1 -1 -1 
$$ ##$RG_tab3= (0..255)
-1 -1 -1 -1 -1 -1 -1 -1 -1 -1 -1 -1 -1 -1 -1 -1 -1 -1 -1 -1 -1 -1 -1 -1 
-1 -1 -1 -1 -1 -1 -1 -1 -1 -1 -1 -1 -1 -1 -1 -1 -1 -1 -1 -1 -1 -1 -1 -1 
-1 -1 -1 -1 -1 -1 -1 -1 -1 -1 -1 -1 -1 -1 -1 -1 -1 -1 -1 -1 -1 -1 -1 -1 
-1 -1 -1 -1 -1 -1 -1 -1 -1 -1 -1 -1 -1 -1 -1 -1 -1 -1 -1 -1 -1 -1 -1 -1 
-1 -1 -1 -1 -1 -1 -1 -1 -1 -1 -1 -1 -1 -1 -1 -1 -1 -1 -1 -1 -1 -1 -1 -1 
-1 -1 -1 -1 -1 -1 -1 -1 -1 -1 -1 -1 -1 -1 -1 -1 -1 -1 -1 -1 -1 -1 -1 -1 
-1 -1 -1 -1 -1 -1 -1 -1 -1 -1 -1 -1 -1 -1 -1 -1 -1 -1 -1 -1 -1 -1 -1 -1 
-1 -1 -1 -1 -1 -1 -1 -1 -1 -1 -1 -1 -1 -1 -1 -1 -1 -1 -1 -1 -1 -1 -1 -1 
-1 -1 -1 -1 -1 -1 -1 -1 -1 -1 -1 -1 -1 -1 -1 -1 -1 -1 -1 -1 -1 -1 -1 -1 
-1 -1 -1 -1 -1 -1 -1 -1 -1 -1 -1 -1 -1 -1 -1 -1 -1 -1 -1 -1 -1 -1 -1 -1 
-1 -1 -1 -1 -1 -1 -1 -1 -1 -1 -1 -1 -1 -1 -1 -1 
$$ ##$RG_tab4= (0..255)
-1 -1 -1 -1 -1 -1 -1 -1 -1 -1 -1 -1 -1 -1 -1 -1 -1 -1 -1 -1 -1 -1 -1 -1 
-1 -1 -1 -1 -1 -1 -1 -1 -1 -1 -1 -1 -1 -1 -1 -1 -1 -1 -1 -1 -1 -1 -1 -1 
-1 -1 -1 -1 -1 -1 -1 -1 -1 -1 -1 -1 -1 -1 -1 -1 -1 -1 -1 -1 -1 -1 -1 -1 
-1 -1 -1 -1 -1 -1 -1 -1 -1 -1 -1 -1 -1 -1 -1 -1 -1 -1 -1 -1 -1 -1 -1 -1 
-1 -1 -1 -1 -1 -1 -1 -1 -1 -1 -1 -1 -1 -1 -1 -1 -1 -1 -1 -1 -1 -1 -1 -1 
-1 -1 -1 -1 -1 -1 -1 -1 -1 -1 -1 -1 -1 -1 -1 -1 -1 -1 -1 -1 -1 -1 -1 -1 
-1 -1 -1 -1 -1 -1 -1 -1 -1 -1 -1 -1 -1 -1 -1 -1 -1 -1 -1 -1 -1 -1 -1 -1 
-1 -1 -1 -1 -1 -1 -1 -1 -1 -1 -1 -1 -1 -1 -1 -1 -1 -1 -1 -1 -1 -1 -1 -1 
-1 -1 -1 -1 -1 -1 -1 -1 -1 -1 -1 -1 -1 -1 -1 -1 -1 -1 -1 -1 -1 -1 -1 -1 
-1 -1 -1 -1 -1 -1 -1 -1 -1 -1 -1 -1 -1 -1 -1 -1 -1 -1 -1 -1 -1 -1 -1 -1 
-1 -1 -1 -1 -1 -1 -1 -1 -1 -1 -1 -1 -1 -1 -1 -1 
$$ ##$RG_tab5= (0..255)
-1 -1 -1 -1 -1 -1 -1 -1 -1 -1 -1 -1 -1 -1 -1 -1 -1 -1 -1 -1 -1 -1 -1 -1 
-1 -1 -1 -1 -1 -1 -1 -1 -1 -1 -1 -1 -1 -1 -1 -1 -1 -1 -1 -1 -1 -1 -1 -1 
-1 -1 -1 -1 -1 -1 -1 -1 -1 -1 -1 -1 -1 -1 -1 -1 -1 -1 -1 -1 -1 -1 -1 -1 
-1 -1 -1 -1 -1 -1 -1 -1 -1 -1 -1 -1 -1 -1 -1 -1 -1 -1 -1 -1 -1 -1 -1 -1 
-1 -1 -1 -1 -1 -1 -1 -1 -1 -1 -1 -1 -1 -1 -1 -1 -1 -1 -1 -1 -1 -1 -1 -1 
-1 -1 -1 -1 -1 -1 -1 -1 -1 -1 -1 -1 -1 -1 -1 -1 -1 -1 -1 -1 -1 -1 -1 -1 
-1 -1 -1 -1 -1 -1 -1 -1 -1 -1 -1 -1 -1 -1 -1 -1 -1 -1 -1 -1 -1 -1 -1 -1 
-1 -1 -1 -1 -1 -1 -1 -1 -1 -1 -1 -1 -1 -1 -1 -1 -1 -1 -1 -1 -1 -1 -1 -1 
-1 -1 -1 -1 -1 -1 -1 -1 -1 -1 -1 -1 -1 -1 -1 -1 -1 -1 -1 -1 -1 -1 -1 -1 
-1 -1 -1 -1 -1 -1 -1 -1 -1 -1 -1 -1 -1 -1 -1 -1 -1 -1 -1 -1 -1 -1 -1 -1 
-1 -1 -1 -1 -1 -1 -1 -1 -1 -1 -1 -1 -1 -1 -1 -1 
$$ ##$RG_tab6= (0..255)
-1 -1 -1 -1 -1 -1 -1 -1 -1 -1 -1 -1 -1 -1 -1 -1 -1 -1 -1 -1 -1 -1 -1 -1 
-1 -1 -1 -1 -1 -1 -1 -1 -1 -1 -1 -1 -1 -1 -1 -1 -1 -1 -1 -1 -1 -1 -1 -1 
-1 -1 -1 -1 -1 -1 -1 -1 -1 -1 -1 -1 -1 -1 -1 -1 -1 -1 -1 -1 -1 -1 -1 -1 
-1 -1 -1 -1 -1 -1 -1 -1 -1 -1 -1 -1 -1 -1 -1 -1 -1 -1 -1 -1 -1 -1 -1 -1 
-1 -1 -1 -1 -1 -1 -1 -1 -1 -1 -1 -1 -1 -1 -1 -1 -1 -1 -1 -1 -1 -1 -1 -1 
-1 -1 -1 -1 -1 -1 -1 -1 -1 -1 -1 -1 -1 -1 -1 -1 -1 -1 -1 -1 -1 -1 -1 -1 
-1 -1 -1 -1 -1 -1 -1 -1 -1 -1 -1 -1 -1 -1 -1 -1 -1 -1 -1 -1 -1 -1 -1 -1 
-1 -1 -1 -1 -1 -1 -1 -1 -1 -1 -1 -1 -1 -1 -1 -1 -1 -1 -1 -1 -1 -1 -1 -1 
-1 -1 -1 -1 -1 -1 -1 -1 -1 -1 -1 -1 -1 -1 -1 -1 -1 -1 -1 -1 -1 -1 -1 -1 
-1 -1 -1 -1 -1 -1 -1 -1 -1 -1 -1 -1 -1 -1 -1 -1 -1 -1 -1 -1 -1 -1 -1 -1 
-1 -1 -1 -1 -1 -1 -1 -1 -1 -1 -1 -1 -1 -1 -1 -1 
$$ ##$RG_tab7= (0..255)
-1 -1 -1 -1 -1 -1 -1 -1 -1 -1 -1 -1 -1 -1 -1 -1 -1 -1 -1 -1 -1 -1 -1 -1 
-1 -1 -1 -1 -1 -1 -1 -1 -1 -1 -1 -1 -1 -1 -1 -1 -1 -1 -1 -1 -1 -1 -1 -1 
-1 -1 -1 -1 -1 -1 -1 -1 -1 -1 -1 -1 -1 -1 -1 -1 -1 -1 -1 -1 -1 -1 -1 -1 
-1 -1 -1 -1 -1 -1 -1 -1 -1 -1 -1 -1 -1 -1 -1 -1 -1 -1 -1 -1 -1 -1 -1 -1 
-1 -1 -1 -1 -1 -1 -1 -1 -1 -1 -1 -1 -1 -1 -1 -1 -1 -1 -1 -1 -1 -1 -1 -1 
-1 -1 -1 -1 -1 -1 -1 -1 -1 -1 -1 -1 -1 -1 -1 -1 -1 -1 -1 -1 -1 -1 -1 -1 
-1 -1 -1 -1 -1 -1 -1 -1 -1 -1 -1 -1 -1 -1 -1 -1 -1 -1 -1 -1 -1 -1 -1 -1 
-1 -1 -1 -1 -1 -1 -1 -1 -1 -1 -1 -1 -1 -1 -1 -1 -1 -1 -1 -1 -1 -1 -1 -1 
-1 -1 -1 -1 -1 -1 -1 -1 -1 -1 -1 -1 -1 -1 -1 -1 -1 -1 -1 -1 -1 -1 -1 -1 
-1 -1 -1 -1 -1 -1 -1 -1 -1 -1 -1 -1 -1 -1 -1 -1 -1 -1 -1 -1 -1 -1 -1 -1 
-1 -1 -1 -1 -1 -1 -1 -1 -1 -1 -1 -1 -1 -1 -1 -1 
$$ ##$RG_tab8= (0..255)
-1 -1 -1 -1 -1 -1 -1 -1 -1 -1 -1 -1 -1 -1 -1 -1 -1 -1 -1 -1 -1 -1 -1 -1 
-1 -1 -1 -1 -1 -1 -1 -1 -1 -1 -1 -1 -1 -1 -1 -1 -1 -1 -1 -1 -1 -1 -1 -1 
-1 -1 -1 -1 -1 -1 -1 -1 -1 -1 -1 -1 -1 -1 -1 -1 -1 -1 -1 -1 -1 -1 -1 -1 
-1 -1 -1 -1 -1 -1 -1 -1 -1 -1 -1 -1 -1 -1 -1 -1 -1 -1 -1 -1 -1 -1 -1 -1 
-1 -1 -1 -1 -1 -1 -1 -1 -1 -1 -1 -1 -1 -1 -1 -1 -1 -1 -1 -1 -1 -1 -1 -1 
-1 -1 -1 -1 -1 -1 -1 -1 -1 -1 -1 -1 -1 -1 -1 -1 -1 -1 -1 -1 -1 -1 -1 -1 
-1 -1 -1 -1 -1 -1 -1 -1 -1 -1 -1 -1 -1 -1 -1 -1 -1 -1 -1 -1 -1 -1 -1 -1 
-1 -1 -1 -1 -1 -1 -1 -1 -1 -1 -1 -1 -1 -1 -1 -1 -1 -1 -1 -1 -1 -1 -1 -1 
-1 -1 -1 -1 -1 -1 -1 -1 -1 -1 -1 -1 -1 -1 -1 -1 -1 -1 -1 -1 -1 -1 -1 -1 
-1 -1 -1 -1 -1 -1 -1 -1 -1 -1 -1 -1 -1 -1 -1 -1 -1 -1 -1 -1 -1 -1 -1 -1 
-1 -1 -1 -1 -1 -1 -1 -1 -1 -1 -1 -1 -1 -1 -1 -1 
$$ ##$ROUTER= 3
$$ ##$RX22TY= <tty10>
$$ ##$SCMTY= <no>
$$ ##$SPECTR= 5
$$ ##$SY2FLAG= 0
$$ ##$TFXNUM= 0
$$ ##$TRIPLO2= 0
$$ ##$VTUTY= <tty05>
$$ ##$WBREFAM= (0..15)
100 100 100 100 100 100 100 100 100 100 100 100 100 100 100 100 
$$ ##$WBREFPH= (0..15)
0 0 0 0 0 0 0 0 0 0 0 0 0 0 0 0 
$$ ##$XFAC= 2
$$ ##END=
##$RELAX= 
$$ Bruker specific parameters
$$ --------------------------
##$DU= <P:\NMR-data>
##$EXPNO= 1
##$NAME= <NMR_polar_TCDD_p17.4D>
##$PROCNO= 1
##$TYPE= <nmr>
##$USER= <Ainhoa_raw_data>
##$ACQT0= -4.83829889523336
##$AMP= (0..31)
100 100 100 100 100 100 100 100 100 100 100 100 100 100 100 100 100 100
100 100 100 100 100 100 100 100 100 100 100 100 100 100
##$ANAVPT= -1
##$AQSEQ= 0
##$AQ_mod= 3
##$AUNM= <au_zg>
##$AUTOPOS= <2 >
##$BF1= 400.13
##$BF2= 100.612769
##$BF3= 400.13
##$BF4= 400.13
##$BF5= 500.13
##$BF6= 500.13
##$BF7= 500.13
##$BF8= 500.13
##$BYTORDA= 0
##$CFDGTYP= 0
##$CFRGTYP= 5
##$CHEMSTR= <none>
##$CNST= (0..63)
1 1 145 1 1 1 1 1 1 1 1 1 1 1 1 1 1 1 1 1 1 1 1 1 1 1 1 1 1 1 1 1 1 1 1
1 1 1 1 1 1 1 1 1 1 1 1 1 1 1 1 1 1 1 1 1 1 1 1 1 1 1 1 1
##$CPDPRG= <>
##$CPDPRG1= <>
##$CPDPRG2= <>
##$CPDPRG3= <>
##$CPDPRG4= <mlev>
##$CPDPRG5= <mlev>
##$CPDPRG6= <mlev>
##$CPDPRG7= <mlev>
##$CPDPRG8= <mlev>
##$CPDPRGB= <>
##$CPDPRGT= <>
##$D= (0..63)
0 2 0 0 0 0 0 0 0 0.06 0 0 2e-005 0 0 0 0.0002 0 0 0 0 0 0 0 0 0 0 0 0
0 0 0 0 0 0 0 0 0 0 0 0 0 0 0 0 0 0 0 0 0 0 0 0 0 0 0 0 0 0 0 0 0 0 0
##$DATE= 1217434234
##$DBL= (0..7)
120 120 120 120 120 120 120 120
##$DBP= (0..7)
150 150 150 150 150 150 150 150
##$DBP07= 0
##$DBPNAM0= <>
##$DBPNAM1= <>
##$DBPNAM2= <>
##$DBPNAM3= <>
##$DBPNAM4= <>
##$DBPNAM5= <>
##$DBPNAM6= <>
##$DBPNAM7= <>
##$DBPOAL= (0..7)
0.5 0.5 0.5 0.5 0.5 0.5 0.5 0.5
##$DBPOFFS= (0..7)
0 0 0 0 0 0 0 0
##$DE= 6
##$DECBNUC= <off>
##$DECIM= 24
##$DECNUC= <off>
##$DECSTAT= 4
##$DIGMOD= 0
##$DIGTYP= 7
##$DL= (0..7)
0 120 120 120 120 120 120 120
##$DP= (0..7)
150 150 150 150 150 150 150 150
##$DP07= 0
##$DPNAME0= <>
##$DPNAME1= <>
##$DPNAME2= <>
##$DPNAME3= <>
##$DPNAME4= <>
##$DPNAME5= <>
##$DPNAME6= <>
##$DPNAME7= <>
##$DPOAL= (0..7)
0.5 0.5 0.5 0.5 0.5 0.5 0.5 0.5
##$DPOFFS= (0..7)
0 0 0 0 0 0 0 0
##$DQDMODE= 0
##$DR= 18
##$DS= 4
##$DSLIST= <SSSSSSSSSSSSSSS>
##$DSPFIRM= 0
##$DSPFVS= -1
##$DTYPA= 0
##$EXP= <AID_d2o>
##$F1LIST= <111111111111111>
##$F2LIST= <222222222222222>
##$F3LIST= <333333333333333>
##$FCUCHAN= (0..9)
0 2 1 0 0 0 0 0 0 0
##$FL1= 90
##$FL2= 90
##$FL3= 90
##$FL4= 90
##$FOV= 20
##$FQ1LIST= <freqlist>
##$FQ2LIST= <freqlist>
##$FQ3LIST= <freqlist>
##$FQ4LIST= <freqlist>
##$FQ5LIST= <freqlist>
##$FQ6LIST= <freqlist>
##$FQ7LIST= <freqlist>
##$FQ8LIST= <freqlist>
##$FRQLO3= 1882485.02994012
##$FRQLO3N= 0
##$FS= (0..7)
83 83 83 83 83 83 83 83
##$FTLPGN= 0
##$FW= 90000
##$FnMODE= 0
##$FnTYPE= 0
##$GP031= 0
##$GPNAM0= <sine.100>
##$GPNAM1= <sine.100>
##$GPNAM10= <sine.100>
##$GPNAM11= <sine.100>
##$GPNAM12= <sine.100>
##$GPNAM13= <sine.100>
##$GPNAM14= <sine.100>
##$GPNAM15= <sine.100>
##$GPNAM16= <sine.100>
##$GPNAM17= <sine.100>
##$GPNAM18= <sine.100>
##$GPNAM19= <sine.100>
##$GPNAM2= <sine.100>
##$GPNAM20= <sine.100>
##$GPNAM21= <sine.100>
##$GPNAM22= <sine.100>
##$GPNAM23= <sine.100>
##$GPNAM24= <sine.100>
##$GPNAM25= <sine.100>
##$GPNAM26= <sine.100>
##$GPNAM27= <sine.100>
##$GPNAM28= <sine.100>
##$GPNAM29= <sine.100>
##$GPNAM3= <sine.100>
##$GPNAM30= <sine.100>
##$GPNAM31= <sine.100>
##$GPNAM4= <sine.100>
##$GPNAM5= <sine.100>
##$GPNAM6= <sine.100>
##$GPNAM7= <sine.100>
##$GPNAM8= <sine.100>
##$GPNAM9= <sine.100>
##$GPX= (0..31)
0 0 0 0 0 0 0 0 0 0 0 0 0 0 0 0 0 0 0 0 0 0 0 0 0 0 0 0 0 0 0 0
##$GPY= (0..31)
0 0 0 0 0 0 0 0 0 0 0 0 0 0 0 0 0 0 0 0 0 0 0 0 0 0 0 0 0 0 0 0
##$GPZ= (0..31)
0 0 0 0 0 0 0 0 0 0 0 0 0 0 0 0 0 0 0 0 0 0 0 0 0 0 0 0 0 0 0 0
##$GRDPROG= <>
##$GRPDLY= -1
##$HDDUTY= 20
##$HDRATE= 20
##$HGAIN= (0..3)
0 0 0 0
##$HL1= 1
##$HL2= 35
##$HL3= 16
##$HL4= 17
##$HOLDER= 0
##$HPMOD= (0..7)
0 0 0 0 0 0 0 0
##$HPPRGN= 0
##$IN= (0..63)
0.001 0.001 0.001 0.001 0.001 0.001 0.001 0.001 0.001 0.001 0.001 0.001
0.001 0.001 0.001 0.001 0.001 0.001 0.001 0.001 0.001 0.001 0.001 0.001
0.001 0.001 0.001 0.001 0.001 0.001 0.001 0.001 0.001 0.001 0.001 0.001
0.001 0.001 0.001 0.001 0.001 0.001 0.001 0.001 0.001 0.001 0.001 0.001
0.001 0.001 0.001 0.001 0.001 0.001 0.001 0.001 0.001 0.001 0.001 0.001
0.001 0.001 0.001 0.001
##$INF= (0..7)
0 0 0 0 0 0 0 0
##$INP= (0..63)
0 0 0 0 0 0 0 0 0 0 0 0 0 0 0 0 0 0 0 0 0 0 0 0 0 0 0 0 0 0 0 0 0 0 0 0
0 0 0 0 0 0 0 0 0 0 0 0 0 0 0 0 0 0 0 0 0 0 0 0 0 0 0 0
##$INSTRUM= <avance400>
##$L= (0..31)
1 1 1 1 1 1 1 1 1 1 1 1 1 1 1 1 1 1 1 1 1 1 1 1 1 1 1 1 1 1 1 1
##$LFILTER= 200
##$LGAIN= -5
##$LINPSTP= 10
##$LOCKED= yes
##$LOCKFLD= 3186
##$LOCKGN= 97.1999969482422
##$LOCKPOW= -25
##$LOCKPPM= 4.69999980926514
##$LOCNUC= <2H>
##$LOCPHAS= 356
##$LOCSHFT= yes
##$LOCSW= 0
##$LTIME= 0.200000002980232
##$MASR= 4200
##$MASRLST= <masrlst>
##$NBL= 1
##$NC= -2
##$NLOGCH= 1
##$NS= 1024
##$NUC1= <1H>
##$NUC2= <13C>
##$NUC3= <off>
##$NUC4= <off>
##$NUC5= <off>
##$NUC6= <off>
##$NUC7= <off>
##$NUC8= <off>
##$NUCLEI= 0
##$NUCLEUS= <off>
##$O1= 1885.29
##$O2= 4979.85804243228
##$O3= 1900.52349393
##$O4= 1900.52349393
##$O5= 0
##$O6= 0
##$O7= 0
##$O8= 0
##$OBSCHAN= (0..9)
0 0 0 0 0 0 0 0 0 0
##$OVERFLW= 0
##$P= (0..63)
7.6 7.6 15.2 14.9 29.8 16.5 25 50 0 0 0 0 0 0 0 200000 1000 2500 0 600
2500 0 0 0 0 200 0 7.6 1000 0 0 0 0 0 0 0 0 0 0 0 0 0 0 0 0 0 0 0 0 0 0
0 0 0 0 0 0 0 0 0 0 0 0 0
##$PACOIL= (0..15)
0 0 0 0 0 0 0 0 0 0 0 0 0 0 0 0
##$PAPS= 2
##$PARMODE= 0
##$PCPD= (0..9)
100 100 70 100 100 100 100 100 100 100
##$PHCOR= (0..31)
0 0 0 0 0 0 0 0 0 0 0 0 0 0 0 0 0 0 0 0 0 0 0 0 0 0 0 0 0 0 0 0
##$PHLIST= <>
##$PHP= 1
##$PH_ref= 0
##$PL= (0..63)
120 0 -4 120 120 120 120 120 120 80 10.34 22.38 9 120 120 120 120 120 0
120 120 120 120 120 120 120 120 22.38 120 120 9 120 120 120 120 120 120
120 120 120 120 120 120 120 120 120 120 120 120 120 120 120 120 120 120
120 120 120 120 120 120 120 120 120
##$PLSTEP= 0.1
##$PLSTRT= -6
##$POWMOD= 0
##$PQPHASE= 0
##$PQSCALE= 0
##$PR= 1
##$PRECHAN= (0..15)
-1 1 2 -1 -1 -1 -1 -1 -1 -1 -1 -1 -1 -1 -1 -1
##$PRGAIN= 0
##$PROBHD= <5 mm PABBI 1H-BB Z-GRD Z811201/0006
>
##$PROSOL= no
##$PULPROG= <zgpr>
##$PW= 0
##$PYNM= <acqu.py>
##$QNP= 1
##$RD= 0
##$RECCHAN= (0..15)
-1 -1 -1 -1 -1 -1 -1 -1 -1 -1 -1 -1 -1 -1 -1 -1
##$RECPH= 0
##$RECPRE= (0..15)
-1 -1 -1 -1 -1 -1 -1 -1 -1 -1 -1 -1 -1 -1 -1 -1
##$RECPRFX= (0..15)
-1 -1 -1 -1 -1 -1 -1 -1 -1 -1 -1 -1 -1 -1 -1 -1
##$RECSEL= (0..15)
0 0 0 0 0 0 0 0 0 0 0 0 0 0 0 0
##$RG= 322.5
##$RO= 0
##$ROUTWD1= (0..23)
0 0 0 0 0 0 0 0 0 0 0 0 0 0 0 0 0 0 0 0 1 1 0 0
##$ROUTWD2= (0..23)
0 0 0 0 0 1 0 0 0 0 0 0 0 0 0 0 0 0 1 0 1 1 0 0
##$RSEL= (0..9)
0 1 2 0 0 0 0 0 0 0
##$S= (0..7)
83 4 83 83 83 83 83 83
##$SEOUT= 0
##$SFO1= 400.13188529
##$SFO2= 100.617748858042
##$SFO3= 400.131900523494
##$SFO4= 400.131900523494
##$SFO5= 500.13
##$SFO6= 500.13
##$SFO7= 500.13
##$SFO8= 500.13
##$SOLVENT= <D2O>
##$SP= (0..31)
1 120 120 120 0 0 120 120 0 0 0 120 0 0 120 0 150 150 120 120.87 118.96
122.27 114.95 150 150 150 150 150 150 120 120 120
##$SP07= 0
##$SPECTR= 0
##$SPNAM0= <gauss>
##$SPNAM1= <Gaus1.1000>
##$SPNAM10= <gauss>
##$SPNAM11= <Gaus1.1000>
##$SPNAM12= <gauss>
##$SPNAM13= <gauss>
##$SPNAM14= <Gaus1.1000>
##$SPNAM15= <Gaus1.1000>
##$SPNAM16= <gauss>
##$SPNAM17= <gauss>
##$SPNAM18= <Gaus1.1000>
##$SPNAM19= <Gaus1.1000>
##$SPNAM2= <Gaus1.1000>
##$SPNAM20= <Gaus1.1000>
##$SPNAM21= <Gaus1.1000>
##$SPNAM22= <Gaus1.1000>
##$SPNAM23= <gauss>
##$SPNAM24= <gauss>
##$SPNAM25= <gauss>
##$SPNAM26= <gauss>
##$SPNAM27= <gauss>
##$SPNAM28= <gauss>
##$SPNAM29= <Gaus1.1000>
##$SPNAM3= <Gaus1.1000>
##$SPNAM30= <Gaus1.1000>
##$SPNAM31= <Gaus1.1000>
##$SPNAM4= <gauss>
##$SPNAM5= <gauss>
##$SPNAM6= <Gaus1.1000>
##$SPNAM7= <Gaus1.1000>
##$SPNAM8= <gauss>
##$SPNAM9= <gauss>
##$SPOAL= (0..31)
0.5 0.5 0.5 0.5 0.5 0.5 0.5 0.5 0.5 0.5 0.5 0.5 0.5 0.5 0.5 0.5 0.5 0.5
0.5 0.5 0.5 0.5 0.5 0.5 0.5 0.5 0.5 0.5 0.5 0.5 0.5 0.5
##$SPOFFS= (0..31)
0 0 0 0 0 0 0 0 0 0 0 0 0 0 0 0 0 0 0 0 0 0 0 0 0 0 0 0 0 0 0 0
##$SUBNAM0= <"">
##$SUBNAM1= <"">
##$SUBNAM2= <"">
##$SUBNAM3= <"">
##$SUBNAM4= <"">
##$SUBNAM5= <"">
##$SUBNAM6= <"">
##$SUBNAM7= <"">
##$SUBNAM8= <"">
##$SUBNAM9= <"">
##$SW= 12.4709380669908
##$SWIBOX= (0..15)
0 1 2 0 0 0 0 0 0 0 0 0 0 0 0 0
##$SW_h= 4990.01996007984
##$SWfinal= 0
##$TD= 16244
##$TD0= 1
##$TE= 300
##$TE2= 300
##$TE3= 300
##$TEG= 300
##$TL= (0..7)
0 120 120 120 120 120 120 120
##$TP= (0..7)
150 150 150 150 150 150 150 150
##$TP07= 0
##$TPNAME0= <>
##$TPNAME1= <>
##$TPNAME2= <>
##$TPNAME3= <>
##$TPNAME4= <>
##$TPNAME5= <>
##$TPNAME6= <>
##$TPNAME7= <>
##$TPOAL= (0..7)
0.5 0.5 0.5 0.5 0.5 0.5 0.5 0.5
##$TPOFFS= (0..7)
0 0 0 0 0 0 0 0
##$TUNHIN= 0
##$TUNHOUT= 0
##$TUNXOUT= 0
##$USERA1= <user>
##$USERA2= <user>
##$USERA3= <user>
##$USERA4= <user>
##$USERA5= <user>
##$V9= 5
##$VALIST= <valist>
##$VCLIST= <CCCCCCCCCCCCCCC>
##$VD= 0
##$VDLIST= <DDDDDDDDDDDDDDD>
##$VPLIST= <PPPPPPPPPPPPPPP>
##$VTLIST= <TTTTTTTTTTTTTTT>
##$WBST= 1024
##$WBSW= 15.53612
##$XGAIN= (0..3)
0 0 0 0
##$XL= 0
##$YL= 0
##$YMAX_a= 30280369
##$YMIN_a= -25046286
##$ZGOPTNS= <>
##$ZL1= 120
##$ZL2= 120
##$ZL3= 120
##$ZL4= 120
##$ABSF1= 10
##$ABSF2= 0
##$ABSG= 5
##$ABSL= 3
##$ALPHA= 0
##$AQORDER= 0
##$ASSFAC= 0
##$ASSFACI= 0
##$ASSFACX= 0
##$ASSWID= 0
##$AUNMP= <proc_1H_AID>
##$AXLEFT= 0
##$AXNAME= <>
##$AXNUC= <off>
##$AXRIGHT= 0
##$AXTYPE= 0
##$AXUNIT= <>
##$AZFE= 0.1
##$AZFW= 0.1
##$BCFW= 1
##$BC_mod= 2
##$BYTORDP= 0
##$COROFFS= 0
##$CY= 12.5
##$DATMOD= 1
##$DC= 2
##$DFILT= <>
##$DTYPP= 0
##$F1P= 9.9967504570787
##$F2P= -9.53364507338961e-007
##$FCOR= 1
##$FTSIZE= 65536
##$FT_mod= 4
##$GAMMA= 1
##$GB= 0
##$INTBC= 1
##$INTSCL= 1
##$ISEN= 128
##$LB= 1
##$LEV0= 0
##$LPBIN= 0
##$MAXI= 10000
##$MC2= 0
##$MEAN= 0
##$ME_mod= 0
##$MI= 0.02
##$NCOEF= 0
##$NC_proc= 0
##$NLEV= 6
##$NOISF1= 8.174992
##$NOISF2= 6.675002
##$NSP= 1
##$NTH_PI= 0
##$NZP= 0
##$OFFSET= 12.29218
##$PC= 1
##$PHC0= -5.015187
##$PHC1= -11.94565
##$PH_mod= 0
##$PKNL= yes
##$PPARMOD= 0
##$PPDIAG= 0
##$PPIPTYP= 0
##$PPMPNUM= 100
##$PPRESOL= 1
##$PSCAL= 0
##$PSIGN= 0
##$PYNMP= <proc.py>
##$REVERSE= no
##$SF= 400.129461838569
##$SI= 131072
##$SIGF1= 5.6
##$SIGF2= 5.2
##$SINO= 400
##$SIOLD= 131072
##$SPECTYP= <>
##$SREGLST= <1H.D2O>
##$SSB= 2
##$STSI= 0
##$STSR= 0
##$SW_p= 4990.01996007986
##$SYMM= 0
##$S_DEV= 0
##$TDeff= 16244
##$TDoff= 0
##$TI= <>
##$TILT= no
##$TM1= 0
##$TM2= 0
##$TOPLEV= 0
##$USERP1= <user>
##$USERP2= <user>
##$USERP3= <user>
##$USERP4= <user>
##$USERP5= <user>
##$WDW= 4
##$XDIM= 8192
##$YMAX_p= 0
##$YMIN_p= 0
##$CURPLOT= <\\rik006s\net8_hp>
##$CURPRIN= <$\\rik006s\net8_hp>
##$DFORMAT= <normdp>
##$LAYOUT= <+/1d_h.xwp>
##$LFORMAT= <normlp>
##$PFORMAT= <normpl>
##$SURQMSG= 1
$$ End of Bruker specific parameters
$$ ---------------------------------
##NTUPLES= NMR FID
##VAR_NAME=  TIME,          FID/REAL,        FID/IMAG
##SYMBOL=    X,             R,               I
##VAR_TYPE=  INDEPENDENT,   DEPENDENT,       DEPENDENT
##VAR_FORM=  AFFN,          ASDF,            ASDF
##VAR_DIM=   8122,          8122,            8122
##UNITS=     SECONDS,       ARBITRARY UNITS, ARBITRARY UNITS
##FACTOR=    0.0002004,     1,               1
##FIRST=     0,             19913830,        -4342889
##LAST=      1.6274484,     3303707,         268766
##MIN=       0,             -25046286,       -25046286
##MAX=       1.6274484,     28659206,        28659206
$$ Real data points
##PAGE= N=1
##DATA TABLE= (X++(R..R)), XYDATA
0 19913830
1 28659206
2 22372146
3 24836844
4 26283230
5 26697036
6 23137368
7 23892556
8 26543617
9 27228099
10 25658620
11 24204124
12 24878454
13 27692070
14 25846387
15 24388376
16 24709193
17 26283225
18 26628865
19 24133748
20 22963710
21 25869580
22 26613194
23 25935657
24 23983401
25 24720083
26 26999792
27 25752990
28 23543950
29 24218649
30 25292058
31 26568377
32 24545881
33 23403227
34 25293020
35 26253280
36 25347826
37 23619313
38 23281347
39 26187600
40 25732419
41 23789164
42 23777012
43 24887036
44 25916717
45 24304842
46 22525056
47 24685626
48 25783966
49 25225988
50 23454932
51 23000790
52 25567425
53 25693366
54 23132499
55 22788163
56 23874164
57 26022382
58 24732891
59 21966504
60 23200467
61 25388961
62 25392189
63 23672287
64 21925345
65 24455886
66 25370271
67 23575868
68 22451325
69 22920115
70 24430854
71 24240205
72 21984232
73 23038633
74 24596891
75 24561552
76 23220467
77 21566888
78 23515628
79 25151697
80 23077906
81 21746120
82 22040193
83 24295252
84 24612579
85 21459523
86 21307051
87 23393407
88 23980124
89 22959042
90 20975001
91 22626012
92 24663713
93 22919203
94 21266098
95 21107553
96 22925342
97 24169089
98 21536279
99 20690551
100 22339202
101 23423882
102 23075492
103 20828463
104 21387694
105 23817551
106 22648850
107 20825872
108 20245739
109 21857883
110 23393192
111 20880222
112 19568945
113 21651886
114 23251781
115 23099891
116 20252621
117 19793768
118 22494075
119 22417692
120 20649677
121 19475686
122 20515147
123 23034461
124 21561758
125 19512827
126 20374446
127 21725335
128 22216936
129 20061555
130 19118285
131 21710703
132 21874667
133 20088109
134 18751791
135 19446052
136 22159995
137 21348157
138 19005787
139 19643993
140 21084163
141 21947776
142 19665312
143 17561756
144 19969779
145 21484947
146 20261179
147 18475727
148 18255117
149 21056134
150 20891352
151 18208770
152 18339128
153 19937839
154 21319510
155 19777671
156 17129654
157 18724740
158 20413261
159 19786290
160 18191028
161 17201596
162 19621029
163 20634957
164 18245563
165 17495068
166 18402406
167 20163231
168 19476097
169 16492307
170 17406790
171 19571242
172 19260618
173 17564203
174 16031576
175 18265413
176 20048289
177 17983844
178 16793322
179 17289871
180 18903881
181 19113198
182 16341128
183 16315323
184 18078070
185 18255510
186 17341835
187 15779399
188 17204933
189 19231616
190 17416441
191 15848997
192 16040271
193 17762304
194 18588346
195 15922181
196 15306520
197 17367484
198 17951588
199 17019990
200 14877770
201 15620657
202 18076236
203 16996371
204 15331290
205 15152772
206 16539200
207 17983527
208 15663951
209 14259064
210 15961244
211 16975801
212 16583213
213 14418296
214 14299997
215 16854491
216 16345720
217 14686601
218 14314826
219 15376747
220 17069105
221 15334173
222 13549782
223 14877188
224 15789234
225 15616641
226 13631712
227 13077499
228 15895931
229 16170633
230 14228532
231 13292402
232 14098133
233 16254799
234 14805118
235 12294246
236 13391408
237 14938354
238 15267430
239 13395491
240 12004105
241 14463149
242 15324451
243 13718363
244 12573373
245 12772811
246 14977402
247 14466182
248 11703012
249 12074206
250 13627010
251 14527615
252 13059393
253 10999832
254 13032476
255 14662662
256 13220694
257 11625591
258 11270395
259 13621312
260 14079577
261 11473889
262 11284033
263 12584890
264 13501356
265 12469038
266 10076254
267 11486829
268 13521916
269 12694880
270 11175651
271 10321143
272 12337316
273 13468408
274 10815362
275  9847577
276 11063529
277 12609873
278 12318014
279  9614892
280 10122118
281 12390171
282 11981344
283 10478739
284  9178500
285 10853210
286 12728387
287 10509633
288  8879643
289  9666324
290 11370509
291 11894594
292  9205027
293  8775054
294 11099611
295 11414683
296 10126363
297  8286778
298  9096324
299 11452229
300 10027879
301  8263191
302  8692474
303 10218091
304 11158687
305  8711131
306  7528700
307  9648457
308 10353916
309  9451282
310  7523894
311  7775860
312 10503278
313  9833726
314  7648417
315  7395161
316  8624066
317 10150552
318  8261088
319  6509534
320  8332121
321  9485434
322  8952361
323  7004297
324  6452782
325  9121484
326  9183029
327  7030372
328  6336677
329  7225234
330  9091602
331  7860334
332  5603755
333  6902783
334  8370889
335  8467133
336  6805753
337  5424407
338  7501873
339  8141532
340  6268641
341  5419652
342  5976340
343  8023223
344  7476383
345  5008612
346  5736862
347  7185691
348  7414208
349  6019413
350  4318519
351  6151393
352  7386292
353  5777068
354  4637265
355  4757710
356  6790077
357  6993657
358  4374970
359  4458400
360  5962541
361  6506049
362  5362213
363  3293579
364  4766145
365  6653161
366  5350718
367  3922741
368  3563260
369  5448064
370  6356150
371  3840586
372  3162603
373  4518883
374  5468272
375  4963551
376  2697859
377  3411020
378  5536196
379  4674054
380  3145503
381  2438416
382  3985015
383  5456306
384  3258950
385  2175394
386  3469738
387  4623638
388  4402156
389  1879767
390  1831897
391  4283390
392  4046029
393  2531551
394  1469193
395  2708387
396  4717040
397  2894069
398  1160847
399  2135893
400  3479943
401  3808966
402  1378991
403   550135
404  2895804
405  3279489
406  1970708
407   587720
408  1238587
409  3766311
410  2748090
411   507634
412   708998
413  1968571
414  2899831
415   910951
416  -557878
417  1621339
418  2559014
419  1537045
420   -21647
421   -67694
422  2343624
423  1931626
424  -333861
425  -326275
426   908174
427  2267111
428   692940
429 -1501863
430    82157
431  1526174
432   953849
433  -687432
434 -1460373
435   954041
436  1459142
437  -770429
438 -1370623
439  -417540
440  1261144
441   339716
442 -2256367
443 -1246247
444   470115
445   252385
446 -1339101
447 -2677018
448  -536483
449   874053
450 -1011466
451 -2156614
452 -1765648
453   -29097
454  -185573
455 -2932232
456 -2667663
457  -744931
458  -379652
459 -1586396
460 -3396024
461 -1898870
462   -69105
463 -1612490
464 -3047351
465 -3053626
466 -1378100
467  -707148
468 -3232102
469 -3742682
470 -2074096
471 -1311030
472 -2000159
473 -3976784
474 -3159377
475 -1068983
476 -2304652
477 -3958408
478 -4180277
479 -2537024
480 -1349216
481 -3688349
482 -4729795
483 -3130388
484 -2173085
485 -2575501
486 -4777153
487 -4712074
488 -2312818
489 -2629208
490 -4172573
491 -5019830
492 -4056329
493 -2291308
494 -3927056
495 -5521051
496 -4521410
497 -3496919
498 -3324895
499 -5190721
500 -5649983
501 -3315174
502 -3304697
503 -4832892
504 -5772424
505 -5092563
506 -3278567
507 -4642050
508 -6519039
509 -5521328
510 -4302478
511 -3908772
512 -5697444
513 -6771118
514 -4566261
515 -3946983
516 -5359149
517 -6654136
518 -6489445
519 -4265640
520 -4821414
521 -7163814
522 -6855453
523 -5441949
524 -4421770
525 -5864223
526 -7737154
527 -6038495
528 -4902428
529 -5954852
530 -7284981
531 -7552350
532 -5403797
533 -5238549
534 -7534109
535 -7665734
536 -6486874
537 -5376674
538 -6494196
539 -8704428
540 -7289883
541 -5553987
542 -6333848
543 -7868882
544 -8670735
545 -6628089
546 -5700036
547 -7873445
548 -8603531
549 -7728191
550 -6413528
551 -6797560
552 -9148186
553 -8533347
554 -6703321
555 -6918939
556 -8183609
557 -9405215
558 -7843016
559 -6447603
560 -8532472
561 -9709892
562 -8789730
563 -7082128
564 -7037005
565 -9663085
566 -9627987
567 -7506116
568 -7441787
569 -8827636
570 -10508450
571 -9314838
572 -7194609
573 -8577922
574 -10124596
575 -9914365
576 -8386475
577 -7423735
578 -9738908
579 -10747071
580 -9034400
581 -8261543
582 -8937277
583 -10898597
584 -10647767
585 -8266899
586 -8944725
587 -10591996
588 -10693427
589 -9395864
590 -8228202
591 -10298221
592 -11617681
593 -9889011
594 -9004630
595 -9587531
596 -11471776
597 -11564266
598 -8984918
599 -9149358
600 -11214470
601 -12043017
602 -10933734
603 -8775790
604 -10024608
605 -12226735
606 -11303394
607 -9934272
608 -9719642
609 -11563798
610 -12725944
611 -10473349
612 -9798787
613 -11370949
614 -12371319
615 -11931345
616 -9918776
617 -10439179
618 -12627416
619 -12117753
620 -10859090
621 -10394664
622 -11901710
623 -13527141
624 -11633267
625 -10372898
626 -11692788
627 -12872126
628 -12809887
629 -10801942
630 -10746752
631 -13012765
632 -13022897
633 -11875138
634 -11172406
635 -12145416
636 -14099971
637 -12855600
638 -11226561
639 -11911769
640 -12986630
641 -13513481
642 -11967740
643 -11411415
644 -13549022
645 -13887444
646 -12743312
647 -11863782
648 -12504985
649 -14494671
650 -13504122
651 -11725859
652 -12614074
653 -13886521
654 -14383010
655 -12738671
656 -11718803
657 -13849349
658 -14729133
659 -13721344
660 -12542936
661 -12583660
662 -14872234
663 -14838018
664 -12800237
665 -12813182
666 -14008919
667 -15198769
668 -14029081
669 -12234264
670 -13866106
671 -15200833
672 -14440432
673 -13233416
674 -13072585
675 -15371408
676 -15777593
677 -13615502
678 -13318399
679 -14358372
680 -15608106
681 -14800051
682 -12718436
683 -14011394
684 -15935595
685 -15644493
686 -14247378
687 -13243647
688 -15215555
689 -16440692
690 -14536858
691 -13670485
692 -14443187
693 -16046031
694 -16052456
695 -13726325
696 -14092947
697 -16034916
698 -16266043
699 -15221335
700 -13920940
701 -15337416
702 -16953242
703 -15383793
704 -14246608
705 -14768495
706 -16362252
707 -16766826
708 -14430783
709 -14327398
710 -16502798
711 -17043542
712 -15958262
713 -14241292
714 -15296196
715 -17503570
716 -16412160
717 -14889521
718 -14973702
719 -16573790
720 -17802425
721 -15701510
722 -14540518
723 -16160216
724 -17296876
725 -17059786
726 -15272128
727 -15333984
728 -17625505
729 -17335610
730 -15813922
731 -15329209
732 -16461878
733 -18103278
734 -16557549
735 -15075015
736 -16528324
737 -17767840
738 -17698440
739 -16025143
740 -15716660
741 -17913741
742 -17881191
743 -16363984
744 -15740861
745 -16499456
746 -18411953
747 -17537296
748 -15735105
749 -16632190
750 -17991897
751 -18423239
752 -16818164
753 -15671867
754 -17765151
755 -18549679
756 -17164168
757 -16148731
758 -16592093
759 -18764364
760 -18447367
761 -16310963
762 -16773430
763 -18131175
764 -18751685
765 -17402643
766 -15881844
767 -17775780
768 -19191628
769 -18082984
770 -16748410
771 -16524743
772 -18666796
773 -19185034
774 -17065221
775 -16816273
776 -18040868
777 -19212227
778 -18549624
779 -16535908
780 -17553600
781 -19192733
782 -18685703
783 -17598650
784 -16917369
785 -18510953
786 -19476530
787 -17698278
788 -17246695
789 -18253376
790 -19383778
791 -19101747
792 -17104519
793 -17709179
794 -19505426
795 -19118892
796 -17989252
797 -17208980
798 -18735135
799 -20113110
800 -18361657
801 -17449559
802 -18365471
803 -19605025
804 -19705187
805 -17598315
806 -17541663
807 -19440842
808 -19611384
809 -18680424
810 -17519051
811 -18521522
812 -20452862
813 -19261324
814 -17898030
815 -18309505
816 -19563175
817 -20184148
818 -18181036
819 -17556991
820 -19509673
821 -20028274
822 -19211495
823 -17941017
824 -18550549
825 -20609126
826 -19700121
827 -18095959
828 -18303962
829 -19510151
830 -20602185
831 -18944260
832 -17723963
833 -19446993
834 -20410743
835 -19840064
836 -18238165
837 -18135586
838 -20463221
839 -20352234
840 -18599078
841 -18332623
842 -19452533
843 -21022897
844 -19728320
845 -17831248
846 -19145591
847 -20485078
848 -20272075
849 -18663996
850 -18013750
851 -20313219
852 -20889918
853 -19216100
854 -18567497
855 -19289421
856 -21064603
857 -20405628
858 -18201259
859 -18879834
860 -20372276
861 -20679596
862 -19368019
863 -18114345
864 -20053568
865 -21286931
866 -19847390
867 -18757056
868 -18963044
869 -20776899
870 -20878891
871 -18692786
872 -18877020
873 -20385790
874 -21043684
875 -20057203
876 -18367763
877 -19718412
878 -21334449
879 -20243254
880 -19014143
881 -18856065
882 -20585787
883 -21255288
884 -19112062
885 -18743152
886 -20197362
887 -21143896
888 -20541876
889 -18566071
890 -19320126
891 -21251938
892 -20722641
893 -19478261
894 -18794182
895 -20164755
896 -21565873
897 -19854782
898 -18864246
899 -19848998
900 -20964390
901 -20943134
902 -18937464
903 -18987566
904 -21007102
905 -20934782
906 -19857480
907 -18999988
908 -19989893
909 -21612091
910 -20170432
911 -18829733
912 -19598360
913 -20749253
914 -21168075
915 -19391460
916 -18942493
917 -20870591
918 -21145009
919 -20148347
920 -19056212
921 -19576390
922 -21506281
923 -20608453
924 -18960810
925 -19348828
926 -20548544
927 -21416485
928 -19833493
929 -18751220
930 -20530159
931 -21228446
932 -20413782
933 -19198935
934 -19280725
935 -21320238
936 -21016452
937 -19303908
938 -19406371
939 -20372621
940 -21364694
941 -20119352
942 -18650819
943 -20108432
944 -21104818
945 -20534161
946 -19376563
947 -19086507
948 -21133401
949 -21359172
950 -19519494
951 -19195329
952 -20064693
953 -21289321
954 -20425955
955 -18605485
956 -19763501
957 -21142139
958 -20820429
959 -19571125
960 -18756303
961 -20619690
962 -21463094
963 -19685467
964 -18942310
965 -19626611
966 -21158978
967 -20852665
968 -18699208
969 -19252589
970 -20885878
971 -21014042
972 -19908791
973 -18573735
974 -19968824
975 -21330926
976 -19947369
977 -18960572
978 -19314481
979 -20876662
980 -21207447
981 -18999969
982 -18845092
983 -20401959
984 -20875953
985 -20070537
986 -18460160
987 -19416235
988 -21249051
989 -20267368
990 -19004259
991 -18939466
992 -20408682
993 -21301211
994 -19251190
995 -18527749
996 -20026000
997 -20825414
998 -20289423
999 -18455130
1000 -18871091
1001 -21001932
1002 -20509011
1003 -19076792
1004 -18570659
1005 -19748833
1006 -21189023
1007 -19523073
1008 -18218674
1009 -19421976
1010 -20586547
1011 -20608467
1012 -18759194
1013 -18401031
1014 -20503713
1015 -20526412
1016 -19123532
1017 -18267645
1018 -19078868
1019 -20930095
1020 -19920125
1021 -18293500
1022 -19024211
1023 -20135067
1024 -20504046
1025 -18834673
1026 -17881150
1027 -19802105
1028 -20399791
1029 -19288216
1030 -18298566
1031 -18623044
1032 -20555359
1033 -20086451
1034 -18266065
1035 -18573990
1036 -19620497
1037 -20287814
1038 -18983181
1039 -17597696
1040 -19232287
1041 -20232791
1042 -19315815
1043 -18206937
1044 -18122302
1045 -20059712
1046 -20169243
1047 -18193460
1048 -17995032
1049 -18951656
1050 -20018331
1051 -19240620
1052 -17472701
1053 -18590611
1054 -19957042
1055 -19457368
1056 -18305721
1057 -17612243
1058 -19252136
1059 -19964963
1060 -18228461
1061 -17755807
1062 -18549547
1063 -19682630
1064 -19300419
1065 -17346592
1066 -17950443
1067 -19401992
1068 -19162868
1069 -18215488
1070 -17355069
1071 -18708831
1072 -19808161
1073 -18237531
1074 -17466781
1075 -18077644
1076 -19281737
1077 -19273900
1078 -17153188
1079 -17234923
1080 -18914868
1081 -19012128
1082 -18081810
1083 -16886501
1084 -17967451
1085 -19590037
1086 -18341809
1087 -17200540
1088 -17480451
1089 -18627395
1090 -19122904
1091 -17129064
1092 -16637105
1093 -18284691
1094 -18826201
1095 -18188733
1096 -16766153
1097 -17316818
1098 -19168960
1099 -18245937
1100 -16808557
1101 -16839091
1102 -17972655
1103 -18930743
1104 -17260725
1105 -16300056
1106 -17717305
1107 -18394989
1108 -17987513
1109 -16510847
1110 -16542932
1111 -18564318
1112 -18230759
1113 -16677487
1114 -16335526
1115 -17272299
1116 -18629921
1117 -17303734
1118 -15817330
1119 -16967003
1120 -17984054
1121 -17832985
1122 -16293439
1123 -15742507
1124 -17816785
1125 -18119983
1126 -16623128
1127 -15959528
1128 -16564048
1129 -18108705
1130 -17265213
1131 -15442355
1132 -16208360
1133 -17393712
1134 -17659085
1135 -16312759
1136 -15174564
1137 -16989841
1138 -17908605
1139 -16592734
1140 -15538614
1141 -15688732
1142 -17438528
1143 -17273067
1144 -15254639
1145 -15468602
1146 -16709729
1147 -17374369
1148 -16376666
1149 -14771559
1150 -16078785
1151 -17325746
1152 -16318952
1153 -15194286
1154 -15004120
1155 -16689188
1156 -17124006
1157 -15153232
1158 -14918665
1159 -16050971
1160 -16918620
1161 -16226679
1162 -14309717
1163 -15134884
1164 -16734336
1165 -16120400
1166 -14952304
1167 -14340263
1168 -15864533
1169 -16955881
1170 -15140189
1171 -14263386
1172 -15111123
1173 -16231417
1174 -16126982
1175 -14089988
1176 -14265746
1177 -16039978
1178 -15933664
1179 -14903287
1180 -13914365
1181 -14874010
1182 -16274423
1183 -14900960
1184 -13866298
1185 -14446525
1186 -15458381
1187 -15760103
1188 -13974484
1189 -13718749
1190 -15411909
1191 -15507433
1192 -14570593
1193 -13434068
1194 -14028670
1195 -15715443
1196 -14723229
1197 -13357380
1198 -13683843
1199 -14796597
1200 -15562197
1201 -13866729
1202 -12923389
1203 -14475289
1204 -15022222
1205 -14284525
1206 -12986514
1207 -13113331
1208 -15022728
1209 -14595609
1210 -13091152
1211 -13086922
1212 -13996718
1213 -14985350
1214 -13630713
1215 -12254181
1216 -13512413
1217 -14329843
1218 -13979924
1219 -12782497
1220 -12392871
1221 -14202150
1222 -14327591
1223 -12809091
1224 -12413546
1225 -13053588
1226 -14309046
1227 -13392739
1228 -11679429
1229 -12672422
1230 -13795460
1231 -13633774
1232 -12431967
1233 -11637117
1234 -13357289
1235 -13949313
1236 -12462352
1237 -11748382
1238 -12139990
1239 -13549157
1240 -13239723
1241 -11420735
1242 -11966729
1243 -13079878
1244 -13084750
1245 -12045604
1246 -10950400
1247 -12385384
1248 -13371969
1249 -12071713
1250 -11256939
1251 -11474215
1252 -12931298
1253 -13022024
1254 -10946315
1255 -10947390
1256 -12245011
1257 -12683836
1258 -11845450
1259 -10288766
1260 -11295759
1261 -12772520
1262 -11845828
1263 -10838561
1264 -10717265
1265 -12025962
1266 -12579229
1267 -10592514
1268 -10174032
1269 -11439786
1270 -12067126
1271 -11478081
1272 -9812615
1273 -10447267
1274 -12203627
1275 -11513155
1276 -10265994
1277 -9796448
1278 -10972435
1279 -12095922
1280 -10387115
1281 -9382463
1282 -10466972
1283 -11490882
1284 -11398501
1285 -9463880
1286 -9286456
1287 -11233228
1288 -11213564
1289 -9914228
1290 -8943564
1291 -9793054
1292 -11550597
1293 -10412351
1294 -8914114
1295 -9459167
1296 -10486374
1297 -10913481
1298 -9293894
1299 -8512539
1300 -10169774
1301 -10544460
1302 -9633473
1303 -8618958
1304 -8880148
1305 -10610643
1306 -10031605
1307 -8462869
1308 -8684119
1309 -9577564
1310 -10262204
1311 -8918176
1312 -7708708
1313 -9189661
1314 -9961476
1315 -9276641
1316 -8223790
1317 -8089226
1318 -9788020
1319 -9593711
1320 -7849887
1321 -7767101
1322 -8672368
1323 -9656706
1324 -8646695
1325 -7099441
1326 -8341279
1327 -9400850
1328 -8798839
1329 -7615859
1330 -7106232
1331 -8798579
1332 -9197964
1333 -7534337
1334 -7079551
1335 -7728829
1336 -8923461
1337 -8463227
1338 -6611051
1339 -7214754
1340 -8418179
1341 -8245154
1342 -7243235
1343 -6325559
1344 -7755845
1345 -8690105
1346 -7208911
1347 -6416299
1348 -6848687
1349 -8124126
1350 -8074163
1351 -6044724
1352 -6202246
1353 -7560357
1354 -7683378
1355 -6866344
1356 -5733598
1357 -6759406
1358 -7984451
1359 -6812970
1360 -5901337
1361 -5977471
1362 -7014525
1363 -7425331
1364 -5661774
1365 -5415573
1366 -6777038
1367 -7160072
1368 -6488096
1369 -5005332
1370 -5601815
1371 -7275219
1372 -6488214
1373 -5266258
1374 -5050813
1375 -6082233
1376 -6978857
1377 -5333843
1378 -4543311
1379 -5789418
1380 -6453380
1381 -6096085
1382 -4590302
1383 -4613772
1384 -6294912
1385 -5901516
1386 -4737574
1387 -4347565
1388 -5143570
1389 -6364985
1390 -5115749
1391 -3937493
1392 -4861178
1393 -5584867
1394 -5468598
1395 -4032568
1396 -3647271
1397 -5394201
1398 -5453016
1399 -4286740
1400 -3693024
1401 -4257707
1402 -5669962
1403 -4669228
1404 -3054834
1405 -3776432
1406 -4837842
1407 -5092039
1408 -3704514
1409 -2810319
1410 -4485295
1411 -4981126
1412 -3816737
1413 -2921462
1414 -3127319
1415 -4732377
1416 -4332253
1417 -2615584
1418 -2939081
1419 -3916342
1420 -4437255
1421 -3370762
1422 -2090184
1423 -3398898
1424 -4258051
1425 -3332557
1426 -2311775
1427 -2138106
1428 -3790945
1429 -4000963
1430 -2179497
1431 -2028465
1432 -3030321
1433 -3884206
1434 -3052066
1435 -1280645
1436 -2216224
1437 -3528573
1438 -2919730
1439 -1807816
1440 -1307339
1441 -2846429
1442 -3553852
1443 -1797676
1444 -1197818
1445 -1926098
1446 -2953531
1447 -2720270
1448  -874293
1449 -1166271
1450 -2608405
1451 -2517672
1452 -1558419
1453  -540815
1454 -1632419
1455 -2883698
1456 -1476746
1457  -456668
1458  -926899
1459 -2061521
1460 -2283674
1461  -445660
1462  -265373
1463 -1754514
1464 -1927916
1465 -1101115
1466   124034
1467  -515324
1468 -2079206
1469 -1146154
1470    28999
1471   -91085
1472 -1068564
1473 -1714577
1474  -118759
1475   570381
1476  -742692
1477 -1151995
1478  -572438
1479   670871
1480   425730
1481 -1267281
1482  -744130
1483   522317
1484   619390
1485  -188890
1486 -1078192
1487   304408
1488  1452242
1489   316881
1490  -454746
1491  -191502
1492  1123556
1493  1404338
1494  -367982
1495  -380065
1496   950648
1497  1403869
1498   846500
1499  -264625
1500   718252
1501  2092583
1502  1178292
1503   326475
1504   348000
1505  1434462
1506  2105753
1507   657456
1508   369754
1509  1525934
1510  2069543
1511  1770442
1512   488199
1513   971290
1514  2572183
1515  2046971
1516  1084789
1517   942063
1518  2010533
1519  3024831
1520  1596092
1521   853628
1522  2006918
1523  2782354
1524  2597640
1525  1205236
1526  1293904
1527  3092556
1528  2992077
1529  2000859
1530  1593463
1531  2360113
1532  3690513
1533  2671088
1534  1509903
1535  2311096
1536  3235338
1537  3499818
1538  2236889
1539  1807791
1540  3554163
1541  3882349
1542  2896260
1543  2224369
1544  2679672
1545  4199278
1546  3554767
1547  2167595
1548  2782355
1549  3844554
1550  4348070
1551  3214111
1552  2329832
1553  3908518
1554  4622411
1555  3730382
1556  2886865
1557  3067865
1558  4722021
1559  4570995
1560  2968929
1561  3205619
1562  4286417
1563  5096003
1564  4210633
1565  2897051
1566  4168158
1567  5283735
1568  4630225
1569  3640948
1570  3387744
1571  5059542
1572  5559917
1573  4025631
1574  3767722
1575  4622508
1576  5640208
1577  5167198
1578  3527255
1579  4313744
1580  5758493
1581  5565521
1582  4593504
1583  3943019
1584  5389613
1585  6316279
1586  4869374
1587  4260279
1588  4915717
1589  6057626
1590  6105238
1591  4519621
1592  4793757
1593  6206515
1594  6317836
1595  5561750
1596  4545303
1597  5498029
1598  6851674
1599  5833086
1600  4959665
1601  5342568
1602  6538449
1603  7027390
1604  5404345
1605  5161930
1606  6593285
1607  6975387
1608  6334656
1609  5157657
1610  5776578
1611  7420966
1612  6773033
1613  5747381
1614  5805685
1615  6848055
1616  7753078
1617  6410711
1618  5622443
1619  6760911
1620  7425009
1621  7213924
1622  6034658
1623  6132146
1624  7834798
1625  7625572
1626  6549227
1627  6347820
1628  7106464
1629  8197345
1630  7190290
1631  6201485
1632  7226139
1633  7999937
1634  7944888
1635  6852891
1636  6568632
1637  8203718
1638  8312043
1639  7223040
1640  6872562
1641  7476380
1642  8745826
1643  8042804
1644  6732830
1645  7540952
1646  8537729
1647  8716559
1648  7642238
1649  6925330
1650  8436297
1651  8965880
1652  7972029
1653  7448957
1654  7811636
1655  9197406
1656  8982221
1657  7544426
1658  7910060
1659  8839501
1660  9239823
1661  8414847
1662  7349164
1663  8615639
1664  9584669
1665  8816338
1666  8132733
1667  8229830
1668  9604616
1669  9743420
1670  8188732
1671  8239356
1672  9191982
1673  9754757
1674  9181476
1675  7965812
1676  8940883
1677 10154401
1678  9562353
1679  8757185
1680  8511818
1681  9798335
1682 10437476
1683  8951966
1684  8566836
1685  9476341
1686 10331342
1687 10058208
1688  8562867
1689  9107341
1690 10594482
1691 10310537
1692  9390502
1693  8819221
1694  9914998
1695 11015856
1696  9804149
1697  9129309
1698  9843840
1699 10757716
1700 10816087
1701  9274818
1702  9250846
1703 10783591
1704 10903696
1705 10132248
1706  9336191
1707 10138295
1708 11584912
1709 10661425
1710  9594546
1711 10032053
1712 11010276
1713 11439705
1714 10007335
1715  9547601
1716 11032794
1717 11475034
1718 10867324
1719  9950905
1720 10330576
1721 11897888
1722 11361979
1723 10108648
1724 10239144
1725 11185285
1726 12009875
1727 10818240
1728  9883773
1729 11207060
1730 12009968
1731 11600320
1732 10518061
1733 10465181
1734 12136941
1735 12089499
1736 10742475
1737 10531945
1738 11315370
1739 12462286
1740 11720072
1741 10428011
1742 11285135
1743 12224564
1744 12181065
1745 11213893
1746 10676383
1747 12179699
1748 12673858
1749 11539744
1750 11079306
1751 11545725
1752 12712235
1753 12358697
1754 10940741
1755 11489425
1756 12487224
1757 12632253
1758 11821764
1759 11018933
1760 12335193
1761 13201007
1762 12187440
1763 11497450
1764 11715758
1765 12940987
1766 12977626
1767 11439816
1768 11595322
1769 12702414
1770 13168442
1771 12585121
1772 11450126
1773 12347186
1774 13488851
1775 12767411
1776 11975432
1777 11890786
1778 13000031
1779 13520195
1780 12155421
1781 11967976
1782 12927986
1783 13459803
1784 13109559
1785 11893881
1786 12410758
1787 13704246
1788 13231908
1789 12453878
1790 12225415
1791 13209316
1792 14026662
1793 12761766
1794 12203933
1795 13105467
1796 13777743
1797 13613030
1798 12309395
1799 12484175
1800 13925592
1801 13732375
1802 12916138
1803 12536872
1804 13314088
1805 14371394
1806 13341601
1807 12492315
1808 13198071
1809 13972693
1810 14093082
1811 12838443
1812 12616794
1813 14127422
1814 14286204
1815 13417131
1816 12736017
1817 13244149
1818 14597851
1819 13929743
1820 12778735
1821 13247583
1822 14159799
1823 14638272
1824 13503977
1825 12795170
1826 14108930
1827 14584625
1828 13886358
1829 13085616
1830 13244653
1831 14687261
1832 14472747
1833 13253958
1834 13418894
1835 14257416
1836 14934865
1837 14031050
1838 12975651
1839 14061428
1840 14812638
1841 14296290
1842 13458617
1843 13350881
1844 14836231
1845 15032869
1846 13688989
1847 13475973
1848 14225206
1849 15187114
1850 14563065
1851 13162546
1852 13966471
1853 15092890
1854 14886238
1855 13971157
1856 13421365
1857 14750677
1858 15411814
1859 14192793
1860 13656221
1861 14142768
1862 15191795
1863 15068975
1864 13627746
1865 13993501
1866 15139338
1867 15195392
1868 14428979
1869 13601725
1870 14626105
1871 15636613
1872 14625470
1873 13857292
1874 14147013
1875 15279744
1876 15548247
1877 14040969
1878 13948550
1879 15134819
1880 15465038
1881 14834518
1882 13749040
1883 14410363
1884 15719043
1885 15094318
1886 14257688
1887 14272695
1888 15224806
1889 15824983
1890 14458139
1891 13919448
1892 14967241
1893 15539973
1894 15241395
1895 14114894
1896 14352938
1897 15777018
1898 15489442
1899 14579973
1900 14317321
1901 15043504
1902 15962115
1903 14925689
1904 14066684
1905 14879030
1906 15601679
1907 15616203
1908 14506517
1909 14323279
1910 15728787
1911 15746851
1912 14822324
1913 14389569
1914 14917588
1915 15996546
1916 15286469
1917 14305522
1918 14923464
1919 15641126
1920 15790820
1921 14811519
1922 14291759
1923 15571752
1924 15894161
1925 15068480
1926 14497771
1927 14840701
1928 16121664
1929 15760660
1930 14485245
1931 14783023
1932 15610733
1933 16031843
1934 15100258
1935 14176595
1936 15349600
1937 16102796
1938 15441280
1939 14713671
1940 14734409
1941 15984262
1942 15998588
1943 14721881
1944 14740957
1945 15442586
1946 15988997
1947 15405987
1948 14354643
1949 15199460
1950 16108787
1951 15643433
1952 14903878
1953 14646792
1954 15776087
1955 16149905
1956 14874242
1957 14627612
1958 15337852
1959 16105742
1960 15762006
1961 14472365
1962 14985416
1963 16076315
1964 15778570
1965 14997036
1966 14514289
1967 15549199
1968 16299021
1969 15174620
1970 14654654
1971 15207921
1972 16018687
1973 15978904
1974 14611404
1975 14732799
1976 15939553
1977 15924175
1978 15174100
1979 14473753
1980 15298897
1981 16393487
1982 15498408
1983 14679411
1984 14992592
1985 15813988
1986 16126403
1987 14815198
1988 14466671
1989 15657737
1990 16036238
1991 15491346
1992 14551020
1993 14989008
1994 16321236
1995 15740445
1996 14691311
1997 14728803
1998 15554175
1999 16199006
2000 15056048
2001 14392704
2002 15458875
2003 16029593
2004 15644096
2005 14635613
2006 14672593
2007 16037131
2008 15859512
2009 14819014
2010 14609237
2011 15276939
2012 16218312
2013 15403630
2014 14317575
2015 15044597
2016 15842206
2017 15800043
2018 14772803
2019 14356023
2020 15690667
2021 15959569
2022 14969978
2023 14556058
2024 15001102
2025 16005646
2026 15480969
2027 14307769
2028 14805068
2029 15569597
2030 15674432
2031 14887303
2032 14284223
2033 15425484
2034 15932174
2035 15051116
2036 14476151
2037 14693728
2038 15758402
2039 15580225
2040 14253541
2041 14484203
2042 15401414
2043 15744113
2044 15008435
2045 14063708
2046 15021700
2047 15888503
2048 15150827
2049 14383608
2050 14314192
2051 15392600
2052 15684289
2053 14406793
2054 14234389
2055 15052609
2056 15633144
2057 15200271
2058 14001998
2059 14523481
2060 15596559
2061 15172037
2062 14384230
2063 14081983
2064 15026668
2065 15657281
2066 14539413
2067 14098760
2068 14712010
2069 15309429
2070 15176909
2071 13996162
2072 14119780
2073 15245515
2074 15166429
2075 14492755
2076 13939566
2077 14610918
2078 15490972
2079 14559834
2080 13840048
2081 14323309
2082 15026339
2083 15142482
2084 14001920
2085 13884335
2086 15017203
2087 15001945
2088 14285978
2089 13702700
2090 14233374
2091 15267658
2092 14543304
2093 13674408
2094 14001586
2095 14711388
2096 15097656
2097 14054225
2098 13478777
2099 14512779
2100 14877612
2101 14316255
2102 13467987
2103 13657023
2104 14943955
2105 14628488
2106 13580164
2107 13687779
2108 14366421
2109 14889415
2110 13983830
2111 13216921
2112 14119503
2113 14590050
2114 14142973
2115 13362556
2116 13325351
2117 14577517
2118 14578621
2119 13505318
2120 13340163
2121 13915394
2122 14648189
2123 13951105
2124 12835388
2125 13577123
2126 14393958
2127 14183860
2128 13313495
2129 12905135
2130 14085215
2131 14471652
2132 13427287
2133 12998187
2134 13384404
2135 14279710
2136 14004650
2137 12746055
2138 13082575
2139 13994492
2140 14056536
2141 13285057
2142 12538688
2143 13489434
2144 14200670
2145 13316144
2146 12728243
2147 12976384
2148 13914946
2149 13925845
2150 12603889
2151 12617980
2152 13509579
2153 13753202
2154 13178585
2155 12255920
2156 12909818
2157 13890751
2158 13305836
2159 12587880
2160 12502732
2161 13376304
2162 13785383
2163 12501718
2164 12092058
2165 12961577
2166 13467009
2167 13060788
2168 11981985
2169 12381524
2170 13567761
2171 13177152
2172 12333889
2173 12076298
2174 12812547
2175 13462827
2176 12376103
2177 11724914
2178 12415890
2179 13055825
2180 12993101
2181 11915669
2182 11823386
2183 12995455
2184 12987789
2185 12197621
2186 11631683
2187 12140934
2188 13143203
2189 12398644
2190 11459383
2191 11910657
2192 12592712
2193 12736169
2194 11722606
2195 11348916
2196 12423653
2197 12592577
2198 11955117
2199 11421676
2200 11684145
2201 12680167
2202 12230415
2203 11212464
2204 11413199
2205 12056354
2206 12406874
2207 11553562
2208 10871376
2209 11866843
2210 12358620
2211 11781883
2212 11077034
2213 11096838
2214 12181322
2215 12052241
2216 10955160
2217 10903589
2218 11457670
2219 11996891
2220 11442820
2221 10569257
2222 11294037
2223 11944043
2224 11549988
2225 10818596
2226 10521459
2227 11516917
2228 11729597
2229 10675414
2230 10458047
2231 10996210
2232 11640766
2233 11246504
2234 10185473
2235 10716244
2236 11501878
2237 11202026
2238 10485261
2239 10013975
2240 10884198
2241 11383227
2242 10469953
2243 10085119
2244 10452383
2245 11185653
2246 11090390
2247  9855637
2248  9960285
2249 10902553
2250 10930611
2251 10219758
2252  9507043
2253 10284645
2254 11102826
2255 10263226
2256  9625224
2257  9867747
2258 10590363
2259 10726284
2260  9562835
2261  9427565
2262 10329548
2263 10544840
2264 10068663
2265  9236677
2266  9620840
2267 10567287
2268  9982767
2269  9198162
2270  9195218
2271  9947129
2272 10444882
2273  9391193
2274  8893148
2275  9733135
2276 10110554
2277  9718476
2278  8806521
2279  8988110
2280 10051404
2281  9687848
2282  8849646
2283  8735646
2284  9366441
2285 10053678
2286  9177142
2287  8397365
2288  9066088
2289  9630846
2290  9442222
2291  8429060
2292  8211052
2293  9403027
2294  9477666
2295  8624271
2296  8227104
2297  8685088
2298  9573775
2299  8952376
2300  7912659
2301  8334225
2302  8996325
2303  9090065
2304  8217036
2305  7665008
2306  8708968
2307  9116443
2308  8395226
2309  7790937
2310  7919255
2311  8906213
2312  8696776
2313  7565443
2314  7693623
2315  8392574
2316  8696834
2317  7971046
2318  7152547
2319  8016102
2320  8622244
2321  8002919
2322  7350399
2323  7311121
2324  8269107
2325  8369939
2326  7268149
2327  7155002
2328  7738573
2329  8216237
2330  7735341
2331  6681034
2332  7183180
2333  8025197
2334  7673801
2335  6962012
2336  6665922
2337  7609174
2338  8079010
2339  7018827
2340  6615190
2341  7070861
2342  7590341
2343  7352822
2344  6295925
2345  6550684
2346  7421248
2347  7293782
2348  6695504
2349  6200774
2350  6844170
2351  7501199
2352  6657949
2353  6086407
2354  6373236
2355  6960296
2356  7008957
2357  5978526
2358  5934915
2359  6839658
2360  6861667
2361  6290708
2362  5687985
2363  6151477
2364  6943868
2365  6243848
2366  5565090
2367  5799895
2368  6396169
2369  6644947
2370  5659524
2371  5291671
2372  6122237
2373  6355963
2374  5918372
2375  5185412
2376  5387204
2377  6366136
2378  5963573
2379  5152942
2380  5184777
2381  5754017
2382  6198528
2383  5305445
2384  4665446
2385  5425456
2386  5825479
2387  5524998
2388  4786798
2389  4744675
2390  5749349
2391  5604209
2392  4745420
2393  4571450
2394  4996120
2395  5629943
2396  4980237
2397  4127825
2398  4729898
2399  5308491
2400  5137399
2401  4364063
2402  4080722
2403  5109494
2404  5234300
2405  4309740
2406  3959461
2407  4305902
2408  5051887
2409  4649648
2410  3658531
2411  4068094
2412  4728568
2413  4731778
2414  3998202
2415  3400911
2416  4283770
2417  4749764
2418  3959009
2419  3428737
2420  3614585
2421  4494710
2422  4388897
2423  3234503
2424  3324541
2425  4054759
2426  4256520
2427  3643415
2428  2823145
2429  3497931
2430  4201732
2431  3635345
2432  3028786
2433  2958011
2434  3752352
2435  3958869
2436  2860888
2437  2666571
2438  3319445
2439  3707064
2440  3314431
2441  2369417
2442  2798829
2443  3701758
2444  3293557
2445  2542020
2446  2271443
2447  3021154
2448  3528656
2449  2499863
2450  2006371
2451  2589177
2452  3142414
2453  3018134
2454  2013357
2455  2028487
2456  2953020
2457  2865169
2458  2199902
2459  1669099
2460  2163643
2461  2988230
2462  2279401
2463  1571677
2464  1922763
2465  2489300
2466  2584402
2467  1607389
2468  1335588
2469  2244631
2470  2347203
2471  1775447
2472  1199211
2473  1484748
2474  2394386
2475  1923749
2476  1120132
2477  1292516
2478  1803217
2479  2086641
2480  1241722
2481   691336
2482  1512091
2483  1869736
2484  1446449
2485   783670
2486   807664
2487  1746851
2488  1528816
2489   626713
2490   616191
2491  1102517
2492  1568939
2493   927840
2494   181070
2495   832674
2496  1307683
2497   999791
2498   332054
2499   133065
2500  1040979
2501  1095391
2502   198652
2503    24071
2504   442615
2505  1044611
2506   631097
2507  -284799
2508   129547
2509   689683
2510   537547
2511   -67280
2512  -477141
2513   299295
2514   608366
2515  -163878
2516  -453934
2517  -180509
2518   418149
2519   207374
2520  -762217
2521  -530034
2522   107440
2523    50758
2524  -519555
2525 -1052588
2526  -328051
2527   219998
2528  -538677
2529 -1042968
2530  -871874
2531  -201664
2532  -198111
2533 -1253305
2534 -1263266
2535  -502349
2536  -327738
2537  -809955
2538 -1579166
2539 -1116813
2540  -344060
2541  -867976
2542 -1488636
2543 -1556891
2544  -937374
2545  -580328
2546 -1528251
2547 -1844118
2548 -1183797
2549  -862860
2550 -1180685
2551 -2030789
2552 -1829121
2553  -947706
2554 -1295162
2555 -1965678
2556 -2105791
2557 -1522409
2558  -986587
2559 -1856605
2560 -2438626
2561 -1865871
2562 -1426764
2563 -1581536
2564 -2471332
2565 -2541666
2566 -1573461
2567 -1609222
2568 -2288630
2569 -2643150
2570 -2262355
2571 -1528542
2572 -2152300
2573 -2952314
2574 -2564712
2575 -2037693
2576 -1979486
2577 -2819719
2578 -3159229
2579 -2188700
2580 -1987162
2581 -2656216
2582 -3189211
2583 -2980151
2584 -2106057
2585 -2455005
2586 -3381070
2587 -3223972
2588 -2673390
2589 -2378136
2590 -3056628
2591 -3689665
2592 -2930825
2593 -2508453
2594 -3002258
2595 -3600723
2596 -3655212
2597 -2787408
2598 -2804353
2599 -3706143
2600 -3752623
2601 -3282496
2602 -2875578
2603 -3365957
2604 -4192903
2605 -3646423
2606 -3074590
2607 -3399470
2608 -3983438
2609 -4197894
2610 -3373909
2611 -3142007
2612 -4071478
2613 -4337183
2614 -3926874
2615 -3393479
2616 -3682764
2617 -4643055
2618 -4330114
2619 -3609496
2620 -3718106
2621 -4263761
2622 -4719261
2623 -4081169
2624 -3596377
2625 -4352548
2626 -4791592
2627 -4570561
2628 -4022354
2629 -4011011
2630 -4930450
2631 -4870698
2632 -4168981
2633 -4158876
2634 -4641046
2635 -5213737
2636 -4739753
2637 -4070289
2638 -4694033
2639 -5244996
2640 -5100887
2641 -4530727
2642 -4334578
2643 -5266631
2644 -5469313
2645 -4746568
2646 -4595130
2647 -4998790
2648 -5656673
2649 -5372903
2650 -4571790
2651 -4990901
2652 -5602724
2653 -5589690
2654 -5126302
2655 -4756244
2656 -5562934
2657 -6013450
2658 -5391390
2659 -5070449
2660 -5298207
2661 -6009998
2662 -5990543
2663 -5094514
2664 -5274645
2665 -5950786
2666 -6109181
2667 -5722768
2668 -5217002
2669 -5883114
2670 -6493324
2671 -5917466
2672 -5495775
2673 -5619093
2674 -6296803
2675 -6485837
2676 -5645639
2677 -5650305
2678 -6336570
2679 -6603817
2680 -6323264
2681 -5661180
2682 -6059568
2683 -6831818
2684 -6470538
2685 -5988759
2686 -5958825
2687 -6614467
2688 -7032398
2689 -6224048
2690 -5980461
2691 -6648034
2692 -7051692
2693 -6846174
2694 -6070361
2695 -6271281
2696 -7216507
2697 -7066580
2698 -6496721
2699 -6293413
2700 -6872824
2701 -7538468
2702 -6864336
2703 -6317248
2704 -6814697
2705 -7350553
2706 -7405275
2707 -6643914
2708 -6540917
2709 -7474589
2710 -7574186
2711 -7060441
2712 -6723852
2713 -7082739
2714 -7860632
2715 -7413308
2716 -6733092
2717 -7078363
2718 -7635689
2719 -7886105
2720 -7227655
2721 -6863359
2722 -7721928
2723 -8026318
2724 -7557438
2725 -7078505
2726 -7268237
2727 -8191579
2728 -7994835
2729 -7194375
2730 -7369435
2731 -7951113
2732 -8335414
2733 -7766340
2734 -7176866
2735 -7878104
2736 -8368363
2737 -8052038
2738 -7567619
2739 -7504768
2740 -8381132
2741 -8525275
2742 -7786531
2743 -7721282
2744 -8137878
2745 -8631844
2746 -8293417
2747 -7542220
2748 -8040179
2749 -8683117
2750 -8528477
2751 -8036648
2752 -7806257
2753 -8630285
2754 -8969874
2755 -8210763
2756 -7992003
2757 -8360066
2758 -8915220
2759 -8791277
2760 -7986014
2761 -8271742
2762 -8950640
2763 -8937708
2764 -8519186
2765 -8096376
2766 -8728828
2767 -9287635
2768 -8690727
2769 -8323371
2770 -8558289
2771 -9183485
2772 -9292547
2773 -8446340
2774 -8477876
2775 -9193009
2776 -9319002
2777 -8932495
2778 -8373648
2779 -8841463
2780 -9601857
2781 -9177199
2782 -8702905
2783 -8789791
2784 -9377563
2785 -9713815
2786 -8930677
2787 -8681244
2788 -9323532
2789 -9602455
2790 -9387355
2791 -8773287
2792 -9007856
2793 -9837109
2794 -9608213
2795 -9108967
2796 -9069107
2797 -9516965
2798 -9959912
2799 -9312088
2800 -8936581
2801 -9523925
2802 -9875607
2803 -9794671
2804 -9205368
2805 -9223843
2806 -10063051
2807 -9994057
2808 -9426045
2809 -9267619
2810 -9678364
2811 -10288762
2812 -9755455
2813 -9155388
2814 -9676039
2815 -10175006
2816 -10197884
2817 -9575778
2818 -9365774
2819 -10185953
2820 -10303893
2821 -9769511
2822 -9532363
2823 -9806127
2824 -10499663
2825 -10213243
2826 -9517327
2827 -9817513
2828 -10290987
2829 -10452090
2830 -9954254
2831 -9528586
2832 -10268804
2833 -10622114
2834 -10155742
2835 -9797223
2836 -9938985
2837 -10714784
2838 -10628339
2839 -9782328
2840 -9897063
2841 -10426586
2842 -10702167
2843 -10294454
2844 -9740465
2845 -10374082
2846 -10908069
2847 -10538247
2848 -10091843
2849 -10023630
2850 -10761510
2851 -10953263
2852 -10146013
2853 -10026316
2854 -10516247
2855 -10958621
2856 -10724135
2857 -9996047
2858 -10405646
2859 -11109534
2860 -10888925
2861 -10357923
2862 -10100214
2863 -10768623
2864 -11225015
2865 -10521431
2866 -10241576
2867 -10629715
2868 -11136328
2869 -11091648
2870 -10284532
2871 -10392472
2872 -11138242
2873 -11146309
2874 -10708629
2875 -10293716
2876 -10791095
2877 -11432911
2878 -10874444
2879 -10456030
2880 -10718678
2881 -11207404
2882 -11324796
2883 -10562303
2884 -10477310
2885 -11211470
2886 -11346091
2887 -11003014
2888 -10515495
2889 -10827403
2890 -11588715
2891 -11204532
2892 -10635308
2893 -10734158
2894 -11238538
2895 -11586344
2896 -10896847
2897 -10533750
2898 -11220112
2899 -11541427
2900 -11301650
2901 -10728399
2902 -10817865
2903 -11617085
2904 -11444705
2905 -10848447
2906 -10840174
2907 -11248107
2908 -11722208
2909 -11237417
2910 -10733673
2911 -11235403
2912 -11597715
2913 -11484750
2914 -10952571
2915 -10800381
2916 -11594568
2917 -11677087
2918 -11093993
2919 -10942231
2920 -11278255
2921 -11875680
2922 -11525424
2923 -10832207
2924 -11201299
2925 -11658725
2926 -11651491
2927 -11161055
2928 -10868027
2929 -11592788
2930 -11859909
2931 -11327822
2932 -11079002
2933 -11265601
2934 -11880817
2935 -11736859
2936 -10978161
2937 -11167841
2938 -11688263
2939 -11836599
2940 -11430611
2941 -10940065
2942 -11533539
2943 -11988686
2944 -11531786
2945 -11159642
2946 -11208471
2947 -11851332
2948 -11952570
2949 -11201981
2950 -11199490
2951 -11682978
2952 -11918548
2953 -11650123
2954 -11055528
2955 -11452546
2956 -12014238
2957 -11681363
2958 -11290721
2959 -11218172
2960 -11800710
2961 -12079893
2962 -11359888
2963 -11215746
2964 -11687168
2965 -11961810
2966 -11752591
2967 -11106638
2968 -11364859
2969 -12037684
2970 -11830367
2971 -11410495
2972 -11247451
2973 -11737857
2974 -12183740
2975 -11537104
2976 -11190282
2977 -11579628
2978 -11945330
2979 -11911531
2980 -11226184
2981 -11251287
2982 -12013445
2983 -12014556
2984 -11566638
2985 -11236351
2986 -11593038
2987 -12190888
2988 -11682215
2989 -11179490
2990 -11494699
2991 -11920064
2992 -12029859
2993 -11386556
2994 -11198464
2995 -11901950
2996 -12037617
2997 -11661281
2998 -11267119
2999 -11437908
3000 -12143958
3001 -11850452
3002 -11239308
3003 -11393588
3004 -11860623
3005 -12147178
3006 -11550361
3007 -11094678
3008 -11741559
3009 -12056358
3010 -11750797
3011 -11268827
3012 -11307088
3013 -12086107
3014 -12012588
3015 -11331592
3016 -11303252
3017 -11684944
3018 -12111908
3019 -11683788
3020 -11057129
3021 -11529532
3022 -12009554
3023 -11865626
3024 -11366014
3025 -11162134
3026 -11901603
3027 -12097264
3028 -11438060
3029 -11212434
3030 -11489420
3031 -12006947
3032 -11813558
3033 -11108763
3034 -11392765
3035 -11898516
3036 -11880009
3037 -11450914
3038 -11079708
3039 -11666007
3040 -12032217
3041 -11473909
3042 -11173522
3043 -11341887
3044 -11882724
3045 -11888366
3046 -11154714
3047 -11229236
3048 -11766226
3049 -11845137
3050 -11477758
3051 -10983793
3052 -11435472
3053 -11963963
3054 -11531463
3055 -11157357
3056 -11221698
3057 -11717358
3058 -11894235
3059 -11181097
3060 -11056086
3061 -11540090
3062 -11740535
3063 -11527939
3064 -10973029
3065 -11217732
3066 -11843903
3067 -11568687
3068 -11147542
3069 -11067385
3070 -11490184
3071 -11827479
3072 -11197865
3073 -10913741
3074 -11360714
3075 -11630158
3076 -11515609
3077 -10956001
3078 -11027263
3079 -11676770
3080 -11532206
3081 -11089897
3082 -10921898
3083 -11246853
3084 -11713767
3085 -11214835
3086 -10791096
3087 -11172827
3088 -11518717
3089 -11507580
3090 -10911555
3091 -10774847
3092 -11447370
3093 -11466194
3094 -11019934
3095 -10763941
3096 -11012996
3097 -11593694
3098 -11238247
3099 -10685304
3100 -10935418
3101 -11311397
3102 -11409548
3103 -10864095
3104 -10539154
3105 -11174946
3106 -11400669
3107 -11027926
3108 -10686716
3109 -10771386
3110 -11387583
3111 -11221849
3112 -10581136
3113 -10674334
3114 -11048864
3115 -11266781
3116 -10839392
3117 -10384409
3118 -10934172
3119 -11260670
3120 -10932641
3121 -10553824
3122 -10530380
3123 -11126517
3124 -11122648
3125 -10453774
3126 -10438594
3127 -10808223
3128 -11125919
3129 -10816921
3130 -10230077
3131 -10627710
3132 -11087406
3133 -10841494
3134 -10401621
3135 -10221468
3136 -10834881
3137 -11069192
3138 -10403259
3139 -10208488
3140 -10527361
3141 -10938119
3142 -10777830
3143 -10077227
3144 -10267543
3145 -10819545
3146 -10736183
3147 -10323805
3148 -9990764
3149 -10480647
3150 -10921916
3151 -10388672
3152 -10037563
3153 -10206973
3154 -10641699
3155 -10672236
3156 -9957891
3157 -9935409
3158 -10515854
3159 -10587230
3160 -10248940
3161 -9801214
3162 -10130115
3163 -10698321
3164 -10287852
3165 -9830797
3166 -9892194
3167 -10310850
3168 -10532783
3169 -9884831
3170 -9663317
3171 -10188268
3172 -10395305
3173 -10159223
3174 -9626967
3175 -9746513
3176 -10381252
3177 -10143950
3178 -9646693
3179 -9600826
3180 -9993516
3181 -10367680
3182 -9811845
3183 -9394266
3184 -9833447
3185 -10125251
3186 -10000496
3187 -9459396
3188 -9390200
3189 -10039288
3190 -9999077
3191 -9517672
3192 -9360515
3193 -9629656
3194 -10097189
3195 -9713255
3196 -9157128
3197 -9447069
3198 -9792467
3199 -9794606
3200 -9304405
3201 -9073511
3202 -9701107
3203 -9824920
3204 -9362188
3205 -9110558
3206 -9266340
3207 -9755007
3208 -9523513
3209 -8931153
3210 -9118699
3211 -9481877
3212 -9576506
3213 -9168511
3214 -8786398
3215 -9304653
3216 -9587141
3217 -9184727
3218 -8843472
3219 -8856512
3220 -9390980
3221 -9373815
3222 -8749273
3223 -8786756
3224 -9137725
3225 -9322494
3226 -9015669
3227 -8513723
3228 -8875143
3229 -9252895
3230 -8955489
3231 -8620252
3232 -8545986
3233 -9023153
3234 -9151209
3235 -8558910
3236 -8467753
3237 -8779928
3238 -8987275
3239 -8780006
3240 -8224878
3241 -8470983
3242 -8945542
3243 -8742112
3244 -8385302
3245 -8210471
3246 -8645630
3247 -8915207
3248 -8325433
3249 -8079825
3250 -8370322
3251 -8668971
3252 -8577840
3253 -7970757
3254 -8068147
3255 -8620905
3256 -8531679
3257 -8150937
3258 -7857476
3259 -8201165
3260 -8626634
3261 -8122210
3262 -7738116
3263 -7958405
3264 -8318645
3265 -8372426
3266 -7759012
3267 -7662925
3268 -8215136
3269 -8252572
3270 -7900721
3271 -7521704
3272 -7731402
3273 -8275254
3274 -7937036
3275 -7466308
3276 -7573940
3277 -7931684
3278 -8122445
3279 -7547587
3280 -7233340
3281 -7738285
3282 -7934471
3283 -7666579
3284 -7228097
3285 -7287584
3286 -7906206
3287 -7742507
3288 -7204970
3289 -7182979
3290 -7498590
3291 -7787947
3292 -7317526
3293 -6869703
3294 -7297216
3295 -7590545
3296 -7423536
3297 -6976319
3298 -6864005
3299 -7457035
3300 -7494477
3301 -6944486
3302 -6766137
3303 -6998692
3304 -7424622
3305 -7151590
3306 -6566134
3307 -6815923
3308 -7196762
3309 -7163130
3310 -6740922
3311 -6436404
3312 -6961260
3313 -7161359
3314 -6675035
3315 -6418462
3316 -6574503
3317 -7025836
3318 -6905688
3319 -6292735
3320 -6408655
3321 -6769192
3322 -6804369
3323 -6456927
3324 -6054342
3325 -6468242
3326 -6809590
3327 -6419285
3328 -6089246
3329 -6130804
3330 -6605889
3331 -6648347
3332 -5996622
3333 -5923041
3334 -6312692
3335 -6468272
3336 -6198067
3337 -5684160
3338 -5961807
3339 -6439252
3340 -6177499
3341 -5805387
3342 -5694473
3343 -6089738
3344 -6304339
3345 -5720806
3346 -5508984
3347 -5845985
3348 -6082899
3349 -5939634
3350 -5403473
3351 -5501980
3352 -6000179
3353 -5843171
3354 -5481172
3355 -5294781
3356 -5584809
3357 -5914471
3358 -5461612
3359 -5157099
3360 -5414762
3361 -5655513
3362 -5613833
3363 -5099121
3364 -5033623
3365 -5531671
3366 -5495488
3367 -5147727
3368 -4913717
3369 -5131551
3370 -5551053
3371 -5171411
3372 -4765806
3373 -4959152
3374 -5233645
3375 -5261704
3376 -4766171
3377 -4586208
3378 -5095564
3379 -5167298
3380 -4824020
3381 -4531401
3382 -4650868
3383 -5133700
3384 -4885806
3385 -4393389
3386 -4463820
3387 -4741765
3388 -4908032
3389 -4495071
3390 -4154583
3391 -4594033
3392 -4809887
3393 -4542313
3394 -4170165
3395 -4148989
3396 -4659275
3397 -4580054
3398 -4031834
3399 -4011457
3400 -4294661
3401 -4548157
3402 -4215616
3403 -3755298
3404 -4102711
3405 -4382505
3406 -4179144
3407 -3811654
3408 -3672014
3409 -4163609
3410 -4250929
3411 -3720701
3412 -3583505
3413 -3824872
3414 -4152991
3415 -3923686
3416 -3350271
3417 -3557260
3418 -3942736
3419 -3850833
3420 -3481622
3421 -3220466
3422 -3668730
3423 -3924095
3424 -3436890
3425 -3166329
3426 -3311669
3427 -3675563
3428 -3612344
3429 -3011167
3430 -3046648
3431 -3470068
3432 -3511001
3433 -3190551
3434 -2818816
3435 -3144889
3436 -3511565
3437 -3116346
3438 -2775155
3439 -2822775
3440 -3183558
3441 -3267235
3442 -2704972
3443 -2596196
3444 -3001084
3445 -3120513
3446 -2869123
3447 -2415362
3448 -2592833
3449 -3062982
3450 -2804068
3451 -2398257
3452 -2346522
3453 -2689760
3454 -2940818
3455 -2424941
3456 -2144124
3457 -2493198
3458 -2709115
3459 -2547291
3460 -2035299
3461 -2052841
3462 -2574808
3463 -2479465
3464 -2085822
3465 -1935749
3466 -2180052
3467 -2514128
3468 -2124280
3469 -1728364
3470 -1965922
3471 -2213840
3472 -2196419
3473 -1743646
3474 -1581215
3475 -2074082
3476 -2132596
3477 -1770085
3478 -1529141
3479 -1656821
3480 -2059673
3481 -1791565
3482 -1330220
3483 -1488229
3484 -1772919
3485 -1838923
3486 -1425883
3487 -1146670
3488 -1588246
3489 -1724249
3490 -1402098
3491 -1118419
3492 -1163951
3493 -1590282
3494 -1477132
3495  -977515
3496 -1032320
3497 -1307206
3498 -1451090
3499 -1111920
3500  -713521
3501 -1061307
3502 -1309892
3503 -1050182
3504  -742756
3505  -694770
3506 -1127854
3507 -1163050
3508  -649711
3509  -574876
3510  -812859
3511 -1014832
3512  -779170
3513  -314270
3514  -551655
3515  -885058
3516  -709634
3517  -393719
3518  -262346
3519  -646767
3520  -787370
3521  -291456
3522  -125761
3523  -328550
3524  -567140
3525  -439451
3526    44542
3527   -84969
3528  -456795
3529  -354965
3530   -50183
3531   182140
3532  -131986
3533  -391272
3534    42049
3535   303044
3536   148783
3537  -146140
3538  -143183
3539   384456
3540   419508
3541     3031
3542    -5866
3543   300778
3544   628430
3545   393489
3546       17
3547   325415
3548   681037
3549   603598
3550   316497
3551   210701
3552   699900
3553   878279
3554   513350
3555   407822
3556   619758
3557   982885
3558   895408
3559   430573
3560   624327
3561  1028303
3562  1055001
3563   807877
3564   599027
3565  1028108
3566  1324171
3567   980769
3568   783303
3569   939938
3570  1341450
3571  1368069
3572   879990
3573   945171
3574  1384711
3575  1506874
3576  1290934
3577   981650
3578  1303620
3579  1720021
3580  1453120
3581  1186758
3582  1246894
3583  1661740
3584  1852763
3585  1396307
3586  1305679
3587  1691682
3588  1899109
3589  1763505
3590  1387707
3591  1574011
3592  2053532
3593  1935101
3594  1645075
3595  1606038
3596  1955020
3597  2273199
3598  1898367
3599  1670719
3600  2004797
3601  2264353
3602  2211635
3603  1822120
3604  1881386
3605  2403014
3606  2401602
3607  2110049
3608  1987775
3609  2244962
3610  2625119
3611  2360536
3612  2056799
3613  2296972
3614  2597731
3615  2660333
3616  2309224
3617  2208029
3618  2697788
3619  2820082
3620  2555818
3621  2353913
3622  2515813
3623  2971533
3624  2834444
3625  2458590
3626  2603420
3627  2930639
3628  3090966
3629  2783373
3630  2550320
3631  2962967
3632  3185702
3633  2984839
3634  2771362
3635  2827571
3636  3281485
3637  3273736
3638  2895827
3639  2948171
3640  3229683
3641  3450383
3642  3231236
3643  2912034
3644  3230658
3645  3528265
3646  3401854
3647  3190553
3648  3167566
3649  3597400
3650  3690758
3651  3295769
3652  3265193
3653  3519649
3654  3784658
3655  3644581
3656  3275293
3657  3531379
3658  3904862
3659  3842971
3660  3590826
3661  3472132
3662  3860719
3663  4086849
3664  3718961
3665  3592852
3666  3802964
3667  4114505
3668  4083681
3669  3684601
3670  3810651
3671  4206458
3672  4216609
3673  3995639
3674  3797295
3675  4114316
3676  4432900
3677  4138572
3678  3955975
3679  4107363
3680  4415355
3681  4498498
3682  4095049
3683  4087349
3684  4489573
3685  4579908
3686  4386962
3687  4123019
3688  4362452
3689  4785295
3690  4576506
3691  4309550
3692  4393820
3693  4702723
3694  4865794
3695  4479107
3696  4354421
3697  4736363
3698  4914635
3699  4789331
3700  4496181
3701  4615511
3702  5081613
3703  4990775
3704  4673721
3705  4648537
3706  4933807
3707  5218151
3708  4910151
3709  4655732
3710  4977753
3711  5234005
3712  5191470
3713  4866913
3714  4842378
3715  5315209
3716  5342259
3717  5037359
3718  4942325
3719  5168900
3720  5521911
3721  5328471
3722  4996765
3723  5227811
3724  5516894
3725  5544842
3726  5229934
3727  5087505
3728  5537383
3729  5691529
3730  5410169
3731  5260364
3732  5416707
3733  5813161
3734  5714843
3735  5321497
3736  5443543
3737  5754771
3738  5870389
3739  5607828
3740  5364237
3741  5737441
3742  6010710
3743  5799989
3744  5581419
3745  5626008
3746  6035668
3747  6073344
3748  5656236
3749  5667813
3750  5971003
3751  6172491
3752  6008482
3753  5676246
3754  5948835
3755  6275655
3756  6129051
3757  5911918
3758  5858122
3759  6210402
3760  6377242
3761  6021513
3762  5937618
3763  6189289
3764  6427155
3765  6358510
3766  6000153
3767  6142721
3768  6507561
3769  6434825
3770  6215953
3771  6101777
3772  6421703
3773  6685360
3774  6366171
3775  6203151
3776  6406138
3777  6659953
3778  6659075
3779  6288282
3780  6318699
3781  6704537
3782  6744155
3783  6555529
3784  6364780
3785  6588159
3786  6943745
3787  6717227
3788  6468114
3789  6583860
3790  6838589
3791  6949439
3792  6605087
3793  6527069
3794  6909299
3795  7017751
3796  6859515
3797  6638229
3798  6762407
3799  7142954
3800  7000062
3801  6725644
3802  6793550
3803  7037753
3804  7212022
3805  6920199
3806  6746288
3807  7085289
3808  7258143
3809  7136888
3810  6871791
3811  6919899
3812  7329101
3813  7294547
3814  6983623
3815  6990956
3816  7222771
3817  7459183
3818  7218372
3819  6952491
3820  7225504
3821  7451086
3822  7384087
3823  7141226
3824  7086571
3825  7496149
3826  7568584
3827  7269248
3828  7193012
3829  7363940
3830  7656922
3831  7507260
3832  7165281
3833  7351614
3834  7633714
3835  7643143
3836  7414848
3837  7268651
3838  7636610
3839  7804839
3840  7523019
3841  7385834
3842  7501035
3843  7806392
3844  7768163
3845  7405640
3846  7508803
3847  7796606
3848  7869559
3849  7671340
3850  7442252
3851  7743109
3852  7996243
3853  7757413
3854  7566849
3855  7630871
3856  7964077
3857  8025563
3858  7639558
3859  7633092
3860  7933900
3861  8069601
3862  7912206
3863  7609817
3864  7809727
3865  8157508
3866  8010292
3867  7781538
3868  7749142
3869  8063343
3870  8259183
3871  7897052
3872  7758166
3873  8010536
3874  8203746
3875  8145066
3876  7805770
3877  7901518
3878  8284707
3879  8236187
3880  8004182
3881  7898502
3882  8136652
3883  8400226
3884  8112432
3885  7899492
3886  8099709
3887  8335377
3888  8356852
3889  8028298
3890  7998058
3891  8383642
3892  8429793
3893  8199861
3894  8024776
3895  8188644
3896  8528267
3897  8340747
3898  8057141
3899  8191369
3900  8436517
3901  8539716
3902  8232408
3903  8090271
3904  8434082
3905  8555326
3906  8379614
3907  8182343
3908  8247695
3909  8611972
3910  8542139
3911  8236648
3912  8283111
3913  8501888
3914  8667472
3915  8429003
3916  8186358
3917  8462296
3918  8664281
3919  8551631
3920  8347367
3921  8329333
3922  8676614
3923  8692186
3924  8393070
3925  8376238
3926  8546409
3927  8751516
3928  8594088
3929  8310258
3930  8526167
3931  8764906
3932  8698314
3933  8491331
3934  8387104
3935  8710425
3936  8819386
3937  8521708
3938  8428158
3939  8587157
3940  8840033
3941  8762448
3942  8432246
3943  8560720
3944  8822603
3945  8811336
3946  8617915
3947  8448681
3948  8715099
3949  8918153
3950  8672343
3951  8525462
3952  8619177
3953  8874180
3954  8898486
3955  8555313
3956  8579165
3957  8839359
3958  8884496
3959  8720183
3960  8515591
3961  8728936
3962  9002470
3963  8797484
3964  8613563
3965  8663843
3966  8899854
3967  8977628
3968  8644707
3969  8586791
3970  8859759
3971  8955808
3972  8836164
3973  8588978
3974  8720886
3975  9043214
3976  8905236
3977  8672396
3978  8665709
3979  8889042
3980  9061551
3981  8749224
3982  8598814
3983  8857599
3984  9018423
3985  8941296
3986  8652234
3987  8684748
3988  9039874
3989  8987723
3990  8746883
3991  8670819
3992  8864083
3993  9109425
3994  8876138
3995  8624551
3996  8817275
3997  9016545
3998  9012843
3999  8723944
4000  8643576
4001  8985874
4002  9042327
4003  8826244
4004  8705418
4005  8824756
4006  9112461
4007  8967175
4008  8665780
4009  8774968
4010  8976125
4011  9041654
4012  8793338
4013  8626100
4014  8943612
4015  9087051
4016  8897854
4017  8714243
4018  8768716
4019  9073875
4020  9021643
4021  8685033
4022  8728808
4023  8942680
4024  9071744
4025  8877670
4026  8621258
4027  8867122
4028  9071971
4029  8935699
4030  8728437
4031  8690410
4032  8994200
4033  9054677
4034  8738796
4035  8690262
4036  8870788
4037  9055096
4038  8925968
4039  8616383
4040  8768454
4041  9028590
4042  8950983
4043  8748526
4044  8636577
4045  8916345
4046  9068068
4047  8770679
4048  8651287
4049  8799907
4050  8993478
4051  8944040
4052  8610271
4053  8672032
4054  8954662
4055  8947308
4056  8768507
4057  8600671
4058  8810053
4059  9038686
4060  8798339
4061  8612357
4062  8678491
4063  8887067
4064  8940812
4065  8628363
4066  8595157
4067  8863962
4068  8919557
4069  8773531
4070  8559793
4071  8677893
4072  8941922
4073  8783440
4074  8575286
4075  8604733
4076  8789850
4077  8905696
4078  8637937
4079  8524365
4080  8766711
4081  8843977
4082  8731969
4083  8513166
4084  8561200
4085  8848781
4086  8751976
4087  8538945
4088  8529407
4089  8684541
4090  8837723
4091  8610006
4092  8429836
4093  8631548
4094  8747050
4095  8678838
4096  8449055
4097  8433154
4098  8744367
4099  8722157
4100  8484428
4101  8421362
4102  8560188
4103  8762758
4104  8565557
4105  8320036
4106  8480260
4107  8656547
4108  8637009
4109  8406739
4110  8307627
4111  8601558
4112  8657038
4113  8427140
4114  8307345
4115  8392396
4116  8625087
4117  8533750
4118  8241902
4119  8335556
4120  8519134
4121  8557557
4122  8364454
4123  8177918
4124  8422209
4125  8557947
4126  8349350
4127  8194780
4128  8247836
4129  8496723
4130  8472301
4131  8160808
4132  8188708
4133  8379473
4134  8444562
4135  8278220
4136  8039859
4137  8231003
4138  8446665
4139  8285069
4140  8098088
4141  8084651
4142  8337921
4143  8413448
4144  8078795
4145  8000048
4146  8184637
4147  8314368
4148  8209666
4149  7927029
4150  8023201
4151  8293148
4152  8213898
4153  8018224
4154  7911035
4155  8108258
4156  8271741
4157  7996281
4158  7856838
4159  7994962
4160  8151826
4161  8119704
4162  7820345
4163  7831874
4164  8115822
4165  8085454
4166  7898293
4167  7747440
4168  7897860
4169  8121805
4170  7907925
4171  7711083
4172  7803996
4173  7966637
4174  8006502
4175  7723986
4176  7637169
4177  7885941
4178  7927578
4179  7781080
4180  7591868
4181  7669985
4182  7945606
4183  7810044
4184  7569533
4185  7596078
4186  7758130
4187  7849808
4188  7596279
4189  7434313
4190  7669582
4191  7772985
4192  7647346
4193  7453728
4194  7457092
4195  7733771
4196  7674530
4197  7418627
4198  7384286
4199  7514067
4200  7660720
4201  7474288
4202  7262565
4203  7443954
4204  7583157
4205  7508230
4206  7309078
4207  7230139
4208  7491943
4209  7516193
4210  7258085
4211  7187734
4212  7288767
4213  7468818
4214  7343592
4215  7083191
4216  7209970
4217  7376056
4218  7335051
4219  7133900
4220  7015860
4221  7237200
4222  7332859
4223  7107425
4224  6996571
4225  7053156
4226  7252649
4227  7199679
4228  6902431
4229  6951890
4230  7123979
4231  7139112
4232  6980172
4233  6797975
4234  6980547
4235  7127831
4236  6942949
4237  6806980
4238  6815343
4239  6996504
4240  7010693
4241  6725850
4242  6700429
4243  6875774
4244  6925178
4245  6808548
4246  6597138
4247  6715247
4248  6908402
4249  6753221
4250  6583365
4251  6564504
4252  6736501
4253  6810998
4254  6539180
4255  6464971
4256  6638611
4257  6717385
4258  6620035
4259  6375624
4260  6430881
4261  6658779
4262  6560863
4263  6373660
4264  6305411
4265  6460647
4266  6614026
4267  6374481
4268  6209282
4269  6352966
4270  6473564
4271  6423661
4272  6155610
4273  6130967
4274  6391480
4275  6364501
4276  6176572
4277  6064221
4278  6178756
4279  6377207
4280  6186017
4281  5961667
4282  6059269
4283  6192318
4284  6201520
4285  5964317
4286  5858451
4287  6102187
4288  6148907
4289  5974475
4290  5818521
4291  5876029
4292  6102959
4293  5982035
4294  5725916
4295  5761569
4296  5916695
4297  5982187
4298  5762926
4299  5591497
4300  5802528
4301  5900193
4302  5758576
4303  5574628
4304  5554745
4305  5802532
4306  5786480
4307  5515899
4308  5479691
4309  5600542
4310  5729463
4311  5571919
4312  5331932
4313  5469325
4314  5618235
4315  5521813
4316  5344948
4317  5266889
4318  5491072
4319  5543962
4320  5297896
4321  5222354
4322  5290114
4323  5433026
4324  5349740
4325  5078713
4326  5150623
4327  5318641
4328  5284088
4329  5126898
4330  4989626
4331  5167885
4332  5281431
4333  5061448
4334  4928924
4335  4984225
4336  5135729
4337  5106047
4338  4824458
4339  4848933
4340  5034116
4341  5031137
4342  4880907
4343  4710711
4344  4833789
4345  4994419
4346  4814985
4347  4660540
4348  4672345
4349  4825222
4350  4865343
4351  4595203
4352  4530515
4353  4701302
4354  4759393
4355  4633749
4356  4426311
4357  4496145
4358  4698728
4359  4567014
4360  4400602
4361  4374877
4362  4503836
4363  4595766
4364  4351242
4365  4234894
4366  4380185
4367  4440447
4368  4370688
4369  4166711
4370  4174551
4371  4391772
4372  4315781
4373  4123724
4374  4060268
4375  4173760
4376  4305039
4377  4090867
4378  3916151
4379  4052145
4380  4157164
4381  4117825
4382  3900466
4383  3842304
4384  4059169
4385  4044094
4386  3857054
4387  3762674
4388  3817094
4389  3992174
4390  3855520
4391  3637888
4392  3719336
4393  3835093
4394  3844807
4395  3639214
4396  3511059
4397  3712917
4398  3754849
4399  3585741
4400  3462209
4401  3493296
4402  3669654
4403  3589320
4404  3357337
4405  3391043
4406  3500802
4407  3537104
4408  3368187
4409  3192392
4410  3359565
4411  3461105
4412  3320483
4413  3170059
4414  3152773
4415  3343323
4416  3331385
4417  3067760
4418  3041089
4419  3163521
4420  3237770
4421  3102621
4422  2879396
4423  3008145
4424  3156575
4425  3045830
4426  2877266
4427  2809494
4428  2991516
4429  3050928
4430  2799592
4431  2713527
4432  2811727
4433  2919070
4434  2851847
4435  2595068
4436  2642096
4437  2826751
4438  2769312
4439  2598740
4440  2472231
4441  2622875
4442  2754077
4443  2535723
4444  2403961
4445  2475012
4446  2592373
4447  2568085
4448  2314547
4449  2298867
4450  2468508
4451  2454118
4452  2319631
4453  2169310
4454  2259610
4455  2432693
4456  2269004
4457  2095976
4458  2127576
4459  2245466
4460  2275667
4461  2028129
4462  1942433
4463  2121510
4464  2156706
4465  2038738
4466  1866436
4467  1905924
4468  2102811
4469  1991936
4470  1790130
4471  1772608
4472  1880829
4473  1972852
4474  1774484
4475  1622264
4476  1759286
4477  1845527
4478  1763506
4479  1578634
4480  1540849
4481  1743801
4482  1698856
4483  1500249
4484  1447793
4485  1530320
4486  1656206
4487  1500745
4488  1313316
4489  1418829
4490  1507709
4491  1455280
4492  1279348
4493  1197580
4494  1390071
4495  1403065
4496  1220211
4497  1126799
4498  1179662
4499  1327150
4500  1225691
4501  1001497
4502  1054687
4503  1167561
4504  1158302
4505   996963
4506   862995
4507  1040749
4508  1105727
4509   937695
4510   818631
4511   837511
4512   977444
4513   930734
4514   692781
4515   704590
4516   821686
4517   851138
4518   718244
4519   547852
4520   678289
4521   786244
4522   648105
4523   514171
4524   481352
4525   626816
4526   640116
4527   400494
4528   375379
4529   495853
4530   535577
4531   433087
4532   234997
4533   317918
4534   449477
4535   344043
4536   210385
4537   153319
4538   285225
4539   352014
4540   137672
4541    45844
4542   143560
4543   218252
4544   149255
4545   -75280
4546   -48437
4547   133921
4548    66316
4549   -84841
4550  -174662
4551   -62110
4552    53025
4553  -147305
4554  -282093
4555  -219012
4556  -125401
4557  -143851
4558  -349279
4559  -386347
4560  -217625
4561  -226677
4562  -363097
4563  -489501
4564  -430806
4565  -272776
4566  -422662
4567  -591806
4568  -552252
4569  -447310
4570  -422079
4571  -628864
4572  -721247
4573  -549480
4574  -529926
4575  -663097
4576  -802019
4577  -784313
4578  -601651
4579  -690117
4580  -885883
4581  -880766
4582  -783474
4583  -714381
4584  -893698
4585 -1055828
4586  -908812
4587  -838245
4588  -926370
4589 -1095926
4590 -1121817
4591  -928245
4592  -958164
4593 -1161683
4594 -1210501
4595 -1124875
4596 -1023466
4597 -1159966
4598 -1357120
4599 -1256146
4600 -1154942
4601 -1206811
4602 -1358779
4603 -1445268
4604 -1274046
4605 -1244123
4606 -1436843
4607 -1524757
4608 -1474724
4609 -1348320
4610 -1420163
4611 -1640337
4612 -1590899
4613 -1465116
4614 -1486085
4615 -1631051
4616 -1753576
4617 -1624781
4618 -1540443
4619 -1708741
4620 -1815113
4621 -1798279
4622 -1667836
4623 -1674391
4624 -1901125
4625 -1919249
4626 -1794605
4627 -1776198
4628 -1891379
4629 -2062133
4630 -1966769
4631 -1835728
4632 -1959340
4633 -2086541
4634 -2110533
4635 -1984533
4636 -1949180
4637 -2164726
4638 -2226709
4639 -2119511
4640 -2082917
4641 -2156020
4642 -2326685
4643 -2276975
4644 -2138846
4645 -2223253
4646 -2359050
4647 -2409513
4648 -2311674
4649 -2238721
4650 -2427673
4651 -2530174
4652 -2430004
4653 -2362187
4654 -2414042
4655 -2596798
4656 -2601684
4657 -2437059
4658 -2490321
4659 -2633166
4660 -2706317
4661 -2627389
4662 -2520606
4663 -2669063
4664 -2805258
4665 -2729035
4666 -2651133
4667 -2676662
4668 -2857066
4669 -2909922
4670 -2747277
4671 -2751323
4672 -2894490
4673 -2982173
4674 -2938471
4675 -2794552
4676 -2903527
4677 -3077207
4678 -3026934
4679 -2948450
4680 -2937261
4681 -3102744
4682 -3199202
4683 -3049464
4684 -3016744
4685 -3130024
4686 -3241509
4687 -3232281
4688 -3081704
4689 -3143427
4690 -3330509
4691 -3328881
4692 -3241637
4693 -3197394
4694 -3331753
4695 -3470418
4696 -3339207
4697 -3265393
4698 -3371460
4699 -3498967
4700 -3519571
4701 -3366833
4702 -3388212
4703 -3583224
4704 -3607883
4705 -3521794
4706 -3442354
4707 -3549618
4708 -3727174
4709 -3645682
4710 -3536744
4711 -3603144
4712 -3737918
4713 -3817949
4714 -3670018
4715 -3614368
4716 -3795913
4717 -3870884
4718 -3806708
4719 -3707682
4720 -3763690
4721 -3966789
4722 -3937175
4723 -3809102
4724 -3841135
4725 -3964335
4726 -4062142
4727 -3940947
4728 -3851459
4729 -4010131
4730 -4115222
4731 -4076923
4732 -3976770
4733 -3994546
4734 -4195400
4735 -4213060
4736 -4071466
4737 -4061430
4738 -4172974
4739 -4312350
4740 -4224696
4741 -4087763
4742 -4212713
4743 -4352942
4744 -4351573
4745 -4243828
4746 -4201906
4747 -4392129
4748 -4462123
4749 -4333734
4750 -4284755
4751 -4376616
4752 -4532259
4753 -4504276
4754 -4344642
4755 -4419502
4756 -4565852
4757 -4590416
4758 -4504144
4759 -4419699
4760 -4584109
4761 -4690084
4762 -4594717
4763 -4525768
4764 -4576832
4765 -4736652
4766 -4756872
4767 -4595117
4768 -4615936
4769 -4757408
4770 -4814869
4771 -4747188
4772 -4641307
4773 -4765867
4774 -4912655
4775 -4843464
4776 -4764222
4777 -4781628
4778 -4922663
4779 -4985071
4780 -4834987
4781 -4813256
4782 -4947664
4783 -5025086
4784 -4989618
4785 -4871335
4786 -4950600
4787 -5116910
4788 -5074493
4789 -4984647
4790 -4970781
4791 -5093180
4792 -5198881
4793 -5075744
4794 -5018518
4795 -5134856
4796 -5230768
4797 -5229344
4798 -5100478
4799 -5120258
4800 -5288378
4801 -5284587
4802 -5197944
4803 -5157716
4804 -5263185
4805 -5398046
4806 -5302355
4807 -5219650
4808 -5311220
4809 -5408817
4810 -5426485
4811 -5301382
4812 -5288398
4813 -5465242
4814 -5485609
4815 -5412393
4816 -5357171
4817 -5435375
4818 -5587646
4819 -5515159
4820 -5407174
4821 -5465865
4822 -5577972
4823 -5628773
4824 -5506682
4825 -5452187
4826 -5620041
4827 -5694260
4828 -5618944
4829 -5533205
4830 -5577473
4831 -5752098
4832 -5723539
4833 -5583021
4834 -5618134
4835 -5731207
4836 -5807761
4837 -5718735
4838 -5623249
4839 -5764540
4840 -5860095
4841 -5807575
4842 -5716767
4843 -5716164
4844 -5885951
4845 -5910161
4846 -5774454
4847 -5770528
4848 -5876510
4849 -5978763
4850 -5915450
4851 -5786125
4852 -5884188
4853 -6012657
4854 -5986425
4855 -5897273
4856 -5860072
4857 -6024373
4858 -6086481
4859 -5958381
4860 -5928347
4861 -6008029
4862 -6123116
4863 -6093949
4864 -5944656
4865 -6008295
4866 -6145985
4867 -6152371
4868 -6070054
4869 -6003928
4870 -6134392
4871 -6250365
4872 -6133550
4873 -6063076
4874 -6118413
4875 -6245464
4876 -6266349
4877 -6109901
4878 -6122755
4879 -6267667
4880 -6304902
4881 -6245082
4882 -6135748
4883 -6229802
4884 -6373831
4885 -6296713
4886 -6199623
4887 -6229377
4888 -6349697
4889 -6418514
4890 -6279358
4891 -6241620
4892 -6366973
4893 -6430944
4894 -6384521
4895 -6270067
4896 -6323862
4897 -6488816
4898 -6440493
4899 -6338663
4900 -6343673
4901 -6453764
4902 -6544163
4903 -6421920
4904 -6347339
4905 -6456975
4906 -6541638
4907 -6524217
4908 -6403665
4909 -6401257
4910 -6581308
4911 -6582507
4912 -6482924
4913 -6448721
4914 -6529519
4915 -6655743
4916 -6567214
4917 -6452888
4918 -6542702
4919 -6634225
4920 -6646777
4921 -6530841
4922 -6498942
4923 -6657784
4924 -6693975
4925 -6604638
4926 -6547636
4927 -6596168
4928 -6729031
4929 -6687178
4930 -6565846
4931 -6619946
4932 -6716163
4933 -6751102
4934 -6656127
4935 -6578808
4936 -6713614
4937 -6786015
4938 -6707503
4939 -6642390
4940 -6666135
4941 -6812418
4942 -6799673
4943 -6661270
4944 -6683688
4945 -6777600
4946 -6833053
4947 -6754322
4948 -6656754
4949 -6768404
4950 -6860627
4951 -6810588
4952 -6732721
4953 -6722269
4954 -6866233
4955 -6890380
4956 -6754882
4957 -6747774
4958 -6834589
4959 -6904862
4960 -6846713
4961 -6728141
4962 -6808625
4963 -6930018
4964 -6895627
4965 -6811794
4966 -6777201
4967 -6900457
4968 -6967358
4969 -6833911
4970 -6795882
4971 -6863742
4972 -6958149
4973 -6933191
4974 -6804435
4975 -6843588
4976 -6983570
4977 -6965520
4978 -6869406
4979 -6811533
4980 -6923346
4981 -7020404
4982 -6911619
4983 -6833053
4984 -6903531
4985 -6999439
4986 -7005776
4987 -6863642
4988 -6863035
4989 -6997212
4990 -7017958
4991 -6941837
4992 -6853694
4993 -6930763
4994 -7063120
4995 -6987599
4996 -6890271
4997 -6915880
4998 -7011835
4999 -7055396
5000 -6924506
5001 -6870904
5002 -7000810
5003 -7049670
5004 -6993599
5005 -6900642
5006 -6935165
5007 -7081175
5008 -7039496
5009 -6923826
5010 -6923756
5011 -7014468
5012 -7087337
5013 -6977146
5014 -6894304
5015 -7002974
5016 -7074005
5017 -7047738
5018 -6936362
5019 -6924522
5020 -7071791
5021 -7069487
5022 -6958660
5023 -6924810
5024 -7004316
5025 -7105357
5026 -7020728
5027 -6905095
5028 -6989399
5029 -7073217
5030 -7063957
5031 -6958081
5032 -6910459
5033 -7053732
5034 -7093155
5035 -6985008
5036 -6931704
5037 -6980555
5038 -7099238
5039 -7057122
5040 -6915119
5041 -6954280
5042 -7050420
5043 -7077933
5044 -6983416
5045 -6903203
5046 -7016016
5047 -7090318
5048 -7004307
5049 -6940311
5050 -6948355
5051 -7065548
5052 -7059221
5053 -6922508
5054 -6925357
5055 -7017481
5056 -7064937
5057 -6991608
5058 -6891949
5059 -6977082
5060 -7074166
5061 -6998670
5062 -6915654
5063 -6906146
5064 -7026321
5065 -7054423
5066 -6920786
5067 -6890515
5068 -6982474
5069 -7037965
5070 -6985426
5071 -6865902
5072 -6913204
5073 -7028721
5074 -6988317
5075 -6904408
5076 -6868555
5077 -6964871
5078 -7036313
5079 -6918226
5080 -6857999
5081 -6926027
5082 -6988299
5083 -6966249
5084 -6838106
5085 -6855123
5086 -6973154
5087 -6960615
5088 -6881959
5089 -6830562
5090 -6901053
5091 -6987914
5092 -6891747
5093 -6806730
5094 -6860863
5095 -6926740
5096 -6932175
5097 -6804894
5098 -6787687
5099 -6911617
5100 -6924629
5101 -6847940
5102 -6775019
5103 -6817376
5104 -6934446
5105 -6853604
5106 -6750625
5107 -6774742
5108 -6855717
5109 -6892539
5110 -6778560
5111 -6718799
5112 -6829622
5113 -6863663
5114 -6791216
5115 -6706946
5116 -6729520
5117 -6852502
5118 -6807733
5119 -6696067
5120 -6705489
5121 -6772186
5122 -6829227
5123 -6730220
5124 -6636100
5125 -6724007
5126 -6780180
5127 -6735866
5128 -6643324
5129 -6629187
5130 -6767026
5131 -6761548
5132 -6631271
5133 -6612365
5134 -6677610
5135 -6747482
5136 -6669175
5137 -6550461
5138 -6620501
5139 -6701350
5140 -6671657
5141 -6578821
5142 -6534312
5143 -6659673
5144 -6689551
5145 -6557680
5146 -6510981
5147 -6555191
5148 -6646887
5149 -6605225
5150 -6469616
5151 -6501357
5152 -6597970
5153 -6600656
5154 -6507321
5155 -6424400
5156 -6523016
5157 -6590193
5158 -6487838
5159 -6409988
5160 -6434202
5161 -6534902
5162 -6532834
5163 -6389509
5164 -6379131
5165 -6481829
5166 -6496243
5167 -6420601
5168 -6314338
5169 -6380270
5170 -6474890
5171 -6403001
5172 -6313449
5173 -6317296
5174 -6408805
5175 -6434555
5176 -6295865
5177 -6249219
5178 -6340113
5179 -6373541
5180 -6324098
5181 -6206234
5182 -6241561
5183 -6354715
5184 -6309995
5185 -6214283
5186 -6171072
5187 -6259658
5188 -6316847
5189 -6198375
5190 -6116907
5191 -6186997
5192 -6252398
5193 -6225802
5194 -6098931
5195 -6094480
5196 -6215229
5197 -6194148
5198 -6093556
5199 -6039864
5200 -6091146
5201 -6180494
5202 -6090296
5203 -5996542
5204 -6042929
5205 -6108869
5206 -6100256
5207 -5990550
5208 -5943222
5209 -6053297
5210 -6063132
5211 -5976201
5212 -5907325
5213 -5942726
5214 -6043747
5215 -5971019
5216 -5863104
5217 -5885823
5218 -5948537
5219 -5960683
5220 -5853694
5221 -5785362
5222 -5887911
5223 -5923393
5224 -5849942
5225 -5776953
5226 -5776315
5227 -5878402
5228 -5848993
5229 -5717999
5230 -5718318
5231 -5777571
5232 -5818027
5233 -5730183
5234 -5636697
5235 -5710147
5236 -5773945
5237 -5711389
5238 -5627229
5239 -5603443
5240 -5695744
5241 -5705837
5242 -5574565
5243 -5546827
5244 -5603252
5245 -5653884
5246 -5596179
5247 -5480371
5248 -5524389
5249 -5600106
5250 -5558965
5251 -5470694
5252 -5420160
5253 -5514218
5254 -5545095
5255 -5426149
5256 -5383441
5257 -5416099
5258 -5483807
5259 -5445792
5260 -5312589
5261 -5335839
5262 -5416074
5263 -5396349
5264 -5311234
5265 -5243112
5266 -5317226
5267 -5385781
5268 -5280927
5269 -5203229
5270 -5222171
5271 -5301361
5272 -5288706
5273 -5151987
5274 -5127846
5275 -5227247
5276 -5234031
5277 -5158373
5278 -5066305
5279 -5107840
5280 -5208230
5281 -5121302
5282 -5024291
5283 -5022269
5284 -5093463
5285 -5113283
5286 -4984538
5287 -4938218
5288 -5022490
5289 -5044371
5290 -4990277
5291 -4883687
5292 -4898578
5293 -5001740
5294 -4946715
5295 -4841223
5296 -4820278
5297 -4883430
5298 -4939533
5299 -4822330
5300 -4742358
5301 -4809839
5302 -4855899
5303 -4809087
5304 -4690653
5305 -4674617
5306 -4792656
5307 -4770540
5308 -4662493
5309 -4616756
5310 -4667026
5311 -4745276
5312 -4645139
5313 -4534508
5314 -4579196
5315 -4640749
5316 -4627137
5317 -4512729
5318 -4459410
5319 -4561579
5320 -4583769
5321 -4483837
5322 -4417084
5323 -4438312
5324 -4523922
5325 -4465422
5326 -4340367
5327 -4361856
5328 -4417320
5329 -4432719
5330 -4333595
5331 -4245571
5332 -4340243
5333 -4373127
5334 -4290592
5335 -4210649
5336 -4202075
5337 -4295906
5338 -4275263
5339 -4145311
5340 -4130860
5341 -4195688
5342 -4224314
5343 -4140603
5344 -4033628
5345 -4091075
5346 -4153511
5347 -4083482
5348 -3998833
5349 -3976296
5350 -4066677
5351 -4075076
5352 -3949481
5353 -3903853
5354 -3956073
5355 -3997523
5356 -3939366
5357 -3814826
5358 -3850023
5359 -3927058
5360 -3888546
5361 -3796078
5362 -3744277
5363 -3819270
5364 -3863631
5365 -3742191
5366 -3677539
5367 -3716738
5368 -3761451
5369 -3736845
5370 -3604929
5371 -3610131
5372 -3697680
5373 -3667050
5374 -3591010
5375 -3518321
5376 -3568165
5377 -3629275
5378 -3528605
5379 -3450217
5380 -3475566
5381 -3526040
5382 -3520669
5383 -3397566
5384 -3371440
5385 -3450974
5386 -3445840
5387 -3363908
5388 -3275855
5389 -3314265
5390 -3393344
5391 -3322000
5392 -3222049
5393 -3224917
5394 -3283726
5395 -3307014
5396 -3178738
5397 -3111217
5398 -3193401
5399 -3209569
5400 -3153153
5401 -3051093
5402 -3057047
5403 -3151562
5404 -3109443
5405 -2997504
5406 -2978202
5407 -3029426
5408 -3059610
5409 -2962139
5410 -2867803
5411 -2938316
5412 -2972378
5413 -2926614
5414 -2824133
5415 -2803970
5416 -2901870
5417 -2878030
5418 -2759355
5419 -2726797
5420 -2764332
5421 -2822754
5422 -2741924
5423 -2627002
5424 -2672493
5425 -2732312
5426 -2703399
5427 -2598407
5428 -2540402
5429 -2630423
5430 -2646485
5431 -2538227
5432 -2480703
5433 -2504710
5434 -2579049
5435 -2522731
5436 -2392313
5437 -2412298
5438 -2475678
5439 -2465047
5440 -2365300
5441 -2285511
5442 -2366109
5443 -2412898
5444 -2309803
5445 -2238313
5446 -2241482
5447 -2319080
5448 -2300721
5449 -2158678
5450 -2147189
5451 -2208921
5452 -2221453
5453 -2144297
5454 -2037487
5455 -2092832
5456 -2167904
5457 -2083939
5458 -1993627
5459 -1977183
5460 -2047879
5461 -2062158
5462 -1924167
5463 -1885481
5464 -1943125
5465 -1974528
5466 -1921208
5467 -1798128
5468 -1819522
5469 -1905630
5470 -1853305
5471 -1754548
5472 -1711125
5473 -1773885
5474 -1822277
5475 -1698636
5476 -1626695
5477 -1666698
5478 -1715487
5479 -1686372
5480 -1557738
5481 -1547923
5482 -1632456
5483 -1607295
5484 -1520578
5485 -1456532
5486 -1502840
5487 -1568437
5488 -1473909
5489 -1376875
5490 -1398966
5491 -1448650
5492 -1442297
5493 -1320703
5494 -1275180
5495 -1364376
5496 -1365639
5497 -1286517
5498 -1205942
5499 -1225905
5500 -1303533
5501 -1232906
5502 -1126804
5503 -1135334
5504 -1176444
5505 -1192429
5506 -1087819
5507 -1015684
5508 -1086096
5509 -1114844
5510 -1047834
5511  -961407
5512  -948385
5513 -1037845
5514  -999203
5515  -884400
5516  -865653
5517  -910351
5518  -948516
5519  -855463
5520  -756689
5521  -818007
5522  -857490
5523  -800953
5524  -711403
5525  -675878
5526  -764783
5527  -757816
5528  -647175
5529  -612157
5530  -644133
5531  -690177
5532  -625073
5533  -507035
5534  -539790
5535  -592164
5536  -559548
5537  -469334
5538  -417875
5539  -498700
5540  -519652
5541  -403598
5542  -346406
5543  -375352
5544  -426555
5545  -382921
5546  -252483
5547  -275785
5548  -334348
5549  -318573
5550  -233993
5551  -159124
5552  -219436
5553  -271584
5554  -169328
5555   -93885
5556   -89093
5557  -160750
5558  -151944
5559   -14993
5560     -193
5561   -72072
5562   -76444
5563     -601
5564   100309
5565    62090
5566    -5121
5567    71362
5568   155655
5569   167218
5570   108588
5571    90318
5572   214908
5573   261736
5574   198179
5575   183692
5576   236420
5577   347140
5578   338625
5579   247815
5580   304060
5581   391056
5582   430653
5583   373640
5584   325199
5585   446927
5586   524932
5587   472101
5588   436301
5589   472408
5590   585263
5591   606716
5592   509535
5593   530420
5594   627289
5595   687617
5596   648901
5597   581891
5598   668093
5599   772199
5600   738424
5601   692633
5602   698370
5603   807115
5604   862740
5605   776746
5606   776243
5607   861326
5608   934547
5609   913989
5610   840182
5611   893092
5612  1011527
5613   996571
5614   952380
5615   936678
5616  1043576
5617  1116902
5618  1046103
5619  1015679
5620  1085675
5621  1172055
5622  1180504
5623  1086794
5624  1117173
5625  1241581
5626  1258642
5627  1208754
5628  1182055
5629  1264047
5630  1363157
5631  1311567
5632  1260594
5633  1307003
5634  1393499
5635  1431834
5636  1352310
5637  1346394
5638  1468903
5639  1504396
5640  1472288
5641  1423764
5642  1470645
5643  1599333
5644  1569997
5645  1507784
5646  1539527
5647  1620856
5648  1677033
5649  1616337
5650  1578733
5651  1687695
5652  1742641
5653  1721957
5654  1668389
5655  1692801
5656  1818929
5657  1817510
5658  1756186
5659  1773571
5660  1845789
5661  1916757
5662  1876033
5663  1807128
5664  1892640
5665  1972949
5666  1961329
5667  1915273
5668  1918049
5669  2041688
5670  2063466
5671  1990190
5672  1997675
5673  2060308
5674  2145361
5675  2111512
5676  2037127
5677  2102785
5678  2195299
5679  2202938
5680  2155724
5681  2135687
5682  2253911
5683  2304574
5684  2236024
5685  2216459
5686  2263466
5687  2360219
5688  2357085
5689  2272005
5690  2322675
5691  2415202
5692  2436661
5693  2393944
5694  2356599
5695  2453023
5696  2531172
5697  2466739
5698  2435288
5699  2476461
5700  2572401
5701  2602016
5702  2500480
5703  2529210
5704  2623380
5705  2662746
5706  2630080
5707  2563175
5708  2639633
5709  2749971
5710  2705947
5711  2658966
5712  2679885
5713  2776558
5714  2830400
5715  2737011
5716  2726233
5717  2823861
5718  2873221
5719  2858394
5720  2787205
5721  2826222
5722  2954690
5723  2945682
5724  2884438
5725  2882583
5726  2970641
5727  3048773
5728  2970916
5729  2925993
5730  3007785
5731  3084052
5732  3091557
5733  3008673
5734  3025133
5735  3149243
5736  3161938
5737  3102035
5738  3079988
5739  3140259
5740  3254766
5741  3201163
5742  3141463
5743  3195044
5744  3281842
5745  3307511
5746  3234877
5747  3207964
5748  3327483
5749  3368042
5750  3319950
5751  3281394
5752  3322701
5753  3447798
5754  3425051
5755  3337980
5756  3378428
5757  3462698
5758  3513622
5759  3446276
5760  3393997
5761  3498542
5762  3566437
5763  3533694
5764  3481626
5765  3502454
5766  3618967
5767  3628714
5768  3546407
5769  3561724
5770  3629665
5771  3695050
5772  3652283
5773  3587808
5774  3669192
5775  3747696
5776  3736353
5777  3683433
5778  3681294
5779  3784813
5780  3824377
5781  3742965
5782  3732618
5783  3800813
5784  3877451
5785  3854717
5786  3776956
5787  3833044
5788  3923579
5789  3924407
5790  3874981
5791  3845647
5792  3941162
5793  4008800
5794  3941105
5795  3911289
5796  3958907
5797  4044650
5798  4054348
5799  3961472
5800  3986253
5801  4083050
5802  4097750
5803  4059920
5804  4017703
5805  4095073
5806  4186177
5807  4130712
5808  4085571
5809  4120843
5810  4200471
5811  4229021
5812  4139553
5813  4138992
5814  4237231
5815  4268275
5816  4243095
5817  4185761
5818  4243064
5819  4348803
5820  4308110
5821  4250289
5822  4266297
5823  4342838
5824  4401490
5825  4319260
5826  4289865
5827  4389980
5828  4436499
5829  4418622
5830  4351255
5831  4379528
5832  4486580
5833  4475785
5834  4411406
5835  4413942
5836  4486472
5837  4561203
5838  4490276
5839  4438924
5840  4519481
5841  4582969
5842  4579428
5843  4503763
5844  4502042
5845  4625776
5846  4637043
5847  4574050
5848  4558644
5849  4615377
5850  4708376
5851  4656208
5852  4579059
5853  4639931
5854  4715080
5855  4730413
5856  4661242
5857  4638231
5858  4753555
5859  4783749
5860  4727564
5861  4697830
5862  4728970
5863  4833058
5864  4811424
5865  4718991
5866  4758629
5867  4843422
5868  4878262
5869  4812971
5870  4758976
5871  4866334
5872  4928152
5873  4876570
5874  4824336
5875  4838821
5876  4949518
5877  4959771
5878  4868320
5879  4871701
5880  4951610
5881  5006975
5882  4968241
5883  4884623
5884  4956847
5885  5039096
5886  5012786
5887  4961420
5888  4953179
5889  5046596
5890  5095544
5891  5006596
5892  4990499
5893  5051058
5894  5114565
5895  5095775
5896  5003116
5897  5049586
5898  5146259
5899  5135794
5900  5089416
5901  5053200
5902  5143834
5903  5217400
5904  5134501
5905  5090851
5906  5144271
5907  5217738
5908  5223576
5909  5125675
5910  5140842
5911  5240163
5912  5254892
5913  5210163
5914  5159948
5915  5222341
5916  5308582
5917  5252339
5918  5192964
5919  5222111
5920  5301552
5921  5331134
5922  5243564
5923  5224817
5924  5326014
5925  5356747
5926  5321271
5927  5256317
5928  5291285
5929  5394549
5930  5361406
5931  5294028
5932  5313733
5933  5383454
5934  5431068
5935  5356237
5936  5309692
5937  5390625
5938  5438338
5939  5415017
5940  5353916
5941  5360614
5942  5471425
5943  5466469
5944  5393347
5945  5393018
5946  5446506
5947  5508727
5948  5452880
5949  5381585
5950  5460238
5951  5513582
5952  5504390
5953  5444010
5954  5428621
5955  5535859
5956  5551995
5957  5475427
5958  5455693
5959  5498391
5960  5584936
5961  5545338
5962  5457668
5963  5503884
5964  5576525
5965  5584428
5966  5531430
5967  5486836
5968  5575423
5969  5620544
5970  5550370
5971  5520059
5972  5548792
5973  5635081
5974  5625272
5975  5530764
5976  5556248
5977  5635467
5978  5652516
5979  5592735
5980  5535598
5981  5614688
5982  5680562
5983  5624963
5984  5576880
5985  5594186
5986  5682071
5987  5697049
5988  5586296
5989  5585230
5990  5672920
5991  5700847
5992  5664791
5993  5581454
5994  5642936
5995  5734287
5996  5693595
5997  5632161
5998  5619006
5999  5705235
6000  5749358
6001  5651942
6002  5620544
6003  5690484
6004  5745046
6005  5723560
6006  5633592
6007  5661642
6008  5761724
6009  5746224
6010  5679782
6011  5651699
6012  5717870
6013  5780696
6014  5704447
6015  5655408
6016  5713398
6017  5773843
6018  5767193
6019  5671910
6020  5670940
6021  5779825
6022  5782284
6023  5720806
6024  5671921
6025  5725700
6026  5821323
6027  5752885
6028  5683404
6029  5718455
6030  5779961
6031  5797542
6032  5712900
6033  5676298
6034  5775918
6035  5803968
6036  5755731
6037  5695920
6038  5716814
6039  5829069
6040  5799333
6041  5700801
6042  5709812
6043  5778998
6044  5816238
6045  5746176
6046  5682617
6047  5766745
6048  5817292
6049  5780867
6050  5714906
6051  5707269
6052  5808953
6053  5812691
6054  5719625
6055  5711258
6056  5763831
6057  5828086
6058  5777022
6059  5689438
6060  5755032
6061  5808051
6062  5782820
6063  5722238
6064  5694474
6065  5786718
6066  5815296
6067  5729260
6068  5707239
6069  5751328
6070  5818658
6071  5782945
6072  5686033
6073  5720484
6074  5788075
6075  5785951
6076  5730720
6077  5683523
6078  5759011
6079  5814761
6080  5737563
6081  5693383
6082  5714898
6083  5782848
6084  5778516
6085  5677636
6086  5689028
6087  5765412
6088  5779309
6089  5729259
6090  5664581
6091  5721702
6092  5791497
6093  5734698
6094  5677754
6095  5681124
6096  5749932
6097  5768038
6098  5666891
6099  5655107
6100  5731482
6101  5750003
6102  5713973
6103  5634383
6104  5678415
6105  5749700
6106  5708130
6107  5642552
6108  5635377
6109  5702621
6110  5749816
6111  5655503
6112  5612605
6113  5673744
6114  5714203
6115  5686142
6116  5600351
6117  5609393
6118  5705369
6119  5685039
6120  5621223
6121  5593004
6122  5644792
6123  5705355
6124  5630966
6125  5561453
6126  5613045
6127  5657348
6128  5656695
6129  5566874
6130  5549015
6131  5643662
6132  5651401
6133  5577574
6134  5541483
6135  5574717
6136  5650406
6137  5595392
6138  5509453
6139  5541908
6140  5600083
6141  5610685
6142  5531163
6143  5485786
6144  5573848
6145  5604923
6146  5532550
6147  5481597
6148  5496617
6149  5582179
6150  5555783
6151  5453884
6152  5471311
6153  5527489
6154  5557884
6155  5476313
6156  5405953
6157  5484771
6158  5529137
6159  5483915
6160  5415777
6161  5409800
6162  5501612
6163  5507721
6164  5401558
6165  5387648
6166  5437582
6167  5480659
6168  5427346
6169  5337927
6170  5383592
6171  5452294
6172  5425168
6173  5356909
6174  5324927
6175  5410305
6176  5440571
6177  5341797
6178  5304230
6179  5337796
6180  5392140
6181  5368249
6182  5265113
6183  5288199
6184  5369131
6185  5352429
6186  5285937
6187  5232679
6188  5299760
6189  5357557
6190  5272670
6191  5209788
6192  5235020
6193  5298725
6194  5296646
6195  5194394
6196  5186202
6197  5257578
6198  5266144
6199  5214960
6200  5143009
6201  5177832
6202  5257369
6203  5197195
6204  5133436
6205  5128831
6206  5193016
6207  5214520
6208  5114531
6209  5075522
6210  5146729
6211  5167048
6212  5121420
6213  5048910
6214  5058233
6215  5144782
6216  5107615
6217  5032109
6218  5026055
6219  5066689
6220  5107218
6221  5018711
6222  4962339
6223  5018202
6224  5058058
6225  5033625
6226  4952920
6227  4940493
6228  5022711
6229  5006699
6230  4929277
6231  4902623
6232  4940416
6233  4999705
6234  4924235
6235  4851139
6236  4897327
6237  4940546
6238  4926179
6239  4848758
6240  4806553
6241  4885805
6242  4894878
6243  4818148
6244  4776033
6245  4804830
6246  4872101
6247  4831309
6248  4736987
6249  4762300
6250  4806603
6251  4813829
6252  4737641
6253  4675276
6254  4754218
6255  4782022
6256  4712257
6257  4662046
6258  4670030
6259  4739999
6260  4718195
6261  4617589
6262  4619814
6263  4670097
6264  4685534
6265  4621989
6266  4549667
6267  4606411
6268  4659501
6269  4599580
6270  4531037
6271  4521843
6272  4590342
6273  4593986
6274  4485818
6275  4467808
6276  4524158
6277  4557348
6278  4509512
6279  4410366
6280  4445838
6281  4514140
6282  4468189
6283  4402086
6284  4364040
6285  4431110
6286  4471663
6287  4370256
6288  4328788
6289  4364678
6290  4410262
6291  4381840
6292  4277387
6293  4281941
6294  4354078
6295  4340003
6296  4271659
6297  4218277
6298  4269248
6299  4325385
6300  4249217
6301  4177907
6302  4204711
6303  4251271
6304  4248632
6305  4140179
6306  4115956
6307  4195264
6308  4196299
6309  4131623
6310  4067578
6311  4100836
6312  4177567
6313  4104511
6314  4024997
6315  4023639
6316  4081544
6317  4102909
6318  4005017
6319  3951302
6320  4023481
6321  4047003
6322  3992321
6323  3913221
6324  3915087
6325  4002433
6326  3963623
6327  3874384
6328  3866269
6329  3907728
6330  3946691
6331  3870555
6332  3785608
6333  3839687
6334  3883885
6335  3844169
6336  3764925
6337  3737110
6338  3818555
6339  3813199
6340  3726220
6341  3692655
6342  3722685
6343  3777033
6344  3715552
6345  3624112
6346  3661190
6347  3705395
6348  3688431
6349  3612131
6350  3561374
6351  3636744
6352  3666016
6353  3572458
6354  3522392
6355  3534097
6356  3600879
6357  3561693
6358  3454238
6359  3465388
6360  3522575
6361  3523537
6362  3454170
6363  3386588
6364  3444741
6365  3487083
6366  3412120
6367  3350955
6368  3349854
6369  3403145
6370  3401611
6371  3297153
6372  3282645
6373  3338600
6374  3349708
6375  3292428
6376  3212428
6377  3245862
6378  3301093
6379  3242346
6380  3172422
6381  3161553
6382  3213962
6383  3227788
6384  3131433
6385  3101251
6386  3141270
6387  3165686
6388  3118848
6389  3029759
6390  3044173
6391  3116891
6392  3078468
6393  3003605
6394  2972755
6395  3019203
6396  3058583
6397  2959055
6398  2901249
6399  2941678
6400  2971067
6401  2947447
6402  2857277
6403  2843511
6404  2920800
6405  2899572
6406  2821043
6407  2782481
6408  2810325
6409  2872615
6410  2786631
6411  2705410
6412  2745350
6413  2777291
6414  2774920
6415  2674207
6416  2643053
6417  2716090
6418  2722918
6419  2641244
6420  2581167
6421  2600175
6422  2673316
6423  2616969
6424  2530294
6425  2531948
6426  2582119
6427  2585858
6428  2501810
6429  2437217
6430  2503172
6431  2523889
6432  2464611
6433  2393488
6434  2390784
6435  2466049
6436  2444412
6437  2343251
6438  2326912
6439  2371864
6440  2400514
6441  2320286
6442  2228653
6443  2282846
6444  2327378
6445  2281972
6446  2203799
6447  2178843
6448  2255870
6449  2252619
6450  2151956
6451  2118166
6452  2146675
6453  2188726
6454  2146209
6455  2042708
6456  2077929
6457  2125560
6458  2097932
6459  2022511
6460  1971178
6461  2031121
6462  2063652
6463  1965571
6464  1918191
6465  1936427
6466  1989099
6467  1960729
6468  1846250
6469  1848151
6470  1907274
6471  1899892
6472  1827142
6473  1755476
6474  1811029
6475  1863016
6476  1788458
6477  1714176
6478  1720655
6479  1778442
6480  1771894
6481  1662889
6482  1629922
6483  1689834
6484  1697868
6485  1637074
6486  1560807
6487  1588751
6488  1647231
6489  1599918
6490  1524331
6491  1506603
6492  1545359
6493  1573365
6494  1473629
6495  1414280
6496  1473429
6497  1492241
6498  1456045
6499  1363072
6500  1367785
6501  1434477
6502  1405919
6503  1318543
6504  1291151
6505  1319222
6506  1364931
6507  1283672
6508  1213480
6509  1257210
6510  1288566
6511  1260106
6512  1173105
6513  1142998
6514  1212465
6515  1197128
6516  1126548
6517  1082872
6518  1105207
6519  1157023
6520  1098495
6521  1006862
6522  1028015
6523  1071304
6524  1055933
6525   972957
6526   920130
6527   991343
6528  1001519
6529   931160
6530   876613
6531   882178
6532   944197
6533   899701
6534   805511
6535   804458
6536   843148
6537   849320
6538   782770
6539   710415
6540   769597
6541   795981
6542   732876
6543   666556
6544   657528
6545   724957
6546   704099
6547   603192
6548   589443
6549   629530
6550   652549
6551   586507
6552   499739
6553   546180
6554   589652
6555   532832
6556   467918
6557   434268
6558   500669
6559   510488
6560   405559
6561   371609
6562   408270
6563   445091
6564   400022
6565   297053
6566   311520
6567   367201
6568   341042
6569   263662
6570   217477
6571   270067
6572   308402
6573   217204
6574   158400
6575   180774
6576   220935
6577   199716
6578    92581
6579    81218
6580   153023
6581   139560
6582    75010
6583     7029
6584    53612
6585   104146
6586    23439
6587   -48320
6588   -42536
6589     4162
6590     2686
6591   -97043
6592  -134153
6593   -64679
6594   -51835
6595  -123693
6596  -197936
6597  -184182
6598  -108818
6599  -163393
6600  -255220
6601  -262833
6602  -219073
6603  -188348
6604  -279355
6605  -343972
6606  -289122
6607  -266922
6608  -306963
6609  -399401
6610  -408808
6611  -320867
6612  -349784
6613  -439668
6614  -468174
6615  -436342
6616  -392542
6617  -466732
6618  -552752
6619  -515771
6620  -478386
6621  -504887
6622  -589775
6623  -625642
6624  -546750
6625  -550252
6626  -633787
6627  -676948
6628  -655477
6629  -600781
6630  -650397
6631  -754329
6632  -735886
6633  -686581
6634  -690179
6635  -772576
6636  -831602
6637  -763724
6638  -745509
6639  -814958
6640  -872454
6641  -875235
6642  -815091
6643  -842184
6644  -942154
6645  -946648
6646  -897159
6647  -892545
6648  -952295
6649 -1030874
6650  -988526
6651  -944600
6652 -1004026
6653 -1072390
6654 -1086451
6655 -1025338
6656 -1024637
6657 -1121067
6658 -1147682
6659 -1115467
6660 -1091656
6661 -1140068
6662 -1231388
6663 -1206593
6664 -1151709
6665 -1195078
6666 -1255995
6667 -1287563
6668 -1235102
6669 -1210329
6670 -1306881
6671 -1360259
6672 -1318937
6673 -1290658
6674 -1325153
6675 -1418257
6676 -1407811
6677 -1345617
6678 -1377357
6679 -1442748
6680 -1491795
6681 -1447901
6682 -1403171
6683 -1482342
6684 -1553234
6685 -1528208
6686 -1490890
6687 -1495958
6688 -1596027
6689 -1614893
6690 -1550252
6691 -1560093
6692 -1622124
6693 -1682686
6694 -1652260
6695 -1595490
6696 -1660712
6697 -1732267
6698 -1719375
6699 -1683297
6700 -1682011
6701 -1774355
6702 -1816489
6703 -1750196
6704 -1738942
6705 -1801117
6706 -1862946
6707 -1855732
6708 -1782410
6709 -1825749
6710 -1918726
6711 -1923256
6712 -1884594
6713 -1859475
6714 -1942867
6715 -2012886
6716 -1952929
6717 -1925186
6718 -1962898
6719 -2041221
6720 -2052355
6721 -1984619
6722 -1996619
6723 -2089663
6724 -2114642
6725 -2078393
6726 -2045472
6727 -2101097
6728 -2188770
6729 -2153974
6730 -2099610
6731 -2128979
6732 -2206596
6733 -2247489
6734 -2180116
6735 -2163904
6736 -2255412
6737 -2296510
6738 -2272182
6739 -2215152
6740 -2261977
6741 -2362347
6742 -2341928
6743 -2290364
6744 -2302989
6745 -2372557
6746 -2430967
6747 -2372450
6748 -2335784
6749 -2411596
6750 -2463830
6751 -2454632
6752 -2402358
6753 -2415456
6754 -2516616
6755 -2533739
6756 -2474401
6757 -2471135
6758 -2523365
6759 -2595813
6760 -2560616
6761 -2496958
6762 -2561383
6763 -2628220
6764 -2640037
6765 -2583630
6766 -2570141
6767 -2668677
6768 -2705557
6769 -2661645
6770 -2630692
6771 -2674155
6772 -2757164
6773 -2739004
6774 -2676495
6775 -2714034
6776 -2782180
6777 -2814090
6778 -2768170
6779 -2733318
6780 -2816921
6781 -2865856
6782 -2826124
6783 -2799603
6784 -2826867
6785 -2907363
6786 -2914721
6787 -2846489
6788 -2864911
6789 -2932639
6790 -2969230
6791 -2941352
6792 -2886741
6793 -2951932
6794 -3023016
6795 -3001108
6796 -2959976
6797 -2969881
6798 -3054420
6799 -3081232
6800 -3013659
6801 -3009349
6802 -3069241
6803 -3118280
6804 -3102434
6805 -3047394
6806 -3089244
6807 -3172139
6808 -3165254
6809 -3126439
6810 -3110686
6811 -3181032
6812 -3232225
6813 -3170380
6814 -3150725
6815 -3209545
6816 -3264075
6817 -3271180
6818 -3203769
6819 -3228225
6820 -3310145
6821 -3317066
6822 -3272977
6823 -3251513
6824 -3312343
6825 -3387175
6826 -3333803
6827 -3299248
6828 -3339706
6829 -3405409
6830 -3416436
6831 -3351093
6832 -3348495
6833 -3438138
6834 -3457929
6835 -3424722
6836 -3386616
6837 -3436663
6838 -3523855
6839 -3491097
6840 -3433461
6841 -3467282
6842 -3527493
6843 -3555831
6844 -3499898
6845 -3475640
6846 -3551048
6847 -3598836
6848 -3571105
6849 -3530546
6850 -3554708
6851 -3643087
6852 -3634408
6853 -3577166
6854 -3581877
6855 -3642434
6856 -3692485
6857 -3647520
6858 -3602627
6859 -3673084
6860 -3724187
6861 -3717408
6862 -3662904
6863 -3667293
6864 -3760927
6865 -3768243
6866 -3703736
6867 -3705304
6868 -3751738
6869 -3820464
6870 -3786858
6871 -3722755
6872 -3780334
6873 -3843194
6874 -3843862
6875 -3791815
6876 -3774506
6877 -3861036
6878 -3893380
6879 -3842029
6880 -3816626
6881 -3859965
6882 -3937400
6883 -3924938
6884 -3845962
6885 -3876160
6886 -3945008
6887 -3967504
6888 -3920995
6889 -3882408
6890 -3954528
6891 -4019273
6892 -3974593
6893 -3933354
6894 -3950750
6895 -4034342
6896 -4040081
6897 -3968488
6898 -3965237
6899 -4042644
6900 -4075205
6901 -4045656
6902 -3991361
6903 -4040153
6904 -4122930
6905 -4093969
6906 -4039479
6907 -4044999
6908 -4119019
6909 -4155671
6910 -4080521
6911 -4067294
6912 -4131416
6913 -4176158
6914 -4161942
6915 -4096582
6916 -4120148
6917 -4208536
6918 -4195524
6919 -4143885
6920 -4132645
6921 -4195589
6922 -4259412
6923 -4198714
6924 -4160014
6925 -4212670
6926 -4261963
6927 -4267843
6928 -4197803
6929 -4200618
6930 -4282532
6931 -4293347
6932 -4252616
6933 -4225713
6934 -4274412
6935 -4348414
6936 -4299891
6937 -4254367
6938 -4285464
6939 -4342819
6940 -4353605
6941 -4297037
6942 -4278689
6943 -4356695
6944 -4386389
6945 -4342921
6946 -4309487
6947 -4340576
6948 -4419401
6949 -4392323
6950 -4335111
6951 -4354142
6952 -4409844
6953 -4442524
6954 -4381039
6955 -4352201
6956 -4425964
6957 -4462894
6958 -4431931
6959 -4391225
6960 -4393100
6961 -4482061
6962 -4483080
6963 -4414091
6964 -4415630
6965 -4472369
6966 -4513005
6967 -4479419
6968 -4417255
6969 -4477097
6970 -4528944
6971 -4512838
6972 -4461536
6973 -4453949
6974 -4537797
6975 -4558673
6976 -4488472
6977 -4482013
6978 -4527447
6979 -4578531
6980 -4548155
6981 -4481267
6982 -4518456
6983 -4585946
6984 -4577598
6985 -4542395
6986 -4513951
6987 -4584594
6988 -4626586
6989 -4558766
6990 -4532505
6991 -4563651
6992 -4623841
6993 -4626430
6994 -4544844
6995 -4564542
6996 -4638637
6997 -4648209
6998 -4605947
6999 -4555967
7000 -4619147
7001 -4679738
7002 -4623219
7003 -4582812
7004 -4596334
7005 -4670550
7006 -4684738
7007 -4612308
7008 -4598789
7009 -4668730
7010 -4695922
7011 -4661558
7012 -4600540
7013 -4640579
7014 -4718753
7015 -4683950
7016 -4633968
7017 -4642267
7018 -4696595
7019 -4739874
7020 -4663629
7021 -4634010
7022 -4692797
7023 -4731919
7024 -4707739
7025 -4653134
7026 -4665821
7027 -4749247
7028 -4731665
7029 -4681105
7030 -4666905
7031 -4712476
7032 -4769482
7033 -4715441
7034 -4657001
7035 -4716322
7036 -4764930
7037 -4758546
7038 -4692399
7039 -4684425
7040 -4765002
7041 -4776348
7042 -4715166
7043 -4691390
7044 -4721267
7045 -4789381
7046 -4757273
7047 -4696046
7048 -4725872
7049 -4779721
7050 -4786776
7051 -4731991
7052 -4692578
7053 -4763208
7054 -4798959
7055 -4756397
7056 -4713674
7057 -4728065
7058 -4804811
7059 -4793152
7060 -4720025
7061 -4733072
7062 -4781409
7063 -4808349
7064 -4752924
7065 -4702029
7066 -4762203
7067 -4804669
7068 -4776437
7069 -4728246
7070 -4732368
7071 -4807204
7072 -4814386
7073 -4740587
7074 -4730363
7075 -4771498
7076 -4813976
7077 -4779779
7078 -4714169
7079 -4754721
7080 -4816971
7081 -4792496
7082 -4745755
7083 -4726682
7084 -4792526
7085 -4823687
7086 -4745913
7087 -4733083
7088 -4761843
7089 -4807998
7090 -4798555
7091 -4722928
7092 -4741829
7093 -4808075
7094 -4787886
7095 -4754745
7096 -4716309
7097 -4766568
7098 -4813184
7099 -4763174
7100 -4724120
7101 -4746818
7102 -4795684
7103 -4799585
7104 -4716979
7105 -4723855
7106 -4786442
7107 -4792688
7108 -4745636
7109 -4706609
7110 -4745764
7111 -4804227
7112 -4758802
7113 -4709722
7114 -4727776
7115 -4777191
7116 -4788045
7117 -4713385
7118 -4693022
7119 -4759615
7120 -4776682
7121 -4741030
7122 -4692376
7123 -4711936
7124 -4788245
7125 -4760897
7126 -4692803
7127 -4694861
7128 -4739587
7129 -4772881
7130 -4710881
7131 -4665476
7132 -4717866
7133 -4761975
7134 -4729263
7135 -4672412
7136 -4672611
7137 -4749512
7138 -4734425
7139 -4677205
7140 -4657949
7141 -4698436
7142 -4747886
7143 -4698777
7144 -4631831
7145 -4678466
7146 -4716997
7147 -4711243
7148 -4644115
7149 -4628617
7150 -4703539
7151 -4716063
7152 -4645134
7153 -4622849
7154 -4649755
7155 -4703650
7156 -4672424
7157 -4600137
7158 -4625681
7159 -4674977
7160 -4672619
7161 -4623247
7162 -4578835
7163 -4646146
7164 -4679155
7165 -4623678
7166 -4581204
7167 -4587549
7168 -4650456
7169 -4648805
7170 -4557558
7171 -4567277
7172 -4615523
7173 -4632564
7174 -4593713
7175 -4530751
7176 -4577246
7177 -4630840
7178 -4581291
7179 -4537457
7180 -4530814
7181 -4590035
7182 -4603845
7183 -4527430
7184 -4509403
7185 -4554974
7186 -4582811
7187 -4556927
7188 -4477116
7189 -4504378
7190 -4562638
7191 -4545761
7192 -4480356
7193 -4465033
7194 -4516893
7195 -4560021
7196 -4481227
7197 -4447979
7198 -4479505
7199 -4515911
7200 -4501414
7201 -4429849
7202 -4425109
7203 -4494962
7204 -4484270
7205 -4438180
7206 -4402859
7207 -4439936
7208 -4491141
7209 -4435472
7210 -4371385
7211 -4403165
7212 -4439499
7213 -4441928
7214 -4373321
7215 -4350991
7216 -4413230
7217 -4423714
7218 -4375359
7219 -4327615
7220 -4352660
7221 -4416437
7222 -4371718
7223 -4311537
7224 -4318995
7225 -4359504
7226 -4377863
7227 -4310771
7228 -4269616
7229 -4329391
7230 -4347199
7231 -4306763
7232 -4251902
7233 -4258576
7234 -4324081
7235 -4300667
7236 -4233928
7237 -4236997
7238 -4267812
7239 -4297955
7240 -4240308
7241 -4185696
7242 -4234567
7243 -4261956
7244 -4234977
7245 -4184219
7246 -4162025
7247 -4230784
7248 -4231314
7249 -4166163
7250 -4141984
7251 -4172638
7252 -4210724
7253 -4169082
7254 -4096468
7255 -4130416
7256 -4169786
7257 -4156097
7258 -4100383
7259 -4071503
7260 -4131770
7261 -4142156
7262 -4078576
7263 -4049330
7264 -4065315
7265 -4109375
7266 -4087708
7267 -4009737
7268 -4025056
7269 -4074440
7270 -4065129
7271 -4016654
7272 -3966481
7273 -4026731
7274 -4056961
7275 -3995647
7276 -3945460
7277 -3959098
7278 -4011522
7279 -4005040
7280 -3927662
7281 -3913347
7282 -3964306
7283 -3974835
7284 -3924835
7285 -3863659
7286 -3897542
7287 -3950190
7288 -3907017
7289 -3859593
7290 -3847970
7291 -3895040
7292 -3910845
7293 -3831518
7294 -3801819
7295 -3850281
7296 -3867675
7297 -3835669
7298 -3764142
7299 -3775942
7300 -3845591
7301 -3814375
7302 -3749431
7303 -3734828
7304 -3777222
7305 -3802626
7306 -3730092
7307 -3684714
7308 -3717283
7309 -3754249
7310 -3732178
7311 -3660840
7312 -3648227
7313 -3722229
7314 -3710119
7315 -3642707
7316 -3609691
7317 -3637201
7318 -3689500
7319 -3640043
7320 -3567394
7321 -3592404
7322 -3631162
7323 -3634366
7324 -3552929
7325 -3518104
7326 -3576494
7327 -3593346
7328 -3540431
7329 -3489816
7330 -3500928
7331 -3563630
7332 -3530260
7333 -3456897
7334 -3457093
7335 -3498762
7336 -3513220
7337 -3446055
7338 -3391338
7339 -3447185
7340 -3470009
7341 -3425862
7342 -3370571
7343 -3368103
7344 -3431263
7345 -3419636
7346 -3338036
7347 -3328588
7348 -3349651
7349 -3384526
7350 -3335264
7351 -3265981
7352 -3304532
7353 -3341331
7354 -3306552
7355 -3256769
7356 -3229847
7357 -3286945
7358 -3287876
7359 -3215944
7360 -3186243
7361 -3219929
7362 -3250686
7363 -3219060
7364 -3137204
7365 -3154737
7366 -3203490
7367 -3182637
7368 -3123853
7369 -3089509
7370 -3134790
7371 -3164315
7372 -3098564
7373 -3060921
7374 -3071528
7375 -3110356
7376 -3095150
7377 -3010150
7378 -3009283
7379 -3056974
7380 -3047083
7381 -3001779
7382 -2947839
7383 -2989128
7384 -3029027
7385 -2971246
7386 -2914300
7387 -2926261
7388 -2961815
7389 -2959816
7390 -2879232
7391 -2858044
7392 -2905434
7393 -2913620
7394 -2868902
7395 -2811959
7396 -2828374
7397 -2884892
7398 -2836829
7399 -2779377
7400 -2772782
7401 -2810244
7402 -2822422
7403 -2750094
7404 -2703405
7405 -2753341
7406 -2773293
7407 -2744281
7408 -2673442
7409 -2675981
7410 -2726195
7411 -2700595
7412 -2637613
7413 -2623776
7414 -2647319
7415 -2681202
7416 -2624938
7417 -2566151
7418 -2594151
7419 -2622663
7420 -2594695
7421 -2532622
7422 -2512363
7423 -2568988
7424 -2566062
7425 -2496197
7426 -2471435
7427 -2488642
7428 -2531464
7429 -2480128
7430 -2406531
7431 -2432408
7432 -2462662
7433 -2454954
7434 -2389632
7435 -2350374
7436 -2406193
7437 -2417157
7438 -2356709
7439 -2316489
7440 -2313922
7441 -2373461
7442 -2337443
7443 -2257481
7444 -2263295
7445 -2299652
7446 -2309008
7447 -2252493
7448 -2187461
7449 -2240688
7450 -2265257
7451 -2213249
7452 -2153942
7453 -2152562
7454 -2201969
7455 -2203028
7456 -2113661
7457 -2105436
7458 -2133434
7459 -2157407
7460 -2107499
7461 -2036417
7462 -2058856
7463 -2102060
7464 -2062842
7465 -2017111
7466 -1984082
7467 -2033906
7468 -2047768
7469 -1969961
7470 -1931879
7471 -1963387
7472 -1988864
7473 -1961518
7474 -1875198
7475 -1885869
7476 -1934905
7477 -1919161
7478 -1856840
7479 -1824526
7480 -1852950
7481 -1890893
7482 -1821556
7483 -1774228
7484 -1782738
7485 -1815717
7486 -1808686
7487 -1727282
7488 -1710191
7489 -1765211
7490 -1763221
7491 -1710808
7492 -1660373
7493 -1676529
7494 -1724660
7495 -1671605
7496 -1608367
7497 -1615071
7498 -1642889
7499 -1655167
7500 -1578396
7501 -1551707
7502 -1590162
7503 -1593715
7504 -1553129
7505 -1497126
7506 -1496932
7507 -1552356
7508 -1512184
7509 -1453838
7510 -1441628
7511 -1474979
7512 -1493313
7513 -1431014
7514 -1369361
7515 -1409001
7516 -1426054
7517 -1396733
7518 -1336503
7519 -1322564
7520 -1375295
7521 -1365694
7522 -1294264
7523 -1277330
7524 -1293853
7525 -1327226
7526 -1270054
7527 -1202927
7528 -1229356
7529 -1259218
7530 -1239784
7531 -1176460
7532 -1154028
7533 -1201756
7534 -1203280
7535 -1139954
7536 -1101163
7537 -1119416
7538 -1150649
7539 -1116102
7540 -1036041
7541 -1059857
7542 -1086497
7543 -1073630
7544 -1018411
7545  -977889
7546 -1014123
7547 -1035854
7548  -971720
7549  -935967
7550  -939728
7551  -981583
7552  -961247
7553  -881728
7554  -876051
7555  -912492
7556  -908110
7557  -867848
7558  -799285
7559  -839577
7560  -866760
7561  -825980
7562  -771798
7563  -760977
7564  -796783
7565  -801620
7566  -718441
7567  -695466
7568  -732760
7569  -741485
7570  -701204
7571  -638345
7572  -655353
7573  -707114
7574  -664220
7575  -608349
7576  -577353
7577  -620333
7578  -631538
7579  -561527
7580  -520433
7581  -549166
7582  -571488
7583  -555333
7584  -475378
7585  -469170
7586  -523801
7587  -503814
7588  -438341
7589  -406392
7590  -433659
7591  -474146
7592  -403138
7593  -356227
7594  -370582
7595  -403651
7596  -390826
7597  -318264
7598  -291985
7599  -345660
7600  -341357
7601  -290451
7602  -237346
7603  -257941
7604  -300005
7605  -257488
7606  -189797
7607  -195028
7608  -219451
7609  -231548
7610  -159777
7611  -113100
7612  -159268
7613  -181872
7614  -126064
7615   -77364
7616   -71677
7617  -124445
7618   -98957
7619   -29064
7620    -8450
7621   -42991
7622   -63086
7623   -10231
7624    56582
7625    16573
7626    -6378
7627    26759
7628    86216
7629   100260
7630    56740
7631    52199
7632   131235
7633   154508
7634   137002
7635   107537
7636   147853
7637   214827
7638   198126
7639   163034
7640   189038
7641   240874
7642   283545
7643   229713
7644   226230
7645   284447
7646   324558
7647   305103
7648   279809
7649   297852
7650   379743
7651   372700
7652   338705
7653   351554
7654   391478
7655   440743
7656   415770
7657   380610
7658   439690
7659   481103
7660   483364
7661   450422
7662   462214
7663   534219
7664   551321
7665   509139
7666   509058
7667   551928
7668   603870
7669   585480
7670   552616
7671   591794
7672   642883
7673   649844
7674   623155
7675   613293
7676   689729
7677   717251
7678   683797
7679   664631
7680   701358
7681   759852
7682   760766
7683   709143
7684   751431
7685   795910
7686   823474
7687   790933
7688   765743
7689   826374
7690   876542
7691   849615
7692   833120
7693   851207
7694   922689
7695   929154
7696   877527
7697   891731
7698   954541
7699   976108
7700   960152
7701   927110
7702   981290
7703  1038099
7704  1027558
7705   995145
7706  1009692
7707  1066622
7708  1101810
7709  1038978
7710  1039370
7711  1096576
7712  1137927
7713  1126249
7714  1091062
7715  1126630
7716  1192366
7717  1182992
7718  1155930
7719  1151061
7720  1216086
7721  1254553
7722  1219789
7723  1190956
7724  1243490
7725  1289033
7726  1299923
7727  1239882
7728  1264872
7729  1331080
7730  1348174
7731  1321973
7732  1301357
7733  1342453
7734  1416274
7735  1381159
7736  1355310
7737  1384713
7738  1438545
7739  1453615
7740  1413664
7741  1401714
7742  1475415
7743  1496898
7744  1485388
7745  1453435
7746  1486013
7747  1558063
7748  1545587
7749  1498084
7750  1527228
7751  1572426
7752  1609019
7753  1561072
7754  1550532
7755  1605476
7756  1656716
7757  1631899
7758  1606653
7759  1623652
7760  1700074
7761  1699332
7762  1656594
7763  1656589
7764  1711512
7765  1752608
7766  1728733
7767  1687251
7768  1748061
7769  1792300
7770  1795543
7771  1761137
7772  1755647
7773  1820856
7774  1846382
7775  1804105
7776  1802533
7777  1837442
7778  1899256
7779  1882232
7780  1835180
7781  1873543
7782  1925784
7783  1929739
7784  1909113
7785  1886428
7786  1956683
7787  1988652
7788  1961780
7789  1944949
7790  1970072
7791  2024527
7792  2031908
7793  1976602
7794  1997244
7795  2053935
7796  2076104
7797  2051317
7798  2030325
7799  2074798
7800  2126334
7801  2099760
7802  2080850
7803  2093267
7804  2151509
7805  2170610
7806  2121682
7807  2118048
7808  2186167
7809  2207942
7810  2195205
7811  2157590
7812  2199494
7813  2254416
7814  2242458
7815  2210017
7816  2220305
7817  2269625
7818  2308373
7819  2256054
7820  2256491
7821  2302280
7822  2334480
7823  2326234
7824  2295773
7825  2311914
7826  2376680
7827  2367909
7828  2346645
7829  2341071
7830  2381345
7831  2435415
7832  2398025
7833  2369814
7834  2416760
7835  2454377
7836  2468926
7837  2415938
7838  2426116
7839  2492296
7840  2511276
7841  2473395
7842  2471421
7843  2497420
7844  2557923
7845  2524154
7846  2494494
7847  2519585
7848  2574405
7849  2590807
7850  2552171
7851  2533591
7852  2605200
7853  2623147
7854  2608010
7855  2577522
7856  2601028
7857  2662970
7858  2659648
7859  2606088
7860  2636298
7861  2673306
7862  2708612
7863  2675722
7864  2651097
7865  2694945
7866  2743182
7867  2718487
7868  2697330
7869  2702746
7870  2771972
7871  2775640
7872  2736096
7873  2732005
7874  2783248
7875  2816198
7876  2798808
7877  2752046
7878  2797960
7879  2846367
7880  2840402
7881  2805997
7882  2807057
7883  2864057
7884  2895867
7885  2845445
7886  2840650
7887  2870168
7888  2923022
7889  2907770
7890  2867394
7891  2883701
7892  2952454
7893  2944977
7894  2926625
7895  2898392
7896  2954351
7897  2995826
7898  2964810
7899  2936323
7900  2962825
7901  3009096
7902  3026026
7903  2969371
7904  2987449
7905  3038451
7906  3054444
7907  3024224
7908  3000434
7909  3029035
7910  3096601
7911  3061745
7912  3038150
7913  3047041
7914  3108442
7915  3123347
7916  3077868
7917  3061821
7918  3119258
7919  3142862
7920  3127958
7921  3087554
7922  3121764
7923  3174674
7924  3175377
7925  3131559
7926  3138047
7927  3176970
7928  3219148
7929  3169373
7930  3149463
7931  3192302
7932  3233835
7933  3221596
7934  3186977
7935  3188336
7936  3263957
7937  3254351
7938  3227868
7939  3215457
7940  3253071
7941  3290121
7942  3272204
7943  3229500
7944  3271983
7945  3307833
7946  3315493
7947  3267366
7948  3270659
7949  3328195
7950  3342767
7951  3302814
7952  3296933
7953  3313411
7954  3374959
7955  3352436
7956  3315287
7957  3335789
7958  3387024
7959  3385874
7960  3355225
7961  3331248
7962  3394816
7963  3408641
7964  3389811
7965  3363270
7966  3389312
7967  3435713
7968  3445108
7969  3385933
7970  3404778
7971  3438423
7972  3471247
7973  3437673
7974  3409640
7975  3447743
7976  3494227
7977  3465820
7978  3446777
7979  3444728
7980  3502284
7981  3502835
7982  3470843
7983  3459249
7984  3505791
7985  3523487
7986  3514004
7987  3464475
7988  3508443
7989  3545785
7990  3543127
7991  3497672
7992  3504261
7993  3536905
7994  3583143
7995  3523413
7996  3524134
7997  3545792
7998  3590818
7999  3577618
8000  3534472
8001  3541392
8002  3609832
8003  3596095
8004  3570112
8005  3547045
8006  3594836
8007  3627530
8008  3599599
8009  3566607
8010  3603819
8011  3630904
8012  3651694
8013  3583683
8014  3595387
8015  3635124
8016  3661718
8017  3624703
8018  3607807
8019  3622059
8020  3690094
8021  3648723
8022  3627640
8023  3624040
8024  3681896
8025  3683217
8026  3653038
8027  3622341
8028  3687189
8029  3698148
8030  3688296
8031  3637596
8032  3672735
8033  3709134
8034  3716186
8035  3653669
8036  3672372
8037  3698723
8038  3748434
8039  3690486
8040  3669944
8041  3698819
8042  3751297
8043  3725716
8044  3694833
8045  3682535
8046  3750428
8047  3743966
8048  3719126
8049  3690007
8050  3740762
8051  3763024
8052  3756764
8053  3692608
8054  3737476
8055  3758443
8056  3774480
8057  3721939
8058  3718203
8059  3760655
8060  3798386
8061  3743266
8062  3744099
8063  3739770
8064  3803080
8065  3772860
8066  3740798
8067  3738055
8068  3795806
8069  3787910
8070  3775379
8071  3727861
8072  3789067
8073  3803879
8074  3795671
8075  3744580
8076  3775700
8077  3799442
8078  3823314
8079  3749934
8080  3774759
8081  3792464
8082  3835946
8083  3785804
8084  3774208
8085  3778481
8086  3845483
8087  3796819
8088  3780962
8089  3762769
8090  3832612
8091  3826852
8092  3801736
8093  3763586
8094  3829318
8095  3816956
8096  3836179
8097  3759875
8098  3808093
8099  3822430
8100  3843526
8101  3777590
8102  3800870
8103  3800244
8104  3869955
8105  3781454
8106  3806508
8107  3788022
8108  3867794
8109  3799131
8110  3822327
8111  3754307
8112  3877643
8113  3804595
8114  3846508
8115  3737395
8116  3877613
8117  3776841
8118  3910730
8119  3657160
8120  4018590
8121  3303707
$$ Imaginary data points
##PAGE= N=2
##DATA TABLE= (X++(I..I)), XYDATA
0 -4342889
1 -10253523
2 -7040534
3 -4442800
4 -4651388
5 -7198989
6 -7086838
7 -3795674
8 -3938390
9 -6230747
10 -7285874
11 -6399173
12 -4079515
13 -5706898
14 -8038125
15 -6877262
16 -5720529
17 -5767685
18 -7767649
19 -8704937
20 -5636422
21 -4795890
22 -6668632
23 -8070738
24 -7768205
25 -5656480
26 -6818674
27 -9380825
28 -8191860
29 -6728999
30 -6361740
31 -7883654
32 -9382506
33 -7319771
34 -6479306
35 -8123775
36 -9331726
37 -9321085
38 -6945087
39 -7032774
40 -9673428
41 -9341800
42 -8082849
43 -7635347
44 -8883334
45 -10623379
46 -8570297
47 -7171071
48 -8781782
49 -10142338
50 -10403097
51 -8289481
52 -7958042
53 -10816436
54 -10889224
55 -9152781
56 -8051664
57 -9135086
58 -11895805
59 -10566647
60 -8108431
61 -9018293
62 -10881230
63 -11989188
64 -9980124
65 -8524397
66 -11058597
67 -11966581
68 -10951802
69 -9923146
70 -9978939
71 -12069241
72 -11354334
73 -9420121
74 -10297568
75 -11696491
76 -12706563
77 -11238582
78 -9496754
79 -11839013
80 -13281375
81 -12131005
82 -10480391
83 -10262712
84 -13235332
85 -13569058
86 -10812842
87 -10712937
88 -12118762
89 -13533362
90 -12439860
91 -10283906
92 -12283496
93 -14197865
94 -13319579
95 -11800933
96 -10967865
97 -13398928
98 -14503356
99 -12211557
100 -11556598
101 -12449032
102 -14139243
103 -14036384
104 -11605431
105 -12741034
106 -14997387
107 -14647292
108 -13121480
109 -11866053
110 -13985554
111 -15505782
112 -12921832
113 -11730944
114 -12924113
115 -15267794
116 -15803088
117 -12886131
118 -12819489
119 -15189555
120 -15580467
121 -14370896
122 -12350105
123 -13663661
124 -16246821
125 -14916161
126 -13457544
127 -13760679
128 -15403349
129 -16410253
130 -13987926
131 -13565673
132 -15908014
133 -16469237
134 -15388858
135 -13274840
136 -13961597
137 -16807493
138 -16010157
139 -14338787
140 -14405649
141 -16223947
142 -17986433
143 -15498885
144 -13666466
145 -15668573
146 -17141497
147 -16879633
148 -14654087
149 -14501538
150 -17470638
151 -17225578
152 -15178372
153 -14696616
154 -16204204
155 -18607848
156 -16970522
157 -14708669
158 -16119447
159 -17610972
160 -17865665
161 -15934276
162 -14816211
163 -17491222
164 -18280684
165 -16713263
166 -15724902
167 -16385490
168 -19002352
169 -18236432
170 -15510548
171 -16385584
172 -18190912
173 -18855515
174 -16948052
175 -15101403
176 -17537815
177 -19043233
178 -17781341
179 -16665710
180 -16651832
181 -19058249
182 -19275994
183 -16843408
184 -16945093
185 -18102848
186 -18995509
187 -18050200
188 -16081021
189 -17969725
190 -19876167
191 -18783713
192 -17330826
193 -16858221
194 -19201778
195 -20057331
196 -17475835
197 -17201416
198 -18696938
199 -19992561
200 -19425556
201 -16966514
202 -17975616
203 -20144722
204 -19565538
205 -18238466
206 -17338570
207 -19322503
208 -20961868
209 -18747997
210 -17762082
211 -18862652
212 -20334580
213 -20441649
214 -17929904
215 -18132669
216 -20353557
217 -20212037
218 -19082769
219 -17972287
220 -19436135
221 -21495062
222 -19748485
223 -18525026
224 -19367054
225 -20630263
226 -20971877
227 -18471283
228 -18118700
229 -20694191
230 -21180731
231 -20072229
232 -18509522
233 -19541803
234 -22161927
235 -20722114
236 -18716538
237 -19230578
238 -20815326
239 -21913145
240 -19645208
241 -18473814
242 -20741222
243 -21605300
244 -20871059
245 -19288817
246 -19577691
247 -22334129
248 -21722969
249 -19572544
250 -19434187
251 -20699633
252 -22388725
253 -20647895
254 -18721331
255 -20723402
256 -22240689
257 -21842797
258 -19929521
259 -19332670
260 -22074819
261 -22318091
262 -20325563
263 -20035752
264 -21036588
265 -22829549
266 -21622731
267 -19228174
268 -20591419
269 -22292302
270 -22356643
271 -20777248
272 -19615418
273 -22192736
274 -23231951
275 -21160939
276 -20082724
277 -20655433
278 -22891312
279 -22634159
280 -19961542
281 -20654313
282 -22520297
283 -22940415
284 -21533082
285 -19783511
286 -21896197
287 -23680927
288 -22018935
289 -20543517
290 -20507611
291 -22752312
292 -23437154
293 -20755321
294 -20580277
295 -22434827
296 -23466315
297 -22602580
298 -20321781
299 -21521784
300 -23651312
301 -22545866
302 -21096674
303 -20764893
304 -22762175
305 -24052168
306 -21558814
307 -20752743
308 -22337031
309 -23532424
310 -23135999
311 -20694770
312 -21196325
313 -23779708
314 -23423279
315 -21906387
316 -20897175
317 -22384173
318 -24294046
319 -22225693
320 -20841802
321 -22196456
322 -23612122
323 -23779153
324 -21371035
325 -21100025
326 -23675176
327 -23857254
328 -22525491
329 -21218710
330 -22065655
331 -24389423
332 -22975642
333 -21062806
334 -21829600
335 -23343107
336 -24325741
337 -22404843
338 -21344797
339 -23529747
340 -23981863
341 -22810759
342 -21443407
343 -21777858
344 -24249006
345 -23591631
346 -21613471
347 -22040242
348 -23323626
349 -24492478
350 -22862978
351 -21195883
352 -23162108
353 -24212291
354 -23279650
355 -21801492
356 -21618134
357 -24137552
358 -24147876
359 -22043739
360 -22053276
361 -23174637
362 -24560735
363 -23353648
364 -21158685
365 -22704772
366 -24327423
367 -23848086
368 -22292674
369 -21467923
370 -23861425
371 -24675418
372 -22569614
373 -21973236
374 -22760062
375 -24375272
376 -23904038
377 -21546527
378 -22498027
379 -24293014
380 -24138784
381 -22726731
382 -21424302
383 -23403474
384 -24752090
385 -22817418
386 -21905587
387 -22608470
388 -24463009
389 -24521007
390 -21807292
391 -22010063
392 -23989927
393 -24254436
394 -23048690
395 -21359956
396 -22953446
397 -24934026
398 -23372376
399 -22046616
400 -22295226
401 -24107872
402 -24927816
403 -22307884
404 -21693225
405 -23591807
406 -24321070
407 -23463468
408 -21368123
409 -22291557
410 -24877730
411 -24044938
412 -22486042
413 -22118689
414 -23520623
415 -24900912
416 -22648515
417 -21421160
418 -23127138
419 -24243561
420 -23928614
421 -21834106
422 -21964513
423 -24522284
424 -24088097
425 -22401300
426 -21794077
427 -23052057
428 -25046286
429 -23342975
430 -21447213
431 -22656991
432 -24001136
433 -24222152
434 -22158734
435 -21390907
436 -23912796
437 -24298060
438 -22741705
439 -21728431
440 -22470452
441 -24804943
442 -23787781
443 -21494182
444 -22241794
445 -23748016
446 -24374868
447 -22448111
448 -20885808
449 -23152449
450 -24335349
451 -23172433
452 -21896341
453 -22002231
454 -24352762
455 -24079286
456 -21576475
457 -21678442
458 -23072530
459 -24209256
460 -22956286
461 -20938689
462 -22615967
463 -24214357
464 -23402658
465 -21961546
466 -21396798
467 -23606915
468 -24213153
469 -21897568
470 -21440395
471 -22483314
472 -23810338
473 -23222171
474 -21039511
475 -22205691
476 -24041945
477 -23423977
478 -21883649
479 -20923916
480 -23001192
481 -24239273
482 -21998843
483 -21133243
484 -22116445
485 -23630659
486 -23498957
487 -21016304
488 -21323189
489 -23283925
490 -23397078
491 -22357231
492 -20875617
493 -22129510
494 -23968007
495 -22417631
496 -21162489
497 -21538176
498 -22850048
499 -23306432
500 -21041032
501 -20878304
502 -22909218
503 -23215033
504 -22303597
505 -20818768
506 -21727310
507 -23716605
508 -22285468
509 -20763606
510 -21081654
511 -22424557
512 -23332893
513 -21205360
514 -20334993
515 -22293839
516 -23103721
517 -22428188
518 -20564994
519 -20800095
520 -23260605
521 -22582879
522 -20672956
523 -20382536
524 -21634449
525 -23239762
526 -21619007
527 -20060603
528 -21561207
529 -22591527
530 -22276227
531 -20495938
532 -20091635
533 -22504962
534 -22497767
535 -20692913
536 -20205927
537 -21186520
538 -22920301
539 -21593790
540 -19522918
541 -20749713
542 -22194410
543 -22282868
544 -20517491
545 -19402469
546 -21695145
547 -22459593
548 -20806834
549 -19890250
550 -20352272
551 -22275987
552 -21731585
553 -19453942
554 -20035610
555 -21461082
556 -21965714
557 -20655862
558 -19122832
559 -21046890
560 -22249027
561 -20577629
562 -19252074
563 -19492565
564 -21738316
565 -21832282
566 -19262045
567 -19426545
568 -21080093
569 -21870910
570 -20682988
571 -18513213
572 -19837553
573 -21675397
574 -20712964
575 -19299878
576 -18760657
577 -20712509
578 -21835250
579 -19584368
580 -18799574
581 -19982268
582 -21224265
583 -20829895
584 -18432669
585 -18941090
586 -20957433
587 -20426319
588 -19132985
589 -18416313
590 -20032080
591 -21436283
592 -19341950
593 -18271786
594 -19380951
595 -20622133
596 -20502025
597 -18067142
598 -18106215
599 -20546181
600 -20644219
601 -19118945
602 -17523475
603 -18576384
604 -20915701
605 -19638239
606 -17901109
607 -18326479
608 -19741238
609 -20556404
610 -18381991
611 -17358235
612 -19334070
613 -19977160
614 -19029592
615 -17427793
616 -17752732
617 -20069553
618 -19413637
619 -17645045
620 -17776818
621 -19001489
622 -20105649
623 -18249114
624 -16664969
625 -18390026
626 -19391080
627 -18756515
628 -17192671
629 -17004383
630 -19321819
631 -19261012
632 -17468821
633 -17216964
634 -18072458
635 -19427406
636 -18231174
637 -16253940
638 -17341392
639 -18511429
640 -18460205
641 -17276405
642 -16508859
643 -18472108
644 -18859844
645 -17040638
646 -16509341
647 -17219809
648 -18702760
649 -17881236
650 -15777506
651 -16833926
652 -18251325
653 -18005889
654 -16619778
655 -15624995
656 -17642753
657 -18595793
658 -16791191
659 -15864931
660 -16257143
661 -17961595
662 -17937960
663 -15562090
664 -15712535
665 -17193363
666 -17618136
667 -16613519
668 -14921787
669 -16308302
670 -17901677
671 -16573714
672 -15444535
673 -15591250
674 -17286742
675 -17652824
676 -15104791
677 -14751628
678 -16345662
679 -16968091
680 -16134663
681 -14350947
682 -15481456
683 -17550076
684 -16498038
685 -14913095
686 -14422163
687 -15931653
688 -17180174
689 -15081742
690 -14002676
691 -15333967
692 -16485275
693 -16220658
694 -14022193
695 -14197351
696 -16486328
697 -16132746
698 -14661804
699 -13874608
700 -14921772
701 -16457245
702 -14786679
703 -13398116
704 -14487913
705 -15663110
706 -15745340
707 -13665305
708 -13299664
709 -15715037
710 -15814907
711 -14160591
712 -13003379
713 -13872477
714 -15969784
715 -14767409
716 -12799759
717 -13466572
718 -14859389
719 -15503956
720 -13547761
721 -12156197
722 -14180086
723 -15170257
724 -14231848
725 -12812334
726 -12700039
727 -14813854
728 -14539382
729 -12493921
730 -12477675
731 -13632378
732 -14750763
733 -13375391
734 -11644819
735 -13329289
736 -14518170
737 -13636177
738 -12269303
739 -11872653
740 -13804556
741 -13908388
742 -11887387
743 -11668863
744 -12672274
745 -14020145
746 -13237488
747 -11123376
748 -12134323
749 -13618023
750 -13193392
751 -11772235
752 -10774663
753 -12634252
754 -13585266
755 -11668019
756 -10886425
757 -11665260
758 -13251528
759 -12944365
760 -10523091
761 -10965365
762 -12648421
763 -12546996
764 -11282479
765 -10053432
766 -11694790
767 -13167429
768 -11424148
769 -10150873
770 -10478090
771 -12116375
772 -12620977
773 -10277862
774 -9893476
775 -11556914
776 -12098995
777 -11243895
778 -9436569
779 -10212639
780 -12145039
781 -11148740
782 -9817824
783 -9669922
784 -10876092
785 -11811581
786 -9959755
787 -9245532
788 -10661683
789 -11256968
790 -10692401
791 -8946633
792 -9265068
793 -11289936
794 -10562583
795 -9102441
796 -8912651
797 -10069908
798 -11238352
799 -9446182
800 -8230878
801 -9597661
802 -10452170
803 -10119890
804 -8326615
805 -8081864
806 -10246761
807 -10168801
808 -8718861
809 -8121112
810 -8902576
811 -10517201
812 -9283143
813 -7515345
814 -8345784
815 -9410951
816 -9578403
817 -7920083
818 -7065124
819 -9193608
820 -9679186
821 -8200341
822 -7335901
823 -7870925
824 -9594910
825 -8693358
826 -6681106
827 -7364049
828 -8579733
829 -9020579
830 -7613551
831 -6256070
832 -8039558
833 -9003188
834 -7726966
835 -6499921
836 -6504341
837 -8519435
838 -8510630
839 -6284657
840 -6325907
841 -7619129
842 -8483989
843 -7269707
844 -5271790
845 -6664536
846 -8189947
847 -7269817
848 -5920709
849 -5530550
850 -7503807
851 -8167605
852 -5977147
853 -5408107
854 -6437983
855 -7553975
856 -6912544
857 -4637553
858 -5363995
859 -7247349
860 -6888034
861 -5577658
862 -4662700
863 -6252333
864 -7497116
865 -5554691
866 -4454069
867 -5175065
868 -6494750
869 -6570558
870 -4372129
871 -4398614
872 -6269238
873 -6306853
874 -5114858
875 -3759074
876 -4826943
877 -6579208
878 -5119649
879 -3700844
880 -4143917
881 -5465248
882 -5987383
883 -3869879
884 -3323296
885 -5188874
886 -5622095
887 -4655497
888 -3081336
889 -3588999
890 -5660085
891 -4821452
892 -3179713
893 -3114694
894 -4253048
895 -5388723
896 -3700865
897 -2408591
898 -3814477
899 -4631747
900 -4174787
901 -2569695
902 -2415375
903 -4570992
904 -4379613
905 -2727953
906 -2345466
907 -3193362
908 -4475478
909 -3111321
910 -1508286
911 -2755026
912 -3788284
913 -3643690
914 -2226689
915 -1554820
916 -3468444
917 -3702847
918 -2112427
919 -1446082
920 -2007428
921 -3595085
922 -2820978
923  -854953
924 -1641204
925 -2912265
926 -3099410
927 -1738649
928  -535092
929 -2273844
930 -3080106
931 -1639144
932  -759751
933 -1014203
934 -2657135
935 -2444707
936  -347217
937  -623073
938 -1810355
939 -2180494
940 -1142628
941   331963
942 -1107330
943 -2333654
944 -1128214
945  -127518
946  -118269
947 -1686497
948 -1929989
949   250000
950   440468
951  -784521
952 -1417794
953  -684975
954  1056471
955    51767
956 -1583679
957  -642441
958   629360
959  1014845
960  -488501
961 -1363534
962   698361
963  1437394
964   251934
965  -729093
966  -354537
967  1676163
968  1291494
969  -670386
970  -240761
971  1121402
972  1982416
973   842875
974  -611510
975   978054
976  2117138
977  1231939
978   152118
979    91341
980  2152965
981  2511364
982   561782
983   434939
984  1575231
985  2674213
986  1928751
987    76749
988  1236488
989  2851406
990  2355980
991  1190176
992   651158
993  2545797
994  3469362
995  1588481
996  1042265
997  2058360
998  3385935
999  3117085
1000  1031986
1001  1619684
1002  3495965
1003  3463026
1004  2329365
1005  1274305
1006  2782457
1007  4317586
1008  2757618
1009  1708287
1010  2352983
1011  3851112
1012  4268641
1013  2217823
1014  2123589
1015  4004857
1016  4372721
1017  3420437
1018  1998937
1019  2957890
1020  4922432
1021  3920167
1022  2722475
1023  3026825
1024  4345921
1025  5213452
1026  3375268
1027  2628176
1028  4259840
1029  4979749
1030  4457241
1031  2973972
1032  3337901
1033  5485729
1034  5038295
1035  3687971
1036  3665595
1037  4775372
1038  5967164
1039  4457536
1040  3271978
1041  4715156
1042  5667828
1043  5407850
1044  3949040
1045  3803795
1046  6009699
1047  6135678
1048  4694280
1049  4189709
1050  4962982
1051  6547067
1052  5606072
1053  4007003
1054  5045864
1055  6267813
1056  6472189
1057  5173516
1058  4397327
1059  6275507
1060  6818867
1061  5574090
1062  4965760
1063  5453426
1064  7156115
1065  6766959
1066  4984656
1067  5565255
1068  6713217
1069  7107963
1070  6071778
1071  4984084
1072  6676128
1073  7649588
1074  6505250
1075  5742986
1076  6020803
1077  7788514
1078  7820483
1079  5825766
1080  5989511
1081  7226237
1082  7914770
1083  7087545
1084  5547064
1085  6866678
1086  8371710
1087  7573290
1088  6601018
1089  6454254
1090  8131082
1091  8717072
1092  6724098
1093  6398474
1094  7565804
1095  8499561
1096  8134736
1097  6472066
1098  7304576
1099  9035061
1100  8519552
1101  7433310
1102  6850646
1103  8279386
1104  9475311
1105  7799447
1106  7090471
1107  8101525
1108  9138468
1109  9071688
1110  7255422
1111  7558443
1112  9485410
1113  9380818
1114  8322384
1115  7458770
1116  8578936
1117 10233784
1118  8875611
1119  7698647
1120  8470631
1121  9668172
1122 10032804
1123  8177186
1124  7795305
1125  9743370
1126 10142844
1127  9281394
1128  8210283
1129  8856950
1130 10766110
1131  9873706
1132  8381864
1133  8774413
1134  9973240
1135 10832034
1136  9251424
1137  8236373
1138  9991096
1139 10895583
1140 10303654
1141  8981227
1142  8998402
1143 11090024
1144 10881021
1145  9220015
1146  9154330
1147 10232555
1148 11529372
1149 10403266
1150  8931044
1151 10309649
1152 11401861
1153 11038744
1154  9739927
1155  9317033
1156 11331754
1157 11677601
1158 10105773
1159  9740215
1160 10584957
1161 12108038
1162 11433546
1163  9573103
1164 10462595
1165 11814606
1166 11825735
1167 10600552
1168  9644750
1169 11493814
1170 12525156
1171 11127185
1172 10316721
1173 10721474
1174 12374646
1175 12355235
1176 10349400
1177 10651598
1178 12056378
1179 12517463
1180 11686213
1181 10361052
1182 11649839
1183 12957310
1184 11852048
1185 10995727
1186 11117504
1187 12553570
1188 12973243
1189 11128276
1190 11120123
1191 12489433
1192 13071379
1193 12493634
1194 10972004
1195 11827049
1196 13469470
1197 12692691
1198 11613606
1199 11366972
1200 12772586
1201 13840696
1202 12123034
1203 11480925
1204 12717314
1205 13569783
1206 13289041
1207 11603297
1208 11909589
1209 13765683
1210 13441773
1211 12383778
1212 11921723
1213 13021316
1214 14425502
1215 13007935
1216 11926351
1217 12854029
1218 13785132
1219 13931729
1220 12387347
1221 12165800
1222 14018224
1223 14153213
1224 13198265
1225 12466006
1226 13129838
1227 14784612
1228 13799361
1229 12368130
1230 13039273
1231 14123226
1232 14626226
1233 13145075
1234 12390157
1235 14226392
1236 14790731
1237 13903534
1238 12939668
1239 13172454
1240 14952962
1241 14514658
1242 13037598
1243 13470979
1244 14457783
1245 15120634
1246 13902524
1247 12755071
1248 14325264
1249 15170209
1250 14419328
1251 13426397
1252 13391691
1253 15319519
1254 15389095
1255 13646507
1256 13588370
1257 14568432
1258 15649557
1259 14801956
1260 13140963
1261 14273223
1262 15491737
1263 15072736
1264 14090291
1265 13661810
1266 15445389
1267 15991361
1268 14259857
1269 13911036
1270 14770481
1271 15928279
1272 15421732
1273 13606275
1274 14421784
1275 15933770
1276 15794553
1277 14761592
1278 13832150
1279 15347113
1280 16522045
1281 14990271
1282 14090406
1283 14668501
1284 16196137
1285 16386227
1286 14301577
1287 14361218
1288 16050503
1289 16418923
1290 15485438
1291 14017832
1292 15033629
1293 16797186
1294 15860285
1295 14736276
1296 14806150
1297 16090170
1298 16869970
1299 15122999
1300 14604440
1301 15974496
1302 16555625
1303 16107758
1304 14682376
1305 15106117
1306 16922998
1307 16419318
1308 15298778
1309 15108379
1310 16125319
1311 17242629
1312 15728340
1313 14715816
1314 15918188
1315 16755865
1316 16636251
1317 15238307
1318 15251747
1319 17178844
1320 16981293
1321 15683359
1322 15227168
1323 16058243
1324 17469101
1325 16322114
1326 15004275
1327 16058866
1328 17100530
1329 17192449
1330 15750801
1331 15189588
1332 17059541
1333 17395022
1334 16229959
1335 15525118
1336 15972914
1337 17637436
1338 17107247
1339 15537081
1340 16051839
1341 17047080
1342 17496799
1343 16314986
1344 15260239
1345 16910374
1346 17730226
1347 16747013
1348 15863154
1349 15999413
1350 17757516
1351 17689640
1352 15902356
1353 16027785
1354 17010866
1355 17704011
1356 16882316
1357 15541852
1358 16825071
1359 17928074
1360 17226142
1361 16385682
1362 16116871
1363 17570292
1364 17921673
1365 16236255
1366 16081284
1367 17061072
1368 17994560
1369 17494785
1370 15779316
1371 16576587
1372 18070270
1373 17702541
1374 16708256
1375 16045563
1376 17406064
1377 18351336
1378 16765549
1379 16151934
1380 16950429
1381 18029393
1382 17978273
1383 16252465
1384 16527642
1385 18000487
1386 17869723
1387 17023044
1388 16148309
1389 17159172
1390 18510374
1391 17322814
1392 16467674
1393 17010399
1394 18012886
1395 18275765
1396 16546476
1397 16348293
1398 17902007
1399 18098932
1400 17364935
1401 16355754
1402 17089394
1403 18744422
1404 17758275
1405 16467312
1406 16732536
1407 17859657
1408 18606729
1409 17005826
1410 16288183
1411 17844757
1412 18432619
1413 17822787
1414 16540235
1415 16758139
1416 18580823
1417 18100280
1418 16752208
1419 16764763
1420 17682370
1421 18701702
1422 17492219
1423 16394029
1424 17632661
1425 18435979
1426 18130293
1427 16800325
1428 16449132
1429 18360416
1430 18489711
1431 17023025
1432 16644660
1433 17499200
1434 18913670
1435 17997284
1436 16387892
1437 17292540
1438 18347492
1439 18337150
1440 17107796
1441 16326122
1442 18103473
1443 18776087
1444 17458449
1445 16717003
1446 17120565
1447 18655597
1448 18386327
1449 16615374
1450 16983374
1451 18093395
1452 18526488
1453 17620181
1454 16347712
1455 17674531
1456 18832755
1457 17800397
1458 16818114
1459 16826510
1460 18374926
1461 18648246
1462 16827653
1463 16768582
1464 17906889
1465 18567696
1466 17937153
1467 16399461
1468 17251684
1469 18672772
1470 18025647
1471 17053177
1472 16713631
1473 17997885
1474 18763931
1475 17169738
1476 16726718
1477 17658494
1478 18382490
1479 18097407
1480 16494215
1481 16888149
1482 18456326
1483 18133848
1484 17215076
1485 16674820
1486 17746884
1487 18892390
1488 17453147
1489 16528593
1490 17253579
1491 18170901
1492 18290046
1493 16648109
1494 16506505
1495 18194879
1496 18300032
1497 17480029
1498 16674444
1499 17330817
1500 18677145
1501 17589786
1502 16467016
1503 16982374
1504 17854095
1505 18314109
1506 16983194
1507 16458019
1508 17885307
1509 18159074
1510 17472892
1511 16582399
1512 16859461
1513 18418943
1514 17834913
1515 16529704
1516 16793352
1517 17682332
1518 18351186
1519 17058786
1520 16073237
1521 17504400
1522 18151874
1523 17498006
1524 16470105
1525 16479152
1526 18200052
1527 18053473
1528 16577563
1529 16515721
1530 17275013
1531 18207497
1532 17289132
1533 15930123
1534 16974395
1535 17918357
1536 17637854
1537 16654619
1538 16145782
1539 17736454
1540 18109161
1541 16621158
1542 16181397
1543 16797207
1544 17941911
1545 17398379
1546 15814393
1547 16610937
1548 17786239
1549 17653749
1550 16670600
1551 15830554
1552 17202027
1553 18006211
1554 16655718
1555 15954566
1556 16378472
1557 17660065
1558 17572558
1559 15776915
1560 16081760
1561 17428826
1562 17605634
1563 16702133
1564 15513876
1565 16608622
1566 17861223
1567 16757378
1568 15795261
1569 15924058
1570 17228801
1571 17712126
1572 15950981
1573 15610261
1574 16808311
1575 17335696
1576 16772003
1577 15334303
1578 15962073
1579 17587233
1580 16940180
1581 15804597
1582 15534091
1583 16654740
1584 17543600
1585 15969231
1586 15220626
1587 16317712
1588 17080617
1589 16891787
1590 15415704
1591 15459567
1592 17069463
1593 16828557
1594 15766931
1595 15191548
1596 15948742
1597 17235322
1598 16131875
1599 15021659
1600 15792739
1601 16694853
1602 16847531
1603 15375872
1604 14890916
1605 16524365
1606 16707392
1607 15642316
1608 14872722
1609 15393541
1610 16925993
1611 16216137
1612 14844991
1613 15298459
1614 16174067
1615 16649911
1616 15414435
1617 14412606
1618 15755367
1619 16380409
1620 15693340
1621 14831128
1622 14863006
1623 16394219
1624 16189776
1625 14691345
1626 14756297
1627 15550350
1628 16234524
1629 15362232
1630 14183870
1631 15314967
1632 16115308
1633 15502559
1634 14636795
1635 14371000
1636 15767653
1637 15946387
1638 14489871
1639 14348790
1640 15072425
1641 15896665
1642 15293456
1643 13820397
1644 14674179
1645 15792741
1646 15355148
1647 14384246
1648 13813381
1649 15119878
1650 15765447
1651 14404114
1652 13970810
1653 14545816
1654 15465646
1655 15246550
1656 13636738
1657 13974511
1658 15163877
1659 15050655
1660 14230077
1661 13407476
1662 14460823
1663 15527163
1664 14379044
1665 13643327
1666 13978600
1667 14915314
1668 15038387
1669 13384391
1670 13319861
1671 14613745
1672 14747113
1673 14057377
1674 13082574
1675 13841889
1676 15128161
1677 14178847
1678 13207252
1679 13348683
1680 14278205
1681 14804684
1682 13269861
1683 12744304
1684 13989909
1685 14470395
1686 13952718
1687 12714085
1688 13042542
1689 14616621
1690 14057724
1691 12848884
1692 12698701
1693 13593400
1694 14540858
1695 13276805
1696 12318727
1697 13351062
1698 14000254
1699 13695982
1700 12405208
1701 12255896
1702 13894302
1703 13852790
1704 12693414
1705 12276752
1706 12916448
1707 14103738
1708 13153075
1709 11796630
1710 12547284
1711 13423421
1712 13430424
1713 12218050
1714 11633607
1715 13210501
1716 13584995
1717 12472194
1718 11830636
1719 12174397
1720 13461447
1721 12940534
1722 11394028
1723 11822852
1724 12807729
1725 13146626
1726 12126161
1727 11093567
1728 12431516
1729 13239081
1730 12280243
1731 11376417
1732 11393185
1733 12792090
1734 12780978
1735 11117952
1736 11111307
1737 12101188
1738 12755940
1739 12042135
1740 10653209
1741 11492669
1742 12582882
1743 12005474
1744 11131341
1745 10773859
1746 11989455
1747 12516521
1748 11033948
1749 10605517
1750 11319166
1751 12064911
1752 11727425
1753 10256072
1754 10737737
1755 11978634
1756 11637112
1757 10775062
1758 10224683
1759 11255175
1760 12100443
1761 10765298
1762 10048599
1763 10584890
1764 11405216
1765 11437305
1766  9925122
1767  9948370
1768 11321738
1769 11379669
1770 10560791
1771  9642626
1772 10320997
1773 11530230
1774 10529058
1775  9565737
1776  9890153
1777 10702482
1778 11086033
1779  9767159
1780  9375580
1781 10562180
1782 10771600
1783 10153118
1784  9195144
1785  9514086
1786 10856638
1787 10240090
1788  9169865
1789  9318243
1790 10084998
1791 10663161
1792  9420042
1793  8653685
1794  9790660
1795 10243641
1796  9718901
1797  8713421
1798  8757937
1799 10201762
1800  9935866
1801  8765531
1802  8693990
1803  9332465
1804 10092253
1805  9117614
1806  8035193
1807  8993044
1808  9683025
1809  9368254
1810  8360549
1811  8039738
1812  9479320
1813  9580406
1814  8290169
1815  7907188
1816  8471767
1817  9529771
1818  8915706
1819  7535058
1820  8185708
1821  9108278
1822  9048679
1823  8044674
1824  7270173
1825  8529600
1826  9078401
1827  7963937
1828  7367234
1829  7674770
1830  8815211
1831  8633297
1832  7153614
1833  7425741
1834  8362712
1835  8512328
1836  7690692
1837  6654338
1838  7644422
1839  8516728
1840  7614555
1841  6876063
1842  6970513
1843  8142248
1844  8332845
1845  6716890
1846  6550225
1847  7557185
1848  8006457
1849  7370522
1850  6059231
1851  6762813
1852  8040426
1853  7408190
1854  6431594
1855  6147309
1856  7205527
1857  7851046
1858  6389895
1859  5804982
1860  6650347
1861  7322335
1862  7096654
1863  5752020
1864  5936844
1865  7239920
1866  6940506
1867  6003266
1868  5463791
1869  6273310
1870  7281317
1871  6108760
1872  5202859
1873  5882132
1874  6691650
1875  6724137
1876  5301353
1877  5032535
1878  6414253
1879  6479483
1880  5581327
1881  4835657
1882  5370082
1883  6669901
1884  5897816
1885  4756576
1886  5099265
1887  5850400
1888  6150683
1889  4916819
1890  4263448
1891  5521727
1892  5954978
1893  5291706
1894  4423170
1895  4542244
1896  5880817
1897  5532475
1898  4278743
1899  4307207
1900  4989938
1901  5603615
1902  4659919
1903  3645371
1904  4649726
1905  5339717
1906  4892911
1907  4003336
1908  3759054
1909  5032388
1910  5055284
1911  3785043
1912  3588598
1913  4175152
1914  4964271
1915  4353160
1916  3154260
1917  3880050
1918  4663709
1919  4336586
1920  3479031
1921  3016051
1922  4183362
1923  4540959
1924  3370073
1925  3009217
1926  3470581
1927  4356908
1928  4026562
1929  2584301
1930  2917905
1931  3909702
1932  3875854
1933  3028446
1934  2221701
1935  3291839
1936  4133262
1937  3080916
1938  2382479
1939  2608391
1940  3525864
1941  3556474
1942  2134725
1943  2140898
1944  3100416
1945  3257847
1946  2666691
1947  1740159
1948  2427152
1949  3427664
1950  2626468
1951  1824042
1952  1845346
1953  2701098
1954  3066856
1955  1710126
1956  1404841
1957  2406216
1958  2770499
1959  2276424
1960  1149809
1961  1508315
1962  2726801
1963  2176077
1964  1262061
1965  1121237
1966  1919243
1967  2616840
1968  1405760
1969   713093
1970  1579614
1971  2119892
1972  1830308
1973   648127
1974   650951
1975  1986296
1976  1775529
1977   799293
1978   446676
1979  1116045
1980  2067807
1981  1100731
1982    56057
1983   683670
1984  1373711
1985  1384869
1986   252302
1987  -174961
1988  1146199
1989  1402442
1990   502595
1991  -158858
1992   185366
1993  1364004
1994   763117
1995  -547332
1996  -194261
1997   631884
1998   941036
1999   -65759
2000  -850211
2001   327421
2002   840153
2003    35727
2004  -745637
2005  -668100
2006   548653
2007   378669
2008  -932679
2009  -895692
2010  -160004
2011   403087
2012  -341626
2013 -1515548
2014  -710093
2015   180173
2016  -289282
2017 -1198020
2018 -1518532
2019  -303352
2020    10489
2021 -1292199
2022 -1575704
2023  -965582
2024  -319767
2025  -777456
2026 -2010512
2027 -1484523
2028  -552884
2029  -829816
2030 -1559263
2031 -2038910
2032 -1087298
2033  -537059
2034 -1719281
2035 -2227268
2036 -1761712
2037 -1016986
2038 -1162029
2039 -2488250
2040 -2282185
2041 -1151116
2042 -1199963
2043 -2007479
2044 -2763008
2045 -1962581
2046 -1051338
2047 -2051284
2048 -2849512
2049 -2567882
2050 -1736057
2051 -1485886
2052 -2787039
2053 -3041619
2054 -1973880
2055 -1721615
2056 -2344743
2057 -3332224
2058 -2920762
2059 -1750118
2060 -2371535
2061 -3287970
2062 -3237753
2063 -2489605
2064 -1960332
2065 -3092236
2066 -3698459
2067 -2806823
2068 -2417512
2069 -2782428
2070 -3743428
2071 -3702464
2072 -2486159
2073 -2709087
2074 -3631403
2075 -3870033
2076 -3339140
2077 -2571951
2078 -3448543
2079 -4346009
2080 -3600065
2081 -2984074
2082 -3167675
2083 -4131549
2084 -4352318
2085 -3172712
2086 -3254234
2087 -4227482
2088 -4480320
2089 -3990721
2090 -3152446
2091 -3814436
2092 -4864267
2093 -4296044
2094 -3601511
2095 -3586334
2096 -4503742
2097 -5128910
2098 -4037751
2099 -3660248
2100 -4546862
2101 -5103167
2102 -4816650
2103 -3732496
2104 -4001630
2105 -5269487
2106 -5023126
2107 -4281443
2108 -4115165
2109 -4901711
2110 -5709969
2111 -4768325
2112 -4184543
2113 -4953075
2114 -5531429
2115 -5415761
2116 -4390773
2117 -4389924
2118 -5690066
2119 -5730326
2120 -4999237
2121 -4637466
2122 -5239977
2123 -6272913
2124 -5553404
2125 -4594667
2126 -5157009
2127 -5979277
2128 -6193752
2129 -5168884
2130 -4749968
2131 -6029602
2132 -6412942
2133 -5730994
2134 -5161080
2135 -5465508
2136 -6636545
2137 -6335899
2138 -5268093
2139 -5520233
2140 -6317660
2141 -6828840
2142 -6020792
2143 -5231782
2144 -6280546
2145 -6932086
2146 -6380706
2147 -5701093
2148 -5802606
2149 -7052757
2150 -7088592
2151 -5955575
2152 -5956174
2153 -6662210
2154 -7292987
2155 -6741199
2156 -5735321
2157 -6476183
2158 -7347076
2159 -7104639
2160 -6441646
2161 -6179634
2162 -7331840
2163 -7798978
2164 -6684465
2165 -6309851
2166 -6917293
2167 -7761125
2168 -7442314
2169 -6234839
2170 -6755653
2171 -7838212
2172 -7753312
2173 -7085944
2174 -6618474
2175 -7576066
2176 -8292100
2177 -7340035
2178 -6796278
2179 -7154586
2180 -8032631
2181 -8183181
2182 -6992075
2183 -7036864
2184 -8112409
2185 -8359645
2186 -7804238
2187 -7001196
2188 -7667961
2189 -8724208
2190 -8080766
2191 -7361171
2192 -7537910
2193 -8372622
2194 -8747482
2195 -7665727
2196 -7432631
2197 -8373416
2198 -8688199
2199 -8341743
2200 -7581162
2201 -7960513
2202 -9096192
2203 -8712701
2204 -7946665
2205 -7911348
2206 -8622577
2207 -9251106
2208 -8295328
2209 -7733015
2210 -8628360
2211 -9196142
2212 -8999389
2213 -8127157
2214 -8192153
2215 -9404085
2216 -9323551
2217 -8533840
2218 -8301717
2219 -8796222
2220 -9608374
2221 -8975126
2222 -8227172
2223 -8909285
2224 -9570762
2225 -9613554
2226 -8771931
2227 -8465396
2228 -9614482
2229 -9797418
2230 -8999783
2231 -8654980
2232 -9085094
2233 -10028811
2234 -9593867
2235 -8679009
2236 -9205197
2237 -9928668
2238 -10077063
2239 -9332087
2240 -8769362
2241 -9760576
2242 -10214857
2243 -9549471
2244 -9078321
2245 -9298896
2246 -10383231
2247 -10313493
2248 -9193629
2249 -9363991
2250 -10144572
2251 -10534208
2252 -9877544
2253 -9046449
2254 -9932522
2255 -10695475
2256 -10143404
2257 -9543145
2258 -9564798
2259 -10586097
2260 -10774471
2261 -9674278
2262 -9611494
2263 -10310552
2264 -10849387
2265 -10518902
2266 -9577248
2267 -10132794
2268 -11031636
2269 -10689787
2270 -10013200
2271 -9728470
2272 -10657499
2273 -11248486
2274 -10263158
2275 -9912898
2276 -10543836
2277 -11190195
2278 -11010028
2279 -9951609
2280 -10269055
2281 -11295197
2282 -11100279
2283 -10445336
2284 -10046513
2285 -10822260
2286 -11653488
2287 -10833479
2288 -10251362
2289 -10703163
2290 -11466232
2291 -11585615
2292 -10424523
2293 -10293565
2294 -11398690
2295 -11583978
2296 -10996688
2297 -10366850
2298 -10915794
2299 -11996000
2300 -11419127
2301 -10617837
2302 -10829112
2303 -11548331
2304 -11966843
2305 -10972096
2306 -10488659
2307 -11468207
2308 -11936010
2309 -11582668
2310 -10812535
2311 -10956476
2312 -12128846
2313 -11906472
2314 -11013244
2315 -10992322
2316 -11669126
2317 -12309560
2318 -11505707
2319 -10768176
2320 -11610341
2321 -12199112
2322 -11957254
2323 -11193602
2324 -11074157
2325 -12201633
2326 -12301786
2327 -11467560
2328 -11249878
2329 -11740002
2330 -12586231
2331 -12100376
2332 -11093744
2333 -11622946
2334 -12355607
2335 -12342734
2336 -11571829
2337 -11129562
2338 -12229596
2339 -12699422
2340 -11945410
2341 -11556467
2342 -11856840
2343 -12701922
2344 -12471979
2345 -11439468
2346 -11732307
2347 -12441023
2348 -12618157
2349 -12080389
2350 -11462304
2351 -12266842
2352 -12924726
2353 -12331836
2354 -11821651
2355 -11885204
2356 -12739931
2357 -12842360
2358 -11783091
2359 -11838403
2360 -12601835
2361 -12898529
2362 -12468893
2363 -11712639
2364 -12355486
2365 -13123733
2366 -12600634
2367 -12036024
2368 -11992158
2369 -12809013
2370 -13201331
2371 -12223118
2372 -11981304
2373 -12641024
2374 -13083988
2375 -12849111
2376 -11944658
2377 -12258432
2378 -13215862
2379 -12943918
2380 -12329796
2381 -12122199
2382 -12858015
2383 -13482152
2384 -12577450
2385 -12097606
2386 -12671901
2387 -13177407
2388 -13128303
2389 -12238002
2390 -12301263
2391 -13308785
2392 -13276645
2393 -12680903
2394 -12280342
2395 -12778805
2396 -13615881
2397 -12918869
2398 -12215730
2399 -12663676
2400 -13277767
2401 -13414852
2402 -12509282
2403 -12292346
2404 -13366371
2405 -13559162
2406 -12951957
2407 -12408921
2408 -12723696
2409 -13679349
2410 -13236104
2411 -12392700
2412 -12674828
2413 -13334743
2414 -13693760
2415 -12892338
2416 -12327479
2417 -13236684
2418 -13683785
2419 -13207722
2420 -12536478
2421 -12622508
2422 -13732404
2423 -13626348
2424 -12652296
2425 -12681163
2426 -13307934
2427 -13853762
2428 -13224218
2429 -12386680
2430 -13092436
2431 -13712653
2432 -13468856
2433 -12839849
2434 -12638672
2435 -13641262
2436 -13855298
2437 -12929741
2438 -12687551
2439 -13162868
2440 -13853710
2441 -13482186
2442 -12491936
2443 -13010629
2444 -13837629
2445 -13741893
2446 -13060077
2447 -12600207
2448 -13511872
2449 -14030473
2450 -13169665
2451 -12702939
2452 -13003522
2453 -13817717
2454 -13823192
2455 -12769422
2456 -12891562
2457 -13708256
2458 -13876419
2459 -13336986
2460 -12607857
2461 -13234345
2462 -14022505
2463 -13434722
2464 -12878131
2465 -12974699
2466 -13738037
2467 -14003367
2468 -12977854
2469 -12822277
2470 -13591698
2471 -13869185
2472 -13490946
2473 -12701690
2474 -13085408
2475 -13993729
2476 -13616784
2477 -13015975
2478 -12955169
2479 -13600287
2480 -14091804
2481 -13181333
2482 -12732247
2483 -13398881
2484 -13854473
2485 -13696591
2486 -12861304
2487 -12965121
2488 -13954602
2489 -13785040
2490 -13116445
2491 -12875708
2492 -13390020
2493 -14072744
2494 -13362338
2495 -12755037
2496 -13304991
2497 -13804972
2498 -13798845
2499 -12997487
2500 -12825391
2501 -13780404
2502 -13834135
2503 -13185382
2504 -12810218
2505 -13168741
2506 -14026523
2507 -13593854
2508 -12818881
2509 -13160000
2510 -13680301
2511 -13831106
2512 -13127496
2513 -12708437
2514 -13557294
2515 -13795350
2516 -13270842
2517 -12879551
2518 -13054412
2519 -13902875
2520 -13664915
2521 -12811912
2522 -13013986
2523 -13557049
2524 -13806537
2525 -13182743
2526 -12566565
2527 -13378378
2528 -13879425
2529 -13389067
2530 -12840303
2531 -12854466
2532 -13755282
2533 -13749838
2534 -12775477
2535 -12755972
2536 -13325369
2537 -13803405
2538 -13379438
2539 -12513918
2540 -13057319
2541 -13757664
2542 -13480381
2543 -12898418
2544 -12620177
2545 -13428183
2546 -13763850
2547 -12891570
2548 -12643203
2549 -13098590
2550 -13666957
2551 -13463731
2552 -12505199
2553 -12800243
2554 -13588886
2555 -13426645
2556 -12831856
2557 -12432496
2558 -13194624
2559 -13790724
2560 -12981360
2561 -12529494
2562 -12868325
2563 -13480017
2564 -13498759
2565 -12479136
2566 -12463597
2567 -13315003
2568 -13413368
2569 -12931806
2570 -12347940
2571 -12850227
2572 -13659170
2573 -13056648
2574 -12434923
2575 -12584426
2576 -13194393
2577 -13455575
2578 -12490857
2579 -12204128
2580 -13062451
2581 -13381968
2582 -12985650
2583 -12230028
2584 -12476128
2585 -13439527
2586 -13095444
2587 -12354536
2588 -12301276
2589 -12853362
2590 -13367049
2591 -12604566
2592 -12050974
2593 -12721342
2594 -13157468
2595 -12971769
2596 -12221100
2597 -12129106
2598 -13075710
2599 -13031033
2600 -12336124
2601 -12122569
2602 -12539536
2603 -13207640
2604 -12650630
2605 -11894933
2606 -12381011
2607 -12886442
2608 -12839228
2609 -12136193
2610 -11847349
2611 -12781245
2612 -12983584
2613 -12282329
2614 -11917288
2615 -12181484
2616 -12961940
2617 -12646830
2618 -11724702
2619 -11974896
2620 -12562216
2621 -12737903
2622 -12169408
2623 -11612265
2624 -12370423
2625 -12800542
2626 -12254377
2627 -11793546
2628 -11817451
2629 -12556361
2630 -12541412
2631 -11654650
2632 -11722755
2633 -12272456
2634 -12549605
2635 -12105974
2636 -11386401
2637 -11966159
2638 -12568429
2639 -12115808
2640 -11584481
2641 -11495454
2642 -12250339
2643 -12465492
2644 -11550391
2645 -11421088
2646 -11945773
2647 -12303673
2648 -12003274
2649 -11182002
2650 -11537136
2651 -12247397
2652 -11975329
2653 -11472973
2654 -11234218
2655 -11864627
2656 -12303924
2657 -11483676
2658 -11114548
2659 -11533774
2660 -11973335
2661 -11887309
2662 -11018775
2663 -11104565
2664 -11915381
2665 -11838908
2666 -11340306
2667 -10956428
2668 -11429995
2669 -12036200
2670 -11311191
2671 -10788396
2672 -11144329
2673 -11632322
2674 -11718311
2675 -10900252
2676 -10787355
2677 -11578143
2678 -11620206
2679 -11155051
2680 -10639863
2681 -10921286
2682 -11696341
2683 -11225330
2684 -10588810
2685 -10778470
2686 -11272877
2687 -11525519
2688 -10755857
2689 -10380542
2690 -11152640
2691 -11388348
2692 -10954225
2693 -10341813
2694 -10470156
2695 -11383424
2696 -11149321
2697 -10353406
2698 -10347604
2699 -10843999
2700 -11313411
2701 -10637273
2702 -9960823
2703 -10604507
2704 -11067882
2705 -10835474
2706 -10191486
2707 -10028138
2708 -10918128
2709 -10968740
2710 -10189993
2711 -9997437
2712 -10343417
2713 -10916285
2714 -10495173
2715 -9680602
2716 -10125951
2717 -10700206
2718 -10632240
2719 -10026454
2720 -9636843
2721 -10419260
2722 -10711252
2723 -9970518
2724 -9612288
2725 -9871637
2726 -10565862
2727 -10384321
2728 -9436967
2729 -9653301
2730 -10309554
2731 -10356913
2732 -9800665
2733 -9217490
2734 -9859801
2735 -10390412
2736 -9800643
2737 -9350882
2738 -9413865
2739 -10085331
2740 -10202266
2741 -9287300
2742 -9199582
2743 -9738543
2744 -9951883
2745 -9602802
2746 -8901260
2747 -9314605
2748 -10023324
2749 -9615679
2750 -9084147
2751 -8975937
2752 -9587702
2753 -9909342
2754 -9015919
2755 -8730514
2756 -9285921
2757 -9600301
2758 -9378105
2759 -8621961
2760 -8814825
2761 -9565118
2762 -9324943
2763 -8795291
2764 -8555280
2765 -9014335
2766 -9551169
2767 -8847950
2768 -8365200
2769 -8789677
2770 -9197886
2771 -9155612
2772 -8363686
2773 -8280871
2774 -9080206
2775 -9026451
2776 -8488221
2777 -8117920
2778 -8472121
2779 -9185098
2780 -8672169
2781 -8012190
2782 -8294690
2783 -8737697
2784 -8858182
2785 -8115069
2786 -7768051
2787 -8509270
2788 -8680499
2789 -8247438
2790 -7802464
2791 -7944643
2792 -8712766
2793 -8430207
2794 -7693566
2795 -7800880
2796 -8187036
2797 -8426000
2798 -7846217
2799 -7373013
2800 -8035229
2801 -8323142
2802 -7959918
2803 -7504937
2804 -7455788
2805 -8177813
2806 -8090690
2807 -7316833
2808 -7293535
2809 -7694957
2810 -8074572
2811 -7591831
2812 -6904157
2813 -7475725
2814 -7971489
2815 -7665001
2816 -7112734
2817 -6897536
2818 -7626487
2819 -7754518
2820 -6994001
2821 -6852471
2822 -7196187
2823 -7631191
2824 -7348322
2825 -6552038
2826 -6863179
2827 -7406675
2828 -7281679
2829 -6822656
2830 -6431734
2831 -7050230
2832 -7441878
2833 -6743419
2834 -6398610
2835 -6653349
2836 -7177419
2837 -7062379
2838 -6143046
2839 -6255482
2840 -6929071
2841 -6935256
2842 -6499493
2843 -6008249
2844 -6513123
2845 -7063623
2846 -6454566
2847 -5966651
2848 -6065672
2849 -6601671
2850 -6748630
2851 -5874322
2852 -5717209
2853 -6370150
2854 -6574278
2855 -6240568
2856 -5586576
2857 -5865944
2858 -6585060
2859 -6160643
2860 -5543771
2861 -5479818
2862 -6015387
2863 -6413497
2864 -5660656
2865 -5249612
2866 -5806256
2867 -6122597
2868 -5908948
2869 -5183886
2870 -5203666
2871 -6004214
2872 -5853705
2873 -5251113
2874 -5029856
2875 -5415651
2876 -5970043
2877 -5388415
2878 -4799648
2879 -5210132
2880 -5578514
2881 -5507780
2882 -4833688
2883 -4666495
2884 -5457729
2885 -5484352
2886 -4909924
2887 -4601886
2888 -4837752
2889 -5462777
2890 -5073999
2891 -4343916
2892 -4599174
2893 -5045775
2894 -5174143
2895 -4555695
2896 -4109951
2897 -4834358
2898 -5106510
2899 -4584709
2900 -4146777
2901 -4212697
2902 -4905021
2903 -4742125
2904 -3973376
2905 -4079101
2906 -4510603
2907 -4734846
2908 -4273148
2909 -3677174
2910 -4191802
2911 -4567222
2912 -4187265
2913 -3760136
2914 -3662442
2915 -4316259
2916 -4424283
2917 -3654261
2918 -3561055
2919 -3952424
2920 -4281359
2921 -3943485
2922 -3186455
2923 -3546059
2924 -4087053
2925 -3823642
2926 -3369322
2927 -3155997
2928 -3761832
2929 -4031156
2930 -3303432
2931 -3060526
2932 -3366555
2933 -3731048
2934 -3575155
2935 -2800707
2936 -2954086
2937 -3576826
2938 -3491551
2939 -3041288
2940 -2639204
2941 -3099467
2942 -3590763
2943 -2959353
2944 -2541827
2945 -2767681
2946 -3210286
2947 -3252689
2948 -2473284
2949 -2393962
2950 -3003534
2951 -3033257
2952 -2662063
2953 -2186170
2954 -2467960
2955 -3059574
2956 -2600652
2957 -2120521
2958 -2239206
2959 -2648129
2960 -2842020
2961 -2119048
2962 -1857460
2963 -2441758
2964 -2568067
2965 -2228223
2966 -1714573
2967 -1889366
2968 -2590546
2969 -2272114
2970 -1695024
2971 -1714660
2972 -2080928
2973 -2393786
2974 -1765659
2975 -1305128
2976 -1830902
2977 -2102195
2978 -1900626
2979 -1338079
2980 -1296117
2981 -2064118
2982 -1967133
2983 -1304892
2984 -1136293
2985 -1448134
2986 -1912569
2987 -1433238
2988  -827508
2989 -1261392
2990 -1640885
2991 -1531324
2992  -982255
2993  -734429
2994 -1432347
2995 -1539438
2996  -935235
2997  -666915
2998  -867263
2999 -1414337
3000 -1146296
3001  -417436
3002  -666771
3003 -1131511
3004 -1154480
3005  -630085
3006  -149038
3007  -774681
3008 -1132592
3009  -579209
3010  -197023
3011  -296791
3012  -909309
3013  -845892
3014   -17335
3015   -49130
3016  -525744
3017  -701842
3018  -299822
3019   315097
3020  -140813
3021  -675876
3022  -290296
3023   187425
3024   297671
3025  -298848
3026  -493584
3027   311335
3028   522527
3029    88682
3030  -231017
3031   -10100
3032   687842
3033   462788
3034  -130215
3035   107892
3036   571242
3037   812930
3038   347647
3039   -31461
3040   628253
3041   967721
3042   629329
3043   267713
3044   330750
3045  1052055
3046  1058014
3047   417735
3048   509515
3049   954441
3050  1294348
3051   939681
3052   405623
3053   926484
3054  1391623
3055  1159666
3056   804750
3057   745976
3058  1420174
3059  1621278
3060  1000622
3061   917554
3062  1276009
3063  1689799
3064  1525980
3065   909990
3066  1236151
3067  1807708
3068  1713862
3069  1374501
3070  1155368
3071  1735790
3072  2109867
3073  1539356
3074  1341431
3075  1637666
3076  2073583
3077  2070992
3078  1442679
3079  1618145
3080  2220067
3081  2217775
3082  1908958
3083  1591072
3084  2031531
3085  2548352
3086  2083411
3087  1781928
3088  2003326
3089  2489253
3090  2649479
3091  1993248
3092  1955214
3093  2580529
3094  2708323
3095  2417161
3096  2004844
3097  2338206
3098  2987584
3099  2663966
3100  2265945
3101  2392943
3102  2843149
3103  3139180
3104  2540298
3105  2279836
3106  2855852
3107  3130131
3108  2982175
3109  2523148
3110  2656887
3111  3383251
3112  3239250
3113  2767700
3114  2766545
3115  3149684
3116  3558386
3117  3078587
3118  2709968
3119  3220982
3120  3566624
3121  3479648
3122  3029451
3123  3012960
3124  3724302
3125  3736743
3126  3235263
3127  3127048
3128  3445696
3129  3978743
3130  3648355
3131  3132207
3132  3538445
3133  3984494
3134  3994582
3135  3517013
3136  3286554
3137  4009137
3138  4230299
3139  3756208
3140  3525963
3141  3756187
3142  4375694
3143  4238612
3144  3600983
3145  3817431
3146  4293288
3147  4453546
3148  4054572
3149  3643353
3150  4230974
3151  4661527
3152  4314935
3153  4003474
3154  4062232
3155  4685372
3156  4755786
3157  4082721
3158  4111570
3159  4577518
3160  4859380
3161  4603356
3162  4079146
3163  4505940
3164  5063185
3165  4820179
3166  4453055
3167  4366379
3168  4929038
3169  5214461
3170  4594870
3171  4451854
3172  4869807
3173  5248342
3174  5144661
3175  4543252
3176  4770445
3177  5391221
3178  5266019
3179  4885820
3180  4680725
3181  5183907
3182  5653174
3183  5141682
3184  4845375
3185  5159404
3186  5567880
3187  5616471
3188  5016521
3189  5020719
3190  5644150
3191  5696145
3192  5374729
3193  5076400
3194  5431743
3195  6024133
3196  5659879
3197  5253744
3198  5444506
3199  5839675
3200  6015554
3201  5472107
3202  5310804
3203  5918135
3204  6098563
3205  5848507
3206  5503844
3207  5696988
3208  6315252
3209  6085029
3210  5624814
3211  5738081
3212  6104991
3213  6410910
3214  5964161
3215  5639570
3216  6178996
3217  6476896
3218  6314595
3219  5910854
3220  5897355
3221  6550345
3222  6529467
3223  6054637
3224  6040856
3225  6371481
3226  6769292
3227  6452578
3228  6003571
3229  6410588
3230  6761882
3231  6674427
3232  6318090
3233  6188603
3234  6794656
3235  6918856
3236  6472656
3237  6390144
3238  6628958
3239  7069781
3240  6874469
3241  6335561
3242  6625036
3243  7053448
3244  7047938
3245  6714002
3246  6475177
3247  7051895
3248  7330511
3249  6872741
3250  6668676
3251  6850719
3252  7335055
3253  7285325
3254  6675749
3255  6834415
3256  7329371
3257  7438334
3258  7133618
3259  6757024
3260  7227339
3261  7671459
3262  7288168
3263  6969189
3264  7041803
3265  7552571
3266  7692325
3267  7086024
3268  7071100
3269  7560950
3270  7768460
3271  7537303
3272  7060758
3273  7369253
3274  7920409
3275  7674667
3276  7323419
3277  7287823
3278  7761746
3279  8082938
3280  7524479
3281  7297734
3282  7718348
3283  8022502
3284  7908741
3285  7381846
3286  7511992
3287  8145016
3288  8054441
3289  7687426
3290  7551951
3291  7939597
3292  8375447
3293  7896306
3294  7538211
3295  7891023
3296  8247307
3297  8273213
3298  7755432
3299  7691671
3300  8327217
3301  8410687
3302  8060449
3303  7783245
3304  8012999
3305  8588800
3306  8316894
3307  7844215
3308  8036226
3309  8435055
3310  8613577
3311  8150285
3312  7895101
3313  8460622
3314  8662505
3315  8375278
3316  8057656
3317  8163146
3318  8764920
3319  8664326
3320  8167893
3321  8267657
3322  8615245
3323  8863945
3324  8490706
3325  8096644
3326  8567458
3327  8892767
3328  8681152
3329  8332533
3330  8313975
3331  8929061
3332  9009962
3333  8482200
3334  8414400
3335  8728532
3336  9091092
3337  8851619
3338  8311541
3339  8644845
3340  9080643
3341  9008177
3342  8672941
3343  8493795
3344  9020653
3345  9257073
3346  8769032
3347  8604808
3348  8828422
3349  9238295
3350  9165805
3351  8616758
3352  8781100
3353  9238746
3354  9246942
3355  8965434
3356  8683763
3357  9088066
3358  9433774
3359  9047262
3360  8837148
3361  8974954
3362  9364745
3363  9428460
3364  8893796
3365  8913096
3366  9356725
3367  9436042
3368  9195545
3369  8857466
3370  9178318
3371  9638845
3372  9317449
3373  9026016
3374  9120086
3375  9494391
3376  9645411
3377  9119139
3378  9014507
3379  9466165
3380  9630392
3381  9450458
3382  9054819
3383  9249827
3384  9786938
3385  9598913
3386  9239778
3387  9206645
3388  9532285
3389  9838732
3390  9390072
3391  9118178
3392  9524633
3393  9797936
3394  9715073
3395  9271206
3396  9293436
3397  9873393
3398  9816035
3399  9416113
3400  9296917
3401  9582272
3402  9991535
3403  9653911
3404  9278074
3405  9592174
3406  9905584
3407  9898876
3408  9471663
3409  9345191
3410  9906252
3411  9989704
3412  9614866
3413  9428247
3414  9630188
3415 10121561
3416  9912937
3417  9412684
3418  9605485
3419  9961749
3420 10067635
3421  9675139
3422  9390397
3423  9914274
3424 10167370
3425  9847534
3426  9566174
3427  9646068
3428 10161040
3429 10118511
3430  9578081
3431  9621555
3432  9979458
3433 10192018
3434  9907698
3435  9493926
3436  9900888
3437 10271358
3438 10027281
3439  9702524
3440  9662374
3441 10148701
3442 10256238
3443  9746520
3444  9676295
3445  9999318
3446 10290644
3447 10108305
3448  9617324
3449  9858201
3450 10303329
3451 10185036
3452  9836336
3453  9658916
3454 10106430
3455 10408919
3456  9936791
3457  9734955
3458  9995593
3459 10346673
3460 10287491
3461  9732489
3462  9796474
3463 10277583
3464 10282522
3465  9997709
3466  9740350
3467 10065317
3468 10464554
3469 10119211
3470  9818367
3471  9950017
3472 10282734
3473 10388436
3474  9886297
3475  9785329
3476 10236824
3477 10361786
3478 10150886
3479  9817847
3480 10003453
3481 10477653
3482 10223857
3483  9866684
3484  9928836
3485 10246064
3486 10456946
3487 10019811
3488  9799334
3489 10216898
3490 10401376
3491 10236453
3492  9873583
3493  9931109
3494 10433542
3495 10322930
3496  9938716
3497  9917370
3498 10199434
3499 10500736
3500 10147959
3501  9808852
3502 10139445
3503 10387986
3504 10295197
3505  9926167
3506  9857694
3507 10377016
3508 10405627
3509 10029922
3510  9922504
3511 10123548
3512 10478967
3513 10242584
3514  9811140
3515 10044112
3516 10339395
3517 10326247
3518 10001870
3519  9826869
3520 10306571
3521 10453421
3522 10076177
3523  9903077
3524 10033526
3525 10408058
3526 10281163
3527  9823570
3528  9971900
3529 10293473
3530 10353575
3531 10070525
3532  9779304
3533 10181804
3534 10450038
3535 10111619
3536  9857712
3537  9914929
3538 10333025
3539 10363095
3540  9859600
3541  9869420
3542 10211758
3543 10362327
3544 10118221
3545  9710392
3546 10003343
3547 10392629
3548 10153360
3549  9857688
3550  9818574
3551 10212711
3552 10372463
3553  9901862
3554  9777261
3555 10064803
3556 10272939
3557 10147656
3558  9698302
3559  9849707
3560 10291409
3561 10174819
3562  9877129
3563  9736525
3564 10066074
3565 10344001
3566  9905808
3567  9665015
3568  9918856
3569 10195125
3570 10153691
3571  9672870
3572  9693916
3573 10182933
3574 10164496
3575  9859746
3576  9628016
3577  9871538
3578 10261481
3579  9927037
3580  9579232
3581  9759300
3582 10072382
3583 10165748
3584  9702838
3585  9536533
3586  9982319
3587 10086267
3588  9827687
3589  9537317
3590  9670681
3591 10128333
3592  9950792
3593  9551280
3594  9610965
3595  9897150
3596 10084424
3597  9702488
3598  9406560
3599  9779761
3600  9981376
3601  9795940
3602  9473598
3603  9490960
3604  9973240
3605  9930292
3606  9495521
3607  9446162
3608  9682522
3609  9948925
3610  9666779
3611  9289336
3612  9577246
3613  9847444
3614  9745845
3615  9435148
3616  9308873
3617  9743160
3618  9838194
3619  9435485
3620  9285638
3621  9462923
3622  9788105
3623  9647602
3624  9192697
3625  9357260
3626  9690771
3627  9676754
3628  9369350
3629  9117307
3630  9486130
3631  9708204
3632  9366670
3633  9162076
3634  9267040
3635  9602021
3636  9574561
3637  9109943
3638  9154226
3639  9472579
3640  9523681
3641  9288286
3642  8970554
3643  9244307
3644  9551899
3645  9294007
3646  9056203
3647  9073721
3648  9374106
3649  9444847
3650  8987624
3651  8925416
3652  9250272
3653  9359105
3654  9176287
3655  8832721
3656  9022851
3657  9399883
3658  9196199
3659  8886764
3660  8835285
3661  9123940
3662  9307001
3663  8888322
3664  8709098
3665  9004445
3666  9189153
3667  9083506
3668  8693445
3669  8758303
3670  9154853
3671  9046496
3672  8748478
3673  8632286
3674  8854038
3675  9132152
3676  8800716
3677  8533154
3678  8756588
3679  8974038
3680  8939741
3681  8547457
3682  8481142
3683  8896139
3684  8887753
3685  8587061
3686  8414825
3687  8599528
3688  8956011
3689  8694259
3690  8329073
3691  8473512
3692  8721689
3693  8761783
3694  8393736
3695  8210672
3696  8617828
3697  8733881
3698  8462528
3699  8229241
3700  8304608
3701  8691861
3702  8554905
3703  8133916
3704  8172122
3705  8431825
3706  8588360
3707  8281832
3708  7969928
3709  8301912
3710  8519502
3711  8313704
3712  8025845
3713  7999538
3714  8390306
3715  8398575
3716  7967276
3717  7919414
3718  8151838
3719  8366178
3720  8152049
3721  7754750
3722  7983059
3723  8264215
3724  8120938
3725  7826269
3726  7700911
3727  8075400
3728  8215770
3729  7816644
3730  7675032
3731  7846858
3732  8107990
3733  7980464
3734  7524291
3735  7636710
3736  7977096
3737  7929232
3738  7649782
3739  7430775
3740  7737061
3741  7998921
3742  7656686
3743  7417535
3744  7508845
3745  7789370
3746  7794431
3747  7334598
3748  7311472
3749  7662679
3750  7719858
3751  7496323
3752  7188247
3753  7376217
3754  7705435
3755  7457561
3756  7168990
3757  7194331
3758  7447043
3759  7570389
3760  7166490
3761  7032639
3762  7330367
3763  7444072
3764  7284306
3765  6950208
3766  7021763
3767  7384114
3768  7232179
3769  6934133
3770  6894563
3771  7129698
3772  7324685
3773  6966591
3774  6723519
3775  6979805
3776  7142638
3777  7036910
3778  6698119
3779  6681690
3780  7068189
3781  7036042
3782  6714704
3783  6598833
3784  6761594
3785  7030832
3786  6768156
3787  6435140
3788  6606452
3789  6811718
3790  6803674
3791  6485406
3792  6352078
3793  6725210
3794  6777991
3795  6476578
3796  6303278
3797  6402361
3798  6701463
3799  6535618
3800  6167578
3801  6276057
3802  6490270
3803  6536543
3804  6254928
3805  6028202
3806  6346418
3807  6493724
3808  6220088
3809  5999502
3810  6034526
3811  6362661
3812  6302995
3813  5899700
3814  5922892
3815  6160602
3816  6253767
3817  6013507
3818  5694572
3819  5947050
3820  6172521
3821  5965617
3822  5732927
3823  5692403
3824  6008241
3825  6059990
3826  5650685
3827  5571978
3828  5778517
3829  5925695
3830  5754038
3831  5390954
3832  5549788
3833  5850152
3834  5719915
3835  5462070
3836  5343782
3837  5619023
3838  5768133
3839  5389036
3840  5225100
3841  5390620
3842  5581140
3843  5503141
3844  5120757
3845  5178735
3846  5496665
3847  5430205
3848  5183832
3849  4992069
3850  5204895
3851  5447748
3852  5127957
3853  4887772
3854  5020683
3855  5245352
3856  5249416
3857  4847511
3858  4785929
3859  5115228
3860  5137325
3861  4902142
3862  4643535
3863  4792290
3864  5114668
3865  4896028
3866  4583812
3867  4632741
3868  4854511
3869  4968893
3870  4589248
3871  4382248
3872  4677648
3873  4813419
3874  4644346
3875  4350275
3876  4382437
3877  4746806
3878  4634382
3879  4291532
3880  4251629
3881  4440926
3882  4613560
3883  4319071
3884  4047588
3885  4287651
3886  4466459
3887  4364433
3888  4061431
3889  3978938
3890  4338133
3891  4343894
3892  3993690
3893  3876748
3894  4023217
3895  4275867
3896  4073117
3897  3715859
3898  3882123
3899  4097358
3900  4059292
3901  3767995
3902  3591219
3903  3910790
3904  4011166
3905  3711799
3906  3541059
3907  3617269
3908  3892747
3909  3800351
3910  3416323
3911  3473224
3912  3695873
3913  3720858
3914  3482607
3915  3219194
3916  3474868
3917  3676075
3918  3439177
3919  3235151
3920  3227419
3921  3481242
3922  3488281
3923  3108917
3924  3078906
3925  3292275
3926  3364750
3927  3190866
3928  2899708
3929  3068573
3930  3316110
3931  3121814
3932  2880383
3933  2829645
3934  3068425
3935  3166017
3936  2796839
3937  2699027
3938  2894529
3939  3022072
3940  2909922
3941  2571162
3942  2645597
3943  2922836
3944  2803078
3945  2562635
3946  2447057
3947  2647178
3948  2833499
3949  2520811
3950  2331721
3951  2475987
3952  2636638
3953  2596823
3954  2247586
3955  2218148
3956  2519489
3957  2475597
3958  2247798
3959  2097035
3960  2251380
3961  2485916
3962  2223096
3963  1966009
3964  2075511
3965  2246148
3966  2247239
3967  1919513
3968  1817263
3969  2125856
3970  2152431
3971  1940341
3972  1747668
3973  1823711
3974  2100670
3975  1924454
3976  1609804
3977  1667238
3978  1847345
3979  1930925
3980  1633161
3981  1425632
3982  1708832
3983  1817900
3984  1626306
3985  1377594
3986  1387686
3987  1704787
3988  1631294
3989  1292890
3990  1271068
3991  1443011
3992  1588147
3993  1349526
3994  1053969
3995  1263921
3996  1440154
3997  1307920
3998  1063177
3999   971662
4000  1282356
4001  1322049
4002  1005169
4003   913263
4004  1020113
4005  1214971
4006  1054668
4007   700148
4008   829489
4009  1043057
4010   986052
4011   753503
4012   590187
4013   867794
4014   994679
4015   693689
4016   521666
4017   600325
4018   817527
4019   750223
4020   377916
4021   412843
4022   668595
4023   674352
4024   454978
4025   216782
4026   421201
4027   632787
4028   384319
4029   177815
4030   185030
4031   412510
4032   453582
4033    96249
4034    20339
4035   247104
4036   319546
4037   163221
4038  -130068
4039   -18645
4040   253930
4041    93353
4042  -158389
4043  -191263
4044    13106
4045   129391
4046  -208491
4047  -367137
4048  -160169
4049   -47967
4050  -160569
4051  -456502
4052  -431423
4053  -122263
4054  -211826
4055  -455650
4056  -568020
4057  -416486
4058  -224306
4059  -489262
4060  -728876
4061  -585125
4062  -427260
4063  -448827
4064  -738677
4065  -819752
4066  -532459
4067  -535087
4068  -770084
4069  -925574
4070  -834678
4071  -598064
4072  -778573
4073 -1049494
4074  -960107
4075  -802862
4076  -771309
4077 -1024114
4078 -1188420
4079  -937959
4080  -888484
4081 -1086735
4082 -1258191
4083 -1229074
4084  -975184
4085 -1077391
4086 -1362960
4087 -1326610
4088 -1186423
4089 -1123258
4090 -1332934
4091 -1555702
4092 -1343353
4093 -1228242
4094 -1399123
4095 -1580637
4096 -1598855
4097 -1336320
4098 -1364498
4099 -1683260
4100 -1716132
4101 -1565595
4102 -1455293
4103 -1638948
4104 -1918486
4105 -1738857
4106 -1545134
4107 -1679281
4108 -1885772
4109 -1973830
4110 -1733551
4111 -1670313
4112 -1984146
4113 -2071379
4114 -1954220
4115 -1800820
4116 -1900116
4117 -2210876
4118 -2130208
4119 -1910041
4120 -1976646
4121 -2185259
4122 -2342765
4123 -2138390
4124 -1991960
4125 -2264697
4126 -2416234
4127 -2309637
4128 -2144501
4129 -2183474
4130 -2515288
4131 -2513807
4132 -2269647
4133 -2291570
4134 -2491690
4135 -2676275
4136 -2513882
4137 -2290169
4138 -2520680
4139 -2729018
4140 -2682433
4141 -2497488
4142 -2465530
4143 -2804807
4144 -2898900
4145 -2658785
4146 -2591632
4147 -2748423
4148 -2986540
4149 -2903720
4150 -2626646
4151 -2761745
4152 -3016408
4153 -3053262
4154 -2895645
4155 -2765350
4156 -3050068
4157 -3221144
4158 -3023107
4159 -2906350
4160 -3007265
4161 -3257955
4162 -3280644
4163 -2990842
4164 -3048295
4165 -3310528
4166 -3392032
4167 -3256118
4168 -3076470
4169 -3285858
4170 -3528703
4171 -3384607
4172 -3231272
4173 -3277405
4174 -3525272
4175 -3633345
4176 -3363861
4177 -3334166
4178 -3569801
4179 -3687029
4180 -3614783
4181 -3386436
4182 -3519321
4183 -3814091
4184 -3740417
4185 -3581739
4186 -3562636
4187 -3783595
4188 -3952563
4189 -3707630
4190 -3608511
4191 -3813592
4192 -3973421
4193 -3944361
4194 -3724982
4195 -3780141
4196 -4083103
4197 -4074386
4198 -3916430
4199 -3847626
4200 -4010360
4201 -4228428
4202 -4057832
4203 -3904441
4204 -4064402
4205 -4241425
4206 -4289738
4207 -4072594
4208 -4034687
4209 -4330969
4210 -4374938
4211 -4223831
4212 -4122354
4213 -4242334
4214 -4504678
4215 -4391027
4216 -4204998
4217 -4322654
4218 -4500963
4219 -4583787
4220 -4393565
4221 -4285005
4222 -4559604
4223 -4666212
4224 -4541892
4225 -4418758
4226 -4474670
4227 -4761095
4228 -4734265
4229 -4508197
4230 -4563984
4231 -4726417
4232 -4857925
4233 -4713206
4234 -4549543
4235 -4771911
4236 -4922986
4237 -4844722
4238 -4727647
4239 -4725884
4240 -4988263
4241 -5026510
4242 -4798921
4243 -4800991
4244 -4951315
4245 -5110002
4246 -5022525
4247 -4817762
4248 -4994060
4249 -5189677
4250 -5136297
4251 -4997221
4252 -4947706
4253 -5202183
4254 -5301322
4255 -5072217
4256 -5042918
4257 -5188449
4258 -5373111
4259 -5325349
4260 -5093156
4261 -5192309
4262 -5426071
4263 -5404147
4264 -5276928
4265 -5161552
4266 -5386493
4267 -5574013
4268 -5386064
4269 -5279282
4270 -5395774
4271 -5597709
4272 -5617352
4273 -5348554
4274 -5379580
4275 -5627914
4276 -5672808
4277 -5550244
4278 -5403174
4279 -5577919
4280 -5821265
4281 -5681592
4282 -5533659
4283 -5584097
4284 -5781609
4285 -5880167
4286 -5632222
4287 -5579967
4288 -5815419
4289 -5911944
4290 -5832731
4291 -5648374
4292 -5749395
4293 -6030154
4294 -5951046
4295 -5768354
4296 -5772375
4297 -5961773
4298 -6117914
4299 -5905557
4300 -5787837
4301 -6000115
4302 -6137758
4303 -6100253
4304 -5898906
4305 -5900319
4306 -6194546
4307 -6202506
4308 -6021075
4309 -5969380
4310 -6109898
4311 -6327937
4312 -6187946
4313 -6001822
4314 -6152984
4315 -6314121
4316 -6329138
4317 -6142598
4318 -6072028
4319 -6346069
4320 -6418826
4321 -6271322
4322 -6194368
4323 -6279281
4324 -6504680
4325 -6426669
4326 -6212963
4327 -6302132
4328 -6462531
4329 -6536430
4330 -6392250
4331 -6260639
4332 -6491888
4333 -6630939
4334 -6497454
4335 -6384977
4336 -6422895
4337 -6660635
4338 -6646126
4339 -6415998
4340 -6470653
4341 -6632176
4342 -6732174
4343 -6619615
4344 -6451104
4345 -6630077
4346 -6799874
4347 -6704684
4348 -6578934
4349 -6556972
4350 -6789994
4351 -6867537
4352 -6638505
4353 -6620546
4354 -6767690
4355 -6900343
4356 -6836697
4357 -6627246
4358 -6744569
4359 -6954830
4360 -6894569
4361 -6771163
4362 -6718990
4363 -6917172
4364 -7044287
4365 -6843463
4366 -6776716
4367 -6895472
4368 -7031381
4369 -7014560
4370 -6804539
4371 -6860043
4372 -7086784
4373 -7079895
4374 -6957154
4375 -6861635
4376 -7028389
4377 -7206777
4378 -7025589
4379 -6905407
4380 -7005884
4381 -7162632
4382 -7203444
4383 -6987116
4384 -6974389
4385 -7202605
4386 -7245174
4387 -7137998
4388 -7009586
4389 -7104475
4390 -7327670
4391 -7208173
4392 -7065760
4393 -7115094
4394 -7268951
4395 -7361815
4396 -7167973
4397 -7083819
4398 -7295397
4399 -7372372
4400 -7288666
4401 -7144071
4402 -7197560
4403 -7437437
4404 -7371545
4405 -7211639
4406 -7231572
4407 -7365602
4408 -7493914
4409 -7327642
4410 -7187861
4411 -7362492
4412 -7483917
4413 -7436292
4414 -7281045
4415 -7273501
4416 -7524625
4417 -7531856
4418 -7344129
4419 -7313437
4420 -7435025
4421 -7604607
4422 -7474739
4423 -7281699
4424 -7437952
4425 -7585998
4426 -7570567
4427 -7417526
4428 -7348706
4429 -7584959
4430 -7656161
4431 -7481308
4432 -7399543
4433 -7475144
4434 -7681130
4435 -7624894
4436 -7392283
4437 -7482479
4438 -7656568
4439 -7691255
4440 -7547725
4441 -7413246
4442 -7607680
4443 -7745729
4444 -7594893
4445 -7490334
4446 -7535699
4447 -7740813
4448 -7747279
4449 -7521395
4450 -7540987
4451 -7695297
4452 -7762307
4453 -7656118
4454 -7484590
4455 -7631356
4456 -7817310
4457 -7716285
4458 -7586758
4459 -7578654
4460 -7765410
4461 -7846869
4462 -7617608
4463 -7571008
4464 -7723770
4465 -7828031
4466 -7770182
4467 -7568212
4468 -7660370
4469 -7864813
4470 -7813807
4471 -7671767
4472 -7617484
4473 -7764559
4474 -7911728
4475 -7725202
4476 -7617817
4477 -7739559
4478 -7861506
4479 -7868162
4480 -7663033
4481 -7671748
4482 -7881357
4483 -7866765
4484 -7746265
4485 -7652022
4486 -7772911
4487 -7943416
4488 -7801313
4489 -7672777
4490 -7762981
4491 -7889966
4492 -7919297
4493 -7726283
4494 -7670308
4495 -7876598
4496 -7919957
4497 -7809523
4498 -7697559
4499 -7766774
4500 -7973130
4501 -7882660
4502 -7711455
4503 -7750926
4504 -7877886
4505 -7952121
4506 -7779318
4507 -7673502
4508 -7865449
4509 -7949113
4510 -7862976
4511 -7744232
4512 -7759748
4513 -7959987
4514 -7925399
4515 -7741013
4516 -7746537
4517 -7853708
4518 -7970485
4519 -7836737
4520 -7688248
4521 -7838417
4522 -7953454
4523 -7894679
4524 -7760641
4525 -7735129
4526 -7932822
4527 -7951694
4528 -7761408
4529 -7738442
4530 -7842926
4531 -7967109
4532 -7879229
4533 -7693401
4534 -7802302
4535 -7939509
4536 -7907120
4537 -7776623
4538 -7705670
4539 -7879634
4540 -7965953
4541 -7793076
4542 -7728713
4543 -7798278
4544 -7945986
4545 -7904381
4546 -7688467
4547 -7740345
4548 -7896941
4549 -7901511
4550 -7776861
4551 -7669344
4552 -7829972
4553 -7960309
4554 -7809169
4555 -7706279
4556 -7731933
4557 -7877649
4558 -7897509
4559 -7687948
4560 -7685454
4561 -7840190
4562 -7893804
4563 -7799930
4564 -7642616
4565 -7742221
4566 -7918043
4567 -7801883
4568 -7668920
4569 -7668937
4570 -7814746
4571 -7887840
4572 -7685537
4573 -7628687
4574 -7779746
4575 -7846250
4576 -7781205
4577 -7600522
4578 -7657296
4579 -7849267
4580 -7784576
4581 -7636801
4582 -7602938
4583 -7733624
4584 -7857973
4585 -7678817
4586 -7563558
4587 -7681598
4588 -7784752
4589 -7755333
4590 -7569589
4591 -7555715
4592 -7765551
4593 -7754363
4594 -7615160
4595 -7538526
4596 -7635742
4597 -7791832
4598 -7654811
4599 -7497770
4600 -7574789
4601 -7687928
4602 -7709841
4603 -7541236
4604 -7469032
4605 -7662399
4606 -7706323
4607 -7571194
4608 -7464878
4609 -7513667
4610 -7690875
4611 -7615013
4612 -7425863
4613 -7474301
4614 -7592552
4615 -7645049
4616 -7504315
4617 -7378542
4618 -7535809
4619 -7615752
4620 -7509632
4621 -7393180
4622 -7391535
4623 -7566790
4624 -7565052
4625 -7374159
4626 -7368574
4627 -7468804
4628 -7556680
4629 -7446729
4630 -7271800
4631 -7393510
4632 -7514034
4633 -7439579
4634 -7315992
4635 -7275876
4636 -7444820
4637 -7487489
4638 -7305227
4639 -7257934
4640 -7336360
4641 -7432746
4642 -7371190
4643 -7187596
4644 -7256621
4645 -7386354
4646 -7350491
4647 -7245647
4648 -7163449
4649 -7299003
4650 -7382705
4651 -7214699
4652 -7135888
4653 -7189970
4654 -7306051
4655 -7287705
4656 -7086713
4657 -7116165
4658 -7263562
4659 -7249746
4660 -7142083
4661 -7026614
4662 -7133131
4663 -7253024
4664 -7116236
4665 -7016697
4666 -7056069
4667 -7157437
4668 -7188471
4669 -6995084
4670 -6958133
4671 -7100588
4672 -7127223
4673 -7032059
4674 -6898869
4675 -6963665
4676 -7118281
4677 -7017734
4678 -6897917
4679 -6896095
4680 -7004257
4681 -7057553
4682 -6880302
4683 -6792410
4684 -6933122
4685 -6985139
4686 -6918932
4687 -6770744
4688 -6785862
4689 -6962912
4690 -6906549
4691 -6755946
4692 -6735264
4693 -6818517
4694 -6916377
4695 -6759124
4696 -6641961
4697 -6759069
4698 -6837234
4699 -6793270
4700 -6636528
4701 -6612032
4702 -6786863
4703 -6769284
4704 -6616592
4705 -6561336
4706 -6634312
4707 -6763142
4708 -6652477
4709 -6484040
4710 -6561414
4711 -6663972
4712 -6656297
4713 -6503107
4714 -6412787
4715 -6575146
4716 -6619276
4717 -6484029
4718 -6399555
4719 -6434383
4720 -6579845
4721 -6524873
4722 -6332386
4723 -6365032
4724 -6466152
4725 -6476444
4726 -6356699
4727 -6235131
4728 -6372556
4729 -6456573
4730 -6346527
4731 -6231313
4732 -6238288
4733 -6379853
4734 -6372738
4735 -6168562
4736 -6152098
4737 -6258447
4738 -6315904
4739 -6214546
4740 -6055142
4741 -6151840
4742 -6278974
4743 -6190483
4744 -6062181
4745 -6014768
4746 -6154856
4747 -6200518
4748 -6007573
4749 -5952637
4750 -6045620
4751 -6126619
4752 -6065397
4753 -5882015
4754 -5928097
4755 -6061905
4756 -6012301
4757 -5887368
4758 -5807610
4759 -5921933
4760 -6018247
4761 -5858704
4762 -5754710
4763 -5825351
4764 -5911123
4765 -5889237
4766 -5706404
4767 -5690633
4768 -5834235
4769 -5822218
4770 -5715353
4771 -5612084
4772 -5687584
4773 -5812512
4774 -5691027
4775 -5558917
4776 -5585427
4777 -5674496
4778 -5694614
4779 -5518404
4780 -5463336
4781 -5598613
4782 -5619427
4783 -5534792
4784 -5410216
4785 -5447460
4786 -5584029
4787 -5491401
4788 -5351232
4789 -5351890
4790 -5434749
4791 -5493547
4792 -5343277
4793 -5239674
4794 -5358860
4795 -5406824
4796 -5338476
4797 -5204548
4798 -5194066
4799 -5333462
4800 -5298110
4801 -5154465
4802 -5129816
4803 -5192942
4804 -5277466
4805 -5150020
4806 -5017710
4807 -5101056
4808 -5171376
4809 -5118509
4810 -4994633
4811 -4953250
4812 -5090966
4813 -5090755
4814 -4941118
4815 -4896792
4816 -4946901
4817 -5032381
4818 -4943618
4819 -4785589
4820 -4846589
4821 -4937435
4822 -4903893
4823 -4778537
4824 -4701384
4825 -4831001
4826 -4887583
4827 -4728678
4828 -4650168
4829 -4673065
4830 -4786732
4831 -4742371
4832 -4556395
4833 -4583150
4834 -4682905
4835 -4683564
4836 -4574215
4837 -4453177
4838 -4561616
4839 -4633601
4840 -4510161
4841 -4405407
4842 -4409039
4843 -4521818
4844 -4520519
4845 -4339241
4846 -4322652
4847 -4419868
4848 -4439215
4849 -4353397
4850 -4206638
4851 -4276111
4852 -4381309
4853 -4286894
4854 -4168986
4855 -4145399
4856 -4248793
4857 -4297567
4858 -4115339
4859 -4047582
4860 -4138603
4861 -4189682
4862 -4125237
4863 -3960997
4864 -3987703
4865 -4118779
4866 -4065465
4867 -3942191
4868 -3886196
4869 -3968907
4870 -4047471
4871 -3890987
4872 -3779334
4873 -3852209
4874 -3929397
4875 -3904231
4876 -3731742
4877 -3706535
4878 -3848621
4879 -3829887
4880 -3705634
4881 -3614635
4882 -3671241
4883 -3773005
4884 -3663959
4885 -3531214
4886 -3566397
4887 -3649077
4888 -3662795
4889 -3506323
4890 -3429041
4891 -3553781
4892 -3568492
4893 -3460707
4894 -3353495
4895 -3379684
4896 -3513143
4897 -3431110
4898 -3279832
4899 -3286981
4900 -3365869
4901 -3400341
4902 -3262324
4903 -3144831
4904 -3252571
4905 -3305083
4906 -3220837
4907 -3101703
4908 -3082399
4909 -3217855
4910 -3197682
4911 -3037708
4912 -3003393
4913 -3067260
4914 -3127255
4915 -3019361
4916 -2876257
4917 -2949224
4918 -3026508
4919 -2975345
4920 -2860554
4921 -2799071
4922 -2918717
4923 -2934585
4924 -2776071
4925 -2727818
4926 -2768914
4927 -2837294
4928 -2780424
4929 -2618607
4930 -2656184
4931 -2748619
4932 -2713197
4933 -2604338
4934 -2517033
4935 -2613271
4936 -2663600
4937 -2524879
4938 -2453386
4939 -2479498
4940 -2564009
4941 -2523026
4942 -2355202
4943 -2353967
4944 -2449276
4945 -2438209
4946 -2342587
4947 -2230502
4948 -2313444
4949 -2397839
4950 -2276428
4951 -2183368
4952 -2185448
4953 -2269262
4954 -2264098
4955 -2093748
4956 -2055422
4957 -2147193
4958 -2161380
4959 -2081429
4960 -1962090
4961 -2009553
4962 -2114620
4963 -2021486
4964 -1903188
4965 -1887149
4966 -1961828
4967 -1992118
4968 -1839534
4969 -1762787
4970 -1853418
4971 -1887046
4972 -1827510
4973 -1694836
4974 -1696137
4975 -1815763
4976 -1757701
4977 -1631524
4978 -1588474
4979 -1655452
4980 -1730129
4981 -1588409
4982 -1476396
4983 -1551513
4984 -1609598
4985 -1559916
4986 -1409144
4987 -1383783
4988 -1517535
4989 -1497864
4990 -1367196
4991 -1303141
4992 -1348704
4993 -1439174
4994 -1338404
4995 -1200583
4996 -1238874
4997 -1298603
4998 -1298626
4999 -1162337
5000 -1087443
5001 -1199444
5002 -1229011
5003 -1113151
5004 -1020718
5005 -1041720
5006 -1149308
5007 -1077757
5008  -922517
5009  -933575
5010 -1001797
5011 -1022716
5012  -913676
5013  -792304
5014  -896414
5015  -951478
5016  -855892
5017  -747477
5018  -721455
5019  -839972
5020  -823055
5021  -655560
5022  -639209
5023  -702973
5024  -753345
5025  -653002
5026  -511081
5027  -572055
5028  -656362
5029  -586663
5030  -471323
5031  -423765
5032  -534524
5033  -555608
5034  -405747
5035  -348449
5036  -396793
5037  -455599
5038  -400740
5039  -238168
5040  -259760
5041  -361262
5042  -323931
5043  -211683
5044  -135706
5045  -219475
5046  -283442
5047  -144418
5048   -65746
5049   -92778
5050  -157710
5051  -129863
5052    23925
5053    34442
5054   -62668
5055   -50878
5056    41005
5057   141068
5058    88843
5059     2831
5060   113047
5061   222178
5062   206972
5063   133363
5064   121441
5065   281897
5066   331094
5067   233748
5068   220717
5069   305465
5070   421813
5071   401142
5072   292563
5073   370967
5074   481056
5075   495236
5076   436929
5077   393078
5078   524708
5079   615750
5080   542602
5081   511392
5082   568427
5083   686494
5084   697677
5085   582922
5086   623196
5087   744051
5088   783732
5089   732786
5090   673856
5091   787914
5092   898698
5093   834244
5094   787735
5095   831595
5096   944217
5097   983813
5098   866427
5099   883993
5100  1005473
5101  1064554
5102  1031909
5103   952340
5104  1033599
5105  1172056
5106  1130977
5107  1063756
5108  1078797
5109  1195523
5110  1271334
5111  1167647
5112  1147274
5113  1264578
5114  1340125
5115  1321043
5116  1227434
5117  1277907
5118  1421696
5119  1413195
5120  1341827
5121  1344375
5122  1441802
5123  1551720
5124  1467858
5125  1413561
5126  1507435
5127  1594770
5128  1606274
5129  1505900
5130  1521839
5131  1681241
5132  1702234
5133  1629892
5134  1604347
5135  1690612
5136  1820859
5137  1756861
5138  1673495
5139  1748398
5140  1852269
5141  1881332
5142  1796366
5143  1770418
5144  1928922
5145  1982158
5146  1914449
5147  1866542
5148  1921449
5149  2066027
5150  2042750
5151  1935507
5152  1982126
5153  2093474
5154  2159717
5155  2082324
5156  2019637
5157  2151540
5158  2232852
5159  2190706
5160  2130476
5161  2153939
5162  2295482
5163  2321899
5164  2216422
5165  2233267
5166  2328960
5167  2413211
5168  2371399
5169  2279841
5170  2372563
5171  2480245
5172  2457934
5173  2403866
5174  2392551
5175  2533583
5176  2588823
5177  2495699
5178  2473386
5179  2560061
5180  2658349
5181  2633641
5182  2531017
5183  2598708
5184  2721184
5185  2722955
5186  2672155
5187  2630618
5188  2749628
5189  2847339
5190  2760965
5191  2715128
5192  2773787
5193  2887973
5194  2901200
5195  2792249
5196  2823088
5197  2951033
5198  2982529
5199  2933460
5200  2867774
5201  2962246
5202  3071204
5203  3016925
5204  2961522
5205  3003827
5206  3108149
5207  3155440
5208  3053765
5209  3043270
5210  3159921
5211  3211172
5212  3180775
5213  3110324
5214  3166840
5215  3307690
5216  3276963
5217  3207679
5218  3225414
5219  3329575
5220  3395281
5221  3301574
5222  3264383
5223  3375186
5224  3438540
5225  3427169
5226  3353155
5227  3379395
5228  3527264
5229  3518458
5230  3447230
5231  3446672
5232  3526631
5233  3620197
5234  3549170
5235  3479267
5236  3575313
5237  3665008
5238  3666346
5239  3594217
5240  3588980
5241  3730776
5242  3750337
5243  3678446
5244  3657486
5245  3723493
5246  3828505
5247  3791906
5248  3711701
5249  3786579
5250  3872575
5251  3895775
5252  3820248
5253  3788262
5254  3911015
5255  3972063
5256  3905167
5257  3868317
5258  3914432
5259  4041596
5260  4026046
5261  3922312
5262  3964557
5263  4072138
5264  4104572
5265  4042110
5266  3982157
5267  4100541
5268  4183586
5269  4136002
5270  4074953
5271  4103450
5272  4226641
5273  4252971
5274  4138049
5275  4151981
5276  4242003
5277  4305499
5278  4267835
5279  4184467
5280  4270159
5281  4385008
5282  4348181
5283  4287040
5284  4284377
5285  4396510
5286  4452939
5287  4353086
5288  4334600
5289  4417317
5290  4503714
5291  4488393
5292  4390220
5293  4441289
5294  4561139
5295  4548643
5296  4491065
5297  4459369
5298  4564167
5299  4654051
5300  4570192
5301  4520181
5302  4588522
5303  4682397
5304  4686972
5305  4576979
5306  4596453
5307  4723586
5308  4747328
5309  4681587
5310  4639421
5311  4721635
5312  4837316
5313  4768515
5314  4704369
5315  4746294
5316  4836124
5317  4878544
5318  4772577
5319  4750158
5320  4876499
5321  4924833
5322  4883495
5323  4820730
5324  4862507
5325  4990218
5326  4959254
5327  4878255
5328  4896431
5329  4982896
5330  5050105
5331  4968002
5332  4915762
5333  5026151
5334  5090762
5335  5062830
5336  4992375
5337  5002034
5338  5133208
5339  5137704
5340  5051118
5341  5049180
5342  5123922
5343  5214181
5344  5152923
5345  5074430
5346  5152918
5347  5234774
5348  5227403
5349  5155035
5350  5141978
5351  5265551
5352  5299587
5353  5218654
5354  5199012
5355  5257437
5356  5352695
5357  5328002
5358  5218294
5359  5279691
5360  5367741
5361  5382836
5362  5314170
5363  5279569
5364  5390604
5365  5461015
5366  5376968
5367  5340558
5368  5375692
5369  5480622
5370  5473855
5371  5366983
5372  5403328
5373  5496034
5374  5523047
5375  5476629
5376  5415264
5377  5506580
5378  5585139
5379  5526374
5380  5477120
5381  5495554
5382  5595372
5383  5619865
5384  5512541
5385  5521792
5386  5615049
5387  5654467
5388  5616197
5389  5532531
5390  5598623
5391  5704618
5392  5661912
5393  5599096
5394  5606578
5395  5707466
5396  5756804
5397  5655107
5398  5631715
5399  5708704
5400  5769003
5401  5758335
5402  5653943
5403  5691682
5404  5807536
5405  5793414
5406  5736322
5407  5708589
5408  5789047
5409  5870928
5410  5783858
5411  5736010
5412  5797923
5413  5867805
5414  5870078
5415  5775337
5416  5785389
5417  5906883
5418  5914347
5419  5845808
5420  5802214
5421  5866479
5422  5967458
5423  5901758
5424  5823259
5425  5879879
5426  5962674
5427  5990547
5428  5889053
5429  5860306
5430  5980191
5431  6010037
5432  5954308
5433  5894325
5434  5932374
5435  6048017
5436  6019297
5437  5928296
5438  5956623
5439  6036225
5440  6083279
5441  6003855
5442  5933326
5443  6038496
5444  6098110
5445  6057871
5446  5983714
5447  5998752
5448  6120007
5449  6125352
5450  6020338
5451  6017222
5452  6083670
5453  6156658
5454  6093884
5455  6005969
5456  6082496
5457  6161926
5458  6146319
5459  6076579
5460  6056028
5461  6171019
5462  6196508
5463  6096170
5464  6072736
5465  6132179
5466  6215843
5467  6182868
5468  6079313
5469  6128793
5470  6221502
5471  6223932
5472  6150798
5473  6105637
5474  6196617
5475  6266844
5476  6183651
5477  6133725
5478  6170800
5479  6263184
5480  6267141
5481  6151700
5482  6161998
5483  6258775
5484  6275426
5485  6221676
5486  6150307
5487  6225702
5488  6313127
5489  6254246
5490  6196839
5491  6206528
5492  6285891
5493  6319782
5494  6213402
5495  6199155
5496  6283512
5497  6315698
5498  6278679
5499  6202234
5500  6243865
5501  6354000
5502  6310269
5503  6236057
5504  6231039
5505  6308708
5506  6363788
5507  6260430
5508  6214304
5509  6298742
5510  6352462
5511  6334431
5512  6236661
5513  6254774
5514  6362026
5515  6347542
5516  6271596
5517  6248925
5518  6311594
5519  6388629
5520  6310861
5521  6244482
5522  6306723
5523  6364910
5524  6358933
5525  6270204
5526  6254958
5527  6369488
5528  6370741
5529  6298480
5530  6262767
5531  6312610
5532  6404790
5533  6341689
5534  6255402
5535  6294493
5536  6362504
5537  6376307
5538  6290438
5539  6253598
5540  6357168
5541  6390392
5542  6321342
5543  6272874
5544  6298357
5545  6398286
5546  6361732
5547  6259538
5548  6284533
5549  6351138
5550  6387956
5551  6311667
5552  6245281
5553  6337487
5554  6387780
5555  6333321
5556  6270051
5557  6268358
5558  6368425
5559  6374500
5560  6265447
5561  6258194
5562  6328221
5563  6385307
5564  6324730
5565  6237124
5566  6296318
5567  6372553
5568  6330860
5569  6264371
5570  6241960
5571  6335189
5572  6369965
5573  6269006
5574  6237515
5575  6296825
5576  6359836
5577  6329353
5578  6214235
5579  6252224
5580  6340348
5581  6325274
5582  6253617
5583  6207735
5584  6292967
5585  6357195
5586  6261737
5587  6209097
5588  6244578
5589  6312703
5590  6310534
5591  6192484
5592  6194621
5593  6297250
5594  6301390
5595  6238017
5596  6171696
5597  6230456
5598  6316403
5599  6248045
5600  6164615
5601  6186254
5602  6259981
5603  6286435
5604  6173939
5605  6139717
5606  6238141
5607  6260945
5608  6213724
5609  6125818
5610  6159279
5611  6256931
5612  6215874
5613  6129325
5614  6129053
5615  6191721
5616  6242197
5617  6151252
5618  6083843
5619  6159778
5620  6203203
5621  6169937
5622  6077177
5623  6079160
5624  6193792
5625  6179643
5626  6084416
5627  6062877
5628  6114119
5629  6182122
5630  6105255
5631  6014580
5632  6080020
5633  6133492
5634  6116910
5635  6034952
5636  6003190
5637  6108619
5638  6123092
5639  6041518
5640  5992036
5641  6024336
5642  6104697
5643  6060521
5644  5954260
5645  5984749
5646  6048450
5647  6060880
5648  5977116
5649  5925429
5650  6008758
5651  6051372
5652  5970095
5653  5914953
5654  5927770
5655  6007673
5656  5998499
5657  5892221
5658  5901343
5659  5960063
5660  5980583
5661  5912124
5662  5832742
5663  5902198
5664  5954812
5665  5898842
5666  5833849
5667  5831597
5668  5919227
5669  5922772
5670  5810013
5671  5792807
5672  5856882
5673  5880420
5674  5835369
5675  5738140
5676  5787169
5677  5871477
5678  5822649
5679  5754934
5680  5724973
5681  5799719
5682  5833135
5683  5720045
5684  5684195
5685  5731979
5686  5779391
5687  5755100
5688  5648645
5689  5668568
5690  5752987
5691  5720999
5692  5658256
5693  5617713
5694  5668042
5695  5727725
5696  5628510
5697  5573225
5698  5618560
5699  5674070
5700  5661967
5701  5552981
5702  5536208
5703  5633602
5704  5627810
5705  5555010
5706  5485131
5707  5535271
5708  5617084
5709  5544921
5710  5459251
5711  5486499
5712  5543881
5713  5553557
5714  5447376
5715  5402717
5716  5494994
5717  5509171
5718  5446490
5719  5381293
5720  5395063
5721  5494565
5722  5444989
5723  5347036
5724  5341502
5725  5393558
5726  5434638
5727  5341922
5728  5265869
5729  5342467
5730  5385829
5731  5342426
5732  5251973
5733  5241506
5734  5342324
5735  5332735
5736  5220960
5737  5202372
5738  5239624
5739  5300707
5740  5231453
5741  5134929
5742  5190203
5743  5246578
5744  5215640
5745  5131028
5746  5083039
5747  5177526
5748  5199516
5749  5099424
5750  5059100
5751  5088796
5752  5152692
5753  5109787
5754  4994194
5755  5021118
5756  5086625
5757  5081850
5758  4999934
5759  4931293
5760  5011785
5761  5064317
5762  4971651
5763  4911563
5764  4915794
5765  4989493
5766  4980167
5767  4856574
5768  4854630
5769  4916664
5770  4930253
5771  4870256
5772  4784413
5773  4840113
5774  4901338
5775  4832913
5776  4760755
5777  4751861
5778  4810772
5779  4827694
5780  4708364
5781  4690138
5782  4752250
5783  4773342
5784  4728371
5785  4626540
5786  4654474
5787  4733768
5788  4681447
5789  4603160
5790  4577375
5791  4637375
5792  4676284
5793  4571946
5794  4521660
5795  4571300
5796  4606093
5797  4581532
5798  4472208
5799  4466355
5800  4547733
5801  4523307
5802  4451157
5803  4409565
5804  4447292
5805  4508655
5806  4419416
5807  4345406
5808  4377872
5809  4416048
5810  4408306
5811  4313060
5812  4276847
5813  4369624
5814  4359504
5815  4287064
5816  4228857
5817  4254272
5818  4327819
5819  4262064
5820  4165734
5821  4186204
5822  4228419
5823  4242437
5824  4148586
5825  4096514
5826  4171897
5827  4187756
5828  4118371
5829  4050918
5830  4051412
5831  4132325
5832  4090510
5833  3990902
5834  3990904
5835  4040186
5836  4064867
5837  3974330
5838  3891257
5839  3964343
5840  3998570
5841  3935241
5842  3867141
5843  3848508
5844  3934120
5845  3928616
5846  3811953
5847  3794335
5848  3835102
5849  3878519
5850  3805716
5851  3699747
5852  3751416
5853  3809700
5854  3764287
5855  3690169
5856  3644935
5857  3726140
5858  3744772
5859  3630078
5860  3590470
5861  3622261
5862  3672332
5863  3631560
5864  3506520
5865  3537977
5866  3605010
5867  3586578
5868  3506727
5869  3433110
5870  3501650
5871  3551252
5872  3452400
5873  3382378
5874  3398253
5875  3464782
5876  3451826
5877  3333591
5878  3307613
5879  3386470
5880  3394436
5881  3321986
5882  3226338
5883  3268999
5884  3340902
5885  3266853
5886  3189002
5887  3183423
5888  3234163
5889  3261983
5890  3141947
5891  3092320
5892  3157863
5893  3180704
5894  3133222
5895  3029479
5896  3044429
5897  3132340
5898  3077283
5899  2995159
5900  2969496
5901  3009994
5902  3053296
5903  2948806
5904  2880182
5905  2933542
5906  2962807
5907  2938546
5908  2830742
5909  2814632
5910  2906918
5911  2882150
5912  2790419
5913  2744779
5914  2775764
5915  2836719
5916  2760221
5917  2665172
5918  2698044
5919  2744167
5920  2730822
5921  2639956
5922  2591356
5923  2671162
5924  2668766
5925  2589998
5926  2526699
5927  2542608
5928  2617168
5929  2561908
5930  2455057
5931  2470098
5932  2512682
5933  2516655
5934  2435357
5935  2359771
5936  2428196
5937  2458191
5938  2387322
5939  2318439
5940  2317854
5941  2386911
5942  2360290
5943  2250028
5944  2238644
5945  2280186
5946  2292478
5947  2229344
5948  2132600
5949  2199270
5950  2233686
5951  2173863
5952  2107117
5953  2080058
5954  2146547
5955  2152303
5956  2034507
5957  2002463
5958  2052374
5959  2081046
5960  2019112
5961  1913814
5962  1945561
5963  2010416
5964  1967486
5965  1888115
5966  1838688
5967  1904146
5968  1928909
5969  1832919
5970  1780113
5971  1808323
5972  1846866
5973  1820368
5974  1702224
5975  1706195
5976  1772296
5977  1741410
5978  1670141
5979  1612702
5980  1658247
5981  1715893
5982  1617146
5983  1545686
5984  1571344
5985  1615377
5986  1597261
5987  1475287
5988  1459034
5989  1531831
5990  1530596
5991  1459140
5992  1378812
5993  1414399
5994  1485897
5995  1416332
5996  1319792
5997  1320979
5998  1362376
5999  1388572
6000  1272728
6001  1220797
6002  1290587
6003  1307006
6004  1248371
6005  1161265
6006  1164795
6007  1249426
6008  1196520
6009  1097210
6010  1074214
6011  1123737
6012  1155094
6013  1071612
6014   989178
6015  1042858
6016  1071356
6017  1029909
6018   932000
6019   911036
6020   999922
6021   985278
6022   877263
6023   842874
6024   873174
6025   933702
6026   859232
6027   758201
6028   789871
6029   831661
6030   812021
6031   719608
6032   665520
6033   747720
6034   762178
6035   670349
6036   616213
6037   627861
6038   699578
6039   644132
6040   527124
6041   537649
6042   593353
6043   595133
6044   508046
6045   431757
6046   501778
6047   542906
6048   456488
6049   385277
6050   377654
6051   448434
6052   432536
6053   313762
6054   299239
6055   349407
6056   365675
6057   308626
6058   203657
6059   243633
6060   299486
6061   233375
6062   160551
6063   135635
6064   200451
6065   220418
6066   103732
6067    63360
6068   106021
6069   131880
6070    83689
6071   -20966
6072    -6805
6073    63015
6074    19984
6075   -54785
6076   -96596
6077   -46320
6078    -2984
6079  -106953
6080  -166891
6081  -139428
6082  -105641
6083  -125892
6084  -237917
6085  -245742
6086  -176036
6087  -195404
6088  -267486
6089  -324301
6090  -296991
6091  -237687
6092  -325876
6093  -397055
6094  -380902
6095  -344426
6096  -346011
6097  -450674
6098  -489287
6099  -404417
6100  -408679
6101  -488404
6102  -553966
6103  -538167
6104  -467707
6105  -533723
6106  -627163
6107  -617462
6108  -572984
6109  -561221
6110  -658098
6111  -724133
6112  -658412
6113  -636091
6114  -700073
6115  -777852
6116  -786294
6117  -698491
6118  -731074
6119  -833767
6120  -853014
6121  -813414
6122  -784649
6123  -863827
6124  -957673
6125  -899421
6126  -863865
6127  -910950
6128  -989702
6129 -1016202
6130  -934579
6131  -942868
6132 -1045199
6133 -1081937
6134 -1056477
6135 -1007491
6136 -1069972
6137 -1166098
6138 -1136758
6139 -1085045
6140 -1112551
6141 -1188547
6142 -1249162
6143 -1171913
6144 -1154650
6145 -1249971
6146 -1309507
6147 -1288557
6148 -1224599
6149 -1267233
6150 -1382263
6151 -1369336
6152 -1309158
6153 -1320108
6154 -1400407
6155 -1471310
6156 -1413749
6157 -1366567
6158 -1447755
6159 -1518753
6160 -1517463
6161 -1455254
6162 -1463882
6163 -1582184
6164 -1602090
6165 -1546121
6166 -1534839
6167 -1593971
6168 -1682498
6169 -1650240
6170 -1579781
6171 -1637590
6172 -1720761
6173 -1738614
6174 -1686657
6175 -1654960
6176 -1778150
6177 -1826803
6178 -1767690
6179 -1743076
6180 -1784280
6181 -1881432
6182 -1880443
6183 -1791924
6184 -1841154
6185 -1919012
6186 -1957881
6187 -1912008
6188 -1871638
6189 -1967084
6190 -2035104
6191 -1988130
6192 -1951463
6193 -1977436
6194 -2078736
6195 -2097304
6196 -2018040
6197 -2033734
6198 -2114500
6199 -2165742
6200 -2138656
6201 -2072829
6202 -2144609
6203 -2229149
6204 -2213193
6205 -2168391
6206 -2164552
6207 -2262220
6208 -2314011
6209 -2235373
6210 -2233693
6211 -2296112
6212 -2359243
6213 -2352007
6214 -2275031
6215 -2321140
6216 -2430931
6217 -2418154
6218 -2378500
6219 -2363643
6220 -2445215
6221 -2515952
6222 -2450239
6223 -2419317
6224 -2476421
6225 -2542938
6226 -2567036
6227 -2491593
6228 -2510058
6229 -2607760
6230 -2624035
6231 -2581824
6232 -2549569
6233 -2617941
6234 -2707424
6235 -2654431
6236 -2614910
6237 -2657511
6238 -2739411
6239 -2763355
6240 -2688366
6241 -2682975
6242 -2788523
6243 -2811404
6244 -2784173
6245 -2740885
6246 -2785035
6247 -2889234
6248 -2869243
6249 -2807416
6250 -2838889
6251 -2912051
6252 -2957013
6253 -2890977
6254 -2861816
6255 -2953386
6256 -2996170
6257 -2982401
6258 -2937238
6259 -2956921
6260 -3063451
6261 -3059108
6262 -2995280
6263 -3013154
6264 -3074442
6265 -3134378
6266 -3087184
6267 -3031359
6268 -3121115
6269 -3182980
6270 -3177065
6271 -3116499
6272 -3117576
6273 -3229236
6274 -3253689
6275 -3179168
6276 -3168580
6277 -3231496
6278 -3318387
6279 -3285982
6280 -3212280
6281 -3270764
6282 -3352211
6283 -3361892
6284 -3306607
6285 -3274398
6286 -3372565
6287 -3427950
6288 -3370488
6289 -3341704
6290 -3387970
6291 -3480529
6292 -3477330
6293 -3385069
6294 -3418998
6295 -3505348
6296 -3529768
6297 -3480698
6298 -3436850
6299 -3519405
6300 -3599927
6301 -3548211
6302 -3514704
6303 -3532912
6304 -3624669
6305 -3649424
6306 -3562649
6307 -3569953
6308 -3649114
6309 -3689622
6310 -3663761
6311 -3600608
6312 -3661710
6313 -3758562
6314 -3729541
6315 -3674355
6316 -3682366
6317 -3757511
6318 -3820281
6319 -3734958
6320 -3711285
6321 -3787695
6322 -3846829
6323 -3838909
6324 -3763147
6325 -3791399
6326 -3896193
6327 -3887034
6328 -3835123
6329 -3819346
6330 -3889026
6331 -3965322
6332 -3908907
6333 -3856165
6334 -3920964
6335 -3986453
6336 -3995738
6337 -3915761
6338 -3917337
6339 -4019250
6340 -4040758
6341 -3992201
6342 -3962994
6343 -4016329
6344 -4102873
6345 -4065267
6346 -4005504
6347 -4040743
6348 -4108649
6349 -4143973
6350 -4074116
6351 -4042446
6352 -4144697
6353 -4184332
6354 -4150730
6355 -4100003
6356 -4136917
6357 -4231044
6358 -4214803
6359 -4137610
6360 -4158098
6361 -4228442
6362 -4281372
6363 -4230691
6364 -4174355
6365 -4254843
6366 -4311682
6367 -4287640
6368 -4241968
6369 -4240928
6370 -4338519
6371 -4354330
6372 -4279076
6373 -4284504
6374 -4346439
6375 -4403446
6376 -4364795
6377 -4302021
6378 -4361860
6379 -4428899
6380 -4412774
6381 -4365118
6382 -4353592
6383 -4448836
6384 -4485075
6385 -4411333
6386 -4404113
6387 -4443146
6388 -4521182
6389 -4495280
6390 -4417858
6391 -4456116
6392 -4541348
6393 -4536613
6394 -4487049
6395 -4465377
6396 -4547539
6397 -4607157
6398 -4537415
6399 -4509007
6400 -4546672
6401 -4612014
6402 -4616963
6403 -4534242
6404 -4558001
6405 -4637840
6406 -4654630
6407 -4613787
6408 -4564387
6409 -4632826
6410 -4706793
6411 -4657399
6412 -4605255
6413 -4634980
6414 -4701612
6415 -4733262
6416 -4647485
6417 -4644230
6418 -4727761
6419 -4756267
6420 -4726586
6421 -4655985
6422 -4702489
6423 -4797896
6424 -4766187
6425 -4707652
6426 -4716496
6427 -4791953
6428 -4843429
6429 -4766585
6430 -4721410
6431 -4797184
6432 -4849536
6433 -4826954
6434 -4753943
6435 -4769089
6436 -4879149
6437 -4866566
6438 -4810489
6439 -4797751
6440 -4859517
6441 -4928025
6442 -4866089
6443 -4800718
6444 -4863627
6445 -4926384
6446 -4926978
6447 -4852100
6448 -4841881
6449 -4940080
6450 -4965321
6451 -4906426
6452 -4875243
6453 -4905356
6454 -4997074
6455 -4960758
6456 -4884828
6457 -4918586
6458 -4995913
6459 -5011172
6460 -4945040
6461 -4908043
6462 -5004410
6463 -5037765
6464 -4979162
6465 -4938811
6466 -4967369
6467 -5056122
6468 -5051345
6469 -4956596
6470 -4979040
6471 -5045136
6472 -5080551
6473 -5028514
6474 -4965089
6475 -5033509
6476 -5105716
6477 -5059663
6478 -5013429
6479 -5010125
6480 -5105782
6481 -5123971
6482 -5040751
6483 -5025657
6484 -5084180
6485 -5132564
6486 -5102790
6487 -5026621
6488 -5073634
6489 -5152673
6490 -5133252
6491 -5078007
6492 -5062402
6493 -5136024
6494 -5183592
6495 -5100212
6496 -5073712
6497 -5118034
6498 -5181046
6499 -5168803
6500 -5083852
6501 -5104306
6502 -5188041
6503 -5187041
6504 -5136999
6505 -5094974
6506 -5162637
6507 -5226351
6508 -5156099
6509 -5112381
6510 -5150240
6511 -5212979
6512 -5225308
6513 -5138658
6514 -5128863
6515 -5215864
6516 -5232916
6517 -5189015
6518 -5135148
6519 -5181209
6520 -5259361
6521 -5215292
6522 -5156362
6523 -5173627
6524 -5238658
6525 -5263363
6526 -5179471
6527 -5149359
6528 -5232117
6529 -5259873
6530 -5229496
6531 -5166515
6532 -5192526
6533 -5275327
6534 -5260794
6535 -5189159
6536 -5191167
6537 -5242458
6538 -5288704
6539 -5217660
6540 -5170469
6541 -5240536
6542 -5284559
6543 -5262078
6544 -5192261
6545 -5194021
6546 -5296642
6547 -5283230
6548 -5211482
6549 -5193861
6550 -5246598
6551 -5305822
6552 -5254190
6553 -5182036
6554 -5241148
6555 -5297244
6556 -5282635
6557 -5215136
6558 -5192021
6559 -5283889
6560 -5304846
6561 -5230945
6562 -5199784
6563 -5241033
6564 -5315536
6565 -5283874
6566 -5194485
6567 -5221900
6568 -5283608
6569 -5297304
6570 -5233856
6571 -5185046
6572 -5265418
6573 -5312197
6574 -5249663
6575 -5206836
6576 -5223463
6577 -5294446
6578 -5290697
6579 -5199936
6580 -5206556
6581 -5269291
6582 -5295363
6583 -5246069
6584 -5182066
6585 -5236887
6586 -5312973
6587 -5260754
6588 -5202594
6589 -5195989
6590 -5279395
6591 -5295264
6592 -5201918
6593 -5182173
6594 -5246920
6595 -5289022
6596 -5258898
6597 -5166939
6598 -5203279
6599 -5282678
6600 -5261466
6601 -5191756
6602 -5173354
6603 -5236586
6604 -5283503
6605 -5208536
6606 -5161258
6607 -5209549
6608 -5261648
6609 -5248822
6610 -5159754
6611 -5159339
6612 -5247346
6613 -5243938
6614 -5191582
6615 -5145742
6616 -5196404
6617 -5265445
6618 -5198263
6619 -5137502
6620 -5170621
6621 -5216171
6622 -5229062
6623 -5137277
6624 -5120119
6625 -5201581
6626 -5211506
6627 -5166235
6628 -5114499
6629 -5141761
6630 -5224119
6631 -5177491
6632 -5104659
6633 -5117272
6634 -5171457
6635 -5192562
6636 -5121246
6637 -5082638
6638 -5153431
6639 -5180432
6640 -5140564
6641 -5073806
6642 -5080636
6643 -5162844
6644 -5146799
6645 -5070553
6646 -5071880
6647 -5114150
6648 -5155748
6649 -5095866
6650 -5028436
6651 -5081030
6652 -5125820
6653 -5097024
6654 -5035048
6655 -5017772
6656 -5099199
6657 -5106709
6658 -5031760
6659 -5011772
6660 -5047799
6661 -5097440
6662 -5054197
6663 -4979872
6664 -5014609
6665 -5062603
6666 -5046257
6667 -4991693
6668 -4955540
6669 -5028377
6670 -5058731
6671 -4983642
6672 -4947069
6673 -4967199
6674 -5030402
6675 -5004688
6676 -4919191
6677 -4934913
6678 -4999511
6679 -4994826
6680 -4944667
6681 -4888002
6682 -4943666
6683 -4995109
6684 -4930795
6685 -4875937
6686 -4887737
6687 -4950029
6688 -4952511
6689 -4863908
6690 -4852250
6691 -4918426
6692 -4926757
6693 -4878962
6694 -4815523
6695 -4856608
6696 -4919149
6697 -4867457
6698 -4808991
6699 -4812512
6700 -4863935
6701 -4884699
6702 -4797578
6703 -4765979
6704 -4824039
6705 -4848904
6706 -4814466
6707 -4735049
6708 -4756919
6709 -4838950
6710 -4798600
6711 -4736046
6712 -4721706
6713 -4765787
6714 -4811670
6715 -4724791
6716 -4673508
6717 -4716844
6718 -4760735
6719 -4741310
6720 -4664299
6721 -4648157
6722 -4740856
6723 -4725714
6724 -4658984
6725 -4618877
6726 -4658032
6727 -4718164
6728 -4657136
6729 -4582952
6730 -4618674
6731 -4662940
6732 -4662267
6733 -4581920
6734 -4543606
6735 -4625146
6736 -4635252
6737 -4577640
6738 -4519111
6739 -4541921
6740 -4612268
6741 -4575672
6742 -4491224
6743 -4504975
6744 -4553813
6745 -4567430
6746 -4499234
6747 -4435593
6748 -4502347
6749 -4536448
6750 -4483457
6751 -4421824
6752 -4421855
6753 -4507847
6754 -4493641
6755 -4395343
6756 -4385069
6757 -4429180
6758 -4463685
6759 -4404463
6760 -4328368
6761 -4369780
6762 -4424953
6763 -4394865
6764 -4328787
6765 -4297606
6766 -4374401
6767 -4385225
6768 -4303579
6769 -4264105
6770 -4296595
6771 -4344448
6772 -4316493
6773 -4225639
6774 -4243151
6775 -4307361
6776 -4287454
6777 -4219432
6778 -4179360
6779 -4234809
6780 -4268805
6781 -4190349
6782 -4149174
6783 -4168640
6784 -4220292
6785 -4201932
6786 -4115727
6787 -4112001
6788 -4170508
6789 -4171248
6790 -4112112
6791 -4055426
6792 -4096836
6793 -4151186
6794 -4092877
6795 -4030951
6796 -4035100
6797 -4089901
6798 -4089101
6799 -3995312
6800 -3971714
6801 -4033589
6802 -4044058
6803 -3994088
6804 -3935928
6805 -3951943
6806 -4017029
6807 -3976666
6808 -3908254
6809 -3896524
6810 -3936842
6811 -3956569
6812 -3884371
6813 -3830034
6814 -3888259
6815 -3908999
6816 -3880953
6817 -3805589
6818 -3800807
6819 -3872988
6820 -3852834
6821 -3769124
6822 -3756145
6823 -3787787
6824 -3834726
6825 -3761207
6826 -3695799
6827 -3733891
6828 -3764685
6829 -3743610
6830 -3672090
6831 -3646191
6832 -3722484
6833 -3712995
6834 -3637749
6835 -3605388
6836 -3632658
6837 -3689040
6838 -3637253
6839 -3549447
6840 -3576149
6841 -3616669
6842 -3615152
6843 -3540674
6844 -3491230
6845 -3558934
6846 -3585018
6847 -3509044
6848 -3460580
6849 -3465971
6850 -3530179
6851 -3505060
6852 -3407507
6853 -3411758
6854 -3459441
6855 -3468535
6856 -3404969
6857 -3341065
6858 -3392902
6859 -3431367
6860 -3374795
6861 -3310742
6862 -3301815
6863 -3367793
6864 -3361590
6865 -3262860
6866 -3250939
6867 -3294532
6868 -3315704
6869 -3269566
6870 -3186552
6871 -3223095
6872 -3271860
6873 -3227032
6874 -3162570
6875 -3136241
6876 -3198829
6877 -3216259
6878 -3126735
6879 -3087351
6880 -3122744
6881 -3156070
6882 -3126285
6883 -3029241
6884 -3038393
6885 -3106828
6886 -3081132
6887 -3015408
6888 -2973582
6889 -3013483
6890 -3066194
6891 -2985560
6892 -2924329
6893 -2943494
6894 -2987782
6895 -2970564
6896 -2884468
6897 -2860827
6898 -2929522
6899 -2929593
6900 -2871338
6901 -2807569
6902 -2832747
6903 -2892224
6904 -2834584
6905 -2762084
6906 -2766703
6907 -2805859
6908 -2821760
6909 -2723004
6910 -2688772
6911 -2749711
6912 -2761597
6913 -2709924
6914 -2637403
6915 -2649651
6916 -2714802
6917 -2676674
6918 -2600308
6919 -2586232
6920 -2628048
6921 -2656308
6922 -2580664
6923 -2516587
6924 -2560387
6925 -2589727
6926 -2549336
6927 -2479490
6928 -2462744
6929 -2526718
6930 -2522501
6931 -2443701
6932 -2415997
6933 -2435489
6934 -2482416
6935 -2418523
6936 -2339195
6937 -2368995
6938 -2409729
6939 -2386969
6940 -2320402
6941 -2282780
6942 -2353546
6943 -2352682
6944 -2279253
6945 -2240458
6946 -2252844
6947 -2293828
6948 -2253674
6949 -2163191
6950 -2182496
6951 -2224903
6952 -2216916
6953 -2150689
6954 -2099522
6955 -2150749
6956 -2181642
6957 -2105553
6958 -2054641
6959 -2056596
6960 -2113818
6961 -2096450
6962 -2002471
6963 -1994205
6964 -2039400
6965 -2043016
6966 -1986773
6967 -1914731
6968 -1952101
6969 -1994341
6970 -1938197
6971 -1878816
6972 -1871054
6973 -1918013
6974 -1923352
6975 -1830110
6976 -1803627
6977 -1838024
6978 -1857410
6979 -1814949
6980 -1734184
6981 -1757166
6982 -1810088
6983 -1769084
6984 -1703994
6985 -1677213
6986 -1725063
6987 -1748318
6988 -1660552
6989 -1608380
6990 -1646698
6991 -1675180
6992 -1648198
6993 -1562685
6994 -1557623
6995 -1621536
6996 -1601153
6997 -1529988
6998 -1484644
6999 -1518083
7000 -1563219
7001 -1489124
7002 -1425336
7003 -1448434
7004 -1487413
7005 -1473917
7006 -1385337
7007 -1358759
7008 -1423515
7009 -1420228
7010 -1356931
7011 -1296406
7012 -1319409
7013 -1369861
7014 -1324241
7015 -1243503
7016 -1247795
7017 -1286550
7018 -1299641
7019 -1215069
7020 -1161266
7021 -1210167
7022 -1235958
7023 -1176100
7024 -1117513
7025 -1112850
7026 -1178287
7027 -1150071
7028 -1061597
7029 -1047020
7030 -1089772
7031 -1105612
7032 -1040889
7033  -964672
7034 -1017870
7035 -1046199
7036 -1011049
7037  -939194
7038  -913534
7039  -980109
7040  -974626
7041  -886374
7042  -856033
7043  -880227
7044  -919472
7045  -873629
7046  -788573
7047  -810050
7048  -853268
7049  -828775
7050  -763491
7051  -717006
7052  -768511
7053  -788094
7054  -709123
7055  -664937
7056  -677342
7057  -724812
7058  -702837
7059  -608451
7060  -605655
7061  -649479
7062  -642165
7063  -581720
7064  -526700
7065  -562456
7066  -605076
7067  -535611
7068  -484051
7069  -485246
7070  -530687
7071  -517877
7072  -423601
7073  -406750
7074  -449464
7075  -458118
7076  -409809
7077  -332734
7078  -362306
7079  -415826
7080  -363036
7081  -298909
7082  -283664
7083  -321690
7084  -341160
7085  -250716
7086  -209374
7087  -256127
7088  -274184
7089  -231823
7090  -156323
7091  -155022
7092  -216723
7093  -182613
7094  -115937
7095   -88866
7096  -123769
7097  -151213
7098   -82288
7099   -21494
7100   -54874
7101   -77876
7102   -53942
7103    21242
7104    37493
7105   -16893
7106     3278
7107    66167
7108    98128
7109    78512
7110    33458
7111    90537
7112   163088
7113   142040
7114   114598
7115   126989
7116   199013
7117   240650
7118   178831
7119   178622
7120   236552
7121   287128
7122   276709
7123   221747
7124   263184
7125   349614
7126   346829
7127   310069
7128   302344
7129   372821
7130   427160
7131   375802
7132   352309
7133   415285
7134   468956
7135   478157
7136   416446
7137   444351
7138   529671
7139   539110
7140   504379
7141   482324
7142   541823
7143   615614
7144   579334
7145   541638
7146   589529
7147   648657
7148   674572
7149   616301
7150   607456
7151   700044
7152   729028
7153   701988
7154   672932
7155   717329
7156   803253
7157   776270
7158   727127
7159   750912
7160   821385
7161   856343
7162   813282
7163   783805
7164   860560
7165   911170
7166   897280
7167   855902
7168   875153
7169   968430
7170   969255
7171   914844
7172   927696
7173   985482
7174  1040912
7175  1008108
7176   959012
7177  1027158
7178  1087051
7179  1077185
7180  1043986
7181  1049750
7182  1128466
7183  1159648
7184  1103464
7185  1100941
7186  1143443
7187  1217391
7188  1202312
7189  1139977
7190  1188372
7191  1260515
7192  1270038
7193  1238101
7194  1208366
7195  1294041
7196  1333759
7197  1297639
7198  1276817
7199  1314570
7200  1381111
7201  1393250
7202  1328706
7203  1355544
7204  1414712
7205  1447688
7206  1414613
7207  1385369
7208  1445353
7209  1519239
7210  1483375
7211  1451667
7212  1473312
7213  1543853
7214  1567227
7215  1508334
7216  1512253
7217  1579851
7218  1615703
7219  1605310
7220  1554623
7221  1604547
7222  1677997
7223  1663896
7224  1626986
7225  1628575
7226  1692471
7227  1748475
7228  1690677
7229  1674268
7230  1739115
7231  1784329
7232  1781001
7233  1731443
7234  1756684
7235  1835339
7236  1833071
7237  1789227
7238  1790335
7239  1846290
7240  1915618
7241  1868841
7242  1834404
7243  1890016
7244  1938438
7245  1951902
7246  1903928
7247  1904400
7248  1988215
7249  2010848
7250  1969491
7251  1958690
7252  1996320
7253  2073393
7254  2044506
7255  1999740
7256  2040535
7257  2087981
7258  2113468
7259  2069237
7260  2060644
7261  2138512
7262  2162383
7263  2137780
7264  2111904
7265  2142918
7266  2220683
7267  2208863
7268  2156475
7269  2178838
7270  2242227
7271  2278176
7272  2241500
7273  2206009
7274  2280311
7275  2328691
7276  2299548
7277  2271739
7278  2278544
7279  2370225
7280  2379207
7281  2316003
7282  2326832
7283  2382458
7284  2425398
7285  2405447
7286  2351593
7287  2407703
7288  2464803
7289  2457167
7290  2424723
7291  2420835
7292  2495661
7293  2538919
7294  2477538
7295  2467760
7296  2515447
7297  2572889
7298  2556385
7299  2500093
7300  2531114
7301  2611122
7302  2613849
7303  2579178
7304  2555540
7305  2628954
7306  2681312
7307  2629811
7308  2607202
7309  2642100
7310  2703599
7311  2712459
7312  2647835
7313  2666642
7314  2744323
7315  2760510
7316  2735029
7317  2694771
7318  2746552
7319  2823501
7320  2789233
7321  2752454
7322  2770130
7323  2836083
7324  2869808
7325  2805571
7326  2796458
7327  2867063
7328  2892803
7329  2879644
7330  2832818
7331  2861102
7332  2944274
7333  2931978
7334  2892716
7335  2900797
7336  2946773
7337  3000561
7338  2951199
7339  2921537
7340  2974663
7341  3027767
7342  3019243
7343  2972710
7344  2977750
7345  3068125
7346  3068318
7347  3024580
7348  3021621
7349  3067239
7350  3119339
7351  3087374
7352  3041679
7353  3091525
7354  3143294
7355  3147703
7356  3107675
7357  3094872
7358  3174701
7359  3200867
7360  3154808
7361  3141361
7362  3167708
7363  3238180
7364  3226990
7365  3173097
7366  3202624
7367  3258917
7368  3272422
7369  3236036
7370  3206326
7371  3273081
7372  3315441
7373  3281188
7374  3257247
7375  3279857
7376  3349272
7377  3354564
7378  3293144
7379  3307734
7380  3358967
7381  3385745
7382  3357535
7383  3318462
7384  3376074
7385  3430462
7386  3400442
7387  3372121
7388  3380624
7389  3451307
7390  3464385
7391  3406140
7392  3403790
7393  3453678
7394  3491502
7395  3479191
7396  3424279
7397  3474097
7398  3534989
7399  3518025
7400  3485847
7401  3475464
7402  3530762
7403  3573344
7404  3514565
7405  3503735
7406  3547078
7407  3595559
7408  3593357
7409  3532870
7410  3555074
7411  3622580
7412  3620481
7413  3583138
7414  3567699
7415  3618941
7416  3674230
7417  3632838
7418  3600823
7419  3637184
7420  3685105
7421  3695837
7422  3634251
7423  3633326
7424  3703763
7425  3719477
7426  3690954
7427  3662226
7428  3694522
7429  3767735
7430  3733907
7431  3690973
7432  3708300
7433  3764659
7434  3786988
7435  3732570
7436  3709874
7437  3783924
7438  3813466
7439  3792168
7440  3740932
7441  3770747
7442  3841129
7443  3833137
7444  3776398
7445  3784129
7446  3833362
7447  3877003
7448  3830822
7449  3788924
7450  3846222
7451  3892411
7452  3878287
7453  3834188
7454  3827446
7455  3906720
7456  3917418
7457  3867382
7458  3856512
7459  3897338
7460  3948954
7461  3923621
7462  3863654
7463  3908845
7464  3955806
7465  3955475
7466  3916535
7467  3890545
7468  3963040
7469  3992963
7470  3947687
7471  3930064
7472  3954664
7473  4016954
7474  4003762
7475  3939009
7476  3955685
7477  4015921
7478  4022887
7479  3990756
7480  3957578
7481  4016436
7482  4062122
7483  4024916
7484  3990064
7485  4007193
7486  4061075
7487  4077976
7488  4008899
7489  4014443
7490  4067609
7491  4091384
7492  4065788
7493  4016560
7494  4057573
7495  4113177
7496  4089791
7497  4050644
7498  4053313
7499  4108323
7500  4134529
7501  4083988
7502  4065865
7503  4110131
7504  4142867
7505  4132306
7506  4074489
7507  4091927
7508  4160319
7509  4149591
7510  4111002
7511  4101484
7512  4141954
7513  4188844
7514  4136982
7515  4109918
7516  4148098
7517  4183535
7518  4185701
7519  4130153
7520  4124209
7521  4196989
7522  4193933
7523  4166342
7524  4141107
7525  4184779
7526  4230854
7527  4190525
7528  4148758
7529  4179139
7530  4212998
7531  4236881
7532  4178675
7533  4163140
7534  4227121
7535  4246745
7536  4208996
7537  4176902
7538  4198978
7539  4261314
7540  4238111
7541  4186867
7542  4202818
7543  4245420
7544  4262646
7545  4224400
7546  4185967
7547  4247923
7548  4274119
7549  4242992
7550  4211731
7551  4213917
7552  4281601
7553  4279196
7554  4217053
7555  4227477
7556  4265319
7557  4299924
7558  4261385
7559  4209909
7560  4254099
7561  4295536
7562  4274398
7563  4241203
7564  4229645
7565  4298120
7566  4310370
7567  4254285
7568  4235122
7569  4270864
7570  4316841
7571  4289767
7572  4231031
7573  4259199
7574  4310859
7575  4311759
7576  4264916
7577  4240525
7578  4299705
7579  4332095
7580  4277063
7581  4246899
7582  4271548
7583  4324685
7584  4312988
7585  4249531
7586  4264810
7587  4319003
7588  4320500
7589  4284898
7590  4242623
7591  4287244
7592  4340025
7593  4292933
7594  4257945
7595  4272063
7596  4316275
7597  4337355
7598  4260516
7599  4257136
7600  4308389
7601  4331575
7602  4293322
7603  4244581
7604  4273938
7605  4335243
7606  4308778
7607  4267315
7608  4261037
7609  4311276
7610  4331810
7611  4275257
7612  4245163
7613  4297530
7614  4323467
7615  4303168
7616  4247188
7617  4263563
7618  4321291
7619  4314232
7620  4263973
7621  4248833
7622  4285922
7623  4331899
7624  4277420
7625  4235139
7626  4266108
7627  4307255
7628  4300305
7629  4252269
7630  4241085
7631  4297813
7632  4303423
7633  4258173
7634  4232579
7635  4259012
7636  4308910
7637  4279965
7638  4223279
7639  4253235
7640  4280008
7641  4299129
7642  4242404
7643  4216885
7644  4270473
7645  4290502
7646  4249501
7647  4218078
7648  4230286
7649  4287904
7650  4267932
7651  4207928
7652  4215864
7653  4253760
7654  4274768
7655  4230194
7656  4185592
7657  4226702
7658  4263195
7659  4239934
7660  4197646
7661  4189910
7662  4245577
7663  4251056
7664  4186994
7665  4182740
7666  4209032
7667  4237020
7668  4210765
7669  4159618
7670  4188740
7671  4231131
7672  4205947
7673  4171061
7674  4149670
7675  4202098
7676  4221193
7677  4161564
7678  4141627
7679  4176081
7680  4204035
7681  4188366
7682  4123770
7683  4144061
7684  4190576
7685  4178420
7686  4133371
7687  4105812
7688  4150729
7689  4187997
7690  4126195
7691  4101106
7692  4119537
7693  4158745
7694  4155101
7695  4089547
7696  4087253
7697  4135729
7698  4135777
7699  4100247
7700  4061411
7701  4093499
7702  4142376
7703  4099456
7704  4049564
7705  4060756
7706  4101598
7707  4107919
7708  4040738
7709  4028597
7710  4077579
7711  4090266
7712  4055459
7713  4013514
7714  4029183
7715  4083056
7716  4052603
7717  4006111
7718  4000143
7719  4027686
7720  4058799
7721  4002234
7722  3963164
7723  4012852
7724  4034501
7725  4017103
7726  3957278
7727  3954925
7728  4012737
7729  4005512
7730  3949591
7731  3933031
7732  3958793
7733  4002543
7734  3952269
7735  3905673
7736  3930283
7737  3965942
7738  3956543
7739  3901833
7740  3878375
7741  3943839
7742  3945262
7743  3889708
7744  3863376
7745  3887757
7746  3929321
7747  3907689
7748  3835882
7749  3854729
7750  3883370
7751  3890211
7752  3842302
7753  3810530
7754  3856654
7755  3886938
7756  3840168
7757  3797972
7758  3804794
7759  3851013
7760  3839517
7761  3772579
7762  3766268
7763  3808343
7764  3821137
7765  3781288
7766  3734708
7767  3767945
7768  3802560
7769  3772528
7770  3721920
7771  3709929
7772  3755925
7773  3773748
7774  3703592
7775  3690848
7776  3723713
7777  3745792
7778  3714683
7779  3652416
7780  3672496
7781  3712029
7782  3689523
7783  3651547
7784  3628362
7785  3665668
7786  3692681
7787  3633851
7788  3602383
7789  3627634
7790  3652056
7791  3638999
7792  3574818
7793  3580820
7794  3622664
7795  3612659
7796  3569562
7797  3542584
7798  3568088
7799  3602993
7800  3556412
7801  3511817
7802  3527633
7803  3555170
7804  3558193
7805  3496826
7806  3477871
7807  3522520
7808  3523622
7809  3488829
7810  3447378
7811  3460830
7812  3504381
7813  3471628
7814  3420719
7815  3426527
7816  3452059
7817  3465122
7818  3408444
7819  3385518
7820  3422665
7821  3433172
7822  3392821
7823  3349882
7824  3352791
7825  3405482
7826  3379930
7827  3333168
7828  3317105
7829  3349907
7830  3361293
7831  3318921
7832  3268688
7833  3309899
7834  3329535
7835  3298958
7836  3251293
7837  3246979
7838  3295615
7839  3288775
7840  3225926
7841  3214099
7842  3234993
7843  3259366
7844  3222652
7845  3162578
7846  3191852
7847  3226283
7848  3206023
7849  3156125
7850  3123878
7851  3173282
7852  3187022
7853  3131898
7854  3099141
7855  3110955
7856  3144317
7857  3123721
7858  3059510
7859  3067074
7860  3103815
7861  3098579
7862  3050905
7863  3014485
7864  3049405
7865  3075114
7866  3019623
7867  2994218
7868  2986370
7869  3024008
7870  3023313
7871  2953247
7872  2940762
7873  2984335
7874  2983966
7875  2944010
7876  2888450
7877  2921001
7878  2959753
7879  2921014
7880  2871090
7881  2869960
7882  2903436
7883  2916658
7884  2844739
7885  2813808
7886  2851693
7887  2869033
7888  2837726
7889  2784698
7890  2789390
7891  2833005
7892  2813665
7893  2766842
7894  2734813
7895  2772622
7896  2795257
7897  2734399
7898  2697293
7899  2720341
7900  2740132
7901  2729380
7902  2659038
7903  2657856
7904  2696862
7905  2691307
7906  2644151
7907  2610931
7908  2630584
7909  2671791
7910  2618663
7911  2569009
7912  2588244
7913  2614094
7914  2609628
7915  2549617
7916  2517674
7917  2562571
7918  2573406
7919  2529663
7920  2483922
7921  2493931
7922  2537313
7923  2509799
7924  2444275
7925  2453600
7926  2470664
7927  2490286
7928  2428050
7929  2387850
7930  2418927
7931  2436270
7932  2398274
7933  2359816
7934  2351340
7935  2398129
7936  2385770
7937  2320151
7938  2304497
7939  2336265
7940  2350414
7941  2315252
7942  2251540
7943  2281001
7944  2307558
7945  2276505
7946  2233704
7947  2209917
7948  2254295
7949  2252950
7950  2195169
7951  2172588
7952  2188369
7953  2220139
7954  2178066
7955  2123399
7956  2135674
7957  2170148
7958  2144886
7959  2097985
7960  2068038
7961  2106349
7962  2119113
7963  2070250
7964  2033482
7965  2044538
7966  2071264
7967  2066499
7968  1989403
7969  1988406
7970  2017366
7971  2017302
7972  1975531
7973  1933890
7974  1954725
7975  1986913
7976  1933177
7977  1899520
7978  1899629
7979  1926991
7980  1920408
7981  1858880
7982  1833242
7983  1872744
7984  1874768
7985  1843598
7986  1790452
7987  1805997
7988  1840028
7989  1807880
7990  1755932
7991  1751004
7992  1772679
7993  1783820
7994  1719708
7995  1692128
7996  1716646
7997  1737033
7998  1702075
7999  1649636
8000  1646294
8001  1690483
8002  1669486
8003  1621732
8004  1596075
8005  1629957
8006  1644084
8007  1595890
8008  1543719
8009  1565942
8010  1583846
8011  1570052
8012  1510503
8013  1494216
8014  1540724
8015  1536416
8016  1479762
8017  1455277
8018  1465937
8019  1500325
8020  1457397
8021  1397478
8022  1411795
8023  1439465
8024  1425856
8025  1373744
8026  1342265
8027  1387614
8028  1389124
8029  1342586
8030  1303382
8031  1310487
8032  1343000
8033  1326498
8034  1247013
8035  1259677
8036  1282711
8037  1286397
8038  1235225
8039  1192113
8040  1222021
8041  1245384
8042  1203600
8043  1162452
8044  1146786
8045  1188360
8046  1179933
8047  1119498
8048  1101356
8049  1129542
8050  1138313
8051  1107183
8052  1043232
8053  1061311
8054  1087961
8055  1070398
8056  1019043
8057   995601
8058  1031689
8059  1043370
8060   977456
8061   956895
8062   959786
8063   984471
8064   960101
8065   901039
8066   898307
8067   942303
8068   921650
8069   885818
8070   844780
8071   877079
8072   889365
8073   842544
8074   794944
8075   815221
8076   828010
8077   822182
8078   758451
8079   751538
8080   785665
8081   781333
8082   732867
8083   693642
8084   701333
8085   745283
8086   693261
8087   654422
8088   650985
8089   678884
8090   677063
8091   613656
8092   587691
8093   627576
8094   621610
8095   594829
8096   541468
8097   551826
8098   584589
8099   558414
8100   506959
8101   502244
8102   513457
8103   537164
8104   473225
8105   440075
8106   463609
8107   481896
8108   445857
8109   401959
8110   388663
8111   431648
8112   415295
8113   363629
8114   343775
8115   359935
8116   377857
8117   334945
8118   289920
8119   302799
8120   339309
8121   268766
##END NTUPLES=NMR FID
##END=
