# Supplementary material for: An untargeted multi-technique metabolomics approach to studying intracellular metabolites of HepG2 cells exposed to 2,3,7,8-tetrachlorodibenzo-p-dioxin
Source: BMC Genomics. 2011 May 20;12:251. doi: 10.1186/1471-2164-12-251 (PMC3141663; doi:10.1186/1471-2164-12-251)
Supplement: Additional file 2 — Metadata and NMR raw data: ZIP file containing: -All NMR raw data (in JCAMP-DX format ".dx") -The metadata on NMR (polars & apolars), LC-MS and GC-MS data sets (as Tab delimited files ".txt"). [file 1471-2164-12-251-S2.ZIP › TE/Ainhoa/SAFETY COPY D Disk/TRABAJO/ARTICLES/ARTICLE Metabolomics TCDD_ACCEPTED/JCAMP_DX_NMR_data_and_all_metadata/NMR_polar_TCDD_p17.5D.dx]

##TITLE=NMR_polar_TCDD_p17.5D
##JCAMPDX= 6.0         $$ Bruker NMR JCAMP-DX V2.0
##DATA TYPE= NMR FID
##DATA CLASS= NTUPLES
##ORIGIN= Bruker BioSpin GmbH
##OWNER= bruker
$$ 1.72 TOPSPIN		Version 2.1
$$ 2011-04-15 14:55:38.156 +0200  WUR\bruker@RIK1030
$$ Compression mode = fixed
##.OBSERVE FREQUENCY= 400.13188529
##.OBSERVE NUCLEUS= ^1H
##.DELAY= (6, 6)
##.ACQUISITION MODE= SIMULTANEOUS (DQD)
##.ACQUISITION SCHEME= undefined
##.AVERAGES= 1024
##.DIGITISER RES= 18
##SPECTROMETER/DATA SYSTEM= avance400
##.PULSE SEQUENCE= zgpr
##.SOLVENT NAME= D2O
##.SHIFT REFERENCE= INTERNAL, D2O, 1, 12.29218
##AUDIT TRAIL= $$ (NUMBER, WHEN, WHO, WHERE, PROCESS, VERSION, WHAT)
$$ ##TITLE= Audit trail, TOPSPIN		Version 1.3
$$ ##JCAMPDX= 5.01
$$ ##ORIGIN= Bruker BioSpin GmbH
$$ ##OWNER= bruker
$$ $$ P:\NMR-data/data/WUR-bruker/nmr/AR230708.5D_2/1/audita.txt
$$ ##AUDIT TRAIL=  $$ (NUMBER, WHEN, WHO, WHERE, VERSION, WHAT)
(   1,<2008-07-30 20:05:08.858 +0200>,<WUR\bruker>,<RIK1030>,<TOPSPIN 1.3>,
      <created by zg, POWCHK disabled, PULCHK disabled
       configuration hash MD5:
       D1 93 94 B6 6B D6 3B BD 35 EA 0D 0D AE B0 63 FA
       data hash MD5: 16K
       79 F0 F0 33 26 7A F5 3B B4 A1 61 01 4D D3 2E D0>)
(   2,<2008-07-30 20:05:16.061 +0200>,<WUR\bruker>,<RIK1030>,<TOPSPIN 1.3>,
      <user comment:
       ICON-NMR User ID: WUR\bruker
       data hash MD5: 16K
       79 F0 F0 33 26 7A F5 3B B4 A1 61 01 4D D3 2E D0>)
(   3,<2008-07-30 20:05:16.421 +0200>,<WUR\bruker>,<RIK1030>,<TOPSPIN 1.3>,
      <wrpa from 1 1 "AR230708.5D" "WUR-bruker" "D:\NMRautomation"
       data hash MD5: 16K
       79 F0 F0 33 26 7A F5 3B B4 A1 61 01 4D D3 2E D0>)
(   4,<2011-04-15 14:55:36.281 +0200>,<WUR\bruker>,<RIK1030>,<proc1d>,<TOPSPIN 2.1>,
      <convdta from       1 "NMR_polar_TCDD_p17.5D" "Ainhoa_raw_data" "P:\NMR-data"
       data hash MD5: 16244
       5C 06 36 4C 4D 97 D8 F2 B9 9C 81 E1 80 45 AC 83>)
$$ ##END=
$$ 
$$ $$ hash MD5
$$ $$ 68 19 A9 55 F6 EA 29 4C 8C 39 88 E6 43 BF E2 9A
##$RELAX= 
##$BRUKER FILE EXP=format.temp
$$ EDIT_PAR COMMAND FILE
$$ 
$$ DI_MODE         LONG
$$ ED_ENTRY        ACQU
$$ ORDER           FILE
$$ 
$$ 
$$ HEADER		"F2 - Acquisition Parameters"
$$ T_NAME		Date_
$$ 		TYPE	R64
$$ 		CLASS	ACQU
$$ 		SUBRANGE 0.0 50000000
$$ 		REL	"Date_=itodate(DATE)"
$$ 		INV_REL	"DATE=datetoi(Date_,DATE)"
$$ 		FORMAT	"%14.0f"
$$ 		TEXT	" "
$$ END
$$ T_NAME		Time
$$ 		TYPE	R32
$$ 		CLASS	ACQU
$$ 		SUBRANGE 0.0 1000000
$$ 		REL	"Time=itotime(DATE)"
$$ 		INV_REL	"DATE=timetoi(Time,DATE)"
$$ 		FORMAT	"%14.2f"
$$ 		TEXT	" "
$$ END
$$ NAME		INSTRUM
$$ 		TEXT	" "
$$ END
$$ NAME		PROBHD
$$ 		FORMAT	"%14.14s"
$$ 		TEXT	" "
$$ END
$$ NAME		PULPROG
$$ 		TEXT	" "
$$ END
$$ NAME		TD
$$ 		TEXT	" "
$$ END
$$ NAME		SOLVENT
$$ 		TEXT	" "
$$ END
$$ NAME		NS
$$ 		TEXT	" "
$$ END
$$ NAME		DS
$$ 		TEXT	" "
$$ END
$$ T_NAME		SWH
$$ 		TYPE	R32
$$ 		CLASS	ACQU
$$ 		SUBRANGE 0.0 1e8
$$ 		REL	"SWH=SW*SFO1"
$$ 		INV_REL "SW=SWH/SFO1"
$$ 		UNIT	"Hz"
$$ 		FORMAT	"%14.3f Hz"
$$ 		TEXT	" "
$$ END
$$ T_NAME          FIDRES
$$                 TYPE    R32
$$                 CLASS   ACQU
$$                 SUBRANGE 0.0 100000
$$                 REL     "FIDRES=SW*SFO1/TD"
$$                 INV_REL "TD = nextpow(SW*SFO1/FIDRES)"
$$ 		UNIT	"Hz"
$$ 		FORMAT	"%14.6f Hz"
$$ 		TEXT	" "
$$ END
$$ T_NAME          AQ
$$ 		TYPE	R32
$$ 		CLASS	ACQU
$$ 		SUBRANGE 0.0 1000
$$ 		REL	"AQ=aqcalc(SW,SFO1,TD,DIGTYP)"
$$ 		INV_REL	"TD=tdcalc(SW,SFO1,1.0e6*AQ,DIGTYP)"
$$ 		UNIT	"sec"
$$ 		FORMAT	"%14.7f sec"
$$ 		TEXT	" "
$$ END
$$ NAME		RG
$$ 		TEXT	" "
$$ END
$$ T_NAME          DW
$$ 		TYPE	R32
$$ 		CLASS	ACQU
$$ 		SUBRANGE 0.0 1000000
$$ 		REL	"DW=1/(2*SW*SFO1)"
$$ 		INV_REL	"SW=1000000/(2*(0.005+DW)*SFO1)"
$$ 		UNIT	"usec"
$$ 		FORMAT	"%14.3lf usec"
$$ 		TEXT	" "
$$ END
$$ NAME		DE
$$ 		FORMAT	"%14.2f usec"
$$ 		TEXT	" "
$$ END
$$ NAME		TE
$$ 		FORMAT	"%14.1f K"
$$ 		TEXT	" "
$$ END
$$ T_NAME		D1
$$ 		TYPE	R32
$$ 		CLASS	ACQU
$$ 		SUBRANGE 0.0 1e38
$$ 		REL	"D1=D[1]"
$$ 		INV_REL	"D[1]=D1"
$$ 		UNIT	"sec"
$$ 		FORMAT	"%14.8f sec"
$$ 		TEXT	" "
$$ END
$$ T_NAME		d12
$$ 		TYPE	R32
$$ 		SUBRANGE 0.0 1e8
$$ 		CLASS	ACQU
$$ 		REL	"d12=20u"
$$ 		INV_REL	"D[0]=d12"
$$ 		UNIT	"sec"
$$ 		TEXT	" "
$$ 		FORMAT	"%14.8f sec"
$$ 		NONEDIT
$$ END
$$ NAME		TD0
$$ 		TEXT	" "
$$ END
$$ HEADER		"======== CHANNEL f1 ========"
$$ NAME		NUC1
$$ 		NONEDIT
$$ 		TEXT	" "
$$ END
$$ T_NAME		P1
$$ 		TYPE	R32
$$ 		CLASS	ACQU
$$ 		SUBRANGE 0.0 1.0e10
$$ 		REL	"P1=P[1]"
$$ 		INV_REL	"P[1]=P1"
$$ 		UNIT	"usec"
$$ 		FORMAT	"%14.2f usec"
$$ 		TEXT	" "
$$ END
$$ T_NAME		PL1
$$ 		TYPE	R32
$$ 		CLASS	ACQU
$$ 		SUBRANGE -6.0 1e38
$$ 		REL	"PL1=PL[1]"
$$ 		INV_REL	"PL[1]=PL1"
$$ 		UNIT	"dB"
$$ 		FORMAT	"%14.2f dB"
$$ 		TEXT	" "
$$ END
$$ T_NAME		PL9
$$ 		TYPE	R32
$$ 		CLASS	ACQU
$$ 		SUBRANGE -6.0 1e38
$$ 		REL	"PL9=PL[9]"
$$ 		INV_REL	"PL[9]=PL9"
$$ 		UNIT	"dB"
$$ 		FORMAT	"%14.2f dB"
$$ 		TEXT	" "
$$ END
$$ NAME		SFO1
$$ 		FORMAT	"%14.7f MHz"
$$ 		TEXT	" "
$$ END
##$RELAX= 
##$BRUKER FILE EXP=scon
$$ ##TITLE= Parameter file, TOPSPIN		Version 1.3
$$ ##JCAMPDX= 5.0
$$ ##DATATYPE= Parameter Values
$$ ##ORIGIN= Bruker BioSpin GmbH
$$ ##OWNER= bruker
$$ $$ 2008-07-30 19:02:03.891 +0200  WUR\bruker@RIK1030
$$ $$ D:\NMRautomation/data/WUR-bruker/nmr/AR230708.5D/1/scon
$$ ##$BLKPA= (0..15)
3 3 3 3 3 3 3 3 3 3 3 3 3 3 3 3 
$$ ##$BLKTR= (0..15)
3 3 3 3 3 3 3 3 3 3 3 3 3 3 3 3 
$$ ##$DE1= 2
$$ ##$DE2= 2
$$ ##$DEADC= 4
$$ ##$DEPA= 2
$$ ##$DERX= 3
$$ ##$PHASP4= (0..15)
0.5 0.5 0.5 0.5 0.5 0.5 0.5 0.5 0.5 0.5 0.5 0.5 0.5 0.5 0.5 0.5 
$$ ##$PHASPR= (0..15)
3 3 3 3 3 3 3 3 3 3 3 3 3 3 3 3 
$$ ##$SHAPPR= (0..15)
1.6 1.6 1.6 1.6 1.6 1.6 1.6 1.6 1.6 1.6 1.6 1.6 1.6 1.6 1.6 1.6 
$$ ##END=
##$RELAX= 
##$BRUKER FILE EXP=prosol_History
$$ #*******************************************************************
$$ #
$$ # $Source: /sc/CvsTree/sc/gen/src/prg/scripts/tix/prosol/lib/lists/default,v $
$$ #
$$ # Copyright (c) 1999
$$ # BRUKER ANALYTIK GMBH
$$ # D-76287 Rheinstetten, Germany
$$ #
$$ # All Rights Reserved
$$ #
$$ #
$$ # $Id: default,v 1.11.6.4 2006/06/09 10:27:10 ber Exp $
$$ #
$$ #*******************************************************************
$$ #../conf/instr/spect/prosol/relations/default
$$ #avance-version (05/10/24)
$$ #
$$ #pulses
$$ #
$$ P[0]=P90[F1];				#  90 deg pulse F1
$$ P[1]=P90[F1];				#  90 deg pulse F1
$$ P[2]=P90[F1]*2;				# 180 deg pulse F1
$$ P[3]=P90[F2];				#  90 deg pulse F2
$$ P[4]=P90[F2]*2;				# 180 deg pulse F2
$$ P[5]=PTOC[F1]*0.66;			#  60 deg pulse F1, TOCSY 
$$ P[6]=PTOC[F1];				#  90 deg pulse F1, TOCSY
$$ P[7]=PTOC[F1]*2;			# 180 deg pulse F1, TOCSY
$$ P[8]=PSH3[F1];                          #  90 deg selective F1, WET
$$ P[9]=PTOC[F2];				#  90 deg pulse F2, TOCSY
$$ P[10]=PTOC[F2]*2;			# 180 deg pulse F2, TOCSY
$$ P[11]=PSH1[F1];				#  90 deg selective F1
$$ P[12]=PSH2[F1];				# 180 deg selective F1
$$ #
$$ P[14]=PSH3[F2];				# 180 deg inversion, adiabatic
$$ P[15]=TROE[F1];				# cw pulse F1, ROESY
$$ P[18]=PSH7[F1];				# off-resonance presat F1
$$ P[21]=P90[F3];				#  90 deg pulse F3
$$ P[22]=P90[F3]*2;			# 180 deg pulse F3
$$ P[23]=P90[F4];				#  90 deg pulse F4
$$ P[24]=PSH2[F2];				# 180 deg refocussing, adiabatic
$$ P[25]=PROE[F1]*2;			# 180 deg pulse, Shaka ROESY
$$ P[27]=P90[F1];				#  90 deg pulse F1, WATERGATE
$$ #
$$ P[29]=PSH8[F1];                         # flip back pulse
$$ P[31]=PSH15[F2];                        # 180 deg adiabatic, F2, 13C x-filter
$$ P[32]=PSH16[F1];                        # 180 deg adiabatic, F1, z-spoil
$$ #P[33]=PSH[F1];                         #  90 deg, F1, hadamard
$$ #P[34]=PSH[F1];                         # 180 deg, F1, hadamard
$$ #P[35]=PSH[F2];                         #  90 deg, F2, hadamard
$$ #P[36]=PSH[F2];                         # 180 deg, F2, hadamard
$$ #P[37]=PSH[F3];                         #  90 deg, F3, hadamard
$$ #P[38]=PSH[F3];                         # 180 deg, F3, hadamard
$$ #
$$ P[63]=PSH11[F2];                        # 180 deg adiabatic decoupling, F2, 13C
$$ #
$$ #decoupling pulses
$$ #
$$ PCPD[1]=PCPDP[F1];			# 90 deg pulse F1, dec.
$$ PCPD[2]=PCPDP[F2];			# 90 deg pulse F2, dec.
$$ PCPD[3]=PCPDP[F3];			# 90 deg pulse F3, dec.
$$ #
$$ #power levels
$$ #
$$ PL[1]=PL90[F1];				# high power, F1
$$ PL[2]=PL90[F2];				# high power, F2
$$ PL[3]=PL90[F3];				# high power, F3
$$ PL[4]=PL90[F4];				# high power, F4
$$ PL[9]=PLCW[F1];				# presat power, F1
$$ PL[10]=PLTOC[F1];			# TOCSY power, F1
$$ PL[11]=PLROE[F1];			# ROESY power, F1
$$ PL[12]=PLCPDP[F2];			# dec. power, F2
$$ PL[13]=PLCPD2[F2];			# dec. power 2, F2
$$ PL[14]=PLNOE[F2];			# low power cw, F2
$$ PL[15]=PLTOC[F2];			# TOCSY power, F2
$$ PL[16]=PLCPDP[F3];			# dec. power, F3
$$ PL[18]=PL90[F1];			# WATERGATE power, F1
$$ PL[19]=PLCPDP[F1];			# dec. power, F1
$$ PL[21]=PLCW[F2];			# 
$$ PL[23]=PLTOC[F3];			# TOCSY power, F3
$$ PL[24]=PLHD[F2];			# HD decoupling, F2
$$ PL[25]=PLSH8U[F2];			# Eretic, F2
$$ PL[27]=PLROE[F1];			# Shaka Spinlock
$$ PL[30]=PLCPDP[F2];			# dec. power, F2, 13C (=pl12)
$$ PL[31]=PLUSER2[F2];			# dec. power, F2, 13C, cw bilev
$$ #
$$ #shapes
$$ #
$$ SP[1]=PLSH1[F1];			#  90 deg selective F1
$$ SP[2]=PLSH2[F1];			# 180 deg selective F1
$$ SP[3]=PLSH3[F2];			# adiabatic 180 deg, F2, inversion
$$ SP[6]=PLSH7[F1];			# off-resonance presat F1
$$ SP[7]=PLSH2[F2];			# adiabatic 180 deg, F2, refocussing
$$ SP[11]=PLSH8[F1];                       # flip-back pulse, F1, H
$$ SP[14]=PLSH12[F2];			# adiab. bilev dec., F2, 13C
$$ SP[18]=PLSH15[F2];                      # adiabatic 180 deg, F2, 13C, x-filter
$$ SP[19]=PLSH3[F1] +0.87;                 #  90 deg, F1, wet
$$ SP[20]=PLSH3[F1] -1.04;                 #  90 deg, F1, wet
$$ SP[21]=PLSH3[F1] +2.27;                 #  90 deg, F1, wet
$$ SP[22]=PLSH3[F1] -5.05;                 #  90 deg, F1, wet
$$ #SP[23]=PLSH[F1];                       #  90 deg, F1, hadamard
$$ #SP[24]=PLSH[F1];                       # 180 deg, F1, hadamard
$$ #SP[25]=PLSH[F2];                       #  90 deg, F2, hadamard
$$ #SP[26]=PLSH[F2];                       # 180 deg, F2, hadamard
$$ #SP[27]=PLSH[F3];                       #  90 deg, F3, hadamard
$$ #SP[28]=PLSH[F3];                       # 180 deg, F3, hadamard
$$ SP[29]=PLSH16[F1];                      # adiabatic 180 deg, F1, z-spoil
$$ SP[31]=PLSH11[F2];			# adiab. dec., F2, 13C
$$ #
$$ SPNAM1=PNSH1[F1];			#
$$ SPNAM2=PNSH2[F1];			#
$$ SPNAM3=PNSH3[F2];			#
$$ SPNAM6=PNSH7[F1];			#
$$ SPNAM7=PNSH2[F2];			#
$$ SPNAM11=PNSH8[F1];                      #
$$ SPNAM14=PNSH12[F2];			#
$$ SPNAM15=PNSH8U[F2];			# Eretic, F2
$$ SPNAM18=PNSH15[F2];			#
$$ SPNAM19=PNSH3[F1];			#
$$ SPNAM20=PNSH3[F1];			#
$$ SPNAM21=PNSH3[F1];			#
$$ SPNAM22=PNSH3[F1];			#
$$ #SPNAM23=PNSH[];                        #
$$ #SPNAM24=PNSH[];                        #
$$ #SPNAM25=PNSH[];                        #
$$ #SPNAM26=PNSH[];                        #
$$ #SPNAM27=PNSH[];                        #
$$ #SPNAM28=PNSH[];                        #
$$ SPNAM29=PNSH16[F1];                     #
$$ SPNAM31=PNSH11[F2];			#
$$ #
$$ SPOAL[1]=PASH1[F1];			#
$$ SPOAL[2]=PASH2[F1];			#
$$ SPOAL[3]=PASH3[F2];			#
$$ SPOAL[6]=PASH7[F1];			#
$$ SPOAL[7]=PASH2[F2];			#
$$ SPOAL[11]=PASH8[F1];
$$ SPOAL[14]=PASH12[F2];			#
$$ SPOAL[18]=PASH15[F2];			#
$$ SPOAL[19]=PASH3[F1];			#
$$ SPOAL[20]=PASH3[F1];			#
$$ SPOAL[21]=PASH3[F1];			#
$$ SPOAL[22]=PASH3[F1];			#
$$ #SPOAL[23]=PASH[];			#
$$ #SPOAL[24]=PASH[];			#
$$ #SPOAL[25]=PASH[];			#
$$ #SPOAL[26]=PASH[];			#
$$ #SPOAL[27]=PASH[];			#
$$ #SPOAL[28]=PASH[];			#
$$ SPOAL[29]=PASH16[F1];                   #
$$ SPOAL[31]=PASH11[F2];			#
$$ #
$$ #global
$$ #
$$ D[9]=TTOC[F1];				#
$$ D[16]=D_grad;				#
$$ P[16]=P_grad1;				#
$$ P[17]=P_mlev;				#
$$ P[19]=P_grad2;				#
$$ P[20]=P_mlev;				#
$$ P[28]=P_hsqc;				#
$$ #
##$RELAX= 
##$BRUKER FILE EXP=pulseprogram
$$ # 1 "C:/Bruker/TOPSPIN/exp/stan/nmr/lists/pp/zgpr"
$$ ;zgpr
$$ ;avance-version (06/11/09)
$$ ;1D sequence with f1 presaturation
$$ ;
$$ ;$CLASS=HighRes
$$ ;$DIM=1D
$$ ;$TYPE=
$$ ;$SUBTYPE=
$$ ;$COMMENT=
$$ 
$$ 
$$ # 1 "C:/Bruker/TOPSPIN/exp/stan/nmr/lists/pp/Avance.incl" 1
$$ ;Avance2.incl
$$ ;   for 1
$$ ;
$$ ;avance-version (07/01/22)
$$ ;
$$ ;$CLASS=HighRes Incl
$$ ;$COMMENT=
$$ 
$$ 
$$ 
$$ 
$$ 
$$ 
$$ 
$$ 
$$ 
$$ 
$$ 
$$ 
$$ 
$$ 
$$ 
$$ 
$$ 
$$ 
$$ 
$$ 
$$ 
$$ 
$$ 
$$ 
$$ 
$$ 
$$ 
$$ 
$$ 
$$ 
$$ 
$$ 
$$ 
$$ 
$$ 
$$ 
$$ 
$$ 
$$ 
$$ 
$$ 
$$ 
$$ 
$$ 
$$ 
$$ 
$$ 
$$ 
$$ 
$$ 
$$ 
$$ 
$$ 
$$ 
$$ 
$$ 
$$ 
$$ 
$$ 
$$ 
$$ 
$$ 
$$ 
$$ 
$$ 
$$ 
$$ 
$$ 
$$ 
$$ 
$$ 
$$ 
$$ 
$$ 
$$ 
$$ 
$$ 
$$ 
$$ 
$$ 
$$ 
$$ 
$$ 
$$ 
$$ 
$$ 
$$ 
$$ 
$$ 
$$ 
$$ 
$$ 
$$ 
$$ 
$$ 
$$ 
$$ 
$$ 
$$ 
$$ 
$$ 
$$ 
$$ 
$$ 
$$ 
$$ 
$$ 
$$ 
$$ 
$$ 
$$ 
$$ 
$$ 
$$ 
$$ 
$$ 
$$ 
$$ 
$$ 
$$ 
$$ 
$$ 
$$ 
$$ 
$$ 
$$ 
$$ 
$$ 
$$ 
$$ 
$$ 
$$ 
$$ 
$$ ;$Id: Avance2.incl,v 1.10.6.7 2007/01/22 13:54:46 ber Exp $
$$ # 12 "C:/Bruker/TOPSPIN/exp/stan/nmr/lists/pp/zgpr" 2
$$ 
$$ 
$$ 
$$ "d12=20u"
$$ 
$$ 
$$ "acqt0=-p1*2/3.1416"
$$ 
$$ 
$$ # 1 "mc_line 21 file C:/Bruker/TOPSPIN/exp/stan/nmr/lists/pp/zgpr expanding definition part of mc command before ze"
$$ define delay MCWRK
$$ define delay MCREST
$$ "MCWRK = 0.500000*30m"
$$ "MCREST = 30m - 30m"
$$ # 21 "C:/Bruker/TOPSPIN/exp/stan/nmr/lists/pp/zgpr"
$$ 1 ze
$$ # 1 "mc_line 21 file C:/Bruker/TOPSPIN/exp/stan/nmr/lists/pp/zgpr expanding definition of mc command after ze"
$$ # 22 "C:/Bruker/TOPSPIN/exp/stan/nmr/lists/pp/zgpr"
$$ # 1 "mc_line 22 file C:/Bruker/TOPSPIN/exp/stan/nmr/lists/pp/zgpr expanding start label for mc command"
$$ 2 MCWRK  * 2
$$ LBLF0, MCREST
$$ # 23 "C:/Bruker/TOPSPIN/exp/stan/nmr/lists/pp/zgpr"
$$   d12 pl9:f1
$$   d1 cw:f1 ph29
$$   4u do:f1
$$   d12 pl1:f1
$$   p1 ph1
$$   go=2 ph31
$$ # 1 "mc_line 29 file C:/Bruker/TOPSPIN/exp/stan/nmr/lists/pp/zgpr expanding mc command in line"
$$   MCWRK wr #0
$$   MCWRK zd 
$$   lo to LBLF0 times td0
$$ 
$$ # 30 "C:/Bruker/TOPSPIN/exp/stan/nmr/lists/pp/zgpr"
$$ exit
$$ 
$$ 
$$ ph1=0 2 2 0 1 3 3 1
$$ ph29=0
$$ ph31=0 2 2 0 1 3 3 1
$$ 
$$ 
$$ ;pl1 : f1 channel - power level for pulse (default)
$$ ;pl9 : f1 channel - power level for presaturation
$$ ;p1 : f1 channel -  90 degree high power pulse
$$ ;d1 : relaxation delay; 1-5 * T1
$$ ;d12: delay for power switching                      [20 usec]
$$ ;NS: 1 * n, total number of scans: NS * TD0
$$ 
$$ 
$$ 
$$ ;$Id: zgpr,v 1.7.10.2 2006/11/10 11:04:15 ber Exp $
##$RELAX= 
##$BRUKER FILE EXP=uxnmr.par
$$ ##TITLE= Parameter file, TOPSPIN		Version 1.3
$$ ##JCAMPDX= 5.0
$$ ##DATATYPE= Parameter Values
$$ ##ORIGIN= Bruker BioSpin GmbH
$$ ##OWNER= Administrator
$$ $$ 2008-03-03 09:42:28.895 +0100  WUR\bruker@RIK1030
$$ $$ C:/Bruker/TOPSPIN/conf/instr/avance400/uxnmr.par
$$ ##$ACB= 0
$$ ##$ACBTAT= (0..15)
0 88 72 0 0 0 0 0 0 0 0 0 0 0 0 0 
$$ ##$ACBTBA= (0..15)
0 0 0 0 0 0 0 0 0 0 0 0 0 0 0 0 
$$ ##$ACBTCTL= (0..15)
0 0 0 0 0 0 0 0 0 0 0 0 0 0 0 0 
$$ ##$ACBTDI= (0..15)
0 102 102 0 0 0 0 0 0 0 0 0 0 0 0 0 
$$ ##$ACBTDM= (0..15)
0 10 10 0 0 0 0 0 0 0 0 0 0 0 0 0 
$$ ##$ACBTFHI= (0..15)
0 400 400 0 0 0 0 0 0 0 0 0 0 0 0 0 
$$ ##$ACBTFL= (0..15)
0 73 74 0 0 0 0 0 0 0 0 0 0 0 0 0 
$$ ##$ACBTFLO= (0..15)
0 14 14 0 0 0 0 0 0 0 0 0 0 0 0 0 
$$ ##$ACBTOUT= (0..15)
0 1 2 0 0 0 0 0 0 0 0 0 0 0 0 0 
$$ ##$ACBTPO= (0..15)
0 150000 60000 0 0 0 0 0 0 0 0 0 0 0 0 0 
$$ ##$ACBTPW= (0..15)
0 10 10 0 0 0 0 0 0 0 0 0 0 0 0 0 
$$ ##$ACBTSB= (0..15)
0 0 0 0 0 0 0 0 0 0 0 0 0 0 0 0 
$$ ##$ACBTY= <no>
$$ ##$AQSBDHW= (0..31)
255 255 1 4 4 255 255 255 0 0 255 255 255 255 255 255 255 255 255 0 255 
255 255 255 255 255 255 255 255 255 255 255 
$$ ##$AQSBDID= (0..31)
255 255 88 83 83 255 255 255 65 67 255 255 255 255 255 255 255 255 255 
66 255 255 255 255 255 255 255 255 255 255 255 255 
$$ ##$AQSBDNO= (0..31)
255 255 1 1 2 255 255 255 1 1 255 255 255 255 255 255 255 255 255 1 255 
255 255 255 255 255 255 255 255 255 255 255 
$$ ##$AQSBDTY= (0..31)
255 255 3 16 16 255 255 255 5 9 255 255 255 255 255 255 255 255 255 7 
255 255 255 255 255 255 255 255 255 255 255 255 
$$ ##$AQSBUAD= (0..31)
255 255 52 36 37 255 255 255 54 26 255 255 255 255 255 255 255 255 255 
32 255 255 255 255 255 255 255 255 255 255 255 255 
$$ ##$AQSECL= (0..31)
255 255 2 3 3 255 255 255 5 2 255 255 255 255 255 255 255 255 255 255 
255 255 255 255 255 255 255 255 255 255 255 255 
$$ ##$AQSECLS= (0..31)
255 255 3 2 2 255 255 255 0 0 255 255 255 255 255 255 255 255 255 255 
255 255 255 255 255 255 255 255 255 255 255 255 
$$ ##$ATT19F= (0..1)
0 0 
$$ ##$ATT1H= (0..1)
0 0 
$$ ##$ATT3H= (0..1)
0 0 
$$ ##$ATTX= (0..1)
0 0 
$$ ##$ATTY= (0..1)
0 0 
$$ ##$ATTZ= (0..1)
0 0 
$$ ##$BACSAIR= no
$$ ##$BACSCAP= 60
$$ ##$BACSDEL= 10
$$ ##$BACSFCM= no
$$ ##$BACSOPT= <>
$$ ##$BACSTY= <tty08>
$$ ##$BARPTY= <no>
$$ ##$BFREQ= 400.13
$$ ##$BIRDS= yes
$$ ##$BMPC= 0
$$ ##$BMPCTY= <no>
$$ ##$BPSUTY= <no>
$$ ##$BSMS= 1
$$ ##$BSMSTY= <tty02>
$$ ##$CFASMOD= (0..7)
1 1 1 1 1 1 1 1 
$$ ##$CFASMUL= (0..7)
1 1 1 1 1 1 1 1 
$$ ##$CNFTXDR= (0..7)
6 6 0 0 0 0 0 0 
$$ ##$COMDIG2= 0
$$ ##$CPDBTY= <no>
$$ ##$CRCOTY= <no>
$$ ##$DATSTAT= no
$$ ##$DIGI140= (0..7)
0 0 0 0 0 0 0 0 
$$ ##$DIGIB12= (0..7)
0 0 0 0 0 0 0 0 
$$ ##$DIGIB16= (0..7)
0 0 0 0 0 0 0 0 
$$ ##$DIGIFA= (0..7)
0 0 0 0 0 0 0 0 
$$ ##$DIGIHA= (0..7)
0 0 0 0 0 0 0 0 
$$ ##$DIGIHAF= (0..7)
0 0 0 0 0 0 0 0 
$$ ##$DIGIHRD= (0..7)
0 0 0 0 0 0 0 0 
$$ ##$DIGIIA= (0..7)
0 0 0 0 0 0 0 0 
$$ ##$DIGIO16= (0..7)
0 0 0 0 0 0 0 0 
$$ ##$DIGISA= (0..7)
1 0 0 0 0 0 0 0 
$$ ##$DIGISAF= (0..7)
0 0 0 0 0 0 0 0 
$$ ##$DIGISL= (0..7)
0 0 0 0 0 0 0 0 
$$ ##$DIGITYI= (0..7)
0 0 0 0 0 0 0 0 
$$ ##$DIGITYP= (0..7)
0 0 0 0 0 0 0 0 
$$ ##$DIGITZ= 0
$$ ##$DRU= no
$$ ##$FCUMEM= (0..7)
2093056 2093056 0 0 0 0 0 0 
$$ ##$FCUPAL= (0..7)
260 260 0 0 0 0 0 0 
$$ ##$FQMIX= 0
$$ ##$FUNCMOD= <>
$$ ##$GCUTYPE= 2
$$ ##$GTUTY= <no>
$$ ##$HFAC= 3
$$ ##$HPCU= 0
$$ ##$HPCUTY= <no>
$$ ##$HPTXLP= (0..3)
-1 -1 -1 -1 
$$ ##$HPTXPI= (0..3)
0 0 0 0 
$$ ##$HPTXPO= (0..3)
0 0 0 0 
$$ ##$HPTXTY= (0..3)
0 0 0 0 
$$ ##$IF451= 0
$$ ##$IFREQ= 1
$$ ##$INTFPR= 0
$$ ##$IPSO= no
$$ ##$LOCKTY= <tty03>
$$ ##$LOCSWID= 0
$$ ##$M2FAC= 0
$$ ##$MASTY= <no>
$$ ##$MEMPRM= 0
$$ ##$MHFAC= 0
$$ ##$MXFAC= 0
$$ ##$NAMPD1= <2H>
$$ ##$NAMPD10= <>
$$ ##$NAMPD11= <>
$$ ##$NAMPD12= <>
$$ ##$NAMPD13= <>
$$ ##$NAMPD14= <>
$$ ##$NAMPD15= <>
$$ ##$NAMPD16= <>
$$ ##$NAMPD2= <X-BB19F_2HS>
$$ ##$NAMPD3= <1H>
$$ ##$NAMPD4= <>
$$ ##$NAMPD5= <>
$$ ##$NAMPD6= <>
$$ ##$NAMPD7= <>
$$ ##$NAMPD8= <>
$$ ##$NAMPD9= <>
$$ ##$NFCU= 2
$$ ##$NMRCH= 0
$$ ##$NMRMEM= 0
$$ ##$NRCU= 1
$$ ##$NROUT= 1
$$ ##$PAMPF1= (0..15)
75 99 67 27 0 0 0 12 117 46 8 118 1 0 0 0 
$$ ##$PAMPF2= (0..15)
0 0 0 0 0 0 0 0 0 0 0 0 0 0 0 0 
$$ ##$PAMPF3= (0..15)
0 0 0 0 0 0 0 0 0 0 0 0 0 0 0 0 
$$ ##$PAMPF4= (0..15)
0 0 0 0 0 0 0 0 0 0 0 0 0 0 0 0 
$$ ##$PAMPF5= (0..15)
0 0 0 0 0 0 0 0 0 0 0 0 0 0 0 0 
$$ ##$PAMPF6= (0..15)
0 0 0 0 0 0 0 0 0 0 0 0 0 0 0 0 
$$ ##$PAMPF7= (0..15)
0 0 0 0 0 0 0 0 0 0 0 0 0 0 0 0 
$$ ##$PAMPF8= (0..15)
0 0 0 0 0 0 0 0 0 0 0 0 0 0 0 0 
$$ ##$PH4= 0
$$ ##$PHF4TY= <no>
$$ ##$POWCHK= no
$$ ##$PRAMD1= (0..7)
0 1048576 0 0 0 1048576 0 0 
$$ ##$PRAMD10= (0..7)
0 0 0 0 0 0 0 0 
$$ ##$PRAMD11= (0..7)
0 0 0 0 0 0 0 0 
$$ ##$PRAMD12= (0..7)
0 0 0 0 0 0 0 0 
$$ ##$PRAMD13= (0..7)
0 0 0 0 0 0 0 0 
$$ ##$PRAMD14= (0..7)
0 0 0 0 0 0 0 0 
$$ ##$PRAMD15= (0..7)
0 0 0 0 0 0 0 0 
$$ ##$PRAMD16= (0..7)
0 0 0 0 0 0 0 0 
$$ ##$PRAMD17= (0..7)
0 0 0 0 0 0 0 0 
$$ ##$PRAMD18= (0..7)
0 0 0 0 0 0 0 0 
$$ ##$PRAMD19= (0..7)
0 0 0 0 0 0 0 0 
$$ ##$PRAMD2= (0..7)
2147483644 2146435071 2147483647 134217727 2147483644 2146435071 2147483647 
134217727 
$$ ##$PRAMD20= (0..7)
0 0 0 0 0 0 0 0 
$$ ##$PRAMD21= (0..7)
0 0 0 0 0 0 0 0 
$$ ##$PRAMD3= (0..7)
2 0 0 0 2 0 0 0 
$$ ##$PRAMD4= (0..7)
2147483644 2146435071 2147483647 134217727 2147483644 2146435071 2147483647 
134217727 
$$ ##$PRAMD5= (0..7)
0 0 0 0 0 0 0 0 
$$ ##$PRAMD6= (0..7)
0 0 0 0 0 0 0 0 
$$ ##$PRAMD7= (0..7)
0 0 0 0 0 0 0 0 
$$ ##$PRAMD8= (0..7)
0 0 0 0 0 0 0 0 
$$ ##$PRAMD9= (0..7)
0 0 0 0 0 0 0 0 
$$ ##$PRAMLED= (0..1)
15 15 
$$ ##$PRAMP1= <tty01>
$$ ##$PRAMP2= <no>
$$ ##$PRAMP3= <no>
$$ ##$PRAMP4= <no>
$$ ##$PRAMP5= <no>
$$ ##$PRAMP6= <no>
$$ ##$PRAMP7= <no>
$$ ##$PRAMP8= <no>
$$ ##$PRAMPTP= 0
$$ ##$PREPTY= <no>
$$ ##$PRESHLD= 0
$$ ##$PTS160= -1
$$ ##$PTSA2X= (0..7)
0 0 0 0 0 0 0 0 
$$ ##$PTSF2X= (0..7)
0 0 0 0 0 0 0 0 
$$ ##$PTSFMX= (0..7)
429.9 429.9 0 0 0 0 0 0 
$$ ##$PULCHK= no
$$ ##$RCUCDS= (0..7)
8388608 0 0 0 0 0 0 0 
$$ ##$RCUCFS= (0..7)
4096 0 0 0 0 0 0 0 
$$ ##$RCUCSS= (0..7)
1048576 0 0 0 0 0 0 0 
$$ ##$RCUI2C1= (0..7)
78 0 0 0 0 0 0 0 
$$ ##$RCUI2C2= (0..7)
0 0 0 0 0 0 0 0 
$$ ##$RCUI2C3= (0..7)
0 0 0 0 0 0 0 0 
$$ ##$RCUI2C4= (0..7)
0 0 0 0 0 0 0 0 
$$ ##$RCUI2C5= (0..7)
0 0 0 0 0 0 0 0 
$$ ##$RCUI2C6= (0..7)
0 0 0 0 0 0 0 0 
$$ ##$RCUI2C7= (0..7)
0 0 0 0 0 0 0 0 
$$ ##$RCUI2C8= (0..7)
0 0 0 0 0 0 0 0 
$$ ##$RDCU= 0
$$ ##$RGTYPE= (0..7)
5 0 0 0 0 0 0 0 
$$ ##$RG_max= (0..7)
46341 0 0 0 0 0 0 0 
$$ ##$RG_min= (0..7)
1 0 0 0 0 0 0 0 
$$ ##$RG_tab1= (0..255)
1 1.1 1.3 1.4 1.6 1.8 2 2.2 2.5 2.8 3.2 3.6 4 4.5 5 5.7 6.3 7.1 8 9 10.1 
11.3 12.7 14.3 16 18 20.2 22.6 25.4 28.5 32 35.9 40.3 45.3 50.8 57 64 
71.8 80.6 90.5 101.6 114 128 143.7 161.3 181 203.2 228.1 256 287.4 322.5 
362 406.4 456.1 512 574.7 645.1 724.1 812.7 912.3 1024 1149.4 1290.2 1448.2 
1625.5 1824.6 2048 2298.8 2580.3 2896.3 3251 3649.1 4096 4597.6 5160.6 
5792.6 6502 7298.2 8192 9195.2 10321.3 11585.2 13004 14596.5 16384 18390.4 
20642.5 23170.5 26008 29193 32768 36780.8 41285.1 46341 -1 -1 -1 -1 -1 
-1 -1 -1 -1 -1 -1 -1 -1 -1 -1 -1 -1 -1 -1 -1 -1 -1 -1 -1 -1 -1 -1 -1 -1 
-1 -1 -1 -1 -1 -1 -1 -1 -1 -1 -1 -1 -1 -1 -1 -1 -1 -1 -1 -1 -1 -1 -1 -1 
-1 -1 -1 -1 -1 -1 -1 -1 -1 -1 -1 -1 -1 -1 -1 -1 -1 -1 -1 -1 -1 -1 -1 -1 
-1 -1 -1 -1 -1 -1 -1 -1 -1 -1 -1 -1 -1 -1 -1 -1 -1 -1 -1 -1 -1 -1 -1 -1 
-1 -1 -1 -1 -1 -1 -1 -1 -1 -1 -1 -1 -1 -1 -1 -1 -1 -1 -1 -1 -1 -1 -1 -1 
-1 -1 -1 -1 -1 -1 -1 -1 -1 -1 -1 -1 -1 -1 -1 -1 -1 -1 -1 -1 -1 -1 -1 -1 
-1 -1 -1 -1 -1 -1 -1 -1 -1 -1 -1 -1 -1 
$$ ##$RG_tab2= (0..255)
-1 -1 -1 -1 -1 -1 -1 -1 -1 -1 -1 -1 -1 -1 -1 -1 -1 -1 -1 -1 -1 -1 -1 -1 
-1 -1 -1 -1 -1 -1 -1 -1 -1 -1 -1 -1 -1 -1 -1 -1 -1 -1 -1 -1 -1 -1 -1 -1 
-1 -1 -1 -1 -1 -1 -1 -1 -1 -1 -1 -1 -1 -1 -1 -1 -1 -1 -1 -1 -1 -1 -1 -1 
-1 -1 -1 -1 -1 -1 -1 -1 -1 -1 -1 -1 -1 -1 -1 -1 -1 -1 -1 -1 -1 -1 -1 -1 
-1 -1 -1 -1 -1 -1 -1 -1 -1 -1 -1 -1 -1 -1 -1 -1 -1 -1 -1 -1 -1 -1 -1 -1 
-1 -1 -1 -1 -1 -1 -1 -1 -1 -1 -1 -1 -1 -1 -1 -1 -1 -1 -1 -1 -1 -1 -1 -1 
-1 -1 -1 -1 -1 -1 -1 -1 -1 -1 -1 -1 -1 -1 -1 -1 -1 -1 -1 -1 -1 -1 -1 -1 
-1 -1 -1 -1 -1 -1 -1 -1 -1 -1 -1 -1 -1 -1 -1 -1 -1 -1 -1 -1 -1 -1 -1 -1 
-1 -1 -1 -1 -1 -1 -1 -1 -1 -1 -1 -1 -1 -1 -1 -1 -1 -1 -1 -1 -1 -1 -1 -1 
-1 -1 -1 -1 -1 -1 -1 -1 -1 -1 -1 -1 -1 -1 -1 -1 -1 -1 -1 -1 -1 -1 -1 -1 
-1 -1 -1 -1 -1 -1 -1 -1 -1 -1 -1 -1 -1 -1 -1 -1 
$$ ##$RG_tab3= (0..255)
-1 -1 -1 -1 -1 -1 -1 -1 -1 -1 -1 -1 -1 -1 -1 -1 -1 -1 -1 -1 -1 -1 -1 -1 
-1 -1 -1 -1 -1 -1 -1 -1 -1 -1 -1 -1 -1 -1 -1 -1 -1 -1 -1 -1 -1 -1 -1 -1 
-1 -1 -1 -1 -1 -1 -1 -1 -1 -1 -1 -1 -1 -1 -1 -1 -1 -1 -1 -1 -1 -1 -1 -1 
-1 -1 -1 -1 -1 -1 -1 -1 -1 -1 -1 -1 -1 -1 -1 -1 -1 -1 -1 -1 -1 -1 -1 -1 
-1 -1 -1 -1 -1 -1 -1 -1 -1 -1 -1 -1 -1 -1 -1 -1 -1 -1 -1 -1 -1 -1 -1 -1 
-1 -1 -1 -1 -1 -1 -1 -1 -1 -1 -1 -1 -1 -1 -1 -1 -1 -1 -1 -1 -1 -1 -1 -1 
-1 -1 -1 -1 -1 -1 -1 -1 -1 -1 -1 -1 -1 -1 -1 -1 -1 -1 -1 -1 -1 -1 -1 -1 
-1 -1 -1 -1 -1 -1 -1 -1 -1 -1 -1 -1 -1 -1 -1 -1 -1 -1 -1 -1 -1 -1 -1 -1 
-1 -1 -1 -1 -1 -1 -1 -1 -1 -1 -1 -1 -1 -1 -1 -1 -1 -1 -1 -1 -1 -1 -1 -1 
-1 -1 -1 -1 -1 -1 -1 -1 -1 -1 -1 -1 -1 -1 -1 -1 -1 -1 -1 -1 -1 -1 -1 -1 
-1 -1 -1 -1 -1 -1 -1 -1 -1 -1 -1 -1 -1 -1 -1 -1 
$$ ##$RG_tab4= (0..255)
-1 -1 -1 -1 -1 -1 -1 -1 -1 -1 -1 -1 -1 -1 -1 -1 -1 -1 -1 -1 -1 -1 -1 -1 
-1 -1 -1 -1 -1 -1 -1 -1 -1 -1 -1 -1 -1 -1 -1 -1 -1 -1 -1 -1 -1 -1 -1 -1 
-1 -1 -1 -1 -1 -1 -1 -1 -1 -1 -1 -1 -1 -1 -1 -1 -1 -1 -1 -1 -1 -1 -1 -1 
-1 -1 -1 -1 -1 -1 -1 -1 -1 -1 -1 -1 -1 -1 -1 -1 -1 -1 -1 -1 -1 -1 -1 -1 
-1 -1 -1 -1 -1 -1 -1 -1 -1 -1 -1 -1 -1 -1 -1 -1 -1 -1 -1 -1 -1 -1 -1 -1 
-1 -1 -1 -1 -1 -1 -1 -1 -1 -1 -1 -1 -1 -1 -1 -1 -1 -1 -1 -1 -1 -1 -1 -1 
-1 -1 -1 -1 -1 -1 -1 -1 -1 -1 -1 -1 -1 -1 -1 -1 -1 -1 -1 -1 -1 -1 -1 -1 
-1 -1 -1 -1 -1 -1 -1 -1 -1 -1 -1 -1 -1 -1 -1 -1 -1 -1 -1 -1 -1 -1 -1 -1 
-1 -1 -1 -1 -1 -1 -1 -1 -1 -1 -1 -1 -1 -1 -1 -1 -1 -1 -1 -1 -1 -1 -1 -1 
-1 -1 -1 -1 -1 -1 -1 -1 -1 -1 -1 -1 -1 -1 -1 -1 -1 -1 -1 -1 -1 -1 -1 -1 
-1 -1 -1 -1 -1 -1 -1 -1 -1 -1 -1 -1 -1 -1 -1 -1 
$$ ##$RG_tab5= (0..255)
-1 -1 -1 -1 -1 -1 -1 -1 -1 -1 -1 -1 -1 -1 -1 -1 -1 -1 -1 -1 -1 -1 -1 -1 
-1 -1 -1 -1 -1 -1 -1 -1 -1 -1 -1 -1 -1 -1 -1 -1 -1 -1 -1 -1 -1 -1 -1 -1 
-1 -1 -1 -1 -1 -1 -1 -1 -1 -1 -1 -1 -1 -1 -1 -1 -1 -1 -1 -1 -1 -1 -1 -1 
-1 -1 -1 -1 -1 -1 -1 -1 -1 -1 -1 -1 -1 -1 -1 -1 -1 -1 -1 -1 -1 -1 -1 -1 
-1 -1 -1 -1 -1 -1 -1 -1 -1 -1 -1 -1 -1 -1 -1 -1 -1 -1 -1 -1 -1 -1 -1 -1 
-1 -1 -1 -1 -1 -1 -1 -1 -1 -1 -1 -1 -1 -1 -1 -1 -1 -1 -1 -1 -1 -1 -1 -1 
-1 -1 -1 -1 -1 -1 -1 -1 -1 -1 -1 -1 -1 -1 -1 -1 -1 -1 -1 -1 -1 -1 -1 -1 
-1 -1 -1 -1 -1 -1 -1 -1 -1 -1 -1 -1 -1 -1 -1 -1 -1 -1 -1 -1 -1 -1 -1 -1 
-1 -1 -1 -1 -1 -1 -1 -1 -1 -1 -1 -1 -1 -1 -1 -1 -1 -1 -1 -1 -1 -1 -1 -1 
-1 -1 -1 -1 -1 -1 -1 -1 -1 -1 -1 -1 -1 -1 -1 -1 -1 -1 -1 -1 -1 -1 -1 -1 
-1 -1 -1 -1 -1 -1 -1 -1 -1 -1 -1 -1 -1 -1 -1 -1 
$$ ##$RG_tab6= (0..255)
-1 -1 -1 -1 -1 -1 -1 -1 -1 -1 -1 -1 -1 -1 -1 -1 -1 -1 -1 -1 -1 -1 -1 -1 
-1 -1 -1 -1 -1 -1 -1 -1 -1 -1 -1 -1 -1 -1 -1 -1 -1 -1 -1 -1 -1 -1 -1 -1 
-1 -1 -1 -1 -1 -1 -1 -1 -1 -1 -1 -1 -1 -1 -1 -1 -1 -1 -1 -1 -1 -1 -1 -1 
-1 -1 -1 -1 -1 -1 -1 -1 -1 -1 -1 -1 -1 -1 -1 -1 -1 -1 -1 -1 -1 -1 -1 -1 
-1 -1 -1 -1 -1 -1 -1 -1 -1 -1 -1 -1 -1 -1 -1 -1 -1 -1 -1 -1 -1 -1 -1 -1 
-1 -1 -1 -1 -1 -1 -1 -1 -1 -1 -1 -1 -1 -1 -1 -1 -1 -1 -1 -1 -1 -1 -1 -1 
-1 -1 -1 -1 -1 -1 -1 -1 -1 -1 -1 -1 -1 -1 -1 -1 -1 -1 -1 -1 -1 -1 -1 -1 
-1 -1 -1 -1 -1 -1 -1 -1 -1 -1 -1 -1 -1 -1 -1 -1 -1 -1 -1 -1 -1 -1 -1 -1 
-1 -1 -1 -1 -1 -1 -1 -1 -1 -1 -1 -1 -1 -1 -1 -1 -1 -1 -1 -1 -1 -1 -1 -1 
-1 -1 -1 -1 -1 -1 -1 -1 -1 -1 -1 -1 -1 -1 -1 -1 -1 -1 -1 -1 -1 -1 -1 -1 
-1 -1 -1 -1 -1 -1 -1 -1 -1 -1 -1 -1 -1 -1 -1 -1 
$$ ##$RG_tab7= (0..255)
-1 -1 -1 -1 -1 -1 -1 -1 -1 -1 -1 -1 -1 -1 -1 -1 -1 -1 -1 -1 -1 -1 -1 -1 
-1 -1 -1 -1 -1 -1 -1 -1 -1 -1 -1 -1 -1 -1 -1 -1 -1 -1 -1 -1 -1 -1 -1 -1 
-1 -1 -1 -1 -1 -1 -1 -1 -1 -1 -1 -1 -1 -1 -1 -1 -1 -1 -1 -1 -1 -1 -1 -1 
-1 -1 -1 -1 -1 -1 -1 -1 -1 -1 -1 -1 -1 -1 -1 -1 -1 -1 -1 -1 -1 -1 -1 -1 
-1 -1 -1 -1 -1 -1 -1 -1 -1 -1 -1 -1 -1 -1 -1 -1 -1 -1 -1 -1 -1 -1 -1 -1 
-1 -1 -1 -1 -1 -1 -1 -1 -1 -1 -1 -1 -1 -1 -1 -1 -1 -1 -1 -1 -1 -1 -1 -1 
-1 -1 -1 -1 -1 -1 -1 -1 -1 -1 -1 -1 -1 -1 -1 -1 -1 -1 -1 -1 -1 -1 -1 -1 
-1 -1 -1 -1 -1 -1 -1 -1 -1 -1 -1 -1 -1 -1 -1 -1 -1 -1 -1 -1 -1 -1 -1 -1 
-1 -1 -1 -1 -1 -1 -1 -1 -1 -1 -1 -1 -1 -1 -1 -1 -1 -1 -1 -1 -1 -1 -1 -1 
-1 -1 -1 -1 -1 -1 -1 -1 -1 -1 -1 -1 -1 -1 -1 -1 -1 -1 -1 -1 -1 -1 -1 -1 
-1 -1 -1 -1 -1 -1 -1 -1 -1 -1 -1 -1 -1 -1 -1 -1 
$$ ##$RG_tab8= (0..255)
-1 -1 -1 -1 -1 -1 -1 -1 -1 -1 -1 -1 -1 -1 -1 -1 -1 -1 -1 -1 -1 -1 -1 -1 
-1 -1 -1 -1 -1 -1 -1 -1 -1 -1 -1 -1 -1 -1 -1 -1 -1 -1 -1 -1 -1 -1 -1 -1 
-1 -1 -1 -1 -1 -1 -1 -1 -1 -1 -1 -1 -1 -1 -1 -1 -1 -1 -1 -1 -1 -1 -1 -1 
-1 -1 -1 -1 -1 -1 -1 -1 -1 -1 -1 -1 -1 -1 -1 -1 -1 -1 -1 -1 -1 -1 -1 -1 
-1 -1 -1 -1 -1 -1 -1 -1 -1 -1 -1 -1 -1 -1 -1 -1 -1 -1 -1 -1 -1 -1 -1 -1 
-1 -1 -1 -1 -1 -1 -1 -1 -1 -1 -1 -1 -1 -1 -1 -1 -1 -1 -1 -1 -1 -1 -1 -1 
-1 -1 -1 -1 -1 -1 -1 -1 -1 -1 -1 -1 -1 -1 -1 -1 -1 -1 -1 -1 -1 -1 -1 -1 
-1 -1 -1 -1 -1 -1 -1 -1 -1 -1 -1 -1 -1 -1 -1 -1 -1 -1 -1 -1 -1 -1 -1 -1 
-1 -1 -1 -1 -1 -1 -1 -1 -1 -1 -1 -1 -1 -1 -1 -1 -1 -1 -1 -1 -1 -1 -1 -1 
-1 -1 -1 -1 -1 -1 -1 -1 -1 -1 -1 -1 -1 -1 -1 -1 -1 -1 -1 -1 -1 -1 -1 -1 
-1 -1 -1 -1 -1 -1 -1 -1 -1 -1 -1 -1 -1 -1 -1 -1 
$$ ##$ROUTER= 3
$$ ##$RX22TY= <tty10>
$$ ##$SCMTY= <no>
$$ ##$SPECTR= 5
$$ ##$SY2FLAG= 0
$$ ##$TFXNUM= 0
$$ ##$TRIPLO2= 0
$$ ##$VTUTY= <tty05>
$$ ##$WBREFAM= (0..15)
100 100 100 100 100 100 100 100 100 100 100 100 100 100 100 100 
$$ ##$WBREFPH= (0..15)
0 0 0 0 0 0 0 0 0 0 0 0 0 0 0 0 
$$ ##$XFAC= 2
$$ ##END=
##$RELAX= 
$$ Bruker specific parameters
$$ --------------------------
##$DU= <P:\NMR-data>
##$EXPNO= 1
##$NAME= <NMR_polar_TCDD_p17.5D>
##$PROCNO= 1
##$TYPE= <nmr>
##$USER= <Ainhoa_raw_data>
##$ACQT0= -4.83829889523336
##$AMP= (0..31)
100 100 100 100 100 100 100 100 100 100 100 100 100 100 100 100 100 100
100 100 100 100 100 100 100 100 100 100 100 100 100 100
##$ANAVPT= -1
##$AQSEQ= 0
##$AQ_mod= 3
##$AUNM= <au_zg>
##$AUTOPOS= <3 >
##$BF1= 400.13
##$BF2= 100.612769
##$BF3= 400.13
##$BF4= 400.13
##$BF5= 500.13
##$BF6= 500.13
##$BF7= 500.13
##$BF8= 500.13
##$BYTORDA= 0
##$CFDGTYP= 0
##$CFRGTYP= 5
##$CHEMSTR= <none>
##$CNST= (0..63)
1 1 145 1 1 1 1 1 1 1 1 1 1 1 1 1 1 1 1 1 1 1 1 1 1 1 1 1 1 1 1 1 1 1 1
1 1 1 1 1 1 1 1 1 1 1 1 1 1 1 1 1 1 1 1 1 1 1 1 1 1 1 1 1
##$CPDPRG= <>
##$CPDPRG1= <>
##$CPDPRG2= <>
##$CPDPRG3= <>
##$CPDPRG4= <mlev>
##$CPDPRG5= <mlev>
##$CPDPRG6= <mlev>
##$CPDPRG7= <mlev>
##$CPDPRG8= <mlev>
##$CPDPRGB= <>
##$CPDPRGT= <>
##$D= (0..63)
0 2 0 0 0 0 0 0 0 0.06 0 0 2e-005 0 0 0 0.0002 0 0 0 0 0 0 0 0 0 0 0 0
0 0 0 0 0 0 0 0 0 0 0 0 0 0 0 0 0 0 0 0 0 0 0 0 0 0 0 0 0 0 0 0 0 0 0
##$DATE= 1217441106
##$DBL= (0..7)
120 120 120 120 120 120 120 120
##$DBP= (0..7)
150 150 150 150 150 150 150 150
##$DBP07= 0
##$DBPNAM0= <>
##$DBPNAM1= <>
##$DBPNAM2= <>
##$DBPNAM3= <>
##$DBPNAM4= <>
##$DBPNAM5= <>
##$DBPNAM6= <>
##$DBPNAM7= <>
##$DBPOAL= (0..7)
0.5 0.5 0.5 0.5 0.5 0.5 0.5 0.5
##$DBPOFFS= (0..7)
0 0 0 0 0 0 0 0
##$DE= 6
##$DECBNUC= <off>
##$DECIM= 24
##$DECNUC= <off>
##$DECSTAT= 4
##$DIGMOD= 0
##$DIGTYP= 7
##$DL= (0..7)
0 120 120 120 120 120 120 120
##$DP= (0..7)
150 150 150 150 150 150 150 150
##$DP07= 0
##$DPNAME0= <>
##$DPNAME1= <>
##$DPNAME2= <>
##$DPNAME3= <>
##$DPNAME4= <>
##$DPNAME5= <>
##$DPNAME6= <>
##$DPNAME7= <>
##$DPOAL= (0..7)
0.5 0.5 0.5 0.5 0.5 0.5 0.5 0.5
##$DPOFFS= (0..7)
0 0 0 0 0 0 0 0
##$DQDMODE= 0
##$DR= 18
##$DS= 4
##$DSLIST= <SSSSSSSSSSSSSSS>
##$DSPFIRM= 0
##$DSPFVS= -1
##$DTYPA= 0
##$EXP= <AID_d2o>
##$F1LIST= <111111111111111>
##$F2LIST= <222222222222222>
##$F3LIST= <333333333333333>
##$FCUCHAN= (0..9)
0 2 1 0 0 0 0 0 0 0
##$FL1= 90
##$FL2= 90
##$FL3= 90
##$FL4= 90
##$FOV= 20
##$FQ1LIST= <freqlist>
##$FQ2LIST= <freqlist>
##$FQ3LIST= <freqlist>
##$FQ4LIST= <freqlist>
##$FQ5LIST= <freqlist>
##$FQ6LIST= <freqlist>
##$FQ7LIST= <freqlist>
##$FQ8LIST= <freqlist>
##$FRQLO3= 1882485.02994012
##$FRQLO3N= 0
##$FS= (0..7)
83 83 83 83 83 83 83 83
##$FTLPGN= 0
##$FW= 90000
##$FnMODE= 0
##$FnTYPE= 0
##$GP031= 0
##$GPNAM0= <sine.100>
##$GPNAM1= <sine.100>
##$GPNAM10= <sine.100>
##$GPNAM11= <sine.100>
##$GPNAM12= <sine.100>
##$GPNAM13= <sine.100>
##$GPNAM14= <sine.100>
##$GPNAM15= <sine.100>
##$GPNAM16= <sine.100>
##$GPNAM17= <sine.100>
##$GPNAM18= <sine.100>
##$GPNAM19= <sine.100>
##$GPNAM2= <sine.100>
##$GPNAM20= <sine.100>
##$GPNAM21= <sine.100>
##$GPNAM22= <sine.100>
##$GPNAM23= <sine.100>
##$GPNAM24= <sine.100>
##$GPNAM25= <sine.100>
##$GPNAM26= <sine.100>
##$GPNAM27= <sine.100>
##$GPNAM28= <sine.100>
##$GPNAM29= <sine.100>
##$GPNAM3= <sine.100>
##$GPNAM30= <sine.100>
##$GPNAM31= <sine.100>
##$GPNAM4= <sine.100>
##$GPNAM5= <sine.100>
##$GPNAM6= <sine.100>
##$GPNAM7= <sine.100>
##$GPNAM8= <sine.100>
##$GPNAM9= <sine.100>
##$GPX= (0..31)
0 0 0 0 0 0 0 0 0 0 0 0 0 0 0 0 0 0 0 0 0 0 0 0 0 0 0 0 0 0 0 0
##$GPY= (0..31)
0 0 0 0 0 0 0 0 0 0 0 0 0 0 0 0 0 0 0 0 0 0 0 0 0 0 0 0 0 0 0 0
##$GPZ= (0..31)
0 0 0 0 0 0 0 0 0 0 0 0 0 0 0 0 0 0 0 0 0 0 0 0 0 0 0 0 0 0 0 0
##$GRDPROG= <>
##$GRPDLY= -1
##$HDDUTY= 20
##$HDRATE= 20
##$HGAIN= (0..3)
0 0 0 0
##$HL1= 1
##$HL2= 35
##$HL3= 16
##$HL4= 17
##$HOLDER= 0
##$HPMOD= (0..7)
0 0 0 0 0 0 0 0
##$HPPRGN= 0
##$IN= (0..63)
0.001 0.001 0.001 0.001 0.001 0.001 0.001 0.001 0.001 0.001 0.001 0.001
0.001 0.001 0.001 0.001 0.001 0.001 0.001 0.001 0.001 0.001 0.001 0.001
0.001 0.001 0.001 0.001 0.001 0.001 0.001 0.001 0.001 0.001 0.001 0.001
0.001 0.001 0.001 0.001 0.001 0.001 0.001 0.001 0.001 0.001 0.001 0.001
0.001 0.001 0.001 0.001 0.001 0.001 0.001 0.001 0.001 0.001 0.001 0.001
0.001 0.001 0.001 0.001
##$INF= (0..7)
0 0 0 0 0 0 0 0
##$INP= (0..63)
0 0 0 0 0 0 0 0 0 0 0 0 0 0 0 0 0 0 0 0 0 0 0 0 0 0 0 0 0 0 0 0 0 0 0 0
0 0 0 0 0 0 0 0 0 0 0 0 0 0 0 0 0 0 0 0 0 0 0 0 0 0 0 0
##$INSTRUM= <avance400>
##$L= (0..31)
1 1 1 1 1 1 1 1 1 1 1 1 1 1 1 1 1 1 1 1 1 1 1 1 1 1 1 1 1 1 1 1
##$LFILTER= 200
##$LGAIN= -5
##$LINPSTP= 10
##$LOCKED= yes
##$LOCKFLD= 3186
##$LOCKGN= 97.3000030517578
##$LOCKPOW= -25
##$LOCKPPM= 4.69999980926514
##$LOCNUC= <2H>
##$LOCPHAS= 356
##$LOCSHFT= yes
##$LOCSW= 0
##$LTIME= 0.200000002980232
##$MASR= 4200
##$MASRLST= <masrlst>
##$NBL= 1
##$NC= -2
##$NLOGCH= 1
##$NS= 1024
##$NUC1= <1H>
##$NUC2= <13C>
##$NUC3= <off>
##$NUC4= <off>
##$NUC5= <off>
##$NUC6= <off>
##$NUC7= <off>
##$NUC8= <off>
##$NUCLEI= 0
##$NUCLEUS= <off>
##$O1= 1885.29
##$O2= 4979.85804243228
##$O3= 1900.52349393
##$O4= 1900.52349393
##$O5= 0
##$O6= 0
##$O7= 0
##$O8= 0
##$OBSCHAN= (0..9)
0 0 0 0 0 0 0 0 0 0
##$OVERFLW= 0
##$P= (0..63)
7.6 7.6 15.2 14.9 29.8 16.5 25 50 0 0 0 0 0 0 0 200000 1000 2500 0 600
2500 0 0 0 0 200 0 7.6 1000 0 0 0 0 0 0 0 0 0 0 0 0 0 0 0 0 0 0 0 0 0 0
0 0 0 0 0 0 0 0 0 0 0 0 0
##$PACOIL= (0..15)
0 0 0 0 0 0 0 0 0 0 0 0 0 0 0 0
##$PAPS= 2
##$PARMODE= 0
##$PCPD= (0..9)
100 100 70 100 100 100 100 100 100 100
##$PHCOR= (0..31)
0 0 0 0 0 0 0 0 0 0 0 0 0 0 0 0 0 0 0 0 0 0 0 0 0 0 0 0 0 0 0 0
##$PHLIST= <>
##$PHP= 1
##$PH_ref= 0
##$PL= (0..63)
120 0 -4 120 120 120 120 120 120 80 10.34 22.38 9 120 120 120 120 120 0
120 120 120 120 120 120 120 120 22.38 120 120 9 120 120 120 120 120 120
120 120 120 120 120 120 120 120 120 120 120 120 120 120 120 120 120 120
120 120 120 120 120 120 120 120 120
##$PLSTEP= 0.1
##$PLSTRT= -6
##$POWMOD= 0
##$PQPHASE= 0
##$PQSCALE= 0
##$PR= 1
##$PRECHAN= (0..15)
-1 1 2 -1 -1 -1 -1 -1 -1 -1 -1 -1 -1 -1 -1 -1
##$PRGAIN= 0
##$PROBHD= <5 mm PABBI 1H-BB Z-GRD Z811201/0006
>
##$PROSOL= no
##$PULPROG= <zgpr>
##$PW= 0
##$PYNM= <acqu.py>
##$QNP= 1
##$RD= 0
##$RECCHAN= (0..15)
-1 -1 -1 -1 -1 -1 -1 -1 -1 -1 -1 -1 -1 -1 -1 -1
##$RECPH= 0
##$RECPRE= (0..15)
-1 -1 -1 -1 -1 -1 -1 -1 -1 -1 -1 -1 -1 -1 -1 -1
##$RECPRFX= (0..15)
-1 -1 -1 -1 -1 -1 -1 -1 -1 -1 -1 -1 -1 -1 -1 -1
##$RECSEL= (0..15)
0 0 0 0 0 0 0 0 0 0 0 0 0 0 0 0
##$RG= 322.5
##$RO= 0
##$ROUTWD1= (0..23)
0 0 0 0 0 0 0 0 0 0 0 0 0 0 0 0 0 0 0 0 1 1 0 0
##$ROUTWD2= (0..23)
0 0 0 0 0 1 0 0 0 0 0 0 0 0 0 0 0 0 1 0 1 1 0 0
##$RSEL= (0..9)
0 1 2 0 0 0 0 0 0 0
##$S= (0..7)
83 4 83 83 83 83 83 83
##$SEOUT= 0
##$SFO1= 400.13188529
##$SFO2= 100.617748858042
##$SFO3= 400.131900523494
##$SFO4= 400.131900523494
##$SFO5= 500.13
##$SFO6= 500.13
##$SFO7= 500.13
##$SFO8= 500.13
##$SOLVENT= <D2O>
##$SP= (0..31)
1 120 120 120 0 0 120 120 0 0 0 120 0 0 120 0 150 150 120 120.87 118.96
122.27 114.95 150 150 150 150 150 150 120 120 120
##$SP07= 0
##$SPECTR= 0
##$SPNAM0= <gauss>
##$SPNAM1= <Gaus1.1000>
##$SPNAM10= <gauss>
##$SPNAM11= <Gaus1.1000>
##$SPNAM12= <gauss>
##$SPNAM13= <gauss>
##$SPNAM14= <Gaus1.1000>
##$SPNAM15= <Gaus1.1000>
##$SPNAM16= <gauss>
##$SPNAM17= <gauss>
##$SPNAM18= <Gaus1.1000>
##$SPNAM19= <Gaus1.1000>
##$SPNAM2= <Gaus1.1000>
##$SPNAM20= <Gaus1.1000>
##$SPNAM21= <Gaus1.1000>
##$SPNAM22= <Gaus1.1000>
##$SPNAM23= <gauss>
##$SPNAM24= <gauss>
##$SPNAM25= <gauss>
##$SPNAM26= <gauss>
##$SPNAM27= <gauss>
##$SPNAM28= <gauss>
##$SPNAM29= <Gaus1.1000>
##$SPNAM3= <Gaus1.1000>
##$SPNAM30= <Gaus1.1000>
##$SPNAM31= <Gaus1.1000>
##$SPNAM4= <gauss>
##$SPNAM5= <gauss>
##$SPNAM6= <Gaus1.1000>
##$SPNAM7= <Gaus1.1000>
##$SPNAM8= <gauss>
##$SPNAM9= <gauss>
##$SPOAL= (0..31)
0.5 0.5 0.5 0.5 0.5 0.5 0.5 0.5 0.5 0.5 0.5 0.5 0.5 0.5 0.5 0.5 0.5 0.5
0.5 0.5 0.5 0.5 0.5 0.5 0.5 0.5 0.5 0.5 0.5 0.5 0.5 0.5
##$SPOFFS= (0..31)
0 0 0 0 0 0 0 0 0 0 0 0 0 0 0 0 0 0 0 0 0 0 0 0 0 0 0 0 0 0 0 0
##$SUBNAM0= <"">
##$SUBNAM1= <"">
##$SUBNAM2= <"">
##$SUBNAM3= <"">
##$SUBNAM4= <"">
##$SUBNAM5= <"">
##$SUBNAM6= <"">
##$SUBNAM7= <"">
##$SUBNAM8= <"">
##$SUBNAM9= <"">
##$SW= 12.4709380669908
##$SWIBOX= (0..15)
0 1 2 0 0 0 0 0 0 0 0 0 0 0 0 0
##$SW_h= 4990.01996007984
##$SWfinal= 0
##$TD= 16244
##$TD0= 1
##$TE= 300
##$TE2= 300
##$TE3= 300
##$TEG= 300
##$TL= (0..7)
0 120 120 120 120 120 120 120
##$TP= (0..7)
150 150 150 150 150 150 150 150
##$TP07= 0
##$TPNAME0= <>
##$TPNAME1= <>
##$TPNAME2= <>
##$TPNAME3= <>
##$TPNAME4= <>
##$TPNAME5= <>
##$TPNAME6= <>
##$TPNAME7= <>
##$TPOAL= (0..7)
0.5 0.5 0.5 0.5 0.5 0.5 0.5 0.5
##$TPOFFS= (0..7)
0 0 0 0 0 0 0 0
##$TUNHIN= 0
##$TUNHOUT= 0
##$TUNXOUT= 0
##$USERA1= <user>
##$USERA2= <user>
##$USERA3= <user>
##$USERA4= <user>
##$USERA5= <user>
##$V9= 5
##$VALIST= <valist>
##$VCLIST= <CCCCCCCCCCCCCCC>
##$VD= 0
##$VDLIST= <DDDDDDDDDDDDDDD>
##$VPLIST= <PPPPPPPPPPPPPPP>
##$VTLIST= <TTTTTTTTTTTTTTT>
##$WBST= 1024
##$WBSW= 15.53612
##$XGAIN= (0..3)
0 0 0 0
##$XL= 0
##$YL= 0
##$YMAX_a= 31441958
##$YMIN_a= -25753799
##$ZGOPTNS= <>
##$ZL1= 120
##$ZL2= 120
##$ZL3= 120
##$ZL4= 120
##$ABSF1= 10
##$ABSF2= 0
##$ABSG= 5
##$ABSL= 3
##$ALPHA= 0
##$AQORDER= 0
##$ASSFAC= 0
##$ASSFACI= 0
##$ASSFACX= 0
##$ASSWID= 0
##$AUNMP= <proc_1H_AID>
##$AXLEFT= 0
##$AXNAME= <>
##$AXNUC= <off>
##$AXRIGHT= 0
##$AXTYPE= 0
##$AXUNIT= <>
##$AZFE= 0.1
##$AZFW= 0.1
##$BCFW= 1
##$BC_mod= 2
##$BYTORDP= 0
##$COROFFS= 0
##$CY= 12.5
##$DATMOD= 1
##$DC= 2
##$DFILT= <>
##$DTYPP= 0
##$F1P= 9.9967504570787
##$F2P= -9.53364507338961e-007
##$FCOR= 1
##$FTSIZE= 65536
##$FT_mod= 4
##$GAMMA= 1
##$GB= 0
##$INTBC= 1
##$INTSCL= 1
##$ISEN= 128
##$LB= 1
##$LEV0= 0
##$LPBIN= 0
##$MAXI= 10000
##$MC2= 0
##$MEAN= 0
##$ME_mod= 0
##$MI= 0.02
##$NCOEF= 0
##$NC_proc= 0
##$NLEV= 6
##$NOISF1= 8.174992
##$NOISF2= 6.675002
##$NSP= 1
##$NTH_PI= 0
##$NZP= 0
##$OFFSET= 12.29218
##$PC= 1
##$PHC0= -2.875288
##$PHC1= -13.87176
##$PH_mod= 0
##$PKNL= yes
##$PPARMOD= 0
##$PPDIAG= 0
##$PPIPTYP= 0
##$PPMPNUM= 100
##$PPRESOL= 1
##$PSCAL= 0
##$PSIGN= 0
##$PYNMP= <proc.py>
##$REVERSE= no
##$SF= 400.129461838569
##$SI= 131072
##$SIGF1= 5.6
##$SIGF2= 5.2
##$SINO= 400
##$SIOLD= 131072
##$SPECTYP= <>
##$SREGLST= <1H.D2O>
##$SSB= 2
##$STSI= 0
##$STSR= 0
##$SW_p= 4990.01996007986
##$SYMM= 0
##$S_DEV= 0
##$TDeff= 16244
##$TDoff= 0
##$TI= <>
##$TILT= no
##$TM1= 0
##$TM2= 0
##$TOPLEV= 0
##$USERP1= <user>
##$USERP2= <user>
##$USERP3= <user>
##$USERP4= <user>
##$USERP5= <user>
##$WDW= 4
##$XDIM= 8192
##$YMAX_p= 0
##$YMIN_p= 0
##$CURPLOT= <\\rik006s\net8_hp>
##$CURPRIN= <$\\rik006s\net8_hp>
##$DFORMAT= <normdp>
##$LAYOUT= <+/1d_h.xwp>
##$LFORMAT= <normlp>
##$PFORMAT= <normpl>
##$SURQMSG= 1
$$ End of Bruker specific parameters
$$ ---------------------------------
##NTUPLES= NMR FID
##VAR_NAME=  TIME,          FID/REAL,        FID/IMAG
##SYMBOL=    X,             R,               I
##VAR_TYPE=  INDEPENDENT,   DEPENDENT,       DEPENDENT
##VAR_FORM=  AFFN,          ASDF,            ASDF
##VAR_DIM=   8122,          8122,            8122
##UNITS=     SECONDS,       ARBITRARY UNITS, ARBITRARY UNITS
##FACTOR=    0.0002004,     1,               1
##FIRST=     0,             20493984,        -4028905
##LAST=      1.6274484,     3241078,         -125043
##MIN=       0,             -25753799,       -25753799
##MAX=       1.6274484,     29774087,        29774087
$$ Real data points
##PAGE= N=1
##DATA TABLE= (X++(R..R)), XYDATA
0 20493984
1 29774087
2 23423753
3 25842877
4 27252818
5 27725502
6 24216055
7 24921932
8 27488319
9 28204526
10 26709539
11 25298018
12 25866855
13 28620630
14 26869789
15 25472482
16 25741061
17 27243979
18 27610147
19 25253442
20 24066168
21 26848266
22 27533794
23 26955047
24 25098035
25 25764111
26 27933401
27 26762420
28 24632582
29 25281971
30 26249090
31 27523694
32 25647620
33 24529398
34 26277364
35 27200132
36 26396223
37 24760508
38 24325112
39 27097090
40 26713825
41 24889901
42 24871005
43 25881525
44 26859430
45 25369079
46 23635781
47 25707193
48 26737558
49 26217269
50 24561424
51 24090486
52 26524865
53 26665952
54 24205792
55 23884701
56 24880634
57 26951804
58 25779319
59 23091216
60 24230866
61 26330874
62 26371319
63 24778184
64 23018216
65 25404784
66 26320446
67 24639949
68 23550107
69 23940782
70 25373006
71 25257230
72 23080644
73 24068516
74 25555708
75 25520182
76 24247243
77 22639898
78 24479344
79 26096997
80 24102600
81 22827873
82 23073953
83 25208057
84 25587244
85 22567389
86 22349793
87 24330112
88 24913690
89 24014124
90 22069578
91 23556573
92 25561069
93 23944050
94 22353319
95 22136160
96 23815993
97 25111896
98 22618120
99 21748004
100 23280221
101 24308685
102 24045296
103 21910207
104 22374756
105 24719342
106 23621625
107 21878799
108 21296013
109 22766688
110 24282644
111 21915352
112 20601948
113 22557206
114 24104955
115 24048619
116 21349898
117 20777757
118 23338170
119 23327201
120 21679068
121 20514969
122 21401424
123 23863701
124 22547439
125 20544469
126 21316879
127 22569001
128 23106954
129 21084815
130 20097208
131 22549116
132 22749801
133 21062302
134 19781451
135 20352226
136 22951949
137 22261849
138 20008021
139 20582684
140 21910059
141 22791531
142 20677231
143 18561784
144 20793440
145 22284022
146 21179269
147 19497871
148 19163734
149 21808088
150 21772135
151 19201683
152 19260672
153 20721664
154 22092206
155 20730335
156 18116227
157 19555444
158 21197884
159 20633269
160 19147372
161 18123658
162 20387916
163 21438206
164 19162805
165 18422123
166 19223714
167 20892278
168 20337990
169 17455837
170 18233082
171 20317458
172 20065240
173 18506565
174 16942199
175 18984139
176 20780507
177 18864977
178 17692666
179 18097812
180 19609992
181 19914615
182 17265039
183 17141097
184 18799850
185 18984648
186 18185792
187 16669917
188 17943812
189 19941122
190 18237785
191 16712713
192 16837687
193 18422437
194 19307493
195 16788508
196 16118460
197 18071559
198 18650156
199 17827255
200 15754404
201 16332032
202 18723579
203 17760813
204 16154538
205 15926704
206 17175105
207 18646959
208 16511647
209 15065560
210 16626431
211 17613447
212 17323493
213 15261776
214 15005194
215 17447057
216 17042033
217 15453652
218 15062502
219 15998048
220 17683840
221 16109132
222 14325612
223 15545101
224 16401896
225 16293529
226 14422569
227 13762724
228 16434166
229 16792983
230 14975915
231 14052114
232 14693098
233 16793983
234 15535596
235 13049737
236 14003356
237 15483983
238 15876243
239 14154537
240 12684841
241 14969188
242 15899479
243 14400225
244 13288555
245 13357472
246 15461936
247 15114198
248 12431863
249 12692194
250 14138530
251 15050021
252 13757221
253 11687066
254 13518617
255 15156166
256 13844429
257 12327102
258 11859478
259 14046765
260 14633743
261 12166930
262 11887029
263 13077869
264 13975131
265 13108544
266 10744644
267 11945961
268 13954675
269 13246424
270 11823122
271 10895498
272 12729864
273 13949166
274 11452011
275 10432446
276 11528866
277 12997798
278 12851262
279 10265110
280 10591919
281 12769075
282 12455358
283 11074031
284  9743894
285 11217629
286 13130612
287 11101444
288  9460098
289 10108898
290 11682609
291 12333251
292  9818792
293  9250711
294 11439896
295 11813763
296 10668853
297  8855623
298  9456378
299 11769473
300 10525078
301  8795137
302  9124868
303 10524201
304 11534770
305  9275515
306  7990080
307  9956594
308 10679215
309  9898722
310  8065277
311  8128808
312 10756615
313 10250033
314  8150624
315  7826305
316  8890247
317 10442453
318  8753340
319  6945086
320  8604076
321  9753091
322  9327636
323  7504400
324  6805289
325  9323598
326  9534287
327  7484126
328  6756599
329  7482163
330  9296073
331  8279321
332  6030090
333  7155136
334  8570686
335  8757539
336  7254914
337  5790754
338  7684957
339  8422972
340  6651811
341  5786425
342  6208145
343  8169587
344  7816071
345  5406129
346  5985067
347  7368811
348  7645712
349  6420625
350  4663882
351  6294972
352  7593772
353  6103821
354  4974868
355  4972286
356  6878237
357  7249741
358  4744331
359  4686363
360  6104223
361  6673455
362  5689047
363  3618781
364  4850655
365  6768540
366  5627078
367  4239691
368  3768865
369  5489289
370  6531868
371  4171538
372  3370815
373  4618078
374  5550477
375  5213111
376  3006912
377  3508375
378  5585028
379  4867436
380  3417166
381  2636995
382  3979385
383  5541689
384  3539947
385  2370923
386  3536686
387  4639503
388  4579229
389  2191927
390  1924144
391  4252553
392  4160817
393  2751355
394  1648612
395  2678078
396  4711420
397  3128195
398  1349013
399  2180064
400  3450269
401  3906993
402  1657229
403   643071
404  2822202
405  3306933
406  2126743
407   771750
408  1197103
409  3658411
410  2895881
411   700636
412   768708
413  1887491
414  2881084
415  1116489
416  -473980
417  1507887
418  2501986
419  1624388
420   144413
421   -97792
422  2191499
423  1992330
424  -201091
425  -313614
426   783034
427  2166639
428   849031
429 -1395894
430   -37239
431  1407471
432   958829
433  -565260
434 -1480443
435   740917
436  1417716
437  -679314
438 -1357903
439  -552163
440  1080521
441   412571
442 -2150933
443 -1369968
444   293456
445   185682
446 -1244736
447 -2696059
448  -808235
449   736368
450  -980676
451 -2135749
452 -1904938
453  -263303
454  -201320
455 -2849232
456 -2807808
457  -984581
458  -539165
459 -1563936
460 -3404691
461 -2165776
462  -282461
463 -1633274
464 -3050106
465 -3178406
466 -1678981
467  -836287
468 -3186572
469 -3865936
470 -2331352
471 -1567575
472 -2081047
473 -3996460
474 -3417631
475 -1335304
476 -2376404
477 -3998497
478 -4343076
479 -2889085
480 -1561340
481 -3685182
482 -4885993
483 -3441449
484 -2457573
485 -2698457
486 -4806312
487 -4991814
488 -2680943
489 -2814244
490 -4260710
491 -5149257
492 -4399644
493 -2609161
494 -4002921
495 -5649036
496 -4824864
497 -3851147
498 -3563212
499 -5268396
500 -5920068
501 -3724762
502 -3545597
503 -4974907
504 -5927645
505 -5454019
506 -3653720
507 -4764324
508 -6690474
509 -5874740
510 -4699768
511 -4193005
512 -5815741
513 -7054422
514 -5025848
515 -4255329
516 -5536447
517 -6815819
518 -6867871
519 -4732144
520 -5015189
521 -7307974
522 -7207211
523 -5915167
524 -4828318
525 -6013256
526 -7969889
527 -6506400
528 -5301117
529 -6208963
530 -7468164
531 -7914277
532 -5937840
533 -5536938
534 -7712990
535 -8016714
536 -6959465
537 -5825686
538 -6688740
539 -8937453
540 -7818796
541 -6039583
542 -6637474
543 -8068904
544 -9035644
545 -7221383
546 -6088008
547 -8080460
548 -8933616
549 -8213077
550 -6944712
551 -7088294
552 -9373867
553 -9029016
554 -7238450
555 -7334010
556 -8443446
557 -9720830
558 -8431591
559 -6928101
560 -8786647
561 -10042156
562 -9312137
563 -7703951
564 -7403830
565 -9878070
566 -10125832
567 -8095502
568 -7877721
569 -9099498
570 -10827754
571 -9946627
572 -7773286
573 -8895433
574 -10472678
575 -10421963
576 -9047484
577 -7914433
578 -9985057
579 -11175883
580 -9631316
581 -8813464
582 -9308566
583 -11184883
584 -11221763
585 -8926188
586 -9379265
587 -10971223
588 -11172755
589 -10055379
590 -8781997
591 -10590297
592 -12074464
593 -10530284
594 -9588584
595 -10009124
596 -11800899
597 -12172500
598 -9698499
599 -9599295
600 -11567961
601 -12510033
602 -11659086
603 -9482784
604 -10383884
605 -12617460
606 -11927276
607 -10606776
608 -10243797
609 -11880756
610 -13253457
611 -11231141
612 -10383036
613 -11799150
614 -12820063
615 -12602935
616 -10676094
617 -10897764
618 -13034667
619 -12732668
620 -11556811
621 -10985756
622 -12264125
623 -14037129
624 -12424975
625 -11030114
626 -12166418
627 -13344962
628 -13480210
629 -11597741
630 -11253574
631 -13435415
632 -13643389
633 -12588411
634 -11833483
635 -12569069
636 -14566571
637 -13631108
638 -11969110
639 -12486524
640 -13476003
641 -14099119
642 -12763056
643 -12009311
644 -13984698
645 -14489982
646 -13482071
647 -12591396
648 -13004500
649 -14987313
650 -14292011
651 -12477862
652 -13165334
653 -14387617
654 -15022541
655 -13601830
656 -12357624
657 -14279067
658 -15335793
659 -14480161
660 -13324380
661 -13137613
662 -15315273
663 -15576388
664 -13624721
665 -13472867
666 -14535730
667 -15765314
668 -14889060
669 -13009922
670 -14358688
671 -15765522
672 -15163844
673 -14049213
674 -13688392
675 -15804887
676 -16509527
677 -14496673
678 -14029284
679 -14919844
680 -16189611
681 -15669591
682 -13534985
683 -14504049
684 -16472773
685 -16387155
686 -15138129
687 -13972866
688 -15675441
689 -17117926
690 -15437797
691 -14450341
692 -15029475
693 -16566597
694 -16872767
695 -14646121
696 -14689502
697 -16566388
698 -16951825
699 -16092509
700 -14737749
701 -15850327
702 -17585151
703 -16257158
704 -15072228
705 -15428938
706 -16881794
707 -17545820
708 -15380478
709 -14962905
710 -17022949
711 -17728123
712 -16853656
713 -15109835
714 -15814556
715 -18075925
716 -17305273
717 -15770281
718 -15667014
719 -17070252
720 -18504851
721 -16700848
722 -15321432
723 -16726132
724 -17887051
725 -17868473
726 -16216179
727 -15974635
728 -18170720
729 -18142148
730 -16726695
731 -16146476
732 -17017113
733 -18735664
734 -17521879
735 -15886667
736 -17116173
737 -18375894
738 -18489284
739 -16974499
740 -16404555
741 -18473559
742 -18712965
743 -17283554
744 -16571318
745 -17091202
746 -19004997
747 -18464287
748 -16613001
749 -17279486
750 -18595292
751 -19172441
752 -17814872
753 -16458258
754 -18311068
755 -19294475
756 -18072813
757 -17040624
758 -17230443
759 -19308345
760 -19338639
761 -17241038
762 -17469791
763 -18749100
764 -19483656
765 -18390871
766 -16712785
767 -18295593
768 -19881743
769 -18999892
770 -17693552
771 -17233834
772 -19173839
773 -20020849
774 -18040459
775 -17564093
776 -18633899
777 -19846935
778 -19496118
779 -17477105
780 -18149350
781 -19832479
782 -19534395
783 -18538714
784 -17714400
785 -19050170
786 -20225463
787 -18639529
788 -18029284
789 -18891894
790 -20000487
791 -20001798
792 -18070370
793 -18335685
794 -20120659
795 -19950551
796 -18921145
797 -18012340
798 -19261543
799 -20839028
800 -19350217
801 -18278841
802 -19015363
803 -20208489
804 -20574717
805 -18607758
806 -18217475
807 -20030179
808 -20381060
809 -19595754
810 -18395626
811 -19067119
812 -21073278
813 -20201070
814 -18791698
815 -19027097
816 -20135774
817 -20969091
818 -19219271
819 -18303588
820 -20075289
821 -20744769
822 -20114055
823 -18841523
824 -19133141
825 -21213578
826 -20651522
827 -19012279
828 -19024932
829 -20072616
830 -21313813
831 -19953743
832 -18514880
833 -20004844
834 -21086275
835 -20729751
836 -19232585
837 -18783971
838 -20972876
839 -21205113
840 -19526674
841 -19101674
842 -19998651
843 -21646300
844 -20747752
845 -18736301
846 -19732096
847 -21110712
848 -21101746
849 -19665465
850 -18719416
851 -20762448
852 -21651593
853 -20148065
854 -19390066
855 -19872498
856 -21627278
857 -21371977
858 -19155888
859 -19491436
860 -20942975
861 -21416898
862 -20341232
863 -18890273
864 -20519398
865 -21965514
866 -20757775
867 -19642755
868 -19607676
869 -21277027
870 -21723160
871 -19647674
872 -19532889
873 -20939428
874 -21703379
875 -21009829
876 -19241834
877 -20215037
878 -21950655
879 -21126769
880 -19918802
881 -19543803
882 -21059679
883 -22046349
884 -20088340
885 -19431279
886 -20738723
887 -21751288
888 -21436913
889 -19491377
890 -19840421
891 -21802248
892 -21532358
893 -20380314
894 -19551012
895 -20631984
896 -22227607
897 -20806364
898 -19644921
899 -20433608
900 -21519447
901 -21749691
902 -19895637
903 -19566520
904 -21496368
905 -21669070
906 -20729107
907 -19784521
908 -20463391
909 -22214637
910 -21111109
911 -19629065
912 -20186368
913 -21257958
914 -21882946
915 -20320028
916 -19557278
917 -21343139
918 -21836447
919 -20988693
920 -19876864
921 -20073089
922 -22012180
923 -21493904
924 -19790957
925 -19946891
926 -21013503
927 -22047938
928 -20777016
929 -19434910
930 -20963936
931 -21832202
932 -21208303
933 -20040918
934 -19805679
935 -21750105
936 -21816438
937 -20142985
938 -20040252
939 -20853935
940 -21939923
941 -21027301
942 -19379561
943 -20535191
944 -21656726
945 -21281321
946 -20203214
947 -19635008
948 -21506917
949 -22087780
950 -20372824
951 -19860066
952 -20549318
953 -21795614
954 -21285186
955 -19373740
956 -20178902
957 -21620713
958 -21516161
959 -20428883
960 -19381715
961 -20951676
962 -22103330
963 -20543321
964 -19627219
965 -20079202
966 -21559298
967 -21639871
968 -19523316
969 -19694774
970 -21299927
971 -21636037
972 -20757238
973 -19274594
974 -20298877
975 -21854292
976 -20736645
977 -19651585
978 -19787177
979 -21202755
980 -21890884
981 -19871990
982 -19358529
983 -20782446
984 -21402603
985 -20846620
986 -19207895
987 -19739687
988 -21659617
989 -21000649
990 -19730580
991 -19462005
992 -20693334
993 -21869136
994 -20104466
995 -19074716
996 -20373694
997 -21270194
998 -21008883
999 -19242436
1000 -19229931
1001 -21325906
1002 -21176175
1003 -19821149
1004 -19142783
1005 -20006189
1006 -21626712
1007 -20341646
1008 -18815620
1009 -19750963
1010 -20930214
1011 -21219856
1012 -19564617
1013 -18831227
1014 -20772416
1015 -21115339
1016 -19854648
1017 -18885139
1018 -19332492
1019 -21238178
1020 -20648638
1021 -18929304
1022 -19392846
1023 -20453945
1024 -21028436
1025 -19637920
1026 -18370963
1027 -20017917
1028 -20859085
1029 -19930305
1030 -18925511
1031 -18919028
1032 -20774853
1033 -20734487
1034 -18925070
1035 -18961992
1036 -19914465
1037 -20724024
1038 -19725445
1039 -18120651
1040 -19431169
1041 -20612417
1042 -19910925
1043 -18836507
1044 -18451365
1045 -20217667
1046 -20739528
1047 -18876801
1048 -18418807
1049 -19204791
1050 -20323255
1051 -19904691
1052 -18043699
1053 -18775241
1054 -20247484
1055 -19973419
1056 -18945426
1057 -18027964
1058 -19375570
1059 -20400187
1060 -18863361
1061 -18183625
1062 -18794455
1063 -19911742
1064 -19887420
1065 -17962925
1066 -18176614
1067 -19627321
1068 -19590467
1069 -18786739
1070 -17778536
1071 -18797911
1072 -20157117
1073 -18847328
1074 -17892037
1075 -18314303
1076 -19463073
1077 -19799547
1078 -17797827
1079 -17460359
1080 -19069340
1081 -19379945
1082 -18637895
1083 -17343610
1084 -18022028
1085 -19800494
1086 -18909446
1087 -17676404
1088 -17739033
1089 -18745232
1090 -19529229
1091 -17775666
1092 -16888633
1093 -18353602
1094 -19076436
1095 -18664156
1096 -17260066
1097 -17396880
1098 -19299845
1099 -18753519
1100 -17299520
1101 -17102142
1102 -18009041
1103 -19193889
1104 -17871131
1105 -16611844
1106 -17792829
1107 -18590046
1108 -18399483
1109 -17014019
1110 -16636252
1111 -18589956
1112 -18646613
1113 -17169021
1114 -16635001
1115 -17298100
1116 -18779189
1117 -17872668
1118 -16177346
1119 -17012658
1120 -18082150
1121 -18167933
1122 -16820663
1123 -15897350
1124 -17733357
1125 -18406763
1126 -17069274
1127 -16282533
1128 -16595929
1129 -18148787
1130 -17756650
1131 -15844509
1132 -16244947
1133 -17413301
1134 -17883155
1135 -16808089
1136 -15393931
1137 -16862598
1138 -18074081
1139 -17002687
1140 -15907712
1141 -15752737
1142 -17345504
1143 -17631384
1144 -15690346
1145 -15537621
1146 -16665735
1147 -17477681
1148 -16836774
1149 -15077029
1150 -15961322
1151 -17397454
1152 -16652603
1153 -15543016
1154 -15080981
1155 -16526889
1156 -17360880
1157 -15567632
1158 -15008457
1159 -15991385
1160 -16938463
1161 -16611213
1162 -14666964
1163 -15011101
1164 -16688434
1165 -16374213
1166 -15281791
1167 -14453175
1168 -15636284
1169 -17041607
1170 -15554241
1171 -14429084
1172 -15033629
1173 -16124858
1174 -16381699
1175 -14476835
1176 -14191846
1177 -15896971
1178 -16063619
1179 -15207370
1180 -14113427
1181 -14673016
1182 -16239366
1183 -15228899
1184 -14022423
1185 -14381483
1186 -15306580
1187 -15880109
1188 -14302905
1189 -13647467
1190 -15233019
1191 -15586643
1192 -14819294
1193 -13642039
1194 -13840724
1195 -15592527
1196 -14991618
1197 -13515334
1198 -13605017
1199 -14565720
1200 -15564598
1201 -14218193
1202 -12937027
1203 -14248197
1204 -14985360
1205 -14472591
1206 -13218248
1207 -12923186
1208 -14761255
1209 -14759666
1210 -13259134
1211 -13030485
1212 -13745938
1213 -14898291
1214 -13948661
1215 -12316866
1216 -13246945
1217 -14194511
1218 -14049853
1219 -12990761
1220 -12249883
1221 -13870770
1222 -14388021
1223 -12973496
1224 -12390897
1225 -12806107
1226 -14101690
1227 -13623548
1228 -11776354
1229 -12384843
1230 -13563425
1231 -13629385
1232 -12635944
1233 -11537282
1234 -12930989
1235 -13895863
1236 -12617723
1237 -11766327
1238 -11884547
1239 -13214021
1240 -13329253
1241 -11526210
1242 -11694962
1243 -12817065
1244 -13010103
1245 -12200283
1246 -10883798
1247 -11935960
1248 -13217962
1249 -12169476
1250 -11240140
1251 -11201206
1252 -12515837
1253 -13033826
1254 -11119735
1255 -10703995
1256 -11887248
1257 -12483076
1258 -11963290
1259 -10312137
1260 -10840547
1261 -12464431
1262 -11849074
1263 -10819975
1264 -10490577
1265 -11567165
1266 -12475805
1267 -10747791
1268 -9950536
1269 -11038162
1270 -11782735
1271 -11506648
1272 -9837106
1273 -9979471
1274 -11805710
1275 -11481440
1276 -10277197
1277 -9598401
1278 -10445532
1279 -11842116
1280 -10513972
1281 -9207513
1282 -10009557
1283 -11071827
1284 -11330693
1285 -9579493
1286 -8889264
1287 -10711216
1288 -11059209
1289 -9936549
1290 -8814223
1291 -9219831
1292 -11081719
1293 -10458396
1294 -8827836
1295 -9059870
1296 -9989085
1297 -10683094
1298 -9382724
1299 -8214203
1300 -9611281
1301 -10257040
1302 -9537197
1303 -8513452
1304 -8389770
1305 -10071370
1306 -9962112
1307 -8365868
1308 -8317725
1309 -9084242
1310 -9931805
1311 -8946269
1312 -7443051
1313 -8573937
1314 -9562404
1315 -9091475
1316 -8107115
1317 -7636708
1318 -9190771
1319 -9458388
1320 -7782465
1321 -7407877
1322 -8106063
1323 -9185759
1324 -8605558
1325 -6871686
1326 -7697348
1327 -8921358
1328 -8589230
1329 -7520813
1330 -6682288
1331 -8096318
1332 -8926598
1333 -7436810
1334 -6738452
1335 -7161039
1336 -8346788
1337 -8332550
1338 -6466684
1339 -6632329
1340 -7874457
1341 -7910778
1342 -7095915
1343 -5951274
1344 -7007947
1345 -8284103
1346 -7083564
1347 -6113993
1348 -6282372
1349 -7460125
1350 -7853749
1351 -5953237
1352 -5640065
1353 -6914036
1354 -7239592
1355 -6680017
1356 -5420612
1357 -6002849
1358 -7466292
1359 -6636740
1360 -5607268
1361 -5466614
1362 -6339332
1363 -7077245
1364 -5502212
1365 -4843425
1366 -6080606
1367 -6656932
1368 -6255296
1369 -4753711
1370 -4858200
1371 -6607858
1372 -6233176
1373 -5006708
1374 -4567139
1375 -5319982
1376 -6471207
1377 -5194115
1378 -4048896
1379 -5041008
1380 -5831263
1381 -5780140
1382 -4385430
1383 -3933766
1384 -5547843
1385 -5551378
1386 -4430470
1387 -3861143
1388 -4349015
1389 -5727381
1390 -4926564
1391 -3507741
1392 -4146834
1393 -4930136
1394 -5058037
1395 -3807652
1396 -2994030
1397 -4556940
1398 -5003679
1399 -3949029
1400 -3235119
1401 -3473140
1402 -4950731
1403 -4449901
1404 -2685162
1405 -3021939
1406 -4042819
1407 -4565680
1408 -3503725
1409 -2235291
1410 -3585352
1411 -4442913
1412 -3494803
1413 -2528017
1414 -2364723
1415 -3866672
1416 -3988602
1417 -2263227
1418 -2223219
1419 -3114573
1420 -3801265
1421 -3106355
1422 -1594530
1423 -2512656
1424 -3617678
1425 -2929391
1426 -1930104
1427 -1420358
1428 -2834339
1429 -3518981
1430 -1861436
1431 -1346733
1432 -2173140
1433 -3146991
1434 -2768222
1435  -880840
1436 -1306372
1437 -2752232
1438 -2441286
1439 -1427533
1440  -646292
1441 -1823759
1442 -2953834
1443 -1509057
1444  -590976
1445 -1071576
1446 -2095355
1447 -2291707
1448  -517328
1449  -306681
1450 -1744862
1451 -1919386
1452 -1148165
1453    12062
1454  -631664
1455 -2137428
1456 -1121026
1457    95233
1458  -103061
1459 -1113477
1460 -1729333
1461  -126457
1462   542273
1463  -817249
1464 -1258395
1465  -664429
1466   617641
1467   478871
1468 -1190381
1469  -718487
1470   540562
1471   685492
1472  -101403
1473 -1044832
1474   217185
1475  1294524
1476   192053
1477  -400022
1478   -48254
1479  1160141
1480  1379111
1481  -294212
1482  -216983
1483  1045441
1484  1366341
1485   787443
1486  -321018
1487   644647
1488  2109027
1489  1294497
1490   407219
1491   413337
1492  1574671
1493  2303889
1494   711259
1495   246241
1496  1441687
1497  2062174
1498  1795176
1499   610951
1500  1133784
1501  2705417
1502  2171962
1503  1252389
1504  1054105
1505  1897918
1506  2900133
1507  1727657
1508  1055205
1509  2079747
1510  2746097
1511  2713686
1512  1475950
1513  1480029
1514  3127917
1515  2989365
1516  2028875
1517  1685073
1518  2473718
1519  3773797
1520  2745691
1521  1647821
1522  2552121
1523  3423653
1524  3547257
1525  2283211
1526  1857461
1527  3564999
1528  3888055
1529  3006049
1530  2434688
1531  2858171
1532  4345122
1533  3801494
1534  2426429
1535  2919245
1536  3830004
1537  4341382
1538  3353101
1539  2508201
1540  4009238
1541  4723536
1542  3930296
1543  3171867
1544  3257913
1545  4791691
1546  4672027
1547  3164408
1548  3411705
1549  4414471
1550  5134800
1551  4359734
1552  3144929
1553  4369169
1554  5403386
1555  4781511
1556  3916658
1557  3704547
1558  5238899
1559  5622978
1560  4058555
1561  3904751
1562  4847970
1563  5827273
1564  5376470
1565  3852533
1566  4659385
1567  6002064
1568  5657328
1569  4728757
1570  4130659
1571  5514742
1572  6487809
1573  5169361
1574  4603910
1575  5240341
1576  6303155
1577  6302153
1578  4619898
1579  4858145
1580  6380105
1581  6515952
1582  5734368
1583  4817291
1584  5847897
1585  7168648
1586  6054335
1587  5180145
1588  5565129
1589  6636424
1590  7123066
1591  5666893
1592  5443576
1593  6815987
1594  7208393
1595  6689718
1596  5550487
1597  6036186
1598  7597416
1599  6966123
1600  5942277
1601  6052861
1602  7078309
1603  7956897
1604  6626036
1605  5917905
1606  7177954
1607  7818894
1608  7461640
1609  6251653
1610  6348476
1611  8060539
1612  7863526
1613  6790780
1614  6606947
1615  7390164
1616  8579531
1617  7655289
1618  6520086
1619  7388118
1620  8191196
1621  8236437
1622  7169217
1623  6793651
1624  8413666
1625  8664963
1626  7646748
1627  7251116
1628  7721966
1629  8956731
1630  8393785
1631  7146847
1632  7853536
1633  8731841
1634  8928466
1635  8025849
1636  7337599
1637  8773938
1638  9308956
1639  8336783
1640  7805710
1641  8105190
1642  9427644
1643  9240598
1644  7778923
1645  8176337
1646  9222629
1647  9657137
1648  8858840
1649  7794743
1650  8964788
1651  9868794
1652  9072493
1653  8439677
1654  8479901
1655  9799194
1656 10102959
1657  8669495
1658  8639340
1659  9523936
1660 10110283
1661  9622942
1662  8321712
1663  9142044
1664 10379677
1665  9878358
1666  9173157
1667  8970498
1668 10160534
1669 10802911
1670  9387326
1671  9036891
1672  9868831
1673 10567109
1674 10342483
1675  8999629
1676  9483581
1677 10887029
1678 10620798
1679  9844950
1680  9337936
1681 10327301
1682 11393886
1683 10188889
1684  9441970
1685 10127883
1686 11035277
1687 11168694
1688  9714570
1689  9699457
1690 11238712
1691 11332741
1692 10534405
1693  9749667
1694 10417660
1695 11812564
1696 11002765
1697 10058310
1698 10516631
1699 11415772
1700 11871893
1701 10523228
1702  9959466
1703 11362621
1704 11816521
1705 11237391
1706 10326927
1707 10654716
1708 12272071
1709 11850018
1710 10630635
1711 10773055
1712 11625372
1713 12385119
1714 11276259
1715 10336081
1716 11569901
1717 12300009
1718 11937689
1719 11016120
1720 10925296
1721 12509774
1722 12500615
1723 11204399
1724 11025746
1725 11763937
1726 12814583
1727 12062896
1728 10774632
1729 11722661
1730 12739940
1731 12629952
1732 11656504
1733 11149996
1734 12656645
1735 13138563
1736 11888833
1737 11395137
1738 11881746
1739 13123801
1740 12901980
1741 11445389
1742 11868724
1743 12890844
1744 13102124
1745 12364251
1746 11461087
1747 12649995
1748 13569349
1749 12642533
1750 12016071
1751 12195617
1752 13324544
1753 13472505
1754 12023701
1755 12116215
1756 13122686
1757 13496628
1758 12945051
1759 11871463
1760 12772252
1761 13995614
1762 13282317
1763 12487817
1764 12409092
1765 13485062
1766 14003079
1767 12586083
1768 12271051
1769 13256651
1770 13913303
1771 13680505
1772 12433221
1773 12826675
1774 14186879
1775 13815057
1776 12985295
1777 12644765
1778 13494259
1779 14390487
1780 13274497
1781 12699220
1782 13506622
1783 14162618
1784 14143111
1785 12933222
1786 12946512
1787 14320545
1788 14212830
1789 13441845
1790 12994017
1791 13670333
1792 14809593
1793 13904881
1794 13001329
1795 13668627
1796 14422891
1797 14599056
1798 13408172
1799 13053373
1800 14444167
1801 14637439
1802 13910663
1803 13361656
1804 13780869
1805 15055409
1806 14472279
1807 13352256
1808 13763721
1809 14553779
1810 14975914
1811 13947378
1812 13246092
1813 14577513
1814 15130488
1815 14452973
1816 13643126
1817 13728429
1818 15136837
1819 14988728
1820 13702400
1821 13822984
1822 14643939
1823 15388792
1824 14632112
1825 13540971
1826 14537088
1827 15327586
1828 14866454
1829 14051586
1830 13776521
1831 15121754
1832 15425404
1833 14209006
1834 14047225
1835 14727440
1836 15595878
1837 15120055
1838 13809331
1839 14493169
1840 15458808
1841 15203921
1842 14418688
1843 13909625
1844 15167957
1845 15893907
1846 14695919
1847 14164927
1848 14673045
1849 15724545
1850 15609623
1851 14090564
1852 14365492
1853 15583285
1854 15697245
1855 14974418
1856 14102472
1857 15039867
1858 16136596
1859 15212215
1860 14432806
1861 14628350
1862 15617504
1863 15953864
1864 14581800
1865 14453636
1866 15584373
1867 15916439
1868 15405906
1869 14373089
1870 14925815
1871 16226653
1872 15593137
1873 14662387
1874 14639837
1875 15612360
1876 16337089
1877 15063373
1878 14483909
1879 15523825
1880 16086809
1881 15774465
1882 14606680
1883 14712968
1884 16146268
1885 15964413
1886 15070430
1887 14834161
1888 15549346
1889 16504949
1890 15492121
1891 14540735
1892 15325124
1893 16041992
1894 16053744
1895 15003169
1896 14727032
1897 16110416
1898 16258654
1899 15411651
1900 14943459
1901 15350975
1902 16482528
1903 15887974
1904 14743941
1905 15235882
1906 16018544
1907 16304110
1908 15399299
1909 14769993
1910 16010395
1911 16440363
1912 15649543
1913 15058597
1914 15223813
1915 16391541
1916 16168230
1917 15001017
1918 15274096
1919 16012348
1920 16425470
1921 15692553
1922 14791892
1923 15812146
1924 16498319
1925 15837590
1926 15149469
1927 15138802
1928 16384214
1929 16561691
1930 15265472
1931 15176699
1932 15917371
1933 16558790
1934 16006101
1935 14762238
1936 15493458
1937 16536113
1938 16158354
1939 15431226
1940 15096227
1941 16168965
1942 16690363
1943 15518014
1944 15180510
1945 15736979
1946 16400500
1947 16213136
1948 14988678
1949 15368687
1950 16464626
1951 16304319
1952 15618654
1953 15068666
1954 15913849
1955 16725017
1956 15669109
1957 15074457
1958 15581202
1959 16397720
1960 16482931
1961 15178607
1962 15176082
1963 16341764
1964 16371181
1965 15700304
1966 14978200
1967 15616352
1968 16723096
1969 15939225
1970 15137888
1971 15428544
1972 16226527
1973 16604410
1974 15362985
1975 14953415
1976 16103094
1977 16419822
1978 15848337
1979 14971996
1980 15339343
1981 16661410
1982 16204514
1983 15228305
1984 15246684
1985 15949964
1986 16621109
1987 15581925
1988 14760132
1989 15727381
1990 16364946
1991 16099517
1992 15134081
1993 15052263
1994 16452648
1995 16390040
1996 15292665
1997 15026748
1998 15604792
1999 16525933
2000 15788531
2001 14730088
2002 15492058
2003 16273233
2004 16191386
2005 15255101
2006 14805927
2007 16068302
2008 16374650
2009 15394235
2010 14938465
2011 15294172
2012 16391403
2013 16083764
2014 14787413
2015 15097074
2016 15953511
2017 16214667
2018 15419231
2019 14570434
2020 15631156
2021 16323102
2022 15517420
2023 14931088
2024 15061619
2025 16084966
2026 16061739
2027 14795985
2028 14873803
2029 15646206
2030 15968223
2031 15444900
2032 14526437
2033 15326142
2034 16201687
2035 15555491
2036 14854494
2037 14767863
2038 15736504
2039 16050709
2040 14754984
2041 14526908
2042 15366238
2043 15938257
2044 15552982
2045 14393159
2046 14871259
2047 16014210
2048 15624597
2049 14808931
2050 14419529
2051 15258199
2052 15982789
2053 14915059
2054 14348406
2055 14973294
2056 15683693
2057 15667893
2058 14426295
2059 14412343
2060 15595170
2061 15521853
2062 14780127
2063 14219842
2064 14829271
2065 15809366
2066 15023331
2067 14266209
2068 14654872
2069 15289653
2070 15523931
2071 14440562
2072 14051399
2073 15124608
2074 15371641
2075 14844538
2076 14156136
2077 14413308
2078 15510988
2079 15008587
2080 14050268
2081 14253523
2082 14910354
2083 15354279
2084 14423454
2085 13834805
2086 14865985
2087 15201013
2088 14621735
2089 13904248
2090 14016828
2091 15178794
2092 14925232
2093 13898662
2094 13912172
2095 14511528
2096 15189647
2097 14488479
2098 13525529
2099 14286713
2100 14931394
2101 14604546
2102 13738398
2103 13456645
2104 14675673
2105 14867357
2106 13824952
2107 13622800
2108 14134052
2109 14874957
2110 14380526
2111 13297740
2112 13852064
2113 14547717
2114 14340673
2115 13597252
2116 13135274
2117 14224506
2118 14727428
2119 13753103
2120 13309400
2121 13663001
2122 14514279
2123 14292198
2124 12990647
2125 13243178
2126 14178815
2127 14286158
2128 13586331
2129 12800449
2130 13650820
2131 14479131
2132 13674796
2133 13020128
2134 13112739
2135 13981351
2136 14194324
2137 12947147
2138 12806882
2139 13696392
2140 14013563
2141 13535425
2142 12542784
2143 13039244
2144 14062960
2145 13505291
2146 12751794
2147 12701833
2148 13535746
2149 14021721
2150 12841964
2151 12372326
2152 13159383
2153 13613811
2154 13338488
2155 12297969
2156 12446730
2157 13599959
2158 13394590
2159 12640926
2160 12305748
2161 12935584
2162 13729829
2163 12763151
2164 11928801
2165 12543537
2166 13189348
2167 13147653
2168 12057772
2169 11900226
2170 13150554
2171 13203754
2172 12406543
2173 11903986
2174 12339792
2175 13273982
2176 12583419
2177 11588986
2178 11975452
2179 12659852
2180 12937662
2181 12026772
2182 11445515
2183 12489525
2184 12890953
2185 12254495
2186 11530519
2187 11616683
2188 12747427
2189 12503613
2190 11386251
2191 11499992
2192 12135858
2193 12563663
2194 11818133
2195 11027269
2196 11864885
2197 12376101
2198 11902675
2199 11293885
2200 11189718
2201 12204465
2202 12243094
2203 11160107
2204 11020380
2205 11549265
2206 12120878
2207 11611017
2208 10591045
2209 11230279
2210 12021938
2211 11707229
2212 10996188
2213 10632496
2214 11585290
2215 11957139
2216 10916255
2217 10553216
2218 10923736
2219 11564972
2220 11403386
2221 10351654
2222 10667244
2223 11500458
2224 11393004
2225 10756365
2226 10133850
2227 10845309
2228 11505388
2229 10616661
2230 10082926
2231 10404287
2232 11118797
2233 11146585
2234 10009833
2235 10079654
2236 10987634
2237 10988900
2238 10390566
2239  9665967
2240 10161333
2241 11008690
2242 10357255
2243  9726993
2244  9848463
2245 10562287
2246 10905834
2247  9768083
2248  9378415
2249 10265418
2250 10578182
2251 10099622
2252  9202120
2253  9508096
2254 10583214
2255 10142289
2256  9329410
2257  9284826
2258  9889927
2259 10428046
2260  9469744
2261  8854552
2262  9616507
2263 10078143
2264  9860654
2265  8986129
2266  8904533
2267  9950385
2268  9790147
2269  8931281
2270  8645667
2271  9154803
2272  9966720
2273  9276130
2274  8401627
2275  8989864
2276  9555489
2277  9451963
2278  8573147
2279  8259328
2280  9310400
2281  9407418
2282  8565446
2283  8191266
2284  8547970
2285  9451454
2286  9028963
2287  7976168
2288  8298577
2289  8968441
2290  9099384
2291  8248463
2292  7547268
2293  8517541
2294  9043780
2295  8339892
2296  7745703
2297  7861769
2298  8851275
2299  8745043
2300  7565773
2301  7590629
2302  8240562
2303  8588111
2304  8001245
2305  7083692
2306  7772116
2307  8531847
2308  8068417
2309  7391617
2310  7157216
2311  8055066
2312  8353241
2313  7248693
2314  6976323
2315  7566368
2316  8089108
2317  7716068
2318  6641770
2319  7067762
2320  7952945
2321  7625062
2322  6938497
2323  6566851
2324  7330080
2325  7894765
2326  6950679
2327  6477736
2328  6898804
2329  7483447
2330  7419674
2331  6274348
2332  6260366
2333  7221216
2334  7196865
2335  6552611
2336  5962438
2337  6573185
2338  7445010
2339  6703427
2340  6008922
2341  6234930
2342  6788030
2343  6931948
2344  5897703
2345  5651486
2346  6542284
2347  6705739
2348  6239834
2349  5578656
2350  5847786
2351  6761003
2352  6291906
2353  5513511
2354  5551011
2355  6059499
2356  6459204
2357  5585459
2358  5064536
2359  5887731
2360  6208393
2361  5820695
2362  5105866
2363  5160911
2364  6121639
2365  5832977
2366  4983195
2367  4949159
2368  5420656
2369  5983795
2370  5292406
2371  4516499
2372  5137809
2373  5609998
2374  5392375
2375  4647984
2376  4407332
2377  5392529
2378  5453692
2379  4601493
2380  4364951
2381  4752275
2382  5438295
2383  4934581
2384  3950997
2385  4395158
2386  4985307
2387  4917947
2388  4260697
2389  3817453
2390  4697804
2391  5013277
2392  4214983
2393  3807016
2394  3989883
2395  4736735
2396  4536538
2397  3466853
2398  3674258
2399  4369446
2400  4461923
2401  3857070
2402  3196863
2403  3971837
2404  4559517
2405  3810165
2406  3233624
2407  3286196
2408  4047562
2409  4125106
2410  3041137
2411  3007973
2412  3724873
2413  3976914
2414  3502440
2415  2619400
2416  3116016
2417  3926816
2418  3413826
2419  2728592
2420  2592077
2421  3370727
2422  3778759
2423  2713961
2424  2341190
2425  2982037
2426  3415099
2427  3128729
2428  2125837
2429  2311238
2430  3243129
2431  3005889
2432  2360592
2433  2031424
2434  2599848
2435  3222289
2436  2348226
2437  1744630
2438  2217912
2439  2741389
2440  2695110
2441  1714791
2442  1621684
2443  2649133
2444  2642587
2445  1936472
2446  1393835
2447  1813664
2448  2661473
2449  1987035
2450  1163220
2451  1463133
2452  2053114
2453  2309541
2454  1445317
2455   965434
2456  1820257
2457  2095305
2458  1573360
2459   883971
2460   957627
2461  1944211
2462  1687368
2463   797240
2464   856965
2465  1371997
2466  1773400
2467  1058521
2468   347895
2469  1065807
2470  1485179
2471  1095899
2472   436218
2473   311950
2474  1260716
2475  1268945
2476   377841
2477   257407
2478   662711
2479  1189673
2480   684380
2481  -227174
2482   285067
2483   896757
2484   705261
2485    76552
2486  -302072
2487   545890
2488   815862
2489   -65945
2490  -373167
2491   -67260
2492   544189
2493   315904
2494  -669831
2495  -383088
2496   284226
2497   216840
2498  -354467
2499  -903285
2500  -214344
2501   281975
2502  -487703
2503  -937174
2504  -747089
2505   -79831
2506   -29366
2507 -1034859
2508 -1048564
2509  -397706
2510  -313909
2511  -758705
2512 -1446399
2513  -983125
2514  -314138
2515  -890213
2516 -1383506
2517 -1315410
2518  -738566
2519  -532032
2520 -1481830
2521 -1678521
2522 -1026593
2523  -852873
2524 -1222614
2525 -1969808
2526 -1647677
2527  -782318
2528 -1223754
2529 -1894600
2530 -1992941
2531 -1427961
2532  -989614
2533 -1908056
2534 -2390707
2535 -1734277
2536 -1329001
2537 -1519559
2538 -2379042
2539 -2396332
2540 -1472364
2541 -1604000
2542 -2283240
2543 -2597250
2544 -2213136
2545 -1526288
2546 -2177226
2547 -2872786
2548 -2399678
2549 -1929902
2550 -1946815
2551 -2766718
2552 -3050765
2553 -2153743
2554 -2081037
2555 -2753225
2556 -3140750
2557 -2836447
2558 -2006721
2559 -2465945
2560 -3370462
2561 -3084434
2562 -2550544
2563 -2407467
2564 -3152279
2565 -3706850
2566 -2874970
2567 -2502077
2568 -3042851
2569 -3569383
2570 -3523952
2571 -2659142
2572 -2813509
2573 -3794982
2574 -3746867
2575 -3215772
2576 -2901063
2577 -3483160
2578 -4236851
2579 -3544796
2580 -2945202
2581 -3386766
2582 -4023706
2583 -4209915
2584 -3352558
2585 -3173954
2586 -4146292
2587 -4357811
2588 -3897134
2589 -3401367
2590 -3724091
2591 -4645017
2592 -4255982
2593 -3561995
2594 -3796115
2595 -4372863
2596 -4783295
2597 -4088203
2598 -3643946
2599 -4449562
2600 -4812068
2601 -4500156
2602 -3969855
2603 -4058241
2604 -5038077
2605 -4936931
2606 -4193524
2607 -4245067
2608 -4759345
2609 -5277418
2610 -4711533
2611 -4041836
2612 -4761211
2613 -5323264
2614 -5138072
2615 -4564265
2616 -4416912
2617 -5390092
2618 -5583001
2619 -4821262
2620 -4642636
2621 -5014706
2622 -5679705
2623 -5406054
2624 -4609775
2625 -5055652
2626 -5697551
2627 -5713573
2628 -5247355
2629 -4872639
2630 -5653075
2631 -6041070
2632 -5376712
2633 -5114780
2634 -5394184
2635 -6088024
2636 -6038022
2637 -5165895
2638 -5416196
2639 -6111192
2640 -6217421
2641 -5783081
2642 -5251395
2643 -5923238
2644 -6558915
2645 -5978771
2646 -5593877
2647 -5766066
2648 -6462553
2649 -6627835
2650 -5762439
2651 -5756073
2652 -6421163
2653 -6640658
2654 -6362015
2655 -5741566
2656 -6192230
2657 -6995900
2658 -6620046
2659 -6134248
2660 -6118532
2661 -6748683
2662 -7169511
2663 -6349935
2664 -6090360
2665 -6722210
2666 -7074984
2667 -6934526
2668 -6274306
2669 -6522589
2670 -7410899
2671 -7169630
2672 -6616154
2673 -6480940
2674 -7001553
2675 -7570500
2676 -6898516
2677 -6495786
2678 -7069292
2679 -7514386
2680 -7523993
2681 -6817477
2682 -6763822
2683 -7653557
2684 -7649422
2685 -7118294
2686 -6863211
2687 -7277255
2688 -8023993
2689 -7507383
2690 -6895105
2691 -7357608
2692 -7907842
2693 -8016077
2694 -7294189
2695 -6995878
2696 -7920291
2697 -8182271
2698 -7679556
2699 -7262539
2700 -7502998
2701 -8396792
2702 -8160947
2703 -7357762
2704 -7547591
2705 -8109375
2706 -8464835
2707 -7904391
2708 -7343476
2709 -8115167
2710 -8583427
2711 -8219826
2712 -7763951
2713 -7774569
2714 -8633061
2715 -8649951
2716 -7829020
2717 -7842634
2718 -8344871
2719 -8828715
2720 -8474544
2721 -7759220
2722 -8329724
2723 -8960046
2724 -8718508
2725 -8178882
2726 -7969847
2727 -8829439
2728 -9148911
2729 -8336387
2730 -8152763
2731 -8615335
2732 -9201716
2733 -9019781
2734 -8165097
2735 -8489875
2736 -9196564
2737 -9132466
2738 -8677121
2739 -8290533
2740 -8949988
2741 -9531725
2742 -8929175
2743 -8592938
2744 -8851818
2745 -9416089
2746 -9475563
2747 -8608918
2748 -8672064
2749 -9415136
2750 -9526015
2751 -9158288
2752 -8647082
2753 -9154803
2754 -9903344
2755 -9387973
2756 -8899855
2757 -9048818
2758 -9614110
2759 -9881489
2760 -9094343
2761 -8936506
2762 -9637494
2763 -9865571
2764 -9622791
2765 -9033840
2766 -9265442
2767 -10102127
2768 -9821149
2769 -9269331
2770 -9263698
2771 -9789561
2772 -10281499
2773 -9588343
2774 -9188379
2775 -9822230
2776 -10188107
2777 -10024103
2778 -9368359
2779 -9374639
2780 -10278132
2781 -10239030
2782 -9677372
2783 -9526565
2784 -9927633
2785 -10589320
2786 -10096324
2787 -9475631
2788 -9929313
2789 -10367728
2790 -10392593
2791 -9799974
2792 -9573371
2793 -10419692
2794 -10596748
2795 -10092229
2796 -9857533
2797 -10086284
2798 -10741340
2799 -10432065
2800 -9748323
2801 -10095347
2802 -10567042
2803 -10705642
2804 -10230974
2805 -9842259
2806 -10591530
2807 -10927542
2808 -10428580
2809 -10077800
2810 -10206530
2811 -10955352
2812 -10855474
2813 -10025592
2814 -10197183
2815 -10766175
2816 -11049957
2817 -10646772
2818 -10055253
2819 -10660959
2820 -11153128
2821 -10752700
2822 -10363428
2823 -10350215
2824 -11054800
2825 -11216238
2826 -10444888
2827 -10406711
2828 -10859200
2829 -11205926
2830 -10978533
2831 -10284707
2832 -10683052
2833 -11343147
2834 -11100023
2835 -10652154
2836 -10487847
2837 -11174168
2838 -11570962
2839 -10774006
2840 -10502638
2841 -10938291
2842 -11365279
2843 -11267129
2844 -10520990
2845 -10753732
2846 -11522004
2847 -11428683
2848 -10982755
2849 -10641136
2850 -11148561
2851 -11759234
2852 -11138536
2853 -10678055
2854 -10970363
2855 -11494698
2856 -11636815
2857 -10857852
2858 -10792495
2859 -11613365
2860 -11717835
2861 -11280166
2862 -10774187
2863 -11093792
2864 -11871308
2865 -11474920
2866 -10923311
2867 -11077995
2868 -11585359
2869 -11922870
2870 -11216635
2871 -10842947
2872 -11557974
2873 -11852244
2874 -11576201
2875 -11018415
2876 -11110762
2877 -11953908
2878 -11771775
2879 -11166664
2880 -11201941
2881 -11615621
2882 -12049760
2883 -11490905
2884 -10960314
2885 -11557160
2886 -11961749
2887 -11803483
2888 -11267261
2889 -11154726
2890 -11999739
2891 -12050159
2892 -11400732
2893 -11241007
2894 -11570406
2895 -12165743
2896 -11818334
2897 -11092312
2898 -11510857
2899 -12046030
2900 -12050684
2901 -11529940
2902 -11194738
2903 -11937794
2904 -12191497
2905 -11598075
2906 -11354877
2907 -11558433
2908 -12176821
2909 -12080233
2910 -11349464
2911 -11551547
2912 -12050436
2913 -12151658
2914 -11743985
2915 -11236572
2916 -11823060
2917 -12291832
2918 -11813569
2919 -11474954
2920 -11556275
2921 -12212629
2922 -12325862
2923 -11508435
2924 -11511601
2925 -12020327
2926 -12223774
2927 -11923641
2928 -11320738
2929 -11760619
2930 -12376846
2931 -12022047
2932 -11630273
2933 -11571032
2934 -12137112
2935 -12435877
2936 -11680517
2937 -11472864
2938 -11944652
2939 -12286207
2940 -12154618
2941 -11461973
2942 -11667225
2943 -12385575
2944 -12194391
2945 -11734686
2946 -11526604
2947 -12001096
2948 -12507999
2949 -11894573
2950 -11533928
2951 -11916703
2952 -12277243
2953 -12291036
2954 -11634144
2955 -11607387
2956 -12311389
2957 -12269654
2958 -11850725
2959 -11560426
2960 -11905537
2961 -12520047
2962 -12052048
2963 -11567144
2964 -11884047
2965 -12263633
2966 -12355244
2967 -11704492
2968 -11489021
2969 -12223167
2970 -12348315
2971 -11955074
2972 -11600118
2973 -11807516
2974 -12514316
2975 -12203905
2976 -11590067
2977 -11744767
2978 -12140221
2979 -12394877
2980 -11833130
2981 -11402251
2982 -12073080
2983 -12411698
2984 -12105307
2985 -11644209
2986 -11655967
2987 -12396925
2988 -12292562
2989 -11596880
2990 -11640435
2991 -12024918
2992 -12396471
2993 -11991795
2994 -11404540
2995 -11912266
2996 -12344390
2997 -12145546
2998 -11690348
2999 -11501939
3000 -12215851
3001 -12361600
3002 -11670431
3003 -11536188
3004 -11891230
3005 -12390235
3006 -12141898
3007 -11383505
3008 -11700838
3009 -12259597
3010 -12177399
3011 -11703337
3012 -11367452
3013 -12022949
3014 -12423726
3015 -11796788
3016 -11482758
3017 -11692321
3018 -12234523
3019 -12208749
3020 -11399884
3021 -11464923
3022 -12069309
3023 -12183700
3024 -11815396
3025 -11285096
3026 -11760468
3027 -12360571
3028 -11900103
3029 -11441191
3030 -11473674
3031 -11994644
3032 -12213112
3033 -11474109
3034 -11346597
3035 -11901605
3036 -12101343
3037 -11854335
3038 -11271913
3039 -11512377
3040 -12171229
3041 -11867743
3042 -11401841
3043 -11324240
3044 -11777684
3045 -12172513
3046 -11532502
3047 -11209386
3048 -11693248
3049 -11979607
3050 -11840211
3051 -11214008
3052 -11239352
3053 -11968715
3054 -11853311
3055 -11374530
3056 -11214279
3057 -11562881
3058 -12072803
3059 -11562032
3060 -11070339
3061 -11420961
3062 -11763958
3063 -11787963
3064 -11221200
3065 -11032915
3066 -11724627
3067 -11797648
3068 -11362689
3069 -11084231
3070 -11285752
3071 -11870248
3072 -11548170
3073 -10947602
3074 -11196638
3075 -11560301
3076 -11686411
3077 -11201235
3078 -10867270
3079 -11493248
3080 -11690473
3081 -11288823
3082 -10957553
3083 -11017060
3084 -11629152
3085 -11495074
3086 -10839336
3087 -10966415
3088 -11362775
3089 -11592809
3090 -11176971
3091 -10658777
3092 -11171178
3093 -11526273
3094 -11197458
3095 -10799380
3096 -10742546
3097 -11383128
3098 -11459898
3099 -10770648
3100 -10725372
3101 -11093178
3102 -11396038
3103 -11103248
3104 -10461261
3105 -10813361
3106 -11308736
3107 -11125549
3108 -10748094
3109 -10522107
3110 -11078717
3111 -11347948
3112 -10699654
3113 -10486853
3114 -10767856
3115 -11135147
3116 -11004217
3117 -10322637
3118 -10531042
3119 -11104488
3120 -10985968
3121 -10605577
3122 -10292662
3123 -10749846
3124 -11156453
3125 -10571693
3126 -10234783
3127 -10464500
3128 -10877570
3129 -10916785
3130 -10215602
3131 -10212387
3132 -10816946
3133 -10844531
3134 -10466584
3135 -10013495
3136 -10348880
3137 -10943973
3138 -10514519
3139 -10036076
3140 -10148977
3141 -10586533
3142 -10801217
3143 -10117245
3144 -9867069
3145 -10440576
3146 -10617995
3147 -10340189
3148 -9818561
3149 -9943937
3150 -10643355
3151 -10433093
3152 -9912037
3153 -9856932
3154 -10206247
3155 -10574852
3156 -10009693
3157 -9557470
3158 -10042269
3159 -10353674
3160 -10209603
3161 -9676268
3162 -9605737
3163 -10301259
3164 -10269904
3165 -9721409
3166 -9538359
3167 -9799170
3168 -10293286
3169 -9905932
3170 -9324424
3171 -9671515
3172 -10059582
3173 -10052244
3174 -9543060
3175 -9251176
3176 -9887103
3177 -10041113
3178 -9514918
3179 -9246415
3180 -9417407
3181 -10001999
3182 -9814853
3183 -9118710
3184 -9285955
3185 -9695063
3186 -9800371
3187 -9371381
3188 -8931957
3189 -9441359
3190 -9764672
3191 -9362961
3192 -9031508
3193 -9053926
3194 -9618549
3195 -9637820
3196 -8933571
3197 -8902597
3198 -9286297
3199 -9486047
3200 -9175295
3201 -8637486
3202 -9028726
3203 -9478599
3204 -9169464
3205 -8802414
3206 -8700881
3207 -9188389
3208 -9358865
3209 -8695231
3210 -8558336
3211 -8909709
3212 -9176254
3213 -9004634
3214 -8399947
3215 -8604365
3216 -9146112
3217 -8959143
3218 -8558974
3219 -8303229
3220 -8709051
3221 -9073639
3222 -8526919
3223 -8235062
3224 -8513160
3225 -8831948
3226 -8798252
3227 -8172496
3228 -8165344
3229 -8714912
3230 -8647136
3231 -8296099
3232 -8005863
3233 -8284683
3234 -8751634
3235 -8314825
3236 -7939192
3237 -8138603
3238 -8427740
3239 -8495586
3240 -7901726
3241 -7747596
3242 -8307379
3243 -8368976
3244 -8039658
3245 -7684458
3246 -7871202
3247 -8423355
3248 -8085921
3249 -7577757
3250 -7683441
3251 -8005038
3252 -8199686
3253 -7657571
3254 -7336988
3255 -7881147
3256 -8084788
3257 -7802515
3258 -7366871
3259 -7391382
3260 -8006036
3261 -7851942
3262 -7268938
3263 -7242360
3264 -7558699
3265 -7889167
3266 -7469032
3267 -6967493
3268 -7405674
3269 -7722644
3270 -7534852
3271 -7063226
3272 -6912037
3273 -7523936
3274 -7568756
3275 -7008034
3276 -6872067
3277 -7120474
3278 -7539426
3279 -7253403
3280 -6623622
3281 -6877553
3282 -7281756
3283 -7216140
3284 -6781837
3285 -6479742
3286 -7041978
3287 -7289551
3288 -6765554
3289 -6505646
3290 -6660077
3291 -7101089
3292 -6976718
3293 -6290765
3294 -6396412
3295 -6847301
3296 -6899803
3297 -6537318
3298 -6100342
3299 -6530086
3300 -6934309
3301 -6509354
3302 -6133567
3303 -6134142
3304 -6594549
3305 -6719962
3306 -6054701
3307 -5939103
3308 -6359317
3309 -6539929
3310 -6298669
3311 -5747694
3312 -5987394
3313 -6491593
3314 -6191665
3315 -5786254
3316 -5706246
3317 -6110046
3318 -6382535
3319 -5794962
3320 -5555406
3321 -5906414
3322 -6119838
3323 -5975170
3324 -5391339
3325 -5461649
3326 -6030014
3327 -5888368
3328 -5464750
3329 -5277622
3330 -5623855
3331 -6036068
3332 -5530030
3333 -5114511
3334 -5383299
3335 -5674881
3336 -5668031
3337 -5084185
3338 -4948618
3339 -5535164
3340 -5578117
3341 -5210466
3342 -4900745
3343 -5073931
3344 -5568703
3345 -5225814
3346 -4726223
3347 -4889975
3348 -5192664
3349 -5318737
3350 -4830579
3351 -4529722
3352 -5032867
3353 -5174547
3354 -4861942
3355 -4526617
3356 -4559122
3357 -5066697
3358 -4907444
3359 -4395958
3360 -4459546
3361 -4728162
3362 -4910691
3363 -4525002
3364 -4111805
3365 -4515536
3366 -4746764
3367 -4490931
3368 -4148766
3369 -4092231
3370 -4615479
3371 -4586035
3372 -4023111
3373 -3991903
3374 -4263217
3375 -4501686
3376 -4187100
3377 -3678098
3378 -4013724
3379 -4349333
3380 -4155973
3381 -3784333
3382 -3616939
3383 -4109400
3384 -4252808
3385 -3698700
3386 -3519963
3387 -3714598
3388 -4034386
3389 -3883752
3390 -3297089
3391 -3467491
3392 -3897054
3393 -3828195
3394 -3469987
3395 -3151276
3396 -3558358
3397 -3855029
3398 -3356941
3399 -3064698
3400 -3217479
3401 -3582967
3402 -3575681
3403 -2963886
3404 -2975857
3405 -3413458
3406 -3420170
3407 -3105296
3408 -2713734
3409 -3000369
3410 -3436555
3411 -3041560
3412 -2672418
3413 -2737478
3414 -3109558
3415 -3238031
3416 -2628403
3417 -2441401
3418 -2877485
3419 -3010068
3420 -2775230
3421 -2301840
3422 -2452212
3423 -3002024
3424 -2757046
3425 -2307412
3426 -2243270
3427 -2561835
3428 -2835181
3429 -2316127
3430 -1973537
3431 -2346725
3432 -2581634
3433 -2452813
3434 -1959503
3435 -1943445
3436 -2499894
3437 -2400981
3438 -1945996
3439 -1782079
3440 -2017157
3441 -2397248
3442 -2005025
3443 -1562784
3444 -1846904
3445 -2136009
3446 -2099661
3447 -1622393
3448 -1418836
3449 -1945098
3450 -2025157
3451 -1591787
3452 -1323750
3453 -1470404
3454 -1959872
3455 -1736434
3456 -1182931
3457 -1325123
3458 -1648924
3459 -1731190
3460 -1286925
3461  -912352
3462 -1374446
3463 -1601923
3464 -1274398
3465  -966975
3466  -981495
3467 -1449360
3468 -1396271
3469  -830497
3470  -811289
3471 -1100598
3472 -1287682
3473  -986497
3474  -519996
3475  -838488
3476 -1178423
3477  -946782
3478  -615998
3479  -489930
3480  -911805
3481 -1014129
3482  -457710
3483  -341100
3484  -609470
3485  -858398
3486  -668724
3487  -135286
3488  -332448
3489  -728399
3490  -563377
3491  -225714
3492   -16875
3493  -386981
3494  -626848
3495  -132748
3496    86571
3497  -129136
3498  -410202
3499  -336003
3500   224490
3501   188981
3502  -235878
3503  -176491
3504   135956
3505   425647
3506   138188
3507  -235747
3508   159103
3509   486262
3510   366329
3511    83238
3512    35240
3513   577775
3514   687540
3515   254621
3516   214329
3517   473230
3518   801992
3519   624290
3520   187951
3521   501474
3522   899419
3523   851068
3524   582571
3525   441435
3526   921305
3527  1131837
3528   720457
3529   599560
3530   818433
3531  1187168
3532  1143341
3533   667261
3534   837605
3535  1293227
3536  1334617
3537  1062649
3538   790418
3539  1189601
3540  1572489
3541  1237164
3542  1003082
3543  1151805
3544  1578714
3545  1668584
3546  1163226
3547  1162878
3548  1613904
3549  1750616
3550  1558162
3551  1219077
3552  1481719
3553  1969894
3554  1758002
3555  1471724
3556  1519462
3557  1898580
3558  2126908
3559  1657952
3560  1513109
3561  1920379
3562  2140713
3563  2034523
3564  1664774
3565  1811643
3566  2352270
3567  2243877
3568  1911048
3569  1864088
3570  2206822
3571  2555373
3572  2151751
3573  1871954
3574  2243586
3575  2554024
3576  2531848
3577  2127795
3578  2114340
3579  2683172
3580  2703218
3581  2362376
3582  2205106
3583  2467877
3584  2941751
3585  2697077
3586  2316103
3587  2564769
3588  2895076
3589  2983571
3590  2604823
3591  2426257
3592  2938929
3593  3124581
3594  2844538
3595  2620956
3596  2772442
3597  3286598
3598  3196530
3599  2751800
3600  2881113
3601  3214358
3602  3377320
3603  3078124
3604  2779779
3605  3228715
3606  3531544
3607  3327057
3608  3067602
3609  3086173
3610  3582989
3611  3636011
3612  3181869
3613  3188219
3614  3508200
3615  3770720
3616  3570935
3617  3187330
3618  3509999
3619  3891691
3620  3773240
3621  3501123
3622  3392228
3623  3846935
3624  4050526
3625  3631614
3626  3525418
3627  3789753
3628  4125920
3629  4064090
3630  3613575
3631  3777246
3632  4196784
3633  4168989
3634  3923965
3635  3740771
3636  4107026
3637  4432013
3638  4093204
3639  3910149
3640  4106486
3641  4431552
3642  4477524
3643  4031639
3644  4057975
3645  4481097
3646  4537927
3647  4347805
3648  4121261
3649  4407978
3650  4805972
3651  4526487
3652  4264650
3653  4395918
3654  4718286
3655  4848249
3656  4414075
3657  4340860
3658  4797162
3659  4944560
3660  4779772
3661  4482974
3662  4644923
3663  5115020
3664  4946129
3665  4627108
3666  4672814
3667  4981091
3668  5230654
3669  4870053
3670  4664945
3671  5053432
3672  5271621
3673  5175733
3674  4865908
3675  4899394
3676  5380007
3677  5338866
3678  5009636
3679  4991115
3680  5244372
3681  5578897
3682  5308596
3683  4983680
3684  5307394
3685  5586582
3686  5542323
3687  5210822
3688  5144334
3689  5646798
3690  5737256
3691  5406658
3692  5307271
3693  5507390
3694  5888988
3695  5712378
3696  5302174
3697  5516684
3698  5844602
3699  5904915
3700  5612987
3701  5415080
3702  5878414
3703  6108968
3704  5808751
3705  5603593
3706  5702172
3707  6137783
3708  6115716
3709  5660185
3710  5755223
3711  6104699
3712  6252610
3713  6024843
3714  5709885
3715  6066623
3716  6389194
3717  6165684
3718  5921951
3719  5932707
3720  6356654
3721  6485536
3722  6046233
3723  6014951
3724  6342850
3725  6553082
3726  6395786
3727  5996709
3728  6235175
3729  6647154
3730  6509815
3731  6251561
3732  6189686
3733  6576557
3734  6824466
3735  6407392
3736  6249082
3737  6532062
3738  6800860
3739  6754271
3740  6319061
3741  6410702
3742  6878222
3743  6863222
3744  6612008
3745  6443411
3746  6742164
3747  7098461
3748  6766112
3749  6512167
3750  6705634
3751  7006252
3752  7088235
3753  6684666
3754  6633485
3755  7075415
3756  7154339
3757  6949629
3758  6714385
3759  6888374
3760  7303649
3761  7106606
3762  6803085
3763  6919824
3764  7205988
3765  7381126
3766  7040285
3767  6861294
3768  7254065
3769  7405332
3770  7231006
3771  6968020
3772  7061505
3773  7524224
3774  7434434
3775  7096454
3776  7134616
3777  7391205
3778  7629611
3779  7341342
3780  7048254
3781  7379882
3782  7632292
3783  7544592
3784  7268194
3785  7227716
3786  7689412
3787  7742737
3788  7396674
3789  7333258
3790  7524881
3791  7818798
3792  7638182
3793  7287418
3794  7533582
3795  7831497
3796  7805685
3797  7557601
3798  7419450
3799  7816098
3800  7972376
3801  7652914
3802  7536974
3803  7679067
3804  8004920
3805  7933581
3806  7535738
3807  7689665
3808  8017810
3809  8048677
3810  7816564
3811  7587353
3812  7931705
3813  8198422
3814  7911280
3815  7728782
3816  7828102
3817  8181388
3818  8213688
3819  7791946
3820  7822692
3821  8142742
3822  8240824
3823  8057707
3824  7772935
3825  8028567
3826  8385116
3827  8181204
3828  7960005
3829  7970856
3830  8294370
3831  8440748
3832  8029069
3833  7937040
3834  8239828
3835  8419967
3836  8312080
3837  7981064
3838  8134054
3839  8537234
3840  8416064
3841  8158502
3842  8099167
3843  8372300
3844  8619079
3845  8273900
3846  8092394
3847  8366663
3848  8577039
3849  8545551
3850  8194409
3851  8215322
3852  8645399
3853  8615028
3854  8339457
3855  8211169
3856  8449068
3857  8789137
3858  8521292
3859  8236258
3860  8439392
3861  8701346
3862  8758647
3863  8395692
3864  8272173
3865  8703418
3866  8806590
3867  8564113
3868  8354747
3869  8488957
3870  8913650
3871  8776272
3872  8411838
3873  8500481
3874  8752046
3875  8902643
3876  8603432
3877  8371307
3878  8738115
3879  8947105
3880  8766548
3881  8532788
3882  8562440
3883  8966815
3884  8943560
3885  8555912
3886  8570737
3887  8809900
3888  9031809
3889  8819815
3890  8494833
3891  8780514
3892  9056877
3893  8946903
3894  8676018
3895  8589402
3896  8989179
3897  9095688
3898  8729961
3899  8646244
3900  8856680
3901  9127322
3902  9013603
3903  8628542
3904  8799050
3905  9102779
3906  9066354
3907  8831716
3908  8659974
3909  8986195
3910  9209589
3911  8905400
3912  8753749
3913  8886873
3914  9166621
3915  9167244
3916  8753307
3917  8794756
3918  9113990
3919  9159293
3920  8982037
3921  8751689
3922  8994478
3923  9288806
3924  9040322
3925  8834293
3926  8904942
3927  9165830
3928  9251681
3929  8879927
3930  8834435
3931  9148157
3932  9248702
3933  9109625
3934  8824727
3935  8976462
3936  9329302
3937  9152569
3938  8901910
3939  8904668
3940  9155805
3941  9348683
3942  9015283
3943  8866152
3944  9147972
3945  9297865
3946  9211277
3947  8907673
3948  8937203
3949  9323739
3950  9257703
3951  8995051
3952  8933273
3953  9127825
3954  9393398
3955  9136384
3956  8892540
3957  9122965
3958  9299214
3959  9256863
3960  8960704
3961  8922090
3962  9316576
3963  9331672
3964  9071522
3965  8970716
3966  9115501
3967  9409944
3968  9207148
3969  8894483
3970  9070981
3971  9287685
3972  9314417
3973  9039014
3974  8896033
3975  9270898
3976  9383905
3977  9127911
3978  8963362
3979  9049452
3980  9388570
3981  9299860
3982  8914118
3983  9005760
3984  9266844
3985  9373494
3986  9124192
3987  8864040
3988  9170925
3989  9385000
3990  9179455
3991  8970356
3992  8973784
3993  9328201
3994  9364760
3995  8981265
3996  8958091
3997  9191722
3998  9356499
3999  9188584
4000  8857538
4001  9057878
4002  9330995
4003  9213686
4004  9011633
4005  8923901
4006  9242712
4007  9387006
4008  9032646
4009  8917133
4010  9095223
4011  9297873
4012  9212799
4013  8836518
4014  8954301
4015  9293687
4016  9241503
4017  9019935
4018  8864307
4019  9120402
4020  9361034
4021  9048082
4022  8844615
4023  8984199
4024  9233264
4025  9247490
4026  8870248
4027  8854697
4028  9195549
4029  9225458
4030  9027708
4031  8802002
4032  8963321
4033  9277702
4034  9071653
4035  8820154
4036  8879966
4037  9118894
4038  9234540
4039  8880699
4040  8748997
4041  9063867
4042  9166962
4043  9016409
4044  8748994
4045  8835672
4046  9192504
4047  9076478
4048  8781211
4049  8786245
4050  8995313
4051  9176902
4052  8878415
4053  8640721
4054  8903526
4055  9067116
4056  8991290
4057  8724960
4058  8699538
4059  9065204
4060  9053600
4061  8759354
4062  8667761
4063  8808577
4064  9057262
4065  8868705
4066  8575052
4067  8759752
4068  8964120
4069  8945502
4070  8698603
4071  8566869
4072  8886892
4073  8956020
4074  8695909
4075  8571621
4076  8663999
4077  8930170
4078  8835391
4079  8509460
4080  8630438
4081  8827854
4082  8848302
4083  8635042
4084  8425492
4085  8707815
4086  8855261
4087  8624730
4088  8487528
4089  8523315
4090  8783231
4091  8774642
4092  8427960
4093  8459917
4094  8665261
4095  8728584
4096  8551852
4097  8297490
4098  8519368
4099  8753216
4100  8551450
4101  8369042
4102  8357169
4103  8624301
4104  8694387
4105  8321127
4106  8267720
4107  8485140
4108  8613445
4109  8484755
4110  8180416
4111  8316145
4112  8607269
4113  8469344
4114  8254917
4115  8169924
4116  8393390
4117  8567636
4118  8251946
4119  8107937
4120  8285630
4121  8454090
4122  8405639
4123  8077414
4124  8103185
4125  8412407
4126  8342510
4127  8121836
4128  7995283
4129  8191764
4130  8431686
4131  8156262
4132  7948431
4133  8096610
4134  8279315
4135  8277615
4136  7933777
4137  7870546
4138  8195970
4139  8221562
4140  8021204
4141  7830526
4142  7957989
4143  8274263
4144  8088640
4145  7784402
4146  7851614
4147  8043969
4148  8135763
4149  7831985
4150  7653568
4151  7947355
4152  8066128
4153  7917435
4154  7688344
4155  7708394
4156  8032344
4157  7952453
4158  7640908
4159  7627226
4160  7800382
4161  7965556
4162  7736241
4163  7470245
4164  7705464
4165  7875977
4166  7771478
4167  7528194
4168  7449955
4169  7775511
4170  7799554
4171  7486520
4172  7423319
4173  7557829
4174  7760195
4175  7620701
4176  7293378
4177  7436946
4178  7640253
4179  7598021
4180  7371794
4181  7216837
4182  7498397
4183  7635778
4184  7352393
4185  7214200
4186  7298673
4187  7523184
4188  7460623
4189  7094917
4190  7162516
4191  7392479
4192  7406075
4193  7213539
4194  6997755
4195  7226169
4196  7433272
4197  7196630
4198  7006549
4199  7022790
4200  7234885
4201  7267784
4202  6936737
4203  6908970
4204  7132587
4205  7198204
4206  7069148
4207  6800445
4208  6928516
4209  7182254
4210  6998947
4211  6791962
4212  6761624
4213  6967608
4214  7076739
4215  6759632
4216  6660193
4217  6866292
4218  6961550
4219  6864031
4220  6576901
4221  6632878
4222  6913893
4223  6814617
4224  6587735
4225  6510037
4226  6679432
4227  6874308
4228  6594195
4229  6404231
4230  6557772
4231  6689237
4232  6659759
4233  6383123
4234  6336717
4235  6624858
4236  6591593
4237  6396532
4238  6276881
4239  6382938
4240  6600367
4241  6394550
4242  6148566
4243  6258367
4244  6407728
4245  6435049
4246  6174225
4247  6057030
4248  6340696
4249  6371860
4250  6164893
4251  6004852
4252  6069226
4253  6328681
4254  6188862
4255  5892339
4256  5982129
4257  6144216
4258  6205905
4259  5968718
4260  5767967
4261  6010667
4262  6111342
4263  5935950
4264  5745973
4265  5735824
4266  6030084
4267  5999789
4268  5679669
4269  5672703
4270  5833739
4271  5951916
4272  5759894
4273  5465514
4274  5665962
4275  5846060
4276  5709542
4277  5506871
4278  5434461
4279  5712553
4280  5765696
4281  5453428
4282  5370680
4283  5495318
4284  5649895
4285  5535154
4286  5213735
4287  5322180
4288  5548975
4289  5480078
4290  5281675
4291  5126845
4292  5361939
4293  5506048
4294  5213291
4295  5057969
4296  5158960
4297  5348173
4298  5312836
4299  4970909
4300  4986450
4301  5234631
4302  5227058
4303  5039816
4304  4825671
4305  4981599
4306  5211549
4307  4990966
4308  4790817
4309  4818441
4310  5011079
4311  5074172
4312  4741115
4313  4661544
4314  4880483
4315  4930305
4316  4798383
4317  4545968
4318  4626068
4319  4897579
4320  4758383
4321  4538672
4322  4511303
4323  4658529
4324  4778375
4325  4502284
4326  4330078
4327  4514670
4328  4615332
4329  4541420
4330  4296398
4331  4281544
4332  4567853
4333  4499126
4334  4258532
4335  4182070
4336  4302891
4337  4471217
4338  4240030
4339  4023268
4340  4182457
4341  4312040
4342  4271138
4343  4030175
4344  3938675
4345  4205655
4346  4210282
4347  3982419
4348  3868656
4349  3937614
4350  4155198
4351  4013459
4352  3730358
4353  3827695
4354  3979283
4355  3989433
4356  3763521
4357  3601849
4358  3839667
4359  3911457
4360  3702255
4361  3568365
4362  3590788
4363  3813073
4364  3750800
4365  3454666
4366  3480738
4367  3616400
4368  3658886
4369  3489073
4370  3275711
4371  3476810
4372  3614627
4373  3436004
4374  3266823
4375  3242272
4376  3469688
4377  3470340
4378  3149871
4379  3114104
4380  3273615
4381  3363588
4382  3229079
4383  2964380
4384  3100084
4385  3282990
4386  3162272
4387  2982512
4388  2883593
4389  3074953
4390  3169070
4391  2886384
4392  2787942
4393  2908960
4394  3039965
4395  2972106
4396  2671698
4397  2718923
4398  2938302
4399  2860670
4400  2673338
4401  2548120
4402  2712093
4403  2861548
4404  2613414
4405  2469722
4406  2563522
4407  2685954
4408  2674078
4409  2368415
4410  2341656
4411  2571635
4412  2562548
4413  2389808
4414  2223520
4415  2336542
4416  2553706
4417  2348968
4418  2133585
4419  2181916
4420  2332351
4421  2377379
4422  2081674
4423  1975370
4424  2214985
4425  2262542
4426  2105264
4427  1900806
4428  1946988
4429  2199279
4430  2071676
4431  1821614
4432  1811831
4433  1950702
4434  2072882
4435  1830319
4436  1628007
4437  1822231
4438  1930673
4439  1826893
4440  1592186
4441  1550590
4442  1815669
4443  1779658
4444  1532271
4445  1477410
4446  1586067
4447  1740748
4448  1565555
4449  1315919
4450  1444434
4451  1572663
4452  1508140
4453  1302501
4454  1195205
4455  1447020
4456  1482838
4457  1251425
4458  1142013
4459  1208320
4460  1394152
4461  1279389
4462   982705
4463  1056966
4464  1222087
4465  1216022
4466  1025685
4467   856163
4468  1065542
4469  1174816
4470   962722
4471   812866
4472   820313
4473  1015610
4474  1003754
4475   704851
4476   693200
4477   852386
4478   898024
4479   766170
4480   532255
4481   669472
4482   837743
4483   667469
4484   497685
4485   466414
4486   647667
4487   702338
4488   424515
4489   361335
4490   502247
4491   569932
4492   461785
4493   206676
4494   285645
4495   486245
4496   381104
4497   208204
4498   131676
4499   279354
4500   406054
4501   146026
4502     3580
4503   126400
4504   219431
4505   170760
4506   -93583
4507   -88530
4508   146962
4509    88291
4510   -89307
4511  -200368
4512   -91581
4513    63437
4514  -148508
4515  -324256
4516  -241552
4517  -126902
4518  -124048
4519  -366792
4520  -442070
4521  -218563
4522  -217156
4523  -384043
4524  -526194
4525  -467867
4526  -267483
4527  -426426
4528  -644839
4529  -583808
4530  -467263
4531  -416057
4532  -648571
4533  -785376
4534  -586299
4535  -540641
4536  -683925
4537  -847077
4538  -838932
4539  -612998
4540  -690978
4541  -934265
4542  -930732
4543  -815666
4544  -732682
4545  -921341
4546 -1133457
4547  -962873
4548  -843938
4549  -964081
4550 -1144965
4551 -1189793
4552  -956407
4553  -967324
4554 -1211913
4555 -1274234
4556 -1183504
4557 -1067122
4558 -1189453
4559 -1432336
4560 -1321552
4561 -1173740
4562 -1240222
4563 -1410245
4564 -1531406
4565 -1335287
4566 -1260837
4567 -1507317
4568 -1602168
4569 -1536166
4570 -1385589
4571 -1448451
4572 -1731001
4573 -1668773
4574 -1497269
4575 -1533129
4576 -1701361
4577 -1867567
4578 -1699361
4579 -1556531
4580 -1769555
4581 -1907197
4582 -1873928
4583 -1708555
4584 -1704069
4585 -2002088
4586 -2025126
4587 -1843527
4588 -1822894
4589 -1958982
4590 -2171417
4591 -2057300
4592 -1864765
4593 -2020898
4594 -2193920
4595 -2207384
4596 -2060422
4597 -1991932
4598 -2258558
4599 -2361329
4600 -2199267
4601 -2130543
4602 -2215177
4603 -2428680
4604 -2399720
4605 -2187434
4606 -2274670
4607 -2469828
4608 -2534102
4609 -2411873
4610 -2282002
4611 -2506959
4612 -2662251
4613 -2521981
4614 -2426898
4615 -2473352
4616 -2695312
4617 -2733661
4618 -2515751
4619 -2552644
4620 -2730244
4621 -2829482
4622 -2752069
4623 -2576526
4624 -2729338
4625 -2936989
4626 -2855313
4627 -2742405
4628 -2735853
4629 -2956145
4630 -3067615
4631 -2858247
4632 -2815267
4633 -2974392
4634 -3109109
4635 -3074932
4636 -2877887
4637 -2968445
4638 -3201984
4639 -3164985
4640 -3065491
4641 -3019171
4642 -3192107
4643 -3352647
4644 -3179099
4645 -3097668
4646 -3224850
4647 -3358074
4648 -3382391
4649 -3187571
4650 -3223012
4651 -3466354
4652 -3475898
4653 -3366873
4654 -3288248
4655 -3422452
4656 -3626922
4657 -3489861
4658 -3366582
4659 -3468813
4660 -3623199
4661 -3689118
4662 -3499212
4663 -3469455
4664 -3702920
4665 -3750642
4666 -3654398
4667 -3551977
4668 -3646618
4669 -3881568
4670 -3803710
4671 -3644594
4672 -3714740
4673 -3869091
4674 -3973310
4675 -3809317
4676 -3708291
4677 -3918798
4678 -4019078
4679 -3949329
4680 -3834940
4681 -3877997
4682 -4123347
4683 -4107617
4684 -3933297
4685 -3955887
4686 -4090740
4687 -4215704
4688 -4102730
4689 -3952999
4690 -4136069
4691 -4277709
4692 -4241303
4693 -4120583
4694 -4108565
4695 -4347669
4696 -4379483
4697 -4193826
4698 -4184193
4699 -4306587
4700 -4468612
4701 -4398761
4702 -4214152
4703 -4350318
4704 -4524464
4705 -4521041
4706 -4385138
4707 -4311462
4708 -4537026
4709 -4655197
4710 -4484847
4711 -4415107
4712 -4507293
4713 -4699981
4714 -4695698
4715 -4474866
4716 -4539699
4717 -4731110
4718 -4774080
4719 -4661157
4720 -4544078
4721 -4714166
4722 -4885644
4723 -4762230
4724 -4675976
4725 -4726810
4726 -4905557
4727 -4954421
4728 -4739079
4729 -4740291
4730 -4924832
4731 -4999774
4732 -4926099
4733 -4771618
4734 -4898944
4735 -5118725
4736 -5034339
4737 -4902528
4738 -4911580
4739 -5087353
4740 -5193881
4741 -4995758
4742 -4933399
4743 -5108642
4744 -5231023
4745 -5196912
4746 -5022174
4747 -5075852
4748 -5309760
4749 -5278671
4750 -5131568
4751 -5090342
4752 -5249997
4753 -5418898
4754 -5259257
4755 -5153860
4756 -5292773
4757 -5424892
4758 -5435539
4759 -5250680
4760 -5240500
4761 -5475382
4762 -5498252
4763 -5373738
4764 -5308725
4765 -5413129
4766 -5622172
4767 -5515443
4768 -5362508
4769 -5449950
4770 -5582239
4771 -5644825
4772 -5483267
4773 -5413463
4774 -5629607
4775 -5708564
4776 -5611024
4777 -5522168
4778 -5577784
4779 -5791709
4780 -5742263
4781 -5564372
4782 -5610486
4783 -5751641
4784 -5835146
4785 -5717140
4786 -5600769
4787 -5786738
4788 -5904329
4789 -5825486
4790 -5724491
4791 -5724868
4792 -5928709
4793 -5951721
4794 -5769942
4795 -5774259
4796 -5897360
4797 -6025816
4798 -5943517
4799 -5791012
4800 -5916413
4801 -6063049
4802 -6016373
4803 -5905106
4804 -5872586
4805 -6070792
4806 -6142017
4807 -5973641
4808 -5939860
4809 -6049903
4810 -6181927
4811 -6132503
4812 -5955144
4813 -6055407
4814 -6212983
4815 -6187283
4816 -6090118
4817 -6027340
4818 -6203200
4819 -6323640
4820 -6164976
4821 -6090405
4822 -6183585
4823 -6326692
4824 -6319523
4825 -6119391
4826 -6157344
4827 -6349647
4828 -6373690
4829 -6276307
4830 -6170532
4831 -6303958
4832 -6480095
4833 -6346959
4834 -6234535
4835 -6290908
4836 -6440797
4837 -6492529
4838 -6304060
4839 -6283114
4840 -6470998
4841 -6527954
4842 -6457235
4843 -6318755
4844 -6397222
4845 -6593976
4846 -6504368
4847 -6381451
4848 -6404747
4849 -6545348
4850 -6651828
4851 -6479879
4852 -6394434
4853 -6562676
4854 -6658193
4855 -6608233
4856 -6457991
4857 -6478148
4858 -6709936
4859 -6681627
4860 -6534448
4861 -6515738
4862 -6634585
4863 -6776967
4864 -6642634
4865 -6503348
4866 -6636223
4867 -6760140
4868 -6748704
4869 -6601465
4870 -6566084
4871 -6787941
4872 -6827444
4873 -6683953
4874 -6613280
4875 -6696831
4876 -6880769
4877 -6791081
4878 -6617616
4879 -6710754
4880 -6849704
4881 -6885902
4882 -6745561
4883 -6660742
4884 -6847153
4885 -6934003
4886 -6807475
4887 -6716363
4888 -6758767
4889 -6940720
4890 -6935119
4891 -6748468
4892 -6784832
4893 -6928238
4894 -6988637
4895 -6876663
4896 -6736219
4897 -6895370
4898 -7024669
4899 -6927177
4900 -6826609
4901 -6828308
4902 -7014880
4903 -7053241
4904 -6862204
4905 -6843550
4906 -6967857
4907 -7068035
4908 -6995583
4909 -6821602
4910 -6922550
4911 -7094785
4912 -7036634
4913 -6928805
4914 -6888052
4915 -7046681
4916 -7142405
4917 -6971646
4918 -6905179
4919 -7002086
4920 -7116638
4921 -7098679
4922 -6914094
4923 -6970957
4924 -7142741
4925 -7117822
4926 -7019747
4927 -6948152
4928 -7069549
4929 -7196996
4930 -7057092
4931 -6968133
4932 -7047842
4933 -7165432
4934 -7184237
4935 -7005828
4936 -6996794
4937 -7174580
4938 -7186712
4939 -7085868
4940 -6990160
4941 -7087196
4942 -7252332
4943 -7148173
4944 -7030280
4945 -7070912
4946 -7186271
4947 -7243137
4948 -7078010
4949 -7018132
4950 -7179083
4951 -7233757
4952 -7160306
4953 -7049126
4954 -7093911
4955 -7274233
4956 -7219786
4957 -7080105
4958 -7091833
4959 -7195634
4960 -7281654
4961 -7140786
4962 -7034139
4963 -7186081
4964 -7268478
4965 -7222796
4966 -7103830
4967 -7100146
4968 -7278640
4969 -7269467
4970 -7115112
4971 -7097028
4972 -7190372
4973 -7298923
4974 -7200292
4975 -7057874
4976 -7173119
4977 -7290278
4978 -7259223
4979 -7118451
4980 -7078607
4981 -7266838
4982 -7304378
4983 -7145783
4984 -7096118
4985 -7175151
4986 -7318928
4987 -7256669
4988 -7067221
4989 -7141783
4990 -7270442
4991 -7278989
4992 -7160496
4993 -7061931
4994 -7225811
4995 -7322539
4996 -7196182
4997 -7110102
4998 -7140892
4999 -7294440
5000 -7285751
5001 -7088773
5002 -7105951
5003 -7241510
5004 -7283749
5005 -7185727
5006 -7055561
5007 -7189086
5008 -7317071
5009 -7210100
5010 -7104416
5011 -7100638
5012 -7249293
5013 -7285558
5014 -7103094
5015 -7067821
5016 -7202199
5017 -7272486
5018 -7208356
5019 -7052942
5020 -7121116
5021 -7283310
5022 -7214422
5023 -7089209
5024 -7055457
5025 -7182227
5026 -7277918
5027 -7117495
5028 -7038959
5029 -7141460
5030 -7234207
5031 -7210617
5032 -7025842
5033 -7046774
5034 -7222766
5035 -7202566
5036 -7084025
5037 -7017959
5038 -7117364
5039 -7257136
5040 -7129668
5041 -6996772
5042 -7071300
5043 -7165797
5044 -7185581
5045 -7021678
5046 -6977465
5047 -7151223
5048 -7175283
5049 -7070731
5050 -6977516
5051 -7036478
5052 -7183391
5053 -7100432
5054 -6956241
5055 -6999096
5056 -7092815
5057 -7136062
5058 -7001080
5059 -6917152
5060 -7073669
5061 -7127139
5062 -7033681
5063 -6921324
5064 -6939346
5065 -7110621
5066 -7069832
5067 -6901819
5068 -6913378
5069 -7017482
5070 -7096794
5071 -6973574
5072 -6841938
5073 -6960107
5074 -7044453
5075 -6988198
5076 -6873137
5077 -6845646
5078 -7001648
5079 -7023672
5080 -6872109
5081 -6842305
5082 -6914214
5083 -7008539
5084 -6930811
5085 -6767302
5086 -6848682
5087 -6952871
5088 -6923121
5089 -6815695
5090 -6756997
5091 -6906359
5092 -6958298
5093 -6806277
5094 -6754262
5095 -6806258
5096 -6910721
5097 -6861203
5098 -6688128
5099 -6731374
5100 -6855332
5101 -6856146
5102 -6758559
5103 -6660531
5104 -6772981
5105 -6871273
5106 -6739395
5107 -6644465
5108 -6676788
5109 -6795703
5110 -6798364
5111 -6613553
5112 -6620290
5113 -6745441
5114 -6762075
5115 -6669997
5116 -6552570
5117 -6631545
5118 -6758401
5119 -6658502
5120 -6549246
5121 -6558582
5122 -6666610
5123 -6713996
5124 -6542854
5125 -6487379
5126 -6604303
5127 -6653666
5128 -6580925
5129 -6441578
5130 -6486754
5131 -6647890
5132 -6575010
5133 -6451683
5134 -6427511
5135 -6529913
5136 -6604793
5137 -6449499
5138 -6348555
5139 -6455402
5140 -6528203
5141 -6490087
5142 -6339033
5143 -6333487
5144 -6501821
5145 -6487517
5146 -6346553
5147 -6285181
5148 -6360638
5149 -6476205
5150 -6362908
5151 -6218619
5152 -6296010
5153 -6393522
5154 -6389193
5155 -6236345
5156 -6180429
5157 -6334710
5158 -6359762
5159 -6235150
5160 -6141555
5161 -6189292
5162 -6325120
5163 -6260900
5164 -6104486
5165 -6131484
5166 -6231746
5167 -6261540
5168 -6128618
5169 -6023030
5170 -6153555
5171 -6217127
5172 -6113129
5173 -6015680
5174 -6020393
5175 -6169820
5176 -6147982
5177 -5974385
5178 -5965415
5179 -6053705
5180 -6112040
5181 -6005888
5182 -5862350
5183 -5969115
5184 -6068749
5185 -5991948
5186 -5878270
5187 -5837963
5188 -5981420
5189 -6010631
5190 -5835977
5191 -5788546
5192 -5866389
5193 -5946028
5194 -5886191
5195 -5717299
5196 -5769179
5197 -5895460
5198 -5856926
5199 -5738957
5200 -5669385
5201 -5775967
5202 -5844554
5203 -5691690
5204 -5629141
5205 -5683016
5206 -5770587
5207 -5746610
5208 -5567625
5209 -5579144
5210 -5704041
5211 -5680477
5212 -5582976
5213 -5489366
5214 -5574621
5215 -5680809
5216 -5557475
5217 -5456871
5218 -5486713
5219 -5576625
5220 -5586625
5221 -5413855
5222 -5380569
5223 -5496070
5224 -5509069
5225 -5432583
5226 -5315638
5227 -5366370
5228 -5494339
5229 -5404439
5230 -5287755
5231 -5281400
5232 -5361941
5233 -5410936
5234 -5251436
5235 -5183096
5236 -5297674
5237 -5337490
5238 -5272445
5239 -5142701
5240 -5155658
5241 -5286721
5242 -5236953
5243 -5098827
5244 -5077739
5245 -5153200
5246 -5221290
5247 -5093180
5248 -4984812
5249 -5082340
5250 -5136065
5251 -5099190
5252 -4956783
5253 -4922251
5254 -5071180
5255 -5058440
5256 -4920971
5257 -4879418
5258 -4933274
5259 -5026650
5260 -4928452
5261 -4783915
5262 -4848422
5263 -4928035
5264 -4908717
5265 -4778428
5266 -4702121
5267 -4846544
5268 -4873314
5269 -4742838
5270 -4666663
5271 -4696547
5272 -4814788
5273 -4759034
5274 -4582317
5275 -4603774
5276 -4697518
5277 -4714474
5278 -4602291
5279 -4486286
5280 -4602779
5281 -4675054
5282 -4560229
5283 -4461896
5284 -4461121
5285 -4574719
5286 -4557706
5287 -4387539
5288 -4380294
5289 -4466314
5290 -4503768
5291 -4414852
5292 -4279845
5293 -4360658
5294 -4450010
5295 -4363468
5296 -4254700
5297 -4216944
5298 -4332106
5299 -4373448
5300 -4199105
5301 -4142627
5302 -4230586
5303 -4289791
5304 -4219870
5305 -4053006
5306 -4092177
5307 -4223812
5308 -4159189
5309 -4049456
5310 -3986089
5311 -4080974
5312 -4160457
5313 -4007976
5314 -3911349
5315 -3971516
5316 -4044180
5317 -4019439
5318 -3853305
5319 -3834401
5320 -3962211
5321 -3955707
5322 -3846305
5323 -3754074
5324 -3815655
5325 -3927252
5326 -3806174
5327 -3684091
5328 -3712068
5329 -3797572
5330 -3808374
5331 -3647548
5332 -3589149
5333 -3712682
5334 -3731971
5335 -3640770
5336 -3521679
5337 -3548444
5338 -3671824
5339 -3599328
5340 -3466623
5341 -3462208
5342 -3539303
5343 -3581550
5344 -3449592
5345 -3346640
5346 -3443784
5347 -3484725
5348 -3415775
5349 -3296707
5350 -3284158
5351 -3414827
5352 -3387818
5353 -3246144
5354 -3212704
5355 -3272727
5356 -3340654
5357 -3233432
5358 -3100623
5359 -3172018
5360 -3239006
5361 -3198699
5362 -3077148
5363 -3028364
5364 -3152737
5365 -3162586
5366 -3019807
5367 -2967536
5368 -3002481
5369 -3087386
5370 -3007942
5371 -2861641
5372 -2909914
5373 -2985125
5374 -2962592
5375 -2848635
5376 -2769089
5377 -2878691
5378 -2915627
5379 -2787045
5380 -2715475
5381 -2735375
5382 -2824745
5383 -2783791
5384 -2620834
5385 -2638833
5386 -2728948
5387 -2726246
5388 -2618235
5389 -2510075
5390 -2595376
5391 -2667520
5392 -2559160
5393 -2464028
5394 -2462711
5395 -2564638
5396 -2567715
5397 -2398182
5398 -2367190
5399 -2451556
5400 -2466069
5401 -2387611
5402 -2260695
5403 -2313605
5404 -2415713
5405 -2337268
5406 -2224980
5407 -2202629
5408 -2283868
5409 -2315415
5410 -2166632
5411 -2095421
5412 -2174234
5413 -2214088
5414 -2159433
5415 -2017257
5416 -2041195
5417 -2154227
5418 -2094188
5419 -1973942
5420 -1926095
5421 -1998026
5422 -2067592
5423 -1930794
5424 -1830875
5425 -1897329
5426 -1961752
5427 -1937032
5428 -1781290
5429 -1746558
5430 -1875776
5431 -1855920
5432 -1741600
5433 -1663703
5434 -1704047
5435 -1809281
5436 -1700779
5437 -1579242
5438 -1619924
5439 -1687378
5440 -1682127
5441 -1540793
5442 -1472213
5443 -1580077
5444 -1602941
5445 -1507182
5446 -1407615
5447 -1425935
5448 -1542437
5449 -1480619
5450 -1328142
5451 -1330475
5452 -1402387
5453 -1438198
5454 -1306708
5455 -1199197
5456 -1296828
5457 -1351584
5458 -1272066
5459 -1163087
5460 -1139816
5461 -1264454
5462 -1234449
5463 -1083341
5464 -1054197
5465 -1113054
5466 -1168672
5467 -1083619
5468  -937734
5469 -1012632
5470 -1090493
5471 -1029484
5472  -914411
5473  -855950
5474  -974130
5475  -998778
5476  -848148
5477  -785781
5478  -833542
5479  -911730
5480  -851394
5481  -690848
5482  -719049
5483  -803709
5484  -776825
5485  -679648
5486  -586662
5487  -677122
5488  -742238
5489  -621697
5490  -535281
5491  -554105
5492  -624397
5493  -602142
5494  -444314
5495  -434568
5496  -528527
5497  -526970
5498  -440332
5499  -333777
5500  -398025
5501  -485198
5502  -378431
5503  -273406
5504  -268449
5505  -350942
5506  -359039
5507  -202459
5508  -160188
5509  -253055
5510  -272358
5511  -202030
5512   -76636
5513  -108519
5514  -209355
5515  -135976
5516   -24258
5517     5395
5518   -66244
5519  -116659
5520    21268
5521   100505
5522    19793
5523    -8593
5524    46015
5525   172482
5526   177725
5527    65711
5528   108291
5529   220007
5530   261332
5531   209828
5532   139551
5533   251413
5534   365938
5535   309434
5536   263028
5537   290637
5538   422434
5539   456464
5540   333887
5541   348650
5542   464082
5543   521937
5544   488041
5545   401297
5546   491753
5547   626705
5548   586473
5549   525197
5550   522179
5551   641729
5552   719961
5553   610496
5554   585688
5555   693636
5556   778010
5557   776001
5558   668092
5559   717445
5560   867518
5561   859731
5562   788541
5563   760514
5564   871271
5565   984488
5566   898406
5567   840641
5568   931804
5569  1024580
5570  1045121
5571   940050
5572   942779
5573  1093159
5574  1118809
5575  1060871
5576  1017307
5577  1093973
5578  1239224
5579  1182540
5580  1100263
5581  1155066
5582  1258594
5583  1305907
5584  1205203
5585  1169383
5586  1323133
5587  1387308
5588  1334983
5589  1273905
5590  1316884
5591  1475066
5592  1456864
5593  1346950
5594  1376736
5595  1478454
5596  1564739
5597  1487277
5598  1410377
5599  1535996
5600  1633962
5601  1605131
5602  1528416
5603  1533188
5604  1691033
5605  1713262
5606  1612444
5607  1610990
5608  1706043
5609  1807152
5610  1757461
5611  1663286
5612  1756076
5613  1862169
5614  1851124
5615  1780692
5616  1761447
5617  1905628
5618  1968895
5619  1876925
5620  1853882
5621  1923266
5622  2036458
5623  2024314
5624  1906953
5625  1965798
5626  2085839
5627  2104441
5628  2040561
5629  1995539
5630  2113508
5631  2217656
5632  2132726
5633  2090740
5634  2139529
5635  2250161
5636  2276445
5637  2160015
5638  2176184
5639  2301953
5640  2346756
5641  2301100
5642  2226112
5643  2316454
5644  2442649
5645  2390547
5646  2322060
5647  2349918
5648  2460116
5649  2516147
5650  2402490
5651  2398149
5652  2516082
5653  2573542
5654  2554163
5655  2463037
5656  2521885
5657  2651962
5658  2624405
5659  2563154
5660  2570666
5661  2663205
5662  2754470
5663  2659929
5664  2620001
5665  2716471
5666  2792916
5667  2781239
5668  2693273
5669  2715297
5670  2866071
5671  2864248
5672  2798694
5673  2788167
5674  2861933
5675  2974819
5676  2901186
5677  2833390
5678  2907393
5679  2994323
5680  3020517
5681  2929204
5682  2920672
5683  3063380
5684  3096342
5685  3032979
5686  2996956
5687  3051578
5688  3177243
5689  3131171
5690  3041722
5691  3106423
5692  3196217
5693  3240957
5694  3163436
5695  3120910
5696  3260865
5697  3314457
5698  3247063
5699  3192717
5700  3233595
5701  3371977
5702  3363537
5703  3254919
5704  3294972
5705  3399267
5706  3453585
5707  3389359
5708  3303033
5709  3426785
5710  3519702
5711  3473967
5712  3412800
5713  3419672
5714  3564302
5715  3590158
5716  3476622
5717  3481909
5718  3569997
5719  3653243
5720  3613895
5721  3503466
5722  3589772
5723  3710284
5724  3691796
5725  3624606
5726  3602328
5727  3723830
5728  3802820
5729  3692503
5730  3660106
5731  3730270
5732  3833713
5733  3832686
5734  3712717
5735  3754259
5736  3886688
5737  3891979
5738  3831703
5739  3780118
5740  3885186
5741  3983321
5742  3901094
5743  3846440
5744  3899701
5745  4006765
5746  4036599
5747  3912788
5748  3918311
5749  4048230
5750  4079442
5751  4030132
5752  3960159
5753  4034071
5754  4161088
5755  4107897
5756  4035875
5757  4063824
5758  4164220
5759  4228764
5760  4114712
5761  4076231
5762  4190643
5763  4256116
5764  4224773
5765  4143945
5766  4178263
5767  4320660
5768  4306647
5769  4223488
5770  4226573
5771  4307323
5772  4393497
5773  4305464
5774  4240908
5775  4346931
5776  4418837
5777  4414509
5778  4323355
5779  4331355
5780  4473186
5781  4474965
5782  4396568
5783  4380221
5784  4442426
5785  4551791
5786  4495876
5787  4410701
5788  4482717
5789  4570105
5790  4589785
5791  4500901
5792  4466007
5793  4599817
5794  4641417
5795  4567237
5796  4534109
5797  4580535
5798  4693662
5799  4675196
5800  4565736
5801  4620491
5802  4702706
5803  4736546
5804  4668528
5805  4605615
5806  4724055
5807  4794208
5808  4732830
5809  4688427
5810  4710143
5811  4828937
5812  4839602
5813  4718673
5814  4739847
5815  4830500
5816  4882207
5817  4829555
5818  4747285
5819  4843068
5820  4940079
5821  4892637
5822  4835806
5823  4833334
5824  4941648
5825  4983447
5826  4871877
5827  4862749
5828  4948556
5829  5014704
5830  4988101
5831  4886123
5832  4951544
5833  5065134
5834  5036237
5835  4964553
5836  4947908
5837  5054900
5838  5125827
5839  5018628
5840  4983675
5841  5060522
5842  5137341
5843  5133040
5844  5019468
5845  5045812
5846  5171342
5847  5174296
5848  5103507
5849  5065983
5850  5146472
5851  5251162
5852  5168429
5853  5096752
5854  5156799
5855  5236706
5856  5256442
5857  5146760
5858  5139334
5859  5267424
5860  5294680
5861  5236205
5862  5176928
5863  5232411
5864  5360582
5865  5294998
5866  5207498
5867  5245912
5868  5330480
5869  5383236
5870  5278174
5871  5227841
5872  5350535
5873  5406677
5874  5367072
5875  5280686
5876  5302841
5877  5441877
5878  5430956
5879  5325411
5880  5329503
5881  5398510
5882  5489757
5883  5411046
5884  5324263
5885  5419759
5886  5492305
5887  5470329
5888  5390621
5889  5374724
5890  5512505
5891  5531403
5892  5437952
5893  5421581
5894  5476280
5895  5572333
5896  5517140
5897  5413453
5898  5480763
5899  5567053
5900  5573066
5901  5493223
5902  5449377
5903  5571777
5904  5631424
5905  5536539
5906  5488719
5907  5532870
5908  5635039
5909  5623249
5910  5503155
5911  5533354
5912  5633537
5913  5653395
5914  5596373
5915  5517725
5916  5616483
5917  5698366
5918  5626320
5919  5566846
5920  5582805
5921  5688558
5922  5703281
5923  5584563
5924  5593046
5925  5686594
5926  5725658
5927  5673216
5928  5588321
5929  5652089
5930  5756834
5931  5704587
5932  5637040
5933  5633671
5934  5727592
5935  5784482
5936  5669544
5937  5641902
5938  5719127
5939  5772490
5940  5745508
5941  5645728
5942  5685684
5943  5802556
5944  5772339
5945  5705944
5946  5688682
5947  5760065
5948  5836239
5949  5738032
5950  5681275
5951  5749319
5952  5813786
5953  5809875
5954  5707763
5955  5714574
5956  5838072
5957  5831342
5958  5763359
5959  5715636
5960  5776636
5961  5876520
5962  5804045
5963  5717385
5964  5765423
5965  5840819
5966  5870220
5967  5776938
5968  5732312
5969  5848051
5970  5869323
5971  5808958
5972  5748956
5973  5783732
5974  5900638
5975  5855653
5976  5758609
5977  5793254
5978  5866360
5979  5900944
5980  5810775
5981  5741588
5982  5853259
5983  5902373
5984  5844321
5985  5778203
5986  5791160
5987  5922089
5988  5905283
5989  5789956
5990  5790632
5991  5862617
5992  5926754
5993  5852869
5994  5750703
5995  5838716
5996  5924389
5997  5884374
5998  5807690
5999  5785332
6000  5902639
6001  5927621
6002  5811884
6003  5788456
6004  5848207
6005  5925640
6006  5886459
6007  5776685
6008  5826869
6009  5925728
6010  5905730
6011  5828967
6012  5782992
6013  5877063
6014  5940524
6015  5833440
6016  5788389
6017  5830928
6018  5920479
6019  5910662
6020  5786433
6021  5803392
6022  5900325
6023  5903527
6024  5836898
6025  5764364
6026  5847473
6027  5933415
6028  5858845
6029  5792495
6030  5814262
6031  5891366
6032  5913418
6033  5786126
6034  5768928
6035  5870568
6036  5908217
6037  5848249
6038  5751607
6039  5805918
6040  5920564
6041  5867911
6042  5775549
6043  5769199
6044  5852918
6045  5904465
6046  5794794
6047  5738650
6048  5822263
6049  5875091
6050  5848196
6051  5750470
6052  5756482
6053  5875340
6054  5858141
6055  5763390
6056  5735390
6057  5792890
6058  5878428
6059  5797149
6060  5709655
6061  5779369
6062  5841151
6063  5833825
6064  5730399
6065  5706645
6066  5822019
6067  5823210
6068  5735877
6069  5704522
6070  5742951
6071  5835776
6072  5779987
6073  5673961
6074  5720949
6075  5783012
6076  5799265
6077  5703035
6078  5642687
6079  5755189
6080  5793001
6081  5718062
6082  5664755
6083  5676972
6084  5781806
6085  5752246
6086  5637913
6087  5653225
6088  5716852
6089  5751611
6090  5679531
6091  5601851
6092  5687735
6093  5742271
6094  5679520
6095  5616688
6096  5609196
6097  5704434
6098  5705827
6099  5581486
6100  5586443
6101  5653775
6102  5694181
6103  5638943
6104  5537305
6105  5603423
6106  5681573
6107  5628906
6108  5555104
6109  5527276
6110  5618019
6111  5658345
6112  5544707
6113  5514877
6114  5565600
6115  5628786
6116  5593063
6117  5475743
6118  5505267
6119  5591337
6120  5573345
6121  5500079
6122  5449918
6123  5530265
6124  5600316
6125  5489700
6126  5432183
6127  5471225
6128  5538158
6129  5526677
6130  5403135
6131  5400703
6132  5504046
6133  5506763
6134  5441447
6135  5374824
6136  5428070
6137  5513820
6138  5429805
6139  5345673
6140  5369599
6141  5435262
6142  5461726
6143  5340675
6144  5307905
6145  5406139
6146  5427923
6147  5363620
6148  5274276
6149  5307252
6150  5413647
6151  5356905
6152  5260209
6153  5267245
6154  5334537
6155  5376094
6156  5272846
6157  5198055
6158  5292553
6159  5329805
6160  5287391
6161  5192185
6162  5180599
6163  5302053
6164  5285668
6165  5183032
6166  5157934
6167  5201854
6168  5279009
6169  5195399
6170  5097323
6171  5158164
6172  5213077
6173  5200230
6174  5105719
6175  5069140
6176  5183277
6177  5195580
6178  5093924
6179  5042779
6180  5077959
6181  5160967
6182  5109119
6183  4988289
6184  5029701
6185  5096381
6186  5100222
6187  5013607
6188  4944046
6189  5041870
6190  5089246
6191  4989711
6192  4924291
6193  4934113
6194  5031068
6195  5014920
6196  4885848
6197  4898567
6198  4965112
6199  4987820
6200  4918882
6201  4820199
6202  4888369
6203  4961704
6204  4892546
6205  4819539
6206  4801902
6207  4891543
6208  4910811
6209  4786853
6210  4758077
6211  4816588
6212  4854421
6213  4800098
6214  4702013
6215  4740631
6216  4823292
6217  4776963
6218  4705024
6219  4668675
6220  4745594
6221  4783096
6222  4669462
6223  4619366
6224  4668990
6225  4715878
6226  4696701
6227  4575074
6228  4587522
6229  4685476
6230  4655450
6231  4575277
6232  4522106
6233  4578450
6234  4652387
6235  4552563
6236  4477830
6237  4523036
6238  4574556
6239  4568082
6240  4453743
6241  4427480
6242  4524139
6243  4514628
6244  4448614
6245  4377662
6246  4412073
6247  4502656
6248  4427335
6249  4334165
6250  4359550
6251  4409437
6252  4430721
6253  4323972
6254  4264111
6255  4351836
6256  4368947
6257  4311651
6258  4235770
6259  4242571
6260  4344337
6261  4292976
6262  4190151
6263  4193490
6264  4244914
6265  4282351
6266  4184294
6267  4097883
6268  4181737
6269  4229908
6270  4177603
6271  4089504
6272  4068280
6273  4179070
6274  4161724
6275  4041313
6276  4019258
6277  4066956
6278  4124075
6279  4053427
6280  3948378
6281  3998199
6282  4063030
6283  4030664
6284  3939729
6285  3885635
6286  3986139
6287  4011305
6288  3899609
6289  3853023
6290  3881223
6291  3956764
6292  3914709
6293  3786407
6294  3812287
6295  3877842
6296  3869121
6297  3783460
6298  3710646
6299  3797190
6300  3849535
6301  3752532
6302  3689171
6303  3696492
6304  3773560
6305  3761296
6306  3624341
6307  3621027
6308  3693192
6309  3706446
6310  3636306
6311  3537218
6312  3598956
6313  3677697
6314  3596506
6315  3516379
6316  3505502
6317  3576321
6318  3603255
6319  3470039
6320  3428599
6321  3498541
6322  3536379
6323  3484413
6324  3375758
6325  3397705
6326  3484306
6327  3436208
6328  3349511
6329  3311768
6330  3374354
6331  3431803
6332  3322040
6333  3243871
6334  3303489
6335  3348043
6336  3317379
6337  3198688
6338  3187030
6339  3285928
6340  3266288
6341  3178094
6342  3129907
6343  3173011
6344  3245885
6345  3157626
6346  3063007
6347  3096087
6348  3142432
6349  3143620
6350  3037500
6351  2988068
6352  3087042
6353  3092817
6354  3005268
6355  2943980
6356  2963353
6357  3043198
6358  2991147
6359  2874730
6360  2891936
6361  2938932
6362  2964279
6363  2865669
6364  2788016
6365  2873615
6366  2905052
6367  2834512
6368  2760560
6369  2744558
6370  2835495
6371  2804109
6372  2694181
6373  2679476
6374  2740735
6375  2768776
6376  2694152
6377  2599435
6378  2659533
6379  2704090
6380  2642064
6381  2564147
6382  2543080
6383  2628663
6384  2631178
6385  2513013
6386  2486022
6387  2525027
6388  2573832
6389  2510337
6390  2397164
6391  2435885
6392  2501454
6393  2463236
6394  2381332
6395  2335705
6396  2410980
6397  2442558
6398  2333447
6399  2280462
6400  2306830
6401  2358911
6402  2328266
6403  2209328
6404  2217369
6405  2293343
6406  2274790
6407  2197234
6408  2127379
6409  2189843
6410  2245769
6411  2141842
6412  2071653
6413  2086894
6414  2148489
6415  2143056
6416  2019391
6417  1995664
6418  2082184
6419  2081306
6420  2007492
6421  1915102
6422  1952714
6423  2035940
6424  1956110
6425  1876971
6426  1874976
6427  1930579
6428  1953802
6429  1835152
6430  1773337
6431  1855395
6432  1873998
6433  1816602
6434  1713850
6435  1723975
6436  1825529
6437  1782660
6438  1678645
6439  1647615
6440  1703041
6441  1758111
6442  1653442
6443  1556484
6444  1620392
6445  1666176
6446  1636121
6447  1522084
6448  1501048
6449  1598773
6450  1586160
6451  1487970
6452  1440166
6453  1470965
6454  1539892
6455  1462446
6456  1354917
6457  1390989
6458  1446916
6459  1437255
6460  1335744
6461  1286486
6462  1369708
6463  1382201
6464  1289289
6465  1226620
6466  1243944
6467  1326305
6468  1278665
6469  1154910
6470  1173517
6471  1231422
6472  1235585
6473  1142436
6474  1051916
6475  1131269
6476  1179209
6477  1100564
6478  1020996
6479  1011737
6480  1101500
6481  1092886
6482   960209
6483   940949
6484   993913
6485  1023028
6486   953466
6487   848191
6488   895626
6489   963496
6490   905215
6491   829012
6492   795340
6493   868742
6494   887984
6495   767150
6496   718647
6497   764494
6498   809811
6499   766000
6500   643498
6501   668632
6502   744386
6503   706201
6504   632324
6505   571586
6506   627143
6507   678303
6508   571702
6509   504238
6510   543246
6511   593969
6512   567563
6513   450956
6514   438337
6515   513697
6516   504276
6517   428563
6518   358794
6519   400450
6520   471580
6521   379247
6522   302920
6523   321246
6524   369542
6525   366747
6526   252200
6527   210069
6528   292137
6529   299861
6530   230352
6531   152151
6532   168802
6533   255224
6534   184960
6535    93955
6536    88787
6537   133072
6538   163799
6539    59763
6540    -5795
6541    65414
6542    92598
6543    34530
6544   -46512
6545   -59467
6546    33585
6547    -6002
6548  -112097
6549  -131517
6550   -83457
6551   -39416
6552  -130320
6553  -225293
6554  -158946
6555  -115460
6556  -162794
6557  -254505
6558  -287120
6559  -193468
6560  -195780
6561  -304578
6562  -344610
6563  -310000
6564  -244663
6565  -311448
6566  -427833
6567  -397875
6568  -334614
6569  -363857
6570  -445987
6571  -506371
6572  -423812
6573  -393891
6574  -491456
6575  -551907
6576  -535803
6577  -465853
6578  -500563
6579  -626287
6580  -621105
6581  -559354
6582  -554494
6583  -633123
6584  -719560
6585  -648171
6586  -590523
6587  -678689
6588  -761129
6589  -764456
6590  -689393
6591  -689128
6592  -813202
6593  -848430
6594  -775587
6595  -749390
6596  -810313
6597  -923134
6598  -884087
6599  -810567
6600  -864275
6601  -951232
6602  -985014
6603  -912026
6604  -872405
6605  -996602
6606 -1054271
6607  -997202
6608  -951310
6609  -998044
6610 -1116145
6611 -1109677
6612 -1021456
6613 -1054424
6614 -1137684
6615 -1183318
6616 -1133615
6617 -1070116
6618 -1169249
6619 -1249367
6620 -1215945
6621 -1172799
6622 -1185940
6623 -1298749
6624 -1324999
6625 -1234901
6626 -1238500
6627 -1317977
6628 -1379790
6629 -1353881
6630 -1274212
6631 -1348078
6632 -1453971
6633 -1431113
6634 -1377646
6635 -1371779
6636 -1466235
6637 -1525555
6638 -1444868
6639 -1429724
6640 -1498849
6641 -1572528
6642 -1570629
6643 -1489802
6644 -1526898
6645 -1631066
6646 -1637879
6647 -1585711
6648 -1553149
6649 -1638587
6650 -1727268
6651 -1667161
6652 -1624560
6653 -1677706
6654 -1757414
6655 -1777275
6656 -1688272
6657 -1701047
6658 -1806309
6659 -1831077
6660 -1788345
6661 -1750623
6662 -1813585
6663 -1917740
6664 -1865711
6665 -1818661
6666 -1856945
6667 -1934523
6668 -1971294
6669 -1886786
6670 -1871066
6671 -1977477
6672 -2022409
6673 -1992731
6674 -1930414
6675 -1987537
6676 -2100761
6677 -2073071
6678 -2007777
6679 -2023483
6680 -2100680
6681 -2169749
6682 -2097197
6683 -2055000
6684 -2146557
6685 -2208454
6686 -2193485
6687 -2133280
6688 -2140895
6689 -2263439
6690 -2263081
6691 -2196593
6692 -2192753
6693 -2275256
6694 -2346940
6695 -2297873
6696 -2232840
6697 -2314635
6698 -2381877
6699 -2379691
6700 -2316542
6701 -2307291
6702 -2427160
6703 -2456022
6704 -2389312
6705 -2372952
6706 -2431252
6707 -2524610
6708 -2495349
6709 -2408161
6710 -2457382
6711 -2549350
6712 -2567788
6713 -2502212
6714 -2469663
6715 -2580086
6716 -2648982
6717 -2584494
6718 -2538851
6719 -2582043
6720 -2680253
6721 -2676790
6722 -2584922
6723 -2618291
6724 -2707956
6725 -2741816
6726 -2700699
6727 -2635098
6728 -2719967
6729 -2811393
6730 -2763437
6731 -2709893
6732 -2725595
6733 -2832540
6734 -2866990
6735 -2773543
6736 -2760451
6737 -2858155
6738 -2911484
6739 -2880727
6740 -2795456
6741 -2854975
6742 -2962041
6743 -2945574
6744 -2883806
6745 -2879111
6746 -2973777
6747 -3036610
6748 -2949289
6749 -2918096
6750 -2992380
6751 -3067179
6752 -3060008
6753 -2966987
6754 -2991893
6755 -3108026
6756 -3109883
6757 -3059747
6758 -3027452
6759 -3099887
6760 -3196706
6761 -3129798
6762 -3071641
6763 -3124488
6764 -3206686
6765 -3228587
6766 -3137003
6767 -3134837
6768 -3245827
6769 -3279008
6770 -3231403
6771 -3183960
6772 -3231715
6773 -3338727
6774 -3296499
6775 -3224231
6776 -3260650
6777 -3338134
6778 -3382013
6779 -3305548
6780 -3273054
6781 -3377382
6782 -3418103
6783 -3383457
6784 -3332480
6785 -3357582
6786 -3468919
6787 -3461783
6788 -3377105
6789 -3397627
6790 -3465268
6791 -3528326
6792 -3468736
6793 -3412426
6794 -3488683
6795 -3551255
6796 -3531559
6797 -3477850
6798 -3481657
6799 -3595106
6800 -3619034
6801 -3536194
6802 -3518015
6803 -3580275
6804 -3656862
6805 -3616884
6806 -3538268
6807 -3604995
6808 -3679882
6809 -3683545
6810 -3626946
6811 -3601892
6812 -3700782
6813 -3748224
6814 -3676993
6815 -3651229
6816 -3690960
6817 -3782432
6818 -3766638
6819 -3675360
6820 -3720338
6821 -3801914
6822 -3816716
6823 -3764403
6824 -3720386
6825 -3806686
6826 -3877138
6827 -3811700
6828 -3772032
6829 -3810668
6830 -3895999
6831 -3909295
6832 -3807236
6833 -3822221
6834 -3909111
6835 -3944536
6836 -3900244
6837 -3832853
6838 -3900198
6839 -3998171
6840 -3954742
6841 -3897981
6842 -3911905
6843 -3995421
6844 -4033790
6845 -3939108
6846 -3920030
6847 -4005869
6848 -4054369
6849 -4034206
6850 -3948788
6851 -3990959
6852 -4101310
6853 -4080199
6854 -4018386
6855 -4010993
6856 -4083048
6857 -4147607
6858 -4064471
6859 -4024224
6860 -4099803
6861 -4163077
6862 -4148423
6863 -4075109
6864 -4083049
6865 -4193267
6866 -4191337
6867 -4129028
6868 -4101789
6869 -4163981
6870 -4251979
6871 -4194371
6872 -4117734
6873 -4182854
6874 -4252096
6875 -4268102
6876 -4184213
6877 -4156063
6878 -4273291
6879 -4302754
6880 -4233968
6881 -4193660
6882 -4236478
6883 -4345004
6884 -4314827
6885 -4223911
6886 -4249061
6887 -4321953
6888 -4364475
6889 -4292384
6890 -4236103
6891 -4334114
6892 -4390046
6893 -4347313
6894 -4297248
6895 -4314355
6896 -4414970
6897 -4418324
6898 -4321001
6899 -4325619
6900 -4395254
6901 -4449388
6902 -4401336
6903 -4325880
6904 -4396548
6905 -4476768
6906 -4443801
6907 -4382080
6908 -4367495
6909 -4474635
6910 -4503010
6911 -4408136
6912 -4396202
6913 -4456837
6914 -4522997
6915 -4504159
6916 -4405184
6917 -4459632
6918 -4537070
6919 -4529390
6920 -4467356
6921 -4431845
6922 -4516617
6923 -4585978
6924 -4505816
6925 -4475643
6926 -4515328
6927 -4586582
6928 -4583201
6929 -4491086
6930 -4497199
6931 -4588415
6932 -4600501
6933 -4555637
6934 -4502929
6935 -4569414
6936 -4647349
6937 -4586470
6938 -4538731
6939 -4562281
6940 -4632156
6941 -4656162
6942 -4559087
6943 -4551013
6944 -4641856
6945 -4669676
6946 -4628455
6947 -4567994
6948 -4611498
6949 -4700916
6950 -4660838
6951 -4595652
6952 -4603053
6953 -4667370
6954 -4716864
6955 -4634428
6956 -4596702
6957 -4680569
6958 -4720323
6959 -4700508
6960 -4620200
6961 -4634524
6962 -4739963
6963 -4717238
6964 -4651159
6965 -4644343
6966 -4702999
6967 -4770168
6968 -4700417
6969 -4642957
6970 -4708051
6971 -4759786
6972 -4747213
6973 -4672487
6974 -4664592
6975 -4767125
6976 -4774265
6977 -4707343
6978 -4683310
6979 -4729924
6980 -4806017
6981 -4763568
6982 -4676836
6983 -4722879
6984 -4783770
6985 -4797883
6986 -4718376
6987 -4687944
6988 -4788503
6989 -4826866
6990 -4754118
6991 -4706562
6992 -4738930
6993 -4833769
6994 -4810836
6995 -4703671
6996 -4735212
6997 -4806900
6998 -4834869
6999 -4774152
7000 -4709156
7001 -4798203
7002 -4853100
7003 -4795414
7004 -4738270
7005 -4745183
7006 -4841164
7007 -4848397
7008 -4743721
7009 -4746571
7010 -4816556
7011 -4860665
7012 -4813673
7013 -4728005
7014 -4783373
7015 -4863972
7016 -4827944
7017 -4770610
7018 -4746734
7019 -4835469
7020 -4878750
7021 -4784759
7022 -4751496
7023 -4808681
7024 -4863753
7025 -4841989
7026 -4744672
7027 -4773556
7028 -4863251
7029 -4858787
7030 -4789331
7031 -4757762
7032 -4830013
7033 -4896402
7034 -4807593
7035 -4752884
7036 -4804370
7037 -4863756
7038 -4866460
7039 -4765690
7040 -4760629
7041 -4862438
7042 -4869788
7043 -4811168
7044 -4754317
7045 -4799746
7046 -4887076
7047 -4827047
7048 -4754142
7049 -4778654
7050 -4845888
7051 -4878155
7052 -4782902
7053 -4749144
7054 -4832867
7055 -4862270
7056 -4819602
7057 -4751040
7058 -4773287
7059 -4878744
7060 -4841065
7061 -4762706
7062 -4767346
7063 -4825827
7064 -4871072
7065 -4795888
7066 -4727077
7067 -4803397
7068 -4847648
7069 -4818121
7070 -4744026
7071 -4743122
7072 -4841791
7073 -4841936
7074 -4754717
7075 -4742651
7076 -4785711
7077 -4848944
7078 -4792587
7079 -4714367
7080 -4767729
7081 -4830447
7082 -4814675
7083 -4747100
7084 -4710790
7085 -4804278
7086 -4831011
7087 -4743847
7088 -4713263
7089 -4746622
7090 -4817231
7091 -4787534
7092 -4691143
7093 -4729877
7094 -4784597
7095 -4795018
7096 -4732772
7097 -4678396
7098 -4752339
7099 -4800973
7100 -4730658
7101 -4689717
7102 -4709876
7103 -4782036
7104 -4773108
7105 -4672131
7106 -4682924
7107 -4746180
7108 -4757259
7109 -4707425
7110 -4637762
7111 -4701222
7112 -4761601
7113 -4707307
7114 -4644784
7115 -4657725
7116 -4725169
7117 -4744873
7118 -4641283
7119 -4626110
7120 -4690212
7121 -4715723
7122 -4680232
7123 -4596857
7124 -4638516
7125 -4724392
7126 -4681986
7127 -4613814
7128 -4590979
7129 -4666219
7130 -4707386
7131 -4606177
7132 -4565387
7133 -4630280
7134 -4671482
7135 -4652490
7136 -4559169
7137 -4565372
7138 -4652489
7139 -4642585
7140 -4571061
7141 -4533511
7142 -4588153
7143 -4659216
7144 -4573223
7145 -4512124
7146 -4558786
7147 -4615853
7148 -4608086
7149 -4513526
7150 -4490956
7151 -4587602
7152 -4591827
7153 -4518215
7154 -4470118
7155 -4512108
7156 -4597618
7157 -4541375
7158 -4447658
7159 -4476521
7160 -4532387
7161 -4559499
7162 -4464320
7163 -4407220
7164 -4495248
7165 -4537106
7166 -4483053
7167 -4415568
7168 -4418970
7169 -4516698
7170 -4485945
7171 -4391512
7172 -4391789
7173 -4443851
7174 -4493133
7175 -4422698
7176 -4340789
7177 -4413807
7178 -4460588
7179 -4423644
7180 -4357830
7181 -4336396
7182 -4419918
7183 -4427548
7184 -4330881
7185 -4310438
7186 -4351728
7187 -4418165
7188 -4363001
7189 -4266955
7190 -4312945
7191 -4381498
7192 -4352406
7193 -4279600
7194 -4236921
7195 -4325917
7196 -4360968
7197 -4275046
7198 -4228361
7199 -4262883
7200 -4323673
7201 -4301359
7202 -4194725
7203 -4212480
7204 -4271792
7205 -4273718
7206 -4215524
7207 -4150526
7208 -4217001
7209 -4278675
7210 -4202292
7211 -4142540
7212 -4153042
7213 -4223417
7214 -4229011
7215 -4115740
7216 -4097978
7217 -4175242
7218 -4188992
7219 -4142670
7220 -4060886
7221 -4107886
7222 -4179064
7223 -4122448
7224 -4046809
7225 -4051826
7226 -4099319
7227 -4141877
7228 -4037008
7229 -4000117
7230 -4065263
7231 -4094726
7232 -4059241
7233 -3967517
7234 -3985891
7235 -4070099
7236 -4033942
7237 -3962107
7238 -3935103
7239 -3992205
7240 -4043107
7241 -3960010
7242 -3890532
7243 -3945864
7244 -3988338
7245 -3967027
7246 -3876424
7247 -3863032
7248 -3951847
7249 -3944128
7250 -3872391
7251 -3836116
7252 -3863834
7253 -3937946
7254 -3869824
7255 -3786057
7256 -3816206
7257 -3866080
7258 -3862168
7259 -3785553
7260 -3747638
7261 -3832842
7262 -3840373
7263 -3771497
7264 -3719048
7265 -3743040
7266 -3816552
7267 -3772126
7268 -3673051
7269 -3696010
7270 -3746661
7271 -3766683
7272 -3687199
7273 -3620286
7274 -3693897
7275 -3738079
7276 -3665774
7277 -3601912
7278 -3604263
7279 -3688517
7280 -3676235
7281 -3570225
7282 -3562505
7283 -3615612
7284 -3643773
7285 -3582424
7286 -3489474
7287 -3548283
7288 -3606602
7289 -3566531
7290 -3492129
7291 -3473227
7292 -3547631
7293 -3571758
7294 -3462484
7295 -3438312
7296 -3469968
7297 -3517251
7298 -3476501
7299 -3369979
7300 -3403252
7301 -3480222
7302 -3449795
7303 -3382900
7304 -3334423
7305 -3406150
7306 -3444916
7307 -3349913
7308 -3296304
7309 -3328727
7310 -3378455
7311 -3366846
7312 -3255569
7313 -3257199
7314 -3338868
7315 -3337424
7316 -3262548
7317 -3197443
7318 -3240338
7319 -3319214
7320 -3238459
7321 -3167856
7322 -3178685
7323 -3240758
7324 -3255177
7325 -3151784
7326 -3109041
7327 -3186316
7328 -3199718
7329 -3146419
7330 -3064918
7331 -3084332
7332 -3169522
7333 -3124348
7334 -3040351
7335 -3034077
7336 -3081513
7337 -3122094
7338 -3023751
7339 -2964214
7340 -3022739
7341 -3058073
7342 -3018587
7343 -2936007
7344 -2928165
7345 -3021635
7346 -2998318
7347 -2912960
7348 -2883525
7349 -2922037
7350 -2965113
7351 -2899534
7352 -2818257
7353 -2870718
7354 -2916219
7355 -2889892
7356 -2806361
7357 -2774424
7358 -2865311
7359 -2860943
7360 -2774818
7361 -2736236
7362 -2756195
7363 -2826768
7364 -2772680
7365 -2682139
7366 -2709652
7367 -2754289
7368 -2751075
7369 -2676362
7370 -2617888
7371 -2690235
7372 -2711974
7373 -2649844
7374 -2592326
7375 -2601381
7376 -2666466
7377 -2646749
7378 -2537946
7379 -2540794
7380 -2593012
7381 -2607144
7382 -2537419
7383 -2464380
7384 -2523208
7385 -2569584
7386 -2502897
7387 -2447090
7388 -2437579
7389 -2509784
7390 -2502522
7391 -2398846
7392 -2380498
7393 -2425822
7394 -2449191
7395 -2404427
7396 -2309618
7397 -2348830
7398 -2413861
7399 -2367006
7400 -2298342
7401 -2270807
7402 -2328142
7403 -2358912
7404 -2249240
7405 -2212524
7406 -2258340
7407 -2298775
7408 -2268199
7409 -2162831
7410 -2172980
7411 -2249440
7412 -2218876
7413 -2150312
7414 -2096932
7415 -2153453
7416 -2202315
7417 -2115637
7418 -2057954
7419 -2085952
7420 -2131202
7421 -2112654
7422 -2010067
7423 -1998413
7424 -2074402
7425 -2065190
7426 -1997630
7427 -1943608
7428 -1974031
7429 -2050048
7430 -1975184
7431 -1897258
7432 -1910361
7433 -1963724
7434 -1964059
7435 -1865147
7436 -1816914
7437 -1899225
7438 -1913509
7439 -1857796
7440 -1781821
7441 -1790992
7442 -1876178
7443 -1838098
7444 -1734280
7445 -1732451
7446 -1779404
7447 -1812522
7448 -1725689
7449 -1652784
7450 -1713991
7451 -1756380
7452 -1705619
7453 -1624137
7454 -1608126
7455 -1697648
7456 -1676427
7457 -1586490
7458 -1558226
7459 -1589925
7460 -1641976
7461 -1584968
7462 -1487591
7463 -1529233
7464 -1578708
7465 -1550856
7466 -1468962
7467 -1424466
7468 -1507969
7469 -1527135
7470 -1432924
7471 -1393719
7472 -1414691
7473 -1480243
7474 -1431838
7475 -1326801
7476 -1338131
7477 -1398037
7478 -1391306
7479 -1323735
7480 -1255130
7481 -1326632
7482 -1361344
7483 -1284528
7484 -1222901
7485 -1228267
7486 -1293290
7487 -1284618
7488 -1165848
7489 -1162866
7490 -1220296
7491 -1235980
7492 -1171844
7493 -1090767
7494 -1130704
7495 -1198760
7496 -1129506
7497 -1057642
7498 -1048197
7499 -1107986
7500 -1121466
7501 -1027663
7502  -991467
7503 -1040676
7504 -1059334
7505 -1019699
7506  -921814
7507  -943299
7508 -1014999
7509  -969113
7510  -904797
7511  -879897
7512  -920379
7513  -965671
7514  -864883
7515  -808113
7516  -854128
7517  -881500
7518  -859909
7519  -765441
7520  -749025
7521  -835898
7522  -817630
7523  -747252
7524  -696618
7525  -740939
7526  -789842
7527  -720032
7528  -637315
7529  -668522
7530  -707251
7531  -703752
7532  -607949
7533  -575548
7534  -646470
7535  -654314
7536  -587795
7537  -531977
7538  -547384
7539  -616850
7540  -559434
7541  -473230
7542  -485397
7543  -531387
7544  -540825
7545  -455407
7546  -397258
7547  -467684
7548  -483684
7549  -422181
7550  -350749
7551  -360320
7552  -438288
7553  -413437
7554  -311984
7555  -309456
7556  -351472
7557  -379388
7558  -300897
7559  -217541
7560  -273807
7561  -319351
7562  -269525
7563  -198421
7564  -173663
7565  -256205
7566  -253095
7567  -152312
7568  -121330
7569  -162198
7570  -204150
7571  -155270
7572   -50051
7573   -86110
7574  -144154
7575  -119963
7576   -45294
7577      561
7578   -69131
7579   -96016
7580     2173
7581    49307
7582    28780
7583   -28647
7584    -3823
7585   104802
7586    97057
7587    29528
7588    46613
7589   113553
7590   183386
7591   125129
7592    73653
7593   148812
7594   214605
7595   202336
7596   147405
7597   143145
7598   254580
7599   276990
7600   214087
7601   210253
7602   263867
7603   345673
7604   316052
7605   239172
7606   295138
7607   370984
7608   387013
7609   331363
7610   303788
7611   400092
7612   460213
7613   398894
7614   373748
7615   406416
7616   503499
7617   493186
7618   415235
7619   446468
7620   526535
7621   553963
7622   517228
7623   465224
7624   559305
7625   621355
7626   582677
7627   539136
7628   562768
7629   651715
7630   675995
7631   583713
7632   603311
7633   678068
7634   729728
7635   698676
7636   637600
7637   689210
7638   782758
7639   756355
7640   712288
7641   709372
7642   797433
7643   846116
7644   772249
7645   752843
7646   832506
7647   878984
7648   873076
7649   794189
7650   837456
7651   927918
7652   930204
7653   884997
7654   873516
7655   934189
7656  1009721
7657   951894
7658   915617
7659   967289
7660  1026364
7661  1034368
7662   976552
7663   980320
7664  1084768
7665  1097355
7666  1060901
7667  1025180
7668  1080160
7669  1169782
7670  1125048
7671  1070469
7672  1120571
7673  1183697
7674  1209718
7675  1140589
7676  1133675
7677  1225280
7678  1266040
7679  1218214
7680  1187718
7681  1211010
7682  1320788
7683  1291526
7684  1235261
7685  1259813
7686  1330423
7687  1373101
7688  1320371
7689  1271589
7690  1359881
7691  1413705
7692  1387347
7693  1344269
7694  1359356
7695  1454629
7696  1469423
7697  1394182
7698  1405339
7699  1465247
7700  1521456
7701  1485445
7702  1427457
7703  1490525
7704  1557868
7705  1552437
7706  1504997
7707  1499341
7708  1595218
7709  1621695
7710  1557839
7711  1544819
7712  1599693
7713  1662838
7714  1650709
7715  1568329
7716  1627993
7717  1705691
7718  1708623
7719  1664279
7720  1636553
7721  1716926
7722  1783002
7723  1715184
7724  1684686
7725  1721680
7726  1807949
7727  1811803
7728  1732025
7729  1748112
7730  1842782
7731  1854869
7732  1821448
7733  1771434
7734  1841197
7735  1920047
7736  1879690
7737  1831024
7738  1861720
7739  1933136
7740  1971906
7741  1881979
7742  1881689
7743  1962690
7744  2001663
7745  1971540
7746  1914447
7747  1958581
7748  2059953
7749  2030242
7750  1979661
7751  1981909
7752  2055919
7753  2104742
7754  2042985
7755  2006979
7756  2083130
7757  2135290
7758  2129486
7759  2052963
7760  2080920
7761  2185186
7762  2182971
7763  2121233
7764  2111362
7765  2163565
7766  2249843
7767  2187214
7768  2140045
7769  2191797
7770  2264423
7771  2271855
7772  2204398
7773  2190877
7774  2299631
7775  2314296
7776  2266222
7777  2241904
7778  2281190
7779  2369967
7780  2345848
7781  2274659
7782  2314133
7783  2369884
7784  2405279
7785  2343827
7786  2310886
7787  2398178
7788  2447000
7789  2404084
7790  2374516
7791  2391841
7792  2493134
7793  2480731
7794  2404222
7795  2424988
7796  2491987
7797  2520415
7798  2490206
7799  2433124
7800  2510246
7801  2566765
7802  2548992
7803  2497586
7804  2503966
7805  2585455
7806  2612019
7807  2534565
7808  2534846
7809  2586666
7810  2645848
7811  2624143
7812  2556542
7813  2609134
7814  2685935
7815  2665044
7816  2626012
7817  2604825
7818  2690394
7819  2733379
7820  2670268
7821  2647429
7822  2707972
7823  2757070
7824  2756127
7825  2672207
7826  2706645
7827  2784147
7828  2791313
7829  2740785
7830  2714803
7831  2782485
7832  2854866
7833  2788660
7834  2758588
7835  2792863
7836  2862602
7837  2866162
7838  2790629
7839  2790088
7840  2889392
7841  2897604
7842  2868911
7843  2816593
7844  2880073
7845  2958860
7846  2913515
7847  2857577
7848  2881586
7849  2947359
7850  2990246
7851  2907743
7852  2895165
7853  2966434
7854  3014206
7855  2977394
7856  2923541
7857  2945351
7858  3049656
7859  3026786
7860  2967734
7861  2972696
7862  3038969
7863  3084581
7864  3035263
7865  2980563
7866  3056204
7867  3096649
7868  3092699
7869  3025787
7870  3035636
7871  3125002
7872  3139537
7873  3067474
7874  3066338
7875  3113053
7876  3185202
7877  3139385
7878  3075359
7879  3126950
7880  3193177
7881  3190297
7882  3135929
7883  3105518
7884  3217244
7885  3237289
7886  3181703
7887  3145240
7888  3187533
7889  3256990
7890  3248467
7891  3158798
7892  3195650
7893  3256493
7894  3290118
7895  3238260
7896  3195283
7897  3269789
7898  3328185
7899  3268498
7900  3240871
7901  3247585
7902  3335613
7903  3337884
7904  3264546
7905  3271530
7906  3336683
7907  3370703
7908  3338700
7909  3265105
7910  3328980
7911  3389880
7912  3367413
7913  3317779
7914  3319859
7915  3397140
7916  3437849
7917  3348635
7918  3342688
7919  3387736
7920  3445408
7921  3415538
7922  3345738
7923  3378690
7924  3467506
7925  3446119
7926  3406714
7927  3377371
7928  3456366
7929  3502160
7930  3443059
7931  3394548
7932  3451130
7933  3496289
7934  3507291
7935  3420091
7936  3441731
7937  3519614
7938  3533069
7939  3481108
7940  3454009
7941  3491698
7942  3573448
7943  3512681
7944  3468573
7945  3496368
7946  3561433
7947  3568589
7948  3511656
7949  3489010
7950  3569954
7951  3586689
7952  3559519
7953  3503782
7954  3543579
7955  3619062
7956  3593366
7957  3530243
7958  3559126
7959  3602915
7960  3647446
7961  3570208
7962  3537474
7963  3606210
7964  3650901
7965  3609891
7966  3565100
7967  3573379
7968  3671604
7969  3654902
7970  3596365
7971  3592284
7972  3649368
7973  3685746
7974  3642468
7975  3578899
7976  3646587
7977  3693772
7978  3686722
7979  3624333
7980  3621879
7981  3695540
7982  3719928
7983  3642118
7984  3637079
7985  3665467
7986  3740592
7987  3693866
7988  3633285
7989  3673084
7990  3740998
7991  3728559
7992  3687046
7993  3641740
7994  3735816
7995  3759039
7996  3707533
7997  3665280
7998  3704865
7999  3765487
8000  3769791
8001  3672719
8002  3702435
8003  3760506
8004  3781150
8005  3726429
8006  3681798
8007  3737976
8008  3809873
8009  3748735
8010  3712657
8011  3715563
8012  3797449
8013  3803139
8014  3724292
8015  3713010
8016  3789722
8017  3804499
8018  3781379
8019  3701714
8020  3766173
8021  3827181
8022  3807790
8023  3733110
8024  3741374
8025  3799693
8026  3851671
8027  3750964
8028  3738676
8029  3785923
8030  3846473
8031  3805581
8032  3749745
8033  3751065
8034  3854340
8035  3825335
8036  3784722
8037  3748191
8038  3817303
8039  3856692
8040  3810242
8041  3743898
8042  3808915
8043  3843379
8044  3854335
8045  3769314
8046  3770412
8047  3840990
8048  3863371
8049  3793138
8050  3776353
8051  3799179
8052  3889011
8053  3836045
8054  3780446
8055  3788010
8056  3862691
8057  3863584
8058  3805877
8059  3752597
8060  3849122
8061  3861151
8062  3838883
8063  3775790
8064  3810168
8065  3875163
8066  3872904
8067  3777270
8068  3810965
8069  3833242
8070  3884716
8071  3809255
8072  3782317
8073  3824028
8074  3887779
8075  3832098
8076  3803883
8077  3782100
8078  3881679
8079  3858517
8080  3805124
8081  3769217
8082  3850705
8083  3872297
8084  3853530
8085  3759881
8086  3831554
8087  3863470
8088  3866823
8089  3784078
8090  3792681
8091  3837831
8092  3890330
8093  3793327
8094  3797028
8095  3803529
8096  3896502
8097  3835942
8098  3791924
8099  3784666
8100  3876879
8101  3832785
8102  3826552
8103  3746624
8104  3850041
8105  3849188
8106  3837217
8107  3750319
8108  3825188
8109  3824756
8110  3883404
8111  3735508
8112  3806461
8113  3802290
8114  3889111
8115  3753343
8116  3810397
8117  3725706
8118  3955035
8119  3682021
8120  3963716
8121  3241078
$$ Imaginary data points
##PAGE= N=2
##DATA TABLE= (X++(I..I)), XYDATA
0 -4028905
1 -9760457
2 -6690079
3 -4092493
4 -4259927
5 -6771674
6 -6736474
7 -3512226
8 -3617495
9 -5833108
10 -6882205
11 -6099305
12 -3847044
13 -5357475
14 -7633503
15 -6553983
16 -5471019
17 -5487343
18 -7382124
19 -8348249
20 -5428819
21 -4606955
22 -6383222
23 -7711112
24 -7475020
25 -5482033
26 -6577538
27 -9044722
28 -7920031
29 -6552287
30 -6179923
31 -7572964
32 -9068070
33 -7161574
34 -6335912
35 -7883777
36 -9033018
37 -9126546
38 -6871102
39 -6870399
40 -9389165
41 -9106623
42 -7962774
43 -7548276
44 -8680526
45 -10370656
46 -8447361
47 -7096681
48 -8648238
49 -9939642
50 -10228588
51 -8237291
52 -7892268
53 -10654368
54 -10716692
55 -9078537
56 -8024988
57 -9016574
58 -11698376
59 -10503739
60 -8131105
61 -8969165
62 -10727560
63 -11872614
64 -10006188
65 -8554964
66 -10936851
67 -11868083
68 -10909702
69 -9967084
70 -9965383
71 -11969992
72 -11335272
73 -9483064
74 -10329189
75 -11658245
76 -12649406
77 -11287536
78 -9578092
79 -11822699
80 -13232670
81 -12147449
82 -10594426
83 -10330045
84 -13183604
85 -13588702
86 -10951783
87 -10833535
88 -12117370
89 -13518304
90 -12576112
91 -10465573
92 -12305668
93 -14179094
94 -13415273
95 -12000992
96 -11124949
97 -13412297
98 -14561204
99 -12400337
100 -11759442
101 -12569483
102 -14165307
103 -14159004
104 -11840697
105 -12893547
106 -15075930
107 -14767211
108 -13353431
109 -12117346
110 -14092798
111 -15605845
112 -13176940
113 -12010357
114 -13096672
115 -15335111
116 -15983910
117 -13216220
118 -13057971
119 -15314848
120 -15733768
121 -14654181
122 -12693861
123 -13857275
124 -16377092
125 -15182754
126 -13788176
127 -14040400
128 -15554966
129 -16619584
130 -14348214
131 -13865748
132 -16104972
133 -16670649
134 -15703828
135 -13673079
136 -14246499
137 -16986996
138 -16280190
139 -14703730
140 -14765114
141 -16448215
142 -18201798
143 -15912261
144 -14083876
145 -15941603
146 -17363973
147 -17211027
148 -15115665
149 -14850980
150 -17696712
151 -17559860
152 -15624966
153 -15115287
154 -16475019
155 -18857722
156 -17394762
157 -15186615
158 -16484544
159 -17899621
160 -18206036
161 -16419100
162 -15263243
163 -17796747
164 -18610309
165 -17170678
166 -16222417
167 -16781540
168 -19294187
169 -18667451
170 -16041284
171 -16817778
172 -18530238
173 -19228548
174 -17498628
175 -15639497
176 -17893166
177 -19403688
178 -18268079
179 -17217445
180 -17114540
181 -19403240
182 -19735424
183 -17407904
184 -17451180
185 -18534744
186 -19390056
187 -18590583
188 -16663318
189 -18398058
190 -20287280
191 -19295088
192 -17930438
193 -17396433
194 -19592877
195 -20513713
196 -18074158
197 -17755726
198 -19169329
199 -20429757
200 -19993011
201 -17615833
202 -18473066
203 -20585848
204 -20099885
205 -18873794
206 -17938538
207 -19746745
208 -21436798
209 -19388613
210 -18384987
211 -19382234
212 -20786565
213 -21023753
214 -18626514
215 -18704234
216 -20846680
217 -20760824
218 -19719069
219 -18624932
220 -19923629
221 -21981060
222 -20392713
223 -19186629
224 -19956046
225 -21134716
226 -21564866
227 -19202783
228 -18737410
229 -21200527
230 -21730122
231 -20747690
232 -19230036
233 -20085808
234 -22667399
235 -21405616
236 -19444584
237 -19873035
238 -21327269
239 -22485543
240 -20420208
241 -19150150
242 -21281846
243 -22186309
244 -21556903
245 -20039849
246 -20189147
247 -22856084
248 -22399483
249 -20332411
250 -20132658
251 -21270690
252 -22950427
253 -21423143
254 -19482126
255 -21316810
256 -22812453
257 -22524649
258 -20746351
259 -20021090
260 -22613380
261 -22979343
262 -21104317
263 -20790285
264 -21660157
265 -23412651
266 -22405226
267 -20040239
268 -21239655
269 -22878085
270 -23029367
271 -21607760
272 -20372435
273 -22755270
274 -23886861
275 -21961040
276 -20895853
277 -21335585
278 -23469003
279 -23391749
280 -20809498
281 -21362752
282 -23153919
283 -23608250
284 -22359732
285 -20599710
286 -22501132
287 -24322104
288 -22830781
289 -21410439
290 -21247181
291 -23322445
292 -24155144
293 -21627123
294 -21338750
295 -23078441
296 -24111145
297 -23431470
298 -21195498
299 -22188771
300 -24294204
301 -23327019
302 -21954288
303 -21549566
304 -23380042
305 -24763555
306 -22461810
307 -21574793
308 -23035998
309 -24174056
310 -23935394
311 -21606677
312 -21914994
313 -24416575
314 -24191550
315 -22779976
316 -21757972
317 -23050232
318 -24995573
319 -23118318
320 -21684536
321 -22910422
322 -24270770
323 -24559630
324 -22300977
325 -21868510
326 -24324548
327 -24607128
328 -23404332
329 -22116374
330 -22775865
331 -25065322
332 -23856349
333 -21955973
334 -22604772
335 -24010004
336 -25056132
337 -23333097
338 -22182216
339 -24222888
340 -24749799
341 -23686625
342 -22368513
343 -22521780
344 -24914875
345 -24442123
346 -22510892
347 -22842849
348 -24023342
349 -25230721
350 -23791590
351 -22077540
352 -23876341
353 -24955358
354 -24137313
355 -22741489
356 -22409496
357 -24794246
358 -24981712
359 -22960587
360 -22882541
361 -23899074
362 -25284738
363 -24285674
364 -22073743
365 -23425748
366 -25042675
367 -24687097
368 -23253982
369 -22311404
370 -24516216
371 -25478418
372 -23512972
373 -22849251
374 -23507124
375 -25065194
376 -24802000
377 -22495700
378 -23259005
379 -25012844
380 -24952880
381 -23681044
382 -22307457
383 -24078410
384 -25519798
385 -23745215
386 -22806688
387 -23378669
388 -25130621
389 -25395335
390 -22802949
391 -22809581
392 -24702093
393 -25046632
394 -23992385
395 -22288748
396 -23633154
397 -25665019
398 -24286867
399 -22968759
400 -23091002
401 -24766535
402 -25753799
403 -23320894
404 -22543957
405 -24304111
406 -25073163
407 -24385508
408 -22343975
409 -23007913
410 -25545179
411 -24910211
412 -23430603
413 -22993950
414 -24201271
415 -25669408
416 -23639050
417 -22309466
418 -23849366
419 -24959557
420 -24802107
421 -22829811
422 -22729633
423 -25192126
424 -24940532
425 -23346676
426 -22681744
427 -23721269
428 -25750996
429 -24315028
430 -22381904
431 -23414086
432 -24708612
433 -25046914
434 -23162536
435 -22219395
436 -24572662
437 -25094197
438 -23660432
439 -22638674
440 -23188317
441 -25467870
442 -24720567
443 -22446031
444 -23031690
445 -24450739
446 -25151410
447 -23452474
448 -21768712
449 -23797763
450 -25063517
451 -24051037
452 -22830470
453 -22760642
454 -24994876
455 -24967402
456 -22548310
457 -22497422
458 -23764810
459 -24935407
460 -23915116
461 -21849320
462 -23280707
463 -24917130
464 -24250466
465 -22909110
466 -22214150
467 -24237371
468 -25020158
469 -22851534
470 -22287927
471 -23200816
472 -24483221
473 -24105822
474 -21958331
475 -22890719
476 -24733474
477 -24262096
478 -22832159
479 -21758968
480 -23604460
481 -24999464
482 -22950991
483 -21987837
484 -22818709
485 -24273881
486 -24368426
487 -21979338
488 -22031728
489 -23927428
490 -24159832
491 -23257815
492 -21741708
493 -22762463
494 -24666593
495 -23308148
496 -22043753
497 -22306755
498 -23477049
499 -24085427
500 -21969626
501 -21606850
502 -23530076
503 -23936361
504 -23175276
505 -21698992
506 -22357934
507 -24380752
508 -23179669
509 -21633265
510 -21824673
511 -23036248
512 -24070759
513 -22138376
514 -21071995
515 -22886729
516 -23779224
517 -23267260
518 -21476941
519 -21459681
520 -23851691
521 -23419245
522 -21568452
523 -21162424
524 -22207223
525 -23874673
526 -22521921
527 -20872485
528 -22180067
529 -23218759
530 -23048446
531 -21415970
532 -20788721
533 -23049460
534 -23250964
535 -21544502
536 -20991739
537 -21772488
538 -23513970
539 -22498999
540 -20357355
541 -21341126
542 -22774616
543 -23009004
544 -21422969
545 -20125897
546 -22198686
547 -23148925
548 -21637687
549 -20694463
550 -20965972
551 -22808916
552 -22534175
553 -20293441
554 -20676148
555 -22007766
556 -22595046
557 -21505823
558 -19891238
559 -21555989
560 -22876042
561 -21396909
562 -20066639
563 -20098821
564 -22191373
565 -22556511
566 -20111373
567 -20044488
568 -21598381
569 -22461587
570 -21528656
571 -19316711
572 -20337738
573 -22225490
574 -21459110
575 -20102903
576 -19408277
577 -21132209
578 -22444949
579 -20403654
580 -19490245
581 -20516031
582 -21719845
583 -21576638
584 -19277906
585 -19493905
586 -21445533
587 -21082185
588 -19887796
589 -19081201
590 -20451234
591 -21999636
592 -20134179
593 -18930931
594 -19900972
595 -21103276
596 -21193861
597 -18880105
598 -18617530
599 -20965707
600 -21269297
601 -19906762
602 -18242639
603 -18966589
604 -21344745
605 -20362750
606 -18600180
607 -18852814
608 -20147208
609 -21123733
610 -19198341
611 -17950380
612 -19743651
613 -20492503
614 -19702605
615 -18154704
616 -18198407
617 -20439598
618 -20057285
619 -18329787
620 -18326411
621 -19390743
622 -20594068
623 -19022061
624 -17275407
625 -18762402
626 -19849813
627 -19375199
628 -17893636
629 -17437798
630 -19640658
631 -19846108
632 -18126200
633 -17759616
634 -18450644
635 -19845385
636 -18943097
637 -16902124
638 -17743074
639 -18889198
640 -18948191
641 -17915891
642 -16999028
643 -18775735
644 -19367615
645 -17662126
646 -17066231
647 -17605361
648 -19043870
649 -18514106
650 -16386864
651 -17177050
652 -18605121
653 -18510172
654 -17265880
655 -16093355
656 -17868906
657 -19039454
658 -17410787
659 -16401640
660 -16612967
661 -18226591
662 -18484422
663 -16208247
664 -16096763
665 -17488455
666 -17999537
667 -17201191
668 -15458343
669 -16528374
670 -18223732
671 -17113095
672 -15977656
673 -15965259
674 -17501353
675 -18127604
676 -15746471
677 -15141149
678 -16603419
679 -17289344
680 -16663799
681 -14860551
682 -15657357
683 -17790634
684 -17011444
685 -15466719
686 -14811363
687 -16073713
688 -17530198
689 -15682350
690 -14402708
691 -15555394
692 -16715174
693 -16671568
694 -14580269
695 -14422628
696 -16628358
697 -16518662
698 -15173214
699 -14308766
700 -15077575
701 -16692092
702 -15309603
703 -13808490
704 -14697162
705 -15822737
706 -16097319
707 -14194809
708 -13535109
709 -15794892
710 -16150901
711 -14650284
712 -13407500
713 -13970746
714 -16102114
715 -15261027
716 -13228844
717 -13647010
718 -14952018
719 -15769474
720 -14083919
721 -12468936
722 -14219774
723 -15347379
724 -14600502
725 -13259991
726 -12890594
727 -14860230
728 -14894873
729 -12924183
730 -12720719
731 -13696599
732 -14873856
733 -13823708
734 -11970958
735 -13357660
736 -14645953
737 -13962597
738 -12681971
739 -12052337
740 -13824141
741 -14207256
742 -12274498
743 -11863945
744 -12717844
745 -14073190
746 -13596306
747 -11460850
748 -12172276
749 -13682056
750 -13430640
751 -12165097
752 -10980472
753 -12572007
754 -13743087
755 -12023947
756 -11108948
757 -11702215
758 -13220108
759 -13218782
760 -10881374
761 -11003394
762 -12651598
763 -12702984
764 -11605498
765 -10241603
766 -11562836
767 -13227925
768 -11767003
769 -10390826
770 -10495799
771 -11998712
772 -12798475
773 -10628622
774 -9939738
775 -11477482
776 -12148183
777 -11508120
778 -9693705
779 -10122452
780 -12090378
781 -11362442
782 -10030021
783 -9742663
784 -10733977
785 -11844618
786 -10236327
787 -9316616
788 -10586638
789 -11240855
790 -10874066
791 -9198281
792 -9174694
793 -11151130
794 -10713626
795 -9290181
796 -8946849
797 -9898902
798 -11228326
799 -9726893
800 -8303796
801 -9447535
802 -10377239
803 -10235543
804 -8554752
805 -7989971
806 -10044510
807 -10227485
808 -8870672
809 -8178528
810 -8703180
811 -10362090
812 -9489129
813 -7627436
814 -8222103
815 -9245914
816 -9579148
817 -8131408
818 -6995573
819 -8913515
820 -9640603
821 -8314411
822 -7398445
823 -7682388
824 -9376316
825 -8837436
826 -6785297
827 -7183357
828 -8340766
829 -8926750
830 -7783856
831 -6226279
832 -7725930
833 -8889206
834 -7806462
835 -6573921
836 -6310587
837 -8173874
838 -8511069
839 -6398105
840 -6174667
841 -7333103
842 -8288089
843 -7410863
844 -5313354
845 -6314403
846 -7941215
847 -7256569
848 -5970324
849 -5339954
850 -7076971
851 -8069031
852 -6080254
853 -5288147
854 -6140570
855 -7276816
856 -6967626
857 -4700596
858 -5021820
859 -6898581
860 -6767919
861 -5607410
862 -4527044
863 -5803857
864 -7280468
865 -5626473
866 -4367866
867 -4874505
868 -6112648
869 -6482276
870 -4431549
871 -4100403
872 -5877572
873 -6112370
874 -5103107
875 -3680548
876 -4380437
877 -6247206
878 -5112309
879 -3618502
880 -3843329
881 -5026197
882 -5801549
883 -3908478
884 -3030295
885 -4728762
886 -5351999
887 -4587333
888 -3009419
889 -3142909
890 -5219251
891 -4727196
892 -3084744
893 -2838640
894 -3773608
895 -5055205
896 -3693723
897 -2191453
898 -3360624
899 -4254651
900 -3991981
901 -2500195
902 -1996629
903 -4036517
904 -4181804
905 -2613755
906 -2086280
907 -2715032
908 -4068736
909 -3051435
910 -1294802
911 -2250857
912 -3345953
913 -3377026
914 -2118988
915 -1182950
916 -2912138
917 -3440814
918 -1960548
919 -1185844
920 -1507100
921 -3092196
922 -2693270
923  -663853
924 -1140162
925 -2385234
926 -2736847
927 -1633083
928  -205742
929 -1649130
930 -2702049
931 -1448339
932  -512270
933  -532668
934 -2067527
935 -2221037
936  -184195
937  -154479
938 -1261541
939 -1752702
940  -970693
941   638937
942  -445363
943 -1861948
944  -887639
945   145508
946   360839
947 -1047601
948 -1626078
949   394212
950   890525
951  -203373
952  -917402
953  -445997
954  1344627
955   719827
956 -1024289
957  -354503
958   877572
959  1454411
960   217646
961  -938538
962   866649
963  1877260
964   887870
965  -127141
966   -63568
967  1897293
968  1938492
969    -5285
970   123974
971  1372835
972  2379093
973  1575139
974   -43625
975  1206831
976  2526337
977  1860489
978   814873
979   476730
980  2340124
981  3094792
982  1286385
983   909790
984  1885870
985  3046933
986  2659659
987   759231
988  1521881
989  3216023
990  2965392
991  1913355
992  1144918
993  2738854
994  3998939
995  2360693
996  1594087
997  2411898
998  3731669
999  3831541
1000  1802123
1001  1966085
1002  3832073
1003  4046636
1004  3102113
1005  1897541
1006  3029372
1007  4785378
1008  3553554
1009  2368521
1010  2769152
1011  4139357
1012  4898337
1013  3056685
1014  2583201
1015  4350397
1016  4936562
1017  4212978
1018  2741776
1019  3284056
1020  5312333
1021  4676322
1022  3425899
1023  3527174
1024  4668601
1025  5805144
1026  4281164
1027  3210428
1028  4645144
1029  5499668
1030  5199298
1031  3765044
1032  3742276
1033  5851552
1034  5756676
1035  4445533
1036  4247873
1037  5142393
1038  6515824
1039  5366556
1040  3945798
1041  5121570
1042  6172571
1043  6144379
1044  4804839
1045  4290782
1046  6347420
1047  6833657
1048  5519041
1049  4878724
1050  5384408
1051  7018330
1052  6497439
1053  4775746
1054  5500024
1055  6740882
1056  7139848
1057  6072492
1058  5018634
1059  6643695
1060  7488779
1061  6400636
1062  5710520
1063  5931534
1064  7583879
1065  7617977
1066  5830391
1067  6106634
1068  7215939
1069  7755211
1070  6973645
1071  5680231
1072  7057633
1073  8281660
1074  7340464
1075  6518377
1076  6550513
1077  8202546
1078  8659257
1079  6758237
1080  6584601
1081  7734089
1082  8535755
1083  8018112
1084  6356529
1085  7265556
1086  8929202
1087  8398658
1088  7452745
1089  7079008
1090  8537894
1091  9494110
1092  7720489
1093  7088061
1094  8076951
1095  9055449
1096  9021182
1097  7357044
1098  7758570
1099  9564948
1100  9352865
1101  8340754
1102  7566845
1103  8689838
1104 10165567
1105  8780537
1106  7836774
1107  8662396
1108  9689247
1109  9926692
1110  8232396
1111  8085724
1112  9962406
1113 10163020
1114  9257179
1115  8273954
1116  9020652
1117 10836279
1118  9871054
1119  8539590
1120  9064617
1121 10181850
1122 10845166
1123  9244625
1124  8436737
1125 10199552
1126 10865232
1127 10196956
1128  9093667
1129  9354778
1130 11317620
1131 10860949
1132  9293901
1133  9428057
1134 10479737
1135 11556403
1136 10325947
1137  8986366
1138 10443612
1139 11543514
1140 11211603
1141  9965818
1142  9601891
1143 11573984
1144 11801815
1145 10201963
1146  9895176
1147 10741173
1148 12148004
1149 11458016
1150  9804524
1151 10824544
1152 12042209
1153 11916975
1154 10772837
1155 10000191
1156 11785374
1157 12523082
1158 11089672
1159 10525634
1160 11125383
1161 12680633
1162 12473463
1163 10535936
1164 11035312
1165 12417747
1166 12650826
1167 11665762
1168 10431005
1169 11924010
1170 13269939
1171 12136894
1172 11221927
1173 11339512
1174 12873624
1175 13310858
1176 11398088
1177 11301261
1178 12621351
1179 13243075
1180 12704616
1181 11263860
1182 12152322
1183 13657051
1184 12831127
1185 11928456
1186 11819096
1187 13060671
1188 13843895
1189 12161264
1190 11788519
1191 13060978
1192 13772162
1193 13484596
1194 11942658
1195 12363525
1196 14108499
1197 13659020
1198 12574985
1199 12116948
1200 13233614
1201 14602542
1202 13206175
1203 12260710
1204 13302004
1205 14218306
1206 14252843
1207 12651914
1208 12496122
1209 14333659
1210 14338900
1211 13360786
1212 12734238
1213 13509495
1214 15126765
1215 14115644
1216 12802834
1217 13490906
1218 14405052
1219 14806424
1220 13460851
1221 12834596
1222 14548138
1223 14983124
1224 14175059
1225 13361085
1226 13667875
1227 15419970
1228 14879611
1229 13308495
1230 13685901
1231 14714070
1232 15437977
1233 14262185
1234 13150595
1235 14700378
1236 15558276
1237 14882096
1238 13919044
1239 13788493
1240 15487215
1241 15500321
1242 13988490
1243 14149366
1244 15048978
1245 15889585
1246 15014114
1247 13589858
1248 14833506
1249 15903134
1250 15374732
1251 14402149
1252 14021901
1253 15776365
1254 16320571
1255 14683378
1256 14347420
1257 15139142
1258 16305680
1259 15879983
1260 14102774
1261 14807118
1262 16132587
1263 15954014
1264 15088317
1265 14380269
1266 15886615
1267 16845243
1268 15325608
1269 14702356
1270 15345265
1271 16524053
1272 16455803
1273 14605310
1274 14944530
1275 16514586
1276 16645666
1277 15797556
1278 14650258
1279 15776793
1280 17274333
1281 16045130
1282 14952803
1283 15263390
1284 16684044
1285 17314155
1286 15410362
1287 14989646
1288 16560986
1289 17174408
1290 16541928
1291 14983817
1292 15464234
1293 17366744
1294 16847769
1295 15685450
1296 15497735
1297 16543625
1298 17662360
1299 16228833
1300 15329949
1301 16508751
1302 17231986
1303 17049858
1304 15678548
1305 15631604
1306 17450935
1307 17322799
1308 16227316
1309 15857505
1310 16613241
1311 17945051
1312 16829726
1313 15528278
1314 16459477
1315 17362280
1316 17478331
1317 16238606
1318 15821193
1319 17639475
1320 17857932
1321 16661775
1322 16041342
1323 16535466
1324 18068450
1325 17378001
1326 15843813
1327 16567663
1328 17650621
1329 18001558
1330 16790641
1331 15833162
1332 17475822
1333 18171524
1334 17168716
1335 16378443
1336 16479283
1337 18118703
1338 18081396
1339 16442958
1340 16639014
1341 17586439
1342 18206961
1343 17336803
1344 15989957
1345 17288137
1346 18401462
1347 17647635
1348 16756468
1349 16550037
1350 18149224
1351 18594971
1352 16889217
1353 16659244
1354 17506862
1355 18324140
1356 17850404
1357 16341801
1358 17210236
1359 18524135
1360 18068897
1361 17273947
1362 16752694
1363 17975154
1364 18738147
1365 17207408
1366 16713168
1367 17527939
1368 18535588
1369 18432741
1370 16685333
1371 16981318
1372 18553363
1373 18483878
1374 17626668
1375 16748682
1376 17745450
1377 19033795
1378 17750560
1379 16853019
1380 17413497
1381 18463717
1382 18805669
1383 17189812
1384 16997371
1385 18459071
1386 18598356
1387 17915394
1388 16898696
1389 17485374
1390 19054614
1391 18239948
1392 17193195
1393 17507947
1394 18430245
1395 19023371
1396 17523433
1397 16865512
1398 18292349
1399 18736308
1400 18200327
1401 17135016
1402 17413729
1403 19192406
1404 18675880
1405 17277418
1406 17252420
1407 18179452
1408 19216805
1409 17983491
1410 16863718
1411 18157960
1412 18976177
1413 18637635
1414 17406342
1415 17146083
1416 18914789
1417 18906284
1418 17557912
1419 17333268
1420 17999917
1421 19195822
1422 18417966
1423 17041305
1424 17964913
1425 18915386
1426 18867907
1427 17688504
1428 16911924
1429 18610109
1430 19180845
1431 17833489
1432 17242196
1433 17776218
1434 19273383
1435 18897381
1436 17145688
1437 17630137
1438 18735033
1439 18979082
1440 17993417
1441 16846192
1442 18275164
1443 19351174
1444 18262518
1445 17381797
1446 17456564
1447 18907635
1448 19150049
1449 17416592
1450 17360114
1451 18408410
1452 19017657
1453 18456506
1454 16975422
1455 17847297
1456 19278478
1457 18559251
1458 17533563
1459 17224819
1460 18548919
1461 19294309
1462 17643556
1463 17190075
1464 18170957
1465 18962662
1466 18721635
1467 17113862
1468 17443137
1469 18992399
1470 18675006
1471 17751484
1472 17164377
1473 18135648
1474 19270048
1475 17968657
1476 17196213
1477 17937539
1478 18725807
1479 18782722
1480 17221781
1481 17106600
1482 18688119
1483 18695274
1484 17859254
1485 17154401
1486 17864832
1487 19292169
1488 18248025
1489 17062238
1490 17525944
1491 18404122
1492 18857545
1493 17423021
1494 16775392
1495 18304920
1496 18750171
1497 18091173
1498 17216792
1499 17472259
1500 18973186
1501 18339355
1502 17023600
1503 17266187
1504 18037156
1505 18739071
1506 17697607
1507 16788704
1508 18010796
1509 18549026
1510 18041355
1511 17153205
1512 17021390
1513 18574253
1514 18458319
1515 17084829
1516 17071516
1517 17825244
1518 18709127
1519 17797340
1520 16468175
1521 17560643
1522 18449157
1523 18034566
1524 17043076
1525 16624609
1526 18217461
1527 18589659
1528 17179101
1529 16836118
1530 17390532
1531 18421669
1532 17958892
1533 16389403
1534 17016680
1535 18088558
1536 18063363
1537 17239999
1538 16393758
1539 17703433
1540 18530773
1541 17226082
1542 16536687
1543 16895389
1544 18035041
1545 17970892
1546 16314617
1547 16636477
1548 17865979
1549 18003365
1550 17254516
1551 16152082
1552 17119793
1553 18298725
1554 17236612
1555 16328187
1556 16469008
1557 17649168
1558 18041471
1559 16332195
1560 16142378
1561 17425420
1562 17859683
1563 17257442
1564 15902492
1565 16499706
1566 17994973
1567 17276051
1568 16195739
1569 16030377
1570 17116694
1571 18022993
1572 16531883
1573 15761269
1574 16781580
1575 17466182
1576 17233611
1577 15769732
1578 15842523
1579 17553356
1580 17354790
1581 16236088
1582 15713563
1583 16494452
1584 17717986
1585 16537535
1586 15405347
1587 16224176
1588 17080567
1589 17220530
1590 15897296
1591 15439093
1592 16977058
1593 17143854
1594 16171382
1595 15437983
1596 15795167
1597 17230576
1598 16593353
1599 15255831
1600 15719209
1601 16618546
1602 17079463
1603 15877937
1604 14928325
1605 16335380
1606 16892694
1607 16014512
1608 15131714
1609 15227876
1610 16777469
1611 16609611
1612 15138523
1613 15240282
1614 16037293
1615 16741689
1616 15889289
1617 14546313
1618 15528804
1619 16419888
1620 15945750
1621 15109446
1622 14771712
1623 16163027
1624 16467896
1625 15004903
1626 14746451
1627 15383779
1628 16197021
1629 15729239
1630 14325643
1631 15056240
1632 16087200
1633 15709665
1634 14898424
1635 14328525
1636 15478280
1637 16121286
1638 14786116
1639 14317530
1640 14864682
1641 15776549
1642 15602026
1643 14019344
1644 14380660
1645 15640798
1646 15510805
1647 14670983
1648 13811153
1649 14745800
1650 15786090
1651 14673881
1652 13972191
1653 14327381
1654 15244864
1655 15456963
1656 13901374
1657 13746263
1658 14940160
1659 15074960
1660 14445910
1661 13431959
1662 14031933
1663 15381954
1664 14609307
1665 13684171
1666 13791405
1667 14627280
1668 15142315
1669 13668908
1670 13116536
1671 14296331
1672 14670455
1673 14196077
1674 13136842
1675 13420753
1676 14884744
1677 14366187
1678 13278526
1679 13159167
1680 13896028
1681 14753953
1682 13554728
1683 12573397
1684 13595036
1685 14280736
1686 14052796
1687 12850031
1688 12646117
1689 14235360
1690 14162236
1691 12947407
1692 12523502
1693 13135931
1694 14317258
1695 13504224
1696 12236739
1697 12958268
1698 13732793
1699 13716677
1700 12567886
1701 11912954
1702 13377986
1703 13806864
1704 12764830
1705 12145360
1706 12457510
1707 13755650
1708 13347812
1709 11796772
1710 12132815
1711 13040129
1712 13327201
1713 12362909
1714 11360468
1715 12626409
1716 13416796
1717 12513607
1718 11744332
1719 11754997
1720 13004114
1721 13015645
1722 11418694
1723 11408770
1724 12331272
1725 12900843
1726 12225389
1727 10904969
1728 11796001
1729 12944030
1730 12289698
1731 11336800
1732 10996559
1733 12211866
1734 12730508
1735 11178879
1736 10734235
1737 11551574
1738 12365825
1739 12086597
1740 10558946
1741 10891867
1742 12146741
1743 11890318
1744 11079801
1745 10435605
1746 11333224
1747 12283712
1748 11079260
1749 10318816
1750 10818093
1751 11593650
1752 11651212
1753 10195063
1754 10151531
1755 11454443
1756 11427236
1757 10674679
1758  9917879
1759 10566264
1760 11748556
1761 10796056
1762  9798894
1763 10060517
1764 10835695
1765 11249247
1766  9886645
1767  9380902
1768 10675407
1769 11059476
1770 10455628
1771  9431109
1772  9649240
1773 11014002
1774 10459833
1775  9332987
1776  9371756
1777 10053157
1778 10743969
1779  9712197
1780  8887971
1781  9907362
1782 10373808
1783  9966210
1784  8996629
1785  8854707
1786 10224198
1787 10075724
1788  8924154
1789  8810763
1790  9411708
1791 10230423
1792  9375947
1793  8223834
1794  9071912
1795  9759661
1796  9481313
1797  8532785
1798  8103087
1799  9456278
1800  9684165
1801  8534444
1802  8201119
1803  8636951
1804  9554835
1805  9016315
1806  7668095
1807  8246103
1808  9099260
1809  9037611
1810  8166691
1811  7447905
1812  8654526
1813  9244380
1814  8097273
1815  7457901
1816  7729697
1817  8821100
1818  8719821
1819  7225107
1820  7427215
1821  8403150
1822  8629118
1823  7885539
1824  6797616
1825  7659393
1826  8592528
1827  7716941
1828  6939290
1829  6941890
1830  7996281
1831  8325402
1832  6891260
1833  6712844
1834  7612371
1835  7993117
1836  7476635
1837  6225019
1838  6739853
1839  7897442
1840  7295364
1841  6454503
1842  6266567
1843  7251008
1844  7916884
1845  6511468
1846  5892532
1847  6727378
1848  7358118
1849  7097098
1850  5711604
1851  5839362
1852  7262405
1853  7057881
1854  6092654
1855  5519450
1856  6249381
1857  7286502
1858  6182329
1859  5224237
1860  5797754
1861  6541425
1862  6686640
1863  5438847
1864  5093108
1865  6390556
1866  6489046
1867  5645536
1868  4902546
1869  5315780
1870  6568914
1871  5839236
1872  4660940
1873  5023914
1874  5825659
1875  6227065
1876  5050220
1877  4265351
1878  5464596
1879  5913193
1880  5200919
1881  4319524
1882  4399666
1883  5783110
1884  5540742
1885  4281860
1886  4307255
1887  4960947
1888  5541651
1889  4641778
1890  3551689
1891  4499467
1892  5240783
1893  4823249
1894  3951072
1895  3644899
1896  4913053
1897  5090436
1898  3834874
1899  3551360
1900  4061029
1901  4843137
1902  4310508
1903  3025757
1904  3634647
1905  4526684
1906  4351097
1907  3554885
1908  2944143
1909  4001585
1910  4497855
1911  3355086
1912  2858012
1913  3227408
1914  4090756
1915  3928996
1916  2581018
1917  2887586
1918  3809831
1919  3728441
1920  3016572
1921  2244456
1922  3096914
1923  3871711
1924  2903499
1925  2281096
1926  2509970
1927  3412648
1928  3565302
1929  2114646
1930  1962323
1931  2953599
1932  3189482
1933  2575297
1934  1523447
1935  2127025
1936  3300263
1937  2619387
1938  1745280
1939  1688605
1940  2494202
1941  2976952
1942  1697144
1943  1230821
1944  2103062
1945  2464726
1946  2132404
1947  1095790
1948  1316780
1949  2521653
1950  2108635
1951  1210159
1952   968553
1953  1619550
1954  2349236
1955  1268321
1956   523272
1957  1343782
1958  1901113
1959  1717159
1960   595437
1961   425917
1962  1702909
1963  1591571
1964   652097
1965   256381
1966   783585
1967  1770520
1968   963047
1969   -77119
1970   510907
1971  1174297
1972  1196046
1973   130968
1974  -378117
1975   861880
1976  1106126
1977   213076
1978  -365424
1979   -35658
1980  1111635
1981   642027
1982  -641834
1983  -365905
1984   346318
1985   650049
1986  -244881
1987 -1128408
1988   -62314
1989   600628
1990   -89562
1991  -867757
1992  -915431
1993   278823
1994   241649
1995 -1157047
1996 -1221994
1997  -484353
1998    78105
1999  -568125
2000 -1690397
2001  -901825
2002   -36874
2003  -571905
2004 -1394736
2005 -1717630
2006  -633219
2007  -273927
2008 -1523472
2009 -1873287
2010 -1285572
2011  -557630
2012  -860373
2013 -2226226
2014 -1910974
2015  -854616
2016  -995141
2017 -1797329
2018 -2464810
2019 -1559860
2020  -785361
2021 -1853653
2022 -2458975
2023 -2071303
2024 -1368669
2025 -1391522
2026 -2681722
2027 -2654764
2028 -1629747
2029 -1615889
2030 -2225847
2031 -2932319
2032 -2321667
2033 -1398411
2034 -2281203
2035 -3071946
2036 -2854703
2037 -2126187
2038 -1864876
2039 -3119339
2040 -3428414
2041 -2306449
2042 -2032446
2043 -2633877
2044 -3568909
2045 -3222695
2046 -2040774
2047 -2622003
2048 -3623403
2049 -3652080
2050 -2944627
2051 -2312395
2052 -3350795
2053 -4075776
2054 -3170229
2055 -2646574
2056 -2987095
2057 -4021165
2058 -4129815
2059 -2886506
2060 -3033388
2061 -4018993
2062 -4258522
2063 -3713768
2064 -2879847
2065 -3638105
2066 -4616204
2067 -3987764
2068 -3407757
2069 -3521396
2070 -4405174
2071 -4838899
2072 -3708117
2073 -3471024
2074 -4327153
2075 -4774646
2076 -4531998
2077 -3613649
2078 -4038487
2079 -5198237
2080 -4782631
2081 -4057025
2082 -3971946
2083 -4766231
2084 -5402910
2085 -4397970
2086 -4037006
2087 -4926014
2088 -5407499
2089 -5197154
2090 -4244016
2091 -4423852
2092 -5659265
2093 -5470358
2094 -4712216
2095 -4437792
2096 -5105562
2097 -6071227
2098 -5315601
2099 -4570093
2100 -5236412
2101 -5930784
2102 -6008005
2103 -4972333
2104 -4703394
2105 -5952252
2106 -6130443
2107 -5430169
2108 -5033790
2109 -5514165
2110 -6575237
2111 -6062254
2112 -5173163
2113 -5679182
2114 -6359992
2115 -6539168
2116 -5663311
2117 -5146169
2118 -6307826
2119 -6765548
2120 -6162583
2121 -5629800
2122 -5873859
2123 -7062179
2124 -6863074
2125 -5703777
2126 -5894650
2127 -6696200
2128 -7213596
2129 -6480005
2130 -5628584
2131 -6611663
2132 -7353238
2133 -6899171
2134 -6266186
2135 -6172409
2136 -7307339
2137 -7534948
2138 -6449654
2139 -6327612
2140 -7001915
2141 -7725948
2142 -7323827
2143 -6240996
2144 -6884240
2145 -7808304
2146 -7524599
2147 -6848376
2148 -6562469
2149 -7649322
2150 -8214353
2151 -7185050
2152 -6829519
2153 -7360571
2154 -8126468
2155 -8012620
2156 -6842178
2157 -7113678
2158 -8118614
2159 -8156560
2160 -7614526
2161 -7038729
2162 -7886303
2163 -8814065
2164 -7967439
2165 -7293914
2166 -7632337
2167 -8508771
2168 -8661778
2169 -7428202
2170 -7404382
2171 -8523384
2172 -8764577
2173 -8280360
2174 -7577607
2175 -8143632
2176 -9208402
2177 -8624395
2178 -7841455
2179 -7906589
2180 -8694881
2181 -9251366
2182 -8238605
2183 -7791645
2184 -8756531
2185 -9274450
2186 -9000951
2187 -8100176
2188 -8256044
2189 -9494336
2190 -9278522
2191 -8460432
2192 -8351705
2193 -9003111
2194 -9735974
2195 -8928595
2196 -8277952
2197 -9045830
2198 -9560935
2199 -9453066
2200 -8684801
2201 -8599150
2202 -9782178
2203 -9849599
2204 -9067189
2205 -8780939
2206 -9254162
2207 -10152892
2208 -9577476
2209 -8641441
2210 -9244777
2211 -9972335
2212 -10075835
2213 -9300761
2214 -8896832
2215 -10006416
2216 -10370418
2217 -9672543
2218 -9254324
2219 -9458076
2220 -10374301
2221 -10173374
2222 -9208955
2223 -9538913
2224 -10276695
2225 -10594101
2226 -9983160
2227 -9286368
2228 -10201936
2229 -10793061
2230 -10147611
2231 -9628845
2232 -9728845
2233 -10703309
2234 -10755786
2235 -9702722
2236 -9852050
2237 -10609073
2238 -11019676
2239 -10550146
2240 -9673628
2241 -10335918
2242 -11110855
2243 -10645128
2244 -10078980
2245 -9967992
2246 -10942585
2247 -11386054
2248 -10344964
2249 -10093565
2250 -10767368
2251 -11372307
2252 -11090479
2253 -10025152
2254 -10446030
2255 -11472852
2256 -11218323
2257 -10584681
2258 -10297585
2259 -11109887
2260 -11760521
2261 -10843911
2262 -10382643
2263 -10906879
2264 -11563019
2265 -11614080
2266 -10619703
2267 -10691431
2268 -11724243
2269 -11722447
2270 -11115790
2271 -10548357
2272 -11135459
2273 -12083291
2274 -11411466
2275 -10745934
2276 -11145287
2277 -11846243
2278 -12058718
2279 -11054165
2280 -10860465
2281 -11906484
2282 -12066410
2283 -11517373
2284 -10906483
2285 -11276607
2286 -12360804
2287 -11959407
2288 -11152260
2289 -11315057
2290 -12034198
2291 -12549702
2292 -11611351
2293 -10964820
2294 -11906871
2295 -12411497
2296 -12046000
2297 -11301542
2298 -11382220
2299 -12578858
2300 -12507975
2301 -11597955
2302 -11501464
2303 -12069869
2304 -12785403
2305 -12149588
2306 -11256068
2307 -11933667
2308 -12629296
2309 -12554984
2310 -11829946
2311 -11514290
2312 -12608656
2313 -12888268
2314 -12021554
2315 -11710522
2316 -12148577
2317 -12995125
2318 -12630804
2319 -11604946
2320 -12079219
2321 -12838005
2322 -12873127
2323 -12222949
2324 -11685793
2325 -12618297
2326 -13171878
2327 -12452155
2328 -12004083
2329 -12224586
2330 -13141333
2331 -13154988
2332 -12042455
2333 -12134026
2334 -12907592
2335 -13171215
2336 -12621897
2337 -11811219
2338 -12556129
2339 -13418561
2340 -12896038
2341 -12354112
2342 -12381598
2343 -13192807
2344 -13441600
2345 -12400303
2346 -12272959
2347 -12945810
2348 -13314181
2349 -13057777
2350 -12224759
2351 -12622021
2352 -13550718
2353 -13253058
2354 -12666109
2355 -12458983
2356 -13152113
2357 -13685213
2358 -12756789
2359 -12387335
2360 -13042486
2361 -13519806
2362 -13396734
2363 -12521828
2364 -12708736
2365 -13684046
2366 -13492921
2367 -12869090
2368 -12574739
2369 -13140031
2370 -13901825
2371 -13194660
2372 -12603633
2373 -13072151
2374 -13616431
2375 -13713179
2376 -12824859
2377 -12636578
2378 -13646133
2379 -13741754
2380 -13162443
2381 -12730764
2382 -13152092
2383 -14072507
2384 -13547511
2385 -12769302
2386 -13085882
2387 -13632204
2388 -13886547
2389 -13124885
2390 -12710311
2391 -13644129
2392 -13975118
2393 -13504743
2394 -12962840
2395 -13093012
2396 -14077857
2397 -13847861
2398 -12933724
2399 -13061119
2400 -13649777
2401 -14080861
2402 -13404645
2403 -12736553
2404 -13603708
2405 -14163527
2406 -13762685
2407 -13132036
2408 -13050765
2409 -14043628
2410 -14070478
2411 -13131655
2412 -13074649
2413 -13625856
2414 -14235799
2415 -13797350
2416 -12879002
2417 -13449724
2418 -14180472
2419 -13960442
2420 -13287887
2421 -12950157
2422 -13936008
2423 -14353791
2424 -13436677
2425 -13118412
2426 -13554743
2427 -14274076
2428 -14081857
2429 -13031130
2430 -13304212
2431 -14085611
2432 -14104583
2433 -13583752
2434 -13043768
2435 -13791527
2436 -14455299
2437 -13701552
2438 -13184268
2439 -13416152
2440 -14155795
2441 -14243655
2442 -13169988
2443 -13188072
2444 -14079211
2445 -14299030
2446 -13824226
2447 -13070794
2448 -13586574
2449 -14494477
2450 -13946586
2451 -13261378
2452 -13254599
2453 -13979270
2454 -14427547
2455 -13489179
2456 -13150981
2457 -13891714
2458 -14306784
2459 -14058918
2460 -13190156
2461 -13322965
2462 -14317244
2463 -14097147
2464 -13431248
2465 -13259123
2466 -13840942
2467 -14492007
2468 -13710996
2469 -13132842
2470 -13750233
2471 -14216275
2472 -14122397
2473 -13303752
2474 -13185879
2475 -14173557
2476 -14183799
2477 -13558107
2478 -13273765
2479 -13662908
2480 -14457899
2481 -13899064
2482 -13100717
2483 -13506803
2484 -14065490
2485 -14201615
2486 -13466793
2487 -13092913
2488 -14034810
2489 -14279330
2490 -13664744
2491 -13228997
2492 -13435343
2493 -14292026
2494 -14005029
2495 -13139803
2496 -13402194
2497 -13949204
2498 -14217351
2499 -13612985
2500 -13005267
2501 -13787870
2502 -14229044
2503 -13715760
2504 -13190306
2505 -13190946
2506 -14100764
2507 -14143431
2508 -13245778
2509 -13273488
2510 -13768751
2511 -14139824
2512 -13715672
2513 -12959210
2514 -13524276
2515 -14076578
2516 -13718759
2517 -13244652
2518 -13101902
2519 -13893650
2520 -14127676
2521 -13249812
2522 -13119466
2523 -13594844
2524 -14039166
2525 -13728039
2526 -12836130
2527 -13256634
2528 -14036830
2529 -13802453
2530 -13242148
2531 -12915449
2532 -13660894
2533 -14146575
2534 -13273889
2535 -12862553
2536 -13266401
2537 -13871700
2538 -13852106
2539 -12870579
2540 -12942628
2541 -13779986
2542 -13798451
2543 -13308833
2544 -12767783
2545 -13257487
2546 -13983111
2547 -13344898
2548 -12795656
2549 -13026602
2550 -13632982
2551 -13834804
2552 -12905290
2553 -12707234
2554 -13541488
2555 -13676160
2556 -13214450
2557 -12575989
2558 -12941462
2559 -13854156
2560 -13414048
2561 -12723030
2562 -12792928
2563 -13357851
2564 -13772247
2565 -12916938
2566 -12400267
2567 -13139953
2568 -13522664
2569 -13249401
2570 -12556009
2571 -12610164
2572 -13586752
2573 -13422342
2574 -12665461
2575 -12538521
2576 -13000022
2577 -13592123
2578 -12913097
2579 -12168886
2580 -12808164
2581 -13367653
2582 -13248445
2583 -12493177
2584 -12256118
2585 -13231241
2586 -13355973
2587 -12611487
2588 -12301439
2589 -12596829
2590 -13333285
2591 -12971503
2592 -12094790
2593 -12457507
2594 -13041816
2595 -13135561
2596 -12508637
2597 -11981980
2598 -12779117
2599 -13148623
2600 -12536350
2601 -12131863
2602 -12263493
2603 -13038120
2604 -12942726
2605 -12000965
2606 -12130223
2607 -12701967
2608 -12890048
2609 -12387919
2610 -11711172
2611 -12384666
2612 -12991269
2613 -12484970
2614 -11958356
2615 -11896380
2616 -12675908
2617 -12860953
2618 -11890457
2619 -11724457
2620 -12270336
2621 -12651433
2622 -12367795
2623 -11560228
2624 -11944885
2625 -12670914
2626 -12374077
2627 -11854139
2628 -11594213
2629 -12184644
2630 -12597773
2631 -11778385
2632 -11481487
2633 -11942106
2634 -12368373
2635 -12248349
2636 -11384818
2637 -11518478
2638 -12331977
2639 -12174157
2640 -11631029
2641 -11266392
2642 -11782363
2643 -12403973
2644 -11696747
2645 -11202223
2646 -11571492
2647 -12033403
2648 -12079745
2649 -11223078
2650 -11094174
2651 -11903595
2652 -11934954
2653 -11477713
2654 -11025968
2655 -11351748
2656 -12115263
2657 -11604543
2658 -10950111
2659 -11143842
2660 -11601679
2661 -11847334
2662 -11083774
2663 -10687075
2664 -11454773
2665 -11697087
2666 -11322840
2667 -10797274
2668 -10921392
2669 -11735390
2670 -11403826
2671 -10637583
2672 -10722606
2673 -11164312
2674 -11550249
2675 -10938118
2676 -10392099
2677 -11049687
2678 -11408849
2679 -11111497
2680 -10523584
2681 -10397818
2682 -11236284
2683 -11207204
2684 -10443376
2685 -10363308
2686 -10752241
2687 -11258905
2688 -10790768
2689 -10028652
2690 -10564182
2691 -11074519
2692 -10868964
2693 -10234462
2694 -9932944
2695 -10789538
2696 -11042090
2697 -10249206
2698 -9958331
2699 -10249270
2700 -10901197
2701 -10667788
2702 -9713154
2703 -9961942
2704 -10597505
2705 -10626226
2706 -10097451
2707 -9551575
2708 -10228579
2709 -10735475
2710 -10091001
2711 -9652326
2712 -9757091
2713 -10388789
2714 -10410454
2715 -9464100
2716 -9484752
2717 -10127033
2718 -10313428
2719 -9919910
2720 -9232205
2721 -9689305
2722 -10357132
2723 -9844169
2724 -9280419
2725 -9251096
2726 -9904295
2727 -10204200
2728 -9277441
2729 -9030645
2730 -9653777
2731 -9961535
2732 -9670965
2733 -8866704
2734 -9078195
2735 -9883082
2736 -9597541
2737 -9038804
2738 -8837740
2739 -9340715
2740 -9877391
2741 -9141331
2742 -8669280
2743 -9091247
2744 -9437731
2745 -9364153
2746 -8591608
2747 -8537175
2748 -9380475
2749 -9331061
2750 -8776111
2751 -8436467
2752 -8800092
2753 -9473430
2754 -8864359
2755 -8209301
2756 -8566188
2757 -8991088
2758 -9068978
2759 -8349258
2760 -8065705
2761 -8839003
2762 -8965327
2763 -8477932
2764 -8044802
2765 -8199939
2766 -8953215
2767 -8625570
2768 -7878785
2769 -8050983
2770 -8498732
2771 -8742910
2772 -8118868
2773 -7584187
2774 -8269083
2775 -8581721
2776 -8150228
2777 -7626600
2778 -7618377
2779 -8443293
2780 -8387907
2781 -7580370
2782 -7564288
2783 -7961939
2784 -8348754
2785 -7887042
2786 -7151151
2787 -7629560
2788 -8091363
2789 -7847538
2790 -7345392
2791 -7124738
2792 -7878088
2793 -8060350
2794 -7287520
2795 -7106386
2796 -7398361
2797 -7798968
2798 -7523607
2799 -6761355
2800 -7117230
2801 -7658735
2802 -7502669
2803 -7049539
2804 -6695506
2805 -7297424
2806 -7646622
2807 -6912924
2808 -6591652
2809 -6840309
2810 -7348128
2811 -7250380
2812 -6361881
2813 -6504426
2814 -7194835
2815 -7176811
2816 -6708351
2817 -6176132
2818 -6652071
2819 -7193330
2820 -6582625
2821 -6162454
2822 -6312596
2823 -6798503
2824 -6914019
2825 -6076659
2826 -5948941
2827 -6558346
2828 -6674985
2829 -6353753
2830 -5758467
2831 -6033122
2832 -6738570
2833 -6309252
2834 -5756764
2835 -5772038
2836 -6256511
2837 -6559364
2838 -5719971
2839 -5345781
2840 -5970854
2841 -6233577
2842 -5997303
2843 -5358436
2844 -5458173
2845 -6254413
2846 -6007712
2847 -5371218
2848 -5215772
2849 -5604997
2850 -6101996
2851 -5458980
2852 -4869627
2853 -5353825
2854 -5767528
2855 -5692295
2856 -5016311
2857 -4838364
2858 -5655587
2859 -5655196
2860 -4981085
2861 -4655622
2862 -4933168
2863 -5615632
2864 -5213907
2865 -4472523
2866 -4781918
2867 -5238650
2868 -5299664
2869 -4666433
2870 -4230329
2871 -4949176
2872 -5208773
2873 -4679697
2874 -4265084
2875 -4334166
2876 -5047393
2877 -4900291
2878 -4085845
2879 -4201777
2880 -4639520
2881 -4809493
2882 -4302742
2883 -3731945
2884 -4343137
2885 -4755273
2886 -4309657
2887 -3862857
2888 -3788296
2889 -4462870
2890 -4533876
2891 -3683840
2892 -3591224
2893 -4020200
2894 -4358304
2895 -4018955
2896 -3262143
2897 -3661248
2898 -4255278
2899 -3967139
2900 -3461973
2901 -3192069
2902 -3792806
2903 -4094736
2904 -3325314
2905 -3088804
2906 -3445848
2907 -3825235
2908 -3688654
2909 -2911139
2910 -3057004
2911 -3640310
2912 -3486600
2913 -3055901
2914 -2682199
2915 -3128624
2916 -3645686
2917 -3024122
2918 -2619554
2919 -2865731
2920 -3299992
2921 -3327374
2922 -2492522
2923 -2393690
2924 -3060875
2925 -3067307
2926 -2662334
2927 -2219491
2928 -2542090
2929 -3165241
2930 -2679466
2931 -2166675
2932 -2287815
2933 -2675402
2934 -2870891
2935 -2132582
2936 -1821036
2937 -2456916
2938 -2654006
2939 -2346695
2940 -1783782
2941 -1875643
2942 -2603102
2943 -2322227
2944 -1701041
2945 -1693375
2946 -2068638
2947 -2440451
2948 -1846188
2949 -1348801
2950 -1858901
2951 -2127033
2952 -1923090
2953 -1388350
2954 -1277765
2955 -1979670
2956 -1897754
2957 -1294907
2958 -1183905
2959 -1470652
2960 -1938540
2961 -1487296
2962  -851987
2963 -1264966
2964 -1615694
2965 -1469557
2966  -930259
2967  -699126
2968 -1426396
2969 -1519725
2970  -901104
2971  -689781
2972  -893982
2973 -1408701
2974 -1128801
2975  -368231
2976  -612240
2977 -1052349
2978 -1060513
2979  -581799
2980  -153615
2981  -790663
2982 -1142937
2983  -563652
2984  -182026
2985  -253465
2986  -816815
2987  -756278
2988    55609
2989   -27783
2990  -522141
2991  -644860
2992  -247243
2993   330220
2994  -138375
2995  -627626
2996  -178990
2997   250642
2998   314785
2999  -222076
3000  -394754
3001   395617
3002   535608
3003    48278
3004  -212621
3005    77876
3006   808594
3007   552217
3008  -108350
3009   189746
3010   689914
3011   878328
3012   354781
3013   -31868
3014   707435
3015  1081351
3016   688503
3017   347128
3018   445066
3019  1194847
3020  1186088
3021   467331
3022   534222
3023  1009201
3024  1376743
3025  1020723
3026   435845
3027   996523
3028  1559344
3029  1319107
3030   912087
3031   806075
3032  1488823
3033  1710527
3034  1060072
3035   981592
3036  1387916
3037  1817397
3038  1661596
3039  1016346
3040  1359004
3041  1965671
3042  1836533
3043  1463728
3044  1213229
3045  1799620
3046  2238036
3047  1662018
3048  1439761
3049  1779112
3050  2249369
3051  2252973
3052  1546226
3053  1683475
3054  2330547
3055  2334154
3056  2017695
3057  1687490
3058  2144272
3059  2733096
3060  2286214
3061  1941069
3062  2128236
3063  2585449
3064  2778197
3065  2125082
3066  2035714
3067  2688257
3068  2844153
3069  2600023
3070  2196590
3071  2467790
3072  3146272
3073  2841606
3074  2407135
3075  2512513
3076  2934866
3077  3257590
3078  2696896
3079  2463347
3080  3066369
3081  3312931
3082  3145655
3083  2709010
3084  2799877
3085  3517194
3086  3379686
3087  2891913
3088  2893492
3089  3295251
3090  3769455
3091  3311383
3092  2878846
3093  3396700
3094  3754001
3095  3661470
3096  3184080
3097  3115593
3098  3857835
3099  3921606
3100  3431341
3101  3329381
3102  3640036
3103  4198269
3104  3893762
3105  3309412
3106  3653274
3107  4098237
3108  4160649
3109  3749947
3110  3492194
3111  4182165
3112  4441501
3113  3985799
3114  3767454
3115  3954451
3116  4538758
3117  4413959
3118  3772396
3119  4015492
3120  4500793
3121  4630267
3122  4277745
3123  3902824
3124  4502326
3125  4902083
3126  4480716
3127  4175933
3128  4258129
3129  4868206
3130  4949837
3131  4269849
3132  4338034
3133  4861144
3134  5113136
3135  4823561
3136  4269065
3137  4711324
3138  5299166
3139  5008947
3140  4629208
3141  4576154
3142  5177570
3143  5477234
3144  4827984
3145  4679545
3146  5126423
3147  5483242
3148  5357023
3149  4727345
3150  4932862
3151  5614654
3152  5514469
3153  5160159
3154  4958019
3155  5435761
3156  5916000
3157  5366822
3158  5032896
3159  5386351
3160  5799690
3161  5850281
3162  5221660
3163  5230821
3164  5935729
3165  5993361
3166  5640429
3167  5331586
3168  5651410
3169  6263505
3170  5882309
3171  5431252
3172  5663960
3173  6105408
3174  6326630
3175  5763371
3176  5550067
3177  6201520
3178  6390440
3179  6089636
3180  5697791
3181  5873975
3182  6585764
3183  6408156
3184  5891656
3185  5980877
3186  6375774
3187  6729643
3188  6272738
3189  5873431
3190  6407043
3191  6729854
3192  6541263
3193  6137359
3194  6140416
3195  6853889
3196  6881064
3197  6358401
3198  6311935
3199  6620402
3200  7043628
3201  6736405
3202  6210561
3203  6635080
3204  7053452
3205  6977143
3206  6601893
3207  6448272
3208  7095352
3209  7268702
3210  6748263
3211  6617186
3212  6860662
3213  7338975
3214  7195957
3215  6604832
3216  6869168
3217  7358351
3218  7404591
3219  7069959
3220  6722944
3221  7254018
3222  7614243
3223  7179021
3224  6960064
3225  7100713
3226  7597119
3227  7648428
3228  7034671
3229  7135762
3230  7595193
3231  7705935
3232  7458002
3233  7057076
3234  7451543
3235  7918130
3236  7584511
3237  7324592
3238  7386454
3239  7851007
3240  8023967
3241  7413429
3242  7355030
3243  7822914
3244  8019695
3245  7835752
3246  7372107
3247  7660237
3248  8254277
3249  8013626
3250  7646417
3251  7613843
3252  8048970
3253  8364609
3254  7795393
3255  7568016
3256  8029182
3257  8333208
3258  8253314
3259  7731705
3260  7825681
3261  8491348
3262  8400697
3263  7988744
3264  7824326
3265  8192049
3266  8675137
3267  8219474
3268  7836622
3269  8224592
3270  8589514
3271  8622347
3272  8096584
3273  7986756
3274  8629053
3275  8713837
3276  8335712
3277  8091034
3278  8338409
3279  8941715
3280  8665967
3281  8154130
3282  8374738
3283  8761754
3284  8922401
3285  8444955
3286  8154263
3287  8760092
3288  9011610
3289  8691469
3290  8386894
3291  8511486
3292  9143767
3293  9017164
3294  8439099
3295  8533322
3296  8913798
3297  9188506
3298  8836893
3299  8383165
3300  8881287
3301  9277504
3302  9072594
3303  8691909
3304  8602790
3305  9221823
3306  9351686
3307  8782533
3308  8705118
3309  9030672
3310  9413408
3311  9219894
3312  8668029
3313  8993080
3314  9447674
3315  9333429
3316  8975935
3317  8763697
3318  9306598
3319  9601423
3320  9103843
3321  8945357
3322  9193767
3323  9595655
3324  9531775
3325  8932251
3326  9075189
3327  9580770
3328  9588127
3329  9271725
3330  8933832
3331  9389064
3332  9860825
3333  9446118
3334  9127610
3335  9277563
3336  9718292
3337  9832409
3338  9201790
3339  9146387
3340  9659674
3341  9808920
3342  9584602
3343  9183311
3344  9452995
3345 10000700
3346  9713827
3347  9343785
3348  9376660
3349  9767638
3350 10034402
3351  9516177
3352  9306392
3353  9765842
3354  9978655
3355  9846085
3356  9421056
3357  9513396
3358 10078185
3359  9929564
3360  9568480
3361  9532480
3362  9838541
3363 10203499
3364  9790888
3365  9468119
3366  9846946
3367 10102322
3368 10034229
3369  9611244
3370  9577769
3371 10179693
3372 10158763
3373  9764399
3374  9654111
3375  9927261
3376 10353547
3377 10017408
3378  9577201
3379  9890867
3380 10227083
3381 10229541
3382  9819419
3383  9649061
3384 10229783
3385 10375508
3386 10007094
3387  9783756
3388  9923060
3389 10418038
3390 10254047
3391  9722685
3392  9895464
3393 10281232
3394 10423945
3395 10067998
3396  9726357
3397 10229105
3398 10515990
3399 10179097
3400  9889809
3401  9932127
3402 10456993
3403 10467196
3404  9907237
3405  9962344
3406 10327033
3407 10532832
3408 10261399
3409  9816521
3410 10191875
3411 10595332
3412 10339679
3413 10016136
3414  9952834
3415 10474616
3416 10665168
3417 10105540
3418  9982427
3419 10322039
3420 10604342
3421 10440776
3422  9895376
3423 10126314
3424 10639908
3425 10530829
3426 10190915
3427  9991027
3428 10425489
3429 10770212
3430 10282115
3431 10016072
3432 10264300
3433 10610720
3434 10602202
3435 10047305
3436 10106329
3437 10649390
3438 10649677
3439 10333212
3440 10042347
3441 10353817
3442 10799023
3443 10420225
3444 10077150
3445 10250676
3446 10616120
3447 10746394
3448 10211602
3449 10074160
3450 10584416
3451 10722658
3452 10459893
3453 10069886
3454 10232042
3455 10799850
3456 10585315
3457 10159288
3458 10222280
3459 10573993
3460 10843276
3461 10370525
3462 10039240
3463 10480951
3464 10713734
3465 10559973
3466 10172835
3467 10180493
3468 10748099
3469 10701118
3470 10275500
3471 10201603
3472 10451894
3473 10812571
3474 10497113
3475 10057059
3476 10369886
3477 10686140
3478 10645257
3479 10278880
3480 10136392
3481 10666636
3482 10753198
3483 10320236
3484 10169233
3485 10362630
3486 10773133
3487 10593748
3488 10095432
3489 10311955
3490 10655606
3491 10679442
3492 10338835
3493 10075679
3494 10536755
3495 10750365
3496 10367154
3497 10159556
3498 10268033
3499 10702705
3500 10673955
3501 10131964
3502 10211961
3503 10568418
3504 10661379
3505 10380330
3506 10004379
3507 10377109
3508 10725203
3509 10436953
3510 10173242
3511 10184082
3512 10589048
3513 10692262
3514 10157328
3515 10100319
3516 10434837
3517 10606772
3518 10409237
3519  9989950
3520 10253582
3521 10685711
3522 10458618
3523 10164050
3524 10093516
3525 10439280
3526 10646453
3527 10161432
3528  9998183
3529 10319795
3530 10546066
3531 10445152
3532  9975973
3533 10091970
3534 10582644
3535 10467105
3536 10119491
3537  9945969
3538 10251730
3539 10616665
3540 10213917
3541  9917804
3542 10157825
3543 10458111
3544 10456655
3545  9959624
3546  9885897
3547 10399367
3548 10426061
3549 10115467
3550  9861062
3551 10074375
3552 10520520
3553 10235083
3554  9852615
3555  9999227
3556 10278802
3557 10391671
3558  9956100
3559  9732340
3560 10191937
3561 10353553
3562 10092343
3563  9799775
3564  9883436
3565 10383322
3566 10217167
3567  9752926
3568  9807779
3569 10104382
3570 10310734
3571  9934569
3572  9578500
3573  9994391
3574 10261068
3575 10066808
3576  9711572
3577  9666257
3578 10178723
3579 10170737
3580  9680073
3581  9611960
3582  9882043
3583 10209438
3584  9959661
3585  9481413
3586  9748650
3587 10078806
3588  9977687
3589  9634860
3590  9452843
3591  9922529
3592 10091781
3593  9657631
3594  9486387
3595  9670791
3596 10022106
3597  9916953
3598  9383516
3599  9502199
3600  9871591
3601  9867490
3602  9563568
3603  9281861
3604  9680229
3605  9985572
3606  9598556
3607  9336326
3608  9424984
3609  9778354
3610  9802118
3611  9281827
3612  9278394
3613  9646912
3614  9737844
3615  9507214
3616  9140773
3617  9390803
3618  9789472
3619  9508868
3620  9189377
3621  9171110
3622  9513952
3623  9692588
3624  9203964
3625  9051648
3626  9404719
3627  9585741
3628  9422002
3629  8991923
3630  9090303
3631  9540564
3632  9388850
3633  9063229
3634  8966984
3635  9242873
3636  9517097
3637  9126121
3638  8861734
3639  9133993
3640  9338210
3641  9280503
3642  8858482
3643  8815011
3644  9271783
3645  9243399
3646  8931088
3647  8783335
3648  8979309
3649  9311712
3650  8987149
3651  8626701
3652  8846702
3653  9089111
3654  9097936
3655  8704195
3656  8562407
3657  9034233
3658  9103546
3659  8784105
3660  8550045
3661  8659644
3662  9060992
3663  8868395
3664  8422105
3665  8560625
3666  8829081
3667  8925981
3668  8590170
3669  8322637
3670  8707905
3671  8881887
3672  8616104
3673  8351995
3674  8357672
3675  8768038
3676  8717390
3677  8264218
3678  8292323
3679  8547546
3680  8709500
3681  8430242
3682  8065337
3683  8368828
3684  8634401
3685  8424890
3686  8129172
3687  8062715
3688  8483345
3689  8561037
3690  8087282
3691  7996234
3692  8228086
3693  8450483
3694  8255698
3695  7807249
3696  8016575
3697  8364192
3698  8251103
3699  7951595
3700  7777113
3701  8142601
3702  8358512
3703  7914439
3704  7691450
3705  7869316
3706  8158600
3707  8105008
3708  7615973
3709  7666744
3710  8055898
3711  8039627
3712  7759912
3713  7477538
3714  7747876
3715  8080984
3716  7724962
3717  7442619
3718  7545099
3719  7845942
3720  7915511
3721  7434266
3722  7341218
3723  7716252
3724  7779716
3725  7546618
3726  7201315
3727  7367069
3728  7783875
3729  7547429
3730  7202310
3731  7231946
3732  7510575
3733  7675308
3734  7222350
3735  6998947
3736  7347360
3737  7499859
3738  7338103
3739  6958610
3740  6992735
3741  7459280
3742  7352321
3743  6987596
3744  6886431
3745  7110546
3746  7384873
3747  7036287
3748  6686197
3749  6960262
3750  7199073
3751  7132754
3752  6758166
3753  6638061
3754  7070686
3755  7091825
3756  6741096
3757  6580182
3758  6713104
3759  7047397
3760  6832010
3761  6430966
3762  6596026
3763  6852028
3764  6861915
3765  6532706
3766  6300192
3767  6673741
3768  6795489
3769  6477191
3770  6275376
3771  6352873
3772  6716266
3773  6613515
3774  6153474
3775  6222813
3776  6486142
3777  6554407
3778  6265075
3779  5956102
3780  6261244
3781  6505081
3782  6256746
3783  6000760
3784  5975595
3785  6324109
3786  6368642
3787  5900873
3788  5834734
3789  6067213
3790  6224146
3791  6034999
3792  5655190
3793  5868860
3794  6174118
3795  5991300
3796  5720417
3797  5612516
3798  5908096
3799  6054295
3800  5636830
3801  5492846
3802  5702417
3803  5884053
3804  5779451
3805  5363860
3806  5460869
3807  5810857
3808  5698667
3809  5411675
3810  5235131
3811  5496680
3812  5746584
3813  5374405
3814  5144109
3815  5312093
3816  5536206
3817  5510824
3818  5066246
3819  5037980
3820  5399361
3821  5378408
3822  5132352
3823  4902560
3824  5082028
3825  5416048
3826  5132398
3827  4822925
3828  4908933
3829  5129089
3830  5197680
3831  4784759
3832  4626818
3833  4991065
3834  5068962
3835  4862681
3836  4583986
3837  4666175
3838  5035910
3839  4850814
3840  4488929
3841  4507798
3842  4714271
3843  4864849
3844  4524913
3845  4274280
3846  4583696
3847  4731997
3848  4565768
3849  4255751
3850  4227009
3851  4628137
3852  4556338
3853  4170471
3854  4112722
3855  4310818
3856  4543374
3857  4259592
3858  3897721
3859  4144284
3860  4371388
3861  4266505
3862  3939832
3863  3799078
3864  4182351
3865  4269457
3866  3890488
3867  3732407
3868  3871572
3869  4171280
3870  4014522
3871  3560740
3872  3665702
3873  3942434
3874  3946977
3875  3666621
3876  3407659
3877  3745400
3878  3942476
3879  3610639
3880  3388660
3881  3444723
3882  3733613
3883  3697584
3884  3242801
3885  3257095
3886  3539414
3887  3608187
3888  3380483
3889  3053418
3890  3283090
3891  3564158
3892  3300701
3893  3026664
3894  2999867
3895  3299705
3896  3398174
3897  2957774
3898  2849053
3899  3111470
3900  3248974
3901  3084308
3902  2698140
3903  2812861
3904  3151667
3905  2994733
3906  2717520
3907  2609566
3908  2851610
3909  3049362
3910  2680443
3911  2475300
3912  2671221
3913  2843262
3914  2771068
3915  2368259
3916  2357676
3917  2720891
3918  2671893
3919  2418943
3920  2248107
3921  2412283
3922  2665075
3923  2374907
3924  2101009
3925  2237414
3926  2418272
3927  2430732
3928  2072675
3929  1961447
3930  2311778
3931  2331106
3932  2078849
3933  1872926
3934  1957079
3935  2269661
3936  2065026
3937  1726566
3938  1810128
3939  2014844
3940  2102188
3941  1780000
3942  1556682
3943  1870286
3944  1965098
3945  1748485
3946  1508044
3947  1509156
3948  1859041
3949  1772447
3950  1406071
3951  1404905
3952  1580418
3953  1737717
3954  1479201
3955  1169092
3956  1404419
3957  1571061
3958  1409803
3959  1169703
3960  1104680
3961  1449934
3962  1454778
3963  1067793
3964  1010148
3965  1164448
3966  1340417
3967  1143981
3968   786007
3969   970938
3970  1201859
3971  1093183
3972   840730
3973   698918
3974  1010245
3975  1114191
3976   751147
3977   606002
3978   732611
3979   957302
3980   849882
3981   439269
3982   520796
3983   809049
3984   775920
3985   517502
3986   279351
3987   540773
3988   768897
3989   452486
3990   226387
3991   299093
3992   548687
3993   556059
3994   131773
3995    94113
3996   370148
3997   418345
3998   214509
3999   -92327
4000    66499
4001   378168
4002   163211
4003   -97840
4004   -99936
4005   123980
4006   222263
4007  -165329
4008  -322768
4009   -72624
4010    29119
4011  -102027
4012  -427117
4013  -366478
4014    -8509
4015  -131287
4016  -438571
4017  -521531
4018  -327315
4019  -133851
4020  -468984
4021  -715644
4022  -489469
4023  -321194
4024  -398896
4025  -735040
4026  -798348
4027  -435342
4028  -466502
4029  -763556
4030  -908226
4031  -781122
4032  -500193
4033  -731226
4034 -1052183
4035  -918848
4036  -727098
4037  -717983
4038 -1035916
4039 -1206954
4040  -876934
4041  -802900
4042 -1069392
4043 -1263112
4044 -1199569
4045  -882964
4046 -1023335
4047 -1392184
4048 -1331817
4049 -1130755
4050 -1062858
4051 -1328911
4052 -1595253
4053 -1316966
4054 -1147859
4055 -1353750
4056 -1577373
4057 -1605545
4058 -1293638
4059 -1312874
4060 -1696412
4061 -1744287
4062 -1566837
4063 -1418350
4064 -1601399
4065 -1921657
4066 -1731745
4067 -1511359
4068 -1659802
4069 -1890912
4070 -2004594
4071 -1743876
4072 -1653952
4073 -1997683
4074 -2097006
4075 -1948732
4076 -1786934
4077 -1877112
4078 -2228894
4079 -2132822
4080 -1899103
4081 -1999976
4082 -2214821
4083 -2369561
4084 -2146365
4085 -1977288
4086 -2279953
4087 -2432295
4088 -2323905
4089 -2156046
4090 -2189348
4091 -2553224
4092 -2540419
4093 -2277887
4094 -2318862
4095 -2515150
4096 -2708663
4097 -2535839
4098 -2295755
4099 -2554997
4100 -2777338
4101 -2712713
4102 -2521393
4103 -2492574
4104 -2857229
4105 -2947644
4106 -2650864
4107 -2611329
4108 -2784539
4109 -3033256
4110 -2945240
4111 -2642729
4112 -2832186
4113 -3102496
4114 -3094638
4115 -2917122
4116 -2794285
4117 -3104731
4118 -3293069
4119 -3032687
4120 -2934000
4121 -3063053
4122 -3342444
4123 -3341629
4124 -3024650
4125 -3113302
4126 -3408643
4127 -3446266
4128 -3277068
4129 -3090633
4130 -3355357
4131 -3631618
4132 -3415662
4133 -3267568
4134 -3360583
4135 -3644689
4136 -3717357
4137 -3375361
4138 -3372577
4139 -3661615
4140 -3773186
4141 -3655302
4142 -3408473
4143 -3595143
4144 -3952146
4145 -3825047
4146 -3619814
4147 -3624270
4148 -3883591
4149 -4067219
4150 -3764719
4151 -3634895
4152 -3896557
4153 -4070889
4154 -4040576
4155 -3777158
4156 -3848417
4157 -4213160
4158 -4176604
4159 -3965109
4160 -3903667
4161 -4109396
4162 -4372254
4163 -4141179
4164 -3948657
4165 -4162055
4166 -4376106
4167 -4400115
4168 -4126899
4169 -4089521
4170 -4451041
4171 -4502539
4172 -4306778
4173 -4195075
4174 -4335619
4175 -4653077
4176 -4525546
4177 -4276366
4178 -4414142
4179 -4625144
4180 -4718318
4181 -4483785
4182 -4338956
4183 -4668457
4184 -4808433
4185 -4657659
4186 -4508644
4187 -4577801
4188 -4926242
4189 -4872222
4190 -4581731
4191 -4648103
4192 -4863584
4193 -4995276
4194 -4820281
4195 -4616289
4196 -4898003
4197 -5098062
4198 -4994146
4199 -4826884
4200 -4815569
4201 -5132961
4202 -5176962
4203 -4889151
4204 -4895746
4205 -5077633
4206 -5269435
4207 -5173713
4208 -4917028
4209 -5116093
4210 -5361391
4211 -5287302
4212 -5119777
4213 -5043697
4214 -5340171
4215 -5475147
4216 -5207143
4217 -5146631
4218 -5315821
4219 -5523549
4220 -5489383
4221 -5199272
4222 -5308764
4223 -5581567
4224 -5578820
4225 -5418545
4226 -5281731
4227 -5535027
4228 -5756603
4229 -5542129
4230 -5416013
4231 -5521321
4232 -5739449
4233 -5780005
4234 -5497330
4235 -5513795
4236 -5788754
4237 -5828456
4238 -5715317
4239 -5555617
4240 -5724948
4241 -5998592
4242 -5833557
4243 -5666983
4244 -5726799
4245 -5934036
4246 -6047435
4247 -5776153
4248 -5717953
4249 -6004229
4250 -6092302
4251 -5996574
4252 -5802130
4253 -5908925
4254 -6217236
4255 -6097597
4256 -5897932
4257 -5933099
4258 -6143743
4259 -6310725
4260 -6080621
4261 -5932748
4262 -6181805
4263 -6325852
4264 -6268390
4265 -6035012
4266 -6041362
4267 -6396492
4268 -6388798
4269 -6165908
4270 -6129254
4271 -6314321
4272 -6555891
4273 -6361130
4274 -6133244
4275 -6331371
4276 -6521132
4277 -6509962
4278 -6293858
4279 -6225128
4280 -6564687
4281 -6632876
4282 -6430975
4283 -6343105
4284 -6459920
4285 -6731282
4286 -6625773
4287 -6350902
4288 -6472932
4289 -6694904
4290 -6751270
4291 -6559569
4292 -6404825
4293 -6705980
4294 -6865975
4295 -6671801
4296 -6528654
4297 -6590692
4298 -6886917
4299 -6881286
4300 -6574355
4301 -6628923
4302 -6856677
4303 -6964198
4304 -6824128
4305 -6590241
4306 -6809027
4307 -7037080
4308 -6913537
4309 -6748079
4310 -6727174
4311 -7007454
4312 -7115360
4313 -6823332
4314 -6787399
4315 -6981927
4316 -7132499
4317 -7048424
4318 -6775599
4319 -6919777
4320 -7183706
4321 -7119563
4322 -6975113
4323 -6899872
4324 -7121893
4325 -7301522
4326 -7056459
4327 -6937102
4328 -7076836
4329 -7256083
4330 -7261603
4331 -6985777
4332 -7032919
4333 -7323232
4334 -7310916
4335 -7171511
4336 -7053105
4337 -7226273
4338 -7455383
4339 -7240617
4340 -7084860
4341 -7207222
4342 -7389623
4343 -7445718
4344 -7188812
4345 -7151731
4346 -7431415
4347 -7476100
4348 -7353312
4349 -7189814
4350 -7295927
4351 -7579146
4352 -7453054
4353 -7249597
4354 -7311107
4355 -7494492
4356 -7616355
4357 -7382833
4358 -7262205
4359 -7520751
4360 -7611946
4361 -7509470
4362 -7345652
4363 -7384812
4364 -7677774
4365 -7625083
4366 -7415735
4367 -7435942
4368 -7580073
4369 -7730903
4370 -7548651
4371 -7371821
4372 -7585401
4373 -7734072
4374 -7675130
4375 -7496268
4376 -7473048
4377 -7770739
4378 -7793278
4379 -7552871
4380 -7507584
4381 -7644514
4382 -7840455
4383 -7720297
4384 -7488813
4385 -7651310
4386 -7828615
4387 -7825904
4388 -7656536
4389 -7543785
4390 -7802876
4391 -7900093
4392 -7698011
4393 -7613334
4394 -7700949
4395 -7921057
4396 -7883892
4397 -7614895
4398 -7706408
4399 -7905299
4400 -7927240
4401 -7779545
4402 -7625178
4403 -7847154
4404 -8006111
4405 -7821290
4406 -7718302
4407 -7765702
4408 -7986433
4409 -8006217
4410 -7729035
4411 -7741012
4412 -7937923
4413 -8010833
4414 -7906905
4415 -7687557
4416 -7864348
4417 -8098778
4418 -7955828
4419 -7802740
4420 -7794442
4421 -8014125
4422 -8115515
4423 -7830406
4424 -7772751
4425 -7972486
4426 -8090529
4427 -8015870
4428 -7775315
4429 -7868987
4430 -8144058
4431 -8066125
4432 -7893740
4433 -7821631
4434 -8004429
4435 -8191600
4436 -7962694
4437 -7812257
4438 -7979550
4439 -8139306
4440 -8135480
4441 -7870044
4442 -7861401
4443 -8143999
4444 -8129306
4445 -7965988
4446 -7866427
4447 -7999430
4448 -8233573
4449 -8069572
4450 -7879962
4451 -7996792
4452 -8140605
4453 -8182596
4454 -7946075
4455 -7860510
4456 -8133933
4457 -8195084
4458 -8047320
4459 -7911786
4460 -7990540
4461 -8256915
4462 -8147372
4463 -7911003
4464 -7963392
4465 -8126367
4466 -8225639
4467 -8024020
4468 -7869513
4469 -8099455
4470 -8225898
4471 -8119495
4472 -7961644
4473 -7951460
4474 -8214349
4475 -8204832
4476 -7968496
4477 -7956473
4478 -8091846
4479 -8244007
4480 -8111105
4481 -7892582
4482 -8074314
4483 -8223491
4484 -8155511
4485 -7988521
4486 -7920477
4487 -8167227
4488 -8234082
4489 -7997187
4490 -7954030
4491 -8068674
4492 -8233709
4493 -8155457
4494 -7900716
4495 -8008419
4496 -8194293
4497 -8167489
4498 -8022430
4499 -7897494
4500 -8117255
4501 -8251961
4502 -8047819
4503 -7943898
4504 -8006002
4505 -8188834
4506 -8178171
4507 -7901907
4508 -7941770
4509 -8145776
4510 -8165168
4511 -8041986
4512 -7890126
4513 -8045346
4514 -8233724
4515 -8054368
4516 -7920682
4517 -7949732
4518 -8122076
4519 -8176906
4520 -7920042
4521 -7884927
4522 -8085572
4523 -8137524
4524 -8047278
4525 -7854655
4526 -7961105
4527 -8178617
4528 -8045864
4529 -7886409
4530 -7893494
4531 -8053080
4532 -8161589
4533 -7925527
4534 -7834322
4535 -8008580
4536 -8091211
4537 -8030022
4538 -7818287
4539 -7845906
4540 -8102198
4541 -8043768
4542 -7866800
4543 -7825049
4544 -7963152
4545 -8126211
4546 -7918962
4547 -7752447
4548 -7905856
4549 -8033631
4550 -8000210
4551 -7791870
4552 -7754027
4553 -8008450
4554 -8017789
4555 -7852110
4556 -7760529
4557 -7847155
4558 -8033018
4559 -7905091
4560 -7692494
4561 -7789269
4562 -7935880
4563 -7960624
4564 -7774276
4565 -7658116
4566 -7891855
4567 -7956247
4568 -7792437
4569 -7668293
4570 -7721789
4571 -7939679
4572 -7866736
4573 -7625954
4574 -7685573
4575 -7838503
4576 -7898575
4577 -7726899
4578 -7550866
4579 -7746736
4580 -7875912
4581 -7730973
4582 -7593597
4583 -7585814
4584 -7819309
4585 -7836786
4586 -7568900
4587 -7553649
4588 -7698896
4589 -7804292
4590 -7686278
4591 -7448353
4592 -7588528
4593 -7765623
4594 -7679230
4595 -7523932
4596 -7459314
4597 -7661450
4598 -7753962
4599 -7511869
4600 -7430510
4601 -7536865
4602 -7666237
4603 -7613722
4604 -7365587
4605 -7431932
4606 -7642074
4607 -7598765
4608 -7448207
4609 -7328194
4610 -7493878
4611 -7634789
4612 -7430658
4613 -7302457
4614 -7385650
4615 -7524752
4616 -7537529
4617 -7285543
4618 -7285137
4619 -7484677
4620 -7487815
4621 -7357676
4622 -7201915
4623 -7303098
4624 -7501724
4625 -7360182
4626 -7199722
4627 -7224381
4628 -7373809
4629 -7439459
4630 -7192557
4631 -7108192
4632 -7298766
4633 -7351649
4634 -7255614
4635 -7082016
4636 -7128119
4637 -7345203
4638 -7259967
4639 -7084252
4640 -7073580
4641 -7182616
4642 -7292917
4643 -7096408
4644 -6955088
4645 -7113021
4646 -7197878
4647 -7136082
4648 -6964012
4649 -6949437
4650 -7175357
4651 -7142687
4652 -6949800
4653 -6894648
4654 -6991621
4655 -7136571
4656 -6990851
4657 -6797677
4658 -6935558
4659 -7045684
4660 -7010742
4661 -6836532
4662 -6755362
4663 -6971725
4664 -6989328
4665 -6808845
4666 -6728242
4667 -6792024
4668 -6969269
4669 -6867051
4670 -6650669
4671 -6724451
4672 -6849409
4673 -6852756
4674 -6692166
4675 -6560688
4676 -6757687
4677 -6834610
4678 -6668233
4679 -6565336
4680 -6599353
4681 -6765930
4682 -6734328
4683 -6488782
4684 -6507664
4685 -6641779
4686 -6682359
4687 -6551556
4688 -6382745
4689 -6532877
4690 -6667813
4691 -6520772
4692 -6397226
4693 -6380430
4694 -6546552
4695 -6565919
4696 -6324112
4697 -6293258
4698 -6432599
4699 -6505356
4700 -6401562
4701 -6199100
4702 -6294977
4703 -6470794
4704 -6366472
4705 -6205425
4706 -6151543
4707 -6310325
4708 -6407408
4709 -6179803
4710 -6082638
4711 -6202320
4712 -6300545
4713 -6255120
4714 -6012580
4715 -6033161
4716 -6236512
4717 -6193522
4718 -6040562
4719 -5937341
4720 -6062768
4721 -6214625
4722 -6027200
4723 -5889436
4724 -5959493
4725 -6069620
4726 -6063484
4727 -5828791
4728 -5796968
4729 -5996530
4730 -6000355
4731 -5856112
4732 -5735672
4733 -5812037
4734 -5999847
4735 -5856921
4736 -5672550
4737 -5707678
4738 -5820984
4739 -5880401
4740 -5663097
4741 -5547260
4742 -5747520
4743 -5805150
4744 -5691677
4745 -5517767
4746 -5534744
4747 -5744135
4748 -5667481
4749 -5458019
4750 -5454565
4751 -5571525
4752 -5671085
4753 -5500874
4754 -5326420
4755 -5475250
4756 -5567586
4757 -5482949
4758 -5317044
4759 -5272637
4760 -5478635
4761 -5478078
4762 -5272496
4763 -5217757
4764 -5301052
4765 -5433728
4766 -5317191
4767 -5092772
4768 -5192883
4769 -5306322
4770 -5275837
4771 -5112417
4772 -5019502
4773 -5203549
4774 -5262203
4775 -5067266
4776 -4980661
4777 -5029858
4778 -5164683
4779 -5101975
4780 -4872623
4781 -4916660
4782 -5048835
4783 -5041128
4784 -4911232
4785 -4781776
4786 -4922687
4787 -5029232
4788 -4861411
4789 -4736528
4790 -4751254
4791 -4878416
4792 -4888745
4793 -4661172
4794 -4647715
4795 -4779258
4796 -4813449
4797 -4706161
4798 -4530244
4799 -4618521
4800 -4758681
4801 -4628059
4802 -4500658
4803 -4477135
4804 -4612183
4805 -4659964
4806 -4443378
4807 -4380005
4808 -4503095
4809 -4546960
4810 -4468284
4811 -4280624
4812 -4326147
4813 -4502905
4814 -4402193
4815 -4257975
4816 -4223728
4817 -4334590
4818 -4413457
4819 -4209217
4820 -4102094
4821 -4209359
4822 -4285556
4823 -4230712
4824 -4033570
4825 -4026959
4826 -4223642
4827 -4182944
4828 -4020208
4829 -3936415
4830 -4021221
4831 -4153117
4832 -3988091
4833 -3824652
4834 -3906550
4835 -4005844
4836 -3992173
4837 -3804486
4838 -3739072
4839 -3927275
4840 -3925258
4841 -3774826
4842 -3660321
4843 -3705731
4844 -3865246
4845 -3758300
4846 -3571703
4847 -3620949
4848 -3720125
4849 -3744880
4850 -3571941
4851 -3446633
4852 -3608697
4853 -3664546
4854 -3534206
4855 -3396960
4856 -3400013
4857 -3579055
4858 -3534960
4859 -3317782
4860 -3320278
4861 -3414173
4862 -3475804
4863 -3327131
4864 -3158222
4865 -3276384
4866 -3387730
4867 -3286685
4868 -3143560
4869 -3103638
4870 -3277070
4871 -3282699
4872 -3069372
4873 -3003190
4874 -3090564
4875 -3193233
4876 -3104683
4877 -2890344
4878 -2964868
4879 -3099456
4880 -3046388
4881 -2894376
4882 -2796092
4883 -2943768
4884 -3014651
4885 -2822586
4886 -2722638
4887 -2784004
4888 -2902550
4889 -2863273
4890 -2638321
4891 -2651464
4892 -2790644
4893 -2764816
4894 -2634634
4895 -2496817
4896 -2616467
4897 -2737683
4898 -2568447
4899 -2443445
4900 -2475543
4901 -2591224
4902 -2602723
4903 -2369279
4904 -2331841
4905 -2469077
4906 -2493259
4907 -2384678
4908 -2218952
4909 -2278866
4910 -2442859
4911 -2337353
4912 -2184373
4913 -2162425
4914 -2271889
4915 -2327203
4916 -2119768
4917 -2022315
4918 -2148395
4919 -2198836
4920 -2130581
4921 -1960801
4922 -1972423
4923 -2132314
4924 -2063610
4925 -1906500
4926 -1862262
4927 -1931186
4928 -2030336
4929 -1871958
4930 -1742324
4931 -1835497
4932 -1906545
4933 -1864485
4934 -1692596
4935 -1653928
4936 -1807909
4937 -1786124
4938 -1631846
4939 -1563957
4940 -1626669
4941 -1748607
4942 -1625892
4943 -1446550
4944 -1511775
4945 -1591702
4946 -1581807
4947 -1417986
4948 -1331898
4949 -1491101
4950 -1516233
4951 -1372402
4952 -1282125
4953 -1302764
4954 -1443395
4955 -1367889
4956 -1169016
4957 -1194034
4958 -1286300
4959 -1299451
4960 -1159335
4961 -1025583
4962 -1168481
4963 -1241063
4964 -1110856
4965  -996565
4966  -978938
4967 -1119938
4968 -1096719
4969  -889945
4970  -875534
4971  -967096
4972 -1013029
4973  -901443
4974  -738047
4975  -842960
4976  -948477
4977  -840180
4978  -697328
4979  -664522
4980  -807147
4981  -829325
4982  -624157
4983  -569762
4984  -666328
4985  -734052
4986  -642944
4987  -447798
4988  -504710
4989  -639130
4990  -573781
4991  -433872
4992  -357061
4993  -478606
4994  -559614
4995  -382617
4996  -272622
4997  -330053
4998  -425104
4999  -387003
5000  -182091
5001  -169420
5002  -326675
5003  -301975
5004  -175209
5005   -63628
5006  -148869
5007  -269737
5008  -119091
5009    17303
5010   -17311
5011  -104515
5012  -120260
5013    82550
5014   137811
5015   -11591
5016   -35442
5017    75750
5018   218445
5019   188503
5020    30565
5021   136733
5022   297902
5023   301392
5024   202199
5025   148279
5026   325253
5027   442874
5028   305204
5029   256445
5030   345240
5031   494804
5032   505078
5033   346336
5034   390742
5035   555754
5036   594825
5037   524883
5038   426989
5039   566274
5040   734558
5041   640148
5042   560727
5043   603396
5044   753091
5045   814931
5046   656581
5047   649158
5048   813680
5049   878304
5050   835374
5051   732081
5052   826288
5053  1002919
5054   951119
5055   854530
5056   873121
5057  1006861
5058  1104647
5059   970935
5060   918387
5061  1076394
5062  1175436
5063  1148189
5064  1026696
5065  1067369
5066  1269694
5067  1253590
5068  1147190
5069  1135629
5070  1256690
5071  1399704
5072  1293229
5073  1208051
5074  1326577
5075  1434649
5076  1444837
5077  1327890
5078  1317816
5079  1506102
5080  1543575
5081  1460023
5082  1420124
5083  1508035
5084  1672420
5085  1603713
5086  1482853
5087  1571308
5088  1694685
5089  1727515
5090  1622302
5091  1584797
5092  1762414
5093  1828533
5094  1753138
5095  1699809
5096  1759476
5097  1928722
5098  1895969
5099  1765965
5100  1818078
5101  1947509
5102  2016031
5103  1927087
5104  1842424
5105  2000889
5106  2108737
5107  2043416
5108  1968675
5109  1988020
5110  2164481
5111  2190380
5112  2044830
5113  2076703
5114  2201737
5115  2288171
5116  2228736
5117  2110116
5118  2229983
5119  2366800
5120  2328410
5121  2242577
5122  2231194
5123  2406699
5124  2483133
5125  2338269
5126  2324467
5127  2437462
5128  2544710
5129  2513489
5130  2364654
5131  2449997
5132  2617328
5133  2602763
5134  2529009
5135  2491856
5136  2637091
5137  2749043
5138  2625586
5139  2574194
5140  2664173
5141  2787358
5142  2791961
5143  2641228
5144  2674585
5145  2853854
5146  2884682
5147  2808251
5148  2729494
5149  2846241
5150  3003027
5151  2912996
5152  2815880
5153  2873380
5154  3016175
5155  3078988
5156  2930154
5157  2903965
5158  3070820
5159  3136401
5160  3076945
5161  2981850
5162  3048708
5163  3224149
5164  3185861
5165  3083560
5166  3105535
5167  3231720
5168  3331624
5169  3215804
5170  3135492
5171  3284787
5172  3374169
5173  3340968
5174  3233801
5175  3263862
5176  3452475
5177  3454659
5178  3342015
5179  3338365
5180  3441068
5181  3564407
5182  3471905
5183  3363896
5184  3483236
5185  3596431
5186  3607769
5187  3495025
5188  3465667
5189  3661581
5190  3706656
5191  3595386
5192  3555884
5193  3625171
5194  3786271
5195  3742353
5196  3606945
5197  3682551
5198  3812517
5199  3847600
5200  3757901
5201  3691714
5202  3842743
5203  3935992
5204  3834990
5205  3784832
5206  3833815
5207  3985816
5208  3986449
5209  3847916
5210  3888541
5211  4016188
5212  4066980
5213  4000378
5214  3895053
5215  4028259
5216  4150925
5217  4081477
5218  4015609
5219  4032060
5220  4186461
5221  4229024
5222  4083690
5223  4084100
5224  4200931
5225  4271666
5226  4228022
5227  4111655
5228  4207814
5229  4352842
5230  4314044
5231  4241458
5232  4221669
5233  4359004
5234  4438651
5235  4311582
5236  4270123
5237  4380634
5238  4475343
5239  4463972
5240  4330052
5241  4388315
5242  4544423
5243  4533853
5244  4451532
5245  4412103
5246  4522575
5247  4645224
5248  4540408
5249  4472604
5250  4557812
5251  4657290
5252  4685498
5253  4553866
5254  4552935
5255  4717017
5256  4739969
5257  4664097
5258  4604079
5259  4688981
5260  4836173
5261  4757677
5262  4655273
5263  4728019
5264  4833224
5265  4876775
5266  4749672
5267  4716993
5268  4872188
5269  4931302
5270  4869338
5271  4788144
5272  4838038
5273  5009200
5274  4974775
5275  4851590
5276  4874581
5277  4979084
5278  5064122
5279  4965611
5280  4877064
5281  5017394
5282  5109416
5283  5075745
5284  4976160
5285  4987339
5286  5156987
5287  5162414
5288  5036454
5289  5035159
5290  5123901
5291  5231038
5292  5168807
5293  5058522
5294  5160286
5295  5267731
5296  5249636
5297  5150221
5298  5119532
5299  5287331
5300  5341380
5301  5225108
5302  5189635
5303  5266522
5304  5395105
5305  5356527
5306  5204665
5307  5282533
5308  5406783
5309  5419094
5310  5327639
5311  5261301
5312  5406514
5313  5509013
5314  5405003
5315  5347944
5316  5393574
5317  5523995
5318  5537017
5319  5384453
5320  5401752
5321  5524997
5322  5579836
5323  5513864
5324  5413632
5325  5523218
5326  5649620
5327  5575863
5328  5494095
5329  5508421
5330  5635003
5331  5690033
5332  5549523
5333  5527294
5334  5644563
5335  5720565
5336  5679025
5337  5563735
5338  5616598
5339  5761558
5340  5727538
5341  5639217
5342  5624418
5343  5738408
5344  5833272
5345  5715347
5346  5649944
5347  5754369
5348  5837412
5349  5819105
5350  5697721
5351  5713970
5352  5865356
5353  5860692
5354  5782431
5355  5741929
5356  5835855
5357  5952351
5358  5854679
5359  5775239
5360  5841325
5361  5933780
5362  5947318
5363  5834357
5364  5815405
5365  5966245
5366  5993264
5367  5917305
5368  5857393
5369  5912938
5370  6044443
5371  5990841
5372  5879697
5373  5932195
5374  6024801
5375  6065530
5376  5965797
5377  5914292
5378  6049790
5379  6102463
5380  6032204
5381  5964199
5382  5990637
5383  6136345
5384  6108658
5385  5985667
5386  6013425
5387  6114117
5388  6180876
5389  6088772
5390  5988978
5391  6109578
5392  6195532
5393  6144539
5394  6060437
5395  6054897
5396  6202009
5397  6234398
5398  6099692
5399  6092531
5400  6167535
5401  6256574
5402  6199454
5403  6076132
5404  6156685
5405  6267838
5406  6245313
5407  6164832
5408  6127757
5409  6257592
5410  6322411
5411  6195741
5412  6150285
5413  6220728
5414  6321246
5415  6292222
5416  6161114
5417  6213650
5418  6334783
5419  6333124
5420  6256362
5421  6187358
5422  6296815
5423  6392585
5424  6285772
5425  6212089
5426  6262918
5427  6372418
5428  6388680
5429  6245767
5430  6248091
5431  6380507
5432  6402432
5433  6336737
5434  6237418
5435  6313631
5436  6443357
5437  6367553
5438  6282611
5439  6302697
5440  6408431
5441  6462548
5442  6318438
5443  6279343
5444  6401987
5445  6455504
5446  6405462
5447  6295808
5448  6336512
5449  6483222
5450  6444838
5451  6341829
5452  6331489
5453  6421936
5454  6507990
5455  6394852
5456  6304227
5457  6410996
5458  6485685
5459  6464501
5460  6356952
5461  6359448
5462  6505932
5463  6490756
5464  6389338
5465  6359365
5466  6425041
5467  6535500
5468  6458462
5469  6337606
5470  6415622
5471  6511130
5472  6517935
5473  6402972
5474  6354271
5475  6499971
5476  6533192
5477  6441983
5478  6374109
5479  6423650
5480  6548420
5481  6509092
5482  6380603
5483  6418271
5484  6503424
5485  6536005
5486  6447315
5487  6359788
5488  6477396
5489  6548245
5490  6473329
5491  6408470
5492  6413695
5493  6539228
5494  6538012
5495  6405786
5496  6410818
5497  6491377
5498  6541250
5499  6472482
5500  6358816
5501  6461632
5502  6553988
5503  6498973
5504  6417789
5505  6403231
5506  6519764
5507  6544793
5508  6418395
5509  6392743
5510  6469283
5511  6544374
5512  6501905
5513  6369370
5514  6429119
5515  6535155
5516  6505101
5517  6423762
5518  6373139
5519  6474140
5520  6547068
5521  6427435
5522  6381077
5523  6443750
5524  6514334
5525  6502490
5526  6366541
5527  6390701
5528  6497844
5529  6490192
5530  6417029
5531  6350930
5532  6431649
5533  6530832
5534  6433868
5535  6361213
5536  6398500
5537  6479243
5538  6491326
5539  6356845
5540  6338287
5541  6460702
5542  6475966
5543  6408464
5544  6324409
5545  6384088
5546  6499072
5547  6421407
5548  6326151
5549  6346226
5550  6424218
5551  6469967
5552  6344117
5553  6286656
5554  6401973
5555  6450823
5556  6396162
5557  6296143
5558  6309478
5559  6445685
5560  6408453
5561  6282802
5562  6285871
5563  6356568
5564  6436623
5565  6332520
5566  6236997
5567  6333834
5568  6394452
5569  6358191
5570  6255642
5571  6237769
5572  6370707
5573  6369346
5574  6249009
5575  6226744
5576  6287490
5577  6374935
5578  6307117
5579  6173677
5580  6240799
5581  6325396
5582  6311791
5583  6212368
5584  6153933
5585  6287460
5586  6325642
5587  6217862
5588  6156827
5589  6196376
5590  6300045
5591  6264820
5592  6116393
5593  6146784
5594  6242851
5595  6261318
5596  6171022
5597  6078618
5598  6185712
5599  6260704
5600  6174012
5601  6086570
5602  6094206
5603  6204281
5604  6211537
5605  6064796
5606  6054182
5607  6145733
5608  6184446
5609  6121675
5610  5998521
5611  6068533
5612  6169350
5613  6099969
5614  6011992
5615  5996308
5616  6097979
5617  6139168
5618  6001458
5619  5961695
5620  6039900
5621  6092289
5622  6047788
5623  5922469
5624  5955474
5625  6063904
5626  6032593
5627  5939563
5628  5895331
5629  5984568
5630  6059293
5631  5933891
5632  5856667
5633  5919195
5634  5980822
5635  5965761
5636  5839206
5637  5827249
5638  5949254
5639  5951655
5640  5862786
5641  5796980
5642  5841516
5643  5947653
5644  5855003
5645  5756809
5646  5788844
5647  5863531
5648  5879640
5649  5760140
5650  5707987
5651  5826682
5652  5845887
5653  5769252
5654  5681689
5655  5704781
5656  5820624
5657  5763046
5658  5657042
5659  5667829
5660  5735649
5661  5773727
5662  5664703
5663  5583949
5664  5675701
5665  5719901
5666  5656906
5667  5574712
5668  5568933
5669  5694560
5670  5666947
5671  5542848
5672  5530005
5673  5594685
5674  5648740
5675  5560255
5676  5450628
5677  5528372
5678  5594273
5679  5555425
5680  5463555
5681  5427576
5682  5542676
5683  5550268
5684  5424889
5685  5392892
5686  5435891
5687  5504759
5688  5449013
5689  5322559
5690  5379248
5691  5456479
5692  5422911
5693  5334375
5694  5278394
5695  5381415
5696  5422522
5697  5296299
5698  5244251
5699  5281208
5700  5363952
5701  5338385
5702  5191223
5703  5218618
5704  5304889
5705  5297879
5706  5213894
5707  5116019
5708  5204424
5709  5282759
5710  5182527
5711  5098762
5712  5113636
5713  5207964
5714  5212728
5715  5059543
5716  5045273
5717  5131890
5718  5149883
5719  5079635
5720  4967157
5721  5024273
5722  5127378
5723  5058157
5724  4955590
5725  4942301
5726  5019253
5727  5065282
5728  4922018
5729  4860979
5730  4947074
5731  4991706
5732  4947588
5733  4825997
5734  4836013
5735  4961023
5736  4913249
5737  4807053
5738  4772141
5739  4829724
5740  4901268
5741  4786463
5742  4697325
5743  4766159
5744  4822906
5745  4805455
5746  4674951
5747  4639911
5748  4764103
5749  4761646
5750  4653763
5751  4588130
5752  4635058
5753  4739450
5754  4654816
5755  4533275
5756  4569775
5757  4640912
5758  4645554
5759  4523778
5760  4450731
5761  4558644
5762  4591989
5763  4509416
5764  4425587
5765  4437166
5766  4540720
5767  4499846
5768  4365699
5769  4377439
5770  4427614
5771  4461893
5772  4363668
5773  4271944
5774  4365645
5775  4408394
5776  4337246
5777  4258329
5778  4235369
5779  4340853
5780  4325623
5781  4194023
5782  4176749
5783  4228886
5784  4281741
5785  4210245
5786  4085899
5787  4147885
5788  4221690
5789  4169232
5790  4077357
5791  4025283
5792  4123894
5793  4155948
5794  4026233
5795  3981452
5796  4022052
5797  4086963
5798  4041439
5799  3907473
5800  3930196
5801  4008994
5802  3979695
5803  3903454
5804  3830865
5805  3911708
5806  3963092
5807  3859943
5808  3790494
5809  3813713
5810  3874915
5811  3859372
5812  3713025
5813  3709036
5814  3803788
5815  3790808
5816  3713100
5817  3633071
5818  3685337
5819  3770087
5820  3668090
5821  3583299
5822  3590729
5823  3654489
5824  3666084
5825  3531322
5826  3497000
5827  3592565
5828  3601234
5829  3533930
5830  3428636
5831  3457872
5832  3557041
5833  3481866
5834  3386910
5835  3373265
5836  3437495
5837  3477858
5838  3350746
5839  3280642
5840  3358038
5841  3390131
5842  3341546
5843  3226844
5844  3217431
5845  3335113
5846  3295105
5847  3191293
5848  3156018
5849  3206275
5850  3271294
5851  3166923
5852  3060434
5853  3118499
5854  3169694
5855  3141148
5856  3032898
5857  2987223
5858  3104764
5859  3101420
5860  2988015
5861  2941733
5862  2966421
5863  3051085
5864  2974173
5865  2845354
5866  2887972
5867  2950437
5868  2943083
5869  2839074
5870  2757473
5871  2866328
5872  2895820
5873  2795547
5874  2714277
5875  2718133
5876  2820108
5877  2788093
5878  2643932
5879  2643101
5880  2710561
5881  2736492
5882  2647657
5883  2531729
5884  2602596
5885  2670831
5886  2588273
5887  2505829
5888  2482140
5889  2578043
5890  2585151
5891  2443258
5892  2409343
5893  2475060
5894  2502788
5895  2445716
5896  2310293
5897  2356761
5898  2441960
5899  2385210
5900  2293378
5901  2249716
5902  2332002
5903  2373842
5904  2233765
5905  2174345
5906  2214243
5907  2269732
5908  2238307
5909  2101363
5910  2109965
5911  2205860
5912  2172055
5913  2085338
5914  2009862
5915  2072597
5916  2142045
5917  2026387
5918  1946726
5919  1977444
5920  2030503
5921  2030616
5922  1894997
5923  1861598
5924  1963162
5925  1950274
5926  1868529
5927  1783687
5928  1815110
5929  1908448
5930  1818202
5931  1728931
5932  1734033
5933  1790598
5934  1805747
5935  1688328
5936  1620205
5937  1710381
5938  1717735
5939  1652974
5940  1561041
5941  1567493
5942  1666972
5943  1614194
5944  1502901
5945  1494776
5946  1540100
5947  1575366
5948  1466507
5949  1377261
5950  1456482
5951  1492910
5952  1441822
5953  1342220
5954  1320069
5955  1424839
5956  1398200
5957  1276254
5958  1239930
5959  1282353
5960  1345750
5961  1259630
5962  1144702
5963  1202264
5964  1254680
5965  1222096
5966  1124807
5967  1066348
5968  1161315
5969  1171828
5970  1056508
5971  1008162
5972  1035088
5973  1109445
5974  1053428
5975   923826
5976   946317
5977  1008733
5978   996621
5979   907482
5980   818159
5981   910530
5982   951406
5983   844546
5984   774582
5985   789537
5986   862595
5987   840039
5988   685615
5989   688466
5990   763727
5991   767890
5992   688810
5993   579373
5994   649228
5995   720547
5996   634061
5997   548833
5998   525741
5999   607637
6000   624752
6001   478703
6002   436072
6003   507157
6004   536604
6005   476418
6006   357974
6007   392236
6008   479359
6009   420447
6010   324773
6011   283000
6012   345036
6013   397787
6014   265818
6015   209195
6016   263921
6017   304878
6018   261161
6019   137238
6020   127627
6021   233981
6022   197132
6023    98847
6024    39920
6025    95581
6026   166427
6027    68166
6028   -29815
6029    10618
6030    52411
6031    47154
6032   -84467
6033  -124697
6034   -23612
6035   -19035
6036  -109621
6037  -188582
6038  -159957
6039   -62555
6040  -147368
6041  -267714
6042  -252560
6043  -194289
6044  -171467
6045  -286869
6046  -364837
6047  -274747
6048  -248046
6049  -312957
6050  -409918
6051  -415895
6052  -318332
6053  -352178
6054  -479501
6055  -496250
6056  -447169
6057  -402534
6058  -487448
6059  -589381
6060  -523849
6061  -475079
6062  -541447
6063  -629267
6064  -669958
6065  -566362
6066  -571561
6067  -689513
6068  -726977
6069  -685828
6070  -627784
6071  -695950
6072  -824253
6073  -781439
6074  -720406
6075  -752417
6076  -842695
6077  -900351
6078  -810676
6079  -781249
6080  -897220
6081  -951871
6082  -930056
6083  -871872
6084  -907738
6085 -1041005
6086 -1022525
6087  -956066
6088  -972071
6089 -1043045
6090 -1124598
6091 -1064306
6092 -1003498
6093 -1105956
6094 -1175666
6095 -1165483
6096 -1105857
6097 -1113114
6098 -1245830
6099 -1258168
6100 -1180470
6101 -1182051
6102 -1257168
6103 -1353376
6104 -1306021
6105 -1226586
6106 -1308036
6107 -1396173
6108 -1402880
6109 -1339014
6110 -1310286
6111 -1443914
6112 -1495397
6113 -1421120
6114 -1402334
6115 -1453126
6116 -1570701
6117 -1551480
6118 -1457171
6119 -1505363
6120 -1600189
6121 -1624830
6122 -1574377
6123 -1523027
6124 -1641680
6125 -1724385
6126 -1661335
6127 -1622756
6128 -1655910
6129 -1770540
6130 -1787930
6131 -1675176
6132 -1699676
6133 -1798210
6134 -1846846
6135 -1811120
6136 -1747467
6137 -1833200
6138 -1936043
6139 -1893909
6140 -1841523
6141 -1850152
6142 -1965974
6143 -2011690
6144 -1907326
6145 -1902543
6146 -2002393
6147 -2064440
6148 -2048796
6149 -1951503
6150 -2015181
6151 -2137093
6152 -2115089
6153 -2051507
6154 -2052930
6155 -2147403
6156 -2236001
6157 -2144968
6158 -2109508
6159 -2189926
6160 -2268245
6161 -2266216
6162 -2172167
6163 -2187910
6164 -2324308
6165 -2335392
6166 -2285136
6167 -2244411
6168 -2325245
6169 -2441821
6170 -2371680
6171 -2309156
6172 -2370466
6173 -2450839
6174 -2483206
6175 -2394828
6176 -2379997
6177 -2511139
6178 -2549219
6179 -2505335
6180 -2455659
6181 -2502927
6182 -2628406
6183 -2593174
6184 -2513231
6185 -2550300
6186 -2639031
6187 -2695224
6188 -2614317
6189 -2570090
6190 -2684670
6191 -2752649
6192 -2718908
6193 -2652225
6194 -2673133
6195 -2810197
6196 -2807161
6197 -2717616
6198 -2730943
6199 -2810541
6200 -2887829
6201 -2836103
6202 -2757366
6203 -2844328
6204 -2932387
6205 -2917033
6206 -2855806
6207 -2846553
6208 -2973327
6209 -3010591
6210 -2925937
6211 -2916348
6212 -2982576
6213 -3067943
6214 -3039808
6215 -2948663
6216 -3018299
6217 -3103026
6218 -3108538
6219 -3056295
6220 -3023578
6221 -3139946
6222 -3207191
6223 -3124832
6224 -3097553
6225 -3136618
6226 -3237767
6227 -3234868
6228 -3136214
6229 -3176662
6230 -3279524
6231 -3302253
6232 -3251562
6233 -3201187
6234 -3293325
6235 -3377271
6236 -3308482
6237 -3263686
6238 -3303254
6239 -3399352
6240 -3435286
6241 -3326620
6242 -3333635
6243 -3437642
6244 -3474399
6245 -3437128
6246 -3365390
6247 -3430408
6248 -3543836
6249 -3498943
6250 -3449362
6251 -3460568
6252 -3554689
6253 -3610543
6254 -3517422
6255 -3498236
6256 -3582812
6257 -3634231
6258 -3620668
6259 -3541255
6260 -3581470
6261 -3696711
6262 -3689338
6263 -3617868
6264 -3617681
6265 -3696733
6266 -3780493
6267 -3690686
6268 -3644734
6269 -3722461
6270 -3798085
6271 -3801681
6272 -3711385
6273 -3719677
6274 -3847421
6275 -3856413
6276 -3784710
6277 -3761456
6278 -3830884
6279 -3928505
6280 -3880553
6281 -3801942
6282 -3868106
6283 -3939951
6284 -3966895
6285 -3888701
6286 -3851803
6287 -3971008
6288 -4017888
6289 -3955283
6290 -3916142
6291 -3953877
6292 -4069493
6293 -4048229
6294 -3954148
6295 -3992845
6296 -4077623
6297 -4114094
6298 -4045551
6299 -3981213
6300 -4094308
6301 -4162288
6302 -4116663
6303 -4058489
6304 -4080221
6305 -4199752
6306 -4211763
6307 -4111630
6308 -4120590
6309 -4191807
6310 -4261381
6311 -4209775
6312 -4116148
6313 -4207160
6314 -4295154
6315 -4275877
6316 -4210443
6317 -4194142
6318 -4314569
6319 -4358232
6320 -4255303
6321 -4233912
6322 -4299981
6323 -4385300
6324 -4365278
6325 -4266476
6326 -4315823
6327 -4412825
6328 -4415976
6329 -4350938
6330 -4308626
6331 -4408865
6332 -4488049
6333 -4406162
6334 -4363839
6335 -4412114
6336 -4499289
6337 -4507777
6338 -4401845
6339 -4413478
6340 -4520693
6341 -4539318
6342 -4494013
6343 -4436272
6344 -4509128
6345 -4606729
6346 -4548181
6347 -4486655
6348 -4519060
6349 -4595325
6350 -4633167
6351 -4531641
6352 -4516507
6353 -4617968
6354 -4663501
6355 -4619715
6356 -4552089
6357 -4599945
6358 -4715097
6359 -4676256
6360 -4604625
6361 -4607629
6362 -4682484
6363 -4749965
6364 -4661969
6365 -4617129
6366 -4707865
6367 -4762748
6368 -4745993
6369 -4669836
6370 -4680625
6371 -4797224
6372 -4785263
6373 -4708583
6374 -4705013
6375 -4762803
6376 -4846011
6377 -4782075
6378 -4722440
6379 -4793544
6380 -4854362
6381 -4849274
6382 -4769683
6383 -4762715
6384 -4874746
6385 -4892736
6386 -4816450
6387 -4801342
6388 -4850229
6389 -4940414
6390 -4893830
6391 -4806911
6392 -4856302
6393 -4929067
6394 -4950253
6395 -4881016
6396 -4833516
6397 -4943647
6398 -5000115
6399 -4923732
6400 -4883416
6401 -4918160
6402 -5012863
6403 -4995735
6404 -4895231
6405 -4925368
6406 -5004237
6407 -5032357
6408 -4976964
6409 -4915969
6410 -5002931
6411 -5075955
6412 -5018619
6413 -4958133
6414 -4971528
6415 -5068494
6416 -5082222
6417 -4979960
6418 -4982265
6419 -5058802
6420 -5115696
6421 -5073271
6422 -4985312
6423 -5047181
6424 -5136472
6425 -5095657
6426 -5035557
6427 -5022792
6428 -5121076
6429 -5168502
6430 -5073977
6431 -5042419
6432 -5110995
6433 -5176692
6434 -5151105
6435 -5043848
6436 -5077798
6437 -5191071
6438 -5177708
6439 -5110666
6440 -5076264
6441 -5156539
6442 -5242601
6443 -5151726
6444 -5094707
6445 -5142764
6446 -5221762
6447 -5225403
6448 -5117862
6449 -5118417
6450 -5226044
6451 -5245297
6452 -5188104
6453 -5125538
6454 -5180976
6455 -5278910
6456 -5219493
6457 -5141786
6458 -5171708
6459 -5248787
6460 -5281958
6461 -5184701
6462 -5153734
6463 -5263380
6464 -5292835
6465 -5242845
6466 -5175252
6467 -5200542
6468 -5316033
6469 -5278745
6470 -5186372
6471 -5203898
6472 -5278142
6473 -5331029
6474 -5249246
6475 -5174569
6476 -5263061
6477 -5325782
6478 -5291848
6479 -5210163
6480 -5207923
6481 -5326818
6482 -5337004
6483 -5241871
6484 -5225121
6485 -5282105
6486 -5354065
6487 -5301121
6488 -5210052
6489 -5270972
6490 -5341030
6491 -5331930
6492 -5259840
6493 -5229289
6494 -5333690
6495 -5366030
6496 -5282277
6497 -5245498
6498 -5283277
6499 -5364882
6500 -5337197
6501 -5231752
6502 -5276721
6503 -5353910
6504 -5364006
6505 -5295567
6506 -5238790
6507 -5329591
6508 -5382134
6509 -5307300
6510 -5259009
6511 -5283360
6512 -5369486
6513 -5368536
6514 -5271814
6515 -5273503
6516 -5347096
6517 -5378292
6518 -5322163
6519 -5244138
6520 -5310361
6521 -5385760
6522 -5324812
6523 -5272769
6524 -5277240
6525 -5358201
6526 -5385824
6527 -5277427
6528 -5257563
6529 -5326816
6530 -5373557
6531 -5334488
6532 -5247814
6533 -5289506
6534 -5384350
6535 -5347266
6536 -5280304
6537 -5263795
6538 -5332880
6539 -5382752
6540 -5291815
6541 -5245375
6542 -5314546
6543 -5358832
6544 -5337712
6545 -5246602
6546 -5269149
6547 -5364735
6548 -5349180
6549 -5274617
6550 -5243915
6551 -5303077
6552 -5377218
6553 -5286918
6554 -5225980
6555 -5283198
6556 -5348599
6557 -5345891
6558 -5243794
6559 -5225940
6560 -5332819
6561 -5338049
6562 -5268477
6563 -5212256
6564 -5259555
6565 -5359780
6566 -5309079
6567 -5211287
6568 -5241944
6569 -5306859
6570 -5323406
6571 -5235760
6572 -5182666
6573 -5280447
6574 -5317946
6575 -5262357
6576 -5197193
6577 -5210153
6578 -5320410
6579 -5287358
6580 -5191827
6581 -5192515
6582 -5253588
6583 -5296683
6584 -5224583
6585 -5144463
6586 -5227010
6587 -5288002
6588 -5244601
6589 -5166157
6590 -5149395
6591 -5258416
6592 -5269679
6593 -5160747
6594 -5134963
6595 -5194955
6596 -5263803
6597 -5207817
6598 -5105035
6599 -5161962
6600 -5235109
6601 -5219033
6602 -5132616
6603 -5093748
6604 -5187203
6605 -5230512
6606 -5137508
6607 -5089270
6608 -5127835
6609 -5202572
6610 -5180637
6611 -5066088
6612 -5090984
6613 -5162501
6614 -5166090
6615 -5096078
6616 -5038179
6617 -5104993
6618 -5186436
6619 -5106542
6620 -5041733
6621 -5059761
6622 -5127711
6623 -5137316
6624 -5027487
6625 -5013373
6626 -5090119
6627 -5112804
6628 -5060353
6629 -4978246
6630 -5035071
6631 -5114521
6632 -5054855
6633 -4974797
6634 -4979286
6635 -5046611
6636 -5079826
6637 -4977969
6638 -4935485
6639 -5013391
6640 -5051051
6641 -5006972
6642 -4922450
6643 -4936757
6644 -5032876
6645 -4996270
6646 -4916892
6647 -4896762
6648 -4956424
6649 -5014942
6650 -4928501
6651 -4860471
6652 -4921213
6653 -4966095
6654 -4951108
6655 -4855017
6656 -4843224
6657 -4939878
6658 -4930633
6659 -4855634
6660 -4820237
6661 -4864068
6662 -4933782
6663 -4866083
6664 -4785786
6665 -4822555
6666 -4874073
6667 -4874126
6668 -4785432
6669 -4742724
6670 -4843884
6671 -4862177
6672 -4787917
6673 -4730325
6674 -4757115
6675 -4841408
6676 -4799546
6677 -4691558
6678 -4716243
6679 -4778004
6680 -4800093
6681 -4716801
6682 -4649652
6683 -4733457
6684 -4775161
6685 -4702991
6686 -4646506
6687 -4641549
6688 -4731103
6689 -4718495
6690 -4610946
6691 -4606844
6692 -4668245
6693 -4695512
6694 -4636069
6695 -4545776
6696 -4611556
6697 -4667267
6698 -4619599
6699 -4539893
6700 -4535934
6701 -4617448
6702 -4631119
6703 -4528267
6704 -4499118
6705 -4553361
6706 -4597742
6707 -4550045
6708 -4443550
6709 -4478307
6710 -4561325
6711 -4524410
6712 -4451193
6713 -4411383
6714 -4492467
6715 -4539318
6716 -4432103
6717 -4376906
6718 -4418377
6719 -4476531
6720 -4456003
6721 -4346178
6722 -4350068
6723 -4440149
6724 -4432593
6725 -4364488
6726 -4295488
6727 -4351000
6728 -4419107
6729 -4342341
6730 -4262518
6731 -4279808
6732 -4350413
6733 -4359911
6734 -4247057
6735 -4217861
6736 -4305096
6737 -4316400
6738 -4261221
6739 -4167472
6740 -4204301
6741 -4295172
6742 -4243895
6743 -4150101
6744 -4154064
6745 -4210370
6746 -4248514
6747 -4141326
6748 -4080177
6749 -4154806
6750 -4187518
6751 -4140328
6752 -4051199
6753 -4056232
6754 -4160196
6755 -4136170
6756 -4036864
6757 -4013827
6758 -4063109
6759 -4118907
6760 -4035135
6761 -3945481
6762 -4001099
6763 -4052877
6764 -4034348
6765 -3938278
6766 -3909030
6767 -4011899
6768 -4013315
6769 -3918538
6770 -3870274
6771 -3901969
6772 -3978840
6773 -3918383
6774 -3823778
6775 -3852353
6776 -3911258
6777 -3905233
6778 -3823501
6779 -3764932
6780 -3844128
6781 -3870377
6782 -3788461
6783 -3733730
6784 -3751316
6785 -3827617
6786 -3801960
6787 -3687590
6788 -3698938
6789 -3749343
6790 -3768026
6791 -3695372
6792 -3616635
6793 -3675937
6794 -3731200
6795 -3664609
6796 -3598911
6797 -3593395
6798 -3665747
6799 -3671999
6800 -3551594
6801 -3536577
6802 -3596382
6803 -3613634
6804 -3563228
6805 -3465659
6806 -3510106
6807 -3576609
6808 -3529624
6809 -3456371
6810 -3432690
6811 -3494674
6812 -3528727
6813 -3420599
6814 -3374657
6815 -3425385
6816 -3463597
6817 -3434076
6818 -3328314
6819 -3347830
6820 -3422762
6821 -3389537
6822 -3309682
6823 -3265190
6824 -3323752
6825 -3375691
6826 -3280530
6827 -3215000
6828 -3263646
6829 -3306418
6830 -3285536
6831 -3174111
6832 -3165372
6833 -3252416
6834 -3242714
6835 -3165532
6836 -3101314
6837 -3148110
6838 -3224386
6839 -3142325
6840 -3057163
6841 -3080275
6842 -3130031
6843 -3139617
6844 -3034134
6845 -2982801
6846 -3074597
6847 -3081144
6848 -3018303
6849 -2945658
6850 -2960596
6851 -3053863
6852 -3002126
6853 -2900764
6854 -2901096
6855 -2945746
6856 -2974806
6857 -2885178
6858 -2813149
6859 -2884892
6860 -2923371
6861 -2873896
6862 -2789008
6863 -2775454
6864 -2868130
6865 -2843648
6866 -2739001
6867 -2714652
6868 -2763639
6869 -2816173
6870 -2742115
6871 -2644193
6872 -2694886
6873 -2745933
6874 -2714013
6875 -2620165
6876 -2586756
6877 -2676007
6878 -2695347
6879 -2584852
6880 -2539057
6881 -2578354
6882 -2641724
6883 -2592674
6884 -2472373
6885 -2496057
6886 -2564199
6887 -2548350
6888 -2471017
6889 -2403914
6890 -2479042
6891 -2523294
6892 -2432065
6893 -2375095
6894 -2384680
6895 -2443992
6896 -2435270
6897 -2310097
6898 -2304438
6899 -2367359
6900 -2376523
6901 -2313786
6902 -2228594
6903 -2276442
6904 -2343802
6905 -2270454
6906 -2196507
6907 -2181669
6908 -2255010
6909 -2262852
6910 -2147806
6911 -2116897
6912 -2181548
6913 -2206654
6914 -2152282
6915 -2047124
6916 -2074511
6917 -2153909
6918 -2106682
6919 -2025396
6920 -1992357
6921 -2049880
6922 -2102031
6923 -1995835
6924 -1933214
6925 -1978710
6926 -2013210
6927 -1975624
6928 -1879240
6929 -1872725
6930 -1957598
6931 -1932492
6932 -1854610
6933 -1811582
6934 -1849588
6935 -1906991
6936 -1832012
6937 -1747603
6938 -1778698
6939 -1819352
6940 -1811776
6941 -1703288
6942 -1677300
6943 -1760840
6944 -1760751
6945 -1683115
6946 -1624890
6947 -1641392
6948 -1715352
6949 -1659412
6950 -1557754
6951 -1577346
6952 -1626233
6953 -1635083
6954 -1539863
6955 -1480282
6956 -1554873
6957 -1576360
6958 -1508808
6959 -1441052
6960 -1438696
6961 -1517934
6962 -1490030
6963 -1384767
6964 -1379401
6965 -1424796
6966 -1454546
6967 -1377607
6968 -1287696
6969 -1344769
6970 -1385005
6971 -1329361
6972 -1260943
6973 -1241178
6974 -1321416
6975 -1318957
6976 -1211309
6977 -1180045
6978 -1221621
6979 -1256130
6980 -1204358
6981 -1098540
6982 -1139577
6983 -1194314
6984 -1160346
6985 -1079746
6986 -1043739
6987 -1115347
6988 -1137482
6989 -1037097
6990  -980727
6991 -1012383
6992 -1062927
6993 -1031342
6994  -911449
6995  -928258
6996 -1001541
6997  -984777
6998  -908976
6999  -841913
7000  -902656
7001  -949310
7002  -866111
7003  -789776
7004  -804913
7005  -867615
7006  -859816
7007  -742957
7008  -728212
7009  -796462
7010  -799460
7011  -727912
7012  -652178
7013  -683881
7014  -762555
7015  -686331
7016  -608196
7017  -605452
7018  -662644
7019  -684274
7020  -571957
7021  -515718
7022  -591271
7023  -609851
7024  -559214
7025  -463629
7026  -477035
7027  -560906
7028  -518998
7029  -429784
7030  -402399
7031  -454851
7032  -498174
7033  -397562
7034  -324651
7035  -370265
7036  -415360
7037  -385049
7038  -287169
7039  -268936
7040  -362979
7041  -341101
7042  -254968
7043  -207042
7044  -239522
7045  -304128
7046  -232487
7047  -133709
7048  -174016
7049  -222937
7050  -213171
7051  -120124
7052   -63093
7053  -141052
7054  -154151
7055   -79436
7056   -17750
7057   -33647
7058  -106289
7059   -66809
7060    37422
7061    29917
7062   -21643
7063   -23016
7064    58965
7065   134053
7066    61639
7067    23582
7068    96398
7069   159720
7070   168955
7071    90482
7072   104539
7073   224413
7074   232408
7075   187905
7076   163080
7077   233988
7078   325093
7079   267397
7080   209721
7081   267763
7082   341169
7083   372677
7084   296163
7085   283711
7086   387107
7087   433725
7088   389238
7089   354584
7090   388984
7091   500899
7092   474563
7093   411314
7094   440987
7095   518138
7096   561746
7097   508988
7098   467667
7099   564678
7100   618067
7101   582457
7102   539904
7103   560023
7104   669602
7105   677403
7106   600084
7107   621805
7108   692022
7109   747021
7110   702789
7111   646486
7112   727316
7113   799478
7114   779466
7115   737615
7116   736758
7117   836988
7118   877882
7119   803603
7120   793730
7121   855574
7122   929348
7123   909171
7124   826332
7125   891298
7126   980850
7127   980352
7128   933835
7129   911536
7130  1008173
7131  1066660
7132   996931
7133   971038
7134  1019685
7135  1098023
7136  1105000
7137  1019020
7138  1052811
7139  1156177
7140  1167193
7141  1123814
7142  1080608
7143  1159751
7144  1244571
7145  1191952
7146  1145065
7147  1184029
7148  1274114
7149  1302379
7150  1212363
7151  1218056
7152  1307768
7153  1350458
7154  1317444
7155  1253308
7156  1316923
7157  1422792
7158  1383110
7159  1339728
7160  1342085
7161  1426597
7162  1487256
7163  1408688
7164  1371268
7165  1460688
7166  1523594
7167  1515854
7168  1440624
7169  1467858
7170  1586929
7171  1581746
7172  1515321
7173  1512017
7174  1573389
7175  1658954
7176  1598243
7177  1546663
7178  1620598
7179  1686422
7180  1690533
7181  1625240
7182  1624441
7183  1738204
7184  1754407
7185  1700796
7186  1671085
7187  1725769
7188  1822486
7189  1789882
7190  1716612
7191  1768441
7192  1848494
7193  1876748
7194  1805590
7195  1771550
7196  1879940
7197  1928401
7198  1878118
7199  1844773
7200  1873578
7201  1978008
7202  1978631
7203  1897815
7204  1923329
7205  1994070
7206  2038517
7207  1987837
7208  1936468
7209  2022775
7210  2093779
7211  2064944
7212  2019130
7213  2026674
7214  2123302
7215  2148891
7216  2060198
7217  2067513
7218  2140058
7219  2196502
7220  2170602
7221  2101459
7222  2165344
7223  2251405
7224  2228118
7225  2183977
7226  2170577
7227  2264787
7228  2309682
7229  2240463
7230  2221430
7231  2287809
7232  2349961
7233  2348489
7234  2253152
7235  2297000
7236  2393434
7237  2388900
7238  2341510
7239  2316679
7240  2400133
7241  2475564
7242  2402401
7243  2372994
7244  2418594
7245  2491347
7246  2503126
7247  2418378
7248  2426757
7249  2524847
7250  2549982
7251  2514243
7252  2463077
7253  2531727
7254  2616161
7255  2576213
7256  2520967
7257  2552473
7258  2622971
7259  2654320
7260  2574846
7261  2561519
7262  2661453
7263  2696073
7264  2669426
7265  2608930
7266  2652795
7267  2758464
7268  2722684
7269  2666243
7270  2678395
7271  2749899
7272  2809678
7273  2738163
7274  2692828
7275  2787944
7276  2835469
7277  2820122
7278  2756767
7279  2769256
7280  2885936
7281  2882747
7282  2809115
7283  2812595
7284  2874082
7285  2950223
7286  2899097
7287  2830952
7288  2895041
7289  2966399
7290  2968031
7291  2901685
7292  2879718
7293  2996288
7294  3028949
7295  2966391
7296  2935293
7297  2987084
7298  3074183
7299  3047750
7300  2960883
7301  3004885
7302  3081900
7303  3104465
7304  3050766
7305  3012061
7306  3106005
7307  3161101
7308  3101632
7309  3064658
7310  3094068
7311  3182792
7312  3197678
7313  3100721
7314  3115067
7315  3196213
7316  3235515
7317  3190365
7318  3119121
7319  3205811
7320  3279493
7321  3244015
7322  3190565
7323  3193048
7324  3290023
7325  3327333
7326  3236842
7327  3228403
7328  3296840
7329  3351176
7330  3327761
7331  3251091
7332  3289630
7333  3388868
7334  3371960
7335  3323532
7336  3307302
7337  3385782
7338  3447726
7339  3375405
7340  3336967
7341  3393182
7342  3453057
7343  3455392
7344  3366444
7345  3390479
7346  3486241
7347  3496146
7348  3449399
7349  3414211
7350  3468907
7351  3554461
7352  3490297
7353  3439441
7354  3484140
7355  3554194
7356  3572498
7357  3496579
7358  3478518
7359  3582067
7360  3603532
7361  3561278
7362  3512502
7363  3549900
7364  3649727
7365  3613001
7366  3546375
7367  3577839
7368  3636461
7369  3685273
7370  3609972
7371  3568088
7372  3657401
7373  3691757
7374  3668997
7375  3620904
7376  3632506
7377  3732617
7378  3721741
7379  3657374
7380  3661970
7381  3723015
7382  3776504
7383  3715561
7384  3652915
7385  3735804
7386  3786950
7387  3767676
7388  3712612
7389  3712228
7390  3810678
7391  3829170
7392  3750323
7393  3738540
7394  3790468
7395  3859153
7396  3823809
7397  3742031
7398  3801995
7399  3877697
7400  3868615
7401  3814103
7402  3781908
7403  3879768
7404  3913109
7405  3849300
7406  3814560
7407  3856740
7408  3932075
7409  3922214
7410  3834606
7411  3871575
7412  3944506
7413  3957325
7414  3902554
7415  3854204
7416  3928697
7417  3993056
7418  3932957
7419  3894868
7420  3923224
7421  4003841
7422  4013161
7423  3920361
7424  3921341
7425  4002572
7426  4026077
7427  3984930
7428  3917434
7429  3983602
7430  4066932
7431  4028002
7432  3973328
7433  3975223
7434  4052783
7435  4094252
7436  3991751
7437  3970701
7438  4047388
7439  4097492
7440  4073379
7441  3994604
7442  4023370
7443  4129175
7444  4107690
7445  4039730
7446  4023548
7447  4091780
7448  4152364
7449  4078160
7450  4028013
7451  4096902
7452  4149900
7453  4149591
7454  4067475
7455  4068581
7456  4172323
7457  4169650
7458  4111098
7459  4070142
7460  4121937
7461  4212869
7462  4153769
7463  4091430
7464  4132086
7465  4192418
7466  4207303
7467  4124486
7468  4095526
7469  4196245
7470  4222337
7471  4172705
7472  4127219
7473  4153044
7474  4253786
7475  4225178
7476  4137087
7477  4162602
7478  4221397
7479  4258559
7480  4191982
7481  4135012
7482  4223095
7483  4270081
7484  4236772
7485  4179071
7486  4179464
7487  4279309
7488  4273591
7489  4197304
7490  4183626
7491  4243765
7492  4295635
7493  4253127
7494  4176753
7495  4237994
7496  4298937
7497  4276927
7498  4223010
7499  4199156
7500  4285322
7501  4323060
7502  4235832
7503  4221138
7504  4263603
7505  4321789
7506  4296887
7507  4211446
7508  4252026
7509  4323702
7510  4307970
7511  4261241
7512  4218124
7513  4299571
7514  4351387
7515  4279966
7516  4241906
7517  4279767
7518  4337872
7519  4342668
7520  4239494
7521  4255672
7522  4329580
7523  4349939
7524  4295644
7525  4242204
7526  4303635
7527  4378439
7528  4314017
7529  4261977
7530  4274270
7531  4343744
7532  4367786
7533  4273255
7534  4258336
7535  4341249
7536  4360041
7537  4329078
7538  4260880
7539  4295828
7540  4378914
7541  4339672
7542  4275123
7543  4283979
7544  4340342
7545  4381862
7546  4303897
7547  4264631
7548  4333304
7549  4374671
7550  4343081
7551  4270871
7552  4278753
7553  4381104
7554  4359568
7555  4298016
7556  4278234
7557  4331197
7558  4392025
7559  4327022
7560  4257833
7561  4318657
7562  4362247
7563  4358765
7564  4281004
7565  4263486
7566  4365638
7567  4372177
7568  4303741
7569  4270930
7570  4308468
7571  4388021
7572  4337929
7573  4251707
7574  4293171
7575  4355488
7576  4366148
7577  4295382
7578  4247507
7579  4336984
7580  4370505
7581  4309041
7582  4266089
7583  4281999
7584  4360588
7585  4348080
7586  4250827
7587  4271984
7588  4333740
7589  4359369
7590  4300830
7591  4235158
7592  4299233
7593  4357821
7594  4303248
7595  4252658
7596  4249596
7597  4339858
7598  4349147
7599  4250684
7600  4240912
7601  4302476
7602  4343520
7603  4299851
7604  4206377
7605  4254294
7606  4327589
7607  4302598
7608  4240093
7609  4218046
7610  4295053
7611  4333033
7612  4246026
7613  4212016
7614  4255137
7615  4308314
7616  4288224
7617  4191169
7618  4219970
7619  4298600
7620  4286839
7621  4231592
7622  4183222
7623  4239837
7624  4305571
7625  4234265
7626  4175823
7627  4206842
7628  4262171
7629  4271218
7630  4171952
7631  4173722
7632  4250054
7633  4262475
7634  4203011
7635  4149547
7636  4183364
7637  4260706
7638  4212495
7639  4147315
7640  4151940
7641  4214985
7642  4247000
7643  4154961
7644  4117339
7645  4190321
7646  4216361
7647  4177752
7648  4107881
7649  4127149
7650  4212556
7651  4188532
7652  4113883
7653  4111442
7654  4149523
7655  4197247
7656  4121876
7657  4069081
7658  4126142
7659  4166161
7660  4143165
7661  4076389
7662  4065658
7663  4156468
7664  4149749
7665  4067963
7666  4046841
7667  4084845
7668  4142358
7669  4096139
7670  4013452
7671  4063159
7672  4108505
7673  4099533
7674  4031899
7675  4003538
7676  4079490
7677  4102805
7678  4019974
7679  3990965
7680  4015554
7681  4087705
7682  4055175
7683  3963872
7684  3987426
7685  4046793
7686  4046618
7687  3989132
7688  3928884
7689  3997025
7690  4043244
7691  3973185
7692  3932366
7693  3943837
7694  4007495
7695  4004708
7696  3911230
7697  3914276
7698  3973133
7699  3985853
7700  3932455
7701  3864008
7702  3919287
7703  3981133
7704  3930963
7705  3870965
7706  3870047
7707  3935506
7708  3947095
7709  3850858
7710  3829077
7711  3892593
7712  3916080
7713  3884306
7714  3798012
7715  3830789
7716  3907732
7717  3866731
7718  3808046
7719  3776824
7720  3835214
7721  3882757
7722  3790243
7723  3745235
7724  3796584
7725  3841885
7726  3826497
7727  3728518
7728  3726959
7729  3817314
7730  3800016
7731  3735651
7732  3689791
7733  3742779
7734  3803713
7735  3738719
7736  3664414
7737  3702991
7738  3750371
7739  3757465
7740  3652777
7741  3639999
7742  3709108
7743  3728636
7744  3672176
7745  3613636
7746  3636476
7747  3718463
7748  3668177
7749  3590722
7750  3598008
7751  3648158
7752  3666308
7753  3582853
7754  3529522
7755  3612786
7756  3641749
7757  3592747
7758  3533354
7759  3523854
7760  3611757
7761  3599002
7762  3499412
7763  3495358
7764  3538032
7765  3587859
7766  3518205
7767  3439291
7768  3496455
7769  3546133
7770  3513749
7771  3443209
7772  3414351
7773  3499638
7774  3508236
7775  3422082
7776  3394835
7777  3429947
7778  3481745
7779  3444039
7780  3351847
7781  3382957
7782  3434429
7783  3419549
7784  3357644
7785  3312411
7786  3384329
7787  3418061
7788  3333450
7789  3299342
7790  3316361
7791  3373303
7792  3346847
7793  3249288
7794  3260079
7795  3327259
7796  3323749
7797  3270830
7798  3205489
7799  3264422
7800  3312501
7801  3246648
7802  3195304
7803  3197501
7804  3246302
7805  3262737
7806  3161506
7807  3142311
7808  3202608
7809  3219160
7810  3175385
7811  3103431
7812  3130175
7813  3194646
7814  3152468
7815  3092811
7816  3076787
7817  3126648
7818  3160025
7819  3066363
7820  3026349
7821  3083355
7822  3103535
7823  3071215
7824  2996361
7825  3003916
7826  3071643
7827  3049818
7828  2983436
7829  2959593
7830  2999501
7831  3043918
7832  2963280
7833  2901525
7834  2945169
7835  2986662
7836  2963645
7837  2888026
7838  2868945
7839  2956568
7840  2940961
7841  2870313
7842  2833025
7843  2866698
7844  2920204
7845  2865614
7846  2780844
7847  2812106
7848  2860693
7849  2862186
7850  2776291
7851  2735025
7852  2814756
7853  2832754
7854  2762439
7855  2711191
7856  2719967
7857  2800458
7858  2761712
7859  2670873
7860  2674555
7861  2731048
7862  2742353
7863  2677594
7864  2604914
7865  2670249
7866  2707735
7867  2655772
7868  2589328
7869  2586773
7870  2657354
7871  2650268
7872  2551400
7873  2539949
7874  2589167
7875  2621699
7876  2558142
7877  2478162
7878  2521683
7879  2576559
7880  2534055
7881  2471586
7882  2443768
7883  2518322
7884  2529467
7885  2447326
7886  2401966
7887  2431979
7888  2480151
7889  2449449
7890  2351308
7891  2377724
7892  2438939
7893  2419552
7894  2354001
7895  2306868
7896  2363200
7897  2408652
7898  2322779
7899  2271148
7900  2288000
7901  2346246
7902  2328636
7903  2235000
7904  2221375
7905  2293526
7906  2286672
7907  2236088
7908  2162688
7909  2211164
7910  2264533
7911  2207217
7912  2138592
7913  2146526
7914  2194970
7915  2212134
7916  2113501
7917  2080647
7918  2140003
7919  2161063
7920  2105190
7921  2035072
7922  2048691
7923  2127773
7924  2085899
7925  2013374
7926  1996793
7927  2043770
7928  2070653
7929  1992479
7930  1929802
7931  1984925
7932  2013237
7933  1988268
7934  1908732
7935  1894414
7936  1973375
7937  1964739
7938  1880479
7939  1850982
7940  1883831
7941  1933609
7942  1864250
7943  1792457
7944  1827412
7945  1876572
7946  1852994
7947  1780615
7948  1746282
7949  1818917
7950  1819819
7951  1748811
7952  1707977
7953  1731201
7954  1779414
7955  1743781
7956  1658670
7957  1677330
7958  1724195
7959  1716167
7960  1647019
7961  1598436
7962  1649362
7963  1682958
7964  1614975
7965  1570089
7966  1575539
7967  1641016
7968  1612262
7969  1523713
7970  1513616
7971  1562819
7972  1567748
7973  1513772
7974  1438096
7975  1494559
7976  1535316
7977  1488159
7978  1422504
7979  1416270
7980  1476213
7981  1483592
7982  1376338
7983  1360678
7984  1401595
7985  1430656
7986  1380960
7987  1301411
7988  1332294
7989  1393073
7990  1341364
7991  1290169
7992  1250170
7993  1313263
7994  1337788
7995  1252395
7996  1210828
7997  1246939
7998  1281980
7999  1257347
8000  1153932
8001  1167025
8002  1233312
8003  1214949
8004  1143913
8005  1096834
8006  1143677
8007  1204133
8008  1122228
8009  1061179
8010  1077785
8011  1128829
8012  1116627
8013  1020491
8014   995369
8015  1072410
8016  1068151
8017  1016285
8018   946349
8019   983787
8020  1043628
8021   994535
8022   914722
8023   923329
8024   961044
8025   979379
8026   883344
8027   843251
8028   900497
8029   934734
8030   877183
8031   812338
8032   813750
8033   893807
8034   855210
8035   771382
8036   749949
8037   805683
8038   833977
8039   764623
8040   688752
8041   742499
8042   775119
8043   742808
8044   669878
8045   647204
8046   719232
8047   717081
8048   628819
8049   604666
8050   633360
8051   690402
8052   628558
8053   543584
8054   569358
8055   622349
8056   600169
8057   536365
8058   482139
8059   552178
8060   571569
8061   506098
8062   455179
8063   474990
8064   517266
8065   495240
8066   397400
8067   411895
8068   457961
8069   459152
8070   397469
8071   341612
8072   389489
8073   429827
8074   358086
8075   310217
8076   304604
8077   364952
8078   351317
8079   265289
8080   245276
8081   302484
8082   307132
8083   262783
8084   176514
8085   222585
8086   272142
8087   227438
8088   153653
8089   151512
8090   196441
8091   222460
8092   122590
8093   100574
8094   136986
8095   160987
8096   124185
8097    44267
8098    47477
8099   120826
8100    81131
8101    28751
8102   -10121
8103    41061
8104    67445
8105    -1804
8106   -63028
8107   -18063
8108     2804
8109    -9580
8110  -101919
8111  -104298
8112   -38813
8113   -48064
8114  -123814
8115  -149436
8116  -131758
8117   -64592
8118  -147886
8119  -201511
8120  -196021
8121  -125043
##END NTUPLES=NMR FID
##END=
