# Supplementary material for: An untargeted multi-technique metabolomics approach to studying intracellular metabolites of HepG2 cells exposed to 2,3,7,8-tetrachlorodibenzo-p-dioxin
Source: BMC Genomics. 2011 May 20;12:251. doi: 10.1186/1471-2164-12-251 (PMC3141663; doi:10.1186/1471-2164-12-251)
Supplement: Additional file 2 — Metadata and NMR raw data: ZIP file containing: -All NMR raw data (in JCAMP-DX format ".dx") -The metadata on NMR (polars & apolars), LC-MS and GC-MS data sets (as Tab delimited files ".txt"). [file 1471-2164-12-251-S2.ZIP › TE/Ainhoa/SAFETY COPY D Disk/TRABAJO/ARTICLES/ARTICLE Metabolomics TCDD_ACCEPTED/JCAMP_DX_NMR_data_and_all_metadata/NMR_polar_TCDD_p30.1D.dx]

##TITLE=NMR_polar_TCDD_p30.1D
##JCAMPDX= 6.0         $$ Bruker NMR JCAMP-DX V2.0
##DATA TYPE= NMR FID
##DATA CLASS= NTUPLES
##ORIGIN= Bruker BioSpin GmbH
##OWNER= bruker
$$ 1.72 TOPSPIN		Version 2.1
$$ 2011-04-15 14:55:46.749 +0200  WUR\bruker@RIK1030
$$ Compression mode = fixed
##.OBSERVE FREQUENCY= 400.13188529
##.OBSERVE NUCLEUS= ^1H
##.DELAY= (6, 6)
##.ACQUISITION MODE= SIMULTANEOUS (DQD)
##.ACQUISITION SCHEME= undefined
##.AVERAGES= 1024
##.DIGITISER RES= 18
##SPECTROMETER/DATA SYSTEM= avance400
##.PULSE SEQUENCE= zgpr
##.SOLVENT NAME= D2O
##.SHIFT REFERENCE= INTERNAL, D2O, 1, 12.28285
##AUDIT TRAIL= $$ (NUMBER, WHEN, WHO, WHERE, PROCESS, VERSION, WHAT)
$$ ##TITLE= Audit trail, TOPSPIN		Version 1.3
$$ ##JCAMPDX= 5.01
$$ ##ORIGIN= Bruker BioSpin GmbH
$$ ##OWNER= bruker
$$ $$ D:\NMRautomation/data/WUR-bruker/nmr/AR180608.1D/1/audita.txt
$$ ##AUDIT TRAIL=  $$ (NUMBER, WHEN, WHO, WHERE, VERSION, WHAT)
(   1,<2008-07-01 23:10:43.705 +0200>,<WUR\bruker>,<RIK1030>,<TOPSPIN 1.3>,
      <created by zg, POWCHK disabled, PULCHK disabled
       configuration hash MD5:
       D1 93 94 B6 6B D6 3B BD 35 EA 0D 0D AE B0 63 FA
       data hash MD5: 16K
       3F 58 78 F8 5C E8 D2 30 77 75 72 40 EB 31 4B 9D>)
(   2,<2008-07-01 23:10:50.314 +0200>,<WUR\bruker>,<RIK1030>,<TOPSPIN 1.3>,
      <user comment:
       ICON-NMR User ID: WUR\bruker
       data hash MD5: 16K
       3F 58 78 F8 5C E8 D2 30 77 75 72 40 EB 31 4B 9D>)
(   3,<2011-04-15 14:55:44.390 +0200>,<WUR\bruker>,<RIK1030>,<proc1d>,<TOPSPIN 2.1>,
      <convdta from       1 "NMR_polar_TCDD_p30.1D" "Ainhoa_raw_data" "P:\NMR-data"
       data hash MD5: 16244
       3F F8 1F EC 4E 28 89 99 16 BE 44 B0 5D 61 DD E0>)
$$ ##END=
$$ 
$$ $$ hash MD5
$$ $$ 86 ED 2A FD C5 05 A6 88 CD 83 70 6F B9 69 DF 85
##$RELAX= 
##$BRUKER FILE EXP=format.temp
$$ EDIT_PAR COMMAND FILE
$$ 
$$ DI_MODE         LONG
$$ ED_ENTRY        ACQU
$$ ORDER           FILE
$$ 
$$ 
$$ HEADER		"F2 - Acquisition Parameters"
$$ T_NAME		Date_
$$ 		TYPE	R64
$$ 		CLASS	ACQU
$$ 		SUBRANGE 0.0 50000000
$$ 		REL	"Date_=itodate(DATE)"
$$ 		INV_REL	"DATE=datetoi(Date_,DATE)"
$$ 		FORMAT	"%14.0f"
$$ 		TEXT	" "
$$ END
$$ T_NAME		Time
$$ 		TYPE	R32
$$ 		CLASS	ACQU
$$ 		SUBRANGE 0.0 1000000
$$ 		REL	"Time=itotime(DATE)"
$$ 		INV_REL	"DATE=timetoi(Time,DATE)"
$$ 		FORMAT	"%14.2f"
$$ 		TEXT	" "
$$ END
$$ NAME		INSTRUM
$$ 		TEXT	" "
$$ END
$$ NAME		PROBHD
$$ 		FORMAT	"%14.14s"
$$ 		TEXT	" "
$$ END
$$ NAME		PULPROG
$$ 		TEXT	" "
$$ END
$$ NAME		TD
$$ 		TEXT	" "
$$ END
$$ NAME		SOLVENT
$$ 		TEXT	" "
$$ END
$$ NAME		NS
$$ 		TEXT	" "
$$ END
$$ NAME		DS
$$ 		TEXT	" "
$$ END
$$ T_NAME		SWH
$$ 		TYPE	R32
$$ 		CLASS	ACQU
$$ 		SUBRANGE 0.0 1e8
$$ 		REL	"SWH=SW*SFO1"
$$ 		INV_REL "SW=SWH/SFO1"
$$ 		UNIT	"Hz"
$$ 		FORMAT	"%14.3f Hz"
$$ 		TEXT	" "
$$ END
$$ T_NAME          FIDRES
$$                 TYPE    R32
$$                 CLASS   ACQU
$$                 SUBRANGE 0.0 100000
$$                 REL     "FIDRES=SW*SFO1/TD"
$$                 INV_REL "TD = nextpow(SW*SFO1/FIDRES)"
$$ 		UNIT	"Hz"
$$ 		FORMAT	"%14.6f Hz"
$$ 		TEXT	" "
$$ END
$$ T_NAME          AQ
$$ 		TYPE	R32
$$ 		CLASS	ACQU
$$ 		SUBRANGE 0.0 1000
$$ 		REL	"AQ=aqcalc(SW,SFO1,TD,DIGTYP)"
$$ 		INV_REL	"TD=tdcalc(SW,SFO1,1.0e6*AQ,DIGTYP)"
$$ 		UNIT	"sec"
$$ 		FORMAT	"%14.7f sec"
$$ 		TEXT	" "
$$ END
$$ NAME		RG
$$ 		TEXT	" "
$$ END
$$ T_NAME          DW
$$ 		TYPE	R32
$$ 		CLASS	ACQU
$$ 		SUBRANGE 0.0 1000000
$$ 		REL	"DW=1/(2*SW*SFO1)"
$$ 		INV_REL	"SW=1000000/(2*(0.005+DW)*SFO1)"
$$ 		UNIT	"usec"
$$ 		FORMAT	"%14.3lf usec"
$$ 		TEXT	" "
$$ END
$$ NAME		DE
$$ 		FORMAT	"%14.2f usec"
$$ 		TEXT	" "
$$ END
$$ NAME		TE
$$ 		FORMAT	"%14.1f K"
$$ 		TEXT	" "
$$ END
$$ T_NAME		D1
$$ 		TYPE	R32
$$ 		CLASS	ACQU
$$ 		SUBRANGE 0.0 1e38
$$ 		REL	"D1=D[1]"
$$ 		INV_REL	"D[1]=D1"
$$ 		UNIT	"sec"
$$ 		FORMAT	"%14.8f sec"
$$ 		TEXT	" "
$$ END
$$ T_NAME		d12
$$ 		TYPE	R32
$$ 		SUBRANGE 0.0 1e8
$$ 		CLASS	ACQU
$$ 		REL	"d12=20u"
$$ 		INV_REL	"D[0]=d12"
$$ 		UNIT	"sec"
$$ 		TEXT	" "
$$ 		FORMAT	"%14.8f sec"
$$ 		NONEDIT
$$ END
$$ NAME		TD0
$$ 		TEXT	" "
$$ END
$$ HEADER		"======== CHANNEL f1 ========"
$$ NAME		NUC1
$$ 		NONEDIT
$$ 		TEXT	" "
$$ END
$$ T_NAME		P1
$$ 		TYPE	R32
$$ 		CLASS	ACQU
$$ 		SUBRANGE 0.0 1.0e10
$$ 		REL	"P1=P[1]"
$$ 		INV_REL	"P[1]=P1"
$$ 		UNIT	"usec"
$$ 		FORMAT	"%14.2f usec"
$$ 		TEXT	" "
$$ END
$$ T_NAME		PL1
$$ 		TYPE	R32
$$ 		CLASS	ACQU
$$ 		SUBRANGE -6.0 1e38
$$ 		REL	"PL1=PL[1]"
$$ 		INV_REL	"PL[1]=PL1"
$$ 		UNIT	"dB"
$$ 		FORMAT	"%14.2f dB"
$$ 		TEXT	" "
$$ END
$$ T_NAME		PL9
$$ 		TYPE	R32
$$ 		CLASS	ACQU
$$ 		SUBRANGE -6.0 1e38
$$ 		REL	"PL9=PL[9]"
$$ 		INV_REL	"PL[9]=PL9"
$$ 		UNIT	"dB"
$$ 		FORMAT	"%14.2f dB"
$$ 		TEXT	" "
$$ END
$$ NAME		SFO1
$$ 		FORMAT	"%14.7f MHz"
$$ 		TEXT	" "
$$ END
##$RELAX= 
##$BRUKER FILE EXP=scon
$$ ##TITLE= Parameter file, TOPSPIN		Version 1.3
$$ ##JCAMPDX= 5.0
$$ ##DATATYPE= Parameter Values
$$ ##ORIGIN= Bruker BioSpin GmbH
$$ ##OWNER= bruker
$$ $$ 2008-07-01 22:07:38.894 +0200  WUR\bruker@RIK1030
$$ $$ D:\NMRautomation/data/WUR-bruker/nmr/AR180608.1D/1/scon
$$ ##$BLKPA= (0..15)
3 3 3 3 3 3 3 3 3 3 3 3 3 3 3 3 
$$ ##$BLKTR= (0..15)
3 3 3 3 3 3 3 3 3 3 3 3 3 3 3 3 
$$ ##$DE1= 2
$$ ##$DE2= 2
$$ ##$DEADC= 4
$$ ##$DEPA= 2
$$ ##$DERX= 3
$$ ##$PHASP4= (0..15)
0.5 0.5 0.5 0.5 0.5 0.5 0.5 0.5 0.5 0.5 0.5 0.5 0.5 0.5 0.5 0.5 
$$ ##$PHASPR= (0..15)
3 3 3 3 3 3 3 3 3 3 3 3 3 3 3 3 
$$ ##$SHAPPR= (0..15)
1.6 1.6 1.6 1.6 1.6 1.6 1.6 1.6 1.6 1.6 1.6 1.6 1.6 1.6 1.6 1.6 
$$ ##END=
##$RELAX= 
##$BRUKER FILE EXP=prosol_History
$$ #*******************************************************************
$$ #
$$ # $Source: /sc/CvsTree/sc/gen/src/prg/scripts/tix/prosol/lib/lists/default,v $
$$ #
$$ # Copyright (c) 1999
$$ # BRUKER ANALYTIK GMBH
$$ # D-76287 Rheinstetten, Germany
$$ #
$$ # All Rights Reserved
$$ #
$$ #
$$ # $Id: default,v 1.11.6.4 2006/06/09 10:27:10 ber Exp $
$$ #
$$ #*******************************************************************
$$ #../conf/instr/spect/prosol/relations/default
$$ #avance-version (05/10/24)
$$ #
$$ #pulses
$$ #
$$ P[0]=P90[F1];				#  90 deg pulse F1
$$ P[1]=P90[F1];				#  90 deg pulse F1
$$ P[2]=P90[F1]*2;				# 180 deg pulse F1
$$ P[3]=P90[F2];				#  90 deg pulse F2
$$ P[4]=P90[F2]*2;				# 180 deg pulse F2
$$ P[5]=PTOC[F1]*0.66;			#  60 deg pulse F1, TOCSY 
$$ P[6]=PTOC[F1];				#  90 deg pulse F1, TOCSY
$$ P[7]=PTOC[F1]*2;			# 180 deg pulse F1, TOCSY
$$ P[8]=PSH3[F1];                          #  90 deg selective F1, WET
$$ P[9]=PTOC[F2];				#  90 deg pulse F2, TOCSY
$$ P[10]=PTOC[F2]*2;			# 180 deg pulse F2, TOCSY
$$ P[11]=PSH1[F1];				#  90 deg selective F1
$$ P[12]=PSH2[F1];				# 180 deg selective F1
$$ #
$$ P[14]=PSH3[F2];				# 180 deg inversion, adiabatic
$$ P[15]=TROE[F1];				# cw pulse F1, ROESY
$$ P[18]=PSH7[F1];				# off-resonance presat F1
$$ P[21]=P90[F3];				#  90 deg pulse F3
$$ P[22]=P90[F3]*2;			# 180 deg pulse F3
$$ P[23]=P90[F4];				#  90 deg pulse F4
$$ P[24]=PSH2[F2];				# 180 deg refocussing, adiabatic
$$ P[25]=PROE[F1]*2;			# 180 deg pulse, Shaka ROESY
$$ P[27]=P90[F1];				#  90 deg pulse F1, WATERGATE
$$ #
$$ P[29]=PSH8[F1];                         # flip back pulse
$$ P[31]=PSH15[F2];                        # 180 deg adiabatic, F2, 13C x-filter
$$ P[32]=PSH16[F1];                        # 180 deg adiabatic, F1, z-spoil
$$ #P[33]=PSH[F1];                         #  90 deg, F1, hadamard
$$ #P[34]=PSH[F1];                         # 180 deg, F1, hadamard
$$ #P[35]=PSH[F2];                         #  90 deg, F2, hadamard
$$ #P[36]=PSH[F2];                         # 180 deg, F2, hadamard
$$ #P[37]=PSH[F3];                         #  90 deg, F3, hadamard
$$ #P[38]=PSH[F3];                         # 180 deg, F3, hadamard
$$ #
$$ P[63]=PSH11[F2];                        # 180 deg adiabatic decoupling, F2, 13C
$$ #
$$ #decoupling pulses
$$ #
$$ PCPD[1]=PCPDP[F1];			# 90 deg pulse F1, dec.
$$ PCPD[2]=PCPDP[F2];			# 90 deg pulse F2, dec.
$$ PCPD[3]=PCPDP[F3];			# 90 deg pulse F3, dec.
$$ #
$$ #power levels
$$ #
$$ PL[1]=PL90[F1];				# high power, F1
$$ PL[2]=PL90[F2];				# high power, F2
$$ PL[3]=PL90[F3];				# high power, F3
$$ PL[4]=PL90[F4];				# high power, F4
$$ PL[9]=PLCW[F1];				# presat power, F1
$$ PL[10]=PLTOC[F1];			# TOCSY power, F1
$$ PL[11]=PLROE[F1];			# ROESY power, F1
$$ PL[12]=PLCPDP[F2];			# dec. power, F2
$$ PL[13]=PLCPD2[F2];			# dec. power 2, F2
$$ PL[14]=PLNOE[F2];			# low power cw, F2
$$ PL[15]=PLTOC[F2];			# TOCSY power, F2
$$ PL[16]=PLCPDP[F3];			# dec. power, F3
$$ PL[18]=PL90[F1];			# WATERGATE power, F1
$$ PL[19]=PLCPDP[F1];			# dec. power, F1
$$ PL[21]=PLCW[F2];			# 
$$ PL[23]=PLTOC[F3];			# TOCSY power, F3
$$ PL[24]=PLHD[F2];			# HD decoupling, F2
$$ PL[25]=PLSH8U[F2];			# Eretic, F2
$$ PL[27]=PLROE[F1];			# Shaka Spinlock
$$ PL[30]=PLCPDP[F2];			# dec. power, F2, 13C (=pl12)
$$ PL[31]=PLUSER2[F2];			# dec. power, F2, 13C, cw bilev
$$ #
$$ #shapes
$$ #
$$ SP[1]=PLSH1[F1];			#  90 deg selective F1
$$ SP[2]=PLSH2[F1];			# 180 deg selective F1
$$ SP[3]=PLSH3[F2];			# adiabatic 180 deg, F2, inversion
$$ SP[6]=PLSH7[F1];			# off-resonance presat F1
$$ SP[7]=PLSH2[F2];			# adiabatic 180 deg, F2, refocussing
$$ SP[11]=PLSH8[F1];                       # flip-back pulse, F1, H
$$ SP[14]=PLSH12[F2];			# adiab. bilev dec., F2, 13C
$$ SP[18]=PLSH15[F2];                      # adiabatic 180 deg, F2, 13C, x-filter
$$ SP[19]=PLSH3[F1] +0.87;                 #  90 deg, F1, wet
$$ SP[20]=PLSH3[F1] -1.04;                 #  90 deg, F1, wet
$$ SP[21]=PLSH3[F1] +2.27;                 #  90 deg, F1, wet
$$ SP[22]=PLSH3[F1] -5.05;                 #  90 deg, F1, wet
$$ #SP[23]=PLSH[F1];                       #  90 deg, F1, hadamard
$$ #SP[24]=PLSH[F1];                       # 180 deg, F1, hadamard
$$ #SP[25]=PLSH[F2];                       #  90 deg, F2, hadamard
$$ #SP[26]=PLSH[F2];                       # 180 deg, F2, hadamard
$$ #SP[27]=PLSH[F3];                       #  90 deg, F3, hadamard
$$ #SP[28]=PLSH[F3];                       # 180 deg, F3, hadamard
$$ SP[29]=PLSH16[F1];                      # adiabatic 180 deg, F1, z-spoil
$$ SP[31]=PLSH11[F2];			# adiab. dec., F2, 13C
$$ #
$$ SPNAM1=PNSH1[F1];			#
$$ SPNAM2=PNSH2[F1];			#
$$ SPNAM3=PNSH3[F2];			#
$$ SPNAM6=PNSH7[F1];			#
$$ SPNAM7=PNSH2[F2];			#
$$ SPNAM11=PNSH8[F1];                      #
$$ SPNAM14=PNSH12[F2];			#
$$ SPNAM15=PNSH8U[F2];			# Eretic, F2
$$ SPNAM18=PNSH15[F2];			#
$$ SPNAM19=PNSH3[F1];			#
$$ SPNAM20=PNSH3[F1];			#
$$ SPNAM21=PNSH3[F1];			#
$$ SPNAM22=PNSH3[F1];			#
$$ #SPNAM23=PNSH[];                        #
$$ #SPNAM24=PNSH[];                        #
$$ #SPNAM25=PNSH[];                        #
$$ #SPNAM26=PNSH[];                        #
$$ #SPNAM27=PNSH[];                        #
$$ #SPNAM28=PNSH[];                        #
$$ SPNAM29=PNSH16[F1];                     #
$$ SPNAM31=PNSH11[F2];			#
$$ #
$$ SPOAL[1]=PASH1[F1];			#
$$ SPOAL[2]=PASH2[F1];			#
$$ SPOAL[3]=PASH3[F2];			#
$$ SPOAL[6]=PASH7[F1];			#
$$ SPOAL[7]=PASH2[F2];			#
$$ SPOAL[11]=PASH8[F1];
$$ SPOAL[14]=PASH12[F2];			#
$$ SPOAL[18]=PASH15[F2];			#
$$ SPOAL[19]=PASH3[F1];			#
$$ SPOAL[20]=PASH3[F1];			#
$$ SPOAL[21]=PASH3[F1];			#
$$ SPOAL[22]=PASH3[F1];			#
$$ #SPOAL[23]=PASH[];			#
$$ #SPOAL[24]=PASH[];			#
$$ #SPOAL[25]=PASH[];			#
$$ #SPOAL[26]=PASH[];			#
$$ #SPOAL[27]=PASH[];			#
$$ #SPOAL[28]=PASH[];			#
$$ SPOAL[29]=PASH16[F1];                   #
$$ SPOAL[31]=PASH11[F2];			#
$$ #
$$ #global
$$ #
$$ D[9]=TTOC[F1];				#
$$ D[16]=D_grad;				#
$$ P[16]=P_grad1;				#
$$ P[17]=P_mlev;				#
$$ P[19]=P_grad2;				#
$$ P[20]=P_mlev;				#
$$ P[28]=P_hsqc;				#
$$ #
##$RELAX= 
##$BRUKER FILE EXP=pulseprogram
$$ # 1 "C:/Bruker/TOPSPIN/exp/stan/nmr/lists/pp/zgpr"
$$ ;zgpr
$$ ;avance-version (06/11/09)
$$ ;1D sequence with f1 presaturation
$$ ;
$$ ;$CLASS=HighRes
$$ ;$DIM=1D
$$ ;$TYPE=
$$ ;$SUBTYPE=
$$ ;$COMMENT=
$$ 
$$ 
$$ # 1 "C:/Bruker/TOPSPIN/exp/stan/nmr/lists/pp/Avance.incl" 1
$$ ;Avance2.incl
$$ ;   for 1
$$ ;
$$ ;avance-version (07/01/22)
$$ ;
$$ ;$CLASS=HighRes Incl
$$ ;$COMMENT=
$$ 
$$ 
$$ 
$$ 
$$ 
$$ 
$$ 
$$ 
$$ 
$$ 
$$ 
$$ 
$$ 
$$ 
$$ 
$$ 
$$ 
$$ 
$$ 
$$ 
$$ 
$$ 
$$ 
$$ 
$$ 
$$ 
$$ 
$$ 
$$ 
$$ 
$$ 
$$ 
$$ 
$$ 
$$ 
$$ 
$$ 
$$ 
$$ 
$$ 
$$ 
$$ 
$$ 
$$ 
$$ 
$$ 
$$ 
$$ 
$$ 
$$ 
$$ 
$$ 
$$ 
$$ 
$$ 
$$ 
$$ 
$$ 
$$ 
$$ 
$$ 
$$ 
$$ 
$$ 
$$ 
$$ 
$$ 
$$ 
$$ 
$$ 
$$ 
$$ 
$$ 
$$ 
$$ 
$$ 
$$ 
$$ 
$$ 
$$ 
$$ 
$$ 
$$ 
$$ 
$$ 
$$ 
$$ 
$$ 
$$ 
$$ 
$$ 
$$ 
$$ 
$$ 
$$ 
$$ 
$$ 
$$ 
$$ 
$$ 
$$ 
$$ 
$$ 
$$ 
$$ 
$$ 
$$ 
$$ 
$$ 
$$ 
$$ 
$$ 
$$ 
$$ 
$$ 
$$ 
$$ 
$$ 
$$ 
$$ 
$$ 
$$ 
$$ 
$$ 
$$ 
$$ 
$$ 
$$ 
$$ 
$$ 
$$ 
$$ 
$$ 
$$ ;$Id: Avance2.incl,v 1.10.6.7 2007/01/22 13:54:46 ber Exp $
$$ # 12 "C:/Bruker/TOPSPIN/exp/stan/nmr/lists/pp/zgpr" 2
$$ 
$$ 
$$ 
$$ "d12=20u"
$$ 
$$ 
$$ "acqt0=-p1*2/3.1416"
$$ 
$$ 
$$ # 1 "mc_line 21 file C:/Bruker/TOPSPIN/exp/stan/nmr/lists/pp/zgpr expanding definition part of mc command before ze"
$$ define delay MCWRK
$$ define delay MCREST
$$ "MCWRK = 0.500000*30m"
$$ "MCREST = 30m - 30m"
$$ # 21 "C:/Bruker/TOPSPIN/exp/stan/nmr/lists/pp/zgpr"
$$ 1 ze
$$ # 1 "mc_line 21 file C:/Bruker/TOPSPIN/exp/stan/nmr/lists/pp/zgpr expanding definition of mc command after ze"
$$ # 22 "C:/Bruker/TOPSPIN/exp/stan/nmr/lists/pp/zgpr"
$$ # 1 "mc_line 22 file C:/Bruker/TOPSPIN/exp/stan/nmr/lists/pp/zgpr expanding start label for mc command"
$$ 2 MCWRK  * 2
$$ LBLF0, MCREST
$$ # 23 "C:/Bruker/TOPSPIN/exp/stan/nmr/lists/pp/zgpr"
$$   d12 pl9:f1
$$   d1 cw:f1 ph29
$$   4u do:f1
$$   d12 pl1:f1
$$   p1 ph1
$$   go=2 ph31
$$ # 1 "mc_line 29 file C:/Bruker/TOPSPIN/exp/stan/nmr/lists/pp/zgpr expanding mc command in line"
$$   MCWRK wr #0
$$   MCWRK zd 
$$   lo to LBLF0 times td0
$$ 
$$ # 30 "C:/Bruker/TOPSPIN/exp/stan/nmr/lists/pp/zgpr"
$$ exit
$$ 
$$ 
$$ ph1=0 2 2 0 1 3 3 1
$$ ph29=0
$$ ph31=0 2 2 0 1 3 3 1
$$ 
$$ 
$$ ;pl1 : f1 channel - power level for pulse (default)
$$ ;pl9 : f1 channel - power level for presaturation
$$ ;p1 : f1 channel -  90 degree high power pulse
$$ ;d1 : relaxation delay; 1-5 * T1
$$ ;d12: delay for power switching                      [20 usec]
$$ ;NS: 1 * n, total number of scans: NS * TD0
$$ 
$$ 
$$ 
$$ ;$Id: zgpr,v 1.7.10.2 2006/11/10 11:04:15 ber Exp $
##$RELAX= 
##$BRUKER FILE EXP=uxnmr.par
$$ ##TITLE= Parameter file, TOPSPIN		Version 1.3
$$ ##JCAMPDX= 5.0
$$ ##DATATYPE= Parameter Values
$$ ##ORIGIN= Bruker BioSpin GmbH
$$ ##OWNER= Administrator
$$ $$ 2008-03-03 09:42:28.895 +0100  WUR\bruker@RIK1030
$$ $$ C:/Bruker/TOPSPIN/conf/instr/avance400/uxnmr.par
$$ ##$ACB= 0
$$ ##$ACBTAT= (0..15)
0 88 72 0 0 0 0 0 0 0 0 0 0 0 0 0 
$$ ##$ACBTBA= (0..15)
0 0 0 0 0 0 0 0 0 0 0 0 0 0 0 0 
$$ ##$ACBTCTL= (0..15)
0 0 0 0 0 0 0 0 0 0 0 0 0 0 0 0 
$$ ##$ACBTDI= (0..15)
0 102 102 0 0 0 0 0 0 0 0 0 0 0 0 0 
$$ ##$ACBTDM= (0..15)
0 10 10 0 0 0 0 0 0 0 0 0 0 0 0 0 
$$ ##$ACBTFHI= (0..15)
0 400 400 0 0 0 0 0 0 0 0 0 0 0 0 0 
$$ ##$ACBTFL= (0..15)
0 73 74 0 0 0 0 0 0 0 0 0 0 0 0 0 
$$ ##$ACBTFLO= (0..15)
0 14 14 0 0 0 0 0 0 0 0 0 0 0 0 0 
$$ ##$ACBTOUT= (0..15)
0 1 2 0 0 0 0 0 0 0 0 0 0 0 0 0 
$$ ##$ACBTPO= (0..15)
0 150000 60000 0 0 0 0 0 0 0 0 0 0 0 0 0 
$$ ##$ACBTPW= (0..15)
0 10 10 0 0 0 0 0 0 0 0 0 0 0 0 0 
$$ ##$ACBTSB= (0..15)
0 0 0 0 0 0 0 0 0 0 0 0 0 0 0 0 
$$ ##$ACBTY= <no>
$$ ##$AQSBDHW= (0..31)
255 255 1 4 4 255 255 255 0 0 255 255 255 255 255 255 255 255 255 0 255 
255 255 255 255 255 255 255 255 255 255 255 
$$ ##$AQSBDID= (0..31)
255 255 88 83 83 255 255 255 65 67 255 255 255 255 255 255 255 255 255 
66 255 255 255 255 255 255 255 255 255 255 255 255 
$$ ##$AQSBDNO= (0..31)
255 255 1 1 2 255 255 255 1 1 255 255 255 255 255 255 255 255 255 1 255 
255 255 255 255 255 255 255 255 255 255 255 
$$ ##$AQSBDTY= (0..31)
255 255 3 16 16 255 255 255 5 9 255 255 255 255 255 255 255 255 255 7 
255 255 255 255 255 255 255 255 255 255 255 255 
$$ ##$AQSBUAD= (0..31)
255 255 52 36 37 255 255 255 54 26 255 255 255 255 255 255 255 255 255 
32 255 255 255 255 255 255 255 255 255 255 255 255 
$$ ##$AQSECL= (0..31)
255 255 2 3 3 255 255 255 5 2 255 255 255 255 255 255 255 255 255 255 
255 255 255 255 255 255 255 255 255 255 255 255 
$$ ##$AQSECLS= (0..31)
255 255 3 2 2 255 255 255 0 0 255 255 255 255 255 255 255 255 255 255 
255 255 255 255 255 255 255 255 255 255 255 255 
$$ ##$ATT19F= (0..1)
0 0 
$$ ##$ATT1H= (0..1)
0 0 
$$ ##$ATT3H= (0..1)
0 0 
$$ ##$ATTX= (0..1)
0 0 
$$ ##$ATTY= (0..1)
0 0 
$$ ##$ATTZ= (0..1)
0 0 
$$ ##$BACSAIR= no
$$ ##$BACSCAP= 60
$$ ##$BACSDEL= 10
$$ ##$BACSFCM= no
$$ ##$BACSOPT= <>
$$ ##$BACSTY= <tty08>
$$ ##$BARPTY= <no>
$$ ##$BFREQ= 400.13
$$ ##$BIRDS= yes
$$ ##$BMPC= 0
$$ ##$BMPCTY= <no>
$$ ##$BPSUTY= <no>
$$ ##$BSMS= 1
$$ ##$BSMSTY= <tty02>
$$ ##$CFASMOD= (0..7)
1 1 1 1 1 1 1 1 
$$ ##$CFASMUL= (0..7)
1 1 1 1 1 1 1 1 
$$ ##$CNFTXDR= (0..7)
6 6 0 0 0 0 0 0 
$$ ##$COMDIG2= 0
$$ ##$CPDBTY= <no>
$$ ##$CRCOTY= <no>
$$ ##$DATSTAT= no
$$ ##$DIGI140= (0..7)
0 0 0 0 0 0 0 0 
$$ ##$DIGIB12= (0..7)
0 0 0 0 0 0 0 0 
$$ ##$DIGIB16= (0..7)
0 0 0 0 0 0 0 0 
$$ ##$DIGIFA= (0..7)
0 0 0 0 0 0 0 0 
$$ ##$DIGIHA= (0..7)
0 0 0 0 0 0 0 0 
$$ ##$DIGIHAF= (0..7)
0 0 0 0 0 0 0 0 
$$ ##$DIGIHRD= (0..7)
0 0 0 0 0 0 0 0 
$$ ##$DIGIIA= (0..7)
0 0 0 0 0 0 0 0 
$$ ##$DIGIO16= (0..7)
0 0 0 0 0 0 0 0 
$$ ##$DIGISA= (0..7)
1 0 0 0 0 0 0 0 
$$ ##$DIGISAF= (0..7)
0 0 0 0 0 0 0 0 
$$ ##$DIGISL= (0..7)
0 0 0 0 0 0 0 0 
$$ ##$DIGITYI= (0..7)
0 0 0 0 0 0 0 0 
$$ ##$DIGITYP= (0..7)
0 0 0 0 0 0 0 0 
$$ ##$DIGITZ= 0
$$ ##$DRU= no
$$ ##$FCUMEM= (0..7)
2093056 2093056 0 0 0 0 0 0 
$$ ##$FCUPAL= (0..7)
260 260 0 0 0 0 0 0 
$$ ##$FQMIX= 0
$$ ##$FUNCMOD= <>
$$ ##$GCUTYPE= 2
$$ ##$GTUTY= <no>
$$ ##$HFAC= 3
$$ ##$HPCU= 0
$$ ##$HPCUTY= <no>
$$ ##$HPTXLP= (0..3)
-1 -1 -1 -1 
$$ ##$HPTXPI= (0..3)
0 0 0 0 
$$ ##$HPTXPO= (0..3)
0 0 0 0 
$$ ##$HPTXTY= (0..3)
0 0 0 0 
$$ ##$IF451= 0
$$ ##$IFREQ= 1
$$ ##$INTFPR= 0
$$ ##$IPSO= no
$$ ##$LOCKTY= <tty03>
$$ ##$LOCSWID= 0
$$ ##$M2FAC= 0
$$ ##$MASTY= <no>
$$ ##$MEMPRM= 0
$$ ##$MHFAC= 0
$$ ##$MXFAC= 0
$$ ##$NAMPD1= <2H>
$$ ##$NAMPD10= <>
$$ ##$NAMPD11= <>
$$ ##$NAMPD12= <>
$$ ##$NAMPD13= <>
$$ ##$NAMPD14= <>
$$ ##$NAMPD15= <>
$$ ##$NAMPD16= <>
$$ ##$NAMPD2= <X-BB19F_2HS>
$$ ##$NAMPD3= <1H>
$$ ##$NAMPD4= <>
$$ ##$NAMPD5= <>
$$ ##$NAMPD6= <>
$$ ##$NAMPD7= <>
$$ ##$NAMPD8= <>
$$ ##$NAMPD9= <>
$$ ##$NFCU= 2
$$ ##$NMRCH= 0
$$ ##$NMRMEM= 0
$$ ##$NRCU= 1
$$ ##$NROUT= 1
$$ ##$PAMPF1= (0..15)
75 99 67 27 0 0 0 12 117 46 8 118 1 0 0 0 
$$ ##$PAMPF2= (0..15)
0 0 0 0 0 0 0 0 0 0 0 0 0 0 0 0 
$$ ##$PAMPF3= (0..15)
0 0 0 0 0 0 0 0 0 0 0 0 0 0 0 0 
$$ ##$PAMPF4= (0..15)
0 0 0 0 0 0 0 0 0 0 0 0 0 0 0 0 
$$ ##$PAMPF5= (0..15)
0 0 0 0 0 0 0 0 0 0 0 0 0 0 0 0 
$$ ##$PAMPF6= (0..15)
0 0 0 0 0 0 0 0 0 0 0 0 0 0 0 0 
$$ ##$PAMPF7= (0..15)
0 0 0 0 0 0 0 0 0 0 0 0 0 0 0 0 
$$ ##$PAMPF8= (0..15)
0 0 0 0 0 0 0 0 0 0 0 0 0 0 0 0 
$$ ##$PH4= 0
$$ ##$PHF4TY= <no>
$$ ##$POWCHK= no
$$ ##$PRAMD1= (0..7)
0 1048576 0 0 0 1048576 0 0 
$$ ##$PRAMD10= (0..7)
0 0 0 0 0 0 0 0 
$$ ##$PRAMD11= (0..7)
0 0 0 0 0 0 0 0 
$$ ##$PRAMD12= (0..7)
0 0 0 0 0 0 0 0 
$$ ##$PRAMD13= (0..7)
0 0 0 0 0 0 0 0 
$$ ##$PRAMD14= (0..7)
0 0 0 0 0 0 0 0 
$$ ##$PRAMD15= (0..7)
0 0 0 0 0 0 0 0 
$$ ##$PRAMD16= (0..7)
0 0 0 0 0 0 0 0 
$$ ##$PRAMD17= (0..7)
0 0 0 0 0 0 0 0 
$$ ##$PRAMD18= (0..7)
0 0 0 0 0 0 0 0 
$$ ##$PRAMD19= (0..7)
0 0 0 0 0 0 0 0 
$$ ##$PRAMD2= (0..7)
2147483644 2146435071 2147483647 134217727 2147483644 2146435071 2147483647 
134217727 
$$ ##$PRAMD20= (0..7)
0 0 0 0 0 0 0 0 
$$ ##$PRAMD21= (0..7)
0 0 0 0 0 0 0 0 
$$ ##$PRAMD3= (0..7)
2 0 0 0 2 0 0 0 
$$ ##$PRAMD4= (0..7)
2147483644 2146435071 2147483647 134217727 2147483644 2146435071 2147483647 
134217727 
$$ ##$PRAMD5= (0..7)
0 0 0 0 0 0 0 0 
$$ ##$PRAMD6= (0..7)
0 0 0 0 0 0 0 0 
$$ ##$PRAMD7= (0..7)
0 0 0 0 0 0 0 0 
$$ ##$PRAMD8= (0..7)
0 0 0 0 0 0 0 0 
$$ ##$PRAMD9= (0..7)
0 0 0 0 0 0 0 0 
$$ ##$PRAMLED= (0..1)
15 15 
$$ ##$PRAMP1= <tty01>
$$ ##$PRAMP2= <no>
$$ ##$PRAMP3= <no>
$$ ##$PRAMP4= <no>
$$ ##$PRAMP5= <no>
$$ ##$PRAMP6= <no>
$$ ##$PRAMP7= <no>
$$ ##$PRAMP8= <no>
$$ ##$PRAMPTP= 0
$$ ##$PREPTY= <no>
$$ ##$PRESHLD= 0
$$ ##$PTS160= -1
$$ ##$PTSA2X= (0..7)
0 0 0 0 0 0 0 0 
$$ ##$PTSF2X= (0..7)
0 0 0 0 0 0 0 0 
$$ ##$PTSFMX= (0..7)
429.9 429.9 0 0 0 0 0 0 
$$ ##$PULCHK= no
$$ ##$RCUCDS= (0..7)
8388608 0 0 0 0 0 0 0 
$$ ##$RCUCFS= (0..7)
4096 0 0 0 0 0 0 0 
$$ ##$RCUCSS= (0..7)
1048576 0 0 0 0 0 0 0 
$$ ##$RCUI2C1= (0..7)
78 0 0 0 0 0 0 0 
$$ ##$RCUI2C2= (0..7)
0 0 0 0 0 0 0 0 
$$ ##$RCUI2C3= (0..7)
0 0 0 0 0 0 0 0 
$$ ##$RCUI2C4= (0..7)
0 0 0 0 0 0 0 0 
$$ ##$RCUI2C5= (0..7)
0 0 0 0 0 0 0 0 
$$ ##$RCUI2C6= (0..7)
0 0 0 0 0 0 0 0 
$$ ##$RCUI2C7= (0..7)
0 0 0 0 0 0 0 0 
$$ ##$RCUI2C8= (0..7)
0 0 0 0 0 0 0 0 
$$ ##$RDCU= 0
$$ ##$RGTYPE= (0..7)
5 0 0 0 0 0 0 0 
$$ ##$RG_max= (0..7)
46341 0 0 0 0 0 0 0 
$$ ##$RG_min= (0..7)
1 0 0 0 0 0 0 0 
$$ ##$RG_tab1= (0..255)
1 1.1 1.3 1.4 1.6 1.8 2 2.2 2.5 2.8 3.2 3.6 4 4.5 5 5.7 6.3 7.1 8 9 10.1 
11.3 12.7 14.3 16 18 20.2 22.6 25.4 28.5 32 35.9 40.3 45.3 50.8 57 64 
71.8 80.6 90.5 101.6 114 128 143.7 161.3 181 203.2 228.1 256 287.4 322.5 
362 406.4 456.1 512 574.7 645.1 724.1 812.7 912.3 1024 1149.4 1290.2 1448.2 
1625.5 1824.6 2048 2298.8 2580.3 2896.3 3251 3649.1 4096 4597.6 5160.6 
5792.6 6502 7298.2 8192 9195.2 10321.3 11585.2 13004 14596.5 16384 18390.4 
20642.5 23170.5 26008 29193 32768 36780.8 41285.1 46341 -1 -1 -1 -1 -1 
-1 -1 -1 -1 -1 -1 -1 -1 -1 -1 -1 -1 -1 -1 -1 -1 -1 -1 -1 -1 -1 -1 -1 -1 
-1 -1 -1 -1 -1 -1 -1 -1 -1 -1 -1 -1 -1 -1 -1 -1 -1 -1 -1 -1 -1 -1 -1 -1 
-1 -1 -1 -1 -1 -1 -1 -1 -1 -1 -1 -1 -1 -1 -1 -1 -1 -1 -1 -1 -1 -1 -1 -1 
-1 -1 -1 -1 -1 -1 -1 -1 -1 -1 -1 -1 -1 -1 -1 -1 -1 -1 -1 -1 -1 -1 -1 -1 
-1 -1 -1 -1 -1 -1 -1 -1 -1 -1 -1 -1 -1 -1 -1 -1 -1 -1 -1 -1 -1 -1 -1 -1 
-1 -1 -1 -1 -1 -1 -1 -1 -1 -1 -1 -1 -1 -1 -1 -1 -1 -1 -1 -1 -1 -1 -1 -1 
-1 -1 -1 -1 -1 -1 -1 -1 -1 -1 -1 -1 -1 
$$ ##$RG_tab2= (0..255)
-1 -1 -1 -1 -1 -1 -1 -1 -1 -1 -1 -1 -1 -1 -1 -1 -1 -1 -1 -1 -1 -1 -1 -1 
-1 -1 -1 -1 -1 -1 -1 -1 -1 -1 -1 -1 -1 -1 -1 -1 -1 -1 -1 -1 -1 -1 -1 -1 
-1 -1 -1 -1 -1 -1 -1 -1 -1 -1 -1 -1 -1 -1 -1 -1 -1 -1 -1 -1 -1 -1 -1 -1 
-1 -1 -1 -1 -1 -1 -1 -1 -1 -1 -1 -1 -1 -1 -1 -1 -1 -1 -1 -1 -1 -1 -1 -1 
-1 -1 -1 -1 -1 -1 -1 -1 -1 -1 -1 -1 -1 -1 -1 -1 -1 -1 -1 -1 -1 -1 -1 -1 
-1 -1 -1 -1 -1 -1 -1 -1 -1 -1 -1 -1 -1 -1 -1 -1 -1 -1 -1 -1 -1 -1 -1 -1 
-1 -1 -1 -1 -1 -1 -1 -1 -1 -1 -1 -1 -1 -1 -1 -1 -1 -1 -1 -1 -1 -1 -1 -1 
-1 -1 -1 -1 -1 -1 -1 -1 -1 -1 -1 -1 -1 -1 -1 -1 -1 -1 -1 -1 -1 -1 -1 -1 
-1 -1 -1 -1 -1 -1 -1 -1 -1 -1 -1 -1 -1 -1 -1 -1 -1 -1 -1 -1 -1 -1 -1 -1 
-1 -1 -1 -1 -1 -1 -1 -1 -1 -1 -1 -1 -1 -1 -1 -1 -1 -1 -1 -1 -1 -1 -1 -1 
-1 -1 -1 -1 -1 -1 -1 -1 -1 -1 -1 -1 -1 -1 -1 -1 
$$ ##$RG_tab3= (0..255)
-1 -1 -1 -1 -1 -1 -1 -1 -1 -1 -1 -1 -1 -1 -1 -1 -1 -1 -1 -1 -1 -1 -1 -1 
-1 -1 -1 -1 -1 -1 -1 -1 -1 -1 -1 -1 -1 -1 -1 -1 -1 -1 -1 -1 -1 -1 -1 -1 
-1 -1 -1 -1 -1 -1 -1 -1 -1 -1 -1 -1 -1 -1 -1 -1 -1 -1 -1 -1 -1 -1 -1 -1 
-1 -1 -1 -1 -1 -1 -1 -1 -1 -1 -1 -1 -1 -1 -1 -1 -1 -1 -1 -1 -1 -1 -1 -1 
-1 -1 -1 -1 -1 -1 -1 -1 -1 -1 -1 -1 -1 -1 -1 -1 -1 -1 -1 -1 -1 -1 -1 -1 
-1 -1 -1 -1 -1 -1 -1 -1 -1 -1 -1 -1 -1 -1 -1 -1 -1 -1 -1 -1 -1 -1 -1 -1 
-1 -1 -1 -1 -1 -1 -1 -1 -1 -1 -1 -1 -1 -1 -1 -1 -1 -1 -1 -1 -1 -1 -1 -1 
-1 -1 -1 -1 -1 -1 -1 -1 -1 -1 -1 -1 -1 -1 -1 -1 -1 -1 -1 -1 -1 -1 -1 -1 
-1 -1 -1 -1 -1 -1 -1 -1 -1 -1 -1 -1 -1 -1 -1 -1 -1 -1 -1 -1 -1 -1 -1 -1 
-1 -1 -1 -1 -1 -1 -1 -1 -1 -1 -1 -1 -1 -1 -1 -1 -1 -1 -1 -1 -1 -1 -1 -1 
-1 -1 -1 -1 -1 -1 -1 -1 -1 -1 -1 -1 -1 -1 -1 -1 
$$ ##$RG_tab4= (0..255)
-1 -1 -1 -1 -1 -1 -1 -1 -1 -1 -1 -1 -1 -1 -1 -1 -1 -1 -1 -1 -1 -1 -1 -1 
-1 -1 -1 -1 -1 -1 -1 -1 -1 -1 -1 -1 -1 -1 -1 -1 -1 -1 -1 -1 -1 -1 -1 -1 
-1 -1 -1 -1 -1 -1 -1 -1 -1 -1 -1 -1 -1 -1 -1 -1 -1 -1 -1 -1 -1 -1 -1 -1 
-1 -1 -1 -1 -1 -1 -1 -1 -1 -1 -1 -1 -1 -1 -1 -1 -1 -1 -1 -1 -1 -1 -1 -1 
-1 -1 -1 -1 -1 -1 -1 -1 -1 -1 -1 -1 -1 -1 -1 -1 -1 -1 -1 -1 -1 -1 -1 -1 
-1 -1 -1 -1 -1 -1 -1 -1 -1 -1 -1 -1 -1 -1 -1 -1 -1 -1 -1 -1 -1 -1 -1 -1 
-1 -1 -1 -1 -1 -1 -1 -1 -1 -1 -1 -1 -1 -1 -1 -1 -1 -1 -1 -1 -1 -1 -1 -1 
-1 -1 -1 -1 -1 -1 -1 -1 -1 -1 -1 -1 -1 -1 -1 -1 -1 -1 -1 -1 -1 -1 -1 -1 
-1 -1 -1 -1 -1 -1 -1 -1 -1 -1 -1 -1 -1 -1 -1 -1 -1 -1 -1 -1 -1 -1 -1 -1 
-1 -1 -1 -1 -1 -1 -1 -1 -1 -1 -1 -1 -1 -1 -1 -1 -1 -1 -1 -1 -1 -1 -1 -1 
-1 -1 -1 -1 -1 -1 -1 -1 -1 -1 -1 -1 -1 -1 -1 -1 
$$ ##$RG_tab5= (0..255)
-1 -1 -1 -1 -1 -1 -1 -1 -1 -1 -1 -1 -1 -1 -1 -1 -1 -1 -1 -1 -1 -1 -1 -1 
-1 -1 -1 -1 -1 -1 -1 -1 -1 -1 -1 -1 -1 -1 -1 -1 -1 -1 -1 -1 -1 -1 -1 -1 
-1 -1 -1 -1 -1 -1 -1 -1 -1 -1 -1 -1 -1 -1 -1 -1 -1 -1 -1 -1 -1 -1 -1 -1 
-1 -1 -1 -1 -1 -1 -1 -1 -1 -1 -1 -1 -1 -1 -1 -1 -1 -1 -1 -1 -1 -1 -1 -1 
-1 -1 -1 -1 -1 -1 -1 -1 -1 -1 -1 -1 -1 -1 -1 -1 -1 -1 -1 -1 -1 -1 -1 -1 
-1 -1 -1 -1 -1 -1 -1 -1 -1 -1 -1 -1 -1 -1 -1 -1 -1 -1 -1 -1 -1 -1 -1 -1 
-1 -1 -1 -1 -1 -1 -1 -1 -1 -1 -1 -1 -1 -1 -1 -1 -1 -1 -1 -1 -1 -1 -1 -1 
-1 -1 -1 -1 -1 -1 -1 -1 -1 -1 -1 -1 -1 -1 -1 -1 -1 -1 -1 -1 -1 -1 -1 -1 
-1 -1 -1 -1 -1 -1 -1 -1 -1 -1 -1 -1 -1 -1 -1 -1 -1 -1 -1 -1 -1 -1 -1 -1 
-1 -1 -1 -1 -1 -1 -1 -1 -1 -1 -1 -1 -1 -1 -1 -1 -1 -1 -1 -1 -1 -1 -1 -1 
-1 -1 -1 -1 -1 -1 -1 -1 -1 -1 -1 -1 -1 -1 -1 -1 
$$ ##$RG_tab6= (0..255)
-1 -1 -1 -1 -1 -1 -1 -1 -1 -1 -1 -1 -1 -1 -1 -1 -1 -1 -1 -1 -1 -1 -1 -1 
-1 -1 -1 -1 -1 -1 -1 -1 -1 -1 -1 -1 -1 -1 -1 -1 -1 -1 -1 -1 -1 -1 -1 -1 
-1 -1 -1 -1 -1 -1 -1 -1 -1 -1 -1 -1 -1 -1 -1 -1 -1 -1 -1 -1 -1 -1 -1 -1 
-1 -1 -1 -1 -1 -1 -1 -1 -1 -1 -1 -1 -1 -1 -1 -1 -1 -1 -1 -1 -1 -1 -1 -1 
-1 -1 -1 -1 -1 -1 -1 -1 -1 -1 -1 -1 -1 -1 -1 -1 -1 -1 -1 -1 -1 -1 -1 -1 
-1 -1 -1 -1 -1 -1 -1 -1 -1 -1 -1 -1 -1 -1 -1 -1 -1 -1 -1 -1 -1 -1 -1 -1 
-1 -1 -1 -1 -1 -1 -1 -1 -1 -1 -1 -1 -1 -1 -1 -1 -1 -1 -1 -1 -1 -1 -1 -1 
-1 -1 -1 -1 -1 -1 -1 -1 -1 -1 -1 -1 -1 -1 -1 -1 -1 -1 -1 -1 -1 -1 -1 -1 
-1 -1 -1 -1 -1 -1 -1 -1 -1 -1 -1 -1 -1 -1 -1 -1 -1 -1 -1 -1 -1 -1 -1 -1 
-1 -1 -1 -1 -1 -1 -1 -1 -1 -1 -1 -1 -1 -1 -1 -1 -1 -1 -1 -1 -1 -1 -1 -1 
-1 -1 -1 -1 -1 -1 -1 -1 -1 -1 -1 -1 -1 -1 -1 -1 
$$ ##$RG_tab7= (0..255)
-1 -1 -1 -1 -1 -1 -1 -1 -1 -1 -1 -1 -1 -1 -1 -1 -1 -1 -1 -1 -1 -1 -1 -1 
-1 -1 -1 -1 -1 -1 -1 -1 -1 -1 -1 -1 -1 -1 -1 -1 -1 -1 -1 -1 -1 -1 -1 -1 
-1 -1 -1 -1 -1 -1 -1 -1 -1 -1 -1 -1 -1 -1 -1 -1 -1 -1 -1 -1 -1 -1 -1 -1 
-1 -1 -1 -1 -1 -1 -1 -1 -1 -1 -1 -1 -1 -1 -1 -1 -1 -1 -1 -1 -1 -1 -1 -1 
-1 -1 -1 -1 -1 -1 -1 -1 -1 -1 -1 -1 -1 -1 -1 -1 -1 -1 -1 -1 -1 -1 -1 -1 
-1 -1 -1 -1 -1 -1 -1 -1 -1 -1 -1 -1 -1 -1 -1 -1 -1 -1 -1 -1 -1 -1 -1 -1 
-1 -1 -1 -1 -1 -1 -1 -1 -1 -1 -1 -1 -1 -1 -1 -1 -1 -1 -1 -1 -1 -1 -1 -1 
-1 -1 -1 -1 -1 -1 -1 -1 -1 -1 -1 -1 -1 -1 -1 -1 -1 -1 -1 -1 -1 -1 -1 -1 
-1 -1 -1 -1 -1 -1 -1 -1 -1 -1 -1 -1 -1 -1 -1 -1 -1 -1 -1 -1 -1 -1 -1 -1 
-1 -1 -1 -1 -1 -1 -1 -1 -1 -1 -1 -1 -1 -1 -1 -1 -1 -1 -1 -1 -1 -1 -1 -1 
-1 -1 -1 -1 -1 -1 -1 -1 -1 -1 -1 -1 -1 -1 -1 -1 
$$ ##$RG_tab8= (0..255)
-1 -1 -1 -1 -1 -1 -1 -1 -1 -1 -1 -1 -1 -1 -1 -1 -1 -1 -1 -1 -1 -1 -1 -1 
-1 -1 -1 -1 -1 -1 -1 -1 -1 -1 -1 -1 -1 -1 -1 -1 -1 -1 -1 -1 -1 -1 -1 -1 
-1 -1 -1 -1 -1 -1 -1 -1 -1 -1 -1 -1 -1 -1 -1 -1 -1 -1 -1 -1 -1 -1 -1 -1 
-1 -1 -1 -1 -1 -1 -1 -1 -1 -1 -1 -1 -1 -1 -1 -1 -1 -1 -1 -1 -1 -1 -1 -1 
-1 -1 -1 -1 -1 -1 -1 -1 -1 -1 -1 -1 -1 -1 -1 -1 -1 -1 -1 -1 -1 -1 -1 -1 
-1 -1 -1 -1 -1 -1 -1 -1 -1 -1 -1 -1 -1 -1 -1 -1 -1 -1 -1 -1 -1 -1 -1 -1 
-1 -1 -1 -1 -1 -1 -1 -1 -1 -1 -1 -1 -1 -1 -1 -1 -1 -1 -1 -1 -1 -1 -1 -1 
-1 -1 -1 -1 -1 -1 -1 -1 -1 -1 -1 -1 -1 -1 -1 -1 -1 -1 -1 -1 -1 -1 -1 -1 
-1 -1 -1 -1 -1 -1 -1 -1 -1 -1 -1 -1 -1 -1 -1 -1 -1 -1 -1 -1 -1 -1 -1 -1 
-1 -1 -1 -1 -1 -1 -1 -1 -1 -1 -1 -1 -1 -1 -1 -1 -1 -1 -1 -1 -1 -1 -1 -1 
-1 -1 -1 -1 -1 -1 -1 -1 -1 -1 -1 -1 -1 -1 -1 -1 
$$ ##$ROUTER= 3
$$ ##$RX22TY= <tty10>
$$ ##$SCMTY= <no>
$$ ##$SPECTR= 5
$$ ##$SY2FLAG= 0
$$ ##$TFXNUM= 0
$$ ##$TRIPLO2= 0
$$ ##$VTUTY= <tty05>
$$ ##$WBREFAM= (0..15)
100 100 100 100 100 100 100 100 100 100 100 100 100 100 100 100 
$$ ##$WBREFPH= (0..15)
0 0 0 0 0 0 0 0 0 0 0 0 0 0 0 0 
$$ ##$XFAC= 2
$$ ##END=
##$RELAX= 
$$ Bruker specific parameters
$$ --------------------------
##$DU= <P:\NMR-data>
##$EXPNO= 1
##$NAME= <NMR_polar_TCDD_p30.1D>
##$PROCNO= 1
##$TYPE= <nmr>
##$USER= <Ainhoa_raw_data>
##$ACQT0= -4.83829889523336
##$AMP= (0..31)
100 100 100 100 100 100 100 100 100 100 100 100 100 100 100 100 100 100
100 100 100 100 100 100 100 100 100 100 100 100 100 100
##$ANAVPT= -1
##$AQSEQ= 0
##$AQ_mod= 3
##$AUNM= <au_zg>
##$AUTOPOS= <16 >
##$BF1= 400.13
##$BF2= 100.612769
##$BF3= 400.13
##$BF4= 400.13
##$BF5= 500.13
##$BF6= 500.13
##$BF7= 500.13
##$BF8= 500.13
##$BYTORDA= 0
##$CFDGTYP= 0
##$CFRGTYP= 5
##$CHEMSTR= <none>
##$CNST= (0..63)
1 1 145 1 1 1 1 1 1 1 1 1 1 1 1 1 1 1 1 1 1 1 1 1 1 1 1 1 1 1 1 1 1 1 1
1 1 1 1 1 1 1 1 1 1 1 1 1 1 1 1 1 1 1 1 1 1 1 1 1 1 1 1 1
##$CPDPRG= <>
##$CPDPRG1= <>
##$CPDPRG2= <>
##$CPDPRG3= <>
##$CPDPRG4= <mlev>
##$CPDPRG5= <mlev>
##$CPDPRG6= <mlev>
##$CPDPRG7= <mlev>
##$CPDPRG8= <mlev>
##$CPDPRGB= <>
##$CPDPRGT= <>
##$D= (0..63)
0 2 0 0 0 0 0 0 0 0.06 0 0 2e-005 0 0 0 0.0002 0 0 0 0 0 0 0 0 0 0 0 0
0 0 0 0 0 0 0 0 0 0 0 0 0 0 0 0 0 0 0 0 0 0 0 0 0 0 0 0 0 0 0 0 0 0 0
##$DATE= 1214946641
##$DBL= (0..7)
120 120 120 120 120 120 120 120
##$DBP= (0..7)
150 150 150 150 150 150 150 150
##$DBP07= 0
##$DBPNAM0= <>
##$DBPNAM1= <>
##$DBPNAM2= <>
##$DBPNAM3= <>
##$DBPNAM4= <>
##$DBPNAM5= <>
##$DBPNAM6= <>
##$DBPNAM7= <>
##$DBPOAL= (0..7)
0.5 0.5 0.5 0.5 0.5 0.5 0.5 0.5
##$DBPOFFS= (0..7)
0 0 0 0 0 0 0 0
##$DE= 6
##$DECBNUC= <off>
##$DECIM= 24
##$DECNUC= <off>
##$DECSTAT= 4
##$DIGMOD= 0
##$DIGTYP= 7
##$DL= (0..7)
0 120 120 120 120 120 120 120
##$DP= (0..7)
150 150 150 150 150 150 150 150
##$DP07= 0
##$DPNAME0= <>
##$DPNAME1= <>
##$DPNAME2= <>
##$DPNAME3= <>
##$DPNAME4= <>
##$DPNAME5= <>
##$DPNAME6= <>
##$DPNAME7= <>
##$DPOAL= (0..7)
0.5 0.5 0.5 0.5 0.5 0.5 0.5 0.5
##$DPOFFS= (0..7)
0 0 0 0 0 0 0 0
##$DQDMODE= 0
##$DR= 18
##$DS= 4
##$DSLIST= <SSSSSSSSSSSSSSS>
##$DSPFIRM= 0
##$DSPFVS= -1
##$DTYPA= 0
##$EXP= <AID_d2o>
##$F1LIST= <111111111111111>
##$F2LIST= <222222222222222>
##$F3LIST= <333333333333333>
##$FCUCHAN= (0..9)
0 2 1 0 0 0 0 0 0 0
##$FL1= 90
##$FL2= 90
##$FL3= 90
##$FL4= 90
##$FOV= 20
##$FQ1LIST= <freqlist>
##$FQ2LIST= <freqlist>
##$FQ3LIST= <freqlist>
##$FQ4LIST= <freqlist>
##$FQ5LIST= <freqlist>
##$FQ6LIST= <freqlist>
##$FQ7LIST= <freqlist>
##$FQ8LIST= <freqlist>
##$FRQLO3= 1882485.02994012
##$FRQLO3N= 0
##$FS= (0..7)
83 83 83 83 83 83 83 83
##$FTLPGN= 0
##$FW= 90000
##$FnMODE= 0
##$FnTYPE= 0
##$GP031= 0
##$GPNAM0= <sine.100>
##$GPNAM1= <sine.100>
##$GPNAM10= <sine.100>
##$GPNAM11= <sine.100>
##$GPNAM12= <sine.100>
##$GPNAM13= <sine.100>
##$GPNAM14= <sine.100>
##$GPNAM15= <sine.100>
##$GPNAM16= <sine.100>
##$GPNAM17= <sine.100>
##$GPNAM18= <sine.100>
##$GPNAM19= <sine.100>
##$GPNAM2= <sine.100>
##$GPNAM20= <sine.100>
##$GPNAM21= <sine.100>
##$GPNAM22= <sine.100>
##$GPNAM23= <sine.100>
##$GPNAM24= <sine.100>
##$GPNAM25= <sine.100>
##$GPNAM26= <sine.100>
##$GPNAM27= <sine.100>
##$GPNAM28= <sine.100>
##$GPNAM29= <sine.100>
##$GPNAM3= <sine.100>
##$GPNAM30= <sine.100>
##$GPNAM31= <sine.100>
##$GPNAM4= <sine.100>
##$GPNAM5= <sine.100>
##$GPNAM6= <sine.100>
##$GPNAM7= <sine.100>
##$GPNAM8= <sine.100>
##$GPNAM9= <sine.100>
##$GPX= (0..31)
0 0 0 0 0 0 0 0 0 0 0 0 0 0 0 0 0 0 0 0 0 0 0 0 0 0 0 0 0 0 0 0
##$GPY= (0..31)
0 0 0 0 0 0 0 0 0 0 0 0 0 0 0 0 0 0 0 0 0 0 0 0 0 0 0 0 0 0 0 0
##$GPZ= (0..31)
0 0 0 0 0 0 0 0 0 0 0 0 0 0 0 0 0 0 0 0 0 0 0 0 0 0 0 0 0 0 0 0
##$GRDPROG= <>
##$GRPDLY= -1
##$HDDUTY= 20
##$HDRATE= 20
##$HGAIN= (0..3)
0 0 0 0
##$HL1= 1
##$HL2= 35
##$HL3= 16
##$HL4= 17
##$HOLDER= 0
##$HPMOD= (0..7)
0 0 0 0 0 0 0 0
##$HPPRGN= 0
##$IN= (0..63)
0.001 0.001 0.001 0.001 0.001 0.001 0.001 0.001 0.001 0.001 0.001 0.001
0.001 0.001 0.001 0.001 0.001 0.001 0.001 0.001 0.001 0.001 0.001 0.001
0.001 0.001 0.001 0.001 0.001 0.001 0.001 0.001 0.001 0.001 0.001 0.001
0.001 0.001 0.001 0.001 0.001 0.001 0.001 0.001 0.001 0.001 0.001 0.001
0.001 0.001 0.001 0.001 0.001 0.001 0.001 0.001 0.001 0.001 0.001 0.001
0.001 0.001 0.001 0.001
##$INF= (0..7)
0 0 0 0 0 0 0 0
##$INP= (0..63)
0 0 0 0 0 0 0 0 0 0 0 0 0 0 0 0 0 0 0 0 0 0 0 0 0 0 0 0 0 0 0 0 0 0 0 0
0 0 0 0 0 0 0 0 0 0 0 0 0 0 0 0 0 0 0 0 0 0 0 0 0 0 0 0
##$INSTRUM= <avance400>
##$L= (0..31)
1 1 1 1 1 1 1 1 1 1 1 1 1 1 1 1 1 1 1 1 1 1 1 1 1 1 1 1 1 1 1 1
##$LFILTER= 200
##$LGAIN= -5
##$LINPSTP= 10
##$LOCKED= yes
##$LOCKFLD= 3193
##$LOCKGN= 97.3000030517578
##$LOCKPOW= -25
##$LOCKPPM= 4.69999980926514
##$LOCNUC= <2H>
##$LOCPHAS= 356
##$LOCSHFT= yes
##$LOCSW= 0
##$LTIME= 0.200000002980232
##$MASR= 4200
##$MASRLST= <masrlst>
##$NBL= 1
##$NC= -2
##$NLOGCH= 1
##$NS= 1024
##$NUC1= <1H>
##$NUC2= <13C>
##$NUC3= <off>
##$NUC4= <off>
##$NUC5= <off>
##$NUC6= <off>
##$NUC7= <off>
##$NUC8= <off>
##$NUCLEI= 0
##$NUCLEUS= <off>
##$O1= 1885.29
##$O2= 4979.85804243228
##$O3= 1900.52349393
##$O4= 1900.52349393
##$O5= 0
##$O6= 0
##$O7= 0
##$O8= 0
##$OBSCHAN= (0..9)
0 0 0 0 0 0 0 0 0 0
##$OVERFLW= 0
##$P= (0..63)
7.6 7.6 15.2 14.9 29.8 16.5 25 50 0 0 0 0 0 0 0 200000 1000 2500 0 600
2500 0 0 0 0 200 0 7.6 1000 0 0 0 0 0 0 0 0 0 0 0 0 0 0 0 0 0 0 0 0 0 0
0 0 0 0 0 0 0 0 0 0 0 0 0
##$PACOIL= (0..15)
0 0 0 0 0 0 0 0 0 0 0 0 0 0 0 0
##$PAPS= 2
##$PARMODE= 0
##$PCPD= (0..9)
100 100 70 100 100 100 100 100 100 100
##$PHCOR= (0..31)
0 0 0 0 0 0 0 0 0 0 0 0 0 0 0 0 0 0 0 0 0 0 0 0 0 0 0 0 0 0 0 0
##$PHLIST= <>
##$PHP= 1
##$PH_ref= 0
##$PL= (0..63)
120 0 -4 120 120 120 120 120 120 80 10.34 22.38 9 120 120 120 120 120 0
120 120 120 120 120 120 120 120 22.38 120 120 9 120 120 120 120 120 120
120 120 120 120 120 120 120 120 120 120 120 120 120 120 120 120 120 120
120 120 120 120 120 120 120 120 120
##$PLSTEP= 0.1
##$PLSTRT= -6
##$POWMOD= 0
##$PQPHASE= 0
##$PQSCALE= 0
##$PR= 1
##$PRECHAN= (0..15)
-1 1 2 -1 -1 -1 -1 -1 -1 -1 -1 -1 -1 -1 -1 -1
##$PRGAIN= 0
##$PROBHD= <5 mm PABBI 1H-BB Z-GRD Z811201/0006
>
##$PROSOL= no
##$PULPROG= <zgpr>
##$PW= 0
##$PYNM= <acqu.py>
##$QNP= 1
##$RD= 0
##$RECCHAN= (0..15)
-1 -1 -1 -1 -1 -1 -1 -1 -1 -1 -1 -1 -1 -1 -1 -1
##$RECPH= 0
##$RECPRE= (0..15)
-1 -1 -1 -1 -1 -1 -1 -1 -1 -1 -1 -1 -1 -1 -1 -1
##$RECPRFX= (0..15)
-1 -1 -1 -1 -1 -1 -1 -1 -1 -1 -1 -1 -1 -1 -1 -1
##$RECSEL= (0..15)
0 0 0 0 0 0 0 0 0 0 0 0 0 0 0 0
##$RG= 406.4
##$RO= 0
##$ROUTWD1= (0..23)
0 0 0 0 0 0 0 0 0 0 0 0 0 0 0 0 0 0 0 0 1 1 0 0
##$ROUTWD2= (0..23)
0 0 0 0 0 1 0 0 0 0 0 0 0 0 0 0 0 0 1 0 1 1 0 0
##$RSEL= (0..9)
0 1 2 0 0 0 0 0 0 0
##$S= (0..7)
83 4 83 83 83 83 83 83
##$SEOUT= 0
##$SFO1= 400.13188529
##$SFO2= 100.617748858042
##$SFO3= 400.131900523494
##$SFO4= 400.131900523494
##$SFO5= 500.13
##$SFO6= 500.13
##$SFO7= 500.13
##$SFO8= 500.13
##$SOLVENT= <D2O>
##$SP= (0..31)
1 120 120 120 0 0 120 120 0 0 0 120 0 0 120 0 150 150 120 120.87 118.96
122.27 114.95 150 150 150 150 150 150 120 120 120
##$SP07= 0
##$SPECTR= 0
##$SPNAM0= <gauss>
##$SPNAM1= <Gaus1.1000>
##$SPNAM10= <gauss>
##$SPNAM11= <Gaus1.1000>
##$SPNAM12= <gauss>
##$SPNAM13= <gauss>
##$SPNAM14= <Gaus1.1000>
##$SPNAM15= <Gaus1.1000>
##$SPNAM16= <gauss>
##$SPNAM17= <gauss>
##$SPNAM18= <Gaus1.1000>
##$SPNAM19= <Gaus1.1000>
##$SPNAM2= <Gaus1.1000>
##$SPNAM20= <Gaus1.1000>
##$SPNAM21= <Gaus1.1000>
##$SPNAM22= <Gaus1.1000>
##$SPNAM23= <gauss>
##$SPNAM24= <gauss>
##$SPNAM25= <gauss>
##$SPNAM26= <gauss>
##$SPNAM27= <gauss>
##$SPNAM28= <gauss>
##$SPNAM29= <Gaus1.1000>
##$SPNAM3= <Gaus1.1000>
##$SPNAM30= <Gaus1.1000>
##$SPNAM31= <Gaus1.1000>
##$SPNAM4= <gauss>
##$SPNAM5= <gauss>
##$SPNAM6= <Gaus1.1000>
##$SPNAM7= <Gaus1.1000>
##$SPNAM8= <gauss>
##$SPNAM9= <gauss>
##$SPOAL= (0..31)
0.5 0.5 0.5 0.5 0.5 0.5 0.5 0.5 0.5 0.5 0.5 0.5 0.5 0.5 0.5 0.5 0.5 0.5
0.5 0.5 0.5 0.5 0.5 0.5 0.5 0.5 0.5 0.5 0.5 0.5 0.5 0.5
##$SPOFFS= (0..31)
0 0 0 0 0 0 0 0 0 0 0 0 0 0 0 0 0 0 0 0 0 0 0 0 0 0 0 0 0 0 0 0
##$SUBNAM0= <"">
##$SUBNAM1= <"">
##$SUBNAM2= <"">
##$SUBNAM3= <"">
##$SUBNAM4= <"">
##$SUBNAM5= <"">
##$SUBNAM6= <"">
##$SUBNAM7= <"">
##$SUBNAM8= <"">
##$SUBNAM9= <"">
##$SW= 12.4709380669908
##$SWIBOX= (0..15)
0 1 2 0 0 0 0 0 0 0 0 0 0 0 0 0
##$SW_h= 4990.01996007984
##$SWfinal= 0
##$TD= 16244
##$TD0= 1
##$TE= 301.7
##$TE2= 300
##$TE3= 300
##$TEG= 300
##$TL= (0..7)
0 120 120 120 120 120 120 120
##$TP= (0..7)
150 150 150 150 150 150 150 150
##$TP07= 0
##$TPNAME0= <>
##$TPNAME1= <>
##$TPNAME2= <>
##$TPNAME3= <>
##$TPNAME4= <>
##$TPNAME5= <>
##$TPNAME6= <>
##$TPNAME7= <>
##$TPOAL= (0..7)
0.5 0.5 0.5 0.5 0.5 0.5 0.5 0.5
##$TPOFFS= (0..7)
0 0 0 0 0 0 0 0
##$TUNHIN= 0
##$TUNHOUT= 0
##$TUNXOUT= 0
##$USERA1= <user>
##$USERA2= <user>
##$USERA3= <user>
##$USERA4= <user>
##$USERA5= <user>
##$V9= 5
##$VALIST= <valist>
##$VCLIST= <CCCCCCCCCCCCCCC>
##$VD= 0
##$VDLIST= <DDDDDDDDDDDDDDD>
##$VPLIST= <PPPPPPPPPPPPPPP>
##$VTLIST= <TTTTTTTTTTTTTTT>
##$WBST= 1024
##$WBSW= 15.53612
##$XGAIN= (0..3)
0 0 0 0
##$XL= 0
##$YL= 0
##$YMAX_a= 25106456
##$YMIN_a= -20265143
##$ZGOPTNS= <>
##$ZL1= 120
##$ZL2= 120
##$ZL3= 120
##$ZL4= 120
##$ABSF1= 10
##$ABSF2= 0
##$ABSG= 5
##$ABSL= 3
##$ALPHA= 0
##$AQORDER= 0
##$ASSFAC= 0
##$ASSFACI= 0
##$ASSFACX= 0
##$ASSWID= 0
##$AUNMP= <proc_1H_AID>
##$AXLEFT= 0
##$AXNAME= <>
##$AXNUC= <off>
##$AXRIGHT= 0
##$AXTYPE= 0
##$AXUNIT= <>
##$AZFE= 0.1
##$AZFW= 0.1
##$BCFW= 1
##$BC_mod= 2
##$BYTORDP= 0
##$COROFFS= 0
##$CY= 12.5
##$DATMOD= 1
##$DC= 2
##$DFILT= <>
##$DTYPP= 0
##$F1P= 9.9967504570787
##$F2P= -9.53364507338961e-007
##$FCOR= 1
##$FTSIZE= 65536
##$FT_mod= 4
##$GAMMA= 1
##$GB= 0
##$INTBC= 1
##$INTSCL= 1
##$ISEN= 128
##$LB= 1
##$LEV0= 0
##$LPBIN= 0
##$MAXI= 10000
##$MC2= 0
##$MEAN= 0
##$ME_mod= 0
##$MI= 0.02
##$NCOEF= 0
##$NC_proc= 0
##$NLEV= 6
##$NOISF1= 8.174992
##$NOISF2= 6.675002
##$NSP= 1
##$NTH_PI= 0
##$NZP= 0
##$OFFSET= 12.28285
##$PC= 1
##$PHC0= -5.633328
##$PHC1= -13.07222
##$PH_mod= 0
##$PKNL= yes
##$PPARMOD= 0
##$PPDIAG= 0
##$PPIPTYP= 0
##$PPMPNUM= 100
##$PPRESOL= 1
##$PSCAL= 0
##$PSIGN= 0
##$PYNMP= <proc.py>
##$REVERSE= no
##$SF= 400.129461838569
##$SI= 65536
##$SIGF1= 5.6
##$SIGF2= 5.2
##$SINO= 400
##$SIOLD= 65536
##$SPECTYP= <>
##$SREGLST= <1H.D2O>
##$SSB= 2
##$STSI= 0
##$STSR= 0
##$SW_p= 4990.01996007983
##$SYMM= 0
##$S_DEV= 0
##$TDeff= 16244
##$TDoff= 0
##$TI= <>
##$TILT= no
##$TM1= 0
##$TM2= 0
##$TOPLEV= 0
##$USERP1= <user>
##$USERP2= <user>
##$USERP3= <user>
##$USERP4= <user>
##$USERP5= <user>
##$WDW= 4
##$XDIM= 8192
##$YMAX_p= 0
##$YMIN_p= 0
##$CURPLOT= <\\rik006s\net8_hp>
##$CURPRIN= <$\\rik006s\net8_hp>
##$DFORMAT= <normdp>
##$LAYOUT= <+/1d_h.xwp>
##$LFORMAT= <normlp>
##$PFORMAT= <normpl>
##$SURQMSG= 1
$$ End of Bruker specific parameters
$$ ---------------------------------
##NTUPLES= NMR FID
##VAR_NAME=  TIME,          FID/REAL,        FID/IMAG
##SYMBOL=    X,             R,               I
##VAR_TYPE=  INDEPENDENT,   DEPENDENT,       DEPENDENT
##VAR_FORM=  AFFN,          ASDF,            ASDF
##VAR_DIM=   8122,          8122,            8122
##UNITS=     SECONDS,       ARBITRARY UNITS, ARBITRARY UNITS
##FACTOR=    0.0002004,     1,               1
##FIRST=     0,             17330047,        -4346582
##LAST=      1.6274484,     1651971,         2201310
##MIN=       0,             -20265143,       -20265143
##MAX=       1.6274484,     23703730,        23703730
$$ Real data points
##PAGE= N=1
##DATA TABLE= (X++(R..R)), XYDATA
0 17330047
1 23703730
2 18202350
3 20471512
4 21508945
5 21819581
6 18637823
7 19626975
8 22147545
9 22551503
10 21341671
11 19941266
12 20444110
13 23078866
14 21206255
15 19929678
16 20297811
17 21632911
18 22082854
19 19626264
20 18640918
21 21557227
22 22058063
23 21420926
24 19693507
25 20428268
26 22574808
27 20983515
28 18984240
29 19852762
30 20785637
31 22053153
32 20184839
33 19142071
34 21049694
35 21766813
36 20981974
37 19325447
38 18896829
39 21716205
40 21112189
41 19233851
42 19460602
43 20530727
44 21645257
45 20021922
46 18316956
47 20497427
48 21282290
49 20621647
50 19094758
51 18668429
52 21217443
53 21203707
54 18822065
55 18629105
56 19504412
57 21570717
58 20409574
59 17700225
60 19127301
61 21051773
62 20908511
63 19193754
64 17555324
65 20129889
66 20984084
67 19056097
68 18354686
69 18777810
70 20317918
71 20097793
72 17748040
73 18806254
74 20165273
75 20069784
76 18923580
77 17265872
78 19298332
79 20982549
80 18947198
81 17734843
82 17896710
83 20068141
84 20427044
85 17231728
86 17220337
87 19208573
88 19702920
89 18867417
90 16890314
91 18449623
92 20437809
93 18752070
94 17409699
95 17138096
96 18764436
97 20052514
98 17463924
99 16721584
100 18236184
101 19127316
102 18959866
103 16776883
104 17398064
105 19818560
106 18590809
107 16970793
108 16403107
109 17788884
110 19290437
111 16819417
112 15741325
113 17774219
114 19150513
115 19135925
116 16410356
117 15928849
118 18513638
119 18289616
120 16764515
121 15705885
122 16600864
123 19104605
124 17613758
125 15685313
126 16604183
127 17774334
128 18381337
129 16298707
130 15326812
131 17842863
132 17849278
133 16275064
134 15163936
135 15664928
136 18258212
137 17465042
138 15348745
139 16053978
140 17180687
141 18049605
142 15951353
143 13912341
144 16296953
145 17557157
146 16438881
147 14960279
148 14693967
149 17388879
150 17159241
151 14605600
152 14902538
153 16211325
154 17481492
155 16098324
156 13597798
157 15285120
158 16729848
159 16045472
160 14728659
161 13764325
162 16155670
163 17066439
164 14684967
165 14135883
166 14876837
167 16489543
168 15891721
169 13023593
170 14106964
171 16131297
172 15735702
173 14290934
174 12803124
175 14970501
176 16610681
177 14491694
178 13532317
179 13925976
180 15387641
181 15664948
182 12981319
183 13133255
184 14840298
185 14917530
186 14183175
187 12624208
188 14000730
189 15947164
190 14049928
191 12665643
192 12864642
193 14427287
194 15278281
195 12643511
196 12227873
197 14291122
198 14724496
199 13949844
200 11873370
201 12545567
202 14931192
203 13731699
204 12241478
205 12111004
206 13394858
207 14918292
208 12637545
209 11319936
210 13010819
211 13890132
212 13638465
213 11535301
214 11370638
215 13911590
216 13288967
217 11758527
218 11459955
219 12386972
220 14113083
221 12438156
222 10781023
223 12145421
224 12888029
225 12835826
226 10939484
227 10271991
228 13034450
229 13221096
230 11460492
231 10669107
232 11344036
233 13522618
234 12143070
235  9698328
236 10824319
237 12147452
238 12532608
239 10814226
240  9385187
241 11828394
242 12621646
243 11138054
244 10159745
245 10169474
246 12338623
247 11903071
248  9261764
249  9723514
250 11061611
251 11971269
252 10705831
253  8620548
254 10594119
255 12070665
256 10743409
257  9403182
258  8939245
259 11198914
260 11684308
261  9161271
262  9100731
263 10185626
264 11029502
265 10244242
266  7951036
267  9343779
268 11215181
269 10381819
270  9095780
271  8132332
272 10010806
273 11170662
274  8629728
275  7884259
276  8994648
277 10386626
278 10259133
279  7649173
280  8172399
281 10256803
282  9759417
283  8514794
284  7235548
285  8788906
286 10657818
287  8525202
288  7142325
289  7845763
290  9299867
291  9922699
292  7368819
293  7005962
294  9215001
295  9403267
296  8354843
297  6583721
298  7278639
299  9571873
300  8145332
301  6631730
302  7125165
303  8437846
304  9414586
305  7076252
306  5981741
307  7993905
308  8479194
309  7751768
310  6014355
311  6217712
312  8918929
313  8188164
314  6196699
315  6050163
316  7078292
317  8587771
318  6741214
319  5060137
320  6899950
321  7871284
322  7465352
323  5708190
324  5129841
325  7752653
326  7717437
327  5698380
328  5171291
329  5915373
330  7773227
331  6611991
332  4395274
333  5681635
334  6940088
335  7088771
336  5627832
337  4274109
338  6408354
339  7012342
340  5218033
341  4508239
342  4866156
343  6797173
344  6300364
345  3907898
346  4750021
347  6090084
348  6347594
349  5137813
350  3402767
351  5211173
352  6387125
353  4817605
354  3845061
355  3852267
356  5832220
357  6119374
358  3559875
359  3722135
360  5094676
361  5589574
362  4631353
363  2569167
364  4007840
365  5856056
366  4621477
367  3401842
368  2914947
369  4651136
370  5644754
371  3186425
372  2636374
373  3923645
374  4816089
375  4501394
376  2234419
377  2863113
378  4904216
379  4044410
380  2773325
381  2046987
382  3451953
383  5000957
384  2881812
385  1898209
386  3072399
387  4078823
388  4045563
389  1632598
390  1561561
391  3930992
392  3668280
393  2385288
394  1341845
395  2387175
396  4400682
397  2652813
398  1044390
399  1965256
400  3145716
401  3661956
402  1398074
403   550873
404  2807757
405  3086694
406  1990923
407   691904
408  1139068
409  3647292
410  2726387
411   651239
412   861852
413  1880098
414  2897914
415  1094346
416  -351224
417  1769153
418  2574364
419  1751388
420   378692
421   146180
422  2433578
423  2040989
424   -56909
425    14343
426  1026315
427  2434628
428  1088715
429 -1038309
430   541047
431  1775299
432  1277417
433  -146822
434 -1004909
435  1319997
436  1799039
437  -311602
438  -762262
439    -4001
440  1613034
441   881118
442 -1615782
443  -582061
444   950078
445   768075
446  -542613
447 -1919419
448    72601
449  1395998
450  -415488
451 -1362080
452 -1107843
453   550812
454   581197
455 -2045513
456 -1719512
457    10330
458   292001
459  -714047
460 -2504513
461 -1088615
462   668547
463  -811393
464 -1970896
465 -2052872
466  -540338
467   203541
468 -2218541
469 -2634434
470 -1076119
471  -433081
472  -938627
473 -2880301
474 -2121816
475   -75602
476 -1313368
477 -2742824
478 -2975177
479 -1472282
480  -221399
481 -2485080
482 -3418500
483 -1885372
484 -1077673
485 -1348870
486 -3477120
487 -3472153
488 -1119185
489 -1447709
490 -2760805
491 -3566431
492 -2743900
493  -931995
494 -2520367
495 -4061605
496 -3085787
497 -2171625
498 -1864416
499 -3659948
500 -4188326
501 -1899466
502 -1925116
503 -3277343
504 -4122809
505 -3620886
506 -1772110
507 -3017000
508 -4782313
509 -3825690
510 -2786969
511 -2282249
512 -3943917
513 -5121896
514 -2957766
515 -2357363
516 -3619485
517 -4795062
518 -4781893
519 -2551776
520 -3012242
521 -5262016
522 -4952748
523 -3751931
524 -2681402
525 -3931449
526 -5804793
527 -4160980
528 -3110746
529 -4046805
530 -5201677
531 -5663194
532 -3578509
533 -3261325
534 -5420115
535 -5526527
536 -4555376
537 -3419478
538 -4324413
539 -6556902
540 -5245822
541 -3618298
542 -4299524
543 -5593662
544 -6480162
545 -4530598
546 -3549215
547 -5617695
548 -6242063
549 -5578080
550 -4346847
551 -4499474
552 -6790868
553 -6264877
554 -4554338
555 -4711683
556 -5709643
557 -7004169
558 -5596447
559 -4147110
560 -6092686
561 -7128081
562 -6414002
563 -4880520
564 -4625181
565 -7125136
566 -7124268
567 -5183188
568 -5147836
569 -6214227
570 -7820237
571 -6793747
572 -4717831
573 -6008002
574 -7361609
575 -7288737
576 -6023946
577 -4935578
578 -7080964
579 -8031525
580 -6397660
581 -5722771
582 -6174183
583 -8028621
584 -7896413
585 -5604794
586 -6306100
587 -7749450
588 -7818942
589 -6761299
590 -5539452
591 -7457183
592 -8712145
593 -7087133
594 -6341703
595 -6683109
596 -8423683
597 -8673227
598 -6191207
599 -6319160
600 -8166104
601 -8938454
602 -8080779
603 -5979216
604 -7152906
605 -9249477
606 -8265904
607 -7047679
608 -6709095
609 -8346078
610 -9580458
611 -7487110
612 -6902879
613 -8280862
614 -9125116
615 -8910395
616 -6954341
617 -7326633
618 -9391584
619 -8875691
620 -7832107
621 -7333583
622 -8629823
623 -10263625
624 -8413447
625 -7236877
626 -8504292
627 -9512261
628 -9545250
629 -7623531
630 -7566996
631 -9772118
632 -9655483
633 -8621962
634 -7910798
635 -8672031
636 -10637764
637 -9492261
638 -7945905
639 -8608370
640 -9576177
641 -10204962
642 -8635803
643 -7917653
644 -10029463
645 -10379390
646 -9372278
647 -8520262
648 -8966256
649 -10949746
650 -10035882
651 -8294480
652 -9088857
653 -10172013
654 -10825810
655 -9364122
656 -8219922
657 -10226599
658 -11038188
659 -10189911
660 -9093472
661 -8878764
662 -11074424
663 -11138482
664 -9203138
665 -9226528
666 -10244719
667 -11498049
668 -10476330
669 -8598587
670 -10131180
671 -11356441
672 -10696267
673 -9668670
674 -9295343
675 -11432024
676 -11914360
677 -9896928
678 -9628477
679 -10450496
680 -11724310
681 -11161234
682 -9035140
683 -10166468
684 -11968514
685 -11742137
686 -10510877
687 -9355742
688 -11200555
689 -12519277
690 -10716253
691 -9907619
692 -10478063
693 -12000602
694 -12220137
695 -9953128
696 -10178250
697 -11897106
698 -12159875
699 -11429189
700 -10050185
701 -11216728
702 -12848004
703 -11458584
704 -10433061
705 -10719040
706 -12118081
707 -12753989
708 -10564395
709 -10381292
710 -12339827
711 -12777041
712 -11931779
713 -10276400
714 -11148584
715 -13276034
716 -12255387
717 -10941228
718 -10935051
719 -12256700
720 -13578008
721 -11666902
722 -10529788
723 -11969142
724 -12912098
725 -12860913
726 -11160620
727 -11095388
728 -13355041
729 -13109355
730 -11745280
731 -11226235
732 -12099366
733 -13737586
734 -12332484
735 -10933122
736 -12295101
737 -13325513
738 -13404415
739 -11865867
740 -11396860
741 -13487135
742 -13490121
743 -12183715
744 -11616081
745 -12122867
746 -14000025
747 -13236591
748 -11468129
749 -12285823
750 -13460871
751 -13994770
752 -12558836
753 -11341138
754 -13360868
755 -14087533
756 -12831106
757 -11956924
758 -12168513
759 -14185977
760 -13974008
761 -11979988
762 -12448796
763 -13595169
764 -14289741
765 -13158451
766 -11519218
767 -13247119
768 -14567663
769 -13568567
770 -12414032
771 -12110390
772 -14183232
773 -14744351
774 -12642495
775 -12432455
776 -13476990
777 -14587559
778 -14070140
779 -12069191
780 -13034227
781 -14600608
782 -14166166
783 -13264614
784 -12461901
785 -13908790
786 -14953689
787 -13212993
788 -12725465
789 -13586063
790 -14723715
791 -14662524
792 -12607624
793 -13105959
794 -14872908
795 -14528845
796 -13541433
797 -12657207
798 -14026015
799 -15493468
800 -13849949
801 -12980623
802 -13683307
803 -14793264
804 -15134839
805 -13113843
806 -12931585
807 -14731346
808 -14961833
809 -14244602
810 -12983065
811 -13732763
812 -15726827
813 -14655235
814 -13356079
815 -13639198
816 -14743647
817 -15578317
818 -13715573
819 -13011044
820 -14794792
821 -15236671
822 -14651177
823 -13429125
824 -13784246
825 -15818582
826 -15079967
827 -13626974
828 -13717960
829 -14662562
830 -15880028
831 -14381401
832 -13103893
833 -14707568
834 -15618574
835 -15275766
836 -13778367
837 -13446294
838 -15697832
839 -15666566
840 -14042719
841 -13743076
842 -14573822
843 -16192018
844 -15149817
845 -13313008
846 -14477079
847 -15636367
848 -15635219
849 -14244059
850 -13348269
851 -15460654
852 -16132801
853 -14643735
854 -14016274
855 -14453506
856 -16205229
857 -15769479
858 -13648821
859 -14260170
860 -15539650
861 -15917624
862 -14875190
863 -13534639
864 -15282484
865 -16446674
866 -15159320
867 -14248964
868 -14241882
869 -15928139
870 -16193446
871 -14123220
872 -14256955
873 -15573138
874 -16252735
875 -15516909
876 -13773273
877 -14965772
878 -16534381
879 -15543202
880 -14493435
881 -14201281
882 -15781224
883 -16550680
884 -14512326
885 -14173267
886 -15430877
887 -16310187
888 -15983177
889 -14068932
890 -14648686
891 -16471818
892 -15987403
893 -14928594
894 -14147950
895 -15351233
896 -16870023
897 -15285410
898 -14351811
899 -15227501
900 -16218274
901 -16359704
902 -14417742
903 -14345440
904 -16260068
905 -16188012
906 -15321864
907 -14476617
908 -15273499
909 -16942654
910 -15629986
911 -14359438
912 -15011399
913 -16004537
914 -16574732
915 -14897929
916 -14328090
917 -16200756
918 -16475859
919 -15642469
920 -14545550
921 -14876924
922 -16863636
923 -16087932
924 -14521835
925 -14866200
926 -15897255
927 -16857603
928 -15381431
929 -14181139
930 -15862169
931 -16561980
932 -15974859
933 -14822860
934 -14648751
935 -16660637
936 -16512239
937 -14887947
938 -14902866
939 -15692588
940 -16834903
941 -15785235
942 -14228876
943 -15588896
944 -16527204
945 -16089592
946 -15030557
947 -14524488
948 -16483546
949 -16851651
950 -15173383
951 -14865774
952 -15511627
953 -16797090
954 -16171746
955 -14266870
956 -15235898
957 -16514520
958 -16378370
959 -15334813
960 -14335946
961 -16083930
962 -17068896
963 -15453280
964 -14716907
965 -15135794
966 -16631846
967 -16580929
968 -14462780
969 -14899927
970 -16374242
971 -16590077
972 -15765737
973 -14323970
974 -15504780
975 -16940571
976 -15754509
977 -14869518
978 -14959615
979 -16387043
980 -16973129
981 -14892382
982 -14626930
983 -15992963
984 -16484634
985 -15954216
986 -14369145
987 -15137224
988 -16942353
989 -16080949
990 -14995908
991 -14762455
992 -15987039
993 -17054376
994 -15184562
995 -14426629
996 -15743204
997 -16492116
998 -16264132
999 -14503021
1000 -14691261
1001 -16740324
1002 -16354648
1003 -15146444
1004 -14574465
1005 -15507537
1006 -17049488
1007 -15551719
1008 -14250315
1009 -15291679
1010 -16309569
1011 -16549171
1012 -14869062
1013 -14365147
1014 -16371274
1015 -16467689
1016 -15309849
1017 -14447861
1018 -14944443
1019 -16795170
1020 -15960246
1021 -14419492
1022 -15072709
1023 -16039356
1024 -16589646
1025 -15115289
1026 -14030187
1027 -15820101
1028 -16382041
1029 -15448581
1030 -14556459
1031 -14660983
1032 -16575604
1033 -16264429
1034 -14521023
1035 -14777301
1036 -15653510
1037 -16429605
1038 -15331847
1039 -13857827
1040 -15388479
1041 -16383523
1042 -15640317
1043 -14634749
1044 -14323879
1045 -16179529
1046 -16420238
1047 -14550085
1048 -14359774
1049 -15155538
1050 -16289176
1051 -15729035
1052 -13896794
1053 -14868458
1054 -16182332
1055 -15806104
1056 -14835812
1057 -13995834
1058 -15531765
1059 -16384577
1060 -14758189
1061 -14289680
1062 -14866007
1063 -15979782
1064 -15858056
1065 -13942919
1066 -14426159
1067 -15827022
1068 -15676920
1069 -14898679
1070 -13880252
1071 -15081343
1072 -16302576
1073 -14843285
1074 -14114500
1075 -14576019
1076 -15738291
1077 -16013426
1078 -13964547
1079 -13909580
1080 -15484768
1081 -15622994
1082 -14886846
1083 -13584651
1084 -14476893
1085 -16208126
1086 -15135606
1087 -14069506
1088 -14172454
1089 -15203168
1090 -15952510
1091 -14077100
1092 -13433748
1093 -14952791
1094 -15533703
1095 -15155068
1096 -13716253
1097 -13998312
1098 -15887510
1099 -15149280
1100 -13869715
1101 -13761340
1102 -14677371
1103 -15852123
1104 -14368189
1105 -13328651
1106 -14594075
1107 -15239209
1108 -15059028
1109 -13641840
1110 -13423070
1111 -15430726
1112 -15252425
1113 -13906280
1114 -13493453
1115 -14173637
1116 -15651981
1117 -14547585
1118 -13024636
1119 -14025865
1120 -14954120
1121 -15059235
1122 -13674896
1123 -12882964
1124 -14822372
1125 -15234552
1126 -13940381
1127 -13286277
1128 -13635025
1129 -15251265
1130 -14696524
1131 -12911584
1132 -13503674
1133 -14490377
1134 -14925945
1135 -13829744
1136 -12525437
1137 -14164425
1138 -15140941
1139 -14062859
1140 -13149559
1141 -13053734
1142 -14735419
1143 -14794205
1144 -12849504
1145 -12970413
1146 -14009067
1147 -14755819
1148 -14059143
1149 -12394145
1150 -13520622
1151 -14754903
1152 -13917148
1153 -12977828
1154 -12574820
1155 -14127420
1156 -14771738
1157 -12939567
1158 -12671986
1159 -13600567
1160 -14460440
1161 -14046184
1162 -12118745
1163 -12763313
1164 -14342212
1165 -13880314
1166 -12910903
1167 -12150821
1168 -13494446
1169 -14727383
1170 -13053156
1171 -12222642
1172 -12880505
1173 -13925473
1174 -14095370
1175 -12141702
1176 -12155670
1177 -13832007
1178 -13816445
1179 -13017289
1180 -11940581
1181 -12706315
1182 -14232087
1183 -13026588
1184 -12029166
1185 -12468530
1186 -13360408
1187 -13870919
1188 -12173609
1189 -11771271
1190 -13401696
1191 -13546314
1192 -12873381
1193 -11749638
1194 -12113615
1195 -13842995
1196 -12996294
1197 -11710640
1198 -11913276
1199 -12855516
1200 -13810807
1201 -12286448
1202 -11231753
1203 -12711749
1204 -13294101
1205 -12768084
1206 -11466387
1207 -11335919
1208 -13298258
1209 -13057039
1210 -11656004
1211 -11577419
1212 -12275507
1213 -13410556
1214 -12272423
1215 -10813926
1216 -11935342
1217 -12710545
1218 -12575353
1219 -11512254
1220 -10900692
1221 -12686487
1222 -12977156
1223 -11573717
1224 -11115764
1225 -11540928
1226 -12900088
1227 -12234842
1228 -10477765
1229 -11335154
1230 -12384942
1231 -12414833
1232 -11401504
1233 -10406738
1234 -12020355
1235 -12739683
1236 -11407445
1237 -10740966
1238 -10897471
1239 -12316942
1240 -12262595
1241 -10412897
1242 -10799039
1243 -11847102
1244 -12068637
1245 -11289568
1246 -9991105
1247 -11242368
1248 -12360467
1249 -11224574
1250 -10439285
1251 -10402268
1252 -11796962
1253 -12172503
1254 -10211963
1255 -10138659
1256 -11292676
1257 -11799116
1258 -11259480
1259 -9604415
1260 -10354971
1261 -11856505
1262 -11135008
1263 -10258388
1264 -9897499
1265 -11104821
1266 -11972184
1267 -10135089
1268 -9578408
1269 -10651050
1270 -11287993
1271 -11020800
1272 -9365029
1273 -9780489
1274 -11521946
1275 -10978480
1276 -9955813
1277 -9351964
1278 -10276849
1279 -11581880
1280 -10077591
1281 -9044942
1282 -9922764
1283 -10888691
1284 -11135555
1285 -9313227
1286 -8879973
1287 -10739100
1288 -10852106
1289 -9810117
1290 -8765362
1291 -9331109
1292 -11178206
1293 -10254149
1294 -8815534
1295 -9233333
1296 -10096401
1297 -10746132
1298 -9319496
1299 -8381084
1300 -9926261
1301 -10365442
1302 -9706332
1303 -8706415
1304 -8649671
1305 -10380635
1306 -10041621
1307 -8585375
1308 -8719943
1309 -9440621
1310 -10308222
1311 -9191763
1312 -7849202
1313 -9185012
1314 -9933828
1315 -9404417
1316 -8466051
1317 -8136978
1318 -9835191
1319 -9843688
1320 -8225663
1321 -8075106
1322 -8732520
1323 -9807500
1324 -9084760
1325 -7449973
1326 -8510037
1327 -9564803
1328 -9201571
1329 -8187666
1330 -7425757
1331 -8994875
1332 -9565672
1333 -8032079
1334 -7610407
1335 -8075474
1336 -9300446
1337 -9074953
1338 -7214864
1339 -7710536
1340 -8837442
1341 -8756645
1342 -7952240
1343 -6885853
1344 -8153674
1345 -9245416
1346 -7957857
1347 -7216065
1348 -7410429
1349 -8650411
1350 -8905236
1351 -6891038
1352 -6885027
1353 -8201964
1354 -8426275
1355 -7773693
1356 -6502674
1357 -7400566
1358 -8775277
1359 -7736760
1360 -6887496
1361 -6796132
1362 -7769255
1363 -8465355
1364 -6767392
1365 -6330655
1366 -7524186
1367 -7983437
1368 -7642962
1369 -6135090
1370 -6473143
1371 -8218244
1372 -7644411
1373 -6538237
1374 -6135137
1375 -7001571
1376 -8142445
1377 -6620108
1378 -5685723
1379 -6801153
1380 -7496723
1381 -7437032
1382 -5987820
1383 -5767280
1384 -7414117
1385 -7173134
1386 -6183932
1387 -5688207
1388 -6218508
1389 -7632512
1390 -6638291
1391 -5390605
1392 -6152534
1393 -6838666
1394 -6985178
1395 -5618083
1396 -4979120
1397 -6715396
1398 -6924861
1399 -5902252
1400 -5270028
1401 -5592861
1402 -7125425
1403 -6386832
1404 -4754933
1405 -5294382
1406 -6206239
1407 -6726590
1408 -5577418
1409 -4429525
1410 -5954233
1411 -6610211
1412 -5712791
1413 -4801682
1414 -4679922
1415 -6327758
1416 -6240079
1417 -4541466
1418 -4690158
1419 -5500732
1420 -6187247
1421 -5389677
1422 -3967613
1423 -5115254
1424 -6018624
1425 -5360989
1426 -4513402
1427 -4031944
1428 -5507954
1429 -5954167
1430 -4290765
1431 -4042333
1432 -4801260
1433 -5769115
1434 -5303290
1435 -3462037
1436 -4194821
1437 -5520641
1438 -5079607
1439 -4112461
1440 -3362811
1441 -4745981
1442 -5671280
1443 -4102789
1444 -3505977
1445 -4032291
1446 -5001460
1447 -5067753
1448 -3257196
1449 -3348434
1450 -4715473
1451 -4780825
1452 -4087955
1453 -2929885
1454 -3776715
1455 -5188930
1456 -3960644
1457 -2951544
1458 -3203760
1459 -4238295
1460 -4774170
1461 -3044177
1462 -2697152
1463 -4106707
1464 -4344717
1465 -3757686
1466 -2488377
1467 -2876013
1468 -4489971
1469 -3743513
1470 -2694083
1471 -2686996
1472 -3484413
1473 -4364896
1474 -2906218
1475 -2043306
1476 -3246145
1477 -3720144
1478 -3401950
1479 -2151627
1480 -2145080
1481 -3878941
1482 -3511782
1483 -2306681
1484 -2120853
1485 -2774158
1486 -3875806
1487 -2698085
1488 -1462470
1489 -2474462
1490 -3185516
1491 -3130102
1492 -1896924
1493 -1336437
1494 -3081885
1495 -3286021
1496 -2104480
1497 -1580908
1498 -1929435
1499 -3235950
1500 -2488346
1501  -956475
1502 -1703849
1503 -2524762
1504 -2724662
1505 -1784647
1506  -905031
1507 -2307184
1508 -2746117
1509 -1690483
1510 -1119651
1511 -1174777
1512 -2511420
1513 -2329458
1514  -718802
1515 -1089176
1516 -1955511
1517 -2304227
1518 -1441600
1519  -159583
1520 -1418409
1521 -2349006
1522 -1381109
1523  -612889
1524  -532413
1525 -1952337
1526 -2169347
1527  -379451
1528  -336419
1529 -1196328
1530 -1748980
1531 -1246902
1532   244568
1533  -543492
1534 -1780069
1535 -1204299
1536  -406587
1537   142191
1538  -987512
1539 -1757119
1540  -153521
1541   328288
1542  -440654
1543 -1189002
1544 -1055313
1545   556901
1546   180161
1547 -1256252
1548  -857014
1549    22094
1550   709765
1551  -221584
1552 -1323056
1553    94281
1554   888765
1555   223565
1556  -573072
1557  -754442
1558   854102
1559   991775
1560  -567968
1561  -557123
1562   292544
1563  1284013
1564   678128
1565  -831289
1566   199342
1567  1345149
1568   893835
1569    25425
1570  -504506
1571  1005177
1572  1732267
1573   343946
1574     3246
1575   569310
1576  1603793
1577  1458540
1578  -247503
1579   249601
1580  1622320
1581  1618010
1582   873443
1583   -17139
1584  1198318
1585  2327699
1586  1025089
1587   350937
1588   767365
1589  1840799
1590  2177079
1591   596473
1592   672984
1593  1981829
1594  2183954
1595  1664815
1596   526676
1597  1213280
1598  2659985
1599  1827037
1600   993898
1601  1130022
1602  2167895
1603  2918566
1604  1365851
1605   903386
1606  2220169
1607  2701598
1608  2316581
1609  1065117
1610  1410242
1611  3101101
1612  2592838
1613  1605511
1614  1498590
1615  2332867
1616  3456123
1617  2284667
1618  1365163
1619  2347135
1620  2992516
1621  3017645
1622  1834316
1623  1614957
1624  3315757
1625  3307297
1626  2335162
1627  2013276
1628  2557536
1629  3797989
1630  2934472
1631  1794986
1632  2684053
1633  3435740
1634  3583950
1635  2567003
1636  2038476
1637  3631022
1638  3901405
1639  2910917
1640  2430591
1641  2751021
1642  4145305
1643  3713005
1644  2305028
1645  2915494
1646  3854941
1647  4257874
1648  3305006
1649  2296215
1650  3703713
1651  4421034
1652  3552060
1653  2959816
1654  3037774
1655  4468431
1656  4537823
1657  3057105
1658  3219589
1659  4013159
1660  4606807
1661  4043402
1662  2749435
1663  3798427
1664  4873488
1665  4269163
1666  3595531
1667  3374365
1668  4703643
1669  5161199
1670  3652675
1671  3531392
1672  4322184
1673  5014063
1674  4713037
1675  3306128
1676  4021589
1677  5302378
1678  4903202
1679  4191892
1680  3690027
1681  4819879
1682  5728449
1683  4362568
1684  3834998
1685  4498697
1686  5390669
1687  5478492
1688  3919521
1689  4135891
1690  5633009
1691  5568855
1692  4811810
1693  3987865
1694  4830360
1695  6147319
1696  5105756
1697  4346290
1698  4842540
1699  5711485
1700  6125632
1701  4655866
1702  4333162
1703  5725264
1704  5970529
1705  5446478
1706  4521642
1707  5007633
1708  6598717
1709  5911449
1710  4840063
1711  5054660
1712  5880084
1713  6597168
1714  5311480
1715  4596279
1716  5949293
1717  6482594
1718  6107230
1719  5135692
1720  5178614
1721  6809858
1722  6521796
1723  5338681
1724  5302012
1725  6013800
1726  7052598
1727  6097140
1728  4961493
1729  6072233
1730  6884037
1731  6729050
1732  5707764
1733  5326417
1734  6980155
1735  7189032
1736  5947882
1737  5602677
1738  6110408
1739  7367424
1740  6897159
1741  5510088
1742  6199995
1743  7090821
1744  7231547
1745  6410455
1746  5582417
1747  6955604
1748  7630062
1749  6632188
1750  6146927
1751  6370610
1752  7609792
1753  7539275
1754  6048553
1755  6389226
1756  7300152
1757  7589585
1758  6963797
1759  5935444
1760  7095884
1761  8133044
1762  7282732
1763  6597915
1764  6561909
1765  7756096
1766  8086534
1767  6531355
1768  6487211
1769  7479628
1770  8085917
1771  7747709
1772  6434193
1773  7089688
1774  8364878
1775  7828727
1776  7075367
1777  6752616
1778  7772453
1779  8567159
1780  7263915
1781  6903287
1782  7709755
1783  8302310
1784  8234067
1785  6940084
1786  7198418
1787  8560219
1788  8277204
1789  7567188
1790  7116115
1791  7924976
1792  9007832
1793  7867295
1794  7157735
1795  7909515
1796  8623413
1797  8754088
1798  7416851
1799  7283263
1800  8737869
1801  8732026
1802  8027313
1803  7466596
1804  8022513
1805  9352927
1806  8546443
1807  7534204
1808  8015352
1809  8750807
1810  9177913
1811  7987195
1812  7446781
1813  8892741
1814  9259418
1815  8622558
1816  7831271
1817  8011646
1818  9484895
1819  9082178
1820  7863452
1821  8105718
1822  8890593
1823  9660104
1824  8740467
1825  7752601
1826  8915761
1827  9524332
1828  9067537
1829  8246637
1830  8054738
1831  9533843
1832  9620964
1833  8429182
1834  8410986
1835  9042797
1836  9915322
1837  9281580
1838  8019208
1839  8918655
1840  9752575
1841  9481177
1842  8713800
1843  8251918
1844  9656878
1845 10154913
1846  8915189
1847  8549864
1848  9057121
1849 10150310
1850  9871423
1851  8347108
1852  8879577
1853  9988469
1854 10011714
1855  9277129
1856  8442722
1857  9596916
1858 10525070
1859  9491823
1860  8890856
1861  9094143
1862 10128658
1863 10337975
1864  8859246
1865  8967282
1866 10065361
1867 10321924
1868  9830346
1869  8796254
1870  9567156
1871 10738914
1872  9917801
1873  9149147
1874  9187951
1875 10219525
1876 10811420
1877  9389781
1878  9103231
1879 10189535
1880 10622837
1881 10247852
1882  9038554
1883  9411544
1884 10836468
1885 10431945
1886  9636570
1887  9434134
1888 10251307
1889 11162230
1890  9927960
1891  9170403
1892 10064323
1893 10710178
1894 10688289
1895  9538518
1896  9493410
1897 10942688
1898 10858309
1899 10049030
1900  9613558
1901 10122261
1902 11281938
1903 10461071
1904  9455050
1905 10095380
1906 10817025
1907 11091110
1908 10038794
1909  9559486
1910 10942395
1911 11182397
1912 10403268
1913  9853686
1914 10115625
1915 11355793
1916 10867179
1917  9752770
1918 10216028
1919 10921732
1920 11329110
1921 10473232
1922  9702624
1923 10917305
1924 11395063
1925 10716907
1926 10067708
1927 10089953
1928 11454006
1929 11416950
1930 10130937
1931 10239522
1932 10963803
1933 11632488
1934 10921793
1935  9721956
1936 10714198
1937 11613893
1938 11142278
1939 10422302
1940 10164323
1941 11440994
1942 11767434
1943 10496299
1944 10327247
1945 10878546
1946 11605955
1947 11322516
1948 10080068
1949 10694523
1950 11698182
1951 11460107
1952 10795256
1953 10229648
1954 11274615
1955 11961766
1956 10783698
1957 10373434
1958 10905405
1959 11777987
1960 11762495
1961 10347898
1962 10596825
1963 11755186
1964 11694629
1965 11039692
1966 10300140
1967 11125350
1968 12163313
1969 11232825
1970 10594173
1971 10887479
1972 11727143
1973 12076116
1974 10714275
1975 10531797
1976 11703814
1977 11907930
1978 11363204
1979 10447085
1980 10981286
1981 12272787
1982 11625330
1983 10817419
1984 10923111
1985 11653763
1986 12294934
1987 11101546
1988 10472989
1989 11499730
1990 12001269
1991 11738449
1992 10739904
1993 10858320
1994 12314421
1995 12022499
1996 11007497
1997 10833330
1998 11483255
1999 12409858
2000 11447969
2001 10543470
2002 11478324
2003 12151000
2004 12027288
2005 11011851
2006 10730572
2007 12123806
2008 12206745
2009 11281036
2010 10921570
2011 11326956
2012 12485558
2013 11982390
2014 10740050
2015 11237184
2016 12033440
2017 12275966
2018 11345781
2019 10603102
2020 11908103
2021 12436654
2022 11592283
2023 11065746
2024 11248135
2025 12377413
2026 12170689
2027 10918538
2028 11214018
2029 11906404
2030 12240248
2031 11651069
2032 10769896
2033 11753694
2034 12469006
2035 11783620
2036 11199357
2037 11157774
2038 12278771
2039 12416125
2040 11052236
2041 11051816
2042 11872077
2043 12394231
2044 11910924
2045 10762287
2046 11541248
2047 12586765
2048 12064589
2049 11338693
2050 10997971
2051 12001580
2052 12599214
2053 11381662
2054 11014915
2055 11672832
2056 12390798
2057 12297009
2058 10978328
2059 11231690
2060 12414018
2061 12205836
2062 11496008
2063 10959327
2064 11783413
2065 12710095
2066 11697737
2067 11104763
2068 11557097
2069 12187708
2070 12374677
2071 11173324
2072 11041478
2073 12193202
2074 12329110
2075 11821956
2076 11075528
2077 11510642
2078 12653368
2079 11916326
2080 11055128
2081 11342221
2082 12056073
2083 12510087
2084 11398183
2085 10980426
2086 12132885
2087 12343156
2088 11812023
2089 11078011
2090 11317449
2091 12534533
2092 12059099
2093 11142048
2094 11262355
2095 11867992
2096 12565438
2097 11686258
2098 10847774
2099 11783911
2100 12355807
2101 12055106
2102 11120346
2103 10942625
2104 12310275
2105 12273715
2106 11235733
2107 11157094
2108 11716415
2109 12525098
2110 11864316
2111 10861797
2112 11604556
2113 12189273
2114 11991349
2115 11240679
2116 10830038
2117 12079343
2118 12399091
2119 11413154
2120 11096712
2121 11481933
2122 12414649
2123 12021333
2124 10714362
2125 11209820
2126 12103610
2127 12185102
2128 11440949
2129 10690408
2130 11771599
2131 12448213
2132 11548832
2133 10993086
2134 11115129
2135 12115758
2136 12226966
2137 10930421
2138 11006624
2139 11844102
2140 12160600
2141 11646785
2142 10620205
2143 11334373
2144 12291310
2145 11644477
2146 11003250
2147 10970151
2148 11904667
2149 12300671
2150 11001296
2151 10800758
2152 11611359
2153 11993796
2154 11691730
2155 10628207
2156 11023922
2157 12130689
2158 11753475
2159 11079753
2160 10755383
2161 11516882
2162 12324921
2163 11197369
2164 10561262
2165 11246202
2166 11873392
2167 11782478
2168 10582774
2169 10656878
2170 11955009
2171 11819782
2172 11083918
2173 10640626
2174 11206551
2175 12146175
2176 11258801
2177 10434692
2178 10926588
2179 11569202
2180 11836863
2181 10818289
2182 10412462
2183 11575419
2184 11809637
2185 11189674
2186 10464242
2187 10709749
2188 11936841
2189 11476508
2190 10435442
2191 10696282
2192 11354410
2193 11756371
2194 10839706
2195 10174177
2196 11198804
2197 11571928
2198 11109452
2199 10520845
2200 10506037
2201 11650703
2202 11496530
2203 10424823
2204 10431171
2205 10977454
2206 11602995
2207 10933442
2208  9960469
2209 10836919
2210 11522283
2211 11159233
2212 10430384
2213 10163643
2214 11311984
2215 11500988
2216 10410282
2217 10200125
2218 10612130
2219 11334137
2220 11027776
2221  9935412
2222 10446643
2223 11235159
2224 11127784
2225 10497555
2226  9886497
2227 10819284
2228 11367968
2229 10371468
2230  9961057
2231 10317801
2232 11127764
2233 11043714
2234  9834035
2235 10144393
2236 11034986
2237 10970478
2238 10371136
2239  9639881
2240 10356811
2241 11148300
2242 10386872
2243  9880896
2244 10018952
2245 10820594
2246 11118445
2247  9837565
2248  9639520
2249 10589402
2250 10854357
2251 10364053
2252  9395261
2253  9938575
2254 11045162
2255 10435335
2256  9713881
2257  9686018
2258 10382478
2259 10904762
2260  9811245
2261  9383460
2262 10198020
2263 10593761
2264 10401407
2265  9454607
2266  9543918
2267 10660266
2268 10350182
2269  9581195
2270  9328923
2271  9920346
2272 10756925
2273  9865730
2274  9112752
2275  9818183
2276 10339807
2277 10258394
2278  9294618
2279  9154143
2280 10321639
2281 10237051
2282  9453426
2283  9117577
2284  9519669
2285 10479640
2286  9883492
2287  8922414
2288  9405519
2289 10032673
2290 10191893
2291  9243854
2292  8652480
2293  9786531
2294 10140285
2295  9429995
2296  8898000
2297  9087515
2298 10187215
2299  9907831
2300  8752118
2301  8945372
2302  9552071
2303  9924402
2304  9241756
2305  8403327
2306  9315289
2307  9931899
2308  9429016
2309  8808626
2310  8616776
2311  9652880
2312  9790522
2313  8623284
2314  8537840
2315  9157695
2316  9732278
2317  9245752
2318  8170861
2319  8834991
2320  9628503
2321  9213262
2322  8581791
2323  8265458
2324  9191995
2325  9631657
2326  8579507
2327  8277904
2328  8727611
2329  9370637
2330  9210188
2331  7994436
2332  8249106
2333  9214821
2334  9107633
2335  8461049
2336  7857398
2337  8659948
2338  9462450
2339  8554791
2340  8000010
2341  8296320
2342  8936948
2343  9040434
2344  7896423
2345  7861354
2346  8774871
2347  8827217
2348  8380641
2349  7688289
2350  8155654
2351  9090617
2352  8442764
2353  7765877
2354  7845804
2355  8434824
2356  8823228
2357  7789300
2358  7449150
2359  8381709
2360  8625223
2361  8235703
2362  7458637
2363  7683831
2364  8712308
2365  8208990
2366  7427862
2367  7473903
2368  8025344
2369  8633669
2370  7763694
2371  7100476
2372  7854526
2373  8272035
2374  8071946
2375  7215731
2376  7084915
2377  8230764
2378  8148061
2379  7307101
2380  7125403
2381  7557132
2382  8326856
2383  7647532
2384  6744351
2385  7348004
2386  7875153
2387  7831660
2388  7091712
2389  6712105
2390  7762411
2391  7925642
2392  7133328
2393  6791236
2394  7011973
2395  7888402
2396  7540444
2397  6468103
2398  6835998
2399  7490424
2400  7603617
2401  6915277
2402  6272840
2403  7263411
2404  7738709
2405  6947543
2406  6448850
2407  6534683
2408  7416331
2409  7361941
2410  6243277
2411  6394696
2412  7066311
2413  7364823
2414  6846101
2415  5928915
2416  6615981
2417  7348703
2418  6761090
2419  6141707
2420  6026058
2421  6952538
2422  7263738
2423  6118401
2424  5943605
2425  6584241
2426  7002251
2427  6667814
2428  5602185
2429  5996664
2430  6910409
2431  6574084
2432  6004356
2433  5681578
2434  6397842
2435  6970892
2436  5959412
2437  5513414
2438  6010056
2439  6534032
2440  6469532
2441  5403346
2442  5516573
2443  6550402
2444  6407735
2445  5761620
2446  5230305
2447  5818035
2448  6661133
2449  5800443
2450  5109206
2451  5493208
2452  6094257
2453  6313505
2454  5280272
2455  4972554
2456  5952447
2457  6118641
2458  5620960
2459  4911761
2460  5125631
2461  6183983
2462  5717818
2463  4879184
2464  5027164
2465  5579303
2466  6016277
2467  5144078
2468  4561216
2469  5418114
2470  5713805
2471  5331876
2472  4633893
2473  4620053
2474  5696646
2475  5524532
2476  4657478
2477  4648498
2478  5086581
2479  5649585
2480  4957739
2481  4100330
2482  4803148
2483  5332529
2484  5133294
2485  4450472
2486  4161390
2487  5208725
2488  5322572
2489  4388078
2490  4147386
2491  4489218
2492  5202274
2493  4815235
2494  3823742
2495  4302083
2496  4921715
2497  4855110
2498  4231659
2499  3694755
2500  4578921
2501  4968149
2502  4133628
2503  3774571
2504  3991376
2505  4760682
2506  4669756
2507  3582198
2508  3782636
2509  4430950
2510  4516174
2511  4017578
2512  3297441
2513  3980626
2514  4603881
2515  3923923
2516  3479469
2517  3525404
2518  4230494
2519  4386386
2520  3320267
2521  3292378
2522  3955152
2523  4138067
2524  3746662
2525  2919167
2526  3430320
2527  4290036
2528  3736699
2529  3137993
2530  3039129
2531  3723596
2532  4121127
2533  3037956
2534  2711600
2535  3399397
2536  3788902
2537  3600933
2538  2654990
2539  2819653
2540  3800136
2541  3546859
2542  2893031
2543  2535799
2544  3026058
2545  3751756
2546  2942792
2547  2356994
2548  2883138
2549  3345736
2550  3365312
2551  2430783
2552  2261058
2553  3241915
2554  3164517
2555  2550237
2556  2164530
2557  2555543
2558  3425852
2559  2783451
2560  1981213
2561  2364953
2562  2879178
2563  3036203
2564  2154645
2565  1707271
2566  2693298
2567  2925678
2568  2385094
2569  1845361
2570  1941532
2571  2923176
2572  2611621
2573  1658801
2574  1810035
2575  2317635
2576  2697494
2577  1994766
2578  1268195
2579  2130571
2580  2592273
2581  2144143
2582  1527144
2583  1398850
2584  2389443
2585  2388308
2586  1389628
2587  1312465
2588  1760532
2589  2303835
2590  1862097
2591   946617
2592  1548174
2593  2145300
2594  1877495
2595  1283379
2596   882714
2597  1732947
2598  2057513
2599  1166478
2600   925902
2601  1267810
2602  1898147
2603  1692353
2604   637037
2605   947071
2606  1652833
2607  1530049
2608   988930
2609   459338
2610  1208282
2611  1802291
2612   981661
2613   531274
2614   718074
2615  1373602
2616  1441707
2617   335590
2618   345816
2619  1137355
2620  1260635
2621   848893
2622   113055
2623   582471
2624  1384247
2625   780881
2626   207772
2627   209184
2628   780484
2629  1145090
2630   188304
2631   -64735
2632   633000
2633   831481
2634   576416
2635  -195340
2636     3494
2637   927143
2638   530523
2639  -118740
2640  -221411
2641   301996
2642   857450
2643   -34906
2644  -561185
2645   140435
2646   483594
2647   304198
2648  -516102
2649  -555655
2650   421267
2651   257120
2652  -390975
2653  -609883
2654  -255828
2655   466214
2656  -165332
2657  -924208
2658  -450454
2659   -25874
2660    25598
2661  -742113
2662 -1095212
2663  -116345
2664    21374
2665  -602164
2666  -964976
2667  -787177
2668   -14021
2669  -435845
2670 -1312642
2671  -950043
2672  -459002
2673  -295715
2674  -896644
2675 -1440325
2676  -610026
2677  -328646
2678  -925382
2679 -1367771
2680 -1351585
2681  -501947
2682  -581392
2683 -1535086
2684 -1425249
2685  -912916
2686  -607028
2687 -1113318
2688 -1898539
2689 -1215334
2690  -672203
2691 -1177369
2692 -1681006
2693 -1803983
2694  -963574
2695  -786008
2696 -1790528
2697 -1924405
2698 -1443391
2699  -971489
2700 -1283646
2701 -2260428
2702 -1838571
2703 -1057211
2704 -1341463
2705 -1898375
2706 -2274310
2707 -1552818
2708 -1061812
2709 -1955401
2710 -2311587
2711 -1963947
2712 -1476055
2713 -1527260
2714 -2493004
2715 -2347943
2716 -1531938
2717 -1616143
2718 -2078271
2719 -2612083
2720 -2124228
2721 -1417909
2722 -2168462
2723 -2722616
2724 -2457577
2725 -1886234
2726 -1685341
2727 -2705782
2728 -2855225
2729 -1973335
2730 -1901906
2731 -2381533
2732 -3023292
2733 -2708920
2734 -1820353
2735 -2326233
2736 -2956959
2737 -2861250
2738 -2380831
2739 -1969478
2740 -2803167
2741 -3308143
2742 -2606455
2743 -2339740
2744 -2572952
2745 -3236424
2746 -3225341
2747 -2261281
2748 -2488945
2749 -3214676
2750 -3291256
2751 -2895931
2752 -2337627
2753 -3023864
2754 -3696921
2755 -3035172
2756 -2650275
2757 -2824526
2758 -3474542
2759 -3677948
2760 -2739006
2761 -2748616
2762 -3462735
2763 -3655714
2764 -3396189
2765 -2710752
2766 -3121589
2767 -3981375
2768 -3560771
2769 -3046118
2770 -3018789
2771 -3641653
2772 -4131445
2773 -3266573
2774 -2990461
2775 -3702701
2776 -4033211
2777 -3871375
2778 -3105861
2779 -3249219
2780 -4200441
2781 -4005419
2782 -3469575
2783 -3302400
2784 -3815735
2785 -4529165
2786 -3873015
2787 -3316357
2788 -3836709
2789 -4262080
2790 -4298110
2791 -3558820
2792 -3440914
2793 -4420544
2794 -4454542
2795 -3954588
2796 -3706162
2797 -4004973
2798 -4749438
2799 -4271840
2800 -3616551
2801 -4046441
2802 -4491153
2803 -4678273
2804 -4087540
2805 -3734587
2806 -4628199
2807 -4849033
2808 -4353315
2809 -3990851
2810 -4157687
2811 -5035163
2812 -4797766
2813 -3937793
2814 -4222192
2815 -4784288
2816 -5086515
2817 -4542789
2818 -3965971
2819 -4760399
2820 -5169591
2821 -4749147
2822 -4378249
2823 -4335569
2824 -5175618
2825 -5244579
2826 -4427765
2827 -4482996
2828 -4913480
2829 -5352674
2830 -5044118
2831 -4277090
2832 -4847213
2833 -5460032
2834 -5171293
2835 -4721562
2836 -4542568
2837 -5393130
2838 -5704187
2839 -4829175
2840 -4693919
2841 -5124552
2842 -5595774
2843 -5423547
2844 -4578179
2845 -4972721
2846 -5730461
2847 -5608602
2848 -5188004
2849 -4788348
2850 -5462695
2851 -6052824
2852 -5294219
2853 -4901015
2854 -5206679
2855 -5812257
2856 -5933866
2857 -5025235
2858 -5111138
2859 -5946002
2860 -5993448
2861 -5579825
2862 -5011264
2863 -5476416
2864 -6269723
2865 -5745587
2866 -5268419
2867 -5427931
2868 -5983901
2869 -6346605
2870 -5495754
2871 -5237262
2872 -6010604
2873 -6260056
2874 -6000777
2875 -5359898
2876 -5587812
2877 -6494816
2878 -6153232
2879 -5599473
2880 -5655179
2881 -6125438
2882 -6609676
2883 -5907470
2884 -5465209
2885 -6154058
2886 -6479204
2887 -6343159
2888 -5727041
2889 -5710171
2890 -6673127
2891 -6595795
2892 -5967339
2893 -5828855
2894 -6208318
2895 -6878364
2896 -6359985
2897 -5651657
2898 -6202786
2899 -6708325
2900 -6734072
2901 -6141906
2902 -5875545
2903 -6770725
2904 -6886826
2905 -6274626
2906 -6069341
2907 -6293986
2908 -7017122
2909 -6795298
2910 -6045527
2911 -6400995
2912 -6873111
2913 -7014163
2914 -6514499
2915 -5983060
2916 -6764116
2917 -7160866
2918 -6639001
2919 -6328542
2920 -6436066
2921 -7222289
2922 -7205465
2923 -6331935
2924 -6483759
2925 -6996615
2926 -7237522
2927 -6859155
2928 -6215858
2929 -6843367
2930 -7415551
2931 -7015216
2932 -6638271
2933 -6552512
2934 -7281252
2935 -7535209
2936 -6670100
2937 -6575861
2938 -7077253
2939 -7478255
2940 -7280521
2941 -6486087
2942 -6865267
2943 -7607746
2944 -7352064
2945 -6925697
2946 -6693162
2947 -7312540
2948 -7791979
2949 -7055614
2950 -6791864
2951 -7182877
2952 -7598199
2953 -7628768
2954 -6839279
2955 -6947121
2956 -7715721
2957 -7613238
2958 -7210151
2959 -6858072
2960 -7332276
2961 -7993954
2962 -7379003
2963 -6980714
2964 -7345896
2965 -7769232
2966 -7881119
2967 -7087453
2968 -6990348
2969 -7799643
2970 -7845191
2971 -7487193
2972 -7087986
2973 -7399406
2974 -8210964
2975 -7770724
2976 -7181867
2977 -7359021
2978 -7780997
2979 -8121568
2980 -7426082
2981 -7052862
2982 -7851427
2983 -8139125
2984 -7847993
2985 -7336341
2986 -7417953
2987 -8282897
2988 -8037573
2989 -7362315
2990 -7463221
2991 -7861949
2992 -8315069
2993 -7793385
2994 -7235457
2995 -7865624
2996 -8247702
2997 -8092623
2998 -7581090
2999 -7417875
3000 -8294592
3001 -8343895
3002 -7630513
3003 -7545146
3004 -7907535
3005 -8506948
3006 -8149474
3007 -7390557
3008 -7872635
3009 -8394998
3010 -8330576
3011 -7814474
3012 -7450681
3013 -8273799
3014 -8600410
3015 -7941385
3016 -7696764
3017 -7907898
3018 -8580007
3019 -8488415
3020 -7600065
3021 -7808542
3022 -8401599
3023 -8529789
3024 -8128501
3025 -7564750
3026 -8228797
3027 -8803002
3028 -8256059
3029 -7864934
3030 -7899100
3031 -8524019
3032 -8692523
3033 -7858179
3034 -7876561
3035 -8446995
3036 -8676627
3037 -8433633
3038 -7763857
3039 -8162103
3040 -8840341
3041 -8447171
3042 -8015497
3043 -7939703
3044 -8522079
3045 -8914519
3046 -8136400
3047 -7942511
3048 -8480499
3049 -8775632
3050 -8634314
3051 -7904815
3052 -8101700
3053 -8882197
3054 -8669052
3055 -8234128
3056 -8040240
3057 -8484186
3058 -9058313
3059 -8422072
3060 -8007961
3061 -8427366
3062 -8786299
3063 -8849483
3064 -8146553
3065 -8066612
3066 -8866953
3067 -8845845
3068 -8425403
3069 -8143794
3070 -8436432
3071 -9130327
3072 -8652352
3073 -8098374
3074 -8418185
3075 -8785639
3076 -8968716
3077 -8369934
3078 -8103327
3079 -8866963
3080 -8999568
3081 -8616548
3082 -8244573
3083 -8362606
3084 -9120440
3085 -8847505
3086 -8187925
3087 -8400695
3088 -8840478
3089 -9148414
3090 -8612715
3091 -8104516
3092 -8777482
3093 -9083027
3094 -8745972
3095 -8313869
3096 -8279133
3097 -9104920
3098 -9098448
3099 -8386703
3100 -8408515
3101 -8775170
3102 -9194218
3103 -8805838
3104 -8116602
3105 -8624149
3106 -9108176
3107 -8938726
3108 -8534746
3109 -8292296
3110 -9024162
3111 -9256601
3112 -8536442
3113 -8402492
3114 -8688316
3115 -9163840
3116 -8975691
3117 -8234078
3118 -8580043
3119 -9131134
3120 -9032821
3121 -8660501
3122 -8310934
3123 -8917372
3124 -9320243
3125 -8671720
3126 -8401678
3127 -8620442
3128 -9136362
3129 -9151416
3130 -8341285
3131 -8478064
3132 -9125001
3133 -9151306
3134 -8799133
3135 -8277491
3136 -8749040
3137 -9377536
3138 -8845059
3139 -8425148
3140 -8538865
3141 -9078953
3142 -9321599
3143 -8522408
3144 -8379751
3145 -8997544
3146 -9173045
3147 -8920299
3148 -8307672
3149 -8556232
3150 -9330515
3151 -9039496
3152 -8562590
3153 -8518927
3154 -8946609
3155 -9372992
3156 -8669977
3157 -8300599
3158 -8849699
3159 -9146229
3160 -9041337
3161 -8439149
3162 -8466595
3163 -9274860
3164 -9146471
3165 -8623566
3166 -8439859
3167 -8764643
3168 -9357464
3169 -8838037
3170 -8292599
3171 -8732302
3172 -9125711
3173 -9164429
3174 -8556726
3175 -8314080
3176 -9112367
3177 -9192480
3178 -8684613
3179 -8419513
3180 -8622954
3181 -9311703
3182 -9005264
3183 -8329810
3184 -8593759
3185 -9013036
3186 -9185921
3187 -8676774
3188 -8245265
3189 -8915552
3190 -9189919
3191 -8772596
3192 -8441842
3193 -8474712
3194 -9185742
3195 -9125406
3196 -8390601
3197 -8485008
3198 -8880210
3199 -9138411
3200 -8746686
3201 -8174026
3202 -8733447
3203 -9175641
3204 -8835878
3205 -8487451
3206 -8385806
3207 -9039144
3208 -9159672
3209 -8410368
3210 -8358280
3211 -8720341
3212 -9069291
3213 -8857817
3214 -8176461
3215 -8559421
3216 -9131305
3217 -8906257
3218 -8498106
3219 -8222906
3220 -8779109
3221 -9145983
3222 -8498629
3223 -8279233
3224 -8572401
3225 -8982729
3226 -8961195
3227 -8209117
3228 -8335123
3229 -8940781
3230 -8860561
3231 -8523334
3232 -8171702
3233 -8588026
3234 -9095370
3235 -8559789
3236 -8239469
3237 -8443391
3238 -8817436
3239 -8924683
3240 -8221220
3241 -8160317
3242 -8797100
3243 -8838438
3244 -8525954
3245 -8100931
3246 -8379607
3247 -9038424
3248 -8605711
3249 -8136506
3250 -8260679
3251 -8659924
3252 -8929095
3253 -8249367
3254 -7967865
3255 -8596745
3256 -8790485
3257 -8565876
3258 -8059400
3259 -8152962
3260 -8898171
3261 -8652658
3262 -8079157
3263 -8065264
3264 -8415847
3265 -8855688
3266 -8320148
3267 -7861456
3268 -8404338
3269 -8706382
3270 -8559435
3271 -8030885
3272 -7906135
3273 -8650889
3274 -8616499
3275 -8064235
3276 -7953692
3277 -8234319
3278 -8770544
3279 -8394168
3280 -7744646
3281 -8119080
3282 -8514220
3283 -8500074
3284 -8006570
3285 -7695886
3286 -8417504
3287 -8627730
3288 -8082633
3289 -7834923
3290 -8006478
3291 -8571349
3292 -8379023
3293 -7657574
3294 -7889529
3295 -8333904
3296 -8438943
3297 -8035874
3298 -7559867
3299 -8131550
3300 -8526736
3301 -8077768
3302 -7718860
3303 -7717140
3304 -8317338
3305 -8414820
3306 -7663759
3307 -7648124
3308 -8080362
3309 -8317476
3310 -8066833
3311 -7445053
3312 -7834131
3313 -8355923
3314 -8013882
3315 -7639617
3316 -7527736
3317 -8052426
3318 -8321632
3319 -7641059
3320 -7505105
3321 -7885522
3322 -8150154
3323 -8014265
3324 -7340079
3325 -7523497
3326 -8144206
3327 -7938846
3328 -7539957
3329 -7332541
3330 -7804258
3331 -8266212
3332 -7643650
3333 -7288164
3334 -7607774
3335 -7948081
3336 -7949043
3337 -7245783
3338 -7213747
3339 -7900000
3340 -7903682
3341 -7542898
3342 -7185590
3343 -7467912
3344 -8058983
3345 -7597515
3346 -7118540
3347 -7325996
3348 -7686279
3349 -7870857
3350 -7258580
3351 -7009099
3352 -7625642
3353 -7738568
3354 -7439674
3355 -7051720
3356 -7164381
3357 -7800375
3358 -7529470
3359 -7014980
3360 -7120098
3361 -7428020
3362 -7701574
3363 -7203933
3364 -6800104
3365 -7332970
3366 -7559307
3367 -7336908
3368 -6924647
3369 -6879657
3370 -7551544
3371 -7461871
3372 -6874929
3373 -6873155
3374 -7181176
3375 -7541087
3376 -7134365
3377 -6592771
3378 -7038444
3379 -7370424
3380 -7202488
3381 -6797303
3382 -6615770
3383 -7262281
3384 -7382315
3385 -6800939
3386 -6645346
3387 -6834868
3388 -7274907
3389 -7074913
3390 -6418394
3391 -6696866
3392 -7133254
3393 -7114285
3394 -6723681
3395 -6364761
3396 -6926888
3397 -7224074
3398 -6663146
3399 -6398452
3400 -6545275
3401 -7029533
3402 -7000095
3403 -6303844
3404 -6420424
3405 -6877407
3406 -6925537
3407 -6603237
3408 -6118369
3409 -6541464
3410 -7017558
3411 -6575702
3412 -6235045
3413 -6266179
3414 -6752110
3415 -6903171
3416 -6171187
3417 -6080466
3418 -6553656
3419 -6733046
3420 -6498940
3421 -5937900
3422 -6188987
3423 -6794616
3424 -6500345
3425 -6084802
3426 -5975680
3427 -6378795
3428 -6730618
3429 -6097766
3430 -5809273
3431 -6209442
3432 -6485215
3433 -6392975
3434 -5798627
3435 -5847789
3436 -6502067
3437 -6351821
3438 -5916590
3439 -5726241
3440 -6038801
3441 -6474960
3442 -5970806
3443 -5565054
3444 -5911828
3445 -6217802
3446 -6241451
3447 -5691259
3448 -5526373
3449 -6157887
3450 -6180809
3451 -5756317
3452 -5444406
3453 -5639473
3454 -6246281
3455 -5934516
3456 -5369582
3457 -5581868
3458 -5953494
3459 -6089745
3460 -5540712
3461 -5167559
3462 -5750922
3463 -5956535
3464 -5628464
3465 -5294226
3466 -5320663
3467 -5918872
3468 -5811445
3469 -5213355
3470 -5243451
3471 -5537058
3472 -5813300
3473 -5448167
3474 -4933286
3475 -5379842
3476 -5726006
3477 -5491602
3478 -5121053
3479 -4986423
3480 -5566831
3481 -5624981
3482 -5006087
3483 -4945230
3484 -5227873
3485 -5554874
3486 -5321339
3487 -4715591
3488 -5032464
3489 -5444377
3490 -5289230
3491 -4935964
3492 -4671353
3493 -5180864
3494 -5434137
3495 -4854648
3496 -4663477
3497 -4874392
3498 -5268345
3499 -5192129
3500 -4534530
3501 -4665526
3502 -5139770
3503 -5068807
3504 -4738449
3505 -4377613
3506 -4784047
3507 -5186672
3508 -4726528
3509 -4441933
3510 -4554538
3511 -4927783
3512 -5002645
3513 -4347176
3514 -4287782
3515 -4765470
3516 -4825192
3517 -4565232
3518 -4144041
3519 -4426690
3520 -4944974
3521 -4558877
3522 -4174061
3523 -4215845
3524 -4554728
3525 -4750986
3526 -4157786
3527 -3982638
3528 -4452374
3529 -4586419
3530 -4402466
3531 -3931177
3532 -4023676
3533 -4605290
3534 -4370700
3535 -3935482
3536 -3862456
3537 -4185692
3538 -4563097
3539 -4049456
3540 -3648441
3541 -4060030
3542 -4322287
3543 -4215186
3544 -3692616
3545 -3621219
3546 -4244624
3547 -4197629
3548 -3741838
3549 -3584114
3550 -3796294
3551 -4253050
3552 -3910444
3553 -3400380
3554 -3671405
3555 -3966424
3556 -3988712
3557 -3532698
3558 -3264908
3559 -3849076
3560 -3981183
3561 -3567490
3562 -3333822
3563 -3441095
3564 -3940328
3565 -3727327
3566 -3124154
3567 -3295625
3568 -3637275
3569 -3732730
3570 -3333602
3571 -2945738
3572 -3478411
3573 -3764859
3574 -3378154
3575 -3043034
3576 -3023689
3577 -3550174
3578 -3544565
3579 -2916793
3580 -2926602
3581 -3282903
3582 -3521914
3583 -3223435
3584 -2670933
3585 -3026311
3586 -3419171
3587 -3150298
3588 -2801162
3589 -2680723
3590 -3170823
3591 -3356839
3592 -2764379
3593 -2628248
3594 -2899812
3595 -3176817
3596 -3040274
3597 -2427033
3598 -2595407
3599 -3088329
3600 -2946929
3601 -2591203
3602 -2358431
3603 -2772687
3604 -3113960
3605 -2567550
3606 -2287290
3607 -2523164
3608 -2835632
3609 -2821941
3610 -2202282
3611 -2225470
3612 -2738186
3613 -2711128
3614 -2407690
3615 -2078148
3616 -2336493
3617 -2806486
3618 -2405281
3619 -2018853
3620 -2118789
3621 -2450556
3622 -2618425
3623 -2042539
3624 -1857046
3625 -2371807
3626 -2481219
3627 -2215131
3628 -1795372
3629 -1911142
3630 -2449788
3631 -2193992
3632 -1767572
3633 -1803075
3634 -2080022
3635 -2348464
3636 -1897758
3637 -1560331
3638 -1961704
3639 -2143846
3640 -1978229
3641 -1561692
3642 -1519111
3643 -2083866
3644 -2014945
3645 -1563549
3646 -1492390
3647 -1715358
3648 -2038034
3649 -1657850
3650 -1206399
3651 -1572725
3652 -1837227
3653 -1736601
3654 -1354611
3655 -1192380
3656 -1739834
3657 -1789351
3658 -1310484
3659 -1146945
3660 -1306964
3661 -1716499
3662 -1507840
3663  -945527
3664 -1170909
3665 -1511928
3666 -1515621
3667 -1148350
3668  -835754
3669 -1328032
3670 -1534872
3671 -1097471
3672  -868815
3673  -941102
3674 -1353298
3675 -1289912
3676  -727311
3677  -818446
3678 -1156558
3679 -1236315
3680  -965298
3681  -531984
3682  -898643
3683 -1234915
3684  -877814
3685  -575488
3686  -579160
3687 -1014866
3688 -1109117
3689  -499887
3690  -441275
3691  -797908
3692  -942814
3693  -721148
3694  -227700
3695  -475261
3696  -940445
3697  -700662
3698  -368505
3699  -246477
3700  -608379
3701  -861436
3702  -312134
3703   -76759
3704  -382546
3705  -637499
3706  -567847
3707   -20229
3708   -75352
3709  -593989
3710  -488104
3711  -129134
3712    96849
3713  -192191
3714  -574682
3715  -140144
3716   193189
3717   -37154
3718  -306494
3719  -336459
3720   181259
3721   297421
3722  -211547
3723  -216994
3724    99632
3725   383791
3726   205167
3727  -285476
3728    27057
3729   462748
3730   331695
3731    41255
3732  -105865
3733   378182
3734   660736
3735   168564
3736    26835
3737   301999
3738   641467
3739   593736
3740    50841
3741   192833
3742   686369
3743   673328
3744   423640
3745   173717
3746   545792
3747   974080
3748   582150
3749   309132
3750   480405
3751   850211
3752   956739
3753   435706
3754   420115
3755   925156
3756  1010971
3757   801241
3758   488307
3759   708742
3760  1199308
3761   935037
3762   627941
3763   716570
3764  1047715
3765  1297493
3766   855169
3767   676544
3768  1130610
3769  1289818
3770  1130320
3771   773755
3772   884016
3773  1453770
3774  1326020
3775   958128
3776   971334
3777  1272051
3778  1598753
3779  1213238
3780   898100
3781  1294243
3782  1552179
3783  1498508
3784  1137053
3785  1089884
3786  1651025
3787  1688897
3788  1326559
3789  1234608
3790  1437836
3791  1843999
3792  1612829
3793  1184556
3794  1472284
3795  1790391
3796  1816176
3797  1497894
3798  1320431
3799  1847499
3800  1994390
3801  1649571
3802  1515285
3803  1649189
3804  2067240
3805  1961266
3806  1494215
3807  1684140
3808  2034195
3809  2147887
3810  1866880
3811  1552359
3812  2006545
3813  2301219
3814  1973553
3815  1756825
3816  1826151
3817  2303020
3818  2351561
3819  1839975
3820  1894538
3821  2236516
3822  2404695
3823  2208211
3824  1812414
3825  2140275
3826  2548209
3827  2342026
3828  2105112
3829  2059900
3830  2474497
3831  2672245
3832  2175785
3833  2089218
3834  2411336
3835  2651202
3836  2567688
3837  2118940
3838  2324373
3839  2789950
3840  2666341
3841  2397464
3842  2272427
3843  2631621
3844  2939602
3845  2530788
3846  2341616
3847  2609651
3848  2881557
3849  2901648
3850  2443274
3851  2478198
3852  2994363
3853  2982622
3854  2722106
3855  2503459
3856  2774700
3857  3213829
3858  2881295
3859  2575815
3860  2782962
3861  3094654
3862  3231034
3863  2776199
3864  2651539
3865  3153282
3866  3266539
3867  3038544
3868  2756218
3869  2898280
3870  3438882
3871  3269593
3872  2874122
3873  2963833
3874  3256312
3875  3490417
3876  3111279
3877  2837466
3878  3271699
3879  3508802
3880  3366746
3881  3070498
3882  3089607
3883  3613203
3884  3563429
3885  3157829
3886  3159659
3887  3400965
3888  3719600
3889  3470125
3890  3097854
3891  3446153
3892  3740838
3893  3669946
3894  3361046
3895  3226866
3896  3738991
3897  3861669
3898  3458567
3899  3363784
3900  3566821
3901  3947926
3902  3815912
3903  3344558
3904  3570392
3905  3915118
3906  3934098
3907  3678073
3908  3429048
3909  3854797
3910  4115857
3911  3776536
3912  3612092
3913  3723125
3914  4107709
3915  4126942
3916  3646727
3917  3730001
3918  4072861
3919  4163713
3920  3973944
3921  3661997
3922  3978020
3923  4343442
3924  4068601
3925  3856377
3926  3900752
3927  4252460
3928  4379331
3929  3911643
3930  3883836
3931  4239418
3932  4388754
3933  4270304
3934  3897217
3935  4108874
3936  4544702
3937  4357049
3938  4082944
3939  4032294
3940  4366807
3941  4634407
3942  4221038
3943  4061801
3944  4383244
3945  4601965
3946  4566663
3947  4159024
3948  4200147
3949  4672004
3950  4614177
3951  4351263
3952  4230274
3953  4480083
3954  4857055
3955  4530315
3956  4255465
3957  4514232
3958  4742217
3959  4783031
3960  4397441
3961  4326916
3962  4823232
3963  4864231
3964  4608138
3965  4441056
3966  4607728
3967  5027778
3968  4792695
3969  4449614
3970  4635101
3971  4891495
3972  5006663
3973  4676330
3974  4474726
3975  4927228
3976  5083211
3977  4854726
3978  4639189
3979  4710457
3980  5179041
3981  5080883
3982  4654278
3983  4749173
3984  5026917
3985  5234588
3986  4954120
3987  4631641
3988  5018105
3989  5274805
3990  5100920
3991  4843442
3992  4797313
3993  5266988
3994  5327824
3995  4910238
3996  4895378
3997  5135233
3998  5407437
3999  5235998
4000  4818997
4001  5068393
4002  5389324
4003  5308608
4004  5079482
4005  4928121
4006  5359185
4007  5569265
4008  5176066
4009  5047839
4010  5215105
4011  5518911
4012  5466211
4013  5003228
4014  5148969
4015  5534576
4016  5531596
4017  5316470
4018  5073378
4019  5416775
4020  5735924
4021  5397368
4022  5175535
4023  5297815
4024  5617095
4025  5707370
4026  5245085
4027  5248620
4028  5635521
4029  5704394
4030  5538315
4031  5238157
4032  5443467
4033  5855651
4034  5625492
4035  5365556
4036  5397571
4037  5692516
4038  5896623
4039  5472136
4040  5335329
4041  5705681
4042  5863303
4043  5742193
4044  5398714
4045  5503457
4046  5963292
4047  5826459
4048  5542337
4049  5515832
4050  5778356
4051  6061006
4052  5702460
4053  5442702
4054  5749730
4055  5957867
4056  5933959
4057  5587023
4058  5545314
4059  6041147
4060  6053664
4061  5754503
4062  5622266
4063  5782838
4064  6155206
4065  5923996
4066  5572260
4067  5798134
4068  6047001
4069  6122566
4070  5824080
4071  5642567
4072  6059799
4073  6167045
4074  5909068
4075  5752513
4076  5814712
4077  6213445
4078  6120195
4079  5747736
4080  5892911
4081  6135268
4082  6236812
4083  5991121
4084  5720499
4085  6088054
4086  6281405
4087  6058939
4088  5893078
4089  5900422
4090  6277361
4091  6294545
4092  5904123
4093  5941206
4094  6178669
4095  6347070
4096  6168876
4097  5815731
4098  6097850
4099  6400493
4100  6221908
4101  6013305
4102  5948548
4103  6333489
4104  6461993
4105  6035993
4106  5977118
4107  6208979
4108  6417855
4109  6325788
4110  5930519
4111  6113515
4112  6474211
4113  6381334
4114  6164201
4115  6009789
4116  6308352
4117  6566712
4118  6200605
4119  6036768
4120  6215301
4121  6478018
4122  6511264
4123  6085870
4124  6131744
4125  6511370
4126  6492981
4127  6268455
4128  6055234
4129  6296107
4130  6651773
4131  6361923
4132  6132862
4133  6275601
4134  6525407
4135  6624776
4136  6201265
4137  6107416
4138  6506445
4139  6585778
4140  6407778
4141  6142268
4142  6286183
4143  6724901
4144  6535054
4145  6223841
4146  6266688
4147  6500716
4148  6711214
4149  6360605
4150  6129465
4151  6474145
4152  6645316
4153  6546559
4154  6267534
4155  6258495
4156  6698050
4157  6652698
4158  6337835
4159  6294099
4160  6476747
4161  6762935
4162  6498745
4163  6184555
4164  6464403
4165  6689190
4166  6641502
4167  6360172
4168  6258544
4169  6682178
4170  6734582
4171  6407626
4172  6318995
4173  6446090
4174  6778744
4175  6650008
4176  6264546
4177  6437512
4178  6680894
4179  6724009
4180  6472533
4181  6232708
4182  6602685
4183  6807789
4184  6541922
4185  6371427
4186  6432622
4187  6783954
4188  6753735
4189  6317121
4190  6386697
4191  6660906
4192  6746474
4193  6566089
4194  6276883
4195  6573648
4196  6846347
4197  6622023
4198  6428075
4199  6397292
4200  6700104
4201  6805559
4202  6408264
4203  6370485
4204  6627607
4205  6780482
4206  6674767
4207  6317330
4208  6502222
4209  6848362
4210  6678155
4211  6453450
4212  6380264
4213  6655151
4214  6853738
4215  6477031
4216  6366318
4217  6590434
4218  6775740
4219  6745170
4220  6371762
4221  6429513
4222  6802402
4223  6736932
4224  6509180
4225  6357825
4226  6573974
4227  6882944
4228  6578785
4229  6359868
4230  6532581
4231  6725400
4232  6782920
4233  6421540
4234  6354931
4235  6722322
4236  6742606
4237  6569487
4238  6388533
4239  6509233
4240  6847301
4241  6646188
4242  6370191
4243  6468782
4244  6659970
4245  6785581
4246  6479906
4247  6311065
4248  6671535
4249  6771552
4250  6594631
4251  6370436
4252  6416620
4253  6796636
4254  6669815
4255  6354712
4256  6422910
4257  6620886
4258  6792053
4259  6543543
4260  6272213
4261  6563666
4262  6730731
4263  6614000
4264  6371500
4265  6302331
4266  6710689
4267  6739681
4268  6385103
4269  6347681
4270  6522824
4271  6772094
4272  6588335
4273  6223831
4274  6450602
4275  6688285
4276  6627563
4277  6384092
4278  6240506
4279  6607844
4280  6724367
4281  6402458
4282  6316986
4283  6426043
4284  6682884
4285  6616681
4286  6217287
4287  6334593
4288  6598416
4289  6610546
4290  6405083
4291  6177426
4292  6485029
4293  6728606
4294  6420870
4295  6239182
4296  6304250
4297  6579937
4298  6622768
4299  6209633
4300  6226918
4301  6512775
4302  6587734
4303  6438908
4304  6125155
4305  6310063
4306  6632132
4307  6434257
4308  6216778
4309  6191676
4310  6465495
4311  6630279
4312  6243218
4313  6128128
4314  6380238
4315  6500843
4316  6419774
4317  6095208
4318  6173736
4319  6533447
4320  6419837
4321  6209886
4322  6133476
4323  6312920
4324  6551842
4325  6238955
4326  6032716
4327  6249024
4328  6397824
4329  6398056
4330  6073980
4331  6026397
4332  6412244
4333  6406652
4334  6165141
4335  6030017
4336  6173367
4337  6469035
4338  6225853
4339  5952073
4340  6123139
4341  6295681
4342  6339985
4343  6056579
4344  5928495
4345  6269596
4346  6331925
4347  6125157
4348  5952511
4349  5998473
4350  6337473
4351  6219578
4352  5881226
4353  5979144
4354  6168776
4355  6292524
4356  6043680
4357  5803917
4358  6108897
4359  6238824
4360  6057372
4361  5868609
4362  5867294
4363  6205280
4364  6183306
4365  5841725
4366  5858557
4367  6024729
4368  6165173
4369  5995879
4370  5689795
4371  5927601
4372  6139507
4373  6019181
4374  5816720
4375  5723177
4376  6052249
4377  6129866
4378  5765156
4379  5696237
4380  5860934
4381  6058738
4382  5962620
4383  5602595
4384  5753238
4385  6016051
4386  5945514
4387  5756132
4388  5584739
4389  5829062
4390  6023942
4391  5728086
4392  5592235
4393  5686218
4394  5895482
4395  5917570
4396  5539299
4397  5572016
4398  5849924
4399  5847670
4400  5683572
4401  5468893
4402  5651089
4403  5908440
4404  5645808
4405  5475577
4406  5545510
4407  5738807
4408  5817721
4409  5464265
4410  5404003
4411  5677948
4412  5724463
4413  5592558
4414  5332230
4415  5445999
4416  5786953
4417  5614569
4418  5364217
4419  5361473
4420  5563420
4421  5721664
4422  5377484
4423  5211754
4424  5484703
4425  5592999
4426  5512519
4427  5249514
4428  5247911
4429  5602202
4430  5519504
4431  5258775
4432  5193783
4433  5330725
4434  5583976
4435  5349379
4436  5075783
4437  5285991
4438  5455215
4439  5424995
4440  5134461
4441  5028067
4442  5392542
4443  5409832
4444  5152643
4445  5042925
4446  5141801
4447  5425900
4448  5264551
4449  4951682
4450  5084062
4451  5251909
4452  5285422
4453  5051945
4454  4856421
4455  5163034
4456  5283806
4457  5062667
4458  4908442
4459  4932832
4460  5234096
4461  5179178
4462  4822089
4463  4872557
4464  5066487
4465  5145228
4466  4955120
4467  4692368
4468  4941027
4469  5135354
4470  4958345
4471  4785539
4472  4729063
4473  4997917
4474  5059172
4475  4711369
4476  4664925
4477  4829271
4478  4976009
4479  4884032
4480  4558366
4481  4703598
4482  4959685
4483  4827703
4484  4632072
4485  4522933
4486  4755071
4487  4909958
4488  4600895
4489  4505686
4490  4649315
4491  4794987
4492  4749964
4493  4418714
4494  4469727
4495  4740776
4496  4680000
4497  4507625
4498  4350874
4499  4538623
4500  4778189
4501  4503389
4502  4306313
4503  4404954
4504  4578629
4505  4624972
4506  4277852
4507  4225050
4508  4526735
4509  4535599
4510  4384577
4511  4190588
4512  4290046
4513  4568146
4514  4370632
4515  4154355
4516  4195565
4517  4344340
4518  4452711
4519  4169879
4520  4024170
4521  4290321
4522  4359151
4523  4238338
4524  4024033
4525  4054409
4526  4358412
4527  4230825
4528  3969676
4529  3978533
4530  4127860
4531  4285773
4532  4043799
4533  3827600
4534  4062405
4535  4171172
4536  4081801
4537  3852384
4538  3789811
4539  4103692
4540  4094269
4541  3830355
4542  3783413
4543  3887673
4544  4102408
4545  3926268
4546  3624408
4547  3794812
4548  3954819
4549  3909504
4550  3702093
4551  3569040
4552  3873962
4553  3950558
4554  3688443
4555  3579564
4556  3630134
4557  3853452
4558  3779142
4559  3451134
4560  3536714
4561  3732832
4562  3758414
4563  3576421
4564  3355020
4565  3599309
4566  3754430
4567  3521605
4568  3373227
4569  3391527
4570  3627871
4571  3631404
4572  3285656
4573  3302085
4574  3502262
4575  3556224
4576  3413917
4577  3152552
4578  3322970
4579  3551849
4580  3367251
4581  3185350
4582  3142518
4583  3373864
4584  3481988
4585  3137704
4586  3050102
4587  3249086
4588  3363258
4589  3274114
4590  2961021
4591  3033972
4592  3315422
4593  3207996
4594  3015163
4595  2922358
4596  3105551
4597  3288159
4598  2999346
4599  2829970
4600  2972015
4601  3107447
4602  3097703
4603  2805192
4604  2782209
4605  3071401
4606  3045545
4607  2851103
4608  2704541
4609  2818722
4610  3061978
4611  2836799
4612  2621387
4613  2734941
4614  2881002
4615  2927707
4616  2649750
4617  2538757
4618  2810345
4619  2837434
4620  2669749
4621  2487062
4622  2540334
4623  2821741
4624  2704632
4625  2441834
4626  2479360
4627  2622007
4628  2725619
4629  2501747
4630  2284091
4631  2515768
4632  2630118
4633  2501129
4634  2309289
4635  2285292
4636  2565123
4637  2534229
4638  2255594
4639  2241650
4640  2352795
4641  2484994
4642  2337055
4643  2080830
4644  2245381
4645  2387930
4646  2314707
4647  2138587
4648  2039486
4649  2294992
4650  2345530
4651  2059059
4652  1998526
4653  2091237
4654  2257988
4655  2157984
4656  1863022
4657  1983917
4658  2174113
4659  2125089
4660  1951300
4661  1787518
4662  2009477
4663  2140952
4664  1884474
4665  1765548
4666  1824198
4667  2016123
4668  2007914
4669  1697887
4670  1715435
4671  1911172
4672  1910372
4673  1766045
4674  1548442
4675  1717083
4676  1921885
4677  1717673
4678  1561301
4679  1582212
4680  1754701
4681  1806048
4682  1495194
4683  1438876
4684  1638576
4685  1687988
4686  1583864
4687  1347627
4688  1443756
4689  1692534
4690  1543648
4691  1352328
4692  1320480
4693  1478524
4694  1601273
4695  1323904
4696  1190993
4697  1384037
4698  1464886
4699  1403131
4700  1156378
4701  1162976
4702  1438558
4703  1357364
4704  1151369
4705  1071794
4706  1202588
4707  1390684
4708  1161683
4709   960413
4710  1103284
4711  1238303
4712  1223969
4713   974987
4714   875657
4715  1158474
4716  1162607
4717   965705
4718   838785
4719   909360
4720  1152020
4721  1010798
4722   757411
4723   842672
4724   972692
4725  1001857
4726   785371
4727   627365
4728   878745
4729   944464
4730   776197
4731   642853
4732   660488
4733   900256
4734   826744
4735   534961
4736   565702
4737   708998
4738   797057
4739   614280
4740   392679
4741   597320
4742   749851
4743   602248
4744   426017
4745   371576
4746   615767
4747   646395
4748   352477
4749   316614
4750   446140
4751   568971
4752   460864
4753   185035
4754   310350
4755   492281
4756   400952
4757   240136
4758   123103
4759   330387
4760   441800
4761   186101
4762    86661
4763   181453
4764   324070
4765   284489
4766   -11300
4767    34143
4768   240892
4769   198521
4770    45899
4771  -106394
4772    53667
4773   235255
4774    16405
4775  -136260
4776   -75976
4777    65961
4778    96594
4779  -201906
4780  -236336
4781   -24686
4782    -5995
4783  -129107
4784  -304549
4785  -215619
4786     3264
4787  -159695
4788  -350384
4789  -342495
4790  -209038
4791  -110953
4792  -362070
4793  -469080
4794  -274714
4795  -211230
4796  -302522
4797  -514364
4798  -498235
4799  -265058
4800  -356374
4801  -543446
4802  -571892
4803  -459245
4804  -312567
4805  -527794
4806  -701715
4807  -537459
4808  -450484
4809  -505089
4810  -713500
4811  -755321
4812  -501471
4813  -530644
4814  -739408
4815  -800016
4816  -706140
4817  -538350
4818  -700004
4819  -928715
4820  -800307
4821  -677961
4822  -700867
4823  -888693
4824 -1010433
4825  -761504
4826  -705663
4827  -911113
4828 -1018885
4829  -977802
4830  -770995
4831  -856515
4832 -1131575
4833 -1061853
4834  -915541
4835  -889880
4836 -1052786
4837 -1225272
4838 -1025779
4839  -916803
4840 -1092320
4841 -1225225
4842 -1232165
4843 -1038137
4844 -1036038
4845 -1300775
4846 -1295861
4847 -1151357
4848 -1088374
4849 -1218315
4850 -1436066
4851 -1296212
4852 -1130046
4853 -1271447
4854 -1425254
4855 -1463055
4856 -1272718
4857 -1198459
4858 -1467894
4859 -1533954
4860 -1403089
4861 -1304656
4862 -1380723
4863 -1640286
4864 -1567318
4865 -1358184
4866 -1435231
4867 -1583257
4868 -1690835
4869 -1533908
4870 -1385818
4871 -1623865
4872 -1754803
4873 -1653112
4874 -1529340
4875 -1539365
4876 -1802623
4877 -1814253
4878 -1586299
4879 -1609539
4880 -1756959
4881 -1891437
4882 -1792234
4883 -1604679
4884 -1777070
4885 -1946350
4886 -1888381
4887 -1764065
4888 -1711992
4889 -1951813
4890 -2042195
4891 -1825680
4892 -1787447
4893 -1926219
4894 -2090077
4895 -2041091
4896 -1818237
4897 -1930895
4898 -2138718
4899 -2107350
4900 -1980652
4901 -1897159
4902 -2101106
4903 -2255775
4904 -2074212
4905 -1990589
4906 -2084539
4907 -2264094
4908 -2277706
4909 -2039438
4910 -2067658
4911 -2283597
4912 -2320383
4913 -2227456
4914 -2090826
4915 -2240349
4916 -2454415
4917 -2321770
4918 -2188398
4919 -2247165
4920 -2404786
4921 -2488517
4922 -2269665
4923 -2250476
4924 -2453651
4925 -2513232
4926 -2453864
4927 -2308265
4928 -2389479
4929 -2613926
4930 -2528696
4931 -2398134
4932 -2409976
4933 -2559338
4934 -2690793
4935 -2507914
4936 -2413705
4937 -2603416
4938 -2701034
4939 -2659247
4940 -2501790
4941 -2522464
4942 -2778272
4943 -2748356
4944 -2606717
4945 -2583210
4946 -2702724
4947 -2881224
4948 -2739596
4949 -2584151
4950 -2734950
4951 -2862453
4952 -2871420
4953 -2707943
4954 -2662614
4955 -2913461
4956 -2959312
4957 -2817787
4958 -2761522
4959 -2845868
4960 -3049736
4961 -2956539
4962 -2767410
4963 -2870630
4964 -3016741
4965 -3051329
4966 -2927480
4967 -2836933
4968 -3056069
4969 -3146390
4970 -3017032
4971 -2936919
4972 -2971051
4973 -3182691
4974 -3165869
4975 -2950351
4976 -3009608
4977 -3170835
4978 -3253793
4979 -3130457
4980 -2978621
4981 -3168148
4982 -3317089
4983 -3199987
4984 -3095519
4985 -3103802
4986 -3328117
4987 -3373724
4988 -3153764
4989 -3151495
4990 -3297611
4991 -3404780
4992 -3338472
4993 -3148746
4994 -3270075
4995 -3459331
4996 -3406638
4997 -3298876
4998 -3243491
4999 -3428397
5000 -3561184
5001 -3364018
5002 -3289218
5003 -3417657
5004 -3547987
5005 -3527901
5006 -3323228
5007 -3390146
5008 -3603554
5009 -3587387
5010 -3478214
5011 -3399928
5012 -3538026
5013 -3713207
5014 -3547987
5015 -3438873
5016 -3524818
5017 -3670956
5018 -3716296
5019 -3513477
5020 -3504401
5021 -3725516
5022 -3758760
5023 -3657665
5024 -3538298
5025 -3626878
5026 -3840653
5027 -3737866
5028 -3596252
5029 -3646119
5030 -3795518
5031 -3883950
5032 -3706576
5033 -3626667
5034 -3813929
5035 -3887557
5036 -3828016
5037 -3693689
5038 -3725520
5039 -3961352
5040 -3928778
5041 -3762942
5042 -3771377
5043 -3886099
5044 -4025514
5045 -3879600
5046 -3739988
5047 -3913315
5048 -4028905
5049 -3989435
5050 -3852643
5051 -3840642
5052 -4060751
5053 -4080233
5054 -3922097
5055 -3889737
5056 -3981648
5057 -4135959
5058 -4055639
5059 -3881723
5060 -4001093
5061 -4142708
5062 -4142243
5063 -4013947
5064 -3930205
5065 -4145147
5066 -4222406
5067 -4065397
5068 -4002786
5069 -4074719
5070 -4251501
5071 -4219224
5072 -4022005
5073 -4090736
5074 -4240752
5075 -4274042
5076 -4173986
5077 -4044600
5078 -4203962
5079 -4332461
5080 -4215826
5081 -4138383
5082 -4160659
5083 -4339933
5084 -4374721
5085 -4170654
5086 -4173134
5087 -4318856
5088 -4384597
5089 -4301304
5090 -4154244
5091 -4280781
5092 -4451250
5093 -4358335
5094 -4263162
5095 -4263843
5096 -4411860
5097 -4491554
5098 -4301766
5099 -4258755
5100 -4394581
5101 -4489288
5102 -4460081
5103 -4282634
5104 -4346918
5105 -4547842
5106 -4498208
5107 -4375292
5108 -4327150
5109 -4464702
5110 -4603776
5111 -4445980
5112 -4350068
5113 -4469592
5114 -4575839
5115 -4581267
5116 -4406607
5117 -4409747
5118 -4607213
5119 -4604346
5120 -4498027
5121 -4426299
5122 -4518703
5123 -4695513
5124 -4577151
5125 -4445311
5126 -4529417
5127 -4653061
5128 -4687167
5129 -4525578
5130 -4470870
5131 -4668874
5132 -4710063
5133 -4605628
5134 -4514685
5135 -4575716
5136 -4774731
5137 -4705000
5138 -4546061
5139 -4592966
5140 -4705125
5141 -4781760
5142 -4640176
5143 -4525440
5144 -4701967
5145 -4804796
5146 -4729272
5147 -4617807
5148 -4618590
5149 -4821231
5150 -4817067
5151 -4632583
5152 -4629288
5153 -4741787
5154 -4862208
5155 -4763309
5156 -4606218
5157 -4747811
5158 -4866421
5159 -4824964
5160 -4712605
5161 -4654902
5162 -4845554
5163 -4907159
5164 -4750526
5165 -4701289
5166 -4779316
5167 -4919705
5168 -4880753
5169 -4682716
5170 -4765626
5171 -4910031
5172 -4901178
5173 -4797224
5174 -4707759
5175 -4871981
5176 -4985063
5177 -4828810
5178 -4761869
5179 -4817649
5180 -4947576
5181 -4962241
5182 -4770300
5183 -4783386
5184 -4944033
5185 -4973943
5186 -4889922
5187 -4761630
5188 -4877658
5189 -5040446
5190 -4929464
5191 -4824803
5192 -4832836
5193 -4980957
5194 -5040447
5195 -4848908
5196 -4815203
5197 -4957822
5198 -5025455
5199 -4971968
5200 -4828494
5201 -4881830
5202 -5062572
5203 -4990307
5204 -4878398
5205 -4864503
5206 -4977774
5207 -5082300
5208 -4931087
5209 -4865387
5210 -4979943
5211 -5062949
5212 -5033691
5213 -4875530
5214 -4890712
5215 -5081618
5216 -5057470
5217 -4929871
5218 -4896817
5219 -5001668
5220 -5129479
5221 -5001531
5222 -4876204
5223 -4976901
5224 -5071022
5225 -5079490
5226 -4938949
5227 -4893940
5228 -5082871
5229 -5110068
5230 -4994349
5231 -4921328
5232 -4982625
5233 -5138616
5234 -5060837
5235 -4908776
5236 -4970099
5237 -5080164
5238 -5116480
5239 -4998165
5240 -4909009
5241 -5066583
5242 -5135503
5243 -5034926
5244 -4949565
5245 -4970981
5246 -5129577
5247 -5114350
5248 -4942032
5249 -4969692
5250 -5074762
5251 -5143407
5252 -5049872
5253 -4914581
5254 -5047928
5255 -5149298
5256 -5072376
5257 -4966155
5258 -4950239
5259 -5120184
5260 -5146705
5261 -4978823
5262 -4964485
5263 -5062707
5264 -5151936
5265 -5086256
5266 -4924466
5267 -5005270
5268 -5136941
5269 -5101742
5270 -4998964
5271 -4945054
5272 -5095750
5273 -5187432
5274 -5019367
5275 -4952718
5276 -5031301
5277 -5135954
5278 -5108444
5279 -4930193
5280 -4977388
5281 -5130252
5282 -5119651
5283 -5024715
5284 -4936362
5285 -5046332
5286 -5167988
5287 -5033512
5288 -4944942
5289 -4998564
5290 -5103128
5291 -5135231
5292 -4964375
5293 -4944171
5294 -5091401
5295 -5117197
5296 -5040844
5297 -4914694
5298 -4995845
5299 -5152801
5300 -5062843
5301 -4938596
5302 -4966735
5303 -5074003
5304 -5137896
5305 -4975979
5306 -4903649
5307 -5041970
5308 -5100542
5309 -5047487
5310 -4909097
5311 -4930921
5312 -5110782
5313 -5068902
5314 -4944383
5315 -4919996
5316 -5017213
5317 -5119721
5318 -4990678
5319 -4871855
5320 -4981886
5321 -5061871
5322 -5037447
5323 -4915907
5324 -4883780
5325 -5057016
5326 -5057690
5327 -4943645
5328 -4886148
5329 -4946726
5330 -5076300
5331 -4988153
5332 -4845946
5333 -4916484
5334 -5022064
5335 -5024132
5336 -4912109
5337 -4829312
5338 -4990602
5339 -5037237
5340 -4916634
5341 -4843540
5342 -4876976
5343 -5025032
5344 -4993813
5345 -4826594
5346 -4855138
5347 -4961309
5348 -4993281
5349 -4895500
5350 -4775775
5351 -4900321
5352 -4992585
5353 -4899266
5354 -4821039
5355 -4815337
5356 -4949306
5357 -4967617
5358 -4806549
5359 -4783837
5360 -4881812
5361 -4942643
5362 -4869905
5363 -4737421
5364 -4818953
5365 -4943611
5366 -4868827
5367 -4776308
5368 -4752115
5369 -4871407
5370 -4928390
5371 -4765998
5372 -4722285
5373 -4808351
5374 -4875036
5375 -4839977
5376 -4683914
5377 -4735944
5378 -4876320
5379 -4830115
5380 -4737317
5381 -4682910
5382 -4769070
5383 -4870820
5384 -4730053
5385 -4650549
5386 -4723235
5387 -4810187
5388 -4807333
5389 -4648807
5390 -4638658
5391 -4787093
5392 -4781378
5393 -4684011
5394 -4596707
5395 -4669216
5396 -4802440
5397 -4707177
5398 -4599414
5399 -4636379
5400 -4719098
5401 -4749114
5402 -4601400
5403 -4540798
5404 -4678726
5405 -4713229
5406 -4643859
5407 -4543901
5408 -4563699
5409 -4714073
5410 -4653862
5411 -4526325
5412 -4533576
5413 -4607235
5414 -4679475
5415 -4551189
5416 -4456519
5417 -4578176
5418 -4644678
5419 -4587558
5420 -4475467
5421 -4460246
5422 -4609661
5423 -4596701
5424 -4453985
5425 -4431767
5426 -4499225
5427 -4599075
5428 -4508976
5429 -4365467
5430 -4457888
5431 -4546382
5432 -4521745
5433 -4406876
5434 -4352374
5435 -4494651
5436 -4522101
5437 -4391395
5438 -4339984
5439 -4386538
5440 -4493154
5441 -4449322
5442 -4294341
5443 -4341420
5444 -4433110
5445 -4430705
5446 -4332405
5447 -4242619
5448 -4363734
5449 -4432152
5450 -4320749
5451 -4251470
5452 -4271603
5453 -4381796
5454 -4379663
5455 -4206409
5456 -4210693
5457 -4314529
5458 -4344439
5459 -4265481
5460 -4148371
5461 -4237734
5462 -4339983
5463 -4248305
5464 -4158489
5465 -4143287
5466 -4244391
5467 -4288022
5468 -4134378
5469 -4097550
5470 -4192544
5471 -4242246
5472 -4190765
5473 -4048791
5474 -4089492
5475 -4224203
5476 -4166213
5477 -4056318
5478 -4018765
5479 -4109994
5480 -4191666
5481 -4051534
5482 -3979247
5483 -4053274
5484 -4113512
5485 -4096419
5486 -3954878
5487 -3950649
5488 -4083979
5489 -4056825
5490 -3971146
5491 -3909394
5492 -3967368
5493 -4070716
5494 -3972388
5495 -3870401
5496 -3918544
5497 -3989423
5498 -3990445
5499 -3853438
5500 -3802934
5501 -3945200
5502 -3957454
5503 -3870668
5504 -3794493
5505 -3823162
5506 -3949484
5507 -3878903
5508 -3747269
5509 -3771220
5510 -3840464
5511 -3881010
5512 -3767111
5513 -3683055
5514 -3792587
5515 -3843404
5516 -3767703
5517 -3676763
5518 -3668608
5519 -3798569
5520 -3770997
5521 -3633746
5522 -3637313
5523 -3699435
5524 -3755014
5525 -3668473
5526 -3549200
5527 -3634683
5528 -3698069
5529 -3648742
5530 -3553298
5531 -3518745
5532 -3643859
5533 -3660975
5534 -3528452
5535 -3494428
5536 -3541716
5537 -3618243
5538 -3553927
5539 -3412745
5540 -3467986
5541 -3566098
5542 -3528930
5543 -3439000
5544 -3372328
5545 -3479369
5546 -3535213
5547 -3406097
5548 -3345869
5549 -3384775
5550 -3464243
5551 -3444365
5552 -3291503
5553 -3299904
5554 -3404220
5555 -3403046
5556 -3320548
5557 -3227981
5558 -3306070
5559 -3398054
5560 -3289543
5561 -3207950
5562 -3219394
5563 -3303373
5564 -3322733
5565 -3173398
5566 -3144886
5567 -3249507
5568 -3266051
5569 -3205152
5570 -3087117
5571 -3128953
5572 -3240790
5573 -3166783
5574 -3071376
5575 -3064631
5576 -3137572
5577 -3191177
5578 -3057365
5579 -2985078
5580 -3071705
5581 -3112713
5582 -3066887
5583 -2946876
5584 -2948121
5585 -3084137
5586 -3042556
5587 -2936393
5588 -2905904
5589 -2962314
5590 -3044520
5591 -2927238
5592 -2823239
5593 -2894153
5594 -2951068
5595 -2939289
5596 -2820182
5597 -2778361
5598 -2902141
5599 -2906937
5600 -2801360
5601 -2743850
5602 -2777156
5603 -2884217
5604 -2806645
5605 -2676369
5606 -2723239
5607 -2785975
5608 -2792836
5609 -2686730
5610 -2619833
5611 -2726188
5612 -2754713
5613 -2662321
5614 -2591725
5615 -2597117
5616 -2709384
5617 -2669154
5618 -2536782
5619 -2544841
5620 -2608679
5621 -2643253
5622 -2549885
5623 -2442411
5624 -2532179
5625 -2588549
5626 -2518270
5627 -2439723
5628 -2418703
5629 -2528940
5630 -2534332
5631 -2391164
5632 -2365339
5633 -2425761
5634 -2474770
5635 -2411889
5636 -2284475
5637 -2334500
5638 -2420658
5639 -2380871
5640 -2294372
5641 -2236952
5642 -2335054
5643 -2375736
5644 -2247027
5645 -2191537
5646 -2234672
5647 -2299473
5648 -2275412
5649 -2131707
5650 -2154257
5651 -2248438
5652 -2222262
5653 -2142911
5654 -2070001
5655 -2133366
5656 -2207835
5657 -2104821
5658 -2031995
5659 -2061160
5660 -2116847
5661 -2125593
5662 -1977141
5663 -1963995
5664 -2062900
5665 -2054389
5666 -1983235
5667 -1901694
5668 -1940121
5669 -2041110
5670 -1962847
5671 -1863580
5672 -1874351
5673 -1936745
5674 -1959366
5675 -1837619
5676 -1780057
5677 -1866439
5678 -1891506
5679 -1838487
5680 -1739747
5681 -1747286
5682 -1857482
5683 -1807683
5684 -1705625
5685 -1686561
5686 -1742554
5687 -1793637
5688 -1688728
5689 -1601214
5690 -1675249
5691 -1717762
5692 -1676709
5693 -1583450
5694 -1564610
5695 -1674060
5696 -1649552
5697 -1532819
5698 -1502797
5699 -1547508
5700 -1615231
5701 -1543342
5702 -1430487
5703 -1486317
5704 -1542444
5705 -1525003
5706 -1418340
5707 -1359438
5708 -1464353
5709 -1490678
5710 -1380020
5711 -1321513
5712 -1349904
5713 -1441553
5714 -1391903
5715 -1256353
5716 -1284487
5717 -1344529
5718 -1346093
5719 -1271449
5720 -1182430
5721 -1266082
5722 -1322400
5723 -1238665
5724 -1164809
5725 -1149322
5726 -1243813
5727 -1236560
5728 -1095092
5729 -1095470
5730 -1156288
5731 -1180786
5732 -1113982
5733 -1005603
5734 -1063240
5735 -1141616
5736 -1068850
5737  -986999
5738  -960116
5739 -1036765
5740 -1071559
5741  -940789
5742  -895246
5743  -962092
5744 -1000639
5745  -958322
5746  -838940
5747  -855928
5748  -947969
5749  -909872
5750  -816299
5751  -769516
5752  -834109
5753  -900303
5754  -787242
5755  -723528
5756  -764298
5757  -814669
5758  -800156
5759  -673018
5760  -656261
5761  -756746
5762  -739355
5763  -665516
5764  -597586
5765  -634584
5766  -724790
5767  -634800
5768  -546773
5769  -562855
5770  -610524
5771  -620716
5772  -509078
5773  -463322
5774  -551386
5775  -564896
5776  -498927
5777  -424027
5778  -436940
5779  -530454
5780  -469611
5781  -373952
5782  -375444
5783  -428977
5784  -459747
5785  -360195
5786  -281393
5787  -360945
5788  -391929
5789  -337382
5790  -255989
5791  -231848
5792  -333977
5793  -319325
5794  -199934
5795  -183358
5796  -222939
5797  -278345
5798  -203290
5799   -98619
5800  -157062
5801  -208983
5802  -170658
5803   -87998
5804   -48514
5805  -136078
5806  -149540
5807   -45042
5808   -11993
5809   -32181
5810   -98177
5811   -49881
5812    80075
5813    43314
5814   -22923
5815    -3885
5816    73344
5817   136496
5818    54012
5819    21640
5820   117660
5821   170202
5822   162438
5823    96261
5824   113177
5825   238267
5826   228465
5827   164657
5828   158654
5829   225486
5830   316960
5831   254191
5832   189395
5833   275378
5834   350189
5835   357275
5836   282588
5837   270037
5838   394813
5839   418479
5840   350311
5841   340527
5842   385994
5843   487012
5844   452261
5845   380613
5846   434395
5847   507448
5848   532549
5849   480441
5850   436182
5851   548046
5852   607528
5853   545489
5854   516330
5855   547276
5856   657085
5857   656227
5858   560141
5859   587591
5860   666350
5861   711851
5862   666683
5863   608077
5864   700312
5865   785447
5866   735178
5867   699741
5868   700186
5869   807438
5870   841186
5871   739973
5872   749892
5873   826073
5874   884442
5875   866831
5876   785964
5877   847596
5878   950330
5879   928236
5880   875349
5881   858094
5882   944119
5883  1020378
5884   939790
5885   915550
5886   981704
5887  1050140
5888  1059609
5889   967854
5890   986958
5891  1097284
5892  1101926
5893  1059900
5894  1024381
5895  1100527
5896  1195547
5897  1128917
5898  1081175
5899  1130644
5900  1202501
5901  1233293
5902  1142798
5903  1140245
5904  1256345
5905  1274171
5906  1241431
5907  1197231
5908  1244494
5909  1352420
5910  1313892
5911  1250899
5912  1279406
5913  1350624
5914  1410826
5915  1332399
5916  1298664
5917  1394907
5918  1444110
5919  1421218
5920  1371792
5921  1390042
5922  1499461
5923  1494437
5924  1423162
5925  1437814
5926  1499149
5927  1562893
5928  1521976
5929  1462596
5930  1546123
5931  1596260
5932  1592653
5933  1541998
5934  1530212
5935  1642852
5936  1660660
5937  1594621
5938  1591399
5939  1642266
5940  1726472
5941  1698637
5942  1615782
5943  1679059
5944  1752072
5945  1751708
5946  1713408
5947  1683741
5948  1782476
5949  1832164
5950  1771918
5951  1747542
5952  1781101
5953  1864017
5954  1863710
5955  1779249
5956  1815355
5957  1897321
5958  1916870
5959  1881381
5960  1833173
5961  1917339
5962  1984491
5963  1935169
5964  1895187
5965  1921888
5966  2006877
5967  2031088
5968  1947125
5969  1956203
5970  2033793
5971  2063402
5972  2052707
5973  1977727
5974  2040201
5975  2137570
5976  2096961
5977  2050193
5978  2054796
5979  2138121
5980  2185154
5981  2110087
5982  2091422
5983  2167992
5984  2223282
5985  2200702
5986  2127834
5987  2166991
5988  2265670
5989  2259795
5990  2207348
5991  2194075
5992  2264902
5993  2340144
5994  2271766
5995  2225278
5996  2290629
5997  2348552
5998  2357267
5999  2285945
6000  2289873
6001  2395647
6002  2406503
6003  2365907
6004  2339478
6005  2382514
6006  2469319
6007  2426047
6008  2370767
6009  2414195
6010  2477053
6011  2510439
6012  2444634
6013  2415642
6014  2515641
6015  2546240
6016  2508583
6017  2474117
6018  2497598
6019  2592176
6020  2583469
6021  2511579
6022  2536623
6023  2602279
6024  2650378
6025  2595287
6026  2533393
6027  2626304
6028  2681875
6029  2649831
6030  2607863
6031  2610355
6032  2715027
6033  2737034
6034  2655643
6035  2658767
6036  2713541
6037  2776495
6038  2744354
6039  2664415
6040  2732020
6041  2800617
6042  2797361
6043  2745270
6044  2729743
6045  2821678
6046  2865295
6047  2788553
6048  2780833
6049  2815989
6050  2887620
6051  2881974
6052  2802167
6053  2840819
6054  2920717
6055  2924273
6056  2887019
6057  2845002
6058  2919174
6059  2981425
6060  2923581
6061  2888696
6062  2918099
6063  2998794
6064  3016366
6065  2934558
6066  2939282
6067  3025579
6068  3049745
6069  3010074
6070  2964747
6071  3021242
6072  3100737
6073  3055388
6074  3014667
6075  3036836
6076  3094747
6077  3133669
6078  3061081
6079  3040252
6080  3117172
6081  3151056
6082  3138359
6083  3082272
6084  3106549
6085  3197847
6086  3185304
6087  3138603
6088  3138767
6089  3189892
6090  3253654
6091  3185368
6092  3151757
6093  3211927
6094  3254179
6095  3250490
6096  3191917
6097  3203710
6098  3299851
6099  3299426
6100  3239709
6101  3235287
6102  3275699
6103  3344633
6104  3299798
6105  3243481
6106  3302656
6107  3352185
6108  3368122
6109  3309551
6110  3284570
6111  3382779
6112  3399241
6113  3351017
6114  3320344
6115  3358801
6116  3441797
6117  3421858
6118  3356164
6119  3378636
6120  3433851
6121  3462484
6122  3416204
6123  3369327
6124  3446002
6125  3499807
6126  3456783
6127  3423860
6128  3441265
6129  3518201
6130  3525057
6131  3445874
6132  3462741
6133  3510323
6134  3554328
6135  3517941
6136  3460712
6137  3518421
6138  3586634
6139  3559364
6140  3517458
6141  3506772
6142  3592069
6143  3616340
6144  3543405
6145  3536436
6146  3589377
6147  3637734
6148  3619912
6149  3546966
6150  3584636
6151  3658175
6152  3644485
6153  3605451
6154  3578986
6155  3653681
6156  3700523
6157  3636866
6158  3610749
6159  3643190
6160  3706192
6161  3704767
6162  3632430
6163  3647334
6164  3726708
6165  3728289
6166  3690829
6167  3647524
6168  3700938
6169  3775806
6170  3731584
6171  3683673
6172  3717555
6173  3765239
6174  3789768
6175  3710279
6176  3701419
6177  3777675
6178  3799949
6179  3775273
6180  3728511
6181  3755767
6182  3837319
6183  3808597
6184  3754456
6185  3766025
6186  3816034
6187  3855332
6188  3793193
6189  3757976
6190  3831519
6191  3868769
6192  3847333
6193  3798486
6194  3793121
6195  3890572
6196  3876341
6197  3825993
6198  3818420
6199  3853119
6200  3921411
6201  3873385
6202  3825301
6203  3859988
6204  3913982
6205  3912467
6206  3863677
6207  3841297
6208  3919482
6209  3941648
6210  3879456
6211  3869070
6212  3896417
6213  3955812
6214  3940960
6215  3870633
6216  3909563
6217  3959599
6218  3966857
6219  3918515
6220  3885165
6221  3955315
6222  3995409
6223  3945074
6224  3916234
6225  3932616
6226  3995626
6227  3992262
6228  3924642
6229  3938663
6230  3992114
6231  4011379
6232  3979156
6233  3923200
6234  3984320
6235  4036520
6236  4004504
6237  3963300
6238  3957979
6239  4016246
6240  4047001
6241  3974952
6242  3971675
6243  4018356
6244  4048409
6245  4029628
6246  3965220
6247  3999758
6248  4065049
6249  4041908
6250  3993379
6251  3992979
6252  4042622
6253  4084346
6254  4021874
6255  3998214
6256  4043141
6257  4074730
6258  4068314
6259  4000136
6260  4014721
6261  4087100
6262  4079919
6263  4037188
6264  4017489
6265  4050426
6266  4109952
6267  4055526
6268  4016170
6269  4046635
6270  4095521
6271  4107660
6272  4031112
6273  4026206
6274  4099983
6275  4104619
6276  4070790
6277  4032359
6278  4051779
6279  4125645
6280  4096671
6281  4035308
6282  4060120
6283  4100368
6284  4120112
6285  4065630
6286  4031286
6287  4101296
6288  4129401
6289  4092573
6290  4051818
6291  4057278
6292  4132941
6293  4115054
6294  4058748
6295  4062542
6296  4100962
6297  4144437
6298  4091855
6299  4036828
6300  4091658
6301  4130175
6302  4107000
6303  4063517
6304  4053268
6305  4125206
6306  4137069
6307  4076613
6308  4062015
6309  4095963
6310  4138312
6311  4112441
6312  4043677
6313  4077964
6314  4129488
6315  4120718
6316  4077360
6317  4049235
6318  4110205
6319  4142650
6320  4083679
6321  4054603
6322  4071193
6323  4132417
6324  4118723
6325  4049412
6326  4065642
6327  4117253
6328  4121842
6329  4080960
6330  4036257
6331  4082814
6332  4137955
6333  4088667
6334  4049695
6335  4060153
6336  4114953
6337  4125602
6338  4048950
6339  4045868
6340  4096040
6341  4109152
6342  4085508
6343  4029172
6344  4055023
6345  4116468
6346  4089501
6347  4048098
6348  4036752
6349  4082879
6350  4119483
6351  4049313
6352  4024476
6353  4064448
6354  4095518
6355  4079541
6356  4015721
6357  4025692
6358  4094437
6359  4075157
6360  4031075
6361  4012888
6362  4046249
6363  4097980
6364  4037695
6365  3996452
6366  4032099
6367  4062416
6368  4067206
6369  4007564
6370  3990853
6371  4058207
6372  4059904
6373  4013946
6374  3989234
6375  4003932
6376  4065359
6377  4030911
6378  3968886
6379  3997688
6380  4026150
6381  4041907
6382  3985145
6383  3949428
6384  4013390
6385  4028315
6386  3988508
6387  3954941
6388  3965475
6389  4023206
6390  4006137
6391  3939595
6392  3948689
6393  3986438
6394  4003262
6395  3961007
6396  3905503
6397  3959963
6398  3994159
6399  3963750
6400  3919465
6401  3913492
6402  3976574
6403  3973784
6404  3909444
6405  3903057
6406  3932299
6407  3963157
6408  3933704
6409  3869373
6410  3906106
6411  3947663
6412  3923105
6413  3885649
6414  3863816
6415  3912771
6416  3936977
6417  3867206
6418  3850266
6419  3881912
6420  3911809
6421  3896442
6422  3826752
6423  3844419
6424  3899208
6425  3886250
6426  3838666
6427  3802190
6428  3852394
6429  3884340
6430  3833901
6431  3796771
6432  3810451
6433  3854218
6434  3857666
6435  3779822
6436  3773646
6437  3820204
6438  3833863
6439  3789943
6440  3746180
6441  3776912
6442  3833474
6443  3789081
6444  3740847
6445  3752993
6446  3782849
6447  3800671
6448  3730085
6449  3705655
6450  3753160
6451  3765682
6452  3746252
6453  3690098
6454  3696603
6455  3759500
6456  3736660
6457  3684678
6458  3675930
6459  3707948
6460  3739308
6461  3681816
6462  3641743
6463  3677746
6464  3705194
6465  3683842
6466  3633014
6467  3619286
6468  3683958
6469  3667623
6470  3624333
6471  3599545
6472  3624162
6473  3671317
6474  3627068
6475  3571482
6476  3588687
6477  3629882
6478  3626475
6479  3567132
6480  3534393
6481  3589001
6482  3607657
6483  3560085
6484  3527786
6485  3539629
6486  3589682
6487  3560807
6488  3499711
6489  3507699
6490  3537247
6491  3543032
6492  3503438
6493  3458937
6494  3501609
6495  3530769
6496  3491123
6497  3450268
6498  3445390
6499  3490086
6500  3488133
6501  3420892
6502  3417707
6503  3450033
6504  3461355
6505  3429941
6506  3373951
6507  3410855
6508  3444815
6509  3404648
6510  3368818
6511  3356135
6512  3394547
6513  3410452
6514  3350440
6515  3325595
6516  3351339
6517  3371172
6518  3357798
6519  3294274
6520  3304968
6521  3346287
6522  3326030
6523  3289603
6524  3260868
6525  3290158
6526  3321849
6527  3260803
6528  3228799
6529  3252349
6530  3276225
6531  3266016
6532  3203010
6533  3205128
6534  3250406
6535  3237622
6536  3200320
6537  3162645
6538  3188801
6539  3223343
6540  3180072
6541  3134148
6542  3142036
6543  3173564
6544  3170512
6545  3118035
6546  3092068
6547  3137280
6548  3142206
6549  3109309
6550  3063896
6551  3075489
6552  3122096
6553  3088023
6554  3040303
6555  3030603
6556  3061073
6557  3078798
6558  3027359
6559  2982824
6560  3025162
6561  3037482
6562  3016605
6563  2961590
6564  2956666
6565  3017115
6566  2994463
6567  2939221
6568  2932761
6569  2942438
6570  2975444
6571  2932567
6572  2876997
6573  2902003
6574  2928303
6575  2911133
6576  2863286
6577  2842229
6578  2895347
6579  2892275
6580  2837051
6581  2818089
6582  2825912
6583  2864559
6584  2832133
6585  2768893
6586  2784176
6587  2814202
6588  2812806
6589  2764405
6590  2725925
6591  2770354
6592  2788966
6593  2727726
6594  2694203
6595  2701788
6596  2739193
6597  2728323
6598  2659114
6599  2651934
6600  2690102
6601  2702614
6602  2667850
6603  2606145
6604  2633915
6605  2665168
6606  2630417
6607  2582045
6608  2576434
6609  2612104
6610  2627611
6611  2553444
6612  2536176
6613  2565062
6614  2574564
6615  2546317
6616  2492903
6617  2503039
6618  2544069
6619  2518291
6620  2473652
6621  2452495
6622  2476376
6623  2501570
6624  2441592
6625  2402355
6626  2427984
6627  2448331
6628  2433855
6629  2377671
6630  2366052
6631  2414257
6632  2402975
6633  2358492
6634  2323369
6635  2346083
6636  2377686
6637  2328946
6638  2283186
6639  2300405
6640  2317780
6641  2314784
6642  2258857
6643  2230705
6644  2275220
6645  2274558
6646  2237400
6647  2196839
6648  2203778
6649  2249826
6650  2213243
6651  2155046
6652  2159548
6653  2180187
6654  2196892
6655  2137407
6656  2103111
6657  2137487
6658  2143228
6659  2114417
6660  2070607
6661  2063636
6662  2106192
6663  2091830
6664  2032889
6665  2027160
6666  2048658
6667  2062079
6668  2016490
6669  1967218
6670  1992120
6671  2015645
6672  1991204
6673  1943140
6674  1927521
6675  1960959
6676  1968883
6677  1905654
6678  1885940
6679  1895782
6680  1923269
6681  1899364
6682  1833065
6683  1847414
6684  1874549
6685  1858015
6686  1819986
6687  1785633
6688  1816446
6689  1831186
6690  1781070
6691  1748080
6692  1755339
6693  1779989
6694  1760611
6695  1696554
6696  1703393
6697  1732453
6698  1721655
6699  1683801
6700  1645877
6701  1668608
6702  1695477
6703  1649260
6704  1613135
6705  1608954
6706  1631812
6707  1636739
6708  1570743
6709  1548977
6710  1587263
6711  1586240
6712  1557762
6713  1499119
6714  1516730
6715  1557010
6716  1524381
6717  1474897
6718  1466351
6719  1487533
6720  1497196
6721  1443205
6722  1410023
6723  1434395
6724  1446190
6725  1425416
6726  1367830
6727  1363677
6728  1408220
6729  1391721
6730  1338581
6731  1318045
6732  1327280
6733  1357088
6734  1308779
6735  1265618
6736  1287554
6737  1304157
6738  1292060
6739  1230946
6740  1208199
6741  1250401
6742  1246968
6743  1203244
6744  1173694
6745  1180183
6746  1210930
6747  1176784
6748  1120349
6749  1130270
6750  1154162
6751  1146934
6752  1096030
6753  1058171
6754  1103220
6755  1106307
6756  1062533
6757  1028152
6758  1026755
6759  1064465
6760  1047202
6761   982104
6762   972632
6763   997912
6764  1003715
6765   963987
6766   915025
6767   938212
6768   963570
6769   925587
6770   888138
6771   872986
6772   904727
6773   910405
6774   840857
6775   819992
6776   842410
6777   853401
6778   824278
6779   764861
6780   784387
6781   810036
6782   788117
6783   747814
6784   718316
6785   745251
6786   760328
6787   703686
6788   679006
6789   685655
6790   705002
6791   691319
6792   629671
6793   623272
6794   655809
6795   643379
6796   600714
6797   568742
6798   587192
6799   615493
6800   574477
6801   532699
6802   528458
6803   551077
6804   546198
6805   479610
6806   468724
6807   499434
6808   497839
6809   470598
6810   425055
6811   432529
6812   468385
6813   425669
6814   384973
6815   377943
6816   394527
6817   407806
6818   349823
6819   319147
6820   350591
6821   355114
6822   323145
6823   275686
6824   271379
6825   311784
6826   292525
6827   235109
6828   225290
6829   247280
6830   259202
6831   211537
6832   169279
6833   191772
6834   206210
6835   184065
6836   138474
6837   112944
6838   154297
6839   148806
6840   101230
6841    72179
6842    84428
6843   108097
6844    79588
6845    20395
6846    32711
6847    52459
6848    40599
6849    -7135
6850   -32455
6851     -342
6852    13099
6853   -43262
6854   -71489
6855   -71693
6856   -43672
6857   -64157
6858  -119734
6859  -122472
6860   -98228
6861   -97234
6862  -141489
6863  -183703
6864  -155861
6865  -135829
6866  -177848
6867  -218671
6868  -225257
6869  -191773
6870  -194057
6871  -263866
6872  -271701
6873  -250671
6874  -242676
6875  -271357
6876  -330296
6877  -312851
6878  -285759
6879  -317141
6880  -357142
6881  -378322
6882  -352436
6883  -335334
6884  -398344
6885  -418583
6886  -402560
6887  -390703
6888  -411825
6889  -469018
6890  -470729
6891  -441507
6892  -454145
6893  -490053
6894  -523768
6895  -505947
6896  -480414
6897  -529954
6898  -561180
6899  -554880
6900  -544511
6901  -552022
6902  -607095
6903  -625209
6904  -586630
6905  -590073
6906  -626743
6907  -667586
6908  -654805
6909  -621948
6910  -667607
6911  -713526
6912  -705330
6913  -689372
6914  -685144
6915  -736496
6916  -774789
6917  -740260
6918  -729945
6919  -763386
6920  -803628
6921  -813171
6922  -777780
6923  -796989
6924  -842507
6925  -851853
6926  -843115
6927  -824598
6928  -869976
6929  -908263
6930  -887215
6931  -877315
6932  -898732
6933  -942682
6934  -955980
6935  -920334
6936  -923960
6937  -976278
6938  -995896
6939  -985145
6940  -966920
6941  -998452
6942 -1044430
6943 -1035459
6944 -1012836
6945 -1030910
6946 -1069539
6947 -1093054
6948 -1064556
6949 -1059672
6950 -1111365
6951 -1139521
6952 -1133889
6953 -1106742
6954 -1125760
6955 -1181471
6956 -1181771
6957 -1148169
6958 -1162279
6959 -1199413
6960 -1234937
6961 -1215459
6962 -1192117
6963 -1235942
6964 -1270323
6965 -1272945
6966 -1245989
6967 -1246459
6968 -1307661
6969 -1315863
6970 -1294020
6971 -1293157
6972 -1320709
6973 -1374864
6974 -1357870
6975 -1332832
6976 -1358573
6977 -1395277
6978 -1404145
6979 -1384264
6980 -1380024
6981 -1428495
6982 -1452107
6983 -1440968
6984 -1427285
6985 -1449681
6986 -1496615
6987 -1500088
6988 -1455120
6989 -1483139
6990 -1522261
6991 -1543446
6992 -1519103
6993 -1504954
6994 -1553718
6995 -1589727
6996 -1566846
6997 -1550659
6998 -1566467
6999 -1612795
7000 -1629108
7001 -1594513
7002 -1606466
7003 -1643882
7004 -1666941
7005 -1659868
7006 -1629310
7007 -1673073
7008 -1709429
7009 -1707639
7010 -1681974
7011 -1687175
7012 -1726905
7013 -1763199
7014 -1726401
7015 -1725288
7016 -1760382
7017 -1790650
7018 -1791447
7019 -1754998
7020 -1781748
7021 -1829200
7022 -1828974
7023 -1812806
7024 -1806393
7025 -1844910
7026 -1886508
7027 -1858078
7028 -1847214
7029 -1876554
7030 -1912242
7031 -1919343
7032 -1880825
7033 -1888023
7034 -1943970
7035 -1957317
7036 -1940334
7037 -1924069
7038 -1957376
7039 -2002927
7040 -1981557
7041 -1965120
7042 -1976472
7043 -2022073
7044 -2040019
7045 -2009457
7046 -2003515
7047 -2047637
7048 -2074278
7049 -2068296
7050 -2040545
7051 -2062248
7052 -2111337
7053 -2111649
7054 -2079116
7055 -2092559
7056 -2121069
7057 -2159120
7058 -2130438
7059 -2118996
7060 -2154631
7061 -2187039
7062 -2176110
7063 -2157001
7064 -2162286
7065 -2218869
7066 -2229815
7067 -2195989
7068 -2199064
7069 -2233380
7070 -2267513
7071 -2250029
7072 -2223969
7073 -2254993
7074 -2290375
7075 -2296533
7076 -2274104
7077 -2266965
7078 -2320899
7079 -2346587
7080 -2316054
7081 -2302789
7082 -2335479
7083 -2374659
7084 -2365940
7085 -2334740
7086 -2351166
7087 -2393590
7088 -2403760
7089 -2386806
7090 -2373678
7091 -2414451
7092 -2443457
7093 -2419655
7094 -2407104
7095 -2428050
7096 -2462272
7097 -2477352
7098 -2443130
7099 -2451417
7100 -2484150
7101 -2505704
7102 -2492901
7103 -2466543
7104 -2502907
7105 -2546932
7106 -2523029
7107 -2511231
7108 -2514188
7109 -2561281
7110 -2579533
7111 -2545431
7112 -2543750
7113 -2578799
7114 -2611770
7115 -2596695
7116 -2564592
7117 -2582934
7118 -2631199
7119 -2629131
7120 -2607236
7121 -2607742
7122 -2642543
7123 -2679980
7124 -2647598
7125 -2630789
7126 -2663328
7127 -2692754
7128 -2693851
7129 -2665920
7130 -2669822
7131 -2722310
7132 -2729580
7133 -2704750
7134 -2698156
7135 -2724369
7136 -2763310
7137 -2740473
7138 -2715030
7139 -2745768
7140 -2777036
7141 -2789478
7142 -2756305
7143 -2747120
7144 -2803242
7145 -2816951
7146 -2797761
7147 -2775195
7148 -2795265
7149 -2846006
7150 -2834444
7151 -2807874
7152 -2820068
7153 -2849585
7154 -2879196
7155 -2854877
7156 -2825157
7157 -2875390
7158 -2900217
7159 -2891799
7160 -2865026
7161 -2872928
7162 -2922439
7163 -2924360
7164 -2894219
7165 -2892652
7166 -2922899
7167 -2956644
7168 -2934677
7169 -2904166
7170 -2945899
7171 -2972339
7172 -2971702
7173 -2945043
7174 -2941941
7175 -2996050
7176 -3003121
7177 -2972332
7178 -2970116
7179 -2994336
7180 -3024531
7181 -3024531
7182 -2981697
7183 -3009246
7184 -3042222
7185 -3048441
7186 -3025191
7187 -3011389
7188 -3050192
7189 -3084854
7190 -3051457
7191 -3034817
7192 -3055609
7193 -3090159
7194 -3101357
7195 -3053484
7196 -3057937
7197 -3100363
7198 -3115670
7199 -3102713
7200 -3074711
7201 -3098587
7202 -3138354
7203 -3125756
7204 -3101423
7205 -3109540
7206 -3151983
7207 -3170182
7208 -3125270
7209 -3119625
7210 -3155353
7211 -3180531
7212 -3165489
7213 -3143305
7214 -3156827
7215 -3204899
7216 -3187741
7217 -3168843
7218 -3164945
7219 -3198872
7220 -3223498
7221 -3195822
7222 -3174743
7223 -3214107
7224 -3233841
7225 -3232652
7226 -3198837
7227 -3205730
7228 -3252655
7229 -3251695
7230 -3226556
7231 -3211283
7232 -3244646
7233 -3280737
7234 -3253237
7235 -3233364
7236 -3260400
7237 -3285052
7238 -3289888
7239 -3261269
7240 -3249480
7241 -3294605
7242 -3310040
7243 -3285345
7244 -3269135
7245 -3285309
7246 -3327741
7247 -3316925
7248 -3281478
7249 -3290817
7250 -3320488
7251 -3335828
7252 -3309709
7253 -3288409
7254 -3330835
7255 -3357739
7256 -3329579
7257 -3317692
7258 -3323716
7259 -3363830
7260 -3360430
7261 -3326021
7262 -3338189
7263 -3360693
7264 -3377598
7265 -3359131
7266 -3326496
7267 -3367315
7268 -3392834
7269 -3379574
7270 -3357592
7271 -3351835
7272 -3395080
7273 -3404061
7274 -3363328
7275 -3365838
7276 -3387037
7277 -3412806
7278 -3405824
7279 -3370179
7280 -3384651
7281 -3422786
7282 -3414859
7283 -3398647
7284 -3380841
7285 -3422244
7286 -3444556
7287 -3410511
7288 -3391783
7289 -3416551
7290 -3445368
7291 -3439875
7292 -3402916
7293 -3413236
7294 -3446639
7295 -3453682
7296 -3428768
7297 -3409527
7298 -3439416
7299 -3476490
7300 -3443207
7301 -3421276
7302 -3435228
7303 -3461671
7304 -3469754
7305 -3433238
7306 -3434183
7307 -3463813
7308 -3478632
7309 -3464820
7310 -3429039
7311 -3446713
7312 -3495202
7313 -3475083
7314 -3446727
7315 -3448091
7316 -3477703
7317 -3498890
7318 -3462817
7319 -3440004
7320 -3479329
7321 -3493116
7322 -3484429
7323 -3457846
7324 -3455795
7325 -3505885
7326 -3493614
7327 -3472083
7328 -3462329
7329 -3484485
7330 -3514633
7331 -3489729
7332 -3459678
7333 -3485928
7334 -3505727
7335 -3499076
7336 -3471168
7337 -3459624
7338 -3504022
7339 -3511464
7340 -3482133
7341 -3472395
7342 -3481408
7343 -3527665
7344 -3501437
7345 -3465658
7346 -3485954
7347 -3506469
7348 -3515873
7349 -3490509
7350 -3461621
7351 -3508175
7352 -3520206
7353 -3495930
7354 -3475060
7355 -3484708
7356 -3518949
7357 -3518316
7358 -3471673
7359 -3483057
7360 -3507422
7361 -3518143
7362 -3493374
7363 -3467324
7364 -3495712
7365 -3518753
7366 -3497791
7367 -3479942
7368 -3480072
7369 -3510783
7370 -3522818
7371 -3475279
7372 -3474746
7373 -3505070
7374 -3515331
7375 -3506633
7376 -3463493
7377 -3477868
7378 -3515241
7379 -3500606
7380 -3477744
7381 -3466364
7382 -3500142
7383 -3512446
7384 -3475272
7385 -3463720
7386 -3489166
7387 -3504111
7388 -3493429
7389 -3459064
7390 -3466390
7391 -3504855
7392 -3498047
7393 -3471550
7394 -3452129
7395 -3479796
7396 -3510031
7397 -3472177
7398 -3446314
7399 -3463550
7400 -3486839
7401 -3497425
7402 -3449290
7403 -3442058
7404 -3482311
7405 -3486339
7406 -3463402
7407 -3436839
7408 -3448233
7409 -3486869
7410 -3462133
7411 -3432620
7412 -3439823
7413 -3460104
7414 -3473486
7415 -3435250
7416 -3414892
7417 -3452907
7418 -3458446
7419 -3444308
7420 -3420312
7421 -3422750
7422 -3464112
7423 -3451588
7424 -3411959
7425 -3409401
7426 -3431309
7427 -3450899
7428 -3420145
7429 -3389526
7430 -3422250
7431 -3442450
7432 -3423786
7433 -3392915
7434 -3384970
7435 -3426506
7436 -3426676
7437 -3391877
7438 -3383889
7439 -3396744
7440 -3425066
7441 -3401459
7442 -3358733
7443 -3380878
7444 -3409217
7445 -3397917
7446 -3366840
7447 -3354602
7448 -3385715
7449 -3396628
7450 -3364408
7451 -3344542
7452 -3354713
7453 -3386856
7454 -3375828
7455 -3332115
7456 -3336980
7457 -3366033
7458 -3364736
7459 -3340997
7460 -3308583
7461 -3339895
7462 -3361176
7463 -3330457
7464 -3305939
7465 -3314721
7466 -3334375
7467 -3347182
7468 -3293621
7469 -3291041
7470 -3321300
7471 -3323830
7472 -3304126
7473 -3270541
7474 -3291939
7475 -3318349
7476 -3299172
7477 -3268847
7478 -3261567
7479 -3286436
7480 -3303774
7481 -3258699
7482 -3241481
7483 -3267724
7484 -3275662
7485 -3270041
7486 -3220520
7487 -3233620
7488 -3266998
7489 -3252876
7490 -3223722
7491 -3216043
7492 -3226665
7493 -3257653
7494 -3217120
7495 -3194485
7496 -3209737
7497 -3221839
7498 -3225707
7499 -3181060
7500 -3169498
7501 -3210118
7502 -3205061
7503 -3180148
7504 -3152275
7505 -3170690
7506 -3194734
7507 -3172313
7508 -3138322
7509 -3150432
7510 -3170463
7511 -3175619
7512 -3133964
7513 -3114068
7514 -3142768
7515 -3150576
7516 -3122884
7517 -3102392
7518 -3102021
7519 -3139871
7520 -3122277
7521 -3085117
7522 -3088628
7523 -3099553
7524 -3106613
7525 -3081320
7526 -3042893
7527 -3073696
7528 -3090616
7529 -3069952
7530 -3037213
7531 -3039389
7532 -3067146
7533 -3068031
7534 -3022245
7535 -3013335
7536 -3031035
7537 -3048462
7538 -3025598
7539 -2981585
7540 -3005298
7541 -3024536
7542 -3005656
7543 -2979788
7544 -2967252
7545 -2997594
7546 -2997692
7547 -2959964
7548 -2948378
7549 -2957361
7550 -2975396
7551 -2968618
7552 -2914216
7553 -2929857
7554 -2955712
7555 -2942798
7556 -2911423
7557 -2888144
7558 -2917100
7559 -2931269
7560 -2894640
7561 -2875264
7562 -2877941
7563 -2899122
7564 -2901208
7565 -2850197
7566 -2845091
7567 -2870028
7568 -2870106
7569 -2846636
7570 -2805544
7571 -2832357
7572 -2862066
7573 -2831189
7574 -2796197
7575 -2800607
7576 -2816409
7577 -2824223
7578 -2780267
7579 -2761828
7580 -2790037
7581 -2796491
7582 -2775903
7583 -2740264
7584 -2741649
7585 -2776111
7586 -2752577
7587 -2720733
7588 -2707075
7589 -2728143
7590 -2741653
7591 -2705589
7592 -2675061
7593 -2703563
7594 -2712692
7595 -2698718
7596 -2652545
7597 -2649827
7598 -2681836
7599 -2675640
7600 -2645635
7601 -2624005
7602 -2632821
7603 -2665630
7604 -2632359
7605 -2595771
7606 -2601712
7607 -2624932
7608 -2613404
7609 -2579880
7610 -2552145
7611 -2592623
7612 -2591870
7613 -2558646
7614 -2539214
7615 -2541350
7616 -2571727
7617 -2548451
7618 -2503684
7619 -2509260
7620 -2523410
7621 -2526689
7622 -2496266
7623 -2460205
7624 -2491978
7625 -2508258
7626 -2474494
7627 -2450267
7628 -2440101
7629 -2469344
7630 -2457839
7631 -2417849
7632 -2412696
7633 -2432443
7634 -2438685
7635 -2420640
7636 -2368790
7637 -2387872
7638 -2407940
7639 -2392126
7640 -2357627
7641 -2342719
7642 -2368249
7643 -2371741
7644 -2324393
7645 -2316935
7646 -2321230
7647 -2339083
7648 -2324780
7649 -2280583
7650 -2286417
7651 -2314763
7652 -2292807
7653 -2266983
7654 -2236510
7655 -2267029
7656 -2279752
7657 -2234733
7658 -2214676
7659 -2217712
7660 -2232153
7661 -2228767
7662 -2183436
7663 -2176434
7664 -2205784
7665 -2197559
7666 -2168067
7667 -2137874
7668 -2153510
7669 -2179535
7670 -2144753
7671 -2115118
7672 -2111299
7673 -2130499
7674 -2132854
7675 -2085956
7676 -2070429
7677 -2099233
7678 -2096778
7679 -2076444
7680 -2038747
7681 -2043808
7682 -2072509
7683 -2054418
7684 -2009091
7685 -2004163
7686 -2020366
7687 -2033923
7688 -1986857
7689 -1960814
7690 -1980859
7691 -1993429
7692 -1969446
7693 -1933769
7694 -1924152
7695 -1958715
7696 -1945061
7697 -1905397
7698 -1898014
7699 -1903547
7700 -1925584
7701 -1886525
7702 -1844662
7703 -1865246
7704 -1877442
7705 -1868600
7706 -1822494
7707 -1813154
7708 -1846030
7709 -1842801
7710 -1800733
7711 -1778831
7712 -1785331
7713 -1800558
7714 -1782404
7715 -1742846
7716 -1743804
7717 -1764807
7718 -1758872
7719 -1725700
7720 -1695688
7721 -1724133
7722 -1724814
7723 -1694433
7724 -1665766
7725 -1664944
7726 -1689798
7727 -1683343
7728 -1626777
7729 -1630794
7730 -1646712
7731 -1645117
7732 -1615741
7733 -1577533
7734 -1594724
7735 -1617528
7736 -1586689
7737 -1557512
7738 -1544553
7739 -1568993
7740 -1570363
7741 -1520475
7742 -1507815
7743 -1527067
7744 -1531456
7745 -1510058
7746 -1456072
7747 -1479050
7748 -1493617
7749 -1477832
7750 -1444920
7751 -1427700
7752 -1445561
7753 -1465356
7754 -1408100
7755 -1389803
7756 -1398503
7757 -1417451
7758 -1397859
7759 -1357667
7760 -1346148
7761 -1382804
7762 -1363547
7763 -1341913
7764 -1305254
7765 -1316493
7766 -1339627
7767 -1305776
7768 -1262833
7769 -1278224
7770 -1288538
7771 -1287492
7772 -1234603
7773 -1223517
7774 -1252874
7775 -1247542
7776 -1212464
7777 -1193201
7778 -1189796
7779 -1220461
7780 -1192626
7781 -1145306
7782 -1150904
7783 -1164669
7784 -1170704
7785 -1126249
7786 -1094634
7787 -1124814
7788 -1125713
7789 -1097587
7790 -1067168
7791 -1064432
7792 -1092055
7793 -1081074
7794 -1030753
7795 -1033628
7796 -1034073
7797 -1050441
7798 -1007477
7799  -977929
7800  -994254
7801 -1010588
7802  -979568
7803  -947706
7804  -929998
7805  -964971
7806  -957022
7807  -915111
7808  -899539
7809  -901866
7810  -922980
7811  -899080
7812  -852767
7813  -866497
7814  -876847
7815  -870666
7816  -835207
7817  -809458
7818  -832062
7819  -839914
7820  -793554
7821  -779394
7822  -776241
7823  -793114
7824  -776494
7825  -735132
7826  -731051
7827  -755819
7828  -739058
7829  -719025
7830  -675680
7831  -702514
7832  -719265
7833  -682201
7834  -655663
7835  -650777
7836  -667674
7837  -664493
7838  -610387
7839  -598708
7840  -622668
7841  -630190
7842  -596626
7843  -560924
7844  -566463
7845  -595841
7846  -563206
7847  -530750
7848  -512959
7849  -532863
7850  -539706
7851  -492701
7852  -470460
7853  -492468
7854  -491314
7855  -477947
7856  -426099
7857  -433257
7858  -455254
7859  -439072
7860  -401119
7861  -388153
7862  -402054
7863  -419973
7864  -375590
7865  -346786
7866  -355523
7867  -371768
7868  -356368
7869  -316593
7870  -296896
7871  -326435
7872  -321486
7873  -290471
7874  -259509
7875  -267490
7876  -291849
7877  -263673
7878  -223226
7879  -229394
7880  -241502
7881  -236573
7882  -186810
7883  -167617
7884  -198578
7885  -199223
7886  -168010
7887  -144177
7888  -136671
7889  -165396
7890  -136653
7891   -97885
7892   -87402
7893  -106527
7894  -112862
7895   -79013
7896   -33379
7897   -68785
7898   -69993
7899   -49109
7900   -12500
7901    -4130
7902   -32330
7903   -26489
7904    22875
7905    32280
7906    23074
7907    10921
7908    42729
7909    82963
7910    70495
7911    50410
7912    76852
7913   108369
7914   131671
7915    98522
7916    99479
7917   137506
7918   163732
7919   151097
7920   139710
7921   150540
7922   209263
7923   196989
7924   178214
7925   186840
7926   229778
7927   255161
7928   242727
7929   214321
7930   264476
7931   282511
7932   285564
7933   266714
7934   274860
7935   322675
7936   337240
7937   304061
7938   318386
7939   334018
7940   377574
7941   361392
7942   344159
7943   370736
7944   416491
7945   415537
7946   403010
7947   392934
7948   446453
7949   453522
7950   443548
7951   429371
7952   456962
7953   494200
7954   498337
7955   467197
7956   493510
7957   519307
7958   535423
7959   524118
7960   515927
7961   548998
7962   583647
7963   560108
7964   561381
7965   562809
7966   619389
7967   619287
7968   600840
7969   603893
7970   646423
7971   659394
7972   657205
7973   626713
7974   669159
7975   704482
7976   696426
7977   679457
7978   694987
7979   721480
7980   749946
7981   719285
7982   724836
7983   758638
7984   787173
7985   779313
7986   758830
7987   774896
7988   829162
7989   812450
7990   806104
7991   799285
7992   846865
7993   862471
7994   847988
7995   834963
7996   872394
7997   900957
7998   908867
7999   870773
8000   894483
8001   936121
8002   946687
8003   922017
8004   920282
8005   943956
8006   998519
8007   966696
8008   959030
8009   977803
8010  1015999
8011  1021187
8012  1001624
8013   985257
8014  1054629
8015  1054735
8016  1054603
8017  1034297
8018  1063504
8019  1100986
8020  1104344
8021  1067815
8022  1090551
8023  1114507
8024  1146525
8025  1113712
8026  1110791
8027  1147333
8028  1181956
8029  1164458
8030  1158632
8031  1157905
8032  1221831
8033  1213248
8034  1193785
8035  1196763
8036  1228162
8037  1251756
8038  1251644
8039  1212871
8040  1263302
8041  1291132
8042  1296729
8043  1262906
8044  1279150
8045  1313776
8046  1336248
8047  1303625
8048  1313099
8049  1329820
8050  1372003
8051  1362620
8052  1335928
8053  1355103
8054  1400918
8055  1394678
8056  1386494
8057  1369284
8058  1423287
8059  1441370
8060  1432356
8061  1412291
8062  1440014
8063  1466811
8064  1484219
8065  1439876
8066  1463964
8067  1494369
8068  1516283
8069  1495857
8070  1488557
8071  1507500
8072  1559514
8073  1530498
8074  1525041
8075  1531665
8076  1575350
8077  1580533
8078  1561467
8079  1549565
8080  1605815
8081  1611064
8082  1619522
8083  1578769
8084  1614140
8085  1650173
8086  1651104
8087  1623030
8088  1643893
8089  1654704
8090  1709320
8091  1658825
8092  1668984
8093  1690991
8094  1728870
8095  1707399
8096  1700598
8097  1690349
8098  1763603
8099  1741475
8100  1745572
8101  1725406
8102  1777535
8103  1787561
8104  1797066
8105  1746527
8106  1800018
8107  1803753
8108  1837337
8109  1779747
8110  1811830
8111  1831441
8112  1877257
8113  1813280
8114  1855149
8115  1828514
8116  1923510
8117  1840484
8118  1900659
8119  1807712
8120  2013257
8121  1651971
$$ Imaginary data points
##PAGE= N=2
##DATA TABLE= (X++(I..I)), XYDATA
0 -4346582
1 -9560678
2 -6331373
3 -4241752
4 -4411933
5 -6494678
6 -6176759
7 -3054039
8 -3504719
9 -5539798
10 -6442153
11 -5873037
12 -3676799
13 -5199143
14 -7336171
15 -6068185
16 -5133960
17 -5089795
18 -6923626
19 -7817146
20 -4743860
21 -4131320
22 -5998261
23 -7140937
24 -6871248
25 -4884886
26 -6237599
27 -8591002
28 -7072528
29 -5767917
30 -5465297
31 -6793616
32 -8291078
33 -6268980
34 -5592244
35 -7186283
36 -8258258
37 -8368273
38 -6017828
39 -6103424
40 -8673439
41 -8039010
42 -6843296
43 -6458163
44 -7681641
45 -9440996
46 -7402254
47 -6203038
48 -7876719
49 -8871419
50 -9081830
51 -7012455
52 -6763843
53 -9525781
54 -9427430
55 -7866922
56 -6897735
57 -7741124
58 -10466746
59 -9068902
60 -6822971
61 -7866025
62 -9591323
63 -10531782
64 -8504787
65 -7004405
66 -9688845
67 -10205444
68 -9292923
69 -8311716
70 -8420696
71 -10617555
72 -9895467
73 -8004953
74 -8899798
75 -9990233
76 -10940370
77 -9489157
78 -7664812
79 -10054525
80 -11454445
81 -10387851
82 -8889709
83 -8570532
84 -11521883
85 -11750696
86 -8996454
87 -9019306
88 -10221628
89 -11592402
90 -10638826
91 -8455984
92 -10385240
93 -12098654
94 -11316473
95 -10065939
96 -9124672
97 -11442875
98 -12506422
99 -10266675
100 -9776186
101 -10454871
102 -11979190
103 -11931037
104 -9480168
105 -10682250
106 -12837410
107 -12436790
108 -11138162
109 -9871068
110 -11868075
111 -13226702
112 -10640516
113 -9711413
114 -10795979
115 -12926619
116 -13578538
117 -10739668
118 -10718255
119 -12890190
120 -13121522
121 -12106876
122 -10126717
123 -11377364
124 -13896459
125 -12481241
126 -11179687
127 -11429692
128 -12921185
129 -14027185
130 -11645188
131 -11264725
132 -13440906
133 -13780895
134 -12928451
135 -10942783
136 -11528937
137 -14204718
138 -13323790
139 -11932399
140 -12039593
141 -13559593
142 -15300666
143 -12888119
144 -11198384
145 -13133561
146 -14272706
147 -14099314
148 -12040372
149 -11886496
150 -14788140
151 -14383233
152 -12543548
153 -12214478
154 -13454164
155 -15691809
156 -14054949
157 -11986336
158 -13463393
159 -14638131
160 -14881695
161 -13089170
162 -12018423
163 -14708700
164 -15338042
165 -13841598
166 -12999424
167 -13491619
168 -15969536
169 -15110493
170 -12503588
171 -13534730
172 -15100018
173 -15724209
174 -14006686
175 -12228631
176 -14680914
177 -15974717
178 -14715895
179 -13769302
180 -13628759
181 -15903964
182 -16031563
183 -13620813
184 -13902938
185 -14939032
186 -15781266
187 -14966340
188 -13013287
189 -14935142
190 -16666080
191 -15523962
192 -14250484
193 -13700863
194 -15938398
195 -16697649
196 -14093468
197 -13996271
198 -15408889
199 -16607965
200 -16168657
201 -13750344
202 -14798958
203 -16807103
204 -16103710
205 -14931513
206 -13959749
207 -15860890
208 -17511116
209 -15265641
210 -14411135
211 -15431881
212 -16789067
213 -17003603
214 -14505680
215 -14769301
216 -16900486
217 -16606855
218 -15639771
219 -14500469
220 -15824593
221 -17854617
222 -16095670
223 -15037298
224 -15846830
225 -16967817
226 -17456308
227 -14985472
228 -14597147
229 -17031926
230 -17357075
231 -16420084
232 -14897666
233 -15814849
234 -18453944
235 -17006451
236 -15144066
237 -15650346
238 -17003766
239 -18140235
240 -15926438
241 -14770846
242 -16978392
243 -17673427
244 -17133734
245 -15640128
246 -15751842
247 -18439425
248 -17814557
249 -15818589
250 -15722160
251 -16771870
252 -18499812
253 -16864615
254 -14971713
255 -16916102
256 -18172120
257 -17864927
258 -16146752
259 -15452099
260 -18128077
261 -18301580
262 -16447461
263 -16252874
264 -16983200
265 -18696746
266 -17604062
267 -15330964
268 -16743275
269 -18207365
270 -18321444
271 -16932230
272 -15653898
273 -18088188
274 -19011226
275 -17043273
276 -16171312
277 -16579006
278 -18727109
279 -18536421
280 -15975001
281 -16753558
282 -18360367
283 -18692468
284 -17483970
285 -15702411
286 -17717999
287 -19371659
288 -17785695
289 -16579470
290 -16419923
291 -18489962
292 -19189058
293 -16584805
294 -16534229
295 -18210497
296 -19100042
297 -18430709
298 -16197407
299 -17337412
300 -19293345
301 -18124756
302 -16944176
303 -16607509
304 -18452226
305 -19741983
306 -17331152
307 -16675484
308 -18100262
309 -19045115
310 -18764581
311 -16394834
312 -16918084
313 -19408246
314 -18944895
315 -17661530
316 -16725280
317 -18058655
318 -19941256
319 -17855180
320 -16582211
321 -17848839
322 -19061183
323 -19331414
324 -17023362
325 -16791418
326 -19298666
327 -19307232
328 -18131772
329 -16920395
330 -17652312
331 -19975561
332 -18580998
333 -16793047
334 -17519643
335 -18761224
336 -19747809
337 -17870489
338 -16841564
339 -19060035
340 -19438092
341 -18436211
342 -17207345
343 -17380677
344 -19759180
345 -19020881
346 -17119511
347 -17598649
348 -18716697
349 -19931256
350 -18400437
351 -16749956
352 -18707706
353 -19597153
354 -18748127
355 -17411082
356 -17090653
357 -19566812
358 -19582299
359 -17561714
360 -17623704
361 -18565163
362 -19951055
363 -18827919
364 -16622205
365 -18170011
366 -19651315
367 -19252891
368 -17907871
369 -16951234
370 -19249779
371 -20015560
372 -17964426
373 -17474592
374 -18112866
375 -19727304
376 -19413834
377 -17064609
378 -17991474
379 -19587939
380 -19429177
381 -18238457
382 -16867301
383 -18744995
384 -20097852
385 -18246254
386 -17484104
387 -18002185
388 -19717787
389 -19901938
390 -17234778
391 -17464141
392 -19300887
393 -19532533
394 -18565793
395 -16867834
396 -18334080
397 -20255997
398 -18710021
399 -17545823
400 -17663298
401 -19297253
402 -20241731
403 -17740173
404 -17195204
405 -18951825
406 -19567722
407 -18947732
408 -16877064
409 -17634857
410 -20148208
411 -19336184
412 -18000202
413 -17588782
414 -18757848
415 -20179850
416 -18038743
417 -16902951
418 -18487932
419 -19442270
420 -19363376
421 -17407498
422 -17430211
423 -19867711
424 -19363721
425 -17877205
426 -17279539
427 -18278557
428 -20265143
429 -18696198
430 -16958768
431 -18133662
432 -19262832
433 -19595441
434 -17670617
435 -16856853
436 -19303974
437 -19576143
438 -18173246
439 -17273845
440 -17805318
441 -20062965
442 -19119205
443 -16988749
444 -17743369
445 -18988324
446 -19701235
447 -18013096
448 -16442511
449 -18631853
450 -19653575
451 -18568224
452 -17433416
453 -17358039
454 -19626911
455 -19421155
456 -17092071
457 -17310277
458 -18491030
459 -19577375
460 -18482025
461 -16469538
462 -18091340
463 -19510404
464 -18738655
465 -17555585
466 -16928477
467 -19014649
468 -19609970
469 -17392961
470 -17067819
471 -17943987
472 -19206192
473 -18765936
474 -16583501
475 -17726550
476 -19445676
477 -18813963
478 -17476382
479 -16481585
480 -18458885
481 -19680113
482 -17506744
483 -16813389
484 -17688214
485 -19088136
486 -19081400
487 -16614083
488 -16890810
489 -18733166
490 -18805196
491 -17970193
492 -16472928
493 -17662450
494 -19527886
495 -17986424
496 -16856715
497 -17152258
498 -18348608
499 -18943323
500 -16714756
501 -16539696
502 -18472284
503 -18695391
504 -17978962
505 -16509993
506 -17286605
507 -19265737
508 -17901787
509 -16553259
510 -16813737
511 -17991672
512 -19037478
513 -16976362
514 -16063242
515 -17926555
516 -18641107
517 -18150008
518 -16350778
519 -16459126
520 -18914929
521 -18272230
522 -16528755
523 -16239350
524 -17264915
525 -18914106
526 -17410121
527 -15907580
528 -17339073
529 -18221051
530 -18086426
531 -16425928
532 -15825973
533 -18179066
534 -18220544
535 -16592257
536 -16153129
537 -16918253
538 -18703772
539 -17522068
540 -15486853
541 -16647567
542 -17887088
543 -18066065
544 -16501106
545 -15308780
546 -17527105
547 -18277219
548 -16802914
549 -16000211
550 -16222270
551 -18091780
552 -17717914
553 -15510276
554 -16044531
555 -17259836
556 -17856518
557 -16783942
558 -15150428
559 -16969769
560 -18153495
561 -16645752
562 -15499554
563 -15538375
564 -17639938
565 -17848924
566 -15420970
567 -15611944
568 -17003432
569 -17724628
570 -16816526
571 -14713920
572 -15931221
573 -17682557
574 -16852128
575 -15691982
576 -14985235
577 -16732153
578 -17895128
579 -15738085
580 -15068174
581 -16103119
582 -17240748
583 -17072457
584 -14783066
585 -15248250
586 -17134202
587 -16587597
588 -15533411
589 -14791543
590 -16220903
591 -17643489
592 -15653883
593 -14699968
594 -15674788
595 -16753787
596 -16863232
597 -14552566
598 -14508611
599 -16811782
600 -16902306
601 -15664154
602 -14135211
603 -14998286
604 -17281065
605 -16002099
606 -14371807
607 -14771299
608 -16023238
609 -16986621
610 -15002769
611 -13999106
612 -15839133
613 -16334717
614 -15612027
615 -14134286
616 -14257647
617 -16510222
618 -15926768
619 -14346156
620 -14484581
621 -15487002
622 -16631999
623 -14905267
624 -13383961
625 -15088949
626 -15949232
627 -15410059
628 -14008330
629 -13741892
630 -16013267
631 -15899481
632 -14171852
633 -13992007
634 -14703841
635 -16122550
636 -15085303
637 -13153503
638 -14231824
639 -15287658
640 -15281923
641 -14156092
642 -13239490
643 -15226379
644 -15722748
645 -14005710
646 -13516327
647 -14047886
648 -15529345
649 -14849575
650 -12751315
651 -13777164
652 -15087913
653 -14964459
654 -13812210
655 -12671592
656 -14529790
657 -15518210
658 -13874821
659 -13040391
660 -13206313
661 -14865726
662 -15054806
663 -12748362
664 -12903829
665 -14280008
666 -14724194
667 -13885554
668 -12125699
669 -13398201
670 -14989887
671 -13764702
672 -12812021
673 -12800364
674 -14337691
675 -14880606
676 -12484287
677 -12162783
678 -13603324
679 -14208800
680 -13637423
681 -11805801
682 -12733330
683 -14773457
684 -13829740
685 -12432857
686 -11837695
687 -13219765
688 -14634225
689 -12627086
690 -11564235
691 -12784729
692 -13842333
693 -13801675
694 -11681752
695 -11685752
696 -13842648
697 -13582270
698 -12427224
699 -11592635
700 -12354169
701 -13983656
702 -12521362
703 -11181007
704 -12091618
705 -13116158
706 -13448914
707 -11543680
708 -11030065
709 -13292016
710 -13364874
711 -11962432
712 -10933888
713 -11583142
714 -13635474
715 -12569769
716 -10773335
717 -11382788
718 -12509389
719 -13283836
720 -11576403
721 -10144020
722 -12001370
723 -12881287
724 -12145485
725 -10899104
726 -10649020
727 -12746301
728 -12570100
729 -10618343
730 -10578587
731 -11508258
732 -12669201
733 -11528464
734 -9824889
735 -11433224
736 -12475377
737 -11731178
738 -10568548
739 -10030577
740 -11867939
741 -12080898
742 -10232624
743 -10052770
744 -10805241
745 -12115274
746 -11535992
747 -9446390
748 -10402598
749 -11797226
750 -11486699
751 -10284581
752 -9199725
753 -10959273
754 -11930420
755 -10128614
756 -9463277
757 -10048507
758 -11494994
759 -11396203
760 -9118211
761 -9556747
762 -11091201
763 -11009804
764 -9979724
765 -8653904
766 -10109981
767 -11624145
768 -10041308
769 -8951697
770 -9184204
771 -10702746
772 -11305851
773 -8980970
774 -8597384
775 -10196092
776 -10687736
777 -10028015
778 -8270744
779 -8984795
780 -10900980
781 -9951846
782 -8789594
783 -8557944
784 -9573832
785 -10642975
786 -8876752
787 -8132931
788 -9485149
789 -10091518
790 -9755520
791 -7996248
792 -8166901
793 -10222586
794 -9564931
795 -8223151
796 -7983304
797 -8984147
798 -10291239
799 -8625438
800 -7392075
801 -8641154
802 -9418123
803 -9341707
804 -7669596
805 -7250235
806 -9371465
807 -9383807
808 -8100093
809 -7432332
810 -7961699
811 -9690109
812 -8670187
813 -6924810
814 -7672627
815 -8629348
816 -9009000
817 -7512632
818 -6496937
819 -8505812
820 -8986297
821 -7717542
822 -6957752
823 -7254333
824 -8967707
825 -8289657
826 -6384858
827 -6947309
828 -7946002
829 -8530245
830 -7373184
831 -5903204
832 -7590140
833 -8587671
834 -7493174
835 -6363548
836 -6141085
837 -8087753
838 -8226597
839 -6104652
840 -6125505
841 -7205430
842 -8135792
843 -7256359
844 -5274060
845 -6476514
846 -7905954
847 -7161325
848 -6030225
849 -5414892
850 -7203032
851 -8041087
852 -6041882
853 -5484942
854 -6287232
855 -7390616
856 -7058080
857 -4843959
858 -5440129
859 -7189891
860 -6891908
861 -5848654
862 -4853820
863 -6227477
864 -7516748
865 -5747537
866 -4813405
867 -5362379
868 -6523253
869 -6837866
870 -4765902
871 -4696886
872 -6426955
873 -6505551
874 -5574592
875 -4192209
876 -5071304
877 -6856996
878 -5519482
879 -4252239
880 -4603083
881 -5748836
882 -6416951
883 -4444852
884 -3859234
885 -5610863
886 -6011464
887 -5302890
888 -3801096
889 -4087376
890 -6103981
891 -5364057
892 -3900230
893 -3793753
894 -4766238
895 -6046888
896 -4532062
897 -3209565
898 -4518630
899 -5247044
900 -4944552
901 -3441413
902 -3131374
903 -5249103
904 -5129330
905 -3667045
906 -3335106
907 -3973992
908 -5306485
909 -4106002
910 -2507421
911 -3657641
912 -4578477
913 -4595885
914 -3321944
915 -2502509
916 -4388321
917 -4702544
918 -3217757
919 -2587855
920 -2976449
921 -4629127
922 -4028189
923 -2076724
924 -2812875
925 -3935241
926 -4195747
927 -3017449
928 -1695953
929 -3368088
930 -4262879
931 -3002138
932 -2179254
933 -2179488
934 -3812596
935 -3826009
936 -1781284
937 -1972207
938 -3047403
939 -3540872
940 -2722566
941 -1145120
942 -2422565
943 -3675341
944 -2589979
945 -1700435
946 -1522632
947 -3030070
948 -3503275
949 -1435719
950 -1216816
951 -2272906
952 -2918130
953 -2429985
954  -613809
955 -1417986
956 -3073627
957 -2335447
958 -1267163
959  -706558
960 -2057283
961 -3132316
962 -1186776
963  -399855
964 -1386516
965 -2332249
966 -2252752
967  -292344
968  -485684
969 -2363366
970 -2060444
971  -958027
972     7795
973  -905947
974 -2484833
975 -1091008
976    19718
977  -666477
978 -1611426
979 -1963641
980   -46720
981   482646
982 -1331486
983 -1509332
984  -660020
985   423750
986   -78128
987 -1942017
988  -934851
989   579955
990   202579
991  -752265
992 -1491720
993   167284
994  1187068
995  -549816
996 -1089356
997  -339908
998   902173
999   909354
1000 -1136087
1001  -715582
1002   999800
1003  1020987
1004   137300
1005 -1019279
1006   268293
1007  1853354
1008   421385
1009  -547750
1010  -132019
1011  1167723
1012  1775570
1013  -178137
1014  -394435
1015  1320416
1016  1714230
1017  1058853
1018  -384271
1019   300121
1020  2212565
1021  1286376
1022   195230
1023   365375
1024  1497866
1025  2526861
1026   837747
1027    29980
1028  1514764
1029  2127906
1030  1788476
1031   333032
1032   504165
1033  2607984
1034  2212152
1035   983599
1036   886290
1037  1771928
1038  3062007
1039  1702732
1040   460754
1041  1762225
1042  2630372
1043  2593842
1044  1218716
1045   841420
1046  2965075
1047  3113795
1048  1782334
1049  1256327
1050  1813423
1051  3462637
1052  2700579
1053  1085967
1054  1989215
1055  3036418
1056  3371243
1057  2218252
1058  1244875
1059  3034850
1060  3652116
1061  2540358
1062  1942136
1063  2167776
1064  3834502
1065  3613300
1066  1847693
1067  2349259
1068  3377944
1069  3878771
1070  3013055
1071  1752818
1072  3300060
1073  4280741
1074  3235549
1075  2512756
1076  2542239
1077  4247724
1078  4507723
1079  2603619
1080  2682033
1081  3751388
1082  4485364
1083  3860788
1084  2161376
1085  3285940
1086  4806922
1087  4152113
1088  3290521
1089  2903536
1090  4445249
1091  5239652
1092  3353958
1093  2936715
1094  3898101
1095  4845035
1096  4750753
1097  3015686
1098  3609493
1099  5285539
1100  4893439
1101  3988640
1102  3228089
1103  4444053
1104  5786331
1105  4255311
1106  3532648
1107  4347155
1108  5300026
1109  5486004
1110  3698374
1111  3754343
1112  5560829
1113  5553558
1114  4740110
1115  3773428
1116  4626053
1117  6375923
1118  5182885
1119  4017497
1120  4588058
1121  5657412
1122  6269651
1123  4538853
1124  3969588
1125  5750483
1126  6149495
1127  5503118
1128  4402397
1129  4754878
1130  6693774
1131  6029676
1132  4656524
1133  4885285
1134  5824909
1135  6849140
1136  5455351
1137  4294488
1138  5844434
1139  6674111
1140  6333234
1141  5125598
1142  4897070
1143  6930938
1144  6870038
1145  5329195
1146  5176284
1147  5960676
1148  7326408
1149  6435911
1150  4929905
1151  6134463
1152  7101225
1153  6926254
1154  5800542
1155  5121085
1156  7000492
1157  7481681
1158  6060614
1159  5683262
1160  6267074
1161  7802259
1162  7332589
1163  5439451
1164  6200093
1165  7416198
1166  7552547
1167  6550951
1168  5425931
1169  7095660
1170  8182382
1171  6928087
1172  6182734
1173  6333573
1174  7901033
1175  8112988
1176  6154762
1177  6352144
1178  7578220
1179  8096496
1180  7497849
1181  6041978
1182  7140452
1183  8498580
1184  7535701
1185  6780797
1186  6695229
1187  8024730
1188  8628126
1189  6820035
1190  6711795
1191  7911783
1192  8487403
1193  8169464
1194  6627865
1195  7292105
1196  8936233
1197  8267063
1198  7312864
1199  6897000
1200  8117707
1201  9339753
1202  7716795
1203  7004211
1204  8112837
1205  8955723
1206  8923708
1207  7189888
1208  7252043
1209  9084464
1210  8875703
1211  7998381
1212  7410389
1213  8277723
1214  9816941
1215  8566827
1216  7450219
1217  8205653
1218  9008357
1219  9384204
1220  7922951
1221  7483977
1222  9285573
1223  9511821
1224  8734153
1225  7918674
1226  8317434
1227 10062190
1228  9258066
1229  7827800
1230  8355837
1231  9290050
1232  9971113
1233  8642635
1234  7714748
1235  9419885
1236 10017053
1237  9333266
1238  8396073
1239  8359805
1240 10166400
1241  9936212
1242  8451717
1243  8694296
1244  9507464
1245 10397906
1246  9401380
1247  8077479
1248  9506049
1249 10378921
1250  9812786
1251  8885211
1252  8550778
1253 10359830
1254 10626367
1255  9008449
1256  8891064
1257  9635286
1258 10814749
1259 10259131
1260  8503216
1261  9422335
1262 10577971
1263 10347937
1264  9487295
1265  8774546
1266 10421377
1267 11209475
1268  9644837
1269  9227264
1270  9809363
1271 10967018
1272 10751370
1273  8915341
1274  9563953
1275 10967148
1276 10942633
1277 10160759
1278  9081728
1279 10359330
1280 11635727
1281 10289307
1282  9425050
1283  9709460
1284 11130435
1285 11656747
1286  9665299
1287  9518953
1288 11041808
1289 11502029
1290 10850644
1291  9311772
1292 10062733
1293 11859450
1294 11057903
1295 10055188
1296  9955620
1297 11047033
1298 12030624
1299 10414123
1300  9786336
1301 10999693
1302 11595964
1303 11449354
1304 10037763
1305 10148077
1306 11910249
1307 11538091
1308 10583005
1309 10257466
1310 11062440
1311 12372580
1312 11052277
1313  9979310
1314 11042922
1315 11787938
1316 11825005
1317 10492554
1318 10294095
1319 12172871
1320 12107214
1321 11005626
1322 10494668
1323 11038186
1324 12560650
1325 11632142
1326 10250234
1327 11123659
1328 12059270
1329 12406441
1330 11113299
1331 10323693
1332 12089460
1333 12483344
1334 11459144
1335 10778650
1336 10999605
1337 12698945
1338 12354710
1339 10812879
1340 11251866
1341 12082270
1342 12666353
1343 11673082
1344 10421791
1345 11911001
1346 12789379
1347 12002944
1348 11192825
1349 11061758
1350 12798518
1351 12956024
1352 11208767
1353 11240085
1354 12084567
1355 12882793
1356 12236446
1357 10734647
1358 11881631
1359 13046742
1360 12478496
1361 11721281
1362 11218339
1363 12620785
1364 13236778
1365 11660923
1366 11375789
1367 12085205
1368 13056834
1369 12871790
1370 11086708
1371 11662437
1372 13165275
1373 12979036
1374 12149368
1375 11280070
1376 12504869
1377 13641277
1378 12167061
1379 11488883
1380 12066122
1381 13100823
1382 13370787
1383 11686563
1384 11751076
1385 13146410
1386 13138481
1387 12514071
1388 11476393
1389 12238558
1390 13746416
1391 12737489
1392 11879117
1393 12231633
1394 13166307
1395 13716980
1396 12033709
1397 11614799
1398 13104428
1399 13396664
1400 12880674
1401 11780965
1402 12248966
1403 14013738
1404 13233880
1405 12004250
1406 12073523
1407 12993488
1408 14008840
1409 12601264
1410 11668547
1411 13043223
1412 13709237
1413 13419465
1414 12126464
1415 12004290
1416 13871269
1417 13632636
1418 12387641
1419 12234666
1420 12908950
1421 14105044
1422 13114397
1423 11888887
1424 12946304
1425 13704650
1426 13699264
1427 12569023
1428 11949061
1429 13713549
1430 13985612
1431 12708622
1432 12257890
1433 12778580
1434 14282848
1435 13681224
1436 12038264
1437 12783750
1438 13783834
1439 13986333
1440 12916861
1441 11872239
1442 13491473
1443 14293008
1444 13144144
1445 12473943
1446 12614196
1447 14115287
1448 14113348
1449 12390919
1450 12604193
1451 13535097
1452 14105627
1453 13511691
1454 12081448
1455 13207404
1456 14459350
1457 13629359
1458 12715440
1459 12442886
1460 13888322
1461 14417725
1462 12675210
1463 12539009
1464 13528443
1465 14225985
1466 13881775
1467 12294519
1468 12922447
1469 14319803
1470 13817298
1471 13031745
1472 12511199
1473 13642192
1474 14643588
1475 13158497
1476 12612773
1477 13370163
1478 14129387
1479 14124891
1480 12495083
1481 12687484
1482 14269587
1483 14057823
1484 13255063
1485 12573412
1486 13456904
1487 14786291
1488 13518272
1489 12601611
1490 13190647
1491 14031821
1492 14415187
1493 12833072
1494 12437166
1495 14037601
1496 14281526
1497 13643164
1498 12718251
1499 13165144
1500 14745216
1501 13852648
1502 12660107
1503 13009995
1504 13779009
1505 14463526
1506 13238078
1507 12543877
1508 13930122
1509 14270945
1510 13788377
1511 12877979
1512 12853704
1513 14479693
1514 14123894
1515 12865268
1516 12977684
1517 13717690
1518 14651347
1519 13558548
1520 12340093
1521 13615716
1522 14341855
1523 13914293
1524 12904172
1525 12611376
1526 14373593
1527 14468596
1528 13070074
1529 12894523
1530 13455323
1531 14547865
1532 13913894
1533 12416248
1534 13245234
1535 14175850
1536 14159323
1537 13318621
1538 12495528
1539 13963945
1540 14617085
1541 13297822
1542 12778982
1543 13134477
1544 14359089
1545 14136964
1546 12472959
1547 13048851
1548 14157114
1549 14222956
1550 13479635
1551 12444265
1552 13652010
1553 14632435
1554 13471630
1555 12775164
1556 12902929
1557 14147528
1558 14408447
1559 12638715
1560 12706629
1561 13943773
1562 14309078
1563 13709579
1564 12330440
1565 13171615
1566 14560595
1567 13687110
1568 12798815
1569 12680599
1570 13847861
1571 14639546
1572 13005736
1573 12525570
1574 13542863
1575 14098249
1576 13858666
1577 12389156
1578 12715605
1579 14361043
1580 13968396
1581 13019333
1582 12536671
1583 13421249
1584 14579867
1585 13176883
1586 12299627
1587 13233071
1588 13981278
1589 14076549
1590 12669240
1591 12485573
1592 14067657
1593 13967083
1594 13089581
1595 12430909
1596 12923075
1597 14356560
1598 13491252
1599 12343443
1600 12932554
1601 13727225
1602 14148048
1603 12817398
1604 12101364
1605 13674419
1606 14012908
1607 13162953
1608 12337252
1609 12571059
1610 14191155
1611 13700284
1612 12308409
1613 12632665
1614 13410560
1615 14091152
1616 13084609
1617 11908657
1618 13109652
1619 13790085
1620 13296254
1621 12483026
1622 12226352
1623 13788254
1624 13863890
1625 12424489
1626 12370981
1627 13000187
1628 13824757
1629 13157439
1630 11811371
1631 12837932
1632 13735728
1633 13297441
1634 12516187
1635 12017867
1636 13375634
1637 13779213
1638 12368580
1639 12106667
1640 12660800
1641 13622985
1642 13338490
1643 11757819
1644 12387206
1645 13556331
1646 13324934
1647 12489346
1648 11652069
1649 12856078
1650 13768254
1651 12502810
1652 11969798
1653 12356302
1654 13348187
1655 13444772
1656 11783547
1657 11909863
1658 13083902
1659 13148746
1660 12577603
1661 11551244
1662 12364024
1663 13611289
1664 12660973
1665 11897282
1666 12005627
1667 12919038
1668 13412112
1669 11820678
1670 11509537
1671 12739271
1672 13013429
1673 12555486
1674 11426275
1675 11929644
1676 13376808
1677 12653429
1678 11736688
1679 11675971
1680 12451144
1681 13289371
1682 11919404
1683 11170922
1684 12273177
1685 12861854
1686 12670333
1687 11389664
1688 11381576
1689 13021550
1690 12729179
1691 11611268
1692 11259513
1693 11921709
1694 13133344
1695 12117350
1696 11029049
1697 11895352
1698 12564621
1699 12568172
1700 11361255
1701 10866717
1702 12430687
1703 12610432
1704 11652056
1705 11152751
1706 11505544
1707 12859872
1708 12218233
1709 10783861
1710 11327135
1711 12138849
1712 12424573
1713 11385949
1714 10522653
1715 11989026
1716 12548916
1717 11617298
1718 10947866
1719 11008150
1720 12364690
1721 12171971
1722 10637650
1723 10883454
1724 11716072
1725 12259104
1726 11493555
1727 10248195
1728 11387746
1729 12333872
1730 11606290
1731 10762254
1732 10508200
1733 11887523
1734 12190411
1735 10590672
1736 10419845
1737 11217032
1738 11998557
1739 11603777
1740 10104039
1741 10751112
1742 11887841
1743 11500109
1744 10734036
1745 10134601
1746 11229386
1747 12030119
1748 10704045
1749 10213537
1750 10749383
1751 11544721
1752 11504470
1753  9947333
1754 10182547
1755 11445661
1756 11281376
1757 10592874
1758  9866350
1759 10748343
1760 11837238
1761 10667464
1762  9874846
1763 10226777
1764 11022046
1765 11357068
1766  9863434
1767  9639187
1768 11002944
1769 11228266
1770 10631989
1771  9571939
1772 10005242
1773 11401443
1774 10612736
1775  9630352
1776  9772616
1777 10506982
1778 11190356
1779  9970227
1780  9329033
1781 10449828
1782 10786035
1783 10406786
1784  9396694
1785  9453690
1786 10923748
1787 10515261
1788  9457511
1789  9444167
1790 10068721
1791 10912855
1792  9860629
1793  8883964
1794  9917305
1795 10479387
1796 10202742
1797  9174610
1798  8894892
1799 10410529
1800 10402667
1801  9270445
1802  9064857
1803  9553936
1804 10566932
1805  9837263
1806  8541673
1807  9294729
1808 10032758
1809  9995074
1810  9087781
1811  8452985
1812  9858836
1813 10258179
1814  9122384
1815  8611434
1816  8876539
1817 10070759
1818  9780292
1819  8286611
1820  8728255
1821  9643122
1822  9860537
1823  9067039
1824  8019790
1825  9114771
1826  9888859
1827  8958379
1828  8319638
1829  8336562
1830  9512448
1831  9693115
1832  8205111
1833  8265197
1834  9105467
1835  9449201
1836  8902187
1837  7677137
1838  8452837
1839  9501297
1840  8802781
1841  8096968
1842  7901018
1843  8991687
1844  9542831
1845  8028390
1846  7653070
1847  8505717
1848  9106411
1849  8798229
1850  7362069
1851  7766398
1852  9131143
1853  8747827
1854  7897955
1855  7372177
1856  8263654
1857  9232558
1858  7946062
1859  7212915
1860  7839505
1861  8528582
1862  8633984
1863  7292020
1864  7200468
1865  8541781
1866  8479470
1867  7743044
1868  7015049
1869  7546336
1870  8759758
1871  7818566
1872  6831886
1873  7323006
1874  8089646
1875  8443365
1876  7135532
1877  6613295
1878  7934728
1879  8158981
1880  7444799
1881  6592304
1882  6865043
1883  8326822
1884  7818255
1885  6640361
1886  6819856
1887  7464952
1888  8052551
1889  6977869
1890  6054516
1891  7194030
1892  7775245
1893  7361680
1894  6475180
1895  6282018
1896  7694550
1897  7611274
1898  6366587
1899  6261902
1900  6792102
1901  7618201
1902  6921249
1903  5724762
1904  6556567
1905  7309645
1906  7104187
1907  6282557
1908  5737834
1909  7001472
1910  7321668
1911  6128948
1912  5790083
1913  6177547
1914  7106945
1915  6753496
1916  5414957
1917  5996771
1918  6851745
1919  6742768
1920  6014359
1921  5273616
1922  6340996
1923  6939655
1924  5871507
1925  5402171
1926  5642002
1927  6642903
1928  6671418
1929  5166096
1930  5284016
1931  6249744
1932  6425568
1933  5760031
1934  4700053
1935  5577199
1936  6655062
1937  5782088
1938  5057937
1939  5061190
1940  5985078
1941  6356335
1942  4916193
1943  4689432
1944  5596034
1945  5937177
1946  5613875
1947  4501740
1948  4922177
1949  6104323
1950  5522052
1951  4724558
1952  4500292
1953  5271638
1954  5990005
1955  4726987
1956  4180027
1957  5088164
1958  5592352
1959  5375919
1960  4150149
1961  4214804
1962  5546276
1963  5246964
1964  4386250
1965  4016337
1966  4633908
1967  5640672
1968  4648660
1969  3752511
1970  4429899
1971  5031077
1972  5096734
1973  3936280
1974  3576809
1975  4919491
1976  4961780
1977  4118986
1978  3572219
1979  3977473
1980  5182917
1981  4509153
1982  3366338
1983  3802138
1984  4438741
1985  4730034
1986  3717129
1987  2967531
1988  4175720
1989  4628439
1990  3978931
1991  3268492
1992  3297993
1993  4601626
1994  4343965
1995  2978283
1996  3096058
1997  3820634
1998  4380404
1999  3576749
2000  2528338
2001  3575776
2002  4269699
2003  3666774
2004  2884094
2005  2649269
2006  3889194
2007  4054720
2008  2779002
2009  2627255
2010  3183695
2011  3935253
2012  3497195
2013  2136236
2014  2701435
2015  3666034
2016  3441877
2017  2650845
2018  2034687
2019  3166597
2020  3807172
2021  2602557
2022  2150016
2023  2551399
2024  3316951
2025  3187284
2026  1843452
2027  2122522
2028  3087839
2029  3011744
2030  2432503
2031  1715578
2032  2495287
2033  3318445
2034  2322238
2035  1739258
2036  1987092
2037  2740982
2038  2907081
2039  1531311
2040  1465457
2041  2590338
2042  2736826
2043  2142339
2044  1206282
2045  1798940
2046  2955718
2047  2142174
2048  1269758
2049  1324132
2050  2074401
2051  2641098
2052  1421405
2053   912672
2054  1899551
2055  2322905
2056  1983096
2057   877262
2058   970930
2059  2295581
2060  1914883
2061   983281
2062   823867
2063  1454496
2064  2279662
2065  1275300
2066   435424
2067  1210333
2068  1707797
2069  1597610
2070   639388
2071   388599
2072  1661805
2073  1674573
2074   817120
2075   406066
2076   708969
2077  1711685
2078  1071894
2079   -33446
2080   538023
2081  1241297
2082  1352249
2083   414561
2084  -143952
2085  1059966
2086  1255202
2087   352220
2088   -63780
2089   183216
2090  1197462
2091   819905
2092  -353160
2093    10432
2094   680342
2095   964188
2096   217892
2097  -699520
2098   283803
2099   906568
2100   181047
2101  -490474
2102  -554812
2103   615930
2104   712172
2105  -597558
2106  -567507
2107   134572
2108   547850
2109   -36840
2110 -1115162
2111  -375193
2112   399350
2113  -196376
2114  -796594
2115  -980688
2116    22105
2117   401069
2118  -839074
2119 -1101355
2120  -515280
2121    30511
2122  -284174
2123 -1554859
2124 -1106845
2125    32749
2126  -287282
2127 -1064959
2128 -1581867
2129  -678755
2130    68045
2131 -1087524
2132 -1663771
2133 -1158348
2134  -491534
2135  -433153
2136 -1683607
2137 -1718521
2138  -638741
2139  -644655
2140 -1267584
2141 -2036621
2142 -1486331
2143  -399662
2144 -1222122
2145 -2015967
2146 -1688986
2147 -1007946
2148  -755319
2149 -1978846
2150 -2325630
2151 -1231186
2152 -1063645
2153 -1571687
2154 -2337269
2155 -2081540
2156  -905273
2157 -1408882
2158 -2327278
2159 -2266815
2160 -1683375
2161 -1070284
2162 -2100665
2163 -2899447
2164 -1935483
2165 -1407946
2166 -1769791
2167 -2704769
2168 -2734866
2169 -1378089
2170 -1583782
2171 -2674648
2172 -2787394
2173 -2271701
2174 -1551897
2175 -2324340
2176 -3286054
2177 -2524625
2178 -1895873
2179 -1981982
2180 -2808911
2181 -3291869
2182 -2118612
2183 -1869067
2184 -2863732
2185 -3288447
2186 -2963226
2187 -1964841
2188 -2340894
2189 -3585976
2190 -3146965
2191 -2405194
2192 -2363109
2193 -3110185
2194 -3793229
2195 -2763572
2196 -2268673
2197 -3102016
2198 -3520865
2199 -3401639
2200 -2542034
2201 -2625784
2202 -3863022
2203 -3722924
2204 -2982401
2205 -2722315
2206 -3262347
2207 -4183945
2208 -3382908
2209 -2551605
2210 -3298180
2211 -3950818
2212 -4005011
2213 -3095183
2214 -2833005
2215 -4098066
2216 -4250377
2217 -3533142
2218 -3144950
2219 -3423580
2220 -4446940
2221 -4025721
2222 -3068279
2223 -3509218
2224 -4182591
2225 -4525884
2226 -3793083
2227 -3150416
2228 -4247300
2229 -4689311
2230 -4009989
2231 -3506563
2232 -3653569
2233 -4746416
2234 -4593397
2235 -3517122
2236 -3836736
2237 -4552820
2238 -4954431
2239 -4364731
2240 -3496727
2241 -4352479
2242 -5012029
2243 -4507776
2244 -3969125
2245 -3862644
2246 -4995455
2247 -5287112
2248 -4139629
2249 -4034231
2250 -4698937
2251 -5342496
2252 -4933820
2253 -3799117
2254 -4452561
2255 -5430159
2256 -5102111
2257 -4492605
2258 -4184684
2259 -5138149
2260 -5675464
2261 -4648653
2262 -4357480
2263 -4860837
2264 -5519611
2265 -5513424
2266 -4422608
2267 -4684812
2268 -5687034
2269 -5606401
2270 -5034750
2271 -4435337
2272 -5196517
2273 -6097457
2274 -5235042
2275 -4694375
2276 -5116810
2277 -5830011
2278 -5980716
2279 -4856872
2280 -4871809
2281 -5941512
2282 -5993307
2283 -5490346
2284 -4838520
2285 -5326377
2286 -6396355
2287 -5796030
2288 -5093545
2289 -5306977
2290 -6049126
2291 -6565364
2292 -5464207
2293 -4983299
2294 -6024706
2295 -6389972
2296 -6006111
2297 -5205735
2298 -5443957
2299 -6704852
2300 -6420074
2301 -5575848
2302 -5565852
2303 -6129125
2304 -6844332
2305 -6037046
2306 -5268313
2307 -6083260
2308 -6678527
2309 -6601031
2310 -5806150
2311 -5590981
2312 -6824699
2313 -6883572
2314 -6000906
2315 -5766742
2316 -6251412
2317 -7169798
2318 -6612556
2319 -5642070
2320 -6307366
2321 -6963566
2322 -6964911
2323 -6247686
2324 -5787145
2325 -6906501
2326 -7265877
2327 -6508283
2328 -6144388
2329 -6386385
2330 -7392431
2331 -7229163
2332 -6073219
2333 -6359894
2334 -7135231
2335 -7395572
2336 -6751693
2337 -5958124
2338 -6921264
2339 -7644959
2340 -7003019
2341 -6512291
2342 -6571902
2343 -7526267
2344 -7646330
2345 -6538688
2346 -6607374
2347 -7259473
2348 -7617826
2349 -7275292
2350 -6392720
2351 -7010918
2352 -7894638
2353 -7492569
2354 -6948977
2355 -6740358
2356 -7593038
2357 -8033615
2358 -6939965
2359 -6743052
2360 -7440176
2361 -7918987
2362 -7732838
2363 -6778887
2364 -7187180
2365 -8148257
2366 -7817732
2367 -7231939
2368 -6916191
2369 -7639238
2370 -8388265
2371 -7492140
2372 -7030414
2373 -7569205
2374 -8147368
2375 -8217170
2376 -7171293
2377 -7146921
2378 -8217242
2379 -8212005
2380 -7666343
2381 -7191502
2382 -7733945
2383 -8686238
2384 -7967339
2385 -7296358
2386 -7692272
2387 -8245074
2388 -8512879
2389 -7609644
2390 -7321290
2391 -8350706
2392 -8548140
2393 -8109818
2394 -7512801
2395 -7750772
2396 -8852955
2397 -8441003
2398 -7574503
2399 -7789002
2400 -8384822
2401 -8858021
2402 -8018482
2403 -7424887
2404 -8432520
2405 -8874309
2406 -8495504
2407 -7836417
2408 -7827869
2409 -8946855
2410 -8806994
2411 -7875123
2412 -7917893
2413 -8456861
2414 -9140308
2415 -8573949
2416 -7693891
2417 -8437378
2418 -9056699
2419 -8832272
2420 -8130720
2421 -7813318
2422 -8974046
2423 -9232848
2424 -8294398
2425 -8108901
2426 -8564946
2427 -9343832
2428 -9013207
2429 -7940907
2430 -8399767
2431 -9107532
2432 -9110093
2433 -8567895
2434 -8041338
2435 -8980947
2436 -9537268
2437 -8724664
2438 -8317591
2439 -8542649
2440 -9370128
2441 -9336627
2442 -8211014
2443 -8448270
2444 -9299220
2445 -9452404
2446 -8948470
2447 -8190508
2448 -8949211
2449 -9770911
2450 -9088423
2451 -8513270
2452 -8562326
2453 -9393224
2454 -9748868
2455 -8651613
2456 -8491313
2457 -9265969
2458 -9651037
2459 -9397053
2460 -8456481
2461 -8810846
2462 -9822847
2463 -9446580
2464 -8839268
2465 -8667749
2466 -9360539
2467 -9990651
2468 -9046742
2469 -8642458
2470 -9336093
2471 -9761966
2472 -9646135
2473 -8727018
2474 -8795252
2475 -9839141
2476 -9696964
2477 -9131112
2478 -8869391
2479 -9382490
2480 -10211473
2481 -9444401
2482 -8732259
2483 -9259243
2484 -9806020
2485 -9916693
2486 -9043094
2487 -8831319
2488 -9931723
2489 -10035044
2490 -9437641
2491 -8997744
2492 -9279542
2493 -10231251
2494 -9758323
2495 -8939822
2496 -9313743
2497 -9870229
2498 -10172937
2499 -9426691
2500 -8905496
2501 -9865045
2502 -10169518
2503 -9658387
2504 -9148739
2505 -9225792
2506 -10262034
2507 -10115175
2508 -9198488
2509 -9352531
2510 -9865331
2511 -10303122
2512 -9741697
2513 -9005163
2514 -9783429
2515 -10268573
2516 -9900526
2517 -9410296
2518 -9271051
2519 -10232361
2520 -10336285
2521 -9410393
2522 -9392707
2523 -9875511
2524 -10416479
2525 -10003835
2526 -9076287
2527 -9700649
2528 -10411504
2529 -10157731
2530 -9613520
2531 -9289145
2532 -10213297
2533 -10609916
2534 -9654610
2535 -9365916
2536 -9758644
2537 -10440220
2538 -10334501
2539 -9271917
2540 -9570979
2541 -10419805
2542 -10404959
2543 -9917052
2544 -9319271
2545 -9979430
2546 -10669840
2547 -9924207
2548 -9492846
2549 -9720456
2550 -10400216
2551 -10602643
2552 -9564259
2553 -9545224
2554 -10384623
2555 -10465965
2556 -10020212
2557 -9342632
2558 -9877848
2559 -10798004
2560 -10198911
2561 -9611815
2562 -9727477
2563 -10370083
2564 -10766861
2565 -9754023
2566 -9411776
2567 -10242284
2568 -10569810
2569 -10316505
2570 -9534274
2571 -9721121
2572 -10772492
2573 -10461414
2574 -9776063
2575 -9678966
2576 -10198486
2577 -10850053
2578 -10028511
2579 -9397393
2580 -10126212
2581 -10620530
2582 -10511990
2583 -9690714
2584 -9592159
2585 -10693593
2586 -10645501
2587 -9933535
2588 -9672503
2589 -10024695
2590 -10837527
2591 -10294251
2592 -9493385
2593 -10011809
2594 -10562703
2595 -10675216
2596 -9956202
2597 -9515026
2598 -10482392
2599 -10700565
2600 -10060212
2601 -9696362
2602 -9896677
2603 -10809004
2604 -10554462
2605 -9626816
2606 -9925327
2607 -10476260
2608 -10696370
2609 -10084134
2610 -9426553
2611 -10297618
2612 -10810469
2613 -10266382
2614 -9787060
2615 -9772405
2616 -10699309
2617 -10738805
2618 -9704177
2619 -9717752
2620 -10285630
2621 -10710598
2622 -10329312
2623 -9478270
2624 -10091743
2625 -10775467
2626 -10416048
2627 -9913978
2628 -9662948
2629 -10435785
2630 -10791247
2631 -9884484
2632 -9715304
2633 -10168527
2634 -10643988
2635 -10478018
2636 -9536336
2637 -9891284
2638 -10703840
2639 -10465474
2640 -9955675
2641 -9580993
2642 -10288955
2643 -10869412
2644 -9995383
2645 -9636592
2646 -10061183
2647 -10592386
2648 -10610868
2649 -9623014
2650 -9681033
2651 -10540277
2652 -10499347
2653 -10056998
2654 -9557613
2655 -10030341
2656 -10851960
2657 -10205497
2658 -9647029
2659 -9873716
2660 -10391085
2661 -10670079
2662 -9729179
2663 -9464408
2664 -10332880
2665 -10523859
2666 -10178944
2667 -9585796
2668 -9846960
2669 -10755586
2670 -10262712
2671 -9569428
2672 -9707581
2673 -10181343
2674 -10615293
2675 -9865989
2676 -9422133
2677 -10210008
2678 -10497294
2679 -10230382
2680 -9564166
2681 -9541698
2682 -10531405
2683 -10371554
2684 -9618118
2685 -9584186
2686 -10013210
2687 -10619614
2688 -10004796
2689 -9287559
2690 -9953234
2691 -10399725
2692 -10234295
2693 -9575916
2694 -9336596
2695 -10348004
2696 -10455246
2697 -9655370
2698 -9438827
2699 -9760025
2700 -10516290
2701 -10146008
2702 -9202610
2703 -9625099
2704 -10229541
2705 -10292015
2706 -9685967
2707 -9148418
2708 -10036298
2709 -10451123
2710 -9759143
2711 -9401916
2712 -9528145
2713 -10269952
2714 -10180547
2715 -9192860
2716 -9384430
2717 -9995531
2718 -10202165
2719 -9791981
2720 -9087886
2721 -9747572
2722 -10374719
2723 -9783455
2724 -9272443
2725 -9237314
2726 -10038006
2727 -10259378
2728 -9222820
2729 -9172124
2730 -9835210
2731 -10145448
2732 -9812349
2733 -8944446
2734 -9368612
2735 -10169417
2736 -9782279
2737 -9285512
2738 -9078837
2739 -9724644
2740 -10245712
2741 -9386885
2742 -9033866
2743 -9486744
2744 -9874568
2745 -9818524
2746 -8938606
2747 -9046662
2748 -9948415
2749 -9783196
2750 -9278264
2751 -8925968
2752 -9430397
2753 -10110325
2754 -9333831
2755 -8829884
2756 -9265093
2757 -9700508
2758 -9779088
2759 -8936046
2760 -8799162
2761 -9679141
2762 -9695821
2763 -9246922
2764 -8788873
2765 -9054904
2766 -9920795
2767 -9411916
2768 -8701398
2769 -8953603
2770 -9442878
2771 -9742139
2772 -8969955
2773 -8554771
2774 -9390193
2775 -9604435
2776 -9188723
2777 -8635208
2778 -8688224
2779 -9638888
2780 -9426900
2781 -8640487
2782 -8725197
2783 -9173263
2784 -9646247
2785 -9036547
2786 -8323777
2787 -8972503
2788 -9373953
2789 -9136230
2790 -8595141
2791 -8416520
2792 -9353344
2793 -9417267
2794 -8606612
2795 -8507875
2796 -8839795
2797 -9337462
2798 -8942138
2799 -8166787
2800 -8702025
2801 -9198182
2802 -9054205
2803 -8595915
2804 -8212296
2805 -8991775
2806 -9273954
2807 -8493804
2808 -8250970
2809 -8517289
2810 -9150622
2811 -8961136
2812 -7991030
2813 -8328997
2814 -8997712
2815 -8952723
2816 -8464082
2817 -7925770
2818 -8606952
2819 -9125926
2820 -8430813
2821 -8083997
2822 -8216950
2823 -8809022
2824 -8905148
2825 -7970655
2826 -8010427
2827 -8625123
2828 -8743369
2829 -8425031
2830 -7741087
2831 -8174595
2832 -8906814
2833 -8380328
2834 -7900858
2835 -7925629
2836 -8530156
2837 -8823137
2838 -7858189
2839 -7643711
2840 -8309148
2841 -8523128
2842 -8289743
2843 -7576808
2844 -7835389
2845 -8695236
2846 -8347447
2847 -7777198
2848 -7609615
2849 -8084846
2850 -8641542
2851 -7825379
2852 -7329938
2853 -7902635
2854 -8317437
2855 -8281794
2856 -7492119
2857 -7427426
2858 -8354793
2859 -8224086
2860 -7601603
2861 -7285368
2862 -7638733
2863 -8406455
2864 -7849277
2865 -7173114
2866 -7575176
2867 -8012981
2868 -8126234
2869 -7391500
2870 -7014443
2871 -7882957
2872 -8043370
2873 -7532247
2874 -7109237
2875 -7252015
2876 -8089915
2877 -7775818
2878 -6972684
2879 -7218741
2880 -7667798
2881 -7885879
2882 -7279669
2883 -6735991
2884 -7513387
2885 -7815130
2886 -7374114
2887 -6951506
2888 -6911108
2889 -7729126
2890 -7685353
2891 -6813207
2892 -6821083
2893 -7250454
2894 -7667032
2895 -7215784
2896 -6423122
2897 -7041836
2898 -7608588
2899 -7287889
2900 -6787373
2901 -6535261
2902 -7295814
2903 -7485504
2904 -6643923
2905 -6533924
2906 -6887865
2907 -7357737
2908 -7162060
2909 -6314265
2910 -6640900
2911 -7220410
2912 -7030102
2913 -6595616
2914 -6175548
2915 -6810694
2916 -7305691
2917 -6576401
2918 -6270973
2919 -6533341
2920 -7057177
2921 -7027755
2922 -6075941
2923 -6170615
2924 -6872872
2925 -6825978
2926 -6427255
2927 -5921891
2928 -6409087
2929 -7061609
2930 -6450269
2931 -6005312
2932 -6136465
2933 -6615855
2934 -6839520
2935 -5945475
2936 -5763164
2937 -6471075
2938 -6636289
2939 -6325829
2940 -5671874
2941 -5917539
2942 -6740326
2943 -6329277
2944 -5755082
2945 -5753847
2946 -6189331
2947 -6605408
2948 -5858800
2949 -5449299
2950 -6047991
2951 -6290508
2952 -6150504
2953 -5504909
2954 -5479725
2955 -6303513
2956 -6115947
2957 -5518324
2958 -5416059
2959 -5764831
2960 -6328282
2961 -5727111
2962 -5143749
2963 -5673474
2964 -5986954
2965 -5866867
2966 -5242858
2967 -5064544
2968 -5923438
2969 -5923088
2970 -5324232
2971 -5135854
2972 -5365191
2973 -6016634
2974 -5594619
2975 -4809761
2976 -5159442
2977 -5583588
2978 -5670816
2979 -5114691
2980 -4680714
2981 -5489383
2982 -5765675
2983 -5156098
2984 -4807708
2985 -4886651
2986 -5577664
2987 -5406074
2988 -4556900
2989 -4768665
2990 -5242764
2991 -5419792
2992 -4969181
2993 -4352097
2994 -4981853
2995 -5434097
2996 -4954245
2997 -4542952
2998 -4464252
2999 -5151268
3000 -5259810
3001 -4380369
3002 -4365108
3003 -4837976
3004 -5153098
3005 -4826145
3006 -4025837
3007 -4474610
3008 -5115807
3009 -4743624
3010 -4262926
3011 -4046019
3012 -4700556
3013 -5065540
3014 -4239679
3015 -3987145
3016 -4375099
3017 -4769616
3018 -4668527
3019 -3787160
3020 -3936570
3021 -4687265
3022 -4567822
3023 -4106342
3024 -3699705
3025 -4200119
3026 -4806698
3027 -4093607
3028 -3620695
3029 -3885554
3030 -4322580
3031 -4437665
3032 -3638390
3033 -3546309
3034 -4277109
3035 -4295661
3036 -3912123
3037 -3409165
3038 -3662502
3039 -4375303
3040 -3890896
3041 -3347878
3042 -3496979
3043 -3928856
3044 -4224359
3045 -3470701
3046 -3130482
3047 -3820898
3048 -3975508
3049 -3636950
3050 -3094044
3051 -3194353
3052 -4012996
3053 -3726319
3054 -3091605
3055 -3131908
3056 -3477804
3057 -3888637
3058 -3306630
3059 -2745039
3060 -3317281
3061 -3619683
3062 -3442361
3063 -2897705
3064 -2732035
3065 -3543777
3066 -3522964
3067 -2853675
3068 -2753057
3069 -3026921
3070 -3533272
3071 -3121756
3072 -2416018
3073 -2861517
3074 -3250307
3075 -3164156
3076 -2692779
3077 -2372107
3078 -3093548
3079 -3249410
3080 -2606813
3081 -2390982
3082 -2553577
3083 -3118673
3084 -2926496
3085 -2137019
3086 -2421556
3087 -2912338
3088 -2926032
3089 -2457510
3090 -1935181
3091 -2564289
3092 -2961560
3093 -2363552
3094 -2039391
3095 -2129333
3096 -2749265
3097 -2783224
3098 -1918398
3099 -1961394
3100 -2445116
3101 -2580178
3102 -2243958
3103 -1583533
3104 -2037278
3105 -2651599
3106 -2233442
3107 -1805758
3108 -1718082
3109 -2265521
3110 -2502324
3111 -1678553
3112 -1520787
3113 -1986732
3114 -2214326
3115 -2035669
3116 -1349005
3117 -1584807
3118 -2267464
3119 -1966307
3120 -1520289
3121 -1338293
3122 -1782062
3123 -2194887
3124 -1455133
3125 -1126770
3126 -1569280
3127 -1873259
3128 -1816514
3129 -1093140
3130 -1114074
3131 -1875842
3132 -1731735
3133 -1237042
3134  -931209
3135 -1286053
3136 -1896264
3137 -1308586
3138  -777654
3139 -1119396
3140 -1514364
3141 -1602001
3142  -882714
3143  -626460
3144 -1368438
3145 -1445290
3146 -1013097
3147  -614060
3148  -783248
3149 -1535629
3150 -1199148
3151  -524746
3152  -676224
3153 -1036990
3154 -1282698
3155  -681755
3156  -212639
3157  -883670
3158 -1146125
3159  -812496
3160  -377742
3161  -341586
3162 -1087194
3163  -960861
3164  -223946
3165  -231155
3166  -572293
3167  -969739
3168  -540863
3169   107348
3170  -419367
3171  -824435
3172  -582364
3173  -100848
3174   138491
3175  -590926
3176  -721654
3177    -1871
3178   131661
3179  -153935
3180  -628470
3181  -367271
3182   403674
3183    84186
3184  -418621
3185  -320362
3186   104842
3187   510020
3188   -86830
3189  -441328
3190   183735
3191   457514
3192   288443
3193  -211556
3194  -174926
3195   655020
3196   541680
3197    12603
3198        6
3199   344252
3200   841833
3201   377608
3202  -150967
3203   375299
3204   755123
3205   702786
3206   226959
3207    96888
3208   894362
3209   963217
3210   411721
3211   291397
3212   535022
3213  1113839
3214   844179
3215   200437
3216   590204
3217  1069145
3218  1149127
3219   713934
3220   339188
3221  1035415
3222  1342006
3223   832116
3224   604517
3225   747626
3226  1383170
3227  1354515
3228   649758
3229   831240
3230  1291663
3231  1448195
3232  1148199
3233   662321
3234  1207546
3235  1666477
3236  1264573
3237  1002766
3238  1031472
3239  1609195
3240  1755564
3241  1035488
3242  1063252
3243  1546638
3244  1776986
3245  1566169
3246   983906
3247  1396976
3248  2008279
3249  1699226
3250  1341648
3251  1263901
3252  1819504
3253  2172287
3254  1470698
3255  1292438
3256  1753233
3257  2087824
3258  2012789
3259  1372316
3260  1569084
3261  2296162
3262  2147083
3263  1745597
3264  1510911
3265  1963648
3266  2494893
3267  1913653
3268  1578909
3269  1982536
3270  2374601
3271  2450515
3272  1803032
3273  1761860
3274  2482975
3275  2485834
3276  2118705
3277  1816041
3278  2136664
3279  2825806
3280  2425199
3281  1936404
3282  2186305
3283  2600245
3284  2814109
3285  2198528
3286  1937410
3287  2646883
3288  2846956
3289  2559486
3290  2186429
3291  2327556
3292  3071320
3293  2845620
3294  2256729
3295  2392061
3296  2795759
3297  3142585
3298  2675702
3299  2219169
3300  2817181
3301  3174332
3302  2982472
3303  2555483
3304  2464626
3305  3223598
3306  3281229
3307  2679276
3308  2628442
3309  2943240
3310  3423095
3311  3143866
3312  2544726
3313  2987140
3314  3424842
3315  3336580
3316  2941275
3317  2698956
3318  3375239
3319  3601961
3320  3043262
3321  2935525
3322  3191117
3323  3684765
3324  3567164
3325  2897254
3326  3153396
3327  3652358
3328  3653130
3329  3298277
3330  2910882
3331  3518027
3332  3983549
3333  3487298
3334  3208957
3335  3362649
3336  3910125
3337  3974850
3338  3231474
3339  3274492
3340  3817705
3341  3979969
3342  3749327
3343  3249683
3344  3644161
3345  4248415
3346  3888479
3347  3522008
3348  3522615
3349  4020489
3350  4310983
3351  3657467
3352  3527151
3353  4027468
3354  4250253
3355  4113666
3356  3594930
3357  3797873
3358  4430209
3359  4214044
3360  3859887
3361  3789091
3362  4178774
3363  4605876
3364  4060172
3365  3766456
3366  4195457
3367  4488079
3368  4461309
3369  3918953
3370  3936988
3371  4644814
3372  4564870
3373  4164006
3374  4020316
3375  4346249
3376  4886109
3377  4433572
3378  4001281
3379  4381108
3380  4714744
3381  4776090
3382  4257324
3383  4100757
3384  4790997
3385  4905925
3386  4548870
3387  4305684
3388  4458745
3389  5080656
3390  4834652
3391  4260031
3392  4490988
3393  4885285
3394  5097478
3395  4652532
3396  4304252
3397  4941501
3398  5202189
3399  4857102
3400  4537448
3401  4580756
3402  5238205
3403  5184876
3404  4588639
3405  4695576
3406  5074334
3407  5367321
3408  5028881
3409  4512461
3410  5014514
3411  5413756
3412  5176929
3413  4833748
3414  4732402
3415  5396763
3416  5556737
3417  4917171
3418  4850302
3419  5185107
3420  5572184
3421  5374416
3422  4749260
3423  5093457
3424  5620092
3425  5515229
3426  5168607
3427  4910032
3428  5464977
3429  5830568
3430  5274420
3431  5037313
3432  5287210
3433  5733654
3434  5711725
3435  5055335
3436  5213634
3437  5786544
3438  5778160
3439  5481424
3440  5137760
3441  5552555
3442  6028031
3443  5568621
3444  5256363
3445  5421311
3446  5857005
3447  6025982
3448  5393095
3449  5341046
3450  5913920
3451  6037455
3452  5778258
3453  5308359
3454  5564791
3455  6215652
3456  5905915
3457  5500941
3458  5556203
3459  6000533
3460  6339201
3461  5740780
3462  5445552
3463  5963295
3464  6195761
3465  6061890
3466  5599634
3467  5669275
3468  6334183
3469  6227781
3470  5813594
3471  5727536
3472  6019604
3473  6485180
3474  6072321
3475  5627580
3476  6027223
3477  6359515
3478  6353576
3479  5889226
3480  5775010
3481  6438884
3482  6479576
3483  6044336
3484  5886847
3485  6118713
3486  6635483
3487  6364076
3488  5835490
3489  6136366
3490  6493675
3491  6585538
3492  6179257
3493  5883730
3494  6486467
3495  6700626
3496  6298554
3497  6057448
3498  6168130
3499  6744131
3500  6660366
3501  6074098
3502  6243592
3503  6620495
3504  6780144
3505  6439763
3506  6008227
3507  6503942
3508  6853280
3509  6543737
3510  6289713
3511  6281595
3512  6829299
3513  6931437
3514  6323493
3515  6317040
3516  6664668
3517  6915776
3518  6694749
3519  6175003
3520  6564700
3521  7043061
3522  6798060
3523  6501297
3524  6395413
3525  6869919
3526  7092882
3527  6527743
3528  6414873
3529  6748701
3530  7045766
3531  6966005
3532  6397981
3533  6593166
3534  7144098
3535  7015461
3536  6683742
3537  6445608
3538  6871013
3539  7309140
3540  6810124
3541  6515026
3542  6788061
3543  7164231
3544  7203591
3545  6589164
3546  6596395
3547  7187723
3548  7198603
3549  6906534
3550  6599333
3551  6873551
3552  7404635
3553  7057774
3554  6698260
3555  6835228
3556  7181367
3557  7386302
3558  6848728
3559  6630732
3560  7174235
3561  7343231
3562  7110938
3563  6757727
3564  6900368
3565  7519620
3566  7282663
3567  6819857
3568  6900508
3569  7226690
3570  7510836
3571  7041134
3572  6688171
3573  7201869
3574  7485149
3575  7340039
3576  6922141
3577  6873609
3578  7518278
3579  7481991
3580  6971830
3581  6915342
3582  7213619
3583  7648342
3584  7333375
3585  6826808
3586  7192669
3587  7538145
3588  7468309
3589  7078402
3590  6878752
3591  7480142
3592  7637959
3593  7184875
3594  7041241
3595  7218369
3596  7675778
3597  7550466
3598  6965645
3599  7168810
3600  7550469
3601  7605262
3602  7275230
3603  6935239
3604  7458900
3605  7784869
3606  7356871
3607  7106265
3608  7210822
3609  7684205
3610  7691571
3611  7089166
3612  7160522
3613  7557490
3614  7701106
3615  7461608
3616  7017247
3617  7382721
3618  7838845
3619  7545965
3620  7225442
3621  7172527
3622  7618102
3623  7833302
3624  7260780
3625  7146711
3626  7544786
3627  7796259
3628  7652409
3629  7132057
3630  7330804
3631  7846283
3632  7648356
3633  7330064
3634  7204720
3635  7564973
3636  7914803
3637  7444540
3638  7222371
3639  7521978
3640  7779934
3641  7765332
3642  7245827
3643  7252506
3644  7808778
3645  7771713
3646  7459512
3647  7266005
3648  7550743
3649  7984620
3650  7568036
3651  7216516
3652  7473393
3653  7765805
3654  7838256
3655  7354002
3656  7234249
3657  7807101
3658  7877898
3659  7579712
3660  7292538
3661  7443836
3662  7982859
3663  7728136
3664  7266825
3665  7415289
3666  7729317
3667  7927777
3668  7497452
3669  7214848
3670  7726743
3671  7908128
3672  7671154
3673  7356294
3674  7381112
3675  7921632
3676  7823530
3677  7352939
3678  7401247
3679  7676355
3680  7950116
3681  7643075
3682  7229650
3683  7632715
3684  7914862
3685  7729598
3686  7390502
3687  7295553
3688  7859901
3689  7948230
3690  7429414
3691  7363317
3692  7625642
3693  7960624
3694  7723028
3695  7206837
3696  7494485
3697  7880245
3698  7806241
3699  7501094
3700  7269630
3701  7750009
3702  8002388
3703  7537969
3704  7325504
3705  7482304
3706  7888066
3707  7848181
3708  7263834
3709  7388717
3710  7831382
3711  7861162
3712  7573053
3713  7225748
3714  7598273
3715  7980178
3716  7594506
3717  7331587
3718  7418246
3719  7802395
3720  7910007
3721  7353606
3722  7314980
3723  7726876
3724  7840374
3725  7634160
3726  7201837
3727  7441811
3728  7949178
3729  7680535
3730  7329173
3731  7323500
3732  7698108
3733  7949986
3734  7410754
3735  7209486
3736  7614858
3737  7805007
3738  7679172
3739  7216870
3740  7294453
3741  7849624
3742  7738157
3743  7384048
3744  7261126
3745  7538875
3746  7925656
3747  7496855
3748  7132972
3749  7453644
3750  7728795
3751  7727850
3752  7274355
3753  7181069
3754  7737384
3755  7744952
3756  7390608
3757  7196077
3758  7367148
3759  7817870
3760  7543947
3761  7125099
3762  7343540
3763  7623181
3764  7715644
3765  7332377
3766  7081676
3767  7549992
3768  7685224
3769  7382838
3770  7141031
3771  7230427
3772  7732399
3773  7607265
3774  7105047
3775  7214388
3776  7502798
3777  7664600
3778  7327564
3779  6961340
3780  7388347
3781  7655510
3782  7412525
3783  7142442
3784  7085445
3785  7566916
3786  7622213
3787  7109178
3788  7062187
3789  7326450
3790  7573950
3791  7366485
3792  6894656
3793  7191950
3794  7559570
3795  7400014
3796  7119494
3797  6973222
3798  7402259
3799  7573878
3800  7089581
3801  6969387
3802  7178202
3803  7451022
3804  7351021
3805  6856887
3806  7034967
3807  7447341
3808  7362974
3809  7077974
3810  6829534
3811  7187078
3812  7506696
3813  7071670
3814  6841301
3815  7018988
3816  7351124
3817  7376522
3818  6827655
3819  6827803
3820  7273155
3821  7286154
3822  7035539
3823  6728877
3824  6978820
3825  7411114
3826  7099509
3827  6793714
3828  6849597
3829  7140340
3830  7294474
3831  6799935
3832  6652292
3833  7074817
3834  7198381
3835  7019405
3836  6663924
3837  6775119
3838  7260881
3839  7048724
3840  6682041
3841  6686387
3842  6951259
3843  7209622
3844  6790327
3845  6512443
3846  6892988
3847  7070373
3848  6959351
3849  6579494
3850  6558489
3851  7074357
3852  7002496
3853  6609243
3854  6519507
3855  6738613
3856  7092521
3857  6771714
3858  6361729
3859  6675370
3860  6944097
3861  6900311
3862  6515344
3863  6344698
3864  6845079
3865  6931734
3866  6555478
3867  6376056
3868  6503838
3869  6936542
3870  6776607
3871  6266407
3872  6411935
3873  6715200
3874  6794361
3875  6468716
3876  6154910
3877  6602036
3878  6833953
3879  6506032
3880  6276122
3881  6303871
3882  6713347
3883  6682680
3884  6158300
3885  6208980
3886  6508815
3887  6660525
3888  6427788
3889  6030403
3890  6347614
3891  6683610
3892  6420842
3893  6132142
3894  6065965
3895  6470654
3896  6618014
3897  6104596
3898  6012596
3899  6299196
3900  6515955
3901  6368967
3902  5883815
3903  6064544
3904  6477273
3905  6322774
3906  6048341
3907  5880442
3908  6200771
3909  6473696
3910  6044039
3911  5846197
3912  6047289
3913  6290451
3914  6278754
3915  5798023
3916  5810680
3917  6236982
3918  6196546
3919  5943226
3920  5711491
3921  5948202
3922  6305191
3923  5963550
3924  5688245
3925  5832135
3926  6063729
3927  6138373
3928  5682397
3929  5582875
3930  6016861
3931  6063365
3932  5836847
3933  5555943
3934  5683023
3935  6111596
3936  5853148
3937  5494006
3938  5575116
3939  5830754
3940  6015282
3941  5617418
3942  5372503
3943  5763587
3944  5902014
3945  5717813
3946  5387869
3947  5392077
3948  5856790
3949  5760766
3950  5374676
3951  5364148
3952  5567265
3953  5833068
3954  5529216
3955  5159555
3956  5464058
3957  5676976
3958  5557773
3959  5259367
3960  5154779
3961  5617780
3962  5643632
3963  5231194
3964  5151047
3965  5312935
3966  5606554
3967  5397436
3968  4969799
3969  5196578
3970  5463675
3971  5416187
3972  5123545
3973  4912878
3974  5325616
3975  5487917
3976  5103269
3977  4937050
3978  5045383
3979  5379963
3980  5293289
3981  4796805
3982  4903715
3983  5230194
3984  5259052
3985  4998062
3986  4672466
3987  5010950
3988  5301467
3989  4965049
3990  4725038
3991  4752895
3992  5100168
3993  5170233
3994  4674879
3995  4649080
3996  4955837
3997  5053165
3998  4871435
3999  4465803
4000  4669023
4001  5053180
4002  4829875
4003  4574414
4004  4523050
4005  4824728
4006  5011807
4007  4544751
4008  4375023
4009  4643987
4010  4805230
4011  4718330
4012  4297271
4013  4375141
4014  4821107
4015  4701998
4016  4410944
4017  4251560
4018  4498640
4019  4802123
4020  4401453
4021  4125651
4022  4359374
4023  4577251
4024  4579639
4025  4155129
4026  4082982
4027  4524041
4028  4511092
4029  4239016
4030  4025784
4031  4164559
4032  4556543
4033  4286734
4034  3928855
4035  4074214
4036  4297621
4037  4394340
4038  4013864
4039  3804004
4040  4215881
4041  4320701
4042  4066221
4043  3811466
4044  3866881
4045  4291266
4046  4133331
4047  3731219
4048  3804354
4049  4026796
4050  4178961
4051  3851760
4052  3531115
4053  3886543
4054  4083362
4055  3898074
4056  3627702
4057  3563660
4058  4004252
4059  4012532
4060  3561063
4061  3501636
4062  3680081
4063  3923516
4064  3727460
4065  3316974
4066  3563502
4067  3834764
4068  3733541
4069  3468724
4070  3276015
4071  3641687
4072  3768407
4073  3374305
4074  3261297
4075  3396024
4076  3651923
4077  3582186
4078  3141057
4079  3271933
4080  3550855
4081  3491234
4082  3259961
4083  3018839
4084  3320585
4085  3543638
4086  3203642
4087  3031658
4088  3111432
4089  3371062
4090  3387945
4091  2934486
4092  2950433
4093  3259071
4094  3273498
4095  3079389
4096  2768859
4097  2984517
4098  3322406
4099  3038268
4100  2792695
4101  2812155
4102  3080881
4103  3195239
4104  2734243
4105  2625351
4106  2955465
4107  3040042
4108  2888015
4109  2552845
4110  2661472
4111  3050745
4112  2858269
4113  2574801
4114  2520671
4115  2735941
4116  2959465
4117  2581758
4118  2348212
4119  2637655
4120  2798660
4121  2730614
4122  2363304
4123  2323236
4124  2740912
4125  2655090
4126  2339465
4127  2238604
4128  2428093
4129  2730599
4130  2423461
4131  2109037
4132  2336306
4133  2522313
4134  2492122
4135  2136759
4136  1994347
4137  2423682
4138  2462001
4139  2169507
4140  1997942
4141  2100192
4142  2471849
4143  2280769
4144  1851709
4145  1970570
4146  2205189
4147  2284928
4148  1976374
4149  1711445
4150  2070600
4151  2240901
4152  1996686
4153  1779942
4154  1762515
4155  2125671
4156  2098285
4157  1669998
4158  1677588
4159  1887064
4160  2031232
4161  1821306
4162  1457590
4163  1737486
4164  1984988
4165  1789189
4166  1537029
4167  1448250
4168  1807147
4169  1881009
4170  1445256
4171  1385329
4172  1590037
4173  1780646
4174  1650618
4175  1236057
4176  1390234
4177  1679927
4178  1569141
4179  1331048
4180  1152739
4181  1454086
4182  1675473
4183  1307505
4184  1124065
4185  1255212
4186  1487103
4187  1444600
4188   999640
4189  1049290
4190  1391454
4191  1355456
4192  1146915
4193   919881
4194  1141183
4195  1422598
4196  1097183
4197   864479
4198   936995
4199  1150705
4200  1234042
4201   828302
4202   753085
4203  1085409
4204  1131759
4205   951492
4206   670751
4207   772146
4208  1138584
4209   914971
4210   621732
4211   641445
4212   853618
4213  1014781
4214   643399
4215   467777
4216   773093
4217   874821
4218   741126
4219   443928
4220   442712
4221   828178
4222   716620
4223   404855
4224   358092
4225   533626
4226   781529
4227   488844
4228   182548
4229   431549
4230   594362
4231   523311
4232   233246
4233   128078
4234   508067
4235   512649
4236   218242
4237   129506
4238   219594
4239   486525
4240   303840
4241   -59848
4242   109392
4243   301678
4244   304357
4245    52075
4246  -147228
4247   201730
4248   302315
4249    -5928
4250  -160876
4251   -95295
4252   206423
4253   102009
4254  -292591
4255  -172320
4256    42805
4257    77928
4258  -148464
4259  -433451
4260  -139240
4261    48904
4262  -205121
4263  -395304
4264  -406389
4265   -92496
4266   -44380
4267  -479699
4268  -506940
4269  -269586
4270  -155215
4271  -332124
4272  -694783
4273  -486251
4274  -190708
4275  -389248
4276  -618662
4277  -686056
4278  -407742
4279  -269732
4280  -659676
4281  -767460
4282  -581367
4283  -440070
4284  -521627
4285  -895342
4286  -817262
4287  -478310
4288  -583555
4289  -812554
4290  -962607
4291  -731425
4292  -485954
4293  -838572
4294 -1063531
4295  -893803
4296  -699228
4297  -695863
4298 -1088554
4299 -1122193
4300  -766626
4301  -791070
4302 -1005638
4303 -1226956
4304 -1092143
4305  -761657
4306  -989481
4307 -1273739
4308 -1187150
4309  -991249
4310  -877782
4311 -1240675
4312 -1430105
4313 -1098968
4314 -1026505
4315 -1199782
4316 -1431504
4317 -1383604
4318 -1022062
4319 -1165497
4320 -1470489
4321 -1443539
4322 -1307459
4323 -1152452
4324 -1413829
4325 -1673226
4326 -1406037
4327 -1268910
4328 -1370402
4329 -1622584
4330 -1690239
4331 -1313564
4332 -1339849
4333 -1676855
4334 -1723263
4335 -1588560
4336 -1380826
4337 -1584785
4338 -1910814
4339 -1688218
4340 -1502078
4341 -1580066
4342 -1808394
4343 -1947449
4344 -1622200
4345 -1548329
4346 -1870248
4347 -1970489
4348 -1891470
4349 -1635113
4350 -1730730
4351 -2108093
4352 -1989206
4353 -1756108
4354 -1766757
4355 -1982448
4356 -2218356
4357 -1944511
4358 -1764665
4359 -2056623
4360 -2200229
4361 -2139508
4362 -1892272
4363 -1895064
4364 -2282229
4365 -2262657
4366 -2042983
4367 -2012844
4368 -2157726
4369 -2434320
4370 -2233471
4371 -1965869
4372 -2198662
4373 -2397597
4374 -2416380
4375 -2181886
4376 -2083905
4377 -2480152
4378 -2554741
4379 -2290691
4380 -2199270
4381 -2314609
4382 -2628204
4383 -2528307
4384 -2210543
4385 -2369033
4386 -2590265
4387 -2672988
4388 -2480593
4389 -2277661
4390 -2606112
4391 -2769533
4392 -2585436
4393 -2443158
4394 -2466117
4395 -2803017
4396 -2818550
4397 -2477386
4398 -2542786
4399 -2769906
4400 -2891461
4401 -2745855
4402 -2499546
4403 -2765197
4404 -2981071
4405 -2814072
4406 -2679858
4407 -2660155
4408 -2962988
4409 -3073353
4410 -2744399
4411 -2724732
4412 -2934615
4413 -3092552
4414 -3020792
4415 -2691261
4416 -2871098
4417 -3191561
4418 -3092485
4419 -2921849
4420 -2836269
4421 -3125331
4422 -3319542
4423 -3000902
4424 -2888416
4425 -3081951
4426 -3276645
4427 -3278864
4428 -2949383
4429 -3022279
4430 -3366557
4431 -3341331
4432 -3173944
4433 -3016477
4434 -3216717
4435 -3516215
4436 -3276477
4437 -3100694
4438 -3235158
4439 -3451027
4440 -3541884
4441 -3208852
4442 -3161537
4443 -3500779
4444 -3547865
4445 -3396587
4446 -3218273
4447 -3353869
4448 -3693383
4449 -3540884
4450 -3321647
4451 -3397629
4452 -3586254
4453 -3744937
4454 -3478427
4455 -3309109
4456 -3617567
4457 -3746042
4458 -3652126
4459 -3442107
4460 -3472490
4461 -3851605
4462 -3792479
4463 -3525507
4464 -3545547
4465 -3714863
4466 -3931770
4467 -3724152
4468 -3479875
4469 -3738566
4470 -3918978
4471 -3885139
4472 -3680747
4473 -3611125
4474 -3964336
4475 -4017071
4476 -3767896
4477 -3700370
4478 -3818308
4479 -4080186
4480 -3989828
4481 -3686120
4482 -3871301
4483 -4087686
4484 -4088653
4485 -3896921
4486 -3753908
4487 -4067750
4488 -4194083
4489 -3959836
4490 -3884431
4491 -3968457
4492 -4232164
4493 -4210431
4494 -3893920
4495 -3977985
4496 -4209087
4497 -4263602
4498 -4114286
4499 -3901324
4500 -4167233
4501 -4404092
4502 -4204174
4503 -4056069
4504 -4081113
4505 -4359626
4506 -4421504
4507 -4091539
4508 -4094821
4509 -4328641
4510 -4427063
4511 -4339702
4512 -4095884
4513 -4261861
4514 -4535662
4515 -4406700
4516 -4253799
4517 -4214854
4518 -4443738
4519 -4607551
4520 -4304110
4521 -4222075
4522 -4441646
4523 -4578520
4524 -4535324
4525 -4259926
4526 -4356514
4527 -4677450
4528 -4584615
4529 -4403304
4530 -4346840
4531 -4539086
4532 -4767352
4533 -4505819
4534 -4367373
4535 -4561012
4536 -4714446
4537 -4736711
4538 -4452062
4539 -4418985
4540 -4752946
4541 -4765588
4542 -4591211
4543 -4475091
4544 -4616663
4545 -4912286
4546 -4731167
4547 -4510544
4548 -4646036
4549 -4810046
4550 -4885709
4551 -4629133
4552 -4517078
4553 -4833919
4554 -4926596
4555 -4787016
4556 -4639783
4557 -4694913
4558 -5001622
4559 -4912410
4560 -4652487
4561 -4720103
4562 -4891826
4563 -5037434
4564 -4841205
4565 -4640585
4566 -4912572
4567 -5057328
4568 -4946261
4569 -4766920
4570 -4761504
4571 -5083864
4572 -5087484
4573 -4802708
4574 -4822513
4575 -4983473
4576 -5157789
4577 -5024273
4578 -4759038
4579 -4969019
4580 -5170788
4581 -5095222
4582 -4919294
4583 -4828347
4584 -5138969
4585 -5254269
4586 -4968851
4587 -4904078
4588 -5042245
4589 -5259728
4590 -5213877
4591 -4893819
4592 -5006440
4593 -5245544
4594 -5232996
4595 -5082143
4596 -4927722
4597 -5182336
4598 -5378390
4599 -5143445
4600 -5022333
4601 -5096259
4602 -5309292
4603 -5340090
4604 -5026526
4605 -5058093
4606 -5314345
4607 -5366569
4608 -5248176
4609 -5044128
4610 -5217472
4611 -5468873
4612 -5274709
4613 -5113788
4614 -5153667
4615 -5359582
4616 -5476062
4617 -5183392
4618 -5130476
4619 -5372122
4620 -5465298
4621 -5380720
4622 -5137930
4623 -5219999
4624 -5515798
4625 -5427230
4626 -5246485
4627 -5225151
4628 -5404161
4629 -5594949
4630 -5339875
4631 -5184989
4632 -5389148
4633 -5520457
4634 -5499794
4635 -5263721
4636 -5258581
4637 -5573550
4638 -5547557
4639 -5368748
4640 -5302314
4641 -5418794
4642 -5653717
4643 -5472602
4644 -5273153
4645 -5426211
4646 -5566024
4647 -5590793
4648 -5384465
4649 -5301691
4650 -5600253
4651 -5649062
4652 -5472795
4653 -5369828
4654 -5436784
4655 -5696066
4656 -5589706
4657 -5333994
4658 -5443983
4659 -5625222
4660 -5691274
4661 -5502031
4662 -5342892
4663 -5605280
4664 -5718040
4665 -5554881
4666 -5426032
4667 -5441663
4668 -5724747
4669 -5701348
4670 -5444664
4671 -5483469
4672 -5645764
4673 -5753862
4674 -5609997
4675 -5379576
4676 -5590016
4677 -5761348
4678 -5643952
4679 -5508123
4680 -5477261
4681 -5733150
4682 -5806783
4683 -5524729
4684 -5498771
4685 -5641104
4686 -5786529
4687 -5700978
4688 -5437298
4689 -5586546
4690 -5807890
4691 -5738750
4692 -5587724
4693 -5495227
4694 -5719224
4695 -5863223
4696 -5606259
4697 -5515027
4698 -5636127
4699 -5802966
4700 -5788492
4701 -5508692
4702 -5571269
4703 -5824068
4704 -5803766
4705 -5654468
4706 -5518861
4707 -5685940
4708 -5898881
4709 -5698008
4710 -5545551
4711 -5621800
4712 -5804056
4713 -5875081
4714 -5589425
4715 -5549498
4716 -5804577
4717 -5846815
4718 -5723783
4719 -5535956
4720 -5638141
4721 -5907909
4722 -5779806
4723 -5596609
4724 -5637772
4725 -5788068
4726 -5911075
4727 -5660681
4728 -5540818
4729 -5762990
4730 -5849965
4731 -5776423
4732 -5586539
4733 -5620091
4734 -5908577
4735 -5840623
4736 -5626795
4737 -5611100
4738 -5747988
4739 -5924718
4740 -5722007
4741 -5525671
4742 -5716718
4743 -5873345
4744 -5839687
4745 -5631629
4746 -5568561
4747 -5856844
4748 -5877139
4749 -5661502
4750 -5596625
4751 -5697096
4752 -5918219
4753 -5795416
4754 -5557002
4755 -5683854
4756 -5841837
4757 -5851201
4758 -5675607
4759 -5538658
4760 -5798267
4761 -5885116
4762 -5699803
4763 -5599147
4764 -5651505
4765 -5875212
4766 -5838694
4767 -5575639
4768 -5636404
4769 -5804833
4770 -5851909
4771 -5701938
4772 -5512459
4773 -5723265
4774 -5887633
4775 -5731590
4776 -5609844
4777 -5609708
4778 -5823688
4779 -5865595
4780 -5591655
4781 -5569752
4782 -5725669
4783 -5820211
4784 -5735932
4785 -5508170
4786 -5658824
4787 -5866694
4788 -5752690
4789 -5611184
4790 -5555461
4791 -5738961
4792 -5853939
4793 -5596184
4794 -5536906
4795 -5676032
4796 -5797396
4797 -5767624
4798 -5518708
4799 -5571652
4800 -5796801
4801 -5731470
4802 -5596569
4803 -5505060
4804 -5662420
4805 -5839351
4806 -5626010
4807 -5497939
4808 -5611710
4809 -5740870
4810 -5747511
4811 -5503616
4812 -5490423
4813 -5733595
4814 -5722489
4815 -5579993
4816 -5472654
4817 -5579044
4818 -5792566
4819 -5626573
4820 -5457581
4821 -5534337
4822 -5667430
4823 -5735549
4824 -5493092
4825 -5396641
4826 -5641246
4827 -5699114
4828 -5582988
4829 -5424274
4830 -5472133
4831 -5728548
4832 -5631197
4833 -5410112
4834 -5436210
4835 -5573061
4836 -5687730
4837 -5496220
4838 -5336691
4839 -5546058
4840 -5646734
4841 -5563880
4842 -5398573
4843 -5373858
4844 -5616063
4845 -5598953
4846 -5378459
4847 -5366379
4848 -5483203
4849 -5630131
4850 -5497971
4851 -5280919
4852 -5429973
4853 -5571520
4854 -5515013
4855 -5346406
4856 -5264619
4857 -5514260
4858 -5575602
4859 -5356646
4860 -5285974
4861 -5366235
4862 -5544367
4863 -5475369
4864 -5213209
4865 -5296658
4866 -5472051
4867 -5467892
4868 -5327157
4869 -5179849
4870 -5385012
4871 -5517360
4872 -5330975
4873 -5208153
4874 -5252523
4875 -5426992
4876 -5443510
4877 -5174707
4878 -5187178
4879 -5363400
4880 -5410381
4881 -5294347
4882 -5107209
4883 -5244340
4884 -5424427
4885 -5277566
4886 -5140232
4887 -5133167
4888 -5303111
4889 -5385829
4890 -5132858
4891 -5071395
4892 -5245685
4893 -5332596
4894 -5246153
4895 -5023202
4896 -5099922
4897 -5322055
4898 -5222061
4899 -5066326
4900 -5027491
4901 -5174892
4902 -5310761
4903 -5089552
4904 -4972825
4905 -5111110
4906 -5209659
4907 -5180705
4908 -4956061
4909 -4948257
4910 -5183035
4911 -5164998
4912 -5014483
4913 -4918816
4914 -5027237
4915 -5211097
4916 -5038968
4917 -4856745
4918 -4961363
4919 -5079663
4920 -5105814
4921 -4902715
4922 -4830397
4923 -5048408
4924 -5075639
4925 -4928420
4926 -4825973
4927 -4867520
4928 -5065982
4929 -4963255
4930 -4777331
4931 -4833593
4932 -4948244
4933 -5011296
4934 -4836557
4935 -4694480
4936 -4894616
4937 -4968201
4938 -4843927
4939 -4714121
4940 -4716119
4941 -4936069
4942 -4900442
4943 -4679214
4944 -4682148
4945 -4797525
4946 -4895854
4947 -4762801
4948 -4575456
4949 -4719075
4950 -4845822
4951 -4759917
4952 -4622783
4953 -4569834
4954 -4777138
4955 -4817560
4956 -4595104
4957 -4551901
4958 -4647058
4959 -4756902
4960 -4666779
4961 -4445371
4962 -4548077
4963 -4709600
4964 -4657973
4965 -4536338
4966 -4439623
4967 -4608375
4968 -4704450
4969 -4491456
4970 -4406029
4971 -4476826
4972 -4609596
4973 -4584249
4974 -4343520
4975 -4385091
4976 -4564603
4977 -4556967
4978 -4417416
4979 -4269651
4980 -4423271
4981 -4576179
4982 -4391598
4983 -4266010
4984 -4321351
4985 -4464227
4986 -4491747
4987 -4237760
4988 -4201779
4989 -4385107
4990 -4418391
4991 -4313884
4992 -4146995
4993 -4218974
4994 -4425076
4995 -4312704
4996 -4159800
4997 -4137108
4998 -4271376
4999 -4362413
5000 -4147350
5001 -4040983
5002 -4204868
5003 -4273061
5004 -4204323
5005 -4021969
5006 -4040887
5007 -4260214
5008 -4194543
5009 -4019447
5010 -3987531
5011 -4084803
5012 -4216929
5013 -4038662
5014 -3878074
5015 -4011545
5016 -4117664
5017 -4096996
5018 -3907493
5019 -3852805
5020 -4076170
5021 -4071024
5022 -3899339
5023 -3812374
5024 -3885305
5025 -4050980
5026 -3935210
5027 -3737862
5028 -3828551
5029 -3947474
5030 -3956016
5031 -3791329
5032 -3670596
5033 -3858366
5034 -3919997
5035 -3777504
5036 -3667790
5037 -3689651
5038 -3879506
5039 -3832268
5040 -3602896
5041 -3627971
5042 -3749071
5043 -3796958
5044 -3664219
5045 -3501413
5046 -3665810
5047 -3771737
5048 -3651627
5049 -3527933
5050 -3504650
5051 -3674674
5052 -3696693
5053 -3471689
5054 -3450903
5055 -3550098
5056 -3631267
5057 -3543571
5058 -3350828
5059 -3449745
5060 -3598131
5061 -3504650
5062 -3376251
5063 -3313146
5064 -3471437
5065 -3548812
5066 -3326181
5067 -3263864
5068 -3363339
5069 -3461030
5070 -3414999
5071 -3195299
5072 -3243762
5073 -3404661
5074 -3361120
5075 -3237588
5076 -3128236
5077 -3245904
5078 -3380050
5079 -3210458
5080 -3104772
5081 -3155716
5082 -3262097
5083 -3271362
5084 -3047751
5085 -3024183
5086 -3195040
5087 -3186229
5088 -3082887
5089 -2960886
5090 -3045853
5091 -3207823
5092 -3064131
5093 -2926929
5094 -2959542
5095 -3054779
5096 -3100606
5097 -2895181
5098 -2821241
5099 -2983956
5100 -3027135
5101 -2941145
5102 -2792358
5103 -2816915
5104 -3004569
5105 -2921444
5106 -2748172
5107 -2736129
5108 -2840294
5109 -2938191
5110 -2770582
5111 -2632521
5112 -2774173
5113 -2844467
5114 -2779131
5115 -2624078
5116 -2595433
5117 -2781086
5118 -2762558
5119 -2593286
5120 -2556300
5121 -2624275
5122 -2749818
5123 -2626975
5124 -2447860
5125 -2540902
5126 -2640818
5127 -2612253
5128 -2451547
5129 -2384853
5130 -2574465
5131 -2601248
5132 -2433304
5133 -2363472
5134 -2414347
5135 -2549769
5136 -2473533
5137 -2271065
5138 -2323221
5139 -2437159
5140 -2437691
5141 -2309201
5142 -2176511
5143 -2340075
5144 -2433360
5145 -2286776
5146 -2173275
5147 -2181538
5148 -2331460
5149 -2321317
5150 -2092492
5151 -2095991
5152 -2224760
5153 -2263207
5154 -2164924
5155 -1999188
5156 -2106932
5157 -2229587
5158 -2112198
5159 -1990859
5160 -1960849
5161 -2099259
5162 -2157036
5163 -1955306
5164 -1892314
5165 -1996589
5166 -2067302
5167 -2006515
5168 -1806972
5169 -1857412
5170 -2012630
5171 -1946675
5172 -1826140
5173 -1761103
5174 -1879163
5175 -1972944
5176 -1786614
5177 -1686303
5178 -1774875
5179 -1858188
5180 -1833337
5181 -1638659
5182 -1636910
5183 -1802751
5184 -1774715
5185 -1656385
5186 -1558155
5187 -1633044
5188 -1776835
5189 -1631930
5190 -1488872
5191 -1546964
5192 -1642685
5193 -1652779
5194 -1470069
5195 -1405572
5196 -1573993
5197 -1595538
5198 -1487468
5199 -1370221
5200 -1397140
5201 -1555389
5202 -1465078
5203 -1304844
5204 -1328663
5205 -1410843
5206 -1474217
5207 -1324342
5208 -1208323
5209 -1339334
5210 -1390271
5211 -1305461
5212 -1178019
5213 -1173377
5214 -1344265
5215 -1303852
5216 -1128619
5217 -1119257
5218 -1201870
5219 -1276306
5220 -1146274
5221  -985792
5222 -1101864
5223 -1195395
5224 -1126662
5225 -1000868
5226  -948834
5227 -1108988
5228 -1134543
5229  -954250
5230  -907786
5231  -953452
5232 -1061174
5233  -986121
5234  -810262
5235  -871439
5236  -983687
5237  -950324
5238  -831565
5239  -731152
5240  -874963
5241  -944549
5242  -780503
5243  -703743
5244  -736417
5245  -841406
5246  -823951
5247  -622999
5248  -642737
5249  -761423
5250  -762416
5251  -664930
5252  -529562
5253  -631258
5254  -744514
5255  -605471
5256  -491752
5257  -514473
5258  -631875
5259  -647846
5260  -451066
5261  -421730
5262  -541264
5263  -568026
5264  -481621
5265  -325344
5266  -391259
5267  -534363
5268  -448367
5269  -324506
5270  -296149
5271  -403681
5272  -466765
5273  -278846
5274  -196143
5275  -295207
5276  -369225
5277  -317542
5278  -149897
5279  -161910
5280  -322823
5281  -279118
5282  -136413
5283   -75875
5284  -156830
5285  -267246
5286  -127960
5287     2300
5288   -86609
5289  -162485
5290  -148141
5291    19695
5292    68136
5293   -92552
5294   -88926
5295    40938
5296   118224
5297    71773
5298   -64394
5299    37003
5300   191412
5301   140448
5302    52810
5303    39798
5304   191583
5305   286773
5306   137483
5307    92790
5308   208936
5309   309913
5310   299305
5311   153151
5312   187936
5313   372135
5314   361783
5315   283381
5316   231422
5317   343689
5318   490144
5319   368875
5320   288037
5321   373047
5322   482107
5323   521147
5324   372517
5325   365941
5326   546738
5327   573249
5328   504769
5329   430751
5330   509617
5331   668686
5332   592292
5333   490722
5334   546213
5335   661316
5336   735905
5337   601803
5338   548679
5339   719868
5340   779005
5341   718362
5342   627098
5343   661121
5344   851338
5345   823894
5346   699562
5347   724405
5348   826803
5349   930558
5350   828610
5351   727228
5352   861762
5353   953323
5354   935143
5355   839280
5356   837446
5357  1015351
5358  1038925
5359   921613
5360   908132
5361   990940
5362  1108107
5363  1053855
5364   921427
5365  1025198
5366  1140441
5367  1139794
5368  1053133
5369  1011118
5370  1173582
5371  1244900
5372  1120620
5373  1088278
5374  1159198
5375  1284171
5376  1260706
5377  1115432
5378  1188347
5379  1318322
5380  1334646
5381  1268032
5382  1188542
5383  1331266
5384  1431810
5385  1328519
5386  1271564
5387  1316899
5388  1454363
5389  1484682
5390  1330621
5391  1349010
5392  1488970
5393  1534114
5394  1470194
5395  1364023
5396  1468558
5397  1613066
5398  1548606
5399  1473657
5400  1482408
5401  1614684
5402  1686047
5403  1544371
5404  1515095
5405  1628319
5406  1699360
5407  1680263
5408  1561868
5409  1615990
5410  1781552
5411  1747416
5412  1664053
5413  1650697
5414  1755977
5415  1856969
5416  1739635
5417  1677437
5418  1790765
5419  1879742
5420  1884669
5421  1762634
5422  1764894
5423  1940986
5424  1942324
5425  1853694
5426  1816868
5427  1897892
5428  2035712
5429  1955114
5430  1851213
5431  1931214
5432  2037957
5433  2076849
5434  1958592
5435  1919228
5436  2085057
5437  2124811
5438  2046219
5439  1989551
5440  2033784
5441  2191909
5442  2157773
5443  2033178
5444  2090695
5445  2189812
5446  2250790
5447  2153826
5448  2067438
5449  2213157
5450  2298943
5451  2237246
5452  2162777
5453  2189095
5454  2349812
5455  2348861
5456  2213475
5457  2228292
5458  2320856
5459  2411368
5460  2341809
5461  2232386
5462  2353683
5463  2457432
5464  2423825
5465  2353058
5466  2323086
5467  2473304
5468  2526574
5469  2402288
5470  2376705
5471  2460718
5472  2569826
5473  2541510
5474  2406463
5475  2480539
5476  2599599
5477  2594993
5478  2524004
5479  2467219
5480  2597985
5481  2694108
5482  2584400
5483  2541706
5484  2596036
5485  2705109
5486  2721136
5487  2581437
5488  2606363
5489  2732797
5490  2758922
5491  2699195
5492  2619260
5493  2714958
5494  2843866
5495  2764005
5496  2697876
5497  2730496
5498  2834409
5499  2888906
5500  2751849
5501  2733922
5502  2858999
5503  2908696
5504  2870457
5505  2777445
5506  2833859
5507  2983442
5508  2933401
5509  2850995
5510  2851775
5511  2949013
5512  3031105
5513  2923386
5514  2870167
5515  2981497
5516  3052263
5517  3038889
5518  2937333
5519  2946182
5520  3100779
5521  3092205
5522  2996518
5523  2994010
5524  3069157
5525  3176043
5526  3096125
5527  3018046
5528  3104671
5529  3178935
5530  3184991
5531  3088288
5532  3061119
5533  3216674
5534  3249480
5535  3162375
5536  3120800
5537  3182379
5538  3307383
5539  3250049
5540  3139837
5541  3207471
5542  3304282
5543  3325257
5544  3239050
5545  3184300
5546  3321770
5547  3389377
5548  3311557
5549  3259699
5550  3281434
5551  3420972
5552  3409381
5553  3286310
5554  3312434
5555  3399453
5556  3454624
5557  3397418
5558  3301898
5559  3408943
5560  3513037
5561  3458353
5562  3384745
5563  3379649
5564  3514582
5565  3548152
5566  3417045
5567  3420112
5568  3508956
5569  3581240
5570  3551308
5571  3426105
5572  3499845
5573  3618793
5574  3587244
5575  3516748
5576  3485575
5577  3606837
5578  3683743
5579  3573468
5580  3526979
5581  3604007
5582  3687036
5583  3678938
5584  3546614
5585  3580583
5586  3719259
5587  3719550
5588  3647828
5589  3588674
5590  3687909
5591  3794220
5592  3703870
5593  3629924
5594  3679973
5595  3777333
5596  3805442
5597  3682726
5598  3674428
5599  3798798
5600  3831089
5601  3780055
5602  3700610
5603  3758294
5604  3891238
5605  3823977
5606  3740902
5607  3774801
5608  3853912
5609  3915067
5610  3802573
5611  3767343
5612  3883670
5613  3923604
5614  3897157
5615  3808984
5616  3825155
5617  3964060
5618  3945480
5619  3853473
5620  3853143
5621  3934380
5622  4017844
5623  3932833
5624  3847807
5625  3946331
5626  4020491
5627  3997508
5628  3910582
5629  3896690
5630  4038634
5631  4053832
5632  3957298
5633  3945030
5634  3994627
5635  4095833
5636  4047279
5637  3933933
5638  3994480
5639  4091605
5640  4101065
5641  4019534
5642  3977091
5643  4094788
5644  4149254
5645  4057683
5646  4018947
5647  4048363
5648  4158309
5649  4149851
5650  4027606
5651  4066455
5652  4160022
5653  4184933
5654  4126756
5655  4046312
5656  4142019
5657  4220603
5658  4155688
5659  4100852
5660  4117030
5661  4219637
5662  4237075
5663  4124521
5664  4129954
5665  4210980
5666  4257733
5667  4206452
5668  4108697
5669  4183650
5670  4295526
5671  4239124
5672  4176362
5673  4175296
5674  4268152
5675  4319539
5676  4208536
5677  4181501
5678  4257817
5679  4315379
5680  4296783
5681  4188305
5682  4221608
5683  4345285
5684  4321364
5685  4257290
5686  4221693
5687  4301693
5688  4383003
5689  4289185
5690  4225818
5691  4298210
5692  4356991
5693  4370475
5694  4261553
5695  4265239
5696  4392455
5697  4384226
5698  4319689
5699  4268030
5700  4327601
5701  4430781
5702  4365051
5703  4282206
5704  4332295
5705  4409386
5706  4433368
5707  4333332
5708  4286589
5709  4412005
5710  4445471
5711  4386188
5712  4312356
5713  4353302
5714  4477409
5715  4437810
5716  4338312
5717  4356763
5718  4421096
5719  4479004
5720  4398414
5721  4324989
5722  4421443
5723  4485461
5724  4445660
5725  4374134
5726  4365651
5727  4491094
5728  4492022
5729  4389311
5730  4380157
5731  4443895
5732  4515251
5733  4464052
5734  4353768
5735  4431799
5736  4516881
5737  4495342
5738  4420084
5739  4385425
5740  4507243
5741  4535314
5742  4436329
5743  4403665
5744  4444611
5745  4538375
5746  4514743
5747  4402272
5748  4440625
5749  4535064
5750  4532839
5751  4467481
5752  4398435
5753  4490834
5754  4564013
5755  4479108
5756  4429817
5757  4460279
5758  4548031
5759  4556717
5760  4434768
5761  4441658
5762  4526255
5763  4548762
5764  4497512
5765  4421501
5766  4485387
5767  4589689
5768  4520574
5769  4458894
5770  4460413
5771  4542473
5772  4578354
5773  4465913
5774  4444888
5775  4526535
5776  4565630
5777  4529552
5778  4441639
5779  4481425
5780  4586507
5781  4537410
5782  4472600
5783  4458529
5784  4525815
5785  4588507
5786  4499390
5787  4444591
5788  4515550
5789  4568305
5790  4556006
5791  4456044
5792  4457419
5793  4569374
5794  4559075
5795  4486158
5796  4448562
5797  4505089
5798  4589707
5799  4517017
5800  4442723
5801  4499167
5802  4546548
5803  4560546
5804  4476467
5805  4439511
5806  4542302
5807  4558650
5808  4496714
5809  4457143
5810  4478528
5811  4583147
5812  4535313
5813  4441933
5814  4470669
5815  4536029
5816  4556737
5817  4475888
5818  4417561
5819  4515300
5820  4560439
5821  4502551
5822  4445711
5823  4452112
5824  4552160
5825  4539540
5826  4430161
5827  4438365
5828  4498082
5829  4546129
5830  4491084
5831  4399354
5832  4475770
5833  4543388
5834  4489962
5835  4428499
5836  4410159
5837  4513767
5838  4529830
5839  4428073
5840  4409053
5841  4468090
5842  4519242
5843  4483808
5844  4381138
5845  4427394
5846  4505253
5847  4480265
5848  4420216
5849  4378890
5850  4459996
5851  4514920
5852  4416030
5853  4380311
5854  4411737
5855  4479980
5856  4469907
5857  4359855
5858  4371168
5859  4463568
5860  4464197
5861  4404557
5862  4340560
5863  4403787
5864  4484708
5865  4405448
5866  4341739
5867  4362592
5868  4429019
5869  4444778
5870  4338544
5871  4320961
5872  4408266
5873  4430964
5874  4389558
5875  4305441
5876  4332262
5877  4429990
5878  4381075
5879  4303914
5880  4303747
5881  4366350
5882  4412153
5883  4321699
5884  4271648
5885  4340613
5886  4381233
5887  4354376
5888  4270502
5889  4260006
5890  4364442
5891  4352356
5892  4270736
5893  4249990
5894  4294992
5895  4365767
5896  4292456
5897  4210638
5898  4269262
5899  4316624
5900  4303649
5901  4222549
5902  4198935
5903  4302145
5904  4307714
5905  4229051
5906  4195138
5907  4226192
5908  4301065
5909  4252089
5910  4157698
5911  4197848
5912  4248859
5913  4260018
5914  4185197
5915  4128865
5916  4213107
5917  4252076
5918  4183954
5919  4132065
5920  4142456
5921  4226062
5922  4206729
5923  4104645
5924  4116575
5925  4176068
5926  4200141
5927  4141221
5928  4059555
5929  4130490
5930  4183147
5931  4121025
5932  4063415
5933  4060895
5934  4146775
5935  4150184
5936  4052680
5937  4039603
5938  4095725
5939  4122869
5940  4080200
5941  3991550
5942  4031998
5943  4103739
5944  4067220
5945  4006050
5946  3976245
5947  4052705
5948  4088739
5949  3983440
5950  3945827
5951  3994273
5952  4032379
5953  4023481
5954  3921720
5955  3937927
5956  4017292
5957  4000043
5958  3932849
5959  3883601
5960  3945225
5961  4005464
5962  3924652
5963  3869740
5964  3890201
5965  3947085
5966  3953132
5967  3847941
5968  3834733
5969  3918820
5970  3913798
5971  3866082
5972  3804553
5973  3832080
5974  3912667
5975  3857370
5976  3780422
5977  3799165
5978  3851692
5979  3869312
5980  3775785
5981  3731783
5982  3815363
5983  3838100
5984  3780394
5985  3713932
5986  3727525
5987  3818651
5988  3781027
5989  3696956
5990  3695550
5991  3741825
5992  3779052
5993  3703261
5994  3626805
5995  3694476
5996  3727623
5997  3707985
5998  3628954
5999  3612737
6000  3698373
6001  3702334
6002  3611421
6003  3585534
6004  3615457
6005  3674704
6006  3618337
6007  3535403
6008  3575079
6009  3625379
6010  3618050
6011  3547475
6012  3496799
6013  3575401
6014  3596601
6015  3511705
6016  3486078
6017  3498762
6018  3568126
6019  3535714
6020  3433249
6021  3454357
6022  3510100
6023  3503981
6024  3447831
6025  3381726
6026  3446450
6027  3495771
6028  3423202
6029  3370441
6030  3373409
6031  3439025
6032  3440677
6033  3339748
6034  3333333
6035  3382453
6036  3397866
6037  3354527
6038  3273857
6039  3316064
6040  3381367
6041  3332208
6042  3265090
6043  3248434
6044  3308234
6045  3344767
6046  3237217
6047  3202742
6048  3255721
6049  3277031
6050  3249874
6051  3165684
6052  3178169
6053  3252826
6054  3222763
6055  3159056
6056  3121616
6057  3165619
6058  3219360
6059  3134391
6060  3075649
6061  3116330
6062  3155833
6063  3142862
6064  3059426
6065  3036660
6066  3117509
6067  3104303
6068  3043030
6069  3003605
6070  3027669
6071  3092329
6072  3027786
6073  2956542
6074  2982000
6075  3027976
6076  3022392
6077  2940183
6078  2904015
6079  2975034
6080  2977614
6081  2930847
6082  2869690
6083  2877451
6084  2957532
6085  2914728
6086  2833621
6087  2843369
6088  2876778
6089  2897025
6090  2831113
6091  2768718
6092  2823883
6093  2855284
6094  2812956
6095  2749365
6096  2739538
6097  2815072
6098  2797036
6099  2712116
6100  2705365
6101  2730080
6102  2764717
6103  2718575
6104  2628752
6105  2679776
6106  2719183
6107  2689465
6108  2620980
6109  2594193
6110  2657745
6111  2669399
6112  2584566
6113  2559845
6114  2580441
6115  2629599
6116  2604230
6117  2507636
6118  2517839
6119  2571400
6120  2556429
6121  2490817
6122  2442113
6123  2502991
6124  2540990
6125  2463946
6126  2421443
6127  2433011
6128  2477068
6129  2463642
6130  2366672
6131  2365218
6132  2422632
6133  2417582
6134  2371631
6135  2310836
6136  2338296
6137  2401457
6138  2330923
6139  2272232
6140  2276951
6141  2322550
6142  2335365
6143  2236541
6144  2210063
6145  2267471
6146  2282142
6147  2242853
6148  2159877
6149  2184249
6150  2247549
6151  2204706
6152  2132304
6153  2114965
6154  2157920
6155  2193168
6156  2113678
6157  2056046
6158  2108695
6159  2133034
6160  2106198
6161  2025538
6162  2013567
6163  2088748
6164  2062539
6165  1998547
6166  1968636
6167  1996254
6168  2049335
6169  1976321
6170  1907096
6171  1935060
6172  1962442
6173  1961228
6174  1886719
6175  1849066
6176  1916677
6177  1926346
6178  1861009
6179  1820233
6180  1829958
6181  1884693
6182  1845430
6183  1755403
6184  1771151
6185  1810055
6186  1819557
6187  1751457
6188  1684191
6189  1757882
6190  1777413
6191  1722640
6192  1661047
6193  1658892
6194  1720625
6195  1704026
6196  1615323
6197  1610524
6198  1642235
6199  1666980
6200  1610541
6201  1534642
6202  1575370
6203  1615898
6204  1572650
6205  1519155
6206  1488959
6207  1550988
6208  1559454
6209  1468548
6210  1447931
6211  1472151
6212  1500480
6213  1472655
6214  1384142
6215  1406482
6216  1458718
6217  1426932
6218  1368583
6219  1322912
6220  1379254
6221  1403293
6222  1330297
6223  1284417
6224  1304999
6225  1338213
6226  1322356
6227  1240353
6228  1232566
6229  1287047
6230  1275854
6231  1227056
6232  1172353
6233  1209868
6234  1244961
6235  1181292
6236  1128593
6237  1138075
6238  1169739
6239  1175589
6240  1091419
6241  1065353
6242  1114581
6243  1120658
6244  1079194
6245  1012599
6246  1023188
6247  1083779
6248  1034640
6249   966777
6250   972382
6251   998757
6252  1025446
6253   942231
6254   892237
6255   948733
6256   953239
6257   921187
6258   855277
6259   853563
6260   919390
6261   891776
6262   815901
6263   802179
6264   825032
6265   863772
6266   802229
6267   729645
6268   772434
6269   793569
6270   771910
6271   704174
6272   677433
6273   741682
6274   734845
6275   663905
6276   635185
6277   649501
6278   698117
6279   654322
6280   573608
6281   594955
6282   626609
6283   620868
6284   556216
6285   509034
6286   563239
6287   583553
6288   519883
6289   474671
6290   474810
6291   529651
6292   505473
6293   418673
6294   419180
6295   456833
6296   457916
6297   405540
6298   343387
6299   382378
6300   420511
6301   369808
6302   319143
6303   307147
6304   358309
6305   360213
6306   264462
6307   246443
6308   285908
6309   300785
6310   265591
6311   183467
6312   203846
6313   262097
6314   223173
6315   162778
6316   137403
6317   177786
6318   197713
6319   119156
6320    85080
6321   111934
6322   135243
6323   114301
6324    33973
6325    35627
6326    87439
6327    66494
6328    10275
6329   -28725
6330    -5673
6331    41362
6332   -21665
6333   -79719
6334   -59579
6335   -27371
6336   -36921
6337  -116519
6338  -136731
6339   -85865
6340   -86627
6341  -135432
6342  -186552
6343  -172729
6344  -123136
6345  -172387
6346  -230901
6347  -228293
6348  -200532
6349  -187523
6350  -261216
6351  -309863
6352  -258202
6353  -247478
6354  -287405
6355  -343666
6356  -342545
6357  -284377
6358  -319823
6359  -390989
6360  -396105
6361  -376265
6362  -350864
6363  -404635
6364  -466173
6365  -430172
6366  -408578
6367  -436887
6368  -489281
6369  -515717
6370  -463826
6371  -470084
6372  -535878
6373  -558794
6374  -545173
6375  -514580
6376  -549353
6377  -625270
6378  -597235
6379  -567579
6380  -586526
6381  -642618
6382  -678306
6383  -631021
6384  -615892
6385  -686593
6386  -715701
6387  -700805
6388  -670411
6389  -694778
6390  -773632
6391  -769812
6392  -727534
6393  -735770
6394  -789157
6395  -838289
6396  -796444
6397  -767692
6398  -823906
6399  -864212
6400  -873740
6401  -832249
6402  -835442
6403  -924140
6404  -935546
6405  -891825
6406  -893072
6407  -921816
6408  -985867
6409  -968608
6410  -919222
6411  -965305
6412 -1017057
6413 -1034963
6414  -999751
6415  -982346
6416 -1062253
6417 -1088637
6418 -1051947
6419 -1034620
6420 -1067186
6421 -1139207
6422 -1126001
6423 -1073389
6424 -1109103
6425 -1165414
6426 -1187482
6427 -1154125
6428 -1129323
6429 -1193000
6430 -1235567
6431 -1208924
6432 -1191310
6433 -1203846
6434 -1279238
6435 -1294239
6436 -1241704
6437 -1247722
6438 -1302866
6439 -1331645
6440 -1323644
6441 -1273265
6442 -1319221
6443 -1384964
6444 -1375638
6445 -1341577
6446 -1348320
6447 -1411860
6448 -1446909
6449 -1388176
6450 -1384112
6451 -1432032
6452 -1477700
6453 -1479790
6454 -1429161
6455 -1455349
6456 -1526887
6457 -1524048
6458 -1498063
6459 -1482644
6460 -1542446
6461 -1591345
6462 -1546844
6463 -1523866
6464 -1569607
6465 -1618695
6466 -1628339
6467 -1574493
6468 -1588596
6469 -1661545
6470 -1669930
6471 -1648899
6472 -1622628
6473 -1661683
6474 -1730588
6475 -1704020
6476 -1667925
6477 -1696615
6478 -1748034
6479 -1773431
6480 -1728067
6481 -1708995
6482 -1784264
6483 -1810194
6484 -1791812
6485 -1763638
6486 -1789330
6487 -1868535
6488 -1855825
6489 -1816296
6490 -1832710
6491 -1869391
6492 -1907773
6493 -1870694
6494 -1847693
6495 -1904088
6496 -1947453
6497 -1935853
6498 -1909038
6499 -1915489
6500 -1986120
6501 -1993463
6502 -1951270
6503 -1955433
6504 -1995035
6505 -2051213
6506 -2022425
6507 -1981875
6508 -2031604
6509 -2075052
6510 -2075784
6511 -2044373
6512 -2033428
6513 -2100809
6514 -2135458
6515 -2092662
6516 -2084365
6517 -2107577
6518 -2168283
6519 -2161911
6520 -2119707
6521 -2150872
6522 -2196998
6523 -2212177
6524 -2181894
6525 -2160398
6526 -2217357
6527 -2258696
6528 -2229730
6529 -2211597
6530 -2231587
6531 -2289619
6532 -2303142
6533 -2243825
6534 -2259150
6535 -2308569
6536 -2329264
6537 -2312971
6538 -2288616
6539 -2327283
6540 -2384419
6541 -2365860
6542 -2335695
6543 -2343142
6544 -2397670
6545 -2425407
6546 -2374880
6547 -2370041
6548 -2421968
6549 -2454195
6550 -2446581
6551 -2406817
6552 -2434501
6553 -2497259
6554 -2482705
6555 -2454488
6556 -2456245
6557 -2505853
6558 -2547554
6559 -2503973
6560 -2480976
6561 -2531446
6562 -2573522
6563 -2571455
6564 -2525305
6565 -2534628
6566 -2605966
6567 -2612011
6568 -2575528
6569 -2566315
6570 -2603542
6571 -2661593
6572 -2634312
6573 -2596904
6574 -2631951
6575 -2674386
6576 -2690884
6577 -2645475
6578 -2642330
6579 -2698575
6580 -2722654
6581 -2694614
6582 -2679867
6583 -2703501
6584 -2761099
6585 -2750545
6586 -2704893
6587 -2726572
6588 -2774728
6589 -2795487
6590 -2762807
6591 -2738895
6592 -2804868
6593 -2829401
6594 -2808628
6595 -2781731
6596 -2797222
6597 -2861186
6598 -2860993
6599 -2813603
6600 -2823032
6601 -2860477
6602 -2902780
6603 -2877258
6604 -2836133
6605 -2876638
6606 -2925904
6607 -2914723
6608 -2887821
6609 -2881521
6610 -2939924
6611 -2970637
6612 -2925075
6613 -2924838
6614 -2953406
6615 -2992593
6616 -2987858
6617 -2936251
6618 -2966614
6619 -3015470
6620 -3018018
6621 -2988492
6622 -2974203
6623 -3024313
6624 -3070710
6625 -3028540
6626 -3006348
6627 -3032557
6628 -3075476
6629 -3082928
6630 -3033363
6631 -3043300
6632 -3096933
6633 -3113881
6634 -3088521
6635 -3060436
6636 -3104395
6637 -3150670
6638 -3126226
6639 -3092618
6640 -3113886
6641 -3154926
6642 -3177110
6643 -3128092
6644 -3123315
6645 -3175070
6646 -3194446
6647 -3188777
6648 -3149489
6649 -3167635
6650 -3235694
6651 -3212011
6652 -3181361
6653 -3186910
6654 -3227919
6655 -3265706
6656 -3222512
6657 -3199561
6658 -3246123
6659 -3277393
6660 -3265232
6661 -3234408
6662 -3236136
6663 -3299270
6664 -3299425
6665 -3269606
6666 -3262364
6667 -3296038
6668 -3341355
6669 -3305977
6670 -3273484
6671 -3308945
6672 -3344007
6673 -3350296
6674 -3307583
6675 -3306243
6676 -3367197
6677 -3376585
6678 -3348328
6679 -3331560
6680 -3353710
6681 -3401009
6682 -3387770
6683 -3347888
6684 -3370999
6685 -3409278
6686 -3423421
6687 -3389070
6688 -3363369
6689 -3416914
6690 -3439461
6691 -3421945
6692 -3394414
6693 -3408060
6694 -3462291
6695 -3459285
6696 -3410882
6697 -3426104
6698 -3468322
6699 -3482687
6700 -3457687
6701 -3428325
6702 -3467855
6703 -3506653
6704 -3484454
6705 -3462665
6706 -3461280
6707 -3505309
6708 -3531294
6709 -3485811
6710 -3476662
6711 -3516741
6712 -3543410
6713 -3526032
6714 -3485295
6715 -3510482
6716 -3555405
6717 -3553560
6718 -3522850
6719 -3512142
6720 -3553816
6721 -3591342
6722 -3542867
6723 -3529669
6724 -3552166
6725 -3590819
6726 -3588865
6727 -3540441
6728 -3550700
6729 -3600135
6730 -3606544
6731 -3580302
6732 -3557705
6733 -3591202
6734 -3633180
6735 -3596729
6736 -3576586
6737 -3586512
6738 -3632207
6739 -3643912
6740 -3588811
6741 -3588910
6742 -3640565
6743 -3653532
6744 -3629432
6745 -3594765
6746 -3622835
6747 -3678117
6748 -3654361
6749 -3616334
6750 -3626871
6751 -3659181
6752 -3686053
6753 -3642763
6754 -3616716
6755 -3669327
6756 -3692190
6757 -3677683
6758 -3641007
6759 -3641427
6760 -3698685
6761 -3695312
6762 -3656342
6763 -3655203
6764 -3687697
6765 -3716136
6766 -3689628
6767 -3650684
6768 -3687286
6769 -3718917
6770 -3718279
6771 -3678922
6772 -3675661
6773 -3726235
6774 -3735909
6775 -3696171
6776 -3684491
6777 -3703528
6778 -3744405
6779 -3725899
6780 -3679291
6781 -3707503
6782 -3742735
6783 -3741242
6784 -3714504
6785 -3691692
6786 -3740124
6787 -3757576
6788 -3721387
6789 -3710450
6790 -3717509
6791 -3761404
6792 -3755497
6793 -3711245
6794 -3722537
6795 -3754656
6796 -3768069
6797 -3738149
6798 -3705386
6799 -3738055
6800 -3781961
6801 -3749774
6802 -3726838
6803 -3731370
6804 -3767237
6805 -3780468
6806 -3729754
6807 -3730011
6808 -3760906
6809 -3782253
6810 -3765631
6811 -3725385
6812 -3743489
6813 -3789115
6814 -3769193
6815 -3745003
6816 -3734217
6817 -3776136
6818 -3791231
6819 -3753567
6820 -3729876
6821 -3763490
6822 -3790447
6823 -3780131
6824 -3730663
6825 -3746121
6826 -3787088
6827 -3783988
6828 -3752658
6829 -3731146
6830 -3769366
6831 -3806879
6832 -3763274
6833 -3728588
6834 -3756153
6835 -3781752
6836 -3788328
6837 -3741868
6838 -3733209
6839 -3784247
6840 -3787492
6841 -3762540
6842 -3734058
6843 -3753472
6844 -3797436
6845 -3775162
6846 -3737264
6847 -3751512
6848 -3777599
6849 -3788924
6850 -3751929
6851 -3720608
6852 -3772655
6853 -3777350
6854 -3763845
6855 -3730901
6856 -3739453
6857 -3790030
6858 -3773547
6859 -3725789
6860 -3733402
6861 -3763570
6862 -3785910
6863 -3746430
6864 -3713390
6865 -3753183
6866 -3776414
6867 -3754110
6868 -3727639
6869 -3717190
6870 -3766731
6871 -3766417
6872 -3722592
6873 -3716444
6874 -3729601
6875 -3769795
6876 -3748581
6877 -3701369
6878 -3719749
6879 -3757690
6880 -3744867
6881 -3709241
6882 -3693808
6883 -3734248
6884 -3756528
6885 -3711064
6886 -3689876
6887 -3706328
6888 -3746082
6889 -3730365
6890 -3678913
6891 -3689767
6892 -3728669
6893 -3724970
6894 -3697975
6895 -3667261
6896 -3701511
6897 -3725876
6898 -3699025
6899 -3668905
6900 -3679188
6901 -3704091
6902 -3711403
6903 -3655036
6904 -3652254
6905 -3689275
6906 -3702313
6907 -3679925
6908 -3641519
6909 -3661814
6910 -3697486
6911 -3679694
6912 -3634727
6913 -3634939
6914 -3672789
6915 -3684390
6916 -3636191
6917 -3616890
6918 -3648931
6919 -3664307
6920 -3650315
6921 -3613986
6922 -3614415
6923 -3651446
6924 -3641459
6925 -3609016
6926 -3597118
6927 -3620281
6928 -3643733
6929 -3609722
6930 -3577154
6931 -3597794
6932 -3623614
6933 -3613317
6934 -3573922
6935 -3568243
6936 -3609639
6937 -3601909
6938 -3576519
6939 -3552212
6940 -3569716
6941 -3606532
6942 -3571729
6943 -3538049
6944 -3548814
6945 -3574130
6946 -3579911
6947 -3536516
6948 -3517581
6949 -3552463
6950 -3563061
6951 -3529721
6952 -3508595
6953 -3511573
6954 -3549532
6955 -3535801
6956 -3492962
6957 -3489202
6958 -3516074
6959 -3527194
6960 -3497947
6961 -3458271
6962 -3494449
6963 -3514648
6964 -3491361
6965 -3458548
6966 -3449812
6967 -3485889
6968 -3494822
6969 -3444141
6970 -3434914
6971 -3456224
6972 -3476072
6973 -3445815
6974 -3406899
6975 -3422635
6976 -3452196
6977 -3429541
6978 -3403561
6979 -3387699
6980 -3429102
6981 -3439084
6982 -3390999
6983 -3372435
6984 -3388216
6985 -3410929
6986 -3398659
6987 -3338212
6988 -3352676
6989 -3388606
6990 -3377329
6991 -3351576
6992 -3320930
6993 -3346691
6994 -3375629
6995 -3330336
6996 -3311155
6997 -3311367
6998 -3342927
6999 -3337743
7000 -3280594
7001 -3277775
7002 -3316898
7003 -3317038
7004 -3290044
7005 -3248507
7006 -3271107
7007 -3310584
7008 -3271903
7009 -3237543
7010 -3239406
7011 -3263129
7012 -3273412
7013 -3224145
7014 -3207024
7015 -3234059
7016 -3243857
7017 -3220373
7018 -3182899
7019 -3182101
7020 -3226922
7021 -3201564
7022 -3168593
7023 -3160015
7024 -3183651
7025 -3202262
7026 -3158568
7027 -3121080
7028 -3150227
7029 -3166639
7030 -3150507
7031 -3104520
7032 -3102655
7033 -3145554
7034 -3137360
7035 -3093280
7036 -3080209
7037 -3090822
7038 -3119420
7039 -3088141
7040 -3045869
7041 -3063349
7042 -3084366
7043 -3078297
7044 -3033611
7045 -3015186
7046 -3048572
7047 -3056595
7048 -3018794
7049 -2993841
7050 -2999404
7051 -3028407
7052 -3010744
7053 -2962686
7054 -2965716
7055 -2990074
7056 -2992286
7057 -2956282
7058 -2918651
7059 -2950759
7060 -2969022
7061 -2935325
7062 -2914529
7063 -2899199
7064 -2937405
7065 -2935836
7066 -2883725
7067 -2873368
7068 -2891897
7069 -2903961
7070 -2871582
7071 -2829238
7072 -2852850
7073 -2876417
7074 -2851139
7075 -2817359
7076 -2804160
7077 -2835619
7078 -2848709
7079 -2786850
7080 -2772454
7081 -2788402
7082 -2808188
7083 -2788329
7084 -2738597
7085 -2745706
7086 -2784687
7087 -2765406
7088 -2732939
7089 -2704130
7090 -2730473
7091 -2744593
7092 -2705647
7093 -2678621
7094 -2685475
7095 -2702996
7096 -2700849
7097 -2648125
7098 -2646624
7099 -2678973
7100 -2667568
7101 -2635431
7102 -2606861
7103 -2618836
7104 -2648192
7105 -2614590
7106 -2577150
7107 -2582618
7108 -2605394
7109 -2601244
7110 -2552032
7111 -2537223
7112 -2564963
7113 -2564790
7114 -2542960
7115 -2502509
7116 -2511946
7117 -2541412
7118 -2516706
7119 -2472771
7120 -2468851
7121 -2486791
7122 -2502471
7123 -2457441
7124 -2423188
7125 -2452834
7126 -2465411
7127 -2439181
7128 -2403894
7129 -2389414
7130 -2431596
7131 -2413410
7132 -2373230
7133 -2357937
7134 -2373002
7135 -2392270
7136 -2358576
7137 -2311436
7138 -2329915
7139 -2347307
7140 -2338918
7141 -2292394
7142 -2279707
7143 -2311393
7144 -2312313
7145 -2266018
7146 -2242944
7147 -2253467
7148 -2275132
7149 -2259617
7150 -2201304
7151 -2215359
7152 -2240256
7153 -2227638
7154 -2191952
7155 -2153021
7156 -2191191
7157 -2202834
7158 -2160392
7159 -2134623
7160 -2130327
7161 -2154149
7162 -2153604
7163 -2093558
7164 -2089180
7165 -2107230
7166 -2111888
7167 -2078498
7168 -2045496
7169 -2058870
7170 -2083068
7171 -2048685
7172 -2016198
7173 -2007112
7174 -2030327
7175 -2036495
7176 -1979991
7177 -1965278
7178 -1987037
7179 -1990566
7180 -1975460
7181 -1924740
7182 -1929685
7183 -1961717
7184 -1938313
7185 -1900959
7186 -1884098
7187 -1903459
7188 -1918678
7189 -1871679
7190 -1840622
7191 -1858773
7192 -1870368
7193 -1853145
7194 -1802570
7195 -1799334
7196 -1838253
7197 -1825265
7198 -1783365
7199 -1760724
7200 -1769477
7201 -1798947
7202 -1760290
7203 -1721203
7204 -1726381
7205 -1734960
7206 -1740125
7207 -1694609
7208 -1669314
7209 -1698990
7210 -1695010
7211 -1663087
7212 -1633195
7213 -1641255
7214 -1666687
7215 -1637115
7216 -1599099
7217 -1592050
7218 -1609053
7219 -1614479
7220 -1573034
7221 -1540739
7222 -1566015
7223 -1573238
7224 -1545193
7225 -1513438
7226 -1502122
7227 -1532253
7228 -1521108
7229 -1475213
7230 -1461033
7231 -1477782
7232 -1494928
7233 -1461146
7234 -1413210
7235 -1430711
7236 -1442504
7237 -1419791
7238 -1391892
7239 -1371165
7240 -1401949
7241 -1400483
7242 -1350767
7243 -1332031
7244 -1337948
7245 -1355660
7246 -1338459
7247 -1280952
7248 -1297347
7249 -1314023
7250 -1301102
7251 -1268023
7252 -1237124
7253 -1261128
7254 -1271278
7255 -1226981
7256 -1202773
7257 -1205333
7258 -1226429
7259 -1209562
7260 -1157689
7261 -1155314
7262 -1177138
7263 -1167754
7264 -1140457
7265 -1104925
7266 -1116883
7267 -1145211
7268 -1101489
7269 -1068924
7270 -1071583
7271 -1080853
7272 -1086752
7273 -1035433
7274 -1016295
7275 -1042452
7276 -1042639
7277 -1015878
7278  -970592
7279  -974013
7280 -1005860
7281  -975811
7282  -940738
7283  -927677
7284  -947263
7285  -958433
7286  -913086
7287  -881725
7288  -896910
7289  -901728
7290  -886753
7291  -845676
7292  -834018
7293  -866385
7294  -850913
7295  -809357
7296  -788528
7297  -809144
7298  -824487
7299  -778759
7300  -742886
7301  -753757
7302  -770041
7303  -756052
7304  -712043
7305  -687025
7306  -726710
7307  -723378
7308  -684425
7309  -652307
7310  -661122
7311  -686667
7312  -656631
7313  -607653
7314  -611250
7315  -633135
7316  -627813
7317  -585932
7318  -550617
7319  -580177
7320  -585941
7321  -550996
7322  -523249
7323  -510970
7324  -549212
7325  -534694
7326  -479860
7327  -470626
7328  -486391
7329  -495314
7330  -458256
7331  -414901
7332  -432944
7333  -448887
7334  -423771
7335  -389207
7336  -371320
7337  -402407
7338  -400691
7339  -346454
7340  -336751
7341  -340915
7342  -360602
7343  -330823
7344  -280498
7345  -287588
7346  -308705
7347  -295978
7348  -265001
7349  -233832
7350  -258811
7351  -267840
7352  -219823
7353  -193911
7354  -199767
7355  -213414
7356  -203495
7357  -150856
7358  -151237
7359  -176935
7360  -162798
7361  -130872
7362   -98027
7363  -113609
7364  -134046
7365   -95506
7366   -62657
7367   -57343
7368   -67282
7369   -70486
7370   -25842
7371    -2829
7372   -31940
7373   -22345
7374    -1106
7375    39812
7376    32318
7377     3906
7378    34809
7379    72667
7380    79432
7381    67091
7382    60001
7383   105567
7384   131841
7385   112252
7386   109619
7387   131632
7388   162515
7389   171423
7390   139498
7391   163393
7392   201469
7393   214122
7394   201991
7395   191378
7396   232952
7397   276806
7398   251032
7399   237007
7400   258244
7401   299108
7402   314022
7403   276467
7404   292500
7405   332763
7406   353450
7407   351882
7408   329496
7409   359214
7410   401389
7411   393919
7412   375948
7413   390058
7414   422091
7415   452988
7416   428600
7417   423797
7418   456702
7419   485812
7420   490015
7421   461163
7422   474288
7423   533892
7424   529721
7425   516590
7426   515983
7427   550957
7428   584968
7429   564277
7430   547225
7431   584514
7432   610854
7433   624421
7434   595875
7435   603214
7436   652512
7437   661272
7438   650536
7439   650441
7440   676854
7441   720702
7442   711675
7443   682979
7444   703656
7445   743873
7446   759169
7447   739238
7448   728308
7449   778919
7450   803992
7451   788685
7452   776281
7453   795840
7454   843518
7455   842159
7456   818376
7457   833115
7458   862881
7459   894989
7460   877890
7461   860994
7462   897684
7463   927966
7464   921009
7465   907473
7466   909177
7467   961928
7468   978814
7469   952097
7470   958362
7471   986837
7472  1014554
7473  1007321
7474   984190
7475  1020145
7476  1055018
7477  1055006
7478  1036379
7479  1039322
7480  1083434
7481  1107036
7482  1075038
7483  1084002
7484  1100365
7485  1137592
7486  1148066
7487  1114952
7488  1137993
7489  1173916
7490  1179606
7491  1173588
7492  1160766
7493  1197320
7494  1233420
7495  1212565
7496  1202008
7497  1222783
7498  1257810
7499  1277742
7500  1235012
7501  1253412
7502  1295259
7503  1311967
7504  1305974
7505  1281858
7506  1306930
7507  1356853
7508  1339925
7509  1327899
7510  1337475
7511  1374870
7512  1405235
7513  1370321
7514  1366522
7515  1407726
7516  1426292
7517  1418393
7518  1402863
7519  1421059
7520  1471639
7521  1466646
7522  1448696
7523  1456964
7524  1485760
7525  1520864
7526  1496612
7527  1478794
7528  1512960
7529  1543163
7530  1548173
7531  1524990
7532  1537064
7533  1581486
7534  1590165
7535  1569880
7536  1563133
7537  1592462
7538  1630239
7539  1619735
7540  1597465
7541  1632567
7542  1658222
7543  1663231
7544  1646533
7545  1641753
7546  1685962
7547  1709225
7548  1684699
7549  1680475
7550  1696920
7551  1743731
7552  1742126
7553  1714960
7554  1734832
7555  1767796
7556  1785989
7557  1769671
7558  1743836
7559  1788132
7560  1822646
7561  1802222
7562  1795775
7563  1802295
7564  1852437
7565  1860964
7566  1827599
7567  1833591
7568  1867858
7569  1887985
7570  1880027
7571  1853084
7572  1893044
7573  1929010
7574  1922383
7575  1905631
7576  1905125
7577  1950329
7578  1966635
7579  1937370
7580  1933728
7581  1967170
7582  1997220
7583  1994515
7584  1966369
7585  1989845
7586  2029033
7587  2030395
7588  2015375
7589  2001456
7590  2042643
7591  2073659
7592  2045674
7593  2037621
7594  2065294
7595  2101131
7596  2099483
7597  2066137
7598  2075125
7599  2128683
7600  2133169
7601  2115840
7602  2103189
7603  2131270
7604  2175637
7605  2152856
7606  2139169
7607  2155950
7608  2187207
7609  2211642
7610  2179555
7611  2169913
7612  2216781
7613  2232920
7614  2218580
7615  2203340
7616  2221985
7617  2268331
7618  2264202
7619  2239796
7620  2244913
7621  2273546
7622  2309406
7623  2277989
7624  2258533
7625  2302838
7626  2324779
7627  2326355
7628  2300317
7629  2305846
7630  2356990
7631  2359709
7632  2332503
7633  2332504
7634  2359638
7635  2394845
7636  2382759
7637  2355498
7638  2386619
7639  2411285
7640  2415839
7641  2396158
7642  2385267
7643  2434214
7644  2452595
7645  2428872
7646  2421540
7647  2440794
7648  2482516
7649  2472262
7650  2441948
7651  2467459
7652  2495237
7653  2503771
7654  2481305
7655  2474112
7656  2519259
7657  2538485
7658  2515566
7659  2507371
7660  2517603
7661  2557728
7662  2561335
7663  2529245
7664  2541800
7665  2574200
7666  2586825
7667  2575420
7668  2544722
7669  2584029
7670  2622106
7671  2601225
7672  2594201
7673  2593127
7674  2633410
7675  2651458
7676  2614299
7677  2613729
7678  2644963
7679  2669600
7680  2660284
7681  2629107
7682  2649002
7683  2700872
7684  2684113
7685  2671128
7686  2662046
7687  2694279
7688  2726559
7689  2696996
7690  2688504
7691  2710062
7692  2740428
7693  2744105
7694  2707410
7695  2718756
7696  2756216
7697  2761473
7698  2743944
7699  2736493
7700  2762278
7701  2798150
7702  2769881
7703  2758432
7704  2773267
7705  2807395
7706  2813551
7707  2780195
7708  2774247
7709  2827192
7710  2831428
7711  2817129
7712  2804014
7713  2819693
7714  2861793
7715  2846587
7716  2815392
7717  2832949
7718  2866208
7719  2882474
7720  2854135
7721  2832710
7722  2878924
7723  2900322
7724  2889744
7725  2867826
7726  2872525
7727  2915305
7728  2912653
7729  2886938
7730  2895914
7731  2910546
7732  2943544
7733  2920996
7734  2896148
7735  2931009
7736  2955983
7737  2951919
7738  2929541
7739  2928641
7740  2969680
7741  2982799
7742  2943333
7743  2952227
7744  2966741
7745  2999804
7746  2984099
7747  2950254
7748  2969014
7749  3008807
7750  3008716
7751  2988262
7752  2970527
7753  3014948
7754  3040868
7755  3006811
7756  2989615
7757  3009753
7758  3042873
7759  3039675
7760  3007638
7761  3013669
7762  3056362
7763  3067079
7764  3045280
7765  3022042
7766  3049738
7767  3084548
7768  3060270
7769  3041111
7770  3055427
7771  3084093
7772  3101288
7773  3062433
7774  3059729
7775  3096137
7776  3109113
7777  3092620
7778  3068269
7779  3081865
7780  3117136
7781  3107008
7782  3093735
7783  3082264
7784  3120149
7785  3143543
7786  3109623
7787  3095182
7788  3124390
7789  3146004
7790  3140338
7791  3113871
7792  3116189
7793  3161153
7794  3149971
7795  3131381
7796  3125381
7797  3149897
7798  3176662
7799  3146943
7800  3121298
7801  3151422
7802  3174369
7803  3180214
7804  3147680
7805  3144327
7806  3187182
7807  3195764
7808  3171503
7809  3158895
7810  3172213
7811  3211351
7812  3187778
7813  3161118
7814  3175342
7815  3200360
7816  3212618
7817  3183049
7818  3172222
7819  3209277
7820  3221438
7821  3203617
7822  3179047
7823  3191011
7824  3233599
7825  3229039
7826  3193531
7827  3203111
7828  3223111
7829  3241732
7830  3216470
7831  3188463
7832  3224435
7833  3245037
7834  3225272
7835  3214370
7836  3210177
7837  3253280
7838  3254152
7839  3219465
7840  3214736
7841  3234002
7842  3259231
7843  3247748
7844  3206338
7845  3234259
7846  3265452
7847  3255423
7848  3234196
7849  3219794
7850  3254945
7851  3279169
7852  3236027
7853  3223623
7854  3246847
7855  3273344
7856  3262067
7857  3231508
7858  3243089
7859  3272364
7860  3275575
7861  3250589
7862  3226736
7863  3265516
7864  3290328
7865  3260478
7866  3238469
7867  3251044
7868  3280854
7869  3286892
7870  3246380
7871  3241288
7872  3278578
7873  3282423
7874  3256391
7875  3234351
7876  3258760
7877  3292084
7878  3270445
7879  3253789
7880  3252225
7881  3276823
7882  3295298
7883  3252814
7884  3240665
7885  3277509
7886  3286120
7887  3276747
7888  3245257
7889  3256362
7890  3294166
7891  3284744
7892  3256928
7893  3247010
7894  3270641
7895  3297428
7896  3258396
7897  3240194
7898  3264283
7899  3280293
7900  3276342
7901  3253525
7902  3241951
7903  3288584
7904  3280335
7905  3256116
7906  3241321
7907  3261891
7908  3289035
7909  3275636
7910  3234078
7911  3254177
7912  3278105
7913  3279178
7914  3246473
7915  3232843
7916  3272536
7917  3286740
7918  3248342
7919  3237670
7920  3245425
7921  3279449
7922  3267887
7923  3227402
7924  3241462
7925  3264190
7926  3269623
7927  3245505
7928  3217769
7929  3247298
7930  3266034
7931  3251322
7932  3224200
7933  3224070
7934  3259313
7935  3259824
7936  3217323
7937  3219381
7938  3239294
7939  3255931
7940  3235117
7941  3204393
7942  3226285
7943  3251028
7944  3233544
7945  3211877
7946  3197213
7947  3227595
7948  3240480
7949  3201385
7950  3195492
7951  3211686
7952  3238162
7953  3226058
7954  3187405
7955  3195666
7956  3230246
7957  3219706
7958  3192479
7959  3174818
7960  3204083
7961  3226797
7962  3188197
7963  3172489
7964  3188325
7965  3205406
7966  3202284
7967  3163080
7968  3163010
7969  3193046
7970  3188880
7971  3174631
7972  3152259
7973  3164040
7974  3196866
7975  3173328
7976  3141995
7977  3152739
7978  3175149
7979  3177148
7980  3138780
7981  3129344
7982  3157612
7983  3166681
7984  3142928
7985  3116518
7986  3130492
7987  3164773
7988  3144937
7989  3111587
7990  3110322
7991  3130056
7992  3148513
7993  3114062
7994  3088756
7995  3115071
7996  3131900
7997  3116427
7998  3083118
7999  3077328
8000  3120311
8001  3107739
8002  3075931
8003  3071933
8004  3085449
8005  3107479
8006  3079972
8007  3050415
8008  3073915
8009  3085473
8010  3080305
8011  3048580
8012  3031391
8013  3068830
8014  3074785
8015  3035874
8016  3026187
8017  3035423
8018  3060154
8019  3048455
8020  3007300
8021  3015313
8022  3039418
8023  3040417
8024  3007902
8025  2988653
8026  3017563
8027  3037626
8028  2996912
8029  2981577
8030  2985979
8031  3016490
8032  3010529
8033  2959509
8034  2961158
8035  2985335
8036  2993114
8037  2965715
8038  2933470
8039  2954973
8040  2978822
8041  2959277
8042  2930263
8043  2917284
8044  2951633
8045  2963179
8046  2916569
8047  2899802
8048  2926113
8049  2936264
8050  2921327
8051  2884920
8052  2894831
8053  2930146
8054  2905201
8055  2879375
8056  2869062
8057  2889145
8058  2909441
8059  2863953
8060  2844442
8061  2860452
8062  2876427
8063  2869417
8064  2829646
8065  2824963
8066  2861538
8067  2855182
8068  2823829
8069  2807555
8070  2828736
8071  2845928
8072  2817077
8073  2778908
8074  2800545
8075  2808791
8076  2816433
8077  2772129
8078  2762223
8079  2790617
8080  2791964
8081  2760694
8082  2743004
8083  2746843
8084  2782042
8085  2754139
8086  2722777
8087  2720457
8088  2745526
8089  2747119
8090  2716641
8091  2690048
8092  2722179
8093  2721984
8094  2703796
8095  2673668
8096  2673708
8097  2702395
8098  2697335
8099  2648955
8100  2657536
8101  2657245
8102  2692510
8103  2640146
8104  2627143
8105  2636498
8106  2666629
8107  2625276
8108  2619763
8109  2589662
8110  2643107
8111  2616501
8112  2609599
8113  2559525
8114  2616647
8115  2579436
8116  2619035
8117  2504537
8118  2613932
8119  2504738
8120  2700989
8121  2201310
##END NTUPLES=NMR FID
##END=
