# Supplementary material for: An untargeted multi-technique metabolomics approach to studying intracellular metabolites of HepG2 cells exposed to 2,3,7,8-tetrachlorodibenzo-p-dioxin
Source: BMC Genomics. 2011 May 20;12:251. doi: 10.1186/1471-2164-12-251 (PMC3141663; doi:10.1186/1471-2164-12-251)
Supplement: Additional file 2 — Metadata and NMR raw data: ZIP file containing: -All NMR raw data (in JCAMP-DX format ".dx") -The metadata on NMR (polars & apolars), LC-MS and GC-MS data sets (as Tab delimited files ".txt"). [file 1471-2164-12-251-S2.ZIP › TE/Ainhoa/SAFETY COPY D Disk/TRABAJO/ARTICLES/ARTICLE Metabolomics TCDD_ACCEPTED/JCAMP_DX_NMR_data_and_all_metadata/NMR_polar_TCDD_p30.2D.dx]

##TITLE=NMR_polar_TCDD_p30.2D
##JCAMPDX= 6.0         $$ Bruker NMR JCAMP-DX V2.0
##DATA TYPE= NMR FID
##DATA CLASS= NTUPLES
##ORIGIN= Bruker BioSpin GmbH
##OWNER= bruker
$$ 1.72 TOPSPIN		Version 2.1
$$ 2011-04-15 14:55:54.015 +0200  WUR\bruker@RIK1030
$$ Compression mode = fixed
##.OBSERVE FREQUENCY= 400.13188529
##.OBSERVE NUCLEUS= ^1H
##.DELAY= (6, 6)
##.ACQUISITION MODE= SIMULTANEOUS (DQD)
##.ACQUISITION SCHEME= undefined
##.AVERAGES= 1024
##.DIGITISER RES= 18
##SPECTROMETER/DATA SYSTEM= avance400
##.PULSE SEQUENCE= zgpr
##.SOLVENT NAME= D2O
##.SHIFT REFERENCE= INTERNAL, D2O, 1, 12.28285
##AUDIT TRAIL= $$ (NUMBER, WHEN, WHO, WHERE, PROCESS, VERSION, WHAT)
$$ ##TITLE= Audit trail, TOPSPIN		Version 1.3
$$ ##JCAMPDX= 5.01
$$ ##ORIGIN= Bruker BioSpin GmbH
$$ ##OWNER= bruker
$$ $$ D:\NMRautomation/data/WUR-bruker/nmr/AR180608.2D/1/audita.txt
$$ ##AUDIT TRAIL=  $$ (NUMBER, WHEN, WHO, WHERE, VERSION, WHAT)
(   1,<2008-07-02 01:04:44.086 +0200>,<WUR\bruker>,<RIK1030>,<TOPSPIN 1.3>,
      <created by zg, POWCHK disabled, PULCHK disabled
       configuration hash MD5:
       D1 93 94 B6 6B D6 3B BD 35 EA 0D 0D AE B0 63 FA
       data hash MD5: 16K
       C8 7E 8F DA 7C 25 ED 80 59 6D A4 F9 48 AD 7C 9A>)
(   2,<2008-07-02 01:04:50.570 +0200>,<WUR\bruker>,<RIK1030>,<TOPSPIN 1.3>,
      <user comment:
       ICON-NMR User ID: WUR\bruker
       data hash MD5: 16K
       C8 7E 8F DA 7C 25 ED 80 59 6D A4 F9 48 AD 7C 9A>)
(   3,<2011-04-15 14:55:52.046 +0200>,<WUR\bruker>,<RIK1030>,<proc1d>,<TOPSPIN 2.1>,
      <convdta from       1 "NMR_polar_TCDD_p30.2D" "Ainhoa_raw_data" "P:\NMR-data"
       data hash MD5: 16244
       42 8D D5 27 36 A7 FD 36 0D DA E3 1F 58 8E D7 90>)
$$ ##END=
$$ 
$$ $$ hash MD5
$$ $$ 5A 3E 86 D7 FA 30 65 2F B5 7A 0D 47 15 7E 3B 4D
##$RELAX= 
##$BRUKER FILE EXP=format.temp
$$ EDIT_PAR COMMAND FILE
$$ 
$$ DI_MODE         LONG
$$ ED_ENTRY        ACQU
$$ ORDER           FILE
$$ 
$$ 
$$ HEADER		"F2 - Acquisition Parameters"
$$ T_NAME		Date_
$$ 		TYPE	R64
$$ 		CLASS	ACQU
$$ 		SUBRANGE 0.0 50000000
$$ 		REL	"Date_=itodate(DATE)"
$$ 		INV_REL	"DATE=datetoi(Date_,DATE)"
$$ 		FORMAT	"%14.0f"
$$ 		TEXT	" "
$$ END
$$ T_NAME		Time
$$ 		TYPE	R32
$$ 		CLASS	ACQU
$$ 		SUBRANGE 0.0 1000000
$$ 		REL	"Time=itotime(DATE)"
$$ 		INV_REL	"DATE=timetoi(Time,DATE)"
$$ 		FORMAT	"%14.2f"
$$ 		TEXT	" "
$$ END
$$ NAME		INSTRUM
$$ 		TEXT	" "
$$ END
$$ NAME		PROBHD
$$ 		FORMAT	"%14.14s"
$$ 		TEXT	" "
$$ END
$$ NAME		PULPROG
$$ 		TEXT	" "
$$ END
$$ NAME		TD
$$ 		TEXT	" "
$$ END
$$ NAME		SOLVENT
$$ 		TEXT	" "
$$ END
$$ NAME		NS
$$ 		TEXT	" "
$$ END
$$ NAME		DS
$$ 		TEXT	" "
$$ END
$$ T_NAME		SWH
$$ 		TYPE	R32
$$ 		CLASS	ACQU
$$ 		SUBRANGE 0.0 1e8
$$ 		REL	"SWH=SW*SFO1"
$$ 		INV_REL "SW=SWH/SFO1"
$$ 		UNIT	"Hz"
$$ 		FORMAT	"%14.3f Hz"
$$ 		TEXT	" "
$$ END
$$ T_NAME          FIDRES
$$                 TYPE    R32
$$                 CLASS   ACQU
$$                 SUBRANGE 0.0 100000
$$                 REL     "FIDRES=SW*SFO1/TD"
$$                 INV_REL "TD = nextpow(SW*SFO1/FIDRES)"
$$ 		UNIT	"Hz"
$$ 		FORMAT	"%14.6f Hz"
$$ 		TEXT	" "
$$ END
$$ T_NAME          AQ
$$ 		TYPE	R32
$$ 		CLASS	ACQU
$$ 		SUBRANGE 0.0 1000
$$ 		REL	"AQ=aqcalc(SW,SFO1,TD,DIGTYP)"
$$ 		INV_REL	"TD=tdcalc(SW,SFO1,1.0e6*AQ,DIGTYP)"
$$ 		UNIT	"sec"
$$ 		FORMAT	"%14.7f sec"
$$ 		TEXT	" "
$$ END
$$ NAME		RG
$$ 		TEXT	" "
$$ END
$$ T_NAME          DW
$$ 		TYPE	R32
$$ 		CLASS	ACQU
$$ 		SUBRANGE 0.0 1000000
$$ 		REL	"DW=1/(2*SW*SFO1)"
$$ 		INV_REL	"SW=1000000/(2*(0.005+DW)*SFO1)"
$$ 		UNIT	"usec"
$$ 		FORMAT	"%14.3lf usec"
$$ 		TEXT	" "
$$ END
$$ NAME		DE
$$ 		FORMAT	"%14.2f usec"
$$ 		TEXT	" "
$$ END
$$ NAME		TE
$$ 		FORMAT	"%14.1f K"
$$ 		TEXT	" "
$$ END
$$ T_NAME		D1
$$ 		TYPE	R32
$$ 		CLASS	ACQU
$$ 		SUBRANGE 0.0 1e38
$$ 		REL	"D1=D[1]"
$$ 		INV_REL	"D[1]=D1"
$$ 		UNIT	"sec"
$$ 		FORMAT	"%14.8f sec"
$$ 		TEXT	" "
$$ END
$$ T_NAME		d12
$$ 		TYPE	R32
$$ 		SUBRANGE 0.0 1e8
$$ 		CLASS	ACQU
$$ 		REL	"d12=20u"
$$ 		INV_REL	"D[0]=d12"
$$ 		UNIT	"sec"
$$ 		TEXT	" "
$$ 		FORMAT	"%14.8f sec"
$$ 		NONEDIT
$$ END
$$ NAME		TD0
$$ 		TEXT	" "
$$ END
$$ HEADER		"======== CHANNEL f1 ========"
$$ NAME		NUC1
$$ 		NONEDIT
$$ 		TEXT	" "
$$ END
$$ T_NAME		P1
$$ 		TYPE	R32
$$ 		CLASS	ACQU
$$ 		SUBRANGE 0.0 1.0e10
$$ 		REL	"P1=P[1]"
$$ 		INV_REL	"P[1]=P1"
$$ 		UNIT	"usec"
$$ 		FORMAT	"%14.2f usec"
$$ 		TEXT	" "
$$ END
$$ T_NAME		PL1
$$ 		TYPE	R32
$$ 		CLASS	ACQU
$$ 		SUBRANGE -6.0 1e38
$$ 		REL	"PL1=PL[1]"
$$ 		INV_REL	"PL[1]=PL1"
$$ 		UNIT	"dB"
$$ 		FORMAT	"%14.2f dB"
$$ 		TEXT	" "
$$ END
$$ T_NAME		PL9
$$ 		TYPE	R32
$$ 		CLASS	ACQU
$$ 		SUBRANGE -6.0 1e38
$$ 		REL	"PL9=PL[9]"
$$ 		INV_REL	"PL[9]=PL9"
$$ 		UNIT	"dB"
$$ 		FORMAT	"%14.2f dB"
$$ 		TEXT	" "
$$ END
$$ NAME		SFO1
$$ 		FORMAT	"%14.7f MHz"
$$ 		TEXT	" "
$$ END
##$RELAX= 
##$BRUKER FILE EXP=scon
$$ ##TITLE= Parameter file, TOPSPIN		Version 1.3
$$ ##JCAMPDX= 5.0
$$ ##DATATYPE= Parameter Values
$$ ##ORIGIN= Bruker BioSpin GmbH
$$ ##OWNER= bruker
$$ $$ 2008-07-02 00:01:39.197 +0200  WUR\bruker@RIK1030
$$ $$ D:\NMRautomation/data/WUR-bruker/nmr/AR180608.2D/1/scon
$$ ##$BLKPA= (0..15)
3 3 3 3 3 3 3 3 3 3 3 3 3 3 3 3 
$$ ##$BLKTR= (0..15)
3 3 3 3 3 3 3 3 3 3 3 3 3 3 3 3 
$$ ##$DE1= 2
$$ ##$DE2= 2
$$ ##$DEADC= 4
$$ ##$DEPA= 2
$$ ##$DERX= 3
$$ ##$PHASP4= (0..15)
0.5 0.5 0.5 0.5 0.5 0.5 0.5 0.5 0.5 0.5 0.5 0.5 0.5 0.5 0.5 0.5 
$$ ##$PHASPR= (0..15)
3 3 3 3 3 3 3 3 3 3 3 3 3 3 3 3 
$$ ##$SHAPPR= (0..15)
1.6 1.6 1.6 1.6 1.6 1.6 1.6 1.6 1.6 1.6 1.6 1.6 1.6 1.6 1.6 1.6 
$$ ##END=
##$RELAX= 
##$BRUKER FILE EXP=prosol_History
$$ #*******************************************************************
$$ #
$$ # $Source: /sc/CvsTree/sc/gen/src/prg/scripts/tix/prosol/lib/lists/default,v $
$$ #
$$ # Copyright (c) 1999
$$ # BRUKER ANALYTIK GMBH
$$ # D-76287 Rheinstetten, Germany
$$ #
$$ # All Rights Reserved
$$ #
$$ #
$$ # $Id: default,v 1.11.6.4 2006/06/09 10:27:10 ber Exp $
$$ #
$$ #*******************************************************************
$$ #../conf/instr/spect/prosol/relations/default
$$ #avance-version (05/10/24)
$$ #
$$ #pulses
$$ #
$$ P[0]=P90[F1];				#  90 deg pulse F1
$$ P[1]=P90[F1];				#  90 deg pulse F1
$$ P[2]=P90[F1]*2;				# 180 deg pulse F1
$$ P[3]=P90[F2];				#  90 deg pulse F2
$$ P[4]=P90[F2]*2;				# 180 deg pulse F2
$$ P[5]=PTOC[F1]*0.66;			#  60 deg pulse F1, TOCSY 
$$ P[6]=PTOC[F1];				#  90 deg pulse F1, TOCSY
$$ P[7]=PTOC[F1]*2;			# 180 deg pulse F1, TOCSY
$$ P[8]=PSH3[F1];                          #  90 deg selective F1, WET
$$ P[9]=PTOC[F2];				#  90 deg pulse F2, TOCSY
$$ P[10]=PTOC[F2]*2;			# 180 deg pulse F2, TOCSY
$$ P[11]=PSH1[F1];				#  90 deg selective F1
$$ P[12]=PSH2[F1];				# 180 deg selective F1
$$ #
$$ P[14]=PSH3[F2];				# 180 deg inversion, adiabatic
$$ P[15]=TROE[F1];				# cw pulse F1, ROESY
$$ P[18]=PSH7[F1];				# off-resonance presat F1
$$ P[21]=P90[F3];				#  90 deg pulse F3
$$ P[22]=P90[F3]*2;			# 180 deg pulse F3
$$ P[23]=P90[F4];				#  90 deg pulse F4
$$ P[24]=PSH2[F2];				# 180 deg refocussing, adiabatic
$$ P[25]=PROE[F1]*2;			# 180 deg pulse, Shaka ROESY
$$ P[27]=P90[F1];				#  90 deg pulse F1, WATERGATE
$$ #
$$ P[29]=PSH8[F1];                         # flip back pulse
$$ P[31]=PSH15[F2];                        # 180 deg adiabatic, F2, 13C x-filter
$$ P[32]=PSH16[F1];                        # 180 deg adiabatic, F1, z-spoil
$$ #P[33]=PSH[F1];                         #  90 deg, F1, hadamard
$$ #P[34]=PSH[F1];                         # 180 deg, F1, hadamard
$$ #P[35]=PSH[F2];                         #  90 deg, F2, hadamard
$$ #P[36]=PSH[F2];                         # 180 deg, F2, hadamard
$$ #P[37]=PSH[F3];                         #  90 deg, F3, hadamard
$$ #P[38]=PSH[F3];                         # 180 deg, F3, hadamard
$$ #
$$ P[63]=PSH11[F2];                        # 180 deg adiabatic decoupling, F2, 13C
$$ #
$$ #decoupling pulses
$$ #
$$ PCPD[1]=PCPDP[F1];			# 90 deg pulse F1, dec.
$$ PCPD[2]=PCPDP[F2];			# 90 deg pulse F2, dec.
$$ PCPD[3]=PCPDP[F3];			# 90 deg pulse F3, dec.
$$ #
$$ #power levels
$$ #
$$ PL[1]=PL90[F1];				# high power, F1
$$ PL[2]=PL90[F2];				# high power, F2
$$ PL[3]=PL90[F3];				# high power, F3
$$ PL[4]=PL90[F4];				# high power, F4
$$ PL[9]=PLCW[F1];				# presat power, F1
$$ PL[10]=PLTOC[F1];			# TOCSY power, F1
$$ PL[11]=PLROE[F1];			# ROESY power, F1
$$ PL[12]=PLCPDP[F2];			# dec. power, F2
$$ PL[13]=PLCPD2[F2];			# dec. power 2, F2
$$ PL[14]=PLNOE[F2];			# low power cw, F2
$$ PL[15]=PLTOC[F2];			# TOCSY power, F2
$$ PL[16]=PLCPDP[F3];			# dec. power, F3
$$ PL[18]=PL90[F1];			# WATERGATE power, F1
$$ PL[19]=PLCPDP[F1];			# dec. power, F1
$$ PL[21]=PLCW[F2];			# 
$$ PL[23]=PLTOC[F3];			# TOCSY power, F3
$$ PL[24]=PLHD[F2];			# HD decoupling, F2
$$ PL[25]=PLSH8U[F2];			# Eretic, F2
$$ PL[27]=PLROE[F1];			# Shaka Spinlock
$$ PL[30]=PLCPDP[F2];			# dec. power, F2, 13C (=pl12)
$$ PL[31]=PLUSER2[F2];			# dec. power, F2, 13C, cw bilev
$$ #
$$ #shapes
$$ #
$$ SP[1]=PLSH1[F1];			#  90 deg selective F1
$$ SP[2]=PLSH2[F1];			# 180 deg selective F1
$$ SP[3]=PLSH3[F2];			# adiabatic 180 deg, F2, inversion
$$ SP[6]=PLSH7[F1];			# off-resonance presat F1
$$ SP[7]=PLSH2[F2];			# adiabatic 180 deg, F2, refocussing
$$ SP[11]=PLSH8[F1];                       # flip-back pulse, F1, H
$$ SP[14]=PLSH12[F2];			# adiab. bilev dec., F2, 13C
$$ SP[18]=PLSH15[F2];                      # adiabatic 180 deg, F2, 13C, x-filter
$$ SP[19]=PLSH3[F1] +0.87;                 #  90 deg, F1, wet
$$ SP[20]=PLSH3[F1] -1.04;                 #  90 deg, F1, wet
$$ SP[21]=PLSH3[F1] +2.27;                 #  90 deg, F1, wet
$$ SP[22]=PLSH3[F1] -5.05;                 #  90 deg, F1, wet
$$ #SP[23]=PLSH[F1];                       #  90 deg, F1, hadamard
$$ #SP[24]=PLSH[F1];                       # 180 deg, F1, hadamard
$$ #SP[25]=PLSH[F2];                       #  90 deg, F2, hadamard
$$ #SP[26]=PLSH[F2];                       # 180 deg, F2, hadamard
$$ #SP[27]=PLSH[F3];                       #  90 deg, F3, hadamard
$$ #SP[28]=PLSH[F3];                       # 180 deg, F3, hadamard
$$ SP[29]=PLSH16[F1];                      # adiabatic 180 deg, F1, z-spoil
$$ SP[31]=PLSH11[F2];			# adiab. dec., F2, 13C
$$ #
$$ SPNAM1=PNSH1[F1];			#
$$ SPNAM2=PNSH2[F1];			#
$$ SPNAM3=PNSH3[F2];			#
$$ SPNAM6=PNSH7[F1];			#
$$ SPNAM7=PNSH2[F2];			#
$$ SPNAM11=PNSH8[F1];                      #
$$ SPNAM14=PNSH12[F2];			#
$$ SPNAM15=PNSH8U[F2];			# Eretic, F2
$$ SPNAM18=PNSH15[F2];			#
$$ SPNAM19=PNSH3[F1];			#
$$ SPNAM20=PNSH3[F1];			#
$$ SPNAM21=PNSH3[F1];			#
$$ SPNAM22=PNSH3[F1];			#
$$ #SPNAM23=PNSH[];                        #
$$ #SPNAM24=PNSH[];                        #
$$ #SPNAM25=PNSH[];                        #
$$ #SPNAM26=PNSH[];                        #
$$ #SPNAM27=PNSH[];                        #
$$ #SPNAM28=PNSH[];                        #
$$ SPNAM29=PNSH16[F1];                     #
$$ SPNAM31=PNSH11[F2];			#
$$ #
$$ SPOAL[1]=PASH1[F1];			#
$$ SPOAL[2]=PASH2[F1];			#
$$ SPOAL[3]=PASH3[F2];			#
$$ SPOAL[6]=PASH7[F1];			#
$$ SPOAL[7]=PASH2[F2];			#
$$ SPOAL[11]=PASH8[F1];
$$ SPOAL[14]=PASH12[F2];			#
$$ SPOAL[18]=PASH15[F2];			#
$$ SPOAL[19]=PASH3[F1];			#
$$ SPOAL[20]=PASH3[F1];			#
$$ SPOAL[21]=PASH3[F1];			#
$$ SPOAL[22]=PASH3[F1];			#
$$ #SPOAL[23]=PASH[];			#
$$ #SPOAL[24]=PASH[];			#
$$ #SPOAL[25]=PASH[];			#
$$ #SPOAL[26]=PASH[];			#
$$ #SPOAL[27]=PASH[];			#
$$ #SPOAL[28]=PASH[];			#
$$ SPOAL[29]=PASH16[F1];                   #
$$ SPOAL[31]=PASH11[F2];			#
$$ #
$$ #global
$$ #
$$ D[9]=TTOC[F1];				#
$$ D[16]=D_grad;				#
$$ P[16]=P_grad1;				#
$$ P[17]=P_mlev;				#
$$ P[19]=P_grad2;				#
$$ P[20]=P_mlev;				#
$$ P[28]=P_hsqc;				#
$$ #
##$RELAX= 
##$BRUKER FILE EXP=pulseprogram
$$ # 1 "C:/Bruker/TOPSPIN/exp/stan/nmr/lists/pp/zgpr"
$$ ;zgpr
$$ ;avance-version (06/11/09)
$$ ;1D sequence with f1 presaturation
$$ ;
$$ ;$CLASS=HighRes
$$ ;$DIM=1D
$$ ;$TYPE=
$$ ;$SUBTYPE=
$$ ;$COMMENT=
$$ 
$$ 
$$ # 1 "C:/Bruker/TOPSPIN/exp/stan/nmr/lists/pp/Avance.incl" 1
$$ ;Avance2.incl
$$ ;   for 1
$$ ;
$$ ;avance-version (07/01/22)
$$ ;
$$ ;$CLASS=HighRes Incl
$$ ;$COMMENT=
$$ 
$$ 
$$ 
$$ 
$$ 
$$ 
$$ 
$$ 
$$ 
$$ 
$$ 
$$ 
$$ 
$$ 
$$ 
$$ 
$$ 
$$ 
$$ 
$$ 
$$ 
$$ 
$$ 
$$ 
$$ 
$$ 
$$ 
$$ 
$$ 
$$ 
$$ 
$$ 
$$ 
$$ 
$$ 
$$ 
$$ 
$$ 
$$ 
$$ 
$$ 
$$ 
$$ 
$$ 
$$ 
$$ 
$$ 
$$ 
$$ 
$$ 
$$ 
$$ 
$$ 
$$ 
$$ 
$$ 
$$ 
$$ 
$$ 
$$ 
$$ 
$$ 
$$ 
$$ 
$$ 
$$ 
$$ 
$$ 
$$ 
$$ 
$$ 
$$ 
$$ 
$$ 
$$ 
$$ 
$$ 
$$ 
$$ 
$$ 
$$ 
$$ 
$$ 
$$ 
$$ 
$$ 
$$ 
$$ 
$$ 
$$ 
$$ 
$$ 
$$ 
$$ 
$$ 
$$ 
$$ 
$$ 
$$ 
$$ 
$$ 
$$ 
$$ 
$$ 
$$ 
$$ 
$$ 
$$ 
$$ 
$$ 
$$ 
$$ 
$$ 
$$ 
$$ 
$$ 
$$ 
$$ 
$$ 
$$ 
$$ 
$$ 
$$ 
$$ 
$$ 
$$ 
$$ 
$$ 
$$ 
$$ 
$$ 
$$ 
$$ 
$$ ;$Id: Avance2.incl,v 1.10.6.7 2007/01/22 13:54:46 ber Exp $
$$ # 12 "C:/Bruker/TOPSPIN/exp/stan/nmr/lists/pp/zgpr" 2
$$ 
$$ 
$$ 
$$ "d12=20u"
$$ 
$$ 
$$ "acqt0=-p1*2/3.1416"
$$ 
$$ 
$$ # 1 "mc_line 21 file C:/Bruker/TOPSPIN/exp/stan/nmr/lists/pp/zgpr expanding definition part of mc command before ze"
$$ define delay MCWRK
$$ define delay MCREST
$$ "MCWRK = 0.500000*30m"
$$ "MCREST = 30m - 30m"
$$ # 21 "C:/Bruker/TOPSPIN/exp/stan/nmr/lists/pp/zgpr"
$$ 1 ze
$$ # 1 "mc_line 21 file C:/Bruker/TOPSPIN/exp/stan/nmr/lists/pp/zgpr expanding definition of mc command after ze"
$$ # 22 "C:/Bruker/TOPSPIN/exp/stan/nmr/lists/pp/zgpr"
$$ # 1 "mc_line 22 file C:/Bruker/TOPSPIN/exp/stan/nmr/lists/pp/zgpr expanding start label for mc command"
$$ 2 MCWRK  * 2
$$ LBLF0, MCREST
$$ # 23 "C:/Bruker/TOPSPIN/exp/stan/nmr/lists/pp/zgpr"
$$   d12 pl9:f1
$$   d1 cw:f1 ph29
$$   4u do:f1
$$   d12 pl1:f1
$$   p1 ph1
$$   go=2 ph31
$$ # 1 "mc_line 29 file C:/Bruker/TOPSPIN/exp/stan/nmr/lists/pp/zgpr expanding mc command in line"
$$   MCWRK wr #0
$$   MCWRK zd 
$$   lo to LBLF0 times td0
$$ 
$$ # 30 "C:/Bruker/TOPSPIN/exp/stan/nmr/lists/pp/zgpr"
$$ exit
$$ 
$$ 
$$ ph1=0 2 2 0 1 3 3 1
$$ ph29=0
$$ ph31=0 2 2 0 1 3 3 1
$$ 
$$ 
$$ ;pl1 : f1 channel - power level for pulse (default)
$$ ;pl9 : f1 channel - power level for presaturation
$$ ;p1 : f1 channel -  90 degree high power pulse
$$ ;d1 : relaxation delay; 1-5 * T1
$$ ;d12: delay for power switching                      [20 usec]
$$ ;NS: 1 * n, total number of scans: NS * TD0
$$ 
$$ 
$$ 
$$ ;$Id: zgpr,v 1.7.10.2 2006/11/10 11:04:15 ber Exp $
##$RELAX= 
##$BRUKER FILE EXP=uxnmr.par
$$ ##TITLE= Parameter file, TOPSPIN		Version 1.3
$$ ##JCAMPDX= 5.0
$$ ##DATATYPE= Parameter Values
$$ ##ORIGIN= Bruker BioSpin GmbH
$$ ##OWNER= Administrator
$$ $$ 2008-03-03 09:42:28.895 +0100  WUR\bruker@RIK1030
$$ $$ C:/Bruker/TOPSPIN/conf/instr/avance400/uxnmr.par
$$ ##$ACB= 0
$$ ##$ACBTAT= (0..15)
0 88 72 0 0 0 0 0 0 0 0 0 0 0 0 0 
$$ ##$ACBTBA= (0..15)
0 0 0 0 0 0 0 0 0 0 0 0 0 0 0 0 
$$ ##$ACBTCTL= (0..15)
0 0 0 0 0 0 0 0 0 0 0 0 0 0 0 0 
$$ ##$ACBTDI= (0..15)
0 102 102 0 0 0 0 0 0 0 0 0 0 0 0 0 
$$ ##$ACBTDM= (0..15)
0 10 10 0 0 0 0 0 0 0 0 0 0 0 0 0 
$$ ##$ACBTFHI= (0..15)
0 400 400 0 0 0 0 0 0 0 0 0 0 0 0 0 
$$ ##$ACBTFL= (0..15)
0 73 74 0 0 0 0 0 0 0 0 0 0 0 0 0 
$$ ##$ACBTFLO= (0..15)
0 14 14 0 0 0 0 0 0 0 0 0 0 0 0 0 
$$ ##$ACBTOUT= (0..15)
0 1 2 0 0 0 0 0 0 0 0 0 0 0 0 0 
$$ ##$ACBTPO= (0..15)
0 150000 60000 0 0 0 0 0 0 0 0 0 0 0 0 0 
$$ ##$ACBTPW= (0..15)
0 10 10 0 0 0 0 0 0 0 0 0 0 0 0 0 
$$ ##$ACBTSB= (0..15)
0 0 0 0 0 0 0 0 0 0 0 0 0 0 0 0 
$$ ##$ACBTY= <no>
$$ ##$AQSBDHW= (0..31)
255 255 1 4 4 255 255 255 0 0 255 255 255 255 255 255 255 255 255 0 255 
255 255 255 255 255 255 255 255 255 255 255 
$$ ##$AQSBDID= (0..31)
255 255 88 83 83 255 255 255 65 67 255 255 255 255 255 255 255 255 255 
66 255 255 255 255 255 255 255 255 255 255 255 255 
$$ ##$AQSBDNO= (0..31)
255 255 1 1 2 255 255 255 1 1 255 255 255 255 255 255 255 255 255 1 255 
255 255 255 255 255 255 255 255 255 255 255 
$$ ##$AQSBDTY= (0..31)
255 255 3 16 16 255 255 255 5 9 255 255 255 255 255 255 255 255 255 7 
255 255 255 255 255 255 255 255 255 255 255 255 
$$ ##$AQSBUAD= (0..31)
255 255 52 36 37 255 255 255 54 26 255 255 255 255 255 255 255 255 255 
32 255 255 255 255 255 255 255 255 255 255 255 255 
$$ ##$AQSECL= (0..31)
255 255 2 3 3 255 255 255 5 2 255 255 255 255 255 255 255 255 255 255 
255 255 255 255 255 255 255 255 255 255 255 255 
$$ ##$AQSECLS= (0..31)
255 255 3 2 2 255 255 255 0 0 255 255 255 255 255 255 255 255 255 255 
255 255 255 255 255 255 255 255 255 255 255 255 
$$ ##$ATT19F= (0..1)
0 0 
$$ ##$ATT1H= (0..1)
0 0 
$$ ##$ATT3H= (0..1)
0 0 
$$ ##$ATTX= (0..1)
0 0 
$$ ##$ATTY= (0..1)
0 0 
$$ ##$ATTZ= (0..1)
0 0 
$$ ##$BACSAIR= no
$$ ##$BACSCAP= 60
$$ ##$BACSDEL= 10
$$ ##$BACSFCM= no
$$ ##$BACSOPT= <>
$$ ##$BACSTY= <tty08>
$$ ##$BARPTY= <no>
$$ ##$BFREQ= 400.13
$$ ##$BIRDS= yes
$$ ##$BMPC= 0
$$ ##$BMPCTY= <no>
$$ ##$BPSUTY= <no>
$$ ##$BSMS= 1
$$ ##$BSMSTY= <tty02>
$$ ##$CFASMOD= (0..7)
1 1 1 1 1 1 1 1 
$$ ##$CFASMUL= (0..7)
1 1 1 1 1 1 1 1 
$$ ##$CNFTXDR= (0..7)
6 6 0 0 0 0 0 0 
$$ ##$COMDIG2= 0
$$ ##$CPDBTY= <no>
$$ ##$CRCOTY= <no>
$$ ##$DATSTAT= no
$$ ##$DIGI140= (0..7)
0 0 0 0 0 0 0 0 
$$ ##$DIGIB12= (0..7)
0 0 0 0 0 0 0 0 
$$ ##$DIGIB16= (0..7)
0 0 0 0 0 0 0 0 
$$ ##$DIGIFA= (0..7)
0 0 0 0 0 0 0 0 
$$ ##$DIGIHA= (0..7)
0 0 0 0 0 0 0 0 
$$ ##$DIGIHAF= (0..7)
0 0 0 0 0 0 0 0 
$$ ##$DIGIHRD= (0..7)
0 0 0 0 0 0 0 0 
$$ ##$DIGIIA= (0..7)
0 0 0 0 0 0 0 0 
$$ ##$DIGIO16= (0..7)
0 0 0 0 0 0 0 0 
$$ ##$DIGISA= (0..7)
1 0 0 0 0 0 0 0 
$$ ##$DIGISAF= (0..7)
0 0 0 0 0 0 0 0 
$$ ##$DIGISL= (0..7)
0 0 0 0 0 0 0 0 
$$ ##$DIGITYI= (0..7)
0 0 0 0 0 0 0 0 
$$ ##$DIGITYP= (0..7)
0 0 0 0 0 0 0 0 
$$ ##$DIGITZ= 0
$$ ##$DRU= no
$$ ##$FCUMEM= (0..7)
2093056 2093056 0 0 0 0 0 0 
$$ ##$FCUPAL= (0..7)
260 260 0 0 0 0 0 0 
$$ ##$FQMIX= 0
$$ ##$FUNCMOD= <>
$$ ##$GCUTYPE= 2
$$ ##$GTUTY= <no>
$$ ##$HFAC= 3
$$ ##$HPCU= 0
$$ ##$HPCUTY= <no>
$$ ##$HPTXLP= (0..3)
-1 -1 -1 -1 
$$ ##$HPTXPI= (0..3)
0 0 0 0 
$$ ##$HPTXPO= (0..3)
0 0 0 0 
$$ ##$HPTXTY= (0..3)
0 0 0 0 
$$ ##$IF451= 0
$$ ##$IFREQ= 1
$$ ##$INTFPR= 0
$$ ##$IPSO= no
$$ ##$LOCKTY= <tty03>
$$ ##$LOCSWID= 0
$$ ##$M2FAC= 0
$$ ##$MASTY= <no>
$$ ##$MEMPRM= 0
$$ ##$MHFAC= 0
$$ ##$MXFAC= 0
$$ ##$NAMPD1= <2H>
$$ ##$NAMPD10= <>
$$ ##$NAMPD11= <>
$$ ##$NAMPD12= <>
$$ ##$NAMPD13= <>
$$ ##$NAMPD14= <>
$$ ##$NAMPD15= <>
$$ ##$NAMPD16= <>
$$ ##$NAMPD2= <X-BB19F_2HS>
$$ ##$NAMPD3= <1H>
$$ ##$NAMPD4= <>
$$ ##$NAMPD5= <>
$$ ##$NAMPD6= <>
$$ ##$NAMPD7= <>
$$ ##$NAMPD8= <>
$$ ##$NAMPD9= <>
$$ ##$NFCU= 2
$$ ##$NMRCH= 0
$$ ##$NMRMEM= 0
$$ ##$NRCU= 1
$$ ##$NROUT= 1
$$ ##$PAMPF1= (0..15)
75 99 67 27 0 0 0 12 117 46 8 118 1 0 0 0 
$$ ##$PAMPF2= (0..15)
0 0 0 0 0 0 0 0 0 0 0 0 0 0 0 0 
$$ ##$PAMPF3= (0..15)
0 0 0 0 0 0 0 0 0 0 0 0 0 0 0 0 
$$ ##$PAMPF4= (0..15)
0 0 0 0 0 0 0 0 0 0 0 0 0 0 0 0 
$$ ##$PAMPF5= (0..15)
0 0 0 0 0 0 0 0 0 0 0 0 0 0 0 0 
$$ ##$PAMPF6= (0..15)
0 0 0 0 0 0 0 0 0 0 0 0 0 0 0 0 
$$ ##$PAMPF7= (0..15)
0 0 0 0 0 0 0 0 0 0 0 0 0 0 0 0 
$$ ##$PAMPF8= (0..15)
0 0 0 0 0 0 0 0 0 0 0 0 0 0 0 0 
$$ ##$PH4= 0
$$ ##$PHF4TY= <no>
$$ ##$POWCHK= no
$$ ##$PRAMD1= (0..7)
0 1048576 0 0 0 1048576 0 0 
$$ ##$PRAMD10= (0..7)
0 0 0 0 0 0 0 0 
$$ ##$PRAMD11= (0..7)
0 0 0 0 0 0 0 0 
$$ ##$PRAMD12= (0..7)
0 0 0 0 0 0 0 0 
$$ ##$PRAMD13= (0..7)
0 0 0 0 0 0 0 0 
$$ ##$PRAMD14= (0..7)
0 0 0 0 0 0 0 0 
$$ ##$PRAMD15= (0..7)
0 0 0 0 0 0 0 0 
$$ ##$PRAMD16= (0..7)
0 0 0 0 0 0 0 0 
$$ ##$PRAMD17= (0..7)
0 0 0 0 0 0 0 0 
$$ ##$PRAMD18= (0..7)
0 0 0 0 0 0 0 0 
$$ ##$PRAMD19= (0..7)
0 0 0 0 0 0 0 0 
$$ ##$PRAMD2= (0..7)
2147483644 2146435071 2147483647 134217727 2147483644 2146435071 2147483647 
134217727 
$$ ##$PRAMD20= (0..7)
0 0 0 0 0 0 0 0 
$$ ##$PRAMD21= (0..7)
0 0 0 0 0 0 0 0 
$$ ##$PRAMD3= (0..7)
2 0 0 0 2 0 0 0 
$$ ##$PRAMD4= (0..7)
2147483644 2146435071 2147483647 134217727 2147483644 2146435071 2147483647 
134217727 
$$ ##$PRAMD5= (0..7)
0 0 0 0 0 0 0 0 
$$ ##$PRAMD6= (0..7)
0 0 0 0 0 0 0 0 
$$ ##$PRAMD7= (0..7)
0 0 0 0 0 0 0 0 
$$ ##$PRAMD8= (0..7)
0 0 0 0 0 0 0 0 
$$ ##$PRAMD9= (0..7)
0 0 0 0 0 0 0 0 
$$ ##$PRAMLED= (0..1)
15 15 
$$ ##$PRAMP1= <tty01>
$$ ##$PRAMP2= <no>
$$ ##$PRAMP3= <no>
$$ ##$PRAMP4= <no>
$$ ##$PRAMP5= <no>
$$ ##$PRAMP6= <no>
$$ ##$PRAMP7= <no>
$$ ##$PRAMP8= <no>
$$ ##$PRAMPTP= 0
$$ ##$PREPTY= <no>
$$ ##$PRESHLD= 0
$$ ##$PTS160= -1
$$ ##$PTSA2X= (0..7)
0 0 0 0 0 0 0 0 
$$ ##$PTSF2X= (0..7)
0 0 0 0 0 0 0 0 
$$ ##$PTSFMX= (0..7)
429.9 429.9 0 0 0 0 0 0 
$$ ##$PULCHK= no
$$ ##$RCUCDS= (0..7)
8388608 0 0 0 0 0 0 0 
$$ ##$RCUCFS= (0..7)
4096 0 0 0 0 0 0 0 
$$ ##$RCUCSS= (0..7)
1048576 0 0 0 0 0 0 0 
$$ ##$RCUI2C1= (0..7)
78 0 0 0 0 0 0 0 
$$ ##$RCUI2C2= (0..7)
0 0 0 0 0 0 0 0 
$$ ##$RCUI2C3= (0..7)
0 0 0 0 0 0 0 0 
$$ ##$RCUI2C4= (0..7)
0 0 0 0 0 0 0 0 
$$ ##$RCUI2C5= (0..7)
0 0 0 0 0 0 0 0 
$$ ##$RCUI2C6= (0..7)
0 0 0 0 0 0 0 0 
$$ ##$RCUI2C7= (0..7)
0 0 0 0 0 0 0 0 
$$ ##$RCUI2C8= (0..7)
0 0 0 0 0 0 0 0 
$$ ##$RDCU= 0
$$ ##$RGTYPE= (0..7)
5 0 0 0 0 0 0 0 
$$ ##$RG_max= (0..7)
46341 0 0 0 0 0 0 0 
$$ ##$RG_min= (0..7)
1 0 0 0 0 0 0 0 
$$ ##$RG_tab1= (0..255)
1 1.1 1.3 1.4 1.6 1.8 2 2.2 2.5 2.8 3.2 3.6 4 4.5 5 5.7 6.3 7.1 8 9 10.1 
11.3 12.7 14.3 16 18 20.2 22.6 25.4 28.5 32 35.9 40.3 45.3 50.8 57 64 
71.8 80.6 90.5 101.6 114 128 143.7 161.3 181 203.2 228.1 256 287.4 322.5 
362 406.4 456.1 512 574.7 645.1 724.1 812.7 912.3 1024 1149.4 1290.2 1448.2 
1625.5 1824.6 2048 2298.8 2580.3 2896.3 3251 3649.1 4096 4597.6 5160.6 
5792.6 6502 7298.2 8192 9195.2 10321.3 11585.2 13004 14596.5 16384 18390.4 
20642.5 23170.5 26008 29193 32768 36780.8 41285.1 46341 -1 -1 -1 -1 -1 
-1 -1 -1 -1 -1 -1 -1 -1 -1 -1 -1 -1 -1 -1 -1 -1 -1 -1 -1 -1 -1 -1 -1 -1 
-1 -1 -1 -1 -1 -1 -1 -1 -1 -1 -1 -1 -1 -1 -1 -1 -1 -1 -1 -1 -1 -1 -1 -1 
-1 -1 -1 -1 -1 -1 -1 -1 -1 -1 -1 -1 -1 -1 -1 -1 -1 -1 -1 -1 -1 -1 -1 -1 
-1 -1 -1 -1 -1 -1 -1 -1 -1 -1 -1 -1 -1 -1 -1 -1 -1 -1 -1 -1 -1 -1 -1 -1 
-1 -1 -1 -1 -1 -1 -1 -1 -1 -1 -1 -1 -1 -1 -1 -1 -1 -1 -1 -1 -1 -1 -1 -1 
-1 -1 -1 -1 -1 -1 -1 -1 -1 -1 -1 -1 -1 -1 -1 -1 -1 -1 -1 -1 -1 -1 -1 -1 
-1 -1 -1 -1 -1 -1 -1 -1 -1 -1 -1 -1 -1 
$$ ##$RG_tab2= (0..255)
-1 -1 -1 -1 -1 -1 -1 -1 -1 -1 -1 -1 -1 -1 -1 -1 -1 -1 -1 -1 -1 -1 -1 -1 
-1 -1 -1 -1 -1 -1 -1 -1 -1 -1 -1 -1 -1 -1 -1 -1 -1 -1 -1 -1 -1 -1 -1 -1 
-1 -1 -1 -1 -1 -1 -1 -1 -1 -1 -1 -1 -1 -1 -1 -1 -1 -1 -1 -1 -1 -1 -1 -1 
-1 -1 -1 -1 -1 -1 -1 -1 -1 -1 -1 -1 -1 -1 -1 -1 -1 -1 -1 -1 -1 -1 -1 -1 
-1 -1 -1 -1 -1 -1 -1 -1 -1 -1 -1 -1 -1 -1 -1 -1 -1 -1 -1 -1 -1 -1 -1 -1 
-1 -1 -1 -1 -1 -1 -1 -1 -1 -1 -1 -1 -1 -1 -1 -1 -1 -1 -1 -1 -1 -1 -1 -1 
-1 -1 -1 -1 -1 -1 -1 -1 -1 -1 -1 -1 -1 -1 -1 -1 -1 -1 -1 -1 -1 -1 -1 -1 
-1 -1 -1 -1 -1 -1 -1 -1 -1 -1 -1 -1 -1 -1 -1 -1 -1 -1 -1 -1 -1 -1 -1 -1 
-1 -1 -1 -1 -1 -1 -1 -1 -1 -1 -1 -1 -1 -1 -1 -1 -1 -1 -1 -1 -1 -1 -1 -1 
-1 -1 -1 -1 -1 -1 -1 -1 -1 -1 -1 -1 -1 -1 -1 -1 -1 -1 -1 -1 -1 -1 -1 -1 
-1 -1 -1 -1 -1 -1 -1 -1 -1 -1 -1 -1 -1 -1 -1 -1 
$$ ##$RG_tab3= (0..255)
-1 -1 -1 -1 -1 -1 -1 -1 -1 -1 -1 -1 -1 -1 -1 -1 -1 -1 -1 -1 -1 -1 -1 -1 
-1 -1 -1 -1 -1 -1 -1 -1 -1 -1 -1 -1 -1 -1 -1 -1 -1 -1 -1 -1 -1 -1 -1 -1 
-1 -1 -1 -1 -1 -1 -1 -1 -1 -1 -1 -1 -1 -1 -1 -1 -1 -1 -1 -1 -1 -1 -1 -1 
-1 -1 -1 -1 -1 -1 -1 -1 -1 -1 -1 -1 -1 -1 -1 -1 -1 -1 -1 -1 -1 -1 -1 -1 
-1 -1 -1 -1 -1 -1 -1 -1 -1 -1 -1 -1 -1 -1 -1 -1 -1 -1 -1 -1 -1 -1 -1 -1 
-1 -1 -1 -1 -1 -1 -1 -1 -1 -1 -1 -1 -1 -1 -1 -1 -1 -1 -1 -1 -1 -1 -1 -1 
-1 -1 -1 -1 -1 -1 -1 -1 -1 -1 -1 -1 -1 -1 -1 -1 -1 -1 -1 -1 -1 -1 -1 -1 
-1 -1 -1 -1 -1 -1 -1 -1 -1 -1 -1 -1 -1 -1 -1 -1 -1 -1 -1 -1 -1 -1 -1 -1 
-1 -1 -1 -1 -1 -1 -1 -1 -1 -1 -1 -1 -1 -1 -1 -1 -1 -1 -1 -1 -1 -1 -1 -1 
-1 -1 -1 -1 -1 -1 -1 -1 -1 -1 -1 -1 -1 -1 -1 -1 -1 -1 -1 -1 -1 -1 -1 -1 
-1 -1 -1 -1 -1 -1 -1 -1 -1 -1 -1 -1 -1 -1 -1 -1 
$$ ##$RG_tab4= (0..255)
-1 -1 -1 -1 -1 -1 -1 -1 -1 -1 -1 -1 -1 -1 -1 -1 -1 -1 -1 -1 -1 -1 -1 -1 
-1 -1 -1 -1 -1 -1 -1 -1 -1 -1 -1 -1 -1 -1 -1 -1 -1 -1 -1 -1 -1 -1 -1 -1 
-1 -1 -1 -1 -1 -1 -1 -1 -1 -1 -1 -1 -1 -1 -1 -1 -1 -1 -1 -1 -1 -1 -1 -1 
-1 -1 -1 -1 -1 -1 -1 -1 -1 -1 -1 -1 -1 -1 -1 -1 -1 -1 -1 -1 -1 -1 -1 -1 
-1 -1 -1 -1 -1 -1 -1 -1 -1 -1 -1 -1 -1 -1 -1 -1 -1 -1 -1 -1 -1 -1 -1 -1 
-1 -1 -1 -1 -1 -1 -1 -1 -1 -1 -1 -1 -1 -1 -1 -1 -1 -1 -1 -1 -1 -1 -1 -1 
-1 -1 -1 -1 -1 -1 -1 -1 -1 -1 -1 -1 -1 -1 -1 -1 -1 -1 -1 -1 -1 -1 -1 -1 
-1 -1 -1 -1 -1 -1 -1 -1 -1 -1 -1 -1 -1 -1 -1 -1 -1 -1 -1 -1 -1 -1 -1 -1 
-1 -1 -1 -1 -1 -1 -1 -1 -1 -1 -1 -1 -1 -1 -1 -1 -1 -1 -1 -1 -1 -1 -1 -1 
-1 -1 -1 -1 -1 -1 -1 -1 -1 -1 -1 -1 -1 -1 -1 -1 -1 -1 -1 -1 -1 -1 -1 -1 
-1 -1 -1 -1 -1 -1 -1 -1 -1 -1 -1 -1 -1 -1 -1 -1 
$$ ##$RG_tab5= (0..255)
-1 -1 -1 -1 -1 -1 -1 -1 -1 -1 -1 -1 -1 -1 -1 -1 -1 -1 -1 -1 -1 -1 -1 -1 
-1 -1 -1 -1 -1 -1 -1 -1 -1 -1 -1 -1 -1 -1 -1 -1 -1 -1 -1 -1 -1 -1 -1 -1 
-1 -1 -1 -1 -1 -1 -1 -1 -1 -1 -1 -1 -1 -1 -1 -1 -1 -1 -1 -1 -1 -1 -1 -1 
-1 -1 -1 -1 -1 -1 -1 -1 -1 -1 -1 -1 -1 -1 -1 -1 -1 -1 -1 -1 -1 -1 -1 -1 
-1 -1 -1 -1 -1 -1 -1 -1 -1 -1 -1 -1 -1 -1 -1 -1 -1 -1 -1 -1 -1 -1 -1 -1 
-1 -1 -1 -1 -1 -1 -1 -1 -1 -1 -1 -1 -1 -1 -1 -1 -1 -1 -1 -1 -1 -1 -1 -1 
-1 -1 -1 -1 -1 -1 -1 -1 -1 -1 -1 -1 -1 -1 -1 -1 -1 -1 -1 -1 -1 -1 -1 -1 
-1 -1 -1 -1 -1 -1 -1 -1 -1 -1 -1 -1 -1 -1 -1 -1 -1 -1 -1 -1 -1 -1 -1 -1 
-1 -1 -1 -1 -1 -1 -1 -1 -1 -1 -1 -1 -1 -1 -1 -1 -1 -1 -1 -1 -1 -1 -1 -1 
-1 -1 -1 -1 -1 -1 -1 -1 -1 -1 -1 -1 -1 -1 -1 -1 -1 -1 -1 -1 -1 -1 -1 -1 
-1 -1 -1 -1 -1 -1 -1 -1 -1 -1 -1 -1 -1 -1 -1 -1 
$$ ##$RG_tab6= (0..255)
-1 -1 -1 -1 -1 -1 -1 -1 -1 -1 -1 -1 -1 -1 -1 -1 -1 -1 -1 -1 -1 -1 -1 -1 
-1 -1 -1 -1 -1 -1 -1 -1 -1 -1 -1 -1 -1 -1 -1 -1 -1 -1 -1 -1 -1 -1 -1 -1 
-1 -1 -1 -1 -1 -1 -1 -1 -1 -1 -1 -1 -1 -1 -1 -1 -1 -1 -1 -1 -1 -1 -1 -1 
-1 -1 -1 -1 -1 -1 -1 -1 -1 -1 -1 -1 -1 -1 -1 -1 -1 -1 -1 -1 -1 -1 -1 -1 
-1 -1 -1 -1 -1 -1 -1 -1 -1 -1 -1 -1 -1 -1 -1 -1 -1 -1 -1 -1 -1 -1 -1 -1 
-1 -1 -1 -1 -1 -1 -1 -1 -1 -1 -1 -1 -1 -1 -1 -1 -1 -1 -1 -1 -1 -1 -1 -1 
-1 -1 -1 -1 -1 -1 -1 -1 -1 -1 -1 -1 -1 -1 -1 -1 -1 -1 -1 -1 -1 -1 -1 -1 
-1 -1 -1 -1 -1 -1 -1 -1 -1 -1 -1 -1 -1 -1 -1 -1 -1 -1 -1 -1 -1 -1 -1 -1 
-1 -1 -1 -1 -1 -1 -1 -1 -1 -1 -1 -1 -1 -1 -1 -1 -1 -1 -1 -1 -1 -1 -1 -1 
-1 -1 -1 -1 -1 -1 -1 -1 -1 -1 -1 -1 -1 -1 -1 -1 -1 -1 -1 -1 -1 -1 -1 -1 
-1 -1 -1 -1 -1 -1 -1 -1 -1 -1 -1 -1 -1 -1 -1 -1 
$$ ##$RG_tab7= (0..255)
-1 -1 -1 -1 -1 -1 -1 -1 -1 -1 -1 -1 -1 -1 -1 -1 -1 -1 -1 -1 -1 -1 -1 -1 
-1 -1 -1 -1 -1 -1 -1 -1 -1 -1 -1 -1 -1 -1 -1 -1 -1 -1 -1 -1 -1 -1 -1 -1 
-1 -1 -1 -1 -1 -1 -1 -1 -1 -1 -1 -1 -1 -1 -1 -1 -1 -1 -1 -1 -1 -1 -1 -1 
-1 -1 -1 -1 -1 -1 -1 -1 -1 -1 -1 -1 -1 -1 -1 -1 -1 -1 -1 -1 -1 -1 -1 -1 
-1 -1 -1 -1 -1 -1 -1 -1 -1 -1 -1 -1 -1 -1 -1 -1 -1 -1 -1 -1 -1 -1 -1 -1 
-1 -1 -1 -1 -1 -1 -1 -1 -1 -1 -1 -1 -1 -1 -1 -1 -1 -1 -1 -1 -1 -1 -1 -1 
-1 -1 -1 -1 -1 -1 -1 -1 -1 -1 -1 -1 -1 -1 -1 -1 -1 -1 -1 -1 -1 -1 -1 -1 
-1 -1 -1 -1 -1 -1 -1 -1 -1 -1 -1 -1 -1 -1 -1 -1 -1 -1 -1 -1 -1 -1 -1 -1 
-1 -1 -1 -1 -1 -1 -1 -1 -1 -1 -1 -1 -1 -1 -1 -1 -1 -1 -1 -1 -1 -1 -1 -1 
-1 -1 -1 -1 -1 -1 -1 -1 -1 -1 -1 -1 -1 -1 -1 -1 -1 -1 -1 -1 -1 -1 -1 -1 
-1 -1 -1 -1 -1 -1 -1 -1 -1 -1 -1 -1 -1 -1 -1 -1 
$$ ##$RG_tab8= (0..255)
-1 -1 -1 -1 -1 -1 -1 -1 -1 -1 -1 -1 -1 -1 -1 -1 -1 -1 -1 -1 -1 -1 -1 -1 
-1 -1 -1 -1 -1 -1 -1 -1 -1 -1 -1 -1 -1 -1 -1 -1 -1 -1 -1 -1 -1 -1 -1 -1 
-1 -1 -1 -1 -1 -1 -1 -1 -1 -1 -1 -1 -1 -1 -1 -1 -1 -1 -1 -1 -1 -1 -1 -1 
-1 -1 -1 -1 -1 -1 -1 -1 -1 -1 -1 -1 -1 -1 -1 -1 -1 -1 -1 -1 -1 -1 -1 -1 
-1 -1 -1 -1 -1 -1 -1 -1 -1 -1 -1 -1 -1 -1 -1 -1 -1 -1 -1 -1 -1 -1 -1 -1 
-1 -1 -1 -1 -1 -1 -1 -1 -1 -1 -1 -1 -1 -1 -1 -1 -1 -1 -1 -1 -1 -1 -1 -1 
-1 -1 -1 -1 -1 -1 -1 -1 -1 -1 -1 -1 -1 -1 -1 -1 -1 -1 -1 -1 -1 -1 -1 -1 
-1 -1 -1 -1 -1 -1 -1 -1 -1 -1 -1 -1 -1 -1 -1 -1 -1 -1 -1 -1 -1 -1 -1 -1 
-1 -1 -1 -1 -1 -1 -1 -1 -1 -1 -1 -1 -1 -1 -1 -1 -1 -1 -1 -1 -1 -1 -1 -1 
-1 -1 -1 -1 -1 -1 -1 -1 -1 -1 -1 -1 -1 -1 -1 -1 -1 -1 -1 -1 -1 -1 -1 -1 
-1 -1 -1 -1 -1 -1 -1 -1 -1 -1 -1 -1 -1 -1 -1 -1 
$$ ##$ROUTER= 3
$$ ##$RX22TY= <tty10>
$$ ##$SCMTY= <no>
$$ ##$SPECTR= 5
$$ ##$SY2FLAG= 0
$$ ##$TFXNUM= 0
$$ ##$TRIPLO2= 0
$$ ##$VTUTY= <tty05>
$$ ##$WBREFAM= (0..15)
100 100 100 100 100 100 100 100 100 100 100 100 100 100 100 100 
$$ ##$WBREFPH= (0..15)
0 0 0 0 0 0 0 0 0 0 0 0 0 0 0 0 
$$ ##$XFAC= 2
$$ ##END=
##$RELAX= 
$$ Bruker specific parameters
$$ --------------------------
##$DU= <P:\NMR-data>
##$EXPNO= 1
##$NAME= <NMR_polar_TCDD_p30.2D>
##$PROCNO= 1
##$TYPE= <nmr>
##$USER= <Ainhoa_raw_data>
##$ACQT0= -4.83829889523336
##$AMP= (0..31)
100 100 100 100 100 100 100 100 100 100 100 100 100 100 100 100 100 100
100 100 100 100 100 100 100 100 100 100 100 100 100 100
##$ANAVPT= -1
##$AQSEQ= 0
##$AQ_mod= 3
##$AUNM= <au_zg>
##$AUTOPOS= <17 >
##$BF1= 400.13
##$BF2= 100.612769
##$BF3= 400.13
##$BF4= 400.13
##$BF5= 500.13
##$BF6= 500.13
##$BF7= 500.13
##$BF8= 500.13
##$BYTORDA= 0
##$CFDGTYP= 0
##$CFRGTYP= 5
##$CHEMSTR= <none>
##$CNST= (0..63)
1 1 145 1 1 1 1 1 1 1 1 1 1 1 1 1 1 1 1 1 1 1 1 1 1 1 1 1 1 1 1 1 1 1 1
1 1 1 1 1 1 1 1 1 1 1 1 1 1 1 1 1 1 1 1 1 1 1 1 1 1 1 1 1
##$CPDPRG= <>
##$CPDPRG1= <>
##$CPDPRG2= <>
##$CPDPRG3= <>
##$CPDPRG4= <mlev>
##$CPDPRG5= <mlev>
##$CPDPRG6= <mlev>
##$CPDPRG7= <mlev>
##$CPDPRG8= <mlev>
##$CPDPRGB= <>
##$CPDPRGT= <>
##$D= (0..63)
0 2 0 0 0 0 0 0 0 0.06 0 0 2e-005 0 0 0 0.0002 0 0 0 0 0 0 0 0 0 0 0 0
0 0 0 0 0 0 0 0 0 0 0 0 0 0 0 0 0 0 0 0 0 0 0 0 0 0 0 0 0 0 0 0 0 0 0
##$DATE= 1214953481
##$DBL= (0..7)
120 120 120 120 120 120 120 120
##$DBP= (0..7)
150 150 150 150 150 150 150 150
##$DBP07= 0
##$DBPNAM0= <>
##$DBPNAM1= <>
##$DBPNAM2= <>
##$DBPNAM3= <>
##$DBPNAM4= <>
##$DBPNAM5= <>
##$DBPNAM6= <>
##$DBPNAM7= <>
##$DBPOAL= (0..7)
0.5 0.5 0.5 0.5 0.5 0.5 0.5 0.5
##$DBPOFFS= (0..7)
0 0 0 0 0 0 0 0
##$DE= 6
##$DECBNUC= <off>
##$DECIM= 24
##$DECNUC= <off>
##$DECSTAT= 4
##$DIGMOD= 0
##$DIGTYP= 7
##$DL= (0..7)
0 120 120 120 120 120 120 120
##$DP= (0..7)
150 150 150 150 150 150 150 150
##$DP07= 0
##$DPNAME0= <>
##$DPNAME1= <>
##$DPNAME2= <>
##$DPNAME3= <>
##$DPNAME4= <>
##$DPNAME5= <>
##$DPNAME6= <>
##$DPNAME7= <>
##$DPOAL= (0..7)
0.5 0.5 0.5 0.5 0.5 0.5 0.5 0.5
##$DPOFFS= (0..7)
0 0 0 0 0 0 0 0
##$DQDMODE= 0
##$DR= 18
##$DS= 4
##$DSLIST= <SSSSSSSSSSSSSSS>
##$DSPFIRM= 0
##$DSPFVS= -1
##$DTYPA= 0
##$EXP= <AID_d2o>
##$F1LIST= <111111111111111>
##$F2LIST= <222222222222222>
##$F3LIST= <333333333333333>
##$FCUCHAN= (0..9)
0 2 1 0 0 0 0 0 0 0
##$FL1= 90
##$FL2= 90
##$FL3= 90
##$FL4= 90
##$FOV= 20
##$FQ1LIST= <freqlist>
##$FQ2LIST= <freqlist>
##$FQ3LIST= <freqlist>
##$FQ4LIST= <freqlist>
##$FQ5LIST= <freqlist>
##$FQ6LIST= <freqlist>
##$FQ7LIST= <freqlist>
##$FQ8LIST= <freqlist>
##$FRQLO3= 1882485.02994012
##$FRQLO3N= 0
##$FS= (0..7)
83 83 83 83 83 83 83 83
##$FTLPGN= 0
##$FW= 90000
##$FnMODE= 0
##$FnTYPE= 0
##$GP031= 0
##$GPNAM0= <sine.100>
##$GPNAM1= <sine.100>
##$GPNAM10= <sine.100>
##$GPNAM11= <sine.100>
##$GPNAM12= <sine.100>
##$GPNAM13= <sine.100>
##$GPNAM14= <sine.100>
##$GPNAM15= <sine.100>
##$GPNAM16= <sine.100>
##$GPNAM17= <sine.100>
##$GPNAM18= <sine.100>
##$GPNAM19= <sine.100>
##$GPNAM2= <sine.100>
##$GPNAM20= <sine.100>
##$GPNAM21= <sine.100>
##$GPNAM22= <sine.100>
##$GPNAM23= <sine.100>
##$GPNAM24= <sine.100>
##$GPNAM25= <sine.100>
##$GPNAM26= <sine.100>
##$GPNAM27= <sine.100>
##$GPNAM28= <sine.100>
##$GPNAM29= <sine.100>
##$GPNAM3= <sine.100>
##$GPNAM30= <sine.100>
##$GPNAM31= <sine.100>
##$GPNAM4= <sine.100>
##$GPNAM5= <sine.100>
##$GPNAM6= <sine.100>
##$GPNAM7= <sine.100>
##$GPNAM8= <sine.100>
##$GPNAM9= <sine.100>
##$GPX= (0..31)
0 0 0 0 0 0 0 0 0 0 0 0 0 0 0 0 0 0 0 0 0 0 0 0 0 0 0 0 0 0 0 0
##$GPY= (0..31)
0 0 0 0 0 0 0 0 0 0 0 0 0 0 0 0 0 0 0 0 0 0 0 0 0 0 0 0 0 0 0 0
##$GPZ= (0..31)
0 0 0 0 0 0 0 0 0 0 0 0 0 0 0 0 0 0 0 0 0 0 0 0 0 0 0 0 0 0 0 0
##$GRDPROG= <>
##$GRPDLY= -1
##$HDDUTY= 20
##$HDRATE= 20
##$HGAIN= (0..3)
0 0 0 0
##$HL1= 1
##$HL2= 35
##$HL3= 16
##$HL4= 17
##$HOLDER= 0
##$HPMOD= (0..7)
0 0 0 0 0 0 0 0
##$HPPRGN= 0
##$IN= (0..63)
0.001 0.001 0.001 0.001 0.001 0.001 0.001 0.001 0.001 0.001 0.001 0.001
0.001 0.001 0.001 0.001 0.001 0.001 0.001 0.001 0.001 0.001 0.001 0.001
0.001 0.001 0.001 0.001 0.001 0.001 0.001 0.001 0.001 0.001 0.001 0.001
0.001 0.001 0.001 0.001 0.001 0.001 0.001 0.001 0.001 0.001 0.001 0.001
0.001 0.001 0.001 0.001 0.001 0.001 0.001 0.001 0.001 0.001 0.001 0.001
0.001 0.001 0.001 0.001
##$INF= (0..7)
0 0 0 0 0 0 0 0
##$INP= (0..63)
0 0 0 0 0 0 0 0 0 0 0 0 0 0 0 0 0 0 0 0 0 0 0 0 0 0 0 0 0 0 0 0 0 0 0 0
0 0 0 0 0 0 0 0 0 0 0 0 0 0 0 0 0 0 0 0 0 0 0 0 0 0 0 0
##$INSTRUM= <avance400>
##$L= (0..31)
1 1 1 1 1 1 1 1 1 1 1 1 1 1 1 1 1 1 1 1 1 1 1 1 1 1 1 1 1 1 1 1
##$LFILTER= 200
##$LGAIN= -5
##$LINPSTP= 10
##$LOCKED= yes
##$LOCKFLD= 3193
##$LOCKGN= 97.3000030517578
##$LOCKPOW= -25
##$LOCKPPM= 4.69999980926514
##$LOCNUC= <2H>
##$LOCPHAS= 356
##$LOCSHFT= yes
##$LOCSW= 0
##$LTIME= 0.200000002980232
##$MASR= 4200
##$MASRLST= <masrlst>
##$NBL= 1
##$NC= -2
##$NLOGCH= 1
##$NS= 1024
##$NUC1= <1H>
##$NUC2= <13C>
##$NUC3= <off>
##$NUC4= <off>
##$NUC5= <off>
##$NUC6= <off>
##$NUC7= <off>
##$NUC8= <off>
##$NUCLEI= 0
##$NUCLEUS= <off>
##$O1= 1885.29
##$O2= 4979.85804243228
##$O3= 1900.52349393
##$O4= 1900.52349393
##$O5= 0
##$O6= 0
##$O7= 0
##$O8= 0
##$OBSCHAN= (0..9)
0 0 0 0 0 0 0 0 0 0
##$OVERFLW= 0
##$P= (0..63)
7.6 7.6 15.2 14.9 29.8 16.5 25 50 0 0 0 0 0 0 0 200000 1000 2500 0 600
2500 0 0 0 0 200 0 7.6 1000 0 0 0 0 0 0 0 0 0 0 0 0 0 0 0 0 0 0 0 0 0 0
0 0 0 0 0 0 0 0 0 0 0 0 0
##$PACOIL= (0..15)
0 0 0 0 0 0 0 0 0 0 0 0 0 0 0 0
##$PAPS= 2
##$PARMODE= 0
##$PCPD= (0..9)
100 100 70 100 100 100 100 100 100 100
##$PHCOR= (0..31)
0 0 0 0 0 0 0 0 0 0 0 0 0 0 0 0 0 0 0 0 0 0 0 0 0 0 0 0 0 0 0 0
##$PHLIST= <>
##$PHP= 1
##$PH_ref= 0
##$PL= (0..63)
120 0 -4 120 120 120 120 120 120 80 10.34 22.38 9 120 120 120 120 120 0
120 120 120 120 120 120 120 120 22.38 120 120 9 120 120 120 120 120 120
120 120 120 120 120 120 120 120 120 120 120 120 120 120 120 120 120 120
120 120 120 120 120 120 120 120 120
##$PLSTEP= 0.1
##$PLSTRT= -6
##$POWMOD= 0
##$PQPHASE= 0
##$PQSCALE= 0
##$PR= 1
##$PRECHAN= (0..15)
-1 1 2 -1 -1 -1 -1 -1 -1 -1 -1 -1 -1 -1 -1 -1
##$PRGAIN= 0
##$PROBHD= <5 mm PABBI 1H-BB Z-GRD Z811201/0006
>
##$PROSOL= no
##$PULPROG= <zgpr>
##$PW= 0
##$PYNM= <acqu.py>
##$QNP= 1
##$RD= 0
##$RECCHAN= (0..15)
-1 -1 -1 -1 -1 -1 -1 -1 -1 -1 -1 -1 -1 -1 -1 -1
##$RECPH= 0
##$RECPRE= (0..15)
-1 -1 -1 -1 -1 -1 -1 -1 -1 -1 -1 -1 -1 -1 -1 -1
##$RECPRFX= (0..15)
-1 -1 -1 -1 -1 -1 -1 -1 -1 -1 -1 -1 -1 -1 -1 -1
##$RECSEL= (0..15)
0 0 0 0 0 0 0 0 0 0 0 0 0 0 0 0
##$RG= 512
##$RO= 0
##$ROUTWD1= (0..23)
0 0 0 0 0 0 0 0 0 0 0 0 0 0 0 0 0 0 0 0 1 1 0 0
##$ROUTWD2= (0..23)
0 0 0 0 0 1 0 0 0 0 0 0 0 0 0 0 0 0 1 0 1 1 0 0
##$RSEL= (0..9)
0 1 2 0 0 0 0 0 0 0
##$S= (0..7)
83 4 83 83 83 83 83 83
##$SEOUT= 0
##$SFO1= 400.13188529
##$SFO2= 100.617748858042
##$SFO3= 400.131900523494
##$SFO4= 400.131900523494
##$SFO5= 500.13
##$SFO6= 500.13
##$SFO7= 500.13
##$SFO8= 500.13
##$SOLVENT= <D2O>
##$SP= (0..31)
1 120 120 120 0 0 120 120 0 0 0 120 0 0 120 0 150 150 120 120.87 118.96
122.27 114.95 150 150 150 150 150 150 120 120 120
##$SP07= 0
##$SPECTR= 0
##$SPNAM0= <gauss>
##$SPNAM1= <Gaus1.1000>
##$SPNAM10= <gauss>
##$SPNAM11= <Gaus1.1000>
##$SPNAM12= <gauss>
##$SPNAM13= <gauss>
##$SPNAM14= <Gaus1.1000>
##$SPNAM15= <Gaus1.1000>
##$SPNAM16= <gauss>
##$SPNAM17= <gauss>
##$SPNAM18= <Gaus1.1000>
##$SPNAM19= <Gaus1.1000>
##$SPNAM2= <Gaus1.1000>
##$SPNAM20= <Gaus1.1000>
##$SPNAM21= <Gaus1.1000>
##$SPNAM22= <Gaus1.1000>
##$SPNAM23= <gauss>
##$SPNAM24= <gauss>
##$SPNAM25= <gauss>
##$SPNAM26= <gauss>
##$SPNAM27= <gauss>
##$SPNAM28= <gauss>
##$SPNAM29= <Gaus1.1000>
##$SPNAM3= <Gaus1.1000>
##$SPNAM30= <Gaus1.1000>
##$SPNAM31= <Gaus1.1000>
##$SPNAM4= <gauss>
##$SPNAM5= <gauss>
##$SPNAM6= <Gaus1.1000>
##$SPNAM7= <Gaus1.1000>
##$SPNAM8= <gauss>
##$SPNAM9= <gauss>
##$SPOAL= (0..31)
0.5 0.5 0.5 0.5 0.5 0.5 0.5 0.5 0.5 0.5 0.5 0.5 0.5 0.5 0.5 0.5 0.5 0.5
0.5 0.5 0.5 0.5 0.5 0.5 0.5 0.5 0.5 0.5 0.5 0.5 0.5 0.5
##$SPOFFS= (0..31)
0 0 0 0 0 0 0 0 0 0 0 0 0 0 0 0 0 0 0 0 0 0 0 0 0 0 0 0 0 0 0 0
##$SUBNAM0= <"">
##$SUBNAM1= <"">
##$SUBNAM2= <"">
##$SUBNAM3= <"">
##$SUBNAM4= <"">
##$SUBNAM5= <"">
##$SUBNAM6= <"">
##$SUBNAM7= <"">
##$SUBNAM8= <"">
##$SUBNAM9= <"">
##$SW= 12.4709380669908
##$SWIBOX= (0..15)
0 1 2 0 0 0 0 0 0 0 0 0 0 0 0 0
##$SW_h= 4990.01996007984
##$SWfinal= 0
##$TD= 16244
##$TD0= 1
##$TE= 301.7
##$TE2= 300
##$TE3= 300
##$TEG= 300
##$TL= (0..7)
0 120 120 120 120 120 120 120
##$TP= (0..7)
150 150 150 150 150 150 150 150
##$TP07= 0
##$TPNAME0= <>
##$TPNAME1= <>
##$TPNAME2= <>
##$TPNAME3= <>
##$TPNAME4= <>
##$TPNAME5= <>
##$TPNAME6= <>
##$TPNAME7= <>
##$TPOAL= (0..7)
0.5 0.5 0.5 0.5 0.5 0.5 0.5 0.5
##$TPOFFS= (0..7)
0 0 0 0 0 0 0 0
##$TUNHIN= 0
##$TUNHOUT= 0
##$TUNXOUT= 0
##$USERA1= <user>
##$USERA2= <user>
##$USERA3= <user>
##$USERA4= <user>
##$USERA5= <user>
##$V9= 5
##$VALIST= <valist>
##$VCLIST= <CCCCCCCCCCCCCCC>
##$VD= 0
##$VDLIST= <DDDDDDDDDDDDDDD>
##$VPLIST= <PPPPPPPPPPPPPPP>
##$VTLIST= <TTTTTTTTTTTTTTT>
##$WBST= 1024
##$WBSW= 15.53612
##$XGAIN= (0..3)
0 0 0 0
##$XL= 0
##$YL= 0
##$YMAX_a= 29568491
##$YMIN_a= -23655360
##$ZGOPTNS= <>
##$ZL1= 120
##$ZL2= 120
##$ZL3= 120
##$ZL4= 120
##$ABSF1= 10
##$ABSF2= 0
##$ABSG= 5
##$ABSL= 3
##$ALPHA= 0
##$AQORDER= 0
##$ASSFAC= 0
##$ASSFACI= 0
##$ASSFACX= 0
##$ASSWID= 0
##$AUNMP= <proc_1H_AID>
##$AXLEFT= 0
##$AXNAME= <>
##$AXNUC= <off>
##$AXRIGHT= 0
##$AXTYPE= 0
##$AXUNIT= <>
##$AZFE= 0.1
##$AZFW= 0.1
##$BCFW= 1
##$BC_mod= 2
##$BYTORDP= 0
##$COROFFS= 0
##$CY= 12.5
##$DATMOD= 1
##$DC= 2
##$DFILT= <>
##$DTYPP= 0
##$F1P= 9.9967504570787
##$F2P= -9.53364507338961e-007
##$FCOR= 1
##$FTSIZE= 65536
##$FT_mod= 4
##$GAMMA= 1
##$GB= 0
##$INTBC= 1
##$INTSCL= 1
##$ISEN= 128
##$LB= 1
##$LEV0= 0
##$LPBIN= 0
##$MAXI= 10000
##$MC2= 0
##$MEAN= 0
##$ME_mod= 0
##$MI= 0.02
##$NCOEF= 0
##$NC_proc= 0
##$NLEV= 6
##$NOISF1= 8.174992
##$NOISF2= 6.675002
##$NSP= 1
##$NTH_PI= 0
##$NZP= 0
##$OFFSET= 12.28285
##$PC= 1
##$PHC0= -5.882288
##$PHC1= -12.95239
##$PH_mod= 0
##$PKNL= yes
##$PPARMOD= 0
##$PPDIAG= 0
##$PPIPTYP= 0
##$PPMPNUM= 100
##$PPRESOL= 1
##$PSCAL= 0
##$PSIGN= 0
##$PYNMP= <proc.py>
##$REVERSE= no
##$SF= 400.129461838569
##$SI= 65536
##$SIGF1= 5.6
##$SIGF2= 5.2
##$SINO= 400
##$SIOLD= 65536
##$SPECTYP= <>
##$SREGLST= <1H.D2O>
##$SSB= 2
##$STSI= 0
##$STSR= 0
##$SW_p= 4990.01996007983
##$SYMM= 0
##$S_DEV= 0
##$TDeff= 16244
##$TDoff= 0
##$TI= <>
##$TILT= no
##$TM1= 0
##$TM2= 0
##$TOPLEV= 0
##$USERP1= <user>
##$USERP2= <user>
##$USERP3= <user>
##$USERP4= <user>
##$USERP5= <user>
##$WDW= 4
##$XDIM= 8192
##$YMAX_p= 0
##$YMIN_p= 0
##$CURPLOT= <\\rik006s\net8_hp>
##$CURPRIN= <$\\rik006s\net8_hp>
##$DFORMAT= <normdp>
##$LAYOUT= <+/1d_h.xwp>
##$LFORMAT= <normlp>
##$PFORMAT= <normpl>
##$SURQMSG= 1
$$ End of Bruker specific parameters
$$ ---------------------------------
##NTUPLES= NMR FID
##VAR_NAME=  TIME,          FID/REAL,        FID/IMAG
##SYMBOL=    X,             R,               I
##VAR_TYPE=  INDEPENDENT,   DEPENDENT,       DEPENDENT
##VAR_FORM=  AFFN,          ASDF,            ASDF
##VAR_DIM=   8122,          8122,            8122
##UNITS=     SECONDS,       ARBITRARY UNITS, ARBITRARY UNITS
##FACTOR=    0.0002004,     1,               1
##FIRST=     0,             21085359,        -5303447
##LAST=      1.6274484,     3011194,         1019681
##MIN=       0,             -23655360,       -23655360
##MAX=       1.6274484,     27876333,        27876333
$$ Real data points
##PAGE= N=1
##DATA TABLE= (X++(R..R)), XYDATA
0 21085359
1 27876333
2 21126778
3 23523823
4 24335936
5 25073646
6 21543462
7 22645462
8 25295294
9 25765723
10 25016322
11 23450297
12 23445590
13 26470684
14 24507710
15 23450725
16 23556337
17 24454056
18 25228517
19 22813742
20 21634386
21 24747633
22 25141925
23 25046349
24 23229361
25 23564243
26 25798576
27 24012808
28 22099444
29 23164676
30 23599669
31 25237894
32 23557704
33 22479910
34 24320243
35 24669672
36 24201838
37 22716943
38 21768425
39 24775778
40 24103578
41 22453919
42 22925241
43 23462398
44 24561226
45 23123528
46 21417325
47 23839049
48 24178805
49 23662933
50 22441150
51 21711750
52 24323469
53 24141773
54 21666604
55 21845650
56 22388126
57 24613777
58 23588862
59 20664684
60 22227403
61 23980986
62 23878769
63 22517717
64 20418143
65 23075536
66 23850624
67 22032076
68 21633741
69 21645072
70 22915610
71 22952435
72 20657887
73 22059633
74 23055316
75 22729818
76 22066672
77 20245455
78 22269850
79 23878833
80 21615863
81 20802281
82 20741826
83 22809462
84 23412226
85 19968904
86 20116517
87 21976739
88 22207923
89 21779962
90 19731907
91 21374209
92 23366980
93 21345577
94 20372469
95 19991904
96 21252525
97 22777180
98 20085805
99 19549518
100 20957109
101 21547030
102 21873161
103 19737512
104 20254496
105 22675313
106 20982255
107 19611904
108 19087032
109 20205875
110 21860439
111 19181476
112 18320950
113 20642903
114 21759055
115 21990601
116 19129399
117 18390543
118 21109657
119 20629840
120 19336482
121 18360407
122 18879765
123 21637003
124 20130202
125 18263022
126 19288944
127 20050817
128 20922969
129 18989488
130 17855244
131 20496704
132 20039528
133 18490854
134 17626255
135 17859244
136 20674937
137 19918518
138 17869941
139 18826271
140 19516271
141 20436332
142 18361955
143 15975783
144 18589336
145 19747081
146 18732665
147 17517543
148 16877251
149 19683571
150 19426114
151 16736347
152 17351763
153 18388468
154 19711224
155 18552466
156 15774019
157 17579981
158 18783649
159 18054095
160 17125941
161 15808648
162 18187997
163 19290716
164 16879616
165 16569678
166 16926484
167 18450741
168 18149221
169 14963039
170 16131402
171 18127282
172 17652189
173 16569280
174 14760449
175 16878293
176 18703340
177 16461199
178 15783442
179 15878595
180 17065504
181 17764357
182 15000824
183 15163783
184 16655792
185 16472806
186 16271888
187 14631958
188 15812205
189 17886704
190 15807807
191 14720846
192 14759431
193 16000614
194 17179883
195 14446447
196 14065070
197 16144898
198 16276090
199 15894509
200 13799095
201 14208784
202 16682150
203 15278115
204 14060783
205 13937041
206 14804826
207 16653993
208 14414032
209 13084407
210 14780392
211 15266967
212 15344921
213 13318314
214 12835649
215 15434975
216 14600842
217 13392472
218 13344412
219 13801073
220 15657269
221 14027214
222 12400211
223 13843050
224 14042406
225 14151977
226 12506489
227 11638389
228 14572260
229 14588060
230 12902009
231 12377124
232 12645786
233 14914839
234 13525660
235 10991055
236 12365238
237 13334487
238 13732969
239 12281152
240 10613390
241 13160016
242 13790478
243 12358892
244 11802549
245 11433736
246 13548261
247 13164163
248 10341077
249 11013646
250 12047160
251 12948534
252 12051491
253  9743707
254 11839035
255 13258602
256 11782407
257 10752478
258  9950344
259 12138499
260 12788867
261 10153413
262 10403553
263 11247674
264 11839658
265 11357027
266  8875198
267 10355816
268 12218294
269 11210060
270 10316401
271  9125616
272 10849637
273 12180351
274  9400533
275  8832149
276  9832777
277 11031533
278 11280059
279  8541458
280  9064225
281 11187957
282 10409977
283  9458686
284  8037519
285  9394413
286 11518445
287  9185601
288  7936234
289  8586534
290  9782817
291 10825971
292  8198468
293  7681644
294  9933397
295  9880850
296  9161816
297  7335230
298  7667441
299 10177486
300  8655728
301  7304152
302  7855299
303  8785946
304 10045344
305  7734147
306  6475518
307  8562689
308  8768086
309  8320981
310  6683729
311  6494371
312  9390990
313  8613609
314  6694673
315  6639272
316  7218553
317  8961488
318  7261809
319  5398826
320  7332124
321  8003325
322  7807257
323  6285776
324  5315756
325  8077066
326  8042701
327  6031763
328  5652374
329  5888527
330  7841948
331  6918114
332  4565985
333  5985174
334  6965187
335  7288143
336  6214571
337  4444900
338  6474008
339  7005565
340  5214218
341  4824073
342  4801776
343  6703459
344  6485065
345  3997467
346  5002079
347  6026824
348  6190365
349  5416080
350  3413037
351  5151351
352  6287077
353  4636097
354  4052916
355  3745309
356  5553716
357  6118575
358  3447364
359  3805426
360  4988862
361  5264971
362  4686718
363  2446115
364  3796385
365  5656261
366  4267358
367  3392643
368  2721166
369  4220286
370  5506140
371  2986194
372  2549396
373  3668843
374  4224772
375  4321764
376  2019815
377  2509180
378  4583351
379  3497747
380  2574917
381  1813176
382  2880202
383  4615807
384  2415157
385  1581419
386  2793677
387  3423023
388  3706071
389  1283559
390  1032373
391  3477982
392  2948125
393  1915216
394   963504
395  1701520
396  3932270
397  2101948
398   548342
399  1594886
400  2361416
401  3085435
402   868290
403  -195759
404  2195364
405  2262714
406  1381991
407   257328
408   316469
409  3022708
410  2099974
411   -14760
412   271095
413   871501
414  2073815
415   460520
416 -1177552
417  1089043
418  1674981
419   921138
420  -211864
421  -803461
422  1570512
423  1204355
424  -962303
425  -642527
426    30553
427  1497321
428   362007
429 -2039343
430  -399507
431   711296
432   266348
433  -826993
434 -2048009
435   252182
436   831565
437 -1389971
438 -1623406
439 -1145446
440   467869
441    58141
442 -2669936
443 -1599652
444  -205978
445  -482076
446 -1456952
447 -3185489
448 -1243281
449   319736
450 -1505149
451 -2237371
452 -2297101
453  -828575
454  -466026
455 -3289706
456 -2993360
457 -1319122
458 -1132282
459 -1679153
460 -3668203
461 -2479634
462  -576751
463 -2139484
464 -3056362
465 -3366385
466 -2201377
467 -1045674
468 -3471197
469 -3917377
470 -2486096
471 -2073287
472 -2136998
473 -4111567
474 -3645921
475 -1488436
476 -2865359
477 -4057747
478 -4314749
479 -3170042
480 -1612913
481 -3909530
482 -4908373
483 -3365245
484 -2861799
485 -2751345
486 -4804562
487 -5135849
488 -2698717
489 -3111535
490 -4154666
491 -4938715
492 -4665923
493 -2617672
494 -4026877
495 -5576938
496 -4621112
497 -4144985
498 -3573198
499 -5115216
500 -5915909
501 -3545419
502 -3735735
503 -4919617
504 -5523747
505 -5457762
506 -3577075
507 -4796474
508 -6619000
509 -5473036
510 -4787146
511 -4161652
512 -5533601
513 -6917469
514 -4674788
515 -4236366
516 -5462564
517 -6395551
518 -6822908
519 -4570360
520 -4856770
521 -7198250
522 -6709236
523 -5786832
524 -4671806
525 -5574311
526 -7724792
527 -6109559
528 -5212734
529 -6156402
530 -6929415
531 -7688089
532 -5673103
533 -5191772
534 -7458904
535 -7364609
536 -6636286
537 -5626666
538 -6220915
539 -8652506
540 -7288564
541 -5666588
542 -6468379
543 -7442856
544 -8620981
545 -6856330
546 -5639100
547 -7752249
548 -8174568
549 -7716582
550 -6738026
551 -6501303
552 -8905259
553 -8453795
554 -6810989
555 -7115882
556 -7689016
557 -9081464
558 -7932764
559 -6301749
560 -8431416
561 -9364925
562 -8671121
563 -7343550
564 -6759957
565 -9363030
566 -9404944
567 -7352094
568 -7565666
569 -8412766
570 -10125099
571 -9388110
572 -7069655
573 -8391850
574 -9614673
575 -9572448
576 -8645112
577 -7174227
578 -9256110
579 -10437079
580 -8840775
581 -8386452
582 -8463314
583 -10265771
584 -10557181
585 -8091253
586 -8803477
587 -10144743
588 -10112522
589 -9412918
590 -8024861
591 -9899701
592 -11264930
593 -9479904
594 -8993649
595 -9170316
596 -10770981
597 -11405000
598 -8761178
599 -8858250
600 -10700173
601 -11441008
602 -10998729
603 -8595696
604 -9445072
605 -11779952
606 -10869653
607 -9906338
608 -9345220
609 -10664564
610 -12331713
611 -10260762
612 -9629627
613 -10913365
614 -11524699
615 -11787231
616 -9853208
617 -9862382
618 -11986461
619 -11427776
620 -10674802
621 -10143736
622 -11056209
623 -13057183
624 -11314626
625 -10085629
626 -11337690
627 -12019830
628 -12360357
629 -10565468
630 -10156795
631 -12418529
632 -12255778
633 -11543923
634 -10980938
635 -11258422
636 -13406469
637 -12479093
638 -10918120
639 -11526600
640 -12023229
641 -12907926
642 -11726717
643 -10780812
644 -12904408
645 -13106139
646 -12252959
647 -11668810
648 -11728846
649 -13758326
650 -12943759
651 -11169344
652 -12192644
653 -12985981
654 -13652688
655 -12448505
656 -11087174
657 -13156360
658 -13863473
659 -13109259
660 -12365995
661 -11752844
662 -13913817
663 -14204367
664 -12231255
665 -12377438
666 -13062566
667 -14312024
668 -13682462
669 -11619222
670 -13178947
671 -14296090
672 -13538956
673 -12872817
674 -12302697
675 -14386165
676 -15048516
677 -12915586
678 -12864399
679 -13492344
680 -14620433
681 -14368739
682 -12031734
683 -13176701
684 -15033407
685 -14746840
686 -13851384
687 -12450928
688 -14120012
689 -15704593
690 -13835429
691 -13166277
692 -13504264
693 -14830110
694 -15507973
695 -13162642
696 -13268585
697 -14999807
698 -15150640
699 -14826037
700 -13361850
701 -14193821
702 -15982856
703 -14527923
704 -13714411
705 -13945399
706 -15064235
707 -16035459
708 -13789302
709 -13484180
710 -15559317
711 -15829870
712 -15255981
713 -13558388
714 -14143544
715 -16512521
716 -15486983
717 -14276176
718 -14218010
719 -15166917
720 -16846587
721 -15080497
722 -13736287
723 -15144577
724 -15903616
725 -16241602
726 -14701345
727 -14170995
728 -16511285
729 -16305377
730 -15094943
731 -14642673
732 -15077642
733 -16962140
734 -15760522
735 -14160918
736 -15592183
737 -16402231
738 -16666485
739 -15403805
740 -14639593
741 -16782696
742 -16738323
743 -15507910
744 -15114493
745 -15138490
746 -17089686
747 -16657927
748 -14776940
749 -15647996
750 -16595908
751 -17305418
752 -16226554
753 -14607753
754 -16563433
755 -17300466
756 -16074843
757 -15464126
758 -15311136
759 -17349296
760 -17455495
761 -15349832
762 -15888944
763 -16807443
764 -17452806
765 -16691722
766 -14790597
767 -16454099
768 -17899749
769 -16901986
770 -16001409
771 -15301582
772 -17209553
773 -18199845
774 -16077117
775 -15864222
776 -16673773
777 -17705873
778 -17734706
779 -15560730
780 -16245096
781 -17792667
782 -17353216
783 -16892503
784 -15887904
785 -16961092
786 -18274275
787 -16607329
788 -16264535
789 -16931273
790 -17763350
791 -18136742
792 -16079019
793 -16392069
794 -18203268
795 -17739670
796 -17078558
797 -16142468
798 -17177248
799 -18838741
800 -17184051
801 -16412636
802 -17104697
803 -17876816
804 -18581414
805 -16650944
806 -16241317
807 -18051418
808 -18093400
809 -17711972
810 -16511184
811 -16842469
812 -19019374
813 -18046765
814 -16847968
815 -17140491
816 -17827207
817 -18905729
818 -17195461
819 -16282692
820 -18155583
821 -18416669
822 -18026401
823 -16997774
824 -17022134
825 -19158140
826 -18397088
827 -16949277
828 -17184876
829 -17770843
830 -19169354
831 -17915767
832 -16420350
833 -18062552
834 -18817033
835 -18610227
836 -17323296
837 -16588351
838 -18914253
839 -19018496
840 -17396721
841 -17248450
842 -17708452
843 -19410583
844 -18666258
845 -16568509
846 -17760578
847 -18810109
848 -18894846
849 -17821412
850 -16538053
851 -18620881
852 -19428101
853 -17923954
854 -17482517
855 -17588285
856 -19330833
857 -19307512
858 -17013404
859 -17551100
860 -18684968
861 -19053762
862 -18397678
863 -16759105
864 -18367490
865 -19729547
866 -18457856
867 -17770091
868 -17434986
869 -18905308
870 -19584862
871 -17426620
872 -17526210
873 -18708860
874 -19320000
875 -19063262
876 -17140544
877 -18075487
878 -19768206
879 -18727975
880 -17897184
881 -17396986
882 -18692628
883 -19870142
884 -17806490
885 -17405124
886 -18618421
887 -19322227
888 -19388840
889 -17406542
890 -17640445
891 -19593576
892 -19122742
893 -18354182
894 -17438555
895 -18176671
896 -20046712
897 -18602581
898 -17617739
899 -18384281
900 -19083256
901 -19646248
902 -17824793
903 -17367857
904 -19312665
905 -19196197
906 -18594953
907 -17788328
908 -18125422
909 -20027658
910 -18867310
911 -17558826
912 -18203014
913 -18816511
914 -19657994
915 -18228627
916 -17342976
917 -19221946
918 -19416920
919 -18825129
920 -17919934
921 -17763583
922 -19823146
923 -19255955
924 -17619889
925 -17981533
926 -18631158
927 -19792976
928 -18699120
929 -17221490
930 -18849625
931 -19445618
932 -19004341
933 -18141597
934 -17519212
935 -19474605
936 -19553684
937 -17956883
938 -18111561
939 -18523722
940 -19650389
941 -18977561
942 -17196402
943 -18487807
944 -19322042
945 -18913598
946 -18254897
947 -17437981
948 -19294700
949 -19869742
950 -18129303
951 -17977790
952 -18316411
953 -19454664
954 -19230989
955 -17204541
956 -18141158
957 -19349480
958 -19138954
959 -18459872
960 -17196738
961 -18735437
962 -19957786
963 -18295306
964 -17706007
965 -17935114
966 -19229847
967 -19580803
968 -17330504
969 -17639522
970 -19095177
971 -19224120
972 -18796824
973 -17222761
974 -18093834
975 -19713940
976 -18490929
977 -17782240
978 -17731277
979 -18842962
980 -19823122
981 -17740784
982 -17334780
983 -18688927
984 -18992763
985 -18836744
986 -17201905
987 -17596326
988 -19573995
989 -18730007
990 -17803535
991 -17520483
992 -18385959
993 -19793874
994 -17983658
995 -17024000
996 -18364628
997 -18901887
998 -18970122
999 -17294203
1000 -17114963
1001 -19316656
1002 -18964983
1003 -17859394
1004 -17267715
1005 -17727203
1006 -19536609
1007 -18249468
1008 -16756456
1009 -17811092
1010 -18624966
1011 -19178243
1012 -17716039
1013 -16750502
1014 -18767841
1015 -18894818
1016 -17854942
1017 -17089864
1018 -17117745
1019 -19136357
1020 -18628460
1021 -16928108
1022 -17566786
1023 -18238473
1024 -18954029
1025 -17837363
1026 -16354632
1027 -18067222
1028 -18680290
1029 -17863279
1030 -17206690
1031 -16834492
1032 -18702647
1033 -18739441
1034 -16941978
1035 -17224581
1036 -17813171
1037 -18622917
1038 -17936639
1039 -16143403
1040 -17529670
1041 -18536065
1042 -17837890
1043 -17147081
1044 -16471274
1045 -18185438
1046 -18815447
1047 -16888960
1048 -16686783
1049 -17167697
1050 -18188696
1051 -18148821
1052 -16171040
1053 -16934104
1054 -18268272
1055 -17915776
1056 -17324676
1057 -16165035
1058 -17341755
1059 -18494468
1060 -16894842
1061 -16518921
1062 -16911678
1063 -17783470
1064 -18145604
1065 -16190966
1066 -16447643
1067 -17777557
1068 -17512530
1069 -17142498
1070 -16025752
1071 -16841634
1072 -18306214
1073 -16892753
1074 -16268234
1075 -16621376
1076 -17424765
1077 -18087699
1078 -16058418
1079 -15751525
1080 -17340073
1081 -17364065
1082 -16972893
1083 -15665100
1084 -16097343
1085 -18016256
1086 -17036072
1087 -16074248
1088 -16143650
1089 -16747749
1090 -17823301
1091 -16101503
1092 -15190756
1093 -16689738
1094 -17100960
1095 -17022286
1096 -15745659
1097 -15600285
1098 -17598932
1099 -16919094
1100 -15703234
1101 -15650827
1102 -16119410
1103 -17474420
1104 -16268685
1105 -15014798
1106 -16261878
1107 -16704626
1108 -16734720
1109 -15589527
1110 -14940247
1111 -16966140
1112 -16875334
1113 -15538164
1114 -15265309
1115 -15532808
1116 -17114125
1117 -16351817
1118 -14601217
1119 -15594120
1120 -16319462
1121 -16518962
1122 -15437738
1123 -14240243
1124 -16163703
1125 -16733187
1126 -15448391
1127 -15000146
1128 -14977233
1129 -16524162
1130 -16298824
1131 -14326107
1132 -14898772
1133 -15740638
1134 -16207730
1135 -15516559
1136 -13880815
1137 -15344410
1138 -16499787
1139 -15421769
1140 -14693282
1141 -14243713
1142 -15757811
1143 -16268581
1144 -14239650
1145 -14282989
1146 -15140466
1147 -15836485
1148 -15602942
1149 -13706219
1150 -14547515
1151 -15910773
1152 -15073416
1153 -14399270
1154 -13759437
1155 -15001416
1156 -16025110
1157 -14162846
1158 -13837622
1159 -14649860
1160 -15354044
1161 -15403261
1162 -13368273
1163 -13659402
1164 -15343458
1165 -14876110
1166 -14167103
1167 -13224214
1168 -14142901
1169 -15793004
1170 -14259958
1171 -13318885
1172 -13807615
1173 -14577409
1174 -15203053
1175 -13314048
1176 -12913312
1177 -14632821
1178 -14609521
1179 -14153546
1180 -13081214
1181 -13288708
1182 -15010120
1183 -13963913
1184 -12952002
1185 -13329737
1186 -13841376
1187 -14684706
1188 -13236019
1189 -12532474
1190 -14161887
1191 -14205615
1192 -13731598
1193 -12743015
1194 -12590628
1195 -14422871
1196 -13782676
1197 -12488187
1198 -12707328
1199 -13243777
1200 -14442403
1201 -13272061
1202 -11861077
1203 -13259812
1204 -13750979
1205 -13418624
1206 -12374316
1207 -11759640
1208 -13684439
1209 -13686656
1210 -12283669
1211 -12267658
1212 -12585918
1213 -13778768
1214 -13055566
1215 -11364555
1216 -12375996
1217 -13005859
1218 -12964379
1219 -12287340
1220 -11265186
1221 -12871065
1222 -13417276
1223 -12055454
1224 -11743206
1225 -11782360
1226 -13032186
1227 -12814924
1228 -10869683
1229 -11594564
1230 -12529920
1231 -12586626
1232 -12017031
1233 -10737505
1234 -12098629
1235 -13044657
1236 -11707737
1237 -11203046
1238 -11013111
1239 -12171447
1240 -12569674
1241 -10718275
1242 -11040748
1243 -11983332
1244 -12043680
1245 -11676487
1246 -10210121
1247 -11158007
1248 -12431369
1249 -11279747
1250 -10700171
1251 -10506513
1252 -11587373
1253 -12370889
1254 -10390889
1255 -10146672
1256 -11232760
1257 -11590731
1258 -11480070
1259 -9762789
1260 -10110573
1261 -11767624
1262 -11048205
1263 -10361470
1264 -9925212
1265 -10709682
1266 -11910199
1267 -10162692
1268 -9472002
1269 -10550929
1270 -10968303
1271 -10992309
1272 -9376109
1273 -9412398
1274 -11298771
1275 -10729396
1276 -9827387
1277 -9255256
1278 -9762704
1279 -11354123
1280 -10019745
1281 -8772684
1282 -9577752
1283 -10331658
1284 -10947360
1285 -9313841
1286 -8371148
1287 -10273227
1288 -10506640
1289 -9599009
1290 -8579728
1291 -8582858
1292 -10623811
1293 -10055239
1294 -8477057
1295 -8839801
1296 -9386651
1297 -10264942
1298 -9208156
1299 -7851489
1300 -9285294
1301 -9731488
1302 -9213129
1303 -8471974
1304 -7919986
1305 -9603058
1306 -9633694
1307 -8135516
1308 -8264201
1309 -8602559
1310 -9535550
1311 -8875046
1312 -7211456
1313 -8392781
1314 -9168077
1315 -8750675
1316 -8119518
1317 -7357168
1318 -8877468
1319 -9233844
1320 -7566269
1321 -7449301
1322 -7805058
1323 -8829778
1324 -8608282
1325 -6745497
1326 -7623200
1327 -8665638
1328 -8308510
1329 -7647181
1330 -6566592
1331 -7864632
1332 -8790892
1333 -7279476
1334 -6879879
1335 -7057991
1336 -8074416
1337 -8383664
1338 -6445301
1339 -6681926
1340 -7775654
1341 -7640740
1342 -7257945
1343 -6000388
1344 -6833631
1345 -8211776
1346 -7013763
1347 -6367512
1348 -6354549
1349 -7292778
1350 -8022262
1351 -6059647
1352 -5741733
1353 -6975326
1354 -7061874
1355 -6829438
1356 -5562809
1357 -6013976
1358 -7581696
1359 -6639624
1360 -5922711
1361 -5755515
1362 -6237040
1363 -7229237
1364 -5708118
1365 -5053292
1366 -6236339
1367 -6529405
1368 -6537019
1369 -5144893
1370 -4967782
1371 -6823725
1372 -6363868
1373 -5364903
1374 -4939568
1375 -5326946
1376 -6725729
1377 -5490158
1378 -4308203
1379 -5378788
1380 -5866424
1381 -6071879
1382 -4897870
1383 -4221910
1384 -5847448
1385 -5688372
1386 -4791969
1387 -4447457
1388 -4499558
1389 -5969100
1390 -5324087
1391 -3909949
1392 -4662142
1393 -5111744
1394 -5386984
1395 -4381711
1396 -3346937
1397 -4983872
1398 -5309459
1399 -4319239
1400 -3869542
1401 -3782455
1402 -5324305
1403 -4978471
1404 -3176075
1405 -3646467
1406 -4343079
1407 -4925108
1408 -4198891
1409 -2707490
1410 -4069937
1411 -4866449
1412 -4016484
1413 -3349297
1414 -2816294
1415 -4276818
1416 -4603083
1417 -2821528
1418 -2921584
1419 -3538337
1420 -4169752
1421 -3851169
1422 -2242854
1423 -3165621
1424 -4139765
1425 -3427538
1426 -2871739
1427 -2096519
1428 -3267411
1429 -4137257
1430 -2492266
1431 -2177494
1432 -2778229
1433 -3621169
1434 -3619710
1435 -1615097
1436 -2008373
1437 -3460672
1438 -3036162
1439 -2357737
1440 -1429890
1441 -2400415
1442 -3703237
1443 -2192804
1444 -1506541
1445 -1881138
1446 -2604855
1447 -3162991
1448 -1419045
1449 -1146436
1450 -2518420
1451 -2530233
1452 -2183404
1453  -968053
1454 -1261284
1455 -2956462
1456 -1955437
1457  -899249
1458 -1012759
1459 -1710143
1460 -2665880
1461 -1120521
1462  -362226
1463 -1747278
1464 -1952522
1465 -1687659
1466  -523413
1467  -325498
1468 -2062778
1469 -1553653
1470  -517634
1471  -456904
1472  -828306
1473 -1964680
1474  -894994
1475   266027
1476  -848143
1477 -1163905
1478 -1059798
1479   -81737
1480   451936
1481 -1275800
1482 -1174778
1483   -28474
1484   100344
1485  -115726
1486 -1315098
1487  -544671
1488   987384
1489   117470
1490  -473581
1491  -620396
1492   222293
1493  1262927
1494  -333029
1495  -820313
1496   290008
1497   703671
1498   806325
1499  -420679
1500  -147608
1501  1532207
1502   893863
1503   235318
1504     1255
1505   473040
1506  1661553
1507   539416
1508   -67490
1509   942403
1510  1268440
1511  1544171
1512   442150
1513   170498
1514  1831801
1515  1573767
1516   848694
1517   585607
1518   985696
1519  2479200
1520  1522965
1521   395418
1522  1336043
1523  1922986
1524  2251291
1525  1127324
1526   463626
1527  2228859
1528  2400402
1529  1664736
1530  1289965
1531  1351044
1532  2896450
1533  2485149
1534  1127386
1535  1673820
1536  2200954
1537  2839624
1538  2160657
1539  1044175
1540  2552720
1541  3173746
1542  2515344
1543  2008617
1544  1712131
1545  3247483
1546  3257011
1547  1697182
1548  2079046
1549  2777860
1550  3498908
1551  3047733
1552  1680228
1553  2901972
1554  3809990
1555  3186169
1556  2652052
1557  2133559
1558  3549661
1559  4128224
1560  2551216
1561  2524166
1562  3182784
1563  4092448
1564  3990611
1565  2300896
1566  3048228
1567  4329607
1568  3942307
1569  3373547
1570  2566109
1571  3757378
1572  4895280
1573  3564840
1574  3189248
1575  3589786
1576  4419534
1577  4809667
1578  3070849
1579  3188204
1580  4627110
1581  4682645
1582  4282967
1583  3242664
1584  4021315
1585  5505353
1586  4348791
1587  3665084
1588  3918031
1589  4667596
1590  5461949
1591  4038711
1592  3773887
1593  5077019
1594  5252662
1595  5101680
1596  4006905
1597  4162171
1598  5790712
1599  5146530
1600  4348874
1601  4407600
1602  5061706
1603  6207803
1604  4968176
1605  4145974
1606  5407328
1607  5836002
1608  5747847
1609  4624820
1610  4425108
1611  6204826
1612  5975077
1613  5058956
1614  4961220
1615  5331969
1616  6681133
1617  5937468
1618  4746315
1619  5590872
1620  6091453
1621  6377154
1622  5558999
1623  4841999
1624  6467167
1625  6707543
1626  5836619
1627  5594156
1628  5665361
1629  6933434
1630  6557151
1631  5259542
1632  6045127
1633  6656263
1634  6914066
1635  6332052
1636  5416705
1637  6826645
1638  7304923
1639  6379930
1640  6091592
1641  6021951
1642  7313641
1643  7366542
1644  5835639
1645  6308267
1646  7126835
1647  7579347
1648  7117849
1649  5829346
1650  6939810
1651  7829480
1652  7017760
1653  6658992
1654  6422828
1655  7609961
1656  8158326
1657  6708393
1658  6771031
1659  7407757
1660  7899709
1661  7803601
1662  6367718
1663  7050222
1664  8262475
1665  7741904
1666  7360985
1667  6944220
1668  7926351
1669  8780075
1670  7342565
1671  7110524
1672  7771447
1673  8267602
1674  8411686
1675  7024868
1676  7395059
1677  8788815
1678  8407491
1679  7942863
1680  7354300
1681  8040698
1682  9277973
1683  8074919
1684  7454454
1685  8037255
1686  8687865
1687  9173057
1688  7740748
1689  7551182
1690  9091338
1691  9061641
1692  8548741
1693  7744441
1694  8091415
1695  9637871
1696  8845281
1697  8007222
1698  8461154
1699  9027999
1700  9748889
1701  8547344
1702  7826253
1703  9197275
1704  9466778
1705  9153880
1706  8362143
1707  8329502
1708 10021362
1709  9669965
1710  8549287
1711  8733131
1712  9232319
1713 10154961
1714  9242999
1715  8158391
1716  9387630
1717  9940417
1718  9749156
1719  9054440
1720  8639509
1721 10234090
1722 10287922
1723  9069360
1724  9006347
1725  9361235
1726 10481394
1727 10014124
1728  8589830
1729  9547390
1730 10371435
1731 10383704
1732  9685290
1733  8851080
1734 10303176
1735 10876179
1736  9684844
1737  9367629
1738  9528932
1739 10724503
1740 10815455
1741  9290666
1742  9700006
1743 10507062
1744 10727962
1745 10353112
1746  9223518
1747 10257585
1748 11231523
1749 10375604
1750 10006652
1751  9913919
1752 10881753
1753 11323258
1754  9842778
1755  9942859
1756 10775195
1757 11046693
1758 10862533
1759  9669145
1760 10405497
1761 11688056
1762 10967141
1763 10433021
1764 10199956
1765 11020313
1766 11795006
1767 10385737
1768 10072960
1769 10913705
1770 11404913
1771 11567233
1772 10286923
1773 10450641
1774 11852813
1775 11450701
1776 10901854
1777 10462532
1778 10989378
1779 12105983
1780 11050795
1781 10529783
1782 11256715
1783 11633236
1784 11940112
1785 10831666
1786 10611769
1787 11990991
1788 11804142
1789 11268033
1790 10843783
1791 11179265
1792 12500443
1793 11676946
1794 10821619
1795 11477263
1796 11932358
1797 12332555
1798 11279717
1799 10709401
1800 12122880
1801 12220491
1802 11685200
1803 11261613
1804 11339222
1805 12720147
1806 12252189
1807 11140463
1808 11582913
1809 12045288
1810 12631600
1811 11843115
1812 10931742
1813 12239244
1814 12722164
1815 12201084
1816 11598207
1817 11323093
1818 12741997
1819 12744748
1820 11480203
1821 11661418
1822 12169197
1823 12987788
1824 12536116
1825 11299097
1826 12234072
1827 12912135
1828 12552950
1829 12032507
1830 11451135
1831 12698752
1832 13146373
1833 11952062
1834 11951453
1835 12353237
1836 13147429
1837 12991495
1838 11596089
1839 12257098
1840 13093450
1841 12826848
1842 12373053
1843 11634423
1844 12762993
1845 13638256
1846 12463410
1847 12076571
1848 12355493
1849 13293101
1850 13491595
1851 11886423
1852 12092856
1853 13228727
1854 13304886
1855 12943164
1856 11930916
1857 12658974
1858 13877025
1859 12976252
1860 12381550
1861 12403400
1862 13131143
1863 13779480
1864 12445967
1865 12250294
1866 13278303
1867 13491955
1868 13366127
1869 12310246
1870 12568505
1871 13951196
1872 13330512
1873 12594790
1874 12491595
1875 13164406
1876 14139361
1877 12952483
1878 12313588
1879 13326295
1880 13699998
1881 13681157
1882 12578190
1883 12398770
1884 13889195
1885 13714931
1886 13022787
1887 12772753
1888 13146779
1889 14294368
1890 13448595
1891 12434279
1892 13172777
1893 13658084
1894 13908764
1895 13042478
1896 12507544
1897 13892537
1898 14036838
1899 13363953
1900 12994901
1901 13018115
1902 14224491
1903 13850433
1904 12680216
1905 13146060
1906 13656043
1907 14126164
1908 13501432
1909 12645919
1910 13838026
1911 14249270
1912 13579669
1913 13174411
1914 12989975
1915 14121128
1916 14093857
1917 12930588
1918 13289799
1919 13784892
1920 14226643
1921 13808061
1922 12750998
1923 13709402
1924 14326656
1925 13727920
1926 13287384
1927 12983005
1928 14135250
1929 14553196
1930 13265032
1931 13230451
1932 13752564
1933 14378374
1934 14176181
1935 12773149
1936 13398650
1937 14419025
1938 14065627
1939 13621741
1940 13087065
1941 13982024
1942 14692320
1943 13545392
1944 13323429
1945 13675770
1946 14187036
1947 14358698
1948 13118493
1949 13361403
1950 14381743
1951 14190301
1952 13850945
1953 13189182
1954 13773958
1955 14754583
1956 13726910
1957 13229845
1958 13609128
1959 14226692
1960 14643070
1961 13367903
1962 13239198
1963 14394269
1964 14313367
1965 13931060
1966 13177653
1967 13521620
1968 14739298
1969 14039986
1970 13378070
1971 13598700
1972 14116785
1973 14780486
1974 13646181
1975 13081970
1976 14203863
1977 14403420
1978 14078401
1979 13267255
1980 13329906
1981 14737918
1982 14352453
1983 13510237
1984 13554311
1985 13925997
1986 14772662
1987 13939517
1988 12982025
1989 13887619
1990 14354914
1991 14312997
1992 13540311
1993 13154674
1994 14573398
1995 14594733
1996 13615390
1997 13414537
1998 13673511
1999 14706603
2000 14172196
2001 13002625
2002 13752289
2003 14364899
2004 14397374
2005 13711499
2006 13030349
2007 14263170
2008 14622217
2009 13747526
2010 13447079
2011 13458412
2012 14525764
2013 14540853
2014 13204740
2015 13441651
2016 14107730
2017 14483210
2018 13992206
2019 12897673
2020 13852083
2021 14625844
2022 13893391
2023 13504546
2024 13380316
2025 14290844
2026 14526273
2027 13281923
2028 13370166
2029 13931959
2030 14191551
2031 14028759
2032 13017908
2033 13657301
2034 14555157
2035 13966472
2036 13527454
2037 13235957
2038 14010118
2039 14570302
2040 13291175
2041 13061004
2042 13759588
2043 14232026
2044 14192605
2045 12973283
2046 13286555
2047 14470450
2048 14081821
2049 13522986
2050 13020582
2051 13587591
2052 14532732
2053 13564143
2054 13004382
2055 13472516
2056 14000289
2057 14342696
2058 13154338
2059 12926344
2060 14118280
2061 14039746
2062 13540276
2063 12968580
2064 13275816
2065 14400978
2066 13698429
2067 13002029
2068 13324200
2069 13676055
2070 14179260
2071 13283015
2072 12711212
2073 13737656
2074 13921506
2075 13660104
2076 13065364
2077 12956356
2078 14139335
2079 13765446
2080 12851404
2081 13037551
2082 13417791
2083 14040640
2084 13299950
2085 12573142
2086 13626786
2087 13878409
2088 13443886
2089 12905420
2090 12732070
2091 13866317
2092 13706363
2093 12744367
2094 12849340
2095 13138098
2096 13901578
2097 13507155
2098 12420682
2099 13120494
2100 13684764
2101 13510547
2102 12844693
2103 12237350
2104 13397443
2105 13741221
2106 12747981
2107 12670779
2108 12941736
2109 13673751
2110 13455682
2111 12302324
2112 12823603
2113 13402531
2114 13224416
2115 12778563
2116 12109608
2117 13056997
2118 13666327
2119 12749292
2120 12455108
2121 12583759
2122 13370152
2123 13459203
2124 12099949
2125 12272198
2126 13122289
2127 13234879
2128 12848765
2129 11901239
2130 12571617
2131 13533534
2132 12783959
2133 12282348
2134 12186799
2135 12864940
2136 13380541
2137 12184338
2138 11982953
2139 12730012
2140 12995224
2141 12879885
2142 11825994
2143 12070138
2144 13159811
2145 12667022
2146 12087538
2147 11924893
2148 12526166
2149 13264862
2150 12178820
2151 11685454
2152 12392870
2153 12660918
2154 12673805
2155 11713412
2156 11615744
2157 12772271
2158 12597085
2159 12075260
2160 11706467
2161 12013018
2162 13008094
2163 12213520
2164 11342054
2165 11861995
2166 12337917
2167 12578618
2168 11604471
2169 11181855
2170 12453351
2171 12515077
2172 11882362
2173 11449612
2174 11571999
2175 12610198
2176 12092775
2177 11121353
2178 11472462
2179 11882045
2180 12357977
2181 11708854
2182 10892371
2183 11838550
2184 12262017
2185 11830187
2186 11230586
2187 10969492
2188 12131864
2189 12123099
2190 11023379
2191 11139724
2192 11525702
2193 12034872
2194 11559181
2195 10613890
2196 11374191
2197 11819751
2198 11456970
2199 11121624
2200 10756807
2201 11670869
2202 11907050
2203 10890460
2204 10788681
2205 11066454
2206 11634459
2207 11444414
2208 10298405
2209 10834509
2210 11596239
2211 11362791
2212 10919193
2213 10353722
2214 11170845
2215 11707684
2216 10710275
2217 10431508
2218 10592803
2219 11116681
2220 11270792
2221 10214914
2222 10424012
2223 11198914
2224 11119494
2225 10805255
2226 10037163
2227 10505587
2228 11300929
2229 10482540
2230 10055244
2231 10231066
2232 10790459
2233 11111704
2234  9983316
2235  9969021
2236 10835212
2237 10755624
2238 10441613
2239  9707836
2240  9952250
2241 10879139
2242 10317717
2243  9825090
2244  9841833
2245 10303027
2246 10940546
2247  9911870
2248  9378115
2249 10213482
2250 10461206
2251 10255144
2252  9355025
2253  9379954
2254 10565114
2255 10201765
2256  9513296
2257  9436683
2258  9768406
2259 10498309
2260  9707131
2261  9011755
2262  9682099
2263  9995875
2264 10032949
2265  9333336
2266  8977808
2267 10023981
2268  9942765
2269  9234534
2270  8964467
2271  9130207
2272 10065823
2273  9598032
2274  8654140
2275  9201857
2276  9620630
2277  9694399
2278  9019933
2279  8472703
2280  9492953
2281  9631693
2282  8900476
2283  8638311
2284  8692202
2285  9616755
2286  9448025
2287  8363078
2288  8653303
2289  9143561
2290  9398509
2291  8836025
2292  7889306
2293  8750701
2294  9355802
2295  8760144
2296  8317271
2297  8148584
2298  9081895
2299  9261794
2300  8085349
2301  8080914
2302  8548443
2303  8904217
2304  8650444
2305  7619278
2306  8142799
2307  8908047
2308  8553135
2309  8126880
2310  7650737
2311  8356701
2312  8908717
2313  7867961
2314  7587528
2315  7992540
2316  8469538
2317  8431321
2318  7311881
2319  7581417
2320  8470893
2321  8152290
2322  7718571
2323  7235225
2324  7747897
2325  8490295
2326  7649323
2327  7231191
2328  7500168
2329  7930689
2330  8211214
2331  7112009
2332  6900674
2333  7826526
2334  7817443
2335  7423782
2336  6752445
2337  7067819
2338  8112893
2339  7495466
2340  6861858
2341  6994853
2342  7339057
2343  7763666
2344  6849426
2345  6432786
2346  7270652
2347  7356460
2348  7154201
2349  6576086
2350  6531854
2351  7501011
2352  7154802
2353  6487957
2354  6463984
2355  6702166
2356  7312050
2357  6637741
2358  5948130
2359  6737115
2360  6992826
2361  6799276
2362  6200575
2363  5986948
2364  6970467
2365  6765873
2366  5998927
2367  5997947
2368  6202676
2369  6875450
2370  6435267
2371  5560823
2372  6120197
2373  6480908
2374  6431765
2375  5880684
2376  5346997
2377  6277827
2378  6479876
2379  5714950
2380  5541925
2381  5654753
2382  6386737
2383  6173473
2384  5117930
2385  5502494
2386  5954672
2387  5952001
2388  5572480
2389  4924207
2390  5684701
2391  6101080
2392  5409467
2393  5149664
2394  5064910
2395  5743868
2396  5825690
2397  4730907
2398  4858264
2399  5435259
2400  5570092
2401  5259338
2402  4443805
2403  5077470
2404  5759939
2405  5077579
2406  4636900
2407  4503159
2408  5113136
2409  5461588
2410  4413255
2411  4337552
2412  4920800
2413  5157539
2414  5001581
2415  4034527
2416  4295949
2417  5174216
2418  4740400
2419  4229115
2420  3924511
2421  4496970
2422  5178286
2423  4209319
2424  3796417
2425  4309582
2426  4629784
2427  4666351
2428  3679655
2429  3610785
2430  4534676
2431  4345800
2432  3934113
2433  3560628
2434  3834766
2435  4647928
2436  3940367
2437  3323513
2438  3671325
2439  3994892
2440  4237001
2441  3358297
2442  3027847
2443  4042796
2444  4082881
2445  3583499
2446  3068550
2447  3195772
2448  4149988
2449  3633651
2450  2796203
2451  3028748
2452  3393631
2453  3860367
2454  3206574
2455  2519501
2456  3320677
2457  3593102
2458  3287678
2459  2705443
2460  2426641
2461  3429041
2462  3368957
2463  2524608
2464  2567762
2465  2819559
2466  3360618
2467  2913600
2468  2054847
2469  2675344
2470  3035009
2471  2797844
2472  2331147
2473  1931173
2474  2811282
2475  2993710
2476  2161916
2477  2099795
2478  2269325
2479  2801097
2480  2604547
2481  1596311
2482  1972949
2483  2508365
2484  2438153
2485  2064329
2486  1457737
2487  2180887
2488  2618769
2489  1814365
2490  1562136
2491  1646455
2492  2196030
2493  2248155
2494  1233417
2495  1408459
2496  1996264
2497  1979240
2498  1704230
2499  1004398
2500  1490555
2501  2125120
2502  1431242
2503  1080924
2504  1067909
2505  1588747
2506  1934096
2507   973919
2508   863845
2509  1426886
2510  1495864
2511  1340499
2512   580220
2513   809673
2514  1572925
2515  1070154
2516   703249
2517   651597
2518  1005699
2519  1464688
2520   597029
2521   308391
2522   885974
2523   987224
2524   884741
2525   152740
2526   218274
2527  1164050
2528   803166
2529   257582
2530    85950
2531   394755
2532  1033188
2533   242774
2534  -340818
2535   240091
2536   539100
2537   624368
2538  -124204
2539  -420764
2540   503680
2541   455561
2542   -68464
2543  -397557
2544  -327680
2545   465160
2546    31088
2547  -708453
2548  -310593
2549   -12254
2550   179118
2551  -427010
2552  -948185
2553  -121915
2554    -3075
2555  -540162
2556  -877507
2557  -860221
2558    20451
2559  -215365
2560 -1138480
2561  -884268
2562  -528996
2563  -261331
2564  -764619
2565 -1539318
2566  -820781
2567  -407776
2568  -822631
2569 -1192770
2570 -1439679
2571  -617357
2572  -517248
2573 -1472533
2574 -1471306
2575 -1152306
2576  -778278
2577 -1067825
2578 -1977137
2579 -1428638
2580  -815593
2581 -1121077
2582 -1560240
2583 -1996034
2584 -1284204
2585  -875308
2586 -1795456
2587 -2009572
2588 -1751977
2589 -1294636
2590 -1292254
2591 -2252396
2592 -2036165
2593 -1379277
2594 -1540428
2595 -1871943
2596 -2453667
2597 -2002270
2598 -1374416
2599 -2078229
2600 -2403859
2601 -2247549
2602 -1838796
2603 -1618551
2604 -2573089
2605 -2630379
2606 -1943615
2607 -1994805
2608 -2270907
2609 -2874686
2610 -2564104
2611 -1748987
2612 -2342698
2613 -2846919
2614 -2790268
2615 -2409581
2616 -1981549
2617 -2857557
2618 -3234126
2619 -2555555
2620 -2397893
2621 -2519913
2622 -3169230
2623 -3191667
2624 -2311375
2625 -2632267
2626 -3175905
2627 -3252672
2628 -3053933
2629 -2501080
2630 -3113638
2631 -3625142
2632 -3040292
2633 -2871982
2634 -2901032
2635 -3473456
2636 -3736536
2637 -2870865
2638 -2984147
2639 -3578334
2640 -3716817
2641 -3546127
2642 -2864512
2643 -3340337
2644 -4098546
2645 -3569877
2646 -3290454
2647 -3307751
2648 -3835635
2649 -4250453
2650 -3435421
2651 -3330961
2652 -3885648
2653 -4054846
2654 -4063038
2655 -3392954
2656 -3576412
2657 -4443782
2658 -4177178
2659 -3837547
2660 -3695669
2661 -4077773
2662 -4725678
2663 -4018925
2664 -3665354
2665 -4173977
2666 -4442305
2667 -4558849
2668 -3924678
2669 -3925613
2670 -4844953
2671 -4681804
2672 -4270743
2673 -4098766
2674 -4332902
2675 -5033687
2676 -4515660
2677 -4059003
2678 -4544025
2679 -4833462
2680 -5069097
2681 -4516576
2682 -4191063
2683 -5070408
2684 -5121289
2685 -4728102
2686 -4486769
2687 -4606961
2688 -5441713
2689 -5109900
2690 -4453170
2691 -4848566
2692 -5221134
2693 -5498346
2694 -4983646
2695 -4454191
2696 -5298975
2697 -5611950
2698 -5250288
2699 -4911860
2700 -4849763
2701 -5761958
2702 -5755389
2703 -4945307
2704 -5062507
2705 -5407009
2706 -5869623
2707 -5575699
2708 -4846288
2709 -5482801
2710 -5964319
2711 -5742717
2712 -5452640
2713 -5192140
2714 -5953987
2715 -6183686
2716 -5416694
2717 -5399603
2718 -5667325
2719 -6147825
2720 -6111707
2721 -5304832
2722 -5712373
2723 -6344898
2724 -6212516
2725 -5870325
2726 -5424502
2727 -6121710
2728 -6664899
2729 -5900397
2730 -5700339
2731 -5982956
2732 -6509053
2733 -6635132
2734 -5767415
2735 -5925166
2736 -6575871
2737 -6542463
2738 -6360176
2739 -5825034
2740 -6219091
2741 -6960287
2742 -6482801
2743 -6205317
2744 -6288431
2745 -6703832
2746 -7068100
2747 -6257047
2748 -6130169
2749 -6787886
2750 -6902796
2751 -6807918
2752 -6236271
2753 -6471402
2754 -7335123
2755 -6924182
2756 -6514289
2757 -6558722
2758 -6906618
2759 -7404083
2760 -6731276
2761 -6444700
2762 -7064218
2763 -7231436
2764 -7243806
2765 -6705569
2766 -6630683
2767 -7506299
2768 -7358908
2769 -6889142
2770 -6813682
2771 -7078758
2772 -7757962
2773 -7250103
2774 -6736876
2775 -7295978
2776 -7571643
2777 -7620343
2778 -7098359
2779 -6799273
2780 -7661174
2781 -7742853
2782 -7298162
2783 -7147125
2784 -7262876
2785 -8020626
2786 -7788441
2787 -7104224
2788 -7454870
2789 -7752921
2790 -7946791
2791 -7558118
2792 -7076162
2793 -7832006
2794 -8099310
2795 -7705244
2796 -7552796
2797 -7520764
2798 -8167572
2799 -8101665
2800 -7388379
2801 -7671225
2802 -7980509
2803 -8182395
2804 -7977176
2805 -7416968
2806 -8033320
2807 -8443517
2808 -8065877
2809 -7829726
2810 -7697258
2811 -8382232
2812 -8537399
2813 -7693857
2814 -7800228
2815 -8223928
2816 -8540936
2817 -8411633
2818 -7712059
2819 -8157560
2820 -8704985
2821 -8359837
2822 -8146015
2823 -7928514
2824 -8458850
2825 -8874304
2826 -8189642
2827 -8111330
2828 -8404200
2829 -8695769
2830 -8765059
2831 -8020030
2832 -8205285
2833 -8891992
2834 -8717239
2835 -8449392
2836 -8138179
2837 -8630988
2838 -9249054
2839 -8538469
2840 -8252081
2841 -8560933
2842 -8872296
2843 -9042308
2844 -8315021
2845 -8321992
2846 -9086533
2847 -9051469
2848 -8829336
2849 -8425360
2850 -8658423
2851 -9426212
2852 -8962772
2853 -8469663
2854 -8647634
2855 -8998338
2856 -9389340
2857 -8726316
2858 -8450665
2859 -9229635
2860 -9364153
2861 -9167903
2862 -8678569
2863 -8676855
2864 -9510926
2865 -9292535
2866 -8785447
2867 -8836996
2868 -9116247
2869 -9681212
2870 -9198802
2871 -8646045
2872 -9233984
2873 -9518042
2874 -9438822
2875 -8990546
2876 -8778153
2877 -9597505
2878 -9611075
2879 -9066242
2880 -9088055
2881 -9262188
2882 -9802955
2883 -9481154
2884 -8833662
2885 -9319828
2886 -9649732
2887 -9640687
2888 -9303391
2889 -8942073
2890 -9700027
2891 -9930104
2892 -9376781
2893 -9221814
2894 -9276917
2895 -9903522
2896 -9857255
2897 -9037979
2898 -9329776
2899 -9784225
2900 -9905508
2901 -9638643
2902 -9105510
2903 -9705325
2904 -10083989
2905 -9577244
2906 -9429166
2907 -9389895
2908 -9912550
2909 -10106779
2910 -9389612
2911 -9501179
2912 -9884291
2913 -10033671
2914 -9914482
2915 -9266712
2916 -9642945
2917 -10213634
2918 -9833668
2919 -9600803
2920 -9486616
2921 -9994300
2922 -10375414
2923 -9650694
2924 -9565428
2925 -9967446
2926 -10145476
2927 -10100006
2928 -9432840
2929 -9644787
2930 -10322772
2931 -10070859
2932 -9827285
2933 -9645920
2934 -10003290
2935 -10531975
2936 -9900217
2937 -9607654
2938 -9947046
2939 -10207239
2940 -10354072
2941 -9712175
2942 -9663817
2943 -10400147
2944 -10302063
2945 -10013331
2946 -9739093
2947 -9935600
2948 -10574009
2949 -10139434
2950 -9753061
2951 -10035902
2952 -10251303
2953 -10518291
2954 -9990970
2955 -9734006
2956 -10383375
2957 -10402157
2958 -10153384
2959 -9871560
2960 -9934930
2961 -10650231
2962 -10351540
2963 -9860152
2964 -10123114
2965 -10350274
2966 -10609364
2967 -10126471
2968 -9718816
2969 -10383456
2970 -10532548
2971 -10281406
2972 -10020214
2973 -9951909
2974 -10685046
2975 -10609395
2976 -10004207
2977 -10088090
2978 -10285829
2979 -10665003
2980 -10361883
2981 -9734193
2982 -10291103
2983 -10658631
2984 -10497444
2985 -10189084
2986 -9943145
2987 -10645348
2988 -10744684
2989 -10085212
2990 -10094851
2991 -10272895
2992 -10671905
2993 -10570157
2994 -9890591
2995 -10252349
2996 -10671729
2997 -10596872
2998 -10341453
2999 -9934038
3000 -10501260
3001 -10849735
3002 -10224732
3003 -10094619
3004 -10238550
3005 -10721155
3006 -10795220
3007 -10005148
3008 -10159962
3009 -10669623
3010 -10676382
3011 -10433701
3012 -9919574
3013 -10360266
3014 -10928720
3015 -10433906
3016 -10172969
3017 -10204997
3018 -10624194
3019 -10896783
3020 -10152215
3021 -10027733
3022 -10547414
3023 -10688476
3024 -10600375
3025 -9998050
3026 -10203065
3027 -10927741
3028 -10605243
3029 -10257146
3030 -10145978
3031 -10449858
3032 -10900171
3033 -10294084
3034 -10048430
3035 -10489491
3036 -10650339
3037 -10700415
3038 -10160912
3039 -10114445
3040 -10803455
3041 -10630050
3042 -10281659
3043 -10123070
3044 -10318125
3045 -10898921
3046 -10443375
3047 -10026451
3048 -10426350
3049 -10638639
3050 -10736114
3051 -10225882
3052 -9977527
3053 -10682057
3054 -10662417
3055 -10310946
3056 -10148765
3057 -10225630
3058 -10848704
3059 -10576875
3060 -10038069
3061 -10281463
3062 -10497902
3063 -10699769
3064 -10322860
3065 -9899672
3066 -10513018
3067 -10682519
3068 -10384734
3069 -10170412
3070 -10107236
3071 -10711948
3072 -10619161
3073 -10009166
3074 -10177898
3075 -10392298
3076 -10616433
3077 -10383042
3078 -9884337
3079 -10395156
3080 -10672378
3081 -10384154
3082 -10154705
3083 -9973531
3084 -10531810
3085 -10632158
3086 -10007346
3087 -10066879
3088 -10321085
3089 -10603633
3090 -10471011
3091 -9821343
3092 -10182332
3093 -10588675
3094 -10362701
3095 -10096651
3096 -9831951
3097 -10350115
3098 -10661176
3099 -10043392
3100 -9977692
3101 -10177042
3102 -10464406
3103 -10479517
3104 -9779877
3105 -9927173
3106 -10416805
3107 -10333904
3108 -10146577
3109 -9791537
3110 -10147589
3111 -10626416
3112 -10101617
3113 -9872724
3114 -10016739
3115 -10273416
3116 -10405042
3117 -9762505
3118 -9777809
3119 -10318815
3120 -10255901
3121 -10109605
3122 -9735143
3123 -9952319
3124 -10499858
3125 -10052302
3126 -9723444
3127 -9823925
3128 -10088726
3129 -10381519
3130 -9776077
3131 -9580731
3132 -10158439
3133 -10217326
3134 -10059969
3135 -9602158
3136 -9642083
3137 -10328138
3138 -10078731
3139 -9634470
3140 -9645207
3141 -9895403
3142 -10330518
3143 -9828143
3144 -9416433
3145 -9877664
3146 -10052035
3147 -10000226
3148 -9556755
3149 -9378136
3150 -10087291
3151 -10057034
3152 -9626014
3153 -9538735
3154 -9650643
3155 -10146246
3156 -9830563
3157 -9265121
3158 -9609336
3159 -9862657
3160 -9898152
3161 -9538273
3162 -9215399
3163 -9837936
3164 -9974743
3165 -9543476
3166 -9379405
3167 -9371593
3168 -9901039
3169 -9792608
3170 -9151219
3171 -9367553
3172 -9671616
3173 -9800567
3174 -9526970
3175 -9038903
3176 -9541461
3177 -9825807
3178 -9428071
3179 -9206166
3180 -9128883
3181 -9655581
3182 -9748619
3183 -9085937
3184 -9151172
3185 -9434036
3186 -9602523
3187 -9461503
3188 -8880200
3189 -9201915
3190 -9595562
3191 -9330369
3192 -9115317
3193 -8925218
3194 -9361187
3195 -9644510
3196 -9026728
3197 -8915219
3198 -9165320
3199 -9349924
3200 -9320820
3201 -8734971
3202 -8911820
3203 -9406158
3204 -9206380
3205 -9001820
3206 -8753250
3207 -9060438
3208 -9437805
3209 -8889072
3210 -8681581
3211 -8908699
3212 -9118213
3213 -9204493
3214 -8638920
3215 -8626228
3216 -9163869
3217 -9082688
3218 -8867578
3219 -8533101
3220 -8676346
3221 -9201708
3222 -8804830
3223 -8486518
3224 -8637087
3225 -8849124
3226 -9066536
3227 -8556333
3228 -8347697
3229 -8849064
3230 -8837418
3231 -8669783
3232 -8369759
3233 -8388320
3234 -8932871
3235 -8677191
3236 -8303984
3237 -8423840
3238 -8565480
3239 -8822004
3240 -8402382
3241 -8069144
3242 -8542084
3243 -8636859
3244 -8474122
3245 -8187747
3246 -8108556
3247 -8687057
3248 -8549107
3249 -8074908
3250 -8105816
3251 -8255478
3252 -8580993
3253 -8262875
3254 -7774387
3255 -8211609
3256 -8438978
3257 -8324022
3258 -8013357
3259 -7782905
3260 -8342005
3261 -8387860
3262 -7870568
3263 -7800072
3264 -7912302
3265 -8309223
3266 -8159188
3267 -7566750
3268 -7858308
3269 -8167313
3270 -8105532
3271 -7823783
3272 -7474549
3273 -7943036
3274 -8173288
3275 -7700561
3276 -7569962
3277 -7604389
3278 -8008788
3279 -8035282
3280 -7380484
3281 -7486596
3282 -7811444
3283 -7850939
3284 -7649711
3285 -7179493
3286 -7544251
3287 -7944641
3288 -7552045
3289 -7328161
3290 -7307543
3291 -7665692
3292 -7813242
3293 -7166033
3294 -7117968
3295 -7495824
3296 -7586875
3297 -7475635
3298 -6960039
3299 -7152447
3300 -7662197
3301 -7391771
3302 -7103813
3303 -6940808
3304 -7213003
3305 -7578313
3306 -7039001
3307 -6809170
3308 -7117089
3309 -7289164
3310 -7304475
3311 -6784651
3312 -6769278
3313 -7291609
3314 -7122462
3315 -6830592
3316 -6664818
3317 -6823432
3318 -7278416
3319 -6871461
3320 -6550915
3321 -6803315
3322 -6959595
3323 -7041803
3324 -6566126
3325 -6374712
3326 -6910473
3327 -6872963
3328 -6591870
3329 -6375820
3330 -6450226
3331 -7000109
3332 -6708332
3333 -6243131
3334 -6405422
3335 -6590632
3336 -6775154
3337 -6361437
3338 -5999672
3339 -6487729
3340 -6615369
3341 -6410645
3342 -6136213
3343 -6058483
3344 -6580214
3345 -6479586
3346 -5986801
3347 -6035605
3348 -6187275
3349 -6438169
3350 -6178599
3351 -5719751
3352 -6091893
3353 -6293843
3354 -6117122
3355 -5892206
3356 -5703863
3357 -6146587
3358 -6192772
3359 -5724209
3360 -5736698
3361 -5839346
3362 -6078083
3363 -5954457
3364 -5453887
3365 -5692849
3366 -5947927
3367 -5809049
3368 -5607098
3369 -5353533
3370 -5758448
3371 -5946301
3372 -5447512
3373 -5369085
3374 -5490910
3375 -5735396
3376 -5684393
3377 -5122097
3378 -5284942
3379 -5622930
3380 -5523863
3381 -5340651
3382 -5020967
3383 -5327773
3384 -5657232
3385 -5222956
3386 -5032677
3387 -5066626
3388 -5306607
3389 -5429821
3390 -4881959
3391 -4856687
3392 -5230154
3393 -5250577
3394 -5103299
3395 -4695968
3396 -4886983
3397 -5317508
3398 -4960749
3399 -4681307
3400 -4690315
3401 -4921210
3402 -5150164
3403 -4648898
3404 -4493644
3405 -4856195
3406 -4901896
3407 -4805055
3408 -4397855
3409 -4428943
3410 -4921010
3411 -4692153
3412 -4377609
3413 -4333582
3414 -4524421
3415 -4853541
3416 -4413149
3417 -4074657
3418 -4413388
3419 -4541746
3420 -4514287
3421 -4091657
3422 -3983923
3423 -4531131
3424 -4454965
3425 -4113858
3426 -3975258
3427 -4066484
3428 -4469494
3429 -4171300
3430 -3731478
3431 -3966012
3432 -4144404
3433 -4214331
3434 -3867756
3435 -3601353
3436 -4098292
3437 -4152464
3438 -3804484
3439 -3628631
3440 -3630508
3441 -4045615
3442 -3882458
3443 -3415827
3444 -3584328
3445 -3779110
3446 -3888733
3447 -3624626
3448 -3229197
3449 -3620211
3450 -3810297
3451 -3513094
3452 -3277497
3453 -3176864
3454 -3632866
3455 -3679331
3456 -3140637
3457 -3158272
3458 -3383943
3459 -3560035
3460 -3358212
3461 -2847452
3462 -3114291
3463 -3418185
3464 -3213645
3465 -3006237
3466 -2819072
3467 -3172346
3468 -3362829
3469 -2875051
3470 -2789098
3471 -2911248
3472 -3098552
3473 -3073628
3474 -2559237
3475 -2661854
3476 -3022655
3477 -2919435
3478 -2735990
3479 -2472612
3480 -2709624
3481 -3010946
3482 -2571912
3483 -2383501
3484 -2512679
3485 -2704281
3486 -2768074
3487 -2279602
3488 -2268514
3489 -2641524
3490 -2570643
3491 -2400577
3492 -2100218
3493 -2251903
3494 -2630055
3495 -2279135
3496 -2039479
3497 -2115309
3498 -2297436
3499 -2466012
3500 -2013159
3501 -1854088
3502 -2214967
3503 -2206870
3504 -2074065
3505 -1761186
3506 -1797761
3507 -2237936
3508 -2011981
3509 -1723188
3510 -1739599
3511 -1866357
3512 -2102552
3513 -1729317
3514 -1444109
3515 -1764914
3516 -1841746
3517 -1756394
3518 -1461013
3519 -1393810
3520 -1848803
3521 -1718518
3522 -1372880
3523 -1352011
3524 -1450090
3525 -1699876
3526 -1409984
3527 -1066715
3528 -1364017
3529 -1492816
3530 -1442046
3531 -1164071
3532  -969637
3533 -1404729
3534 -1412490
3535 -1031074
3536  -936743
3537  -990679
3538 -1342154
3539 -1183826
3540  -712931
3541  -911018
3542 -1127858
3543 -1122346
3544  -856394
3545  -535594
3546  -921717
3547 -1077543
3548  -743172
3549  -599246
3550  -596940
3551  -923681
3552  -907385
3553  -413810
3554  -480504
3555  -686567
3556  -741056
3557  -575707
3558  -189805
3559  -463609
3560  -741316
3561  -458467
3562  -279280
3563  -193541
3564  -490031
3565  -596074
3566   -82323
3567   -59989
3568  -297033
3569  -387989
3570  -276399
3571   158285
3572   -26929
3573  -391751
3574  -159065
3575    57104
3576   222564
3577   -23261
3578  -271469
3579   183587
3580   344749
3581   129519
3582   -37841
3583   -28003
3584   443637
3585   439537
3586    35894
3587   161709
3588   389745
3589   581790
3590   425879
3591    78826
3592   417541
3593   673082
3594   529369
3595   378057
3596   289299
3597   711339
3598   854352
3599   469678
3600   498271
3601   687187
3602   915205
3603   845249
3604   431698
3605   685724
3606  1031529
3607   950270
3608   797815
3609   645381
3610   996390
3611  1240705
3612   873953
3613   815922
3614   966728
3615  1205471
3616  1264688
3617   864839
3618   972412
3619  1341503
3620  1349132
3621  1230982
3622   989098
3623  1227348
3624  1585619
3625  1302530
3626  1139218
3627  1254107
3628  1512296
3629  1689284
3630  1306798
3631  1277725
3632  1642676
3633  1675890
3634  1608593
3635  1364966
3636  1486949
3637  1897025
3638  1713260
3639  1540411
3640  1597470
3641  1793706
3642  2047786
3643  1727098
3644  1584456
3645  1912339
3646  1996775
3647  1965392
3648  1750885
3649  1780634
3650  2240738
3651  2128215
3652  1897119
3653  1930057
3654  2092430
3655  2359388
3656  2094624
3657  1872695
3658  2197663
3659  2359972
3660  2365300
3661  2151057
3662  2062404
3663  2510883
3664  2528363
3665  2262415
3666  2224649
3667  2342801
3668  2677266
3669  2520321
3670  2216160
3671  2483257
3672  2668868
3673  2715853
3674  2543099
3675  2368900
3676  2756165
3677  2857972
3678  2633184
3679  2569278
3680  2633676
3681  2975985
3682  2928900
3683  2576418
3684  2749354
3685  2983789
3686  3061297
3687  2897677
3688  2641605
3689  2996846
3690  3226420
3691  3003307
3692  2902333
3693  2922055
3694  3269594
3695  3333996
3696  2927734
3697  3001522
3698  3238617
3699  3369892
3700  3292874
3701  2974382
3702  3231836
3703  3552267
3704  3399496
3705  3256305
3706  3167991
3707  3486202
3708  3688149
3709  3314499
3710  3261864
3711  3500468
3712  3677280
3713  3681580
3714  3325539
3715  3460832
3716  3821760
3717  3727854
3718  3588389
3719  3464560
3720  3699424
3721  3991879
3722  3693937
3723  3576397
3724  3768098
3725  3953460
3726  4040935
3727  3676449
3728  3674564
3729  4062672
3730  4062233
3731  3932555
3732  3763292
3733  3913666
3734  4321969
3735  4083614
3736  3859959
3737  4014419
3738  4202617
3739  4353383
3740  4040388
3741  3922662
3742  4299396
3743  4373737
3744  4287246
3745  4097596
3746  4131148
3747  4562130
3748  4441130
3749  4172040
3750  4237061
3751  4403006
3752  4653072
3753  4420063
3754  4199863
3755  4520148
3756  4661883
3757  4609960
3758  4431740
3759  4366840
3760  4754360
3761  4751395
3762  4492799
3763  4520070
3764  4629539
3765  4892481
3766  4777897
3767  4506989
3768  4751601
3769  4919027
3770  4892917
3771  4736871
3772  4596936
3773  4969690
3774  5072849
3775  4805664
3776  4784580
3777  4879627
3778  5160303
3779  5104822
3780  4755177
3781  4925298
3782  5147726
3783  5175329
3784  5059743
3785  4847497
3786  5143729
3787  5373573
3788  5150277
3789  5060648
3790  5079537
3791  5343227
3792  5414688
3793  5056040
3794  5129336
3795  5363550
3796  5424345
3797  5366991
3798  5123768
3799  5344072
3800  5607125
3801  5409007
3802  5315278
3803  5312159
3804  5544280
3805  5676915
3806  5361701
3807  5352005
3808  5589822
3809  5686703
3810  5661805
3811  5374381
3812  5511308
3813  5844825
3814  5701184
3815  5553480
3816  5510804
3817  5729272
3818  5968475
3819  5657121
3820  5559645
3821  5786019
3822  5894648
3823  5918111
3824  5635899
3825  5660091
3826  6024118
3827  5969521
3828  5836566
3829  5754894
3830  5892701
3831  6185242
3832  5956660
3833  5757689
3834  5943383
3835  6088276
3836  6165686
3837  5909425
3838  5839352
3839  6216381
3840  6227740
3841  6078733
3842  5973999
3843  6040734
3844  6368369
3845  6218933
3846  5980931
3847  6129965
3848  6281564
3849  6403271
3850  6182145
3851  6030757
3852  6375720
3853  6458110
3854  6315221
3855  6172899
3856  6182249
3857  6542800
3858  6500201
3859  6202046
3860  6278886
3861  6449719
3862  6622171
3863  6467543
3864  6190025
3865  6466183
3866  6659326
3867  6553178
3868  6412556
3869  6325871
3870  6660602
3871  6761058
3872  6467483
3873  6455299
3874  6559156
3875  6765903
3876  6715030
3877  6395513
3878  6576013
3879  6817316
3880  6772541
3881  6643613
3882  6507731
3883  6789629
3884  6944854
3885  6677934
3886  6608227
3887  6706970
3888  6903645
3889  6944532
3890  6608912
3891  6699467
3892  6961896
3893  6973846
3894  6874184
3895  6655433
3896  6862681
3897  7127905
3898  6890959
3899  6769370
3900  6827107
3901  7029976
3902  7156721
3903  6835940
3904  6818908
3905  7077174
3906  7127761
3907  7065436
3908  6834747
3909  6942644
3910  7248470
3911  7101211
3912  6963616
3913  6975424
3914  7124925
3915  7326829
3916  7058877
3917  6932834
3918  7163305
3919  7235722
3920  7244110
3921  7022702
3922  7045582
3923  7370364
3924  7287628
3925  7133045
3926  7113397
3927  7208434
3928  7440478
3929  7225866
3930  7064351
3931  7273598
3932  7371541
3933  7408596
3934  7200130
3935  7137975
3936  7468436
3937  7446614
3938  7274905
3939  7207695
3940  7278862
3941  7555746
3942  7424656
3943  7185799
3944  7347342
3945  7477499
3946  7549832
3947  7381723
3948  7227174
3949  7513375
3950  7587756
3951  7427841
3952  7346562
3953  7355466
3954  7627764
3955  7598104
3956  7331621
3957  7436757
3958  7563100
3959  7642875
3960  7514049
3961  7297330
3962  7561569
3963  7700970
3964  7546417
3965  7471395
3966  7450505
3967  7710907
3968  7720662
3969  7437918
3970  7486736
3971  7625390
3972  7722440
3973  7654024
3974  7407027
3975  7592939
3976  7799423
3977  7688053
3978  7572098
3979  7486705
3980  7731333
3981  7859782
3982  7558829
3983  7523429
3984  7674333
3985  7817923
3986  7800166
3987  7499615
3988  7607917
3989  7854802
3990  7784213
3991  7673968
3992  7539322
3993  7731421
3994  7955048
3995  7702041
3996  7602203
3997  7708515
3998  7844998
3999  7917938
4000  7613691
4001  7616050
4002  7868299
4003  7851243
4004  7772700
4005  7612343
4006  7730982
4007  8008343
4008  7825223
4009  7677582
4010  7741323
4011  7864814
4012  7975232
4013  7717130
4014  7627666
4015  7880682
4016  7928500
4017  7871666
4018  7698934
4019  7721360
4020  8045445
4021  7925244
4022  7708945
4023  7737641
4024  7856703
4025  8030855
4026  7824391
4027  7657035
4028  7890061
4029  7975339
4030  7947820
4031  7769891
4032  7709270
4033  7993240
4034  7985157
4035  7790102
4036  7760073
4037  7836112
4038  8054624
4039  7923680
4040  7682470
4041  7856881
4042  7980226
4043  7985666
4044  7819098
4045  7694776
4046  7977692
4047  8039356
4048  7833995
4049  7788977
4050  7829749
4051  8052714
4052  7991229
4053  7709586
4054  7821642
4055  7953421
4056  7998960
4057  7884579
4058  7693573
4059  7916894
4060  8068348
4061  7906250
4062  7807943
4063  7782686
4064  7989326
4065  8026410
4066  7752030
4067  7781769
4068  7926137
4069  7992576
4070  7943881
4071  7719752
4072  7862232
4073  8032747
4074  7905703
4075  7819167
4076  7745365
4077  7922219
4078  8039194
4079  7789921
4080  7770624
4081  7915835
4082  7978228
4083  7950190
4084  7717887
4085  7804183
4086  7993920
4087  7884735
4088  7805660
4089  7744189
4090  7873664
4091  8026498
4092  7803175
4093  7733518
4094  7858253
4095  7926674
4096  7939924
4097  7699271
4098  7716397
4099  7955409
4100  7899791
4101  7801389
4102  7698580
4103  7798199
4104  8018136
4105  7812481
4106  7665289
4107  7779119
4108  7873188
4109  7934778
4110  7705514
4111  7648164
4112  7892475
4113  7881790
4114  7781788
4115  7664445
4116  7681543
4117  7922904
4118  7813026
4119  7618412
4120  7691544
4121  7787779
4122  7889151
4123  7705117
4124  7571924
4125  7797825
4126  7835676
4127  7734363
4128  7610065
4129  7597193
4130  7844280
4131  7789820
4132  7575155
4133  7617145
4134  7711663
4135  7832065
4136  7690180
4137  7475259
4138  7668912
4139  7764351
4140  7686943
4141  7560051
4142  7483623
4143  7738865
4144  7783296
4145  7552005
4146  7519183
4147  7586251
4148  7747378
4149  7667661
4150  7406879
4151  7523963
4152  7652049
4153  7646380
4154  7540204
4155  7394797
4156  7595658
4157  7707623
4158  7499195
4159  7426863
4160  7452282
4161  7607860
4162  7614761
4163  7344151
4164  7396070
4165  7562983
4166  7562075
4167  7476008
4168  7288151
4169  7441548
4170  7602177
4171  7419132
4172  7335063
4173  7325722
4174  7474758
4175  7553782
4176  7294970
4177  7280376
4178  7417961
4179  7451576
4180  7406419
4181  7190202
4182  7264242
4183  7479831
4184  7368765
4185  7247091
4186  7212460
4187  7328028
4188  7457408
4189  7215438
4190  7129258
4191  7267207
4192  7320843
4193  7308761
4194  7105271
4195  7118270
4196  7339302
4197  7267397
4198  7153584
4199  7087388
4200  7145501
4201  7307450
4202  7146291
4203  6991527
4204  7106938
4205  7184647
4206  7212825
4207  7033670
4208  6965306
4209  7181802
4210  7155063
4211  7024220
4212  6944722
4213  6977642
4214  7163069
4215  7035125
4216  6863186
4217  6962257
4218  7037764
4219  7086255
4220  6922926
4221  6799001
4222  6997783
4223  7029162
4224  6911411
4225  6812292
4226  6794170
4227  6996557
4228  6949564
4229  6744138
4230  6786343
4231  6859962
4232  6925350
4233  6817017
4234  6634058
4235  6798897
4236  6863681
4237  6772513
4238  6698725
4239  6641470
4240  6808447
4241  6817242
4242  6607126
4243  6613774
4244  6667066
4245  6750990
4246  6694518
4247  6480511
4248  6604109
4249  6726297
4250  6630708
4251  6534200
4252  6447505
4253  6610977
4254  6669282
4255  6452759
4256  6419044
4257  6495707
4258  6574891
4259  6562408
4260  6334721
4261  6396083
4262  6526687
4263  6487030
4264  6387026
4265  6246570
4266  6376078
4267  6514452
4268  6326905
4269  6242356
4270  6281558
4271  6393487
4272  6422022
4273  6170075
4274  6165433
4275  6332556
4276  6304915
4277  6225746
4278  6083092
4279  6156669
4280  6334107
4281  6180471
4282  6074870
4283  6081906
4284  6165390
4285  6239057
4286  6015932
4287  5943688
4288  6097606
4289  6116591
4290  6069473
4291  5906311
4292  5922621
4293  6131991
4294  6017520
4295  5876183
4296  5865094
4297  5933734
4298  6053292
4299  5872956
4300  5736220
4301  5885150
4302  5916438
4303  5900195
4304  5741502
4305  5670136
4306  5882475
4307  5845959
4308  5696655
4309  5650211
4310  5676951
4311  5844207
4312  5733090
4313  5539557
4314  5643532
4315  5690764
4316  5706866
4317  5553660
4318  5442028
4319  5625561
4320  5648258
4321  5517967
4322  5465793
4323  5454616
4324  5594583
4325  5540446
4326  5346128
4327  5380805
4328  5450848
4329  5484312
4330  5389042
4331  5224146
4332  5372888
4333  5454189
4334  5331476
4335  5242066
4336  5206747
4337  5353350
4338  5339928
4339  5127708
4340  5148348
4341  5221903
4342  5258942
4343  5195913
4344  5019876
4345  5107661
4346  5209130
4347  5111641
4348  5024876
4349  4950294
4350  5075565
4351  5141392
4352  4931221
4353  4898147
4354  4963986
4355  5020883
4356  4995584
4357  4794431
4358  4842466
4359  4980092
4360  4891045
4361  4808370
4362  4726192
4363  4813909
4364  4904159
4365  4729292
4366  4665321
4367  4721980
4368  4766231
4369  4766671
4370  4572507
4371  4570120
4372  4716777
4373  4669986
4374  4590934
4375  4478561
4376  4541376
4377  4685125
4378  4519533
4379  4405253
4380  4444289
4381  4505657
4382  4550537
4383  4355052
4384  4301964
4385  4445666
4386  4443520
4387  4379480
4388  4257881
4389  4241737
4390  4404686
4391  4302107
4392  4172286
4393  4179061
4394  4229287
4395  4305054
4396  4162412
4397  4044887
4398  4167907
4399  4188703
4400  4125932
4401  4014270
4402  3982600
4403  4136839
4404  4069693
4405  3931075
4406  3930267
4407  3960101
4408  4042157
4409  3936042
4410  3784947
4411  3887480
4412  3923696
4413  3888120
4414  3775868
4415  3693338
4416  3857185
4417  3857530
4418  3691671
4419  3650866
4420  3679101
4421  3782512
4422  3704675
4423  3506937
4424  3593679
4425  3679355
4426  3639235
4427  3539574
4428  3427395
4429  3562237
4430  3606599
4431  3457191
4432  3391184
4433  3377621
4434  3492684
4435  3489520
4436  3276139
4437  3296651
4438  3389622
4439  3390768
4440  3306192
4441  3146633
4442  3245124
4443  3338043
4444  3209992
4445  3124382
4446  3109680
4447  3205432
4448  3238287
4449  3046307
4450  3028494
4451  3090560
4452  3103600
4453  3066988
4454  2888325
4455  2936387
4456  3054439
4457  2971336
4458  2876727
4459  2820096
4460  2898713
4461  2980746
4462  2801273
4463  2721627
4464  2794716
4465  2825341
4466  2806105
4467  2641332
4468  2632696
4469  2788520
4470  2721809
4471  2630132
4472  2550680
4473  2587084
4474  2694961
4475  2550444
4476  2451628
4477  2497508
4478  2531454
4479  2550725
4480  2411289
4481  2340351
4482  2477772
4483  2447694
4484  2356103
4485  2267397
4486  2271382
4487  2410525
4488  2305908
4489  2188142
4490  2221413
4491  2250868
4492  2286795
4493  2149830
4494  2049972
4495  2161603
4496  2173278
4497  2098863
4498  2013430
4499  1976252
4500  2111340
4501  2073583
4502  1914262
4503  1920945
4504  1948981
4505  2005619
4506  1897051
4507  1755104
4508  1866121
4509  1898547
4510  1834529
4511  1756177
4512  1691980
4513  1810258
4514  1800526
4515  1655822
4516  1635038
4517  1645619
4518  1709512
4519  1652919
4520  1496853
4521  1562233
4522  1620436
4523  1567881
4524  1492394
4525  1407609
4526  1500772
4527  1529228
4528  1380135
4529  1334255
4530  1354836
4531  1423446
4532  1389551
4533  1225250
4534  1261725
4535  1329339
4536  1283470
4537  1218830
4538  1117034
4539  1182765
4540  1257822
4541  1123236
4542  1057159
4543  1058261
4544  1123965
4545  1143416
4546   953640
4547   934564
4548  1022409
4549  1005373
4550   949591
4551   830235
4552   868016
4553   975768
4554   872990
4555   785844
4556   767374
4557   806713
4558   851534
4559   703965
4560   644987
4561   724205
4562   725967
4563   698897
4564   570158
4565   559929
4566   677641
4567   604119
4568   499339
4569   477519
4570   512315
4571   578512
4572   444281
4573   361466
4574   430574
4575   452796
4576   428110
4577   302519
4578   258079
4579   373671
4580   336962
4581   234514
4582   184146
4583   191506
4584   305570
4585   203845
4586    72428
4587   120408
4588   163062
4589   158870
4590    47959
4591   -32797
4592    75018
4593    75403
4594   -16438
4595   -72913
4596   -97180
4597     7797
4598   -55457
4599  -193910
4600  -169983
4601  -143099
4602  -125962
4603  -205338
4604  -321694
4605  -233623
4606  -190098
4607  -273243
4608  -344847
4609  -395299
4610  -305420
4611  -307338
4612  -453622
4613  -469061
4614  -428709
4615  -401151
4616  -459573
4617  -586422
4618  -532863
4619  -477289
4620  -544960
4621  -615197
4622  -681431
4623  -602953
4624  -571445
4625  -698743
4626  -738225
4627  -718791
4628  -678648
4629  -703961
4630  -848405
4631  -834285
4632  -766091
4633  -803725
4634  -876473
4635  -952520
4636  -902599
4637  -831114
4638  -948781
4639 -1008162
4640 -1004160
4641  -966197
4642  -972874
4643 -1103472
4644 -1124699
4645 -1043771
4646 -1069824
4647 -1122892
4648 -1203465
4649 -1189344
4650 -1103395
4651 -1206648
4652 -1282716
4653 -1284825
4654 -1249882
4655 -1230548
4656 -1355884
4657 -1403328
4658 -1323043
4659 -1331250
4660 -1373447
4661 -1470644
4662 -1472592
4663 -1382501
4664 -1451347
4665 -1534529
4666 -1547848
4667 -1533543
4668 -1486606
4669 -1590173
4670 -1670790
4671 -1601038
4672 -1590886
4673 -1632477
4674 -1730459
4675 -1767780
4676 -1657329
4677 -1697601
4678 -1788965
4679 -1808033
4680 -1809778
4681 -1748112
4682 -1824035
4683 -1925439
4684 -1879109
4685 -1871744
4686 -1882646
4687 -1968342
4688 -2029448
4689 -1931184
4690 -1943984
4691 -2044611
4692 -2071843
4693 -2073194
4694 -2007622
4695 -2068864
4696 -2186468
4697 -2154767
4698 -2110450
4699 -2125699
4700 -2200784
4701 -2273970
4702 -2203223
4703 -2187171
4704 -2282472
4705 -2331518
4706 -2342313
4707 -2280540
4708 -2296749
4709 -2421149
4710 -2417782
4711 -2373916
4712 -2377073
4713 -2425900
4714 -2530867
4715 -2476159
4716 -2425939
4717 -2505113
4718 -2562068
4719 -2598922
4720 -2531377
4721 -2516961
4722 -2646622
4723 -2661888
4724 -2630974
4725 -2616704
4726 -2651638
4727 -2769169
4728 -2745404
4729 -2676949
4730 -2730153
4731 -2793471
4732 -2833097
4733 -2801747
4734 -2745283
4735 -2862853
4736 -2918907
4737 -2889473
4738 -2859863
4739 -2878694
4740 -2986624
4741 -2996180
4742 -2913950
4743 -2947374
4744 -3017322
4745 -3068457
4746 -3051971
4747 -2983929
4748 -3080345
4749 -3153877
4750 -3126467
4751 -3105343
4752 -3100402
4753 -3191526
4754 -3231453
4755 -3166551
4756 -3181844
4757 -3227164
4758 -3299461
4759 -3298593
4760 -3225181
4761 -3282551
4762 -3367051
4763 -3360102
4764 -3340681
4765 -3313455
4766 -3406689
4767 -3459215
4768 -3407724
4769 -3398985
4770 -3447367
4771 -3516519
4772 -3526779
4773 -3455161
4774 -3479286
4775 -3569926
4776 -3581703
4777 -3572187
4778 -3542835
4779 -3596165
4780 -3691780
4781 -3634840
4782 -3624472
4783 -3652388
4784 -3700991
4785 -3755861
4786 -3676943
4787 -3685847
4788 -3774478
4789 -3796896
4790 -3795866
4791 -3759338
4792 -3793421
4793 -3884566
4794 -3861786
4795 -3832178
4796 -3848366
4797 -3902094
4798 -3966171
4799 -3913559
4800 -3889622
4801 -3972617
4802 -4005323
4803 -4008041
4804 -3960347
4805 -3971943
4806 -4079204
4807 -4067159
4808 -4033718
4809 -4050351
4810 -4091698
4811 -4159073
4812 -4119196
4813 -4079371
4814 -4155579
4815 -4198754
4816 -4204714
4817 -4175632
4818 -4159526
4819 -4265104
4820 -4276360
4821 -4234336
4822 -4241597
4823 -4278661
4824 -4354185
4825 -4326514
4826 -4267142
4827 -4324578
4828 -4378242
4829 -4397223
4830 -4365475
4831 -4341864
4832 -4439749
4833 -4474560
4834 -4429677
4835 -4431249
4836 -4452032
4837 -4520958
4838 -4521897
4839 -4461188
4840 -4499211
4841 -4555212
4842 -4584283
4843 -4573175
4844 -4520693
4845 -4600688
4846 -4650940
4847 -4617635
4848 -4607133
4849 -4607361
4850 -4680457
4851 -4707158
4852 -4639793
4853 -4661858
4854 -4709392
4855 -4757721
4856 -4750857
4857 -4700148
4858 -4746929
4859 -4818605
4860 -4792475
4861 -4772238
4862 -4770891
4863 -4836494
4864 -4886084
4865 -4820966
4866 -4821072
4867 -4869952
4868 -4909052
4869 -4921226
4870 -4855614
4871 -4897273
4872 -4968757
4873 -4964661
4874 -4937662
4875 -4927664
4876 -4989066
4877 -5048838
4878 -4993374
4879 -4976091
4880 -5010526
4881 -5056748
4882 -5080205
4883 -5031971
4884 -5031373
4885 -5107121
4886 -5122817
4887 -5106674
4888 -5075601
4889 -5107774
4890 -5182264
4891 -5152744
4892 -5128915
4893 -5147197
4894 -5203629
4895 -5232220
4896 -5188672
4897 -5159911
4898 -5238518
4899 -5265677
4900 -5248043
4901 -5219174
4902 -5230197
4903 -5318653
4904 -5303890
4905 -5265324
4906 -5284018
4907 -5309744
4908 -5368489
4909 -5337484
4910 -5308358
4911 -5352803
4912 -5397038
4913 -5392782
4914 -5366179
4915 -5353906
4916 -5429264
4917 -5446793
4918 -5406111
4919 -5406793
4920 -5434979
4921 -5487096
4922 -5466612
4923 -5433400
4924 -5477598
4925 -5511860
4926 -5517051
4927 -5501598
4928 -5475716
4929 -5540441
4930 -5568936
4931 -5526326
4932 -5527693
4933 -5540765
4934 -5595727
4935 -5600218
4936 -5542899
4937 -5570995
4938 -5623175
4939 -5633836
4940 -5610932
4941 -5590123
4942 -5631276
4943 -5681164
4944 -5645395
4945 -5630532
4946 -5641573
4947 -5693509
4948 -5709203
4949 -5651921
4950 -5665819
4951 -5717445
4952 -5728631
4953 -5719457
4954 -5683884
4955 -5717548
4956 -5766355
4957 -5744260
4958 -5743829
4959 -5738626
4960 -5776997
4961 -5814838
4962 -5765064
4963 -5748275
4964 -5800138
4965 -5818562
4966 -5820350
4967 -5784816
4968 -5800656
4969 -5866762
4970 -5848767
4971 -5828986
4972 -5829672
4973 -5849232
4974 -5894319
4975 -5858759
4976 -5834847
4977 -5880444
4978 -5903757
4979 -5912389
4980 -5868285
4981 -5869985
4982 -5935893
4983 -5936900
4984 -5910277
4985 -5896223
4986 -5920852
4987 -5968071
4988 -5946561
4989 -5912718
4990 -5942640
4991 -5970542
4992 -5989250
4993 -5959687
4994 -5939761
4995 -5985328
4996 -6001213
4997 -5983823
4998 -5973502
4999 -5974872
5000 -6034599
5001 -6019483
5002 -5982090
5003 -6003789
5004 -6029587
5005 -6052502
5006 -6024305
5007 -5995790
5008 -6044016
5009 -6054020
5010 -6039985
5011 -6023239
5012 -6026906
5013 -6077278
5014 -6079196
5015 -6044631
5016 -6049498
5017 -6064552
5018 -6097373
5019 -6087985
5020 -6042770
5021 -6080016
5022 -6108360
5023 -6102844
5024 -6083482
5025 -6071329
5026 -6106377
5027 -6128888
5028 -6089392
5029 -6090443
5030 -6100868
5031 -6133106
5032 -6135666
5033 -6089024
5034 -6108476
5035 -6143058
5036 -6150883
5037 -6130217
5038 -6094184
5039 -6134433
5040 -6168817
5041 -6139022
5042 -6119248
5043 -6132375
5044 -6158633
5045 -6170289
5046 -6126463
5047 -6134431
5048 -6172934
5049 -6166402
5050 -6161700
5051 -6134333
5052 -6157273
5053 -6182555
5054 -6164728
5055 -6142964
5056 -6144845
5057 -6175756
5058 -6194353
5059 -6153314
5060 -6137062
5061 -6179247
5062 -6182285
5063 -6182341
5064 -6149617
5065 -6157867
5066 -6200435
5067 -6184542
5068 -6167799
5069 -6166112
5070 -6174570
5071 -6197470
5072 -6172063
5073 -6153663
5074 -6172350
5075 -6189101
5076 -6189030
5077 -6167416
5078 -6164534
5079 -6187201
5080 -6193794
5081 -6171964
5082 -6165820
5083 -6180438
5084 -6209059
5085 -6188288
5086 -6152528
5087 -6181113
5088 -6190641
5089 -6192031
5090 -6161937
5091 -6145401
5092 -6177909
5093 -6189165
5094 -6170136
5095 -6159129
5096 -6162796
5097 -6187043
5098 -6176882
5099 -6146505
5100 -6160170
5101 -6165208
5102 -6176260
5103 -6161354
5104 -6137927
5105 -6159146
5106 -6176396
5107 -6155773
5108 -6134054
5109 -6133225
5110 -6158221
5111 -6166604
5112 -6123877
5113 -6124697
5114 -6145555
5115 -6146654
5116 -6143678
5117 -6122253
5118 -6119626
5119 -6145141
5120 -6132005
5121 -6111281
5122 -6101863
5123 -6129019
5124 -6135816
5125 -6101976
5126 -6090305
5127 -6107147
5128 -6121642
5129 -6113470
5130 -6084007
5131 -6080875
5132 -6103360
5133 -6093819
5134 -6081564
5135 -6058952
5136 -6079290
5137 -6101181
5138 -6067083
5139 -6056797
5140 -6062130
5141 -6073822
5142 -6069436
5143 -6039533
5144 -6031935
5145 -6056549
5146 -6049687
5147 -6042683
5148 -6015996
5149 -6029415
5150 -6051744
5151 -6027358
5152 -6004796
5153 -6003680
5154 -6006223
5155 -6018755
5156 -5996682
5157 -5983113
5158 -5996068
5159 -5998575
5160 -5986304
5161 -5968520
5162 -5963630
5163 -5974293
5164 -5974538
5165 -5939730
5166 -5940984
5167 -5945827
5168 -5954469
5169 -5940058
5170 -5911478
5171 -5931710
5172 -5937753
5173 -5920244
5174 -5900143
5175 -5887635
5176 -5906800
5177 -5906447
5178 -5880022
5179 -5867884
5180 -5875483
5181 -5873012
5182 -5867592
5183 -5832721
5184 -5833722
5185 -5850070
5186 -5847923
5187 -5829462
5188 -5807460
5189 -5816228
5190 -5823547
5191 -5802291
5192 -5790322
5193 -5787745
5194 -5795748
5195 -5788179
5196 -5754285
5197 -5760114
5198 -5766054
5199 -5758160
5200 -5749953
5201 -5734596
5202 -5725306
5203 -5750912
5204 -5717874
5205 -5710231
5206 -5692389
5207 -5704083
5208 -5702749
5209 -5671312
5210 -5659199
5211 -5675594
5212 -5671150
5213 -5661578
5214 -5632857
5215 -5637099
5216 -5646704
5217 -5626128
5218 -5606887
5219 -5593542
5220 -5597331
5221 -5606670
5222 -5581088
5223 -5567238
5224 -5561992
5225 -5565130
5226 -5557213
5227 -5539730
5228 -5531986
5229 -5536304
5230 -5528015
5231 -5513634
5232 -5494746
5233 -5490250
5234 -5494360
5235 -5480273
5236 -5457530
5237 -5450034
5238 -5461009
5239 -5452805
5240 -5431535
5241 -5400239
5242 -5419708
5243 -5412289
5244 -5395340
5245 -5379041
5246 -5370230
5247 -5373061
5248 -5368643
5249 -5335605
5250 -5334586
5251 -5328924
5252 -5325095
5253 -5311854
5254 -5283874
5255 -5296220
5256 -5281357
5257 -5268453
5258 -5254657
5259 -5247718
5260 -5244834
5261 -5249681
5262 -5216343
5263 -5200187
5264 -5211636
5265 -5206235
5266 -5191593
5267 -5169778
5268 -5154065
5269 -5161987
5270 -5146968
5271 -5132349
5272 -5108089
5273 -5113434
5274 -5110365
5275 -5088849
5276 -5084473
5277 -5066055
5278 -5063671
5279 -5056850
5280 -5032592
5281 -5016650
5282 -5020011
5283 -5006655
5284 -4994286
5285 -4980232
5286 -4972539
5287 -4966966
5288 -4944614
5289 -4934008
5290 -4920478
5291 -4915222
5292 -4910492
5293 -4893054
5294 -4872387
5295 -4875348
5296 -4866847
5297 -4849637
5298 -4834094
5299 -4814317
5300 -4826528
5301 -4804362
5302 -4784079
5303 -4773257
5304 -4761002
5305 -4767524
5306 -4754026
5307 -4728574
5308 -4715424
5309 -4714008
5310 -4708781
5311 -4689173
5312 -4661253
5313 -4664958
5314 -4655436
5315 -4638766
5316 -4621079
5317 -4616952
5318 -4607163
5319 -4598700
5320 -4569102
5321 -4563535
5322 -4553191
5323 -4546466
5324 -4531728
5325 -4503047
5326 -4499519
5327 -4497686
5328 -4471737
5329 -4458834
5330 -4446194
5331 -4442298
5332 -4437335
5333 -4407681
5334 -4405285
5335 -4392227
5336 -4373261
5337 -4363196
5338 -4336566
5339 -4332112
5340 -4327555
5341 -4308829
5342 -4291328
5343 -4268060
5344 -4272642
5345 -4261471
5346 -4240182
5347 -4224572
5348 -4213561
5349 -4208233
5350 -4201161
5351 -4168840
5352 -4155776
5353 -4151871
5354 -4143993
5355 -4123362
5356 -4095316
5357 -4089369
5358 -4093376
5359 -4069865
5360 -4046856
5361 -4030451
5362 -4025911
5363 -4025717
5364 -3985253
5365 -3979472
5366 -3971389
5367 -3954662
5368 -3939948
5369 -3921610
5370 -3904687
5371 -3911314
5372 -3885396
5373 -3867649
5374 -3858327
5375 -3841379
5376 -3838194
5377 -3813826
5378 -3784229
5379 -3791313
5380 -3770072
5381 -3757836
5382 -3741421
5383 -3723144
5384 -3725879
5385 -3710508
5386 -3668791
5387 -3659360
5388 -3651975
5389 -3649892
5390 -3632127
5391 -3595806
5392 -3594441
5393 -3590049
5394 -3581494
5395 -3563601
5396 -3519514
5397 -3522404
5398 -3521921
5399 -3481121
5400 -3471340
5401 -3451927
5402 -3451607
5403 -3441242
5404 -3409341
5405 -3399939
5406 -3389562
5407 -3373144
5408 -3359504
5409 -3332426
5410 -3322030
5411 -3317367
5412 -3295013
5413 -3270487
5414 -3258971
5415 -3256455
5416 -3238743
5417 -3205645
5418 -3202873
5419 -3188851
5420 -3183144
5421 -3162735
5422 -3126677
5423 -3126936
5424 -3120674
5425 -3101112
5426 -3077014
5427 -3057178
5428 -3045206
5429 -3044137
5430 -3020896
5431 -2984253
5432 -2977213
5433 -2969971
5434 -2968072
5435 -2931481
5436 -2909105
5437 -2917873
5438 -2895592
5439 -2881868
5440 -2849347
5441 -2830612
5442 -2841878
5443 -2818385
5444 -2786098
5445 -2775627
5446 -2764923
5447 -2764316
5448 -2728406
5449 -2692957
5450 -2709296
5451 -2688705
5452 -2673814
5453 -2647931
5454 -2625958
5455 -2630002
5456 -2607283
5457 -2576033
5458 -2568389
5459 -2556559
5460 -2544846
5461 -2518897
5462 -2485262
5463 -2488469
5464 -2483448
5465 -2468283
5466 -2436560
5467 -2411631
5468 -2412711
5469 -2400234
5470 -2369833
5471 -2346112
5472 -2327371
5473 -2336328
5474 -2315720
5475 -2262787
5476 -2269715
5477 -2264351
5478 -2248590
5479 -2225311
5480 -2181232
5481 -2195453
5482 -2186443
5483 -2145567
5484 -2133992
5485 -2115127
5486 -2119958
5487 -2099109
5488 -2059595
5489 -2055859
5490 -2046431
5491 -2034951
5492 -2014217
5493 -1971523
5494 -1973786
5495 -1969005
5496 -1932708
5497 -1927212
5498 -1896560
5499 -1899893
5500 -1888931
5501 -1838973
5502 -1828443
5503 -1822021
5504 -1807422
5505 -1796323
5506 -1757193
5507 -1745541
5508 -1752383
5509 -1726994
5510 -1699234
5511 -1668476
5512 -1667366
5513 -1671765
5514 -1629847
5515 -1597782
5516 -1593153
5517 -1591931
5518 -1584629
5519 -1542232
5520 -1528269
5521 -1523097
5522 -1503803
5523 -1479515
5524 -1455256
5525 -1441128
5526 -1446549
5527 -1421093
5528 -1389002
5529 -1382232
5530 -1369037
5531 -1361053
5532 -1314625
5533 -1294904
5534 -1308338
5535 -1289989
5536 -1256708
5537 -1231311
5538 -1213568
5539 -1229468
5540 -1192813
5541 -1163760
5542 -1152741
5543 -1147900
5544 -1135392
5545 -1102541
5546 -1068430
5547 -1078488
5548 -1062562
5549 -1038023
5550 -1014865
5551  -984648
5552 -1001652
5553  -981651
5554  -937438
5555  -919303
5556  -917413
5557  -911533
5558  -884456
5559  -842616
5560  -853057
5561  -843085
5562  -821359
5563  -790860
5564  -749770
5565  -768113
5566  -757390
5567  -720407
5568  -702754
5569  -684740
5570  -701394
5571  -671077
5572  -615282
5573  -623954
5574  -615445
5575  -595885
5576  -569514
5577  -528007
5578  -539720
5579  -543084
5580  -488168
5581  -474423
5582  -459135
5583  -461436
5584  -448532
5585  -393291
5586  -380517
5587  -392435
5588  -377569
5589  -359847
5590  -297328
5591  -307390
5592  -322357
5593  -282441
5594  -254628
5595  -231844
5596  -227328
5597  -243252
5598  -181705
5599  -156348
5600  -158947
5601  -156785
5602  -146708
5603   -91134
5604   -73246
5605   -93172
5606   -64062
5607   -34983
5608    -6435
5609    -8723
5610    -7878
5611    26666
5612    64996
5613    57008
5614    67955
5615    86261
5616   133453
5617   152967
5618   134342
5619   160734
5620   181222
5621   211470
5622   219087
5623   203341
5624   241408
5625   290333
5626   293350
5627   296912
5628   301534
5629   349469
5630   375348
5631   357163
5632   373559
5633   396217
5634   431448
5635   452089
5636   437709
5637   463646
5638   511978
5639   516844
5640   514547
5641   512680
5642   560046
5643   601241
5644   572377
5645   586743
5646   618864
5647   654741
5648   667868
5649   651473
5650   671309
5651   726790
5652   733101
5653   737631
5654   733329
5655   757145
5656   820022
5657   802507
5658   810007
5659   840493
5660   858386
5661   881182
5662   874554
5663   880093
5664   932364
5665   950368
5666   956998
5667   947790
5668   975782
5669  1037358
5670  1024751
5671  1018729
5672  1041290
5673  1070699
5674  1103511
5675  1093310
5676  1089050
5677  1137823
5678  1167499
5679  1169026
5680  1173850
5681  1171569
5682  1238385
5683  1244222
5684  1228237
5685  1255569
5686  1278974
5687  1311719
5688  1314353
5689  1293575
5690  1343391
5691  1383311
5692  1379881
5693  1377099
5694  1389689
5695  1441476
5696  1460366
5697  1431636
5698  1456346
5699  1477898
5700  1528478
5701  1538049
5702  1505661
5703  1550555
5704  1580071
5705  1590912
5706  1589268
5707  1574611
5708  1638738
5709  1671125
5710  1653886
5711  1661198
5712  1680487
5713  1725830
5714  1755800
5715  1711700
5716  1737434
5717  1783447
5718  1798265
5719  1805586
5720  1782776
5721  1828218
5722  1874101
5723  1873169
5724  1858190
5725  1880317
5726  1919584
5727  1955972
5728  1912981
5729  1929461
5730  1981105
5731  1996533
5732  2013845
5733  1982853
5734  2013762
5735  2074712
5736  2075607
5737  2065935
5738  2070043
5739  2102715
5740  2158370
5741  2124982
5742  2120438
5743  2164769
5744  2200567
5745  2215720
5746  2181917
5747  2197727
5748  2270562
5749  2259323
5750  2256051
5751  2254784
5752  2291878
5753  2353315
5754  2321057
5755  2305552
5756  2348006
5757  2380303
5758  2406279
5759  2381848
5760  2376234
5761  2438107
5762  2457408
5763  2461708
5764  2449874
5765  2460680
5766  2529660
5767  2530771
5768  2503562
5769  2527719
5770  2555467
5771  2597256
5772  2573070
5773  2558032
5774  2624257
5775  2648391
5776  2633485
5777  2636916
5778  2644444
5779  2708819
5780  2706661
5781  2677625
5782  2708576
5783  2733729
5784  2776989
5785  2770092
5786  2734791
5787  2789652
5788  2824086
5789  2824230
5790  2817825
5791  2804155
5792  2872509
5793  2897965
5794  2867424
5795  2877840
5796  2897968
5797  2957732
5798  2955321
5799  2924780
5800  2955423
5801  2991581
5802  2998664
5803  3001367
5804  2983538
5805  3037849
5806  3078838
5807  3042090
5808  3059073
5809  3072460
5810  3119245
5811  3132496
5812  3081170
5813  3117742
5814  3159583
5815  3174070
5816  3173074
5817  3154552
5818  3200704
5819  3243021
5820  3221453
5821  3210528
5822  3230160
5823  3267583
5824  3300915
5825  3254686
5826  3276017
5827  3329753
5828  3328386
5829  3344248
5830  3313564
5831  3345195
5832  3401336
5833  3385135
5834  3366213
5835  3385017
5836  3424156
5837  3463497
5838  3422449
5839  3421053
5840  3478523
5841  3498428
5842  3495701
5843  3466218
5844  3485400
5845  3551292
5846  3546307
5847  3528180
5848  3532736
5849  3567480
5850  3619062
5851  3588104
5852  3568022
5853  3621934
5854  3642200
5855  3646379
5856  3619725
5857  3613579
5858  3699326
5859  3703346
5860  3677821
5861  3674014
5862  3706390
5863  3761933
5864  3742131
5865  3709503
5866  3753570
5867  3781586
5868  3814736
5869  3784433
5870  3759181
5871  3828133
5872  3851835
5873  3828390
5874  3817668
5875  3820825
5876  3895051
5877  3894546
5878  3850583
5879  3876030
5880  3905467
5881  3942294
5882  3928294
5883  3890426
5884  3941618
5885  3988093
5886  3966969
5887  3954208
5888  3948357
5889  4008734
5890  4040262
5891  3983277
5892  4006057
5893  4038491
5894  4069996
5895  4074661
5896  4016801
5897  4057392
5898  4116563
5899  4096744
5900  4088387
5901  4072843
5902  4130879
5903  4176614
5904  4119135
5905  4121853
5906  4145388
5907  4188634
5908  4200977
5909  4138225
5910  4169148
5911  4231738
5912  4233456
5913  4215757
5914  4191510
5915  4237368
5916  4289941
5917  4252552
5918  4234570
5919  4263256
5920  4288769
5921  4325112
5922  4271057
5923  4275537
5924  4338503
5925  4344756
5926  4338324
5927  4306536
5928  4328918
5929  4394280
5930  4368341
5931  4351974
5932  4356750
5933  4397340
5934  4431130
5935  4392500
5936  4377146
5937  4428342
5938  4444079
5939  4436094
5940  4419807
5941  4428460
5942  4504524
5943  4477544
5944  4451233
5945  4464846
5946  4486190
5947  4527312
5948  4495965
5949  4457629
5950  4526750
5951  4540974
5952  4544283
5953  4522367
5954  4519030
5955  4584389
5956  4585513
5957  4547538
5958  4546201
5959  4567474
5960  4619824
5961  4605652
5962  4553539
5963  4606207
5964  4643690
5965  4638690
5966  4621788
5967  4588137
5968  4660368
5969  4683582
5970  4634114
5971  4643772
5972  4648605
5973  4708333
5974  4706024
5975  4645581
5976  4684595
5977  4712126
5978  4717969
5979  4704801
5980  4663304
5981  4735725
5982  4767560
5983  4718818
5984  4714080
5985  4726740
5986  4782581
5987  4792355
5988  4717373
5989  4738612
5990  4784209
5991  4798012
5992  4785521
5993  4732984
5994  4778828
5995  4840838
5996  4812199
5997  4794219
5998  4774917
5999  4829661
6000  4868067
6001  4794993
6002  4799637
6003  4840567
6004  4859519
6005  4871499
6006  4810710
6007  4833029
6008  4905004
6009  4873553
6010  4850236
6011  4836973
6012  4878582
6013  4928762
6014  4867678
6015  4849229
6016  4892659
6017  4923155
6018  4939577
6019  4867801
6020  4877301
6021  4948983
6022  4936507
6023  4909155
6024  4894971
6025  4917863
6026  4995268
6027  4941480
6028  4908229
6029  4940913
6030  4964827
6031  4998116
6032  4937229
6033  4910177
6034  4987559
6035  4992197
6036  4971023
6037  4937116
6038  4943776
6039  5027174
6040  5006470
6041  4945047
6042  4961562
6043  5000458
6044  5033575
6045  4985838
6046  4947573
6047  5017940
6048  5039858
6049  5020257
6050  4989880
6051  4973231
6052  5058103
6053  5044604
6054  4984168
6055  5002415
6056  5025475
6057  5066377
6058  5047436
6059  4980460
6060  5037141
6061  5060798
6062  5048466
6063  5020162
6064  4992040
6065  5067799
6066  5079031
6067  5024465
6068  5021966
6069  5047560
6070  5098965
6071  5077503
6072  5007467
6073  5050029
6074  5086978
6075  5075067
6076  5050501
6077  5008380
6078  5082682
6079  5112060
6080  5057849
6081  5042483
6082  5040667
6083  5092408
6084  5105309
6085  5034614
6086  5047887
6087  5096046
6088  5100486
6089  5087388
6090  5032635
6091  5079297
6092  5122909
6093  5072910
6094  5049380
6095  5056668
6096  5093875
6097  5124403
6098  5040957
6099  5040773
6100  5102763
6101  5106597
6102  5103936
6103  5042257
6104  5061387
6105  5128089
6106  5096609
6107  5058045
6108  5051044
6109  5088793
6110  5142699
6111  5061344
6112  5034770
6113  5092207
6114  5101014
6115  5106008
6116  5036872
6117  5040717
6118  5116560
6119  5101971
6120  5062260
6121  5046826
6122  5076667
6123  5134112
6124  5074259
6125  5024170
6126  5073638
6127  5093901
6128  5096703
6129  5038790
6130  5023831
6131  5107781
6132  5094680
6133  5052726
6134  5040788
6135  5046686
6136  5114315
6137  5073909
6138  5009088
6139  5045886
6140  5072302
6141  5088471
6142  5038949
6143  4996457
6144  5071072
6145  5078758
6146  5040663
6147  5012217
6148  5003885
6149  5081342
6150  5069660
6151  4984317
6152  5011399
6153  5040884
6154  5070962
6155  5032900
6156  4966104
6157  5024383
6158  5049968
6159  5023410
6160  4991948
6161  4957982
6162  5037898
6163  5053799
6164  4964351
6165  4973130
6166  4994579
6167  5033410
6168  5013516
6169  4925466
6170  4970089
6171  5013319
6172  5003651
6173  4966197
6174  4926081
6175  4981439
6176  5025807
6177  4940819
6178  4929409
6179  4945296
6180  4978173
6181  4984040
6182  4890739
6183  4908661
6184  4976409
6185  4952444
6186  4923885
6187  4880110
6188  4922653
6189  4979651
6190  4906945
6191  4878649
6192  4891465
6193  4928769
6194  4943430
6195  4857181
6196  4844790
6197  4911584
6198  4910054
6199  4889220
6200  4840318
6201  4848792
6202  4916637
6203  4867031
6204  4824635
6205  4827042
6206  4851908
6207  4898126
6208  4823219
6209  4790421
6210  4836937
6211  4847721
6212  4837934
6213  4788989
6214  4775981
6215  4855746
6216  4820043
6217  4766286
6218  4770628
6219  4780752
6220  4835757
6221  4766897
6222  4717564
6223  4760972
6224  4777803
6225  4777403
6226  4724731
6227  4690301
6228  4779780
6229  4759768
6230  4704809
6231  4691355
6232  4694955
6233  4754286
6234  4718285
6235  4653115
6236  4688660
6237  4710604
6238  4710922
6239  4656618
6240  4615113
6241  4679107
6242  4689190
6243  4633062
6244  4614211
6245  4611130
6246  4674258
6247  4660807
6248  4575912
6249  4603137
6250  4624895
6251  4627054
6252  4587533
6253  4519379
6254  4587767
6255  4615957
6256  4557150
6257  4538036
6258  4523926
6259  4584141
6260  4585426
6261  4483629
6262  4498442
6263  4531136
6264  4541076
6265  4513559
6266  4436961
6267  4489427
6268  4534916
6269  4479709
6270  4445356
6271  4417460
6272  4493849
6273  4498448
6274  4401377
6275  4389798
6276  4436649
6277  4448307
6278  4444274
6279  4351624
6280  4371842
6281  4433000
6282  4402886
6283  4361795
6284  4313575
6285  4351950
6286  4413752
6287  4333343
6288  4290831
6289  4315093
6290  4349544
6291  4352333
6292  4254329
6293  4255200
6294  4324309
6295  4298212
6296  4258067
6297  4213378
6298  4244614
6299  4304198
6300  4246732
6301  4184414
6302  4206755
6303  4229738
6304  4253995
6305  4162917
6306  4128289
6307  4206107
6308  4200104
6309  4168145
6310  4102880
6311  4112413
6312  4191165
6313  4154046
6314  4076091
6315  4080648
6316  4103467
6317  4139854
6318  4071583
6319  4000077
6320  4076383
6321  4094999
6322  4067267
6323  4009747
6324  3983557
6325  4053616
6326  4044054
6327  3965715
6328  3955437
6329  3966858
6330  4021394
6331  3969722
6332  3888825
6333  3937275
6334  3966133
6335  3945302
6336  3898840
6337  3845974
6338  3920099
6339  3925309
6340  3851029
6341  3835600
6342  3843097
6343  3898696
6344  3867727
6345  3770290
6346  3797682
6347  3825747
6348  3824822
6349  3783615
6350  3716859
6351  3776639
6352  3816575
6353  3731857
6354  3701609
6355  3698801
6356  3755882
6357  3748754
6358  3642202
6359  3651454
6360  3695625
6361  3692105
6362  3667754
6363  3587221
6364  3627944
6365  3674712
6366  3619346
6367  3574299
6368  3553419
6369  3590796
6370  3629122
6371  3520708
6372  3507513
6373  3553813
6374  3562483
6375  3538658
6376  3454875
6377  3472301
6378  3536768
6379  3485302
6380  3433469
6381  3414973
6382  3452085
6383  3483464
6384  3397597
6385  3362199
6386  3407916
6387  3406843
6388  3407235
6389  3318059
6390  3304760
6391  3384909
6392  3352147
6393  3305771
6394  3268185
6395  3290503
6396  3358468
6397  3269980
6398  3205378
6399  3243688
6400  3257045
6401  3266945
6402  3182378
6403  3162106
6404  3232307
6405  3216424
6406  3175299
6407  3123085
6408  3118029
6409  3180752
6410  3129029
6411  3061194
6412  3078307
6413  3101926
6414  3122181
6415  3044565
6416  2994792
6417  3068363
6418  3075013
6419  3022513
6420  2964958
6421  2959974
6422  3034462
6423  3005040
6424  2912942
6425  2923122
6426  2949312
6427  2971174
6428  2911518
6429  2825544
6430  2885082
6431  2915295
6432  2875247
6433  2814999
6434  2772822
6435  2861307
6436  2861575
6437  2760903
6438  2750332
6439  2771053
6440  2802267
6441  2766843
6442  2671087
6443  2697559
6444  2755338
6445  2721052
6446  2671145
6447  2608857
6448  2675468
6449  2711825
6450  2614528
6451  2582862
6452  2592817
6453  2633001
6454  2622992
6455  2514824
6456  2529278
6457  2579528
6458  2567514
6459  2522030
6460  2457325
6461  2502472
6462  2551669
6463  2459354
6464  2419013
6465  2423514
6466  2464278
6467  2483898
6468  2356593
6469  2349501
6470  2414768
6471  2398046
6472  2368982
6473  2278829
6474  2311534
6475  2377708
6476  2318483
6477  2260513
6478  2237163
6479  2283416
6480  2317858
6481  2220686
6482  2168516
6483  2222409
6484  2227241
6485  2207650
6486  2125011
6487  2115614
6488  2198637
6489  2148979
6490  2098214
6491  2070923
6492  2092599
6493  2142881
6494  2055296
6495  1986412
6496  2035081
6497  2047705
6498  2051163
6499  1972828
6500  1936837
6501  2018906
6502  1998746
6503  1926445
6504  1899017
6505  1897442
6506  1963369
6507  1905041
6508  1819784
6509  1856370
6510  1874190
6511  1883286
6512  1814502
6513  1751339
6514  1819233
6515  1825382
6516  1760746
6517  1721406
6518  1706342
6519  1770957
6520  1746450
6521  1652513
6522  1659040
6523  1692076
6524  1703996
6525  1649457
6526  1565005
6527  1626495
6528  1645445
6529  1599908
6530  1550021
6531  1525921
6532  1592671
6533  1587512
6534  1479795
6535  1477009
6536  1505741
6537  1518412
6538  1482537
6539  1379137
6540  1438553
6541  1479234
6542  1432036
6543  1376497
6544  1340766
6545  1395328
6546  1413881
6547  1307093
6548  1287085
6549  1308250
6550  1339633
6551  1320745
6552  1212394
6553  1233499
6554  1297385
6555  1252407
6556  1200782
6557  1141520
6558  1185375
6559  1247158
6560  1146613
6561  1095318
6562  1116426
6563  1152726
6564  1154991
6565  1036483
6566  1030630
6567  1097399
6568  1073539
6569  1025164
6570   968994
6571   989739
6572  1063956
6573   980238
6574   926679
6575   932902
6576   956269
6577   976799
6578   870630
6579   833714
6580   909702
6581   904509
6582   859496
6583   789627
6584   798737
6585   880652
6586   820469
6587   733526
6588   729745
6589   759139
6590   798025
6591   711681
6592   643598
6593   709712
6594   732962
6595   692921
6596   619025
6597   581682
6598   672009
6599   651014
6600   562724
6601   545011
6602   557826
6603   631893
6604   553039
6605   455471
6606   506329
6607   537600
6608   510066
6609   449028
6610   383531
6611   467971
6612   474448
6613   390553
6614   365859
6615   360400
6616   430695
6617   390427
6618   276195
6619   303374
6620   341242
6621   347172
6622   271893
6623   192373
6624   275473
6625   308304
6626   230249
6627   182574
6628   166819
6629   231202
6630   222469
6631    98940
6632   110478
6633   148226
6634   158637
6635   114064
6636    26286
6637    76567
6638   106330
6639    49113
6640     7119
6641   -30304
6642    21128
6643    50148
6644   -58806
6645   -80559
6646   -46826
6647   -25480
6648   -43711
6649  -157297
6650  -135673
6651   -62390
6652  -120767
6653  -168683
6654  -215163
6655  -177417
6656  -123303
6657  -225568
6658  -266859
6659  -230684
6660  -218410
6661  -222504
6662  -322490
6663  -332000
6664  -257303
6665  -297259
6666  -345677
6667  -387127
6668  -370466
6669  -299881
6670  -390282
6671  -459062
6672  -425238
6673  -404481
6674  -396427
6675  -498162
6676  -529616
6677  -443417
6678  -453891
6679  -515545
6680  -572091
6681  -567135
6682  -478791
6683  -547729
6684  -627317
6685  -617317
6686  -599848
6687  -559007
6688  -638654
6689  -711124
6690  -637324
6691  -631076
6692  -681168
6693  -746856
6694  -765580
6695  -675354
6696  -713847
6697  -805774
6698  -790784
6699  -776379
6700  -749860
6701  -818126
6702  -890937
6703  -830703
6704  -807784
6705  -858686
6706  -912804
6707  -950900
6708  -859520
6709  -868921
6710  -959812
6711  -985755
6712  -970951
6713  -917634
6714  -966495
6715 -1081981
6716 -1032650
6717  -992924
6718 -1020293
6719 -1068004
6720 -1134073
6721 -1043916
6722 -1030527
6723 -1125581
6724 -1164082
6725 -1151857
6726 -1106620
6727 -1118995
6728 -1235713
6729 -1217294
6730 -1171877
6731 -1176067
6732 -1224979
6733 -1318872
6734 -1253909
6735 -1207165
6736 -1283472
6737 -1342173
6738 -1336999
6739 -1283125
6740 -1265454
6741 -1392869
6742 -1398558
6743 -1347613
6744 -1339191
6745 -1384050
6746 -1472938
6747 -1455538
6748 -1374445
6749 -1431211
6750 -1494342
6751 -1515929
6752 -1469646
6753 -1429891
6754 -1532934
6755 -1585085
6756 -1535389
6757 -1512762
6758 -1530461
6759 -1639246
6760 -1632732
6761 -1545254
6762 -1579591
6763 -1653435
6764 -1682231
6765 -1660276
6766 -1598733
6767 -1685028
6768 -1755865
6769 -1714485
6770 -1690844
6771 -1681021
6772 -1774437
6773 -1807987
6774 -1729073
6775 -1736264
6776 -1793101
6777 -1844498
6778 -1841883
6779 -1758221
6780 -1821411
6781 -1912470
6782 -1874877
6783 -1855294
6784 -1834071
6785 -1919888
6786 -1972148
6787 -1896063
6788 -1896163
6789 -1949810
6790 -2005203
6791 -2011717
6792 -1925024
6793 -1964774
6794 -2064208
6795 -2048712
6796 -2021809
6797 -1994278
6798 -2061569
6799 -2152105
6800 -2068999
6801 -2050998
6802 -2091404
6803 -2149156
6804 -2184370
6805 -2101549
6806 -2101959
6807 -2212208
6808 -2210148
6809 -2189007
6810 -2154651
6811 -2196575
6812 -2287158
6813 -2240932
6814 -2192839
6815 -2238370
6816 -2281776
6817 -2331636
6818 -2266785
6819 -2243057
6820 -2348002
6821 -2370048
6822 -2339572
6823 -2303826
6824 -2321049
6825 -2437673
6826 -2402982
6827 -2339110
6828 -2373865
6829 -2426360
6830 -2492551
6831 -2428178
6832 -2372868
6833 -2477381
6834 -2517601
6835 -2500896
6836 -2453716
6837 -2451887
6838 -2577491
6839 -2574699
6840 -2494989
6841 -2509791
6842 -2552996
6843 -2634478
6844 -2593533
6845 -2512227
6846 -2592486
6847 -2658928
6848 -2653790
6849 -2607966
6850 -2580221
6851 -2693923
6852 -2728574
6853 -2650829
6854 -2655058
6855 -2677649
6856 -2762844
6857 -2750487
6858 -2660225
6859 -2717567
6860 -2788636
6861 -2800092
6862 -2763118
6863 -2715002
6864 -2811999
6865 -2875309
6866 -2795613
6867 -2774920
6868 -2791812
6869 -2895148
6870 -2905584
6871 -2808977
6872 -2837837
6873 -2924164
6874 -2938570
6875 -2907209
6876 -2834960
6877 -2905126
6878 -2999081
6879 -2945252
6880 -2916234
6881 -2918808
6882 -3005570
6883 -3055710
6884 -2957970
6885 -2955096
6886 -3022638
6887 -3061157
6888 -3056102
6889 -2972234
6890 -3005770
6891 -3115250
6892 -3094595
6893 -3052734
6894 -3044468
6895 -3103061
6896 -3177504
6897 -3099629
6898 -3056813
6899 -3123682
6900 -3179432
6901 -3191605
6902 -3106151
6903 -3124524
6904 -3236684
6905 -3219535
6906 -3180000
6907 -3151600
6908 -3197294
6909 -3296096
6910 -3228917
6911 -3173812
6912 -3228740
6913 -3285757
6914 -3318686
6915 -3251629
6916 -3215608
6917 -3337369
6918 -3338847
6919 -3308295
6920 -3265789
6921 -3292913
6922 -3400315
6923 -3369094
6924 -3299451
6925 -3336621
6926 -3383567
6927 -3443805
6928 -3371527
6929 -3318268
6930 -3420091
6931 -3449996
6932 -3422372
6933 -3390494
6934 -3387333
6935 -3498321
6936 -3492520
6937 -3412084
6938 -3437980
6939 -3477010
6940 -3526454
6941 -3493254
6942 -3420845
6943 -3501434
6944 -3556345
6945 -3536071
6946 -3502925
6947 -3483021
6948 -3573716
6949 -3606028
6950 -3514510
6951 -3524857
6952 -3562954
6953 -3626192
6954 -3607606
6955 -3528781
6956 -3588926
6957 -3664165
6958 -3645613
6959 -3605223
6960 -3565354
6961 -3659614
6962 -3713622
6963 -3632010
6964 -3619041
6965 -3647184
6966 -3717372
6967 -3731584
6968 -3619274
6969 -3667391
6970 -3738663
6971 -3734402
6972 -3709748
6973 -3652971
6974 -3722590
6975 -3806184
6976 -3740235
6977 -3706696
6978 -3733439
6979 -3790301
6980 -3824003
6981 -3728012
6982 -3725710
6983 -3814316
6984 -3820159
6985 -3807389
6986 -3738346
6987 -3792634
6988 -3894262
6989 -3837308
6990 -3788425
6991 -3800793
6992 -3856577
6993 -3920654
6994 -3820845
6995 -3792634
6996 -3884014
6997 -3909204
6998 -3903163
6999 -3833116
7000 -3843555
7001 -3964757
7002 -3934042
7003 -3866530
7004 -3860499
7005 -3907543
7006 -3998132
7007 -3931462
7008 -3865165
7009 -3941860
7010 -3992759
7011 -3994612
7012 -3921487
7013 -3892928
7014 -4008111
7015 -4019622
7016 -3958332
7017 -3929553
7018 -3968864
7019 -4066707
7020 -4025948
7021 -3939841
7022 -3993967
7023 -4039478
7024 -4062818
7025 -3992298
7026 -3949708
7027 -4059472
7028 -4086039
7029 -4041112
7030 -4007608
7031 -4003313
7032 -4115013
7033 -4095327
7034 -3995946
7035 -4032068
7036 -4089349
7037 -4131759
7038 -4078680
7039 -4001571
7040 -4097824
7041 -4157979
7042 -4102663
7043 -4066109
7044 -4047554
7045 -4146704
7046 -4167044
7047 -4070641
7048 -4081348
7049 -4131024
7050 -4183003
7051 -4158277
7052 -4063997
7053 -4123361
7054 -4190698
7055 -4168451
7056 -4129925
7057 -4086309
7058 -4173183
7059 -4236590
7060 -4140153
7061 -4130239
7062 -4170898
7063 -4225369
7064 -4229651
7065 -4116556
7066 -4147930
7067 -4240483
7068 -4220598
7069 -4188571
7070 -4132823
7071 -4208492
7072 -4290004
7073 -4194612
7074 -4159568
7075 -4191347
7076 -4249286
7077 -4274933
7078 -4168569
7079 -4169941
7080 -4260070
7081 -4275525
7082 -4243144
7083 -4175670
7084 -4208714
7085 -4311940
7086 -4249813
7087 -4193053
7088 -4214388
7089 -4259507
7090 -4316789
7091 -4238217
7092 -4194715
7093 -4298594
7094 -4301197
7095 -4284868
7096 -4222471
7097 -4224824
7098 -4325840
7099 -4297292
7100 -4230203
7101 -4242309
7102 -4285500
7103 -4351243
7104 -4275496
7105 -4213601
7106 -4298529
7107 -4327363
7108 -4303120
7109 -4245759
7110 -4230787
7111 -4356738
7112 -4337428
7113 -4265127
7114 -4261681
7115 -4294957
7116 -4366603
7117 -4314537
7118 -4221612
7119 -4298066
7120 -4334524
7121 -4333522
7122 -4281124
7123 -4241301
7124 -4358195
7125 -4366085
7126 -4284565
7127 -4271952
7128 -4287684
7129 -4376621
7130 -4347065
7131 -4241667
7132 -4298233
7133 -4358463
7134 -4353743
7135 -4311610
7136 -4241656
7137 -4332160
7138 -4391843
7139 -4310728
7140 -4275658
7141 -4271585
7142 -4366001
7143 -4370139
7144 -4259283
7145 -4284131
7146 -4349870
7147 -4372889
7148 -4330144
7149 -4236542
7150 -4318674
7151 -4389193
7152 -4319322
7153 -4284986
7154 -4276089
7155 -4358799
7156 -4390365
7157 -4283304
7158 -4272316
7159 -4330176
7160 -4369157
7161 -4350888
7162 -4230157
7163 -4284951
7164 -4385731
7165 -4345659
7166 -4294330
7167 -4263466
7168 -4322539
7169 -4394504
7170 -4288646
7171 -4251343
7172 -4299564
7173 -4341817
7174 -4360283
7175 -4251938
7176 -4253913
7177 -4358872
7178 -4340805
7179 -4300489
7180 -4244613
7181 -4284241
7182 -4384419
7183 -4304302
7184 -4232997
7185 -4277733
7186 -4328408
7187 -4361498
7188 -4254859
7189 -4222286
7190 -4333929
7191 -4336276
7192 -4286646
7193 -4222061
7194 -4243606
7195 -4351073
7196 -4302814
7197 -4225685
7198 -4254471
7199 -4290280
7200 -4337211
7201 -4248549
7202 -4194029
7203 -4276791
7204 -4301437
7205 -4276948
7206 -4219038
7207 -4207780
7208 -4316810
7209 -4298831
7210 -4204082
7211 -4209116
7212 -4243470
7213 -4317358
7214 -4247411
7215 -4158613
7216 -4229258
7217 -4275326
7218 -4249613
7219 -4206307
7220 -4158387
7221 -4269152
7222 -4266375
7223 -4179714
7224 -4172142
7225 -4188521
7226 -4261585
7227 -4241210
7228 -4129487
7229 -4184954
7230 -4241738
7231 -4229899
7232 -4175766
7233 -4118580
7234 -4206926
7235 -4254730
7236 -4154427
7237 -4121431
7238 -4141897
7239 -4218410
7240 -4220045
7241 -4100161
7242 -4123852
7243 -4185417
7244 -4179440
7245 -4148515
7246 -4067216
7247 -4135011
7248 -4210785
7249 -4135069
7250 -4093118
7251 -4080753
7252 -4145871
7253 -4187562
7254 -4060933
7255 -4070433
7256 -4129469
7257 -4130631
7258 -4115296
7259 -4029514
7260 -4071524
7261 -4159985
7262 -4083200
7263 -4047324
7264 -4035024
7265 -4080160
7266 -4132803
7267 -4021093
7268 -3988139
7269 -4061459
7270 -4085807
7271 -4087472
7272 -3974110
7273 -3990427
7274 -4095116
7275 -4046471
7276 -3987809
7277 -3959124
7278 -4008231
7279 -4090901
7280 -3992931
7281 -3932494
7282 -3991598
7283 -4019142
7284 -4031322
7285 -3933565
7286 -3906162
7287 -4010967
7288 -4000457
7289 -3940633
7290 -3906933
7291 -3919475
7292 -4015246
7293 -3959255
7294 -3857377
7295 -3904316
7296 -3947482
7297 -3963823
7298 -3885383
7299 -3826047
7300 -3925326
7301 -3952514
7302 -3886523
7303 -3839991
7304 -3836188
7305 -3942317
7306 -3895285
7307 -3792851
7308 -3825209
7309 -3858912
7310 -3899409
7311 -3846061
7312 -3739599
7313 -3830412
7314 -3886297
7315 -3826742
7316 -3771482
7317 -3739452
7318 -3845172
7319 -3843305
7320 -3725355
7321 -3734316
7322 -3765729
7323 -3826166
7324 -3791140
7325 -3674915
7326 -3717370
7327 -3795453
7328 -3751304
7329 -3693522
7330 -3641497
7331 -3733606
7332 -3775009
7333 -3676321
7334 -3651517
7335 -3671818
7336 -3732201
7337 -3721721
7338 -3594804
7339 -3613510
7340 -3693347
7341 -3676482
7342 -3636200
7343 -3558579
7344 -3629675
7345 -3699760
7346 -3602955
7347 -3557146
7348 -3565140
7349 -3621208
7350 -3644642
7351 -3522566
7352 -3517309
7353 -3603416
7354 -3584255
7355 -3557579
7356 -3473746
7357 -3513823
7358 -3615196
7359 -3530956
7360 -3462363
7361 -3468120
7362 -3515474
7363 -3560292
7364 -3445416
7365 -3408554
7366 -3489569
7367 -3493562
7368 -3476965
7369 -3385233
7370 -3383128
7371 -3495253
7372 -3445559
7373 -3375596
7374 -3362968
7375 -3399693
7376 -3474926
7377 -3370155
7378 -3313598
7379 -3375983
7380 -3389186
7381 -3381307
7382 -3296283
7383 -3280762
7384 -3380883
7385 -3359490
7386 -3289794
7387 -3266843
7388 -3282796
7389 -3360889
7390 -3282807
7391 -3187271
7392 -3254070
7393 -3286618
7394 -3289722
7395 -3215803
7396 -3152688
7397 -3269814
7398 -3264649
7399 -3187865
7400 -3149985
7401 -3154577
7402 -3241160
7403 -3208875
7404 -3090895
7405 -3135190
7406 -3168650
7407 -3187947
7408 -3118509
7409 -3043907
7410 -3130749
7411 -3160805
7412 -3094089
7413 -3042425
7414 -3029590
7415 -3115738
7416 -3118283
7417 -2991609
7418 -3014202
7419 -3058274
7420 -3074106
7421 -3024941
7422 -2907724
7423 -2994701
7424 -3051828
7425 -2986811
7426 -2935488
7427 -2906681
7428 -2986670
7429 -3015234
7430 -2878169
7431 -2871005
7432 -2927934
7433 -2958391
7434 -2923548
7435 -2804724
7436 -2841618
7437 -2931034
7438 -2890327
7439 -2829933
7440 -2776724
7441 -2836721
7442 -2900007
7443 -2787488
7444 -2732173
7445 -2779481
7446 -2823600
7447 -2829502
7448 -2695898
7449 -2703090
7450 -2803227
7451 -2771416
7452 -2720190
7453 -2658988
7454 -2683945
7455 -2779836
7456 -2680395
7457 -2619565
7458 -2636607
7459 -2681622
7460 -2714309
7461 -2600257
7462 -2556238
7463 -2657407
7464 -2652153
7465 -2601051
7466 -2528530
7467 -2540581
7468 -2639577
7469 -2583092
7470 -2495776
7471 -2496573
7472 -2547674
7473 -2588327
7474 -2491048
7475 -2416733
7476 -2497402
7477 -2513735
7478 -2491460
7479 -2410900
7480 -2389914
7481 -2507065
7482 -2468386
7483 -2381662
7484 -2368423
7485 -2378940
7486 -2447528
7487 -2388599
7488 -2276807
7489 -2358590
7490 -2386184
7491 -2369048
7492 -2298816
7493 -2234770
7494 -2344642
7495 -2349475
7496 -2253830
7497 -2228116
7498 -2237886
7499 -2316051
7500 -2269677
7501 -2164187
7502 -2200026
7503 -2246970
7504 -2230821
7505 -2175439
7506 -2086677
7507 -2190947
7508 -2211026
7509 -2119899
7510 -2087982
7511 -2095006
7512 -2158128
7513 -2156262
7514 -2021018
7515 -2045829
7516 -2090103
7517 -2100230
7518 -2048899
7519 -1948450
7520 -2023261
7521 -2091955
7522 -2007169
7523 -1968178
7524 -1942291
7525 -2011910
7526 -2031499
7527 -1903940
7528 -1881075
7529 -1934967
7530 -1951486
7531 -1927360
7532 -1816017
7533 -1855801
7534 -1947630
7535 -1871642
7536 -1815395
7537 -1785883
7538 -1831698
7539 -1883582
7540 -1758115
7541 -1736195
7542 -1793555
7543 -1805655
7544 -1795010
7545 -1687787
7546 -1694895
7547 -1793181
7548 -1741226
7549 -1681596
7550 -1628262
7551 -1678846
7552 -1751014
7553 -1642995
7554 -1589071
7555 -1640572
7556 -1666391
7557 -1668770
7558 -1538914
7559 -1512806
7560 -1625033
7561 -1606328
7562 -1543559
7563 -1490821
7564 -1505103
7565 -1614558
7566 -1521793
7567 -1440423
7568 -1466841
7569 -1497790
7570 -1524788
7571 -1426473
7572 -1359652
7573 -1469829
7574 -1473644
7575 -1421678
7576 -1353433
7577 -1342335
7578 -1435671
7579 -1401737
7580 -1292401
7581 -1305616
7582 -1338974
7583 -1392702
7584 -1300632
7585 -1217538
7586 -1292553
7587 -1327605
7588 -1279598
7589 -1215348
7590 -1164748
7591 -1277114
7592 -1270356
7593 -1155288
7594 -1148027
7595 -1177396
7596 -1237361
7597 -1183636
7598 -1058750
7599 -1119033
7600 -1166869
7601 -1139506
7602 -1067287
7603  -996442
7604 -1096784
7605 -1141506
7606 -1024719
7607  -992598
7608 -1005441
7609 -1075226
7610 -1046617
7611  -914983
7612  -935842
7613 -1001860
7614  -996367
7615  -952497
7616  -853427
7617  -933820
7618  -987795
7619  -886712
7620  -828218
7621  -838664
7622  -894729
7623  -908027
7624  -772322
7625  -770885
7626  -840608
7627  -853070
7628  -811869
7629  -710941
7630  -743573
7631  -832791
7632  -744483
7633  -688535
7634  -668697
7635  -722378
7636  -771279
7637  -655379
7638  -615868
7639  -675888
7640  -697547
7641  -668913
7642  -559409
7643  -564868
7644  -668118
7645  -609511
7646  -540301
7647  -528593
7648  -555871
7649  -622277
7650  -525836
7651  -452881
7652  -504009
7653  -526724
7654  -523116
7655  -427309
7656  -391911
7657  -496751
7658  -463704
7659  -405544
7660  -368063
7661  -389318
7662  -460168
7663  -383581
7664  -287059
7665  -341429
7666  -356842
7667  -372993
7668  -286578
7669  -233652
7670  -340223
7671  -341387
7672  -252794
7673  -214710
7674  -215711
7675  -293585
7676  -240999
7677  -137772
7678  -170796
7679  -211381
7680  -234973
7681  -155548
7682   -68615
7683  -166440
7684  -182114
7685  -119409
7686   -49780
7687   -35609
7688  -131078
7689  -121195
7690     2334
7691   -12663
7692   -50947
7693   -76588
7694   -27277
7695    84277
7696    19294
7697   -33322
7698    24991
7699    79767
7700   129751
7701    33973
7702     8459
7703   136316
7704   157396
7705   114945
7706    91575
7707   114898
7708   239048
7709   184180
7710   118046
7711   159847
7712   225560
7713   274190
7714   203914
7715   154782
7716   276444
7717   315818
7718   291801
7719   237999
7720   239423
7721   375693
7722   363600
7723   274319
7724   301125
7725   347754
7726   447362
7727   391555
7728   308076
7729   404878
7730   470381
7731   447939
7732   406590
7733   376383
7734   508411
7735   527210
7736   452299
7737   451427
7738   494862
7739   581248
7740   570719
7741   457383
7742   522089
7743   601260
7744   609480
7745   567199
7746   511799
7747   623766
7748   697939
7749   614662
7750   598147
7751   620836
7752   721173
7753   728873
7754   612855
7755   658038
7756   739691
7757   762835
7758   747434
7759   674341
7760   752135
7761   844820
7762   780353
7763   741340
7764   762129
7765   839793
7766   896300
7767   781040
7768   785262
7769   874819
7770   920846
7771   913203
7772   827835
7773   874388
7774   987418
7775   938690
7776   900055
7777   895091
7778   978520
7779  1052758
7780   964695
7781   922101
7782  1012523
7783  1043176
7784  1064252
7785   974510
7786   996018
7787  1118952
7788  1096525
7789  1055834
7790  1047720
7791  1102947
7792  1205112
7793  1117344
7794  1061308
7795  1136095
7796  1188651
7797  1216800
7798  1134254
7799  1116015
7800  1251726
7801  1254993
7802  1216908
7803  1178532
7804  1216925
7805  1328660
7806  1284879
7807  1196871
7808  1263862
7809  1318185
7810  1368744
7811  1294614
7812  1249499
7813  1378461
7814  1402877
7815  1356195
7816  1325589
7817  1331900
7818  1450595
7819  1428619
7820  1354461
7821  1394030
7822  1445853
7823  1494325
7824  1460391
7825  1377457
7826  1482678
7827  1536385
7828  1506276
7829  1461314
7830  1456605
7831  1574693
7832  1595326
7833  1493528
7834  1523336
7835  1565665
7836  1636742
7837  1603631
7838  1516069
7839  1590033
7840  1675214
7841  1644935
7842  1615587
7843  1581915
7844  1697243
7845  1743549
7846  1649185
7847  1631828
7848  1687778
7849  1754034
7850  1762034
7851  1650252
7852  1694703
7853  1806478
7854  1795337
7855  1762875
7856  1706398
7857  1787194
7858  1883296
7859  1781249
7860  1767938
7861  1803903
7862  1865457
7863  1906353
7864  1803204
7865  1814802
7866  1921207
7867  1917792
7868  1902147
7869  1835776
7870  1895072
7871  2008924
7872  1941850
7873  1894790
7874  1921471
7875  1991859
7876  2055107
7877  1939339
7878  1925510
7879  2018927
7880  2055162
7881  2034764
7882  1970703
7883  1994543
7884  2126796
7885  2084732
7886  2031847
7887  2020136
7888  2091066
7889  2165424
7890  2086520
7891  2029906
7892  2117535
7893  2164503
7894  2185446
7895  2100905
7896  2091749
7897  2226863
7898  2227264
7899  2149851
7900  2132481
7901  2172254
7902  2288361
7903  2226962
7904  2157805
7905  2228547
7906  2281770
7907  2294193
7908  2235718
7909  2188998
7910  2319360
7911  2340792
7912  2284742
7913  2262202
7914  2279152
7915  2394772
7916  2379503
7917  2267692
7918  2326438
7919  2379349
7920  2419887
7921  2355196
7922  2295679
7923  2394899
7924  2459740
7925  2404229
7926  2379503
7927  2380814
7928  2493036
7929  2502121
7930  2395860
7931  2405636
7932  2472431
7933  2520025
7934  2503086
7935  2404313
7936  2486260
7937  2567313
7938  2533931
7939  2501407
7940  2472776
7941  2566037
7942  2608876
7943  2501589
7944  2515614
7945  2559510
7946  2625405
7947  2613185
7948  2527436
7949  2582191
7950  2672842
7951  2629383
7952  2608472
7953  2561211
7954  2646612
7955  2714144
7956  2642559
7957  2598751
7958  2664682
7959  2713676
7960  2743815
7961  2635820
7962  2647157
7963  2752548
7964  2744221
7965  2703635
7966  2663716
7967  2721458
7968  2828299
7969  2749313
7970  2711190
7971  2745694
7972  2804388
7973  2832168
7974  2737200
7975  2719095
7976  2840706
7977  2841296
7978  2825420
7979  2761590
7980  2798804
7981  2907321
7982  2869793
7983  2785913
7984  2829446
7985  2868211
7986  2932016
7987  2845743
7988  2808971
7989  2914741
7990  2946904
7991  2922496
7992  2868090
7993  2858722
7994  2988931
7995  2957318
7996  2895001
7997  2898433
7998  2950226
7999  3030266
8000  2968844
8001  2880822
8002  2983866
8003  3027667
8004  3022569
8005  2949528
8006  2924019
8007  3040396
8008  3074132
8009  2984513
8010  2979256
8011  3001092
8012  3113900
8013  3066919
8014  2975527
8015  3021093
8016  3093119
8017  3096946
8018  3057975
8019  2997154
8020  3112255
8021  3151042
8022  3087037
8023  3047942
8024  3076541
8025  3156198
8026  3167564
8027  3047240
8028  3095359
8029  3167080
8030  3192345
8031  3139809
8032  3077541
8033  3150384
8034  3248808
8035  3161985
8036  3132231
8037  3116039
8038  3226813
8039  3248756
8040  3147937
8041  3133028
8042  3226482
8043  3251281
8044  3251958
8045  3130378
8046  3196977
8047  3284853
8048  3259084
8049  3194778
8050  3191056
8051  3258272
8052  3337575
8053  3225797
8054  3212850
8055  3254841
8056  3316759
8057  3312232
8058  3230097
8059  3217651
8060  3352419
8061  3320152
8062  3292156
8063  3240442
8064  3309671
8065  3384310
8066  3322260
8067  3252832
8068  3323283
8069  3348856
8070  3391663
8071  3280904
8072  3285978
8073  3386268
8074  3400269
8075  3326830
8076  3315921
8077  3318158
8078  3447043
8079  3380829
8080  3320101
8081  3335826
8082  3413985
8083  3442794
8084  3381504
8085  3305257
8086  3445788
8087  3445940
8088  3427261
8089  3345174
8090  3379224
8091  3467209
8092  3469936
8093  3360589
8094  3412555
8095  3428438
8096  3514319
8097  3432033
8098  3372869
8099  3431956
8100  3505729
8101  3446612
8102  3432617
8103  3381869
8104  3529043
8105  3498582
8106  3450246
8107  3410548
8108  3497378
8109  3512712
8110  3518372
8111  3379028
8112  3513943
8113  3501258
8114  3554625
8115  3423129
8116  3489334
8117  3469566
8118  3659866
8119  3356744
8120  3653644
8121  3011194
$$ Imaginary data points
##PAGE= N=2
##DATA TABLE= (X++(I..I)), XYDATA
0 -5303447
1 -11578239
2 -7799322
3 -5530851
4 -5287666
5 -7349722
6 -7179736
7 -3727395
8 -4223661
9 -6126744
10 -7114012
11 -7137652
12 -4573722
13 -6024521
14 -8317867
15 -7069997
16 -6593951
17 -6239148
18 -7759289
19 -8957860
20 -5647845
21 -5035506
22 -6748291
23 -7893083
24 -8239026
25 -6158044
26 -7446010
27 -9893330
28 -8048421
29 -7085427
30 -6655872
31 -7607424
32 -9386614
33 -7464538
34 -7022617
35 -8518346
36 -9219780
37 -9853767
38 -7462423
39 -7294801
40 -9901722
41 -9050692
42 -8305410
43 -8086359
44 -8872327
45 -10749422
46 -8609833
47 -7651553
48 -9428055
49 -10007732
50 -10545169
51 -8609773
52 -8230488
53 -11172987
54 -10692812
55 -9294554
56 -8459870
57 -9013635
58 -12020097
59 -10615991
60 -8325884
61 -9531458
62 -10896317
63 -12186678
64 -10271312
65 -8545547
66 -11306583
67 -11643338
68 -10913136
69 -10405535
70 -10046032
71 -12143236
72 -11326335
73 -9617186
74 -10902763
75 -11514960
76 -12486423
77 -11340331
78 -9408930
79 -12034549
80 -13148631
81 -12076032
82 -10900598
83 -10255135
84 -13336924
85 -13642869
86 -10771923
87 -11111258
88 -11951488
89 -13232728
90 -12521759
91 -10222660
92 -12470283
93 -14005558
94 -13080154
95 -12308179
96 -11121963
97 -13356581
98 -14426831
99 -12095496
100 -11967580
101 -12276491
102 -13616049
103 -14011515
104 -11533181
105 -13025492
106 -15094585
107 -14379708
108 -13408942
109 -11980599
110 -13935920
111 -15291017
112 -12336874
113 -11751758
114 -12889004
115 -14981513
116 -16012856
117 -12967220
118 -12985733
119 -15136021
120 -15105275
121 -14475185
122 -12320330
123 -13390277
124 -16114222
125 -14547779
126 -13559486
127 -13775546
128 -14919834
129 -16357244
130 -13967936
131 -13772281
132 -16042841
133 -15907470
134 -15249684
135 -13230414
136 -13607244
137 -16474771
138 -15455175
139 -14400744
140 -14693932
141 -15935354
142 -17948451
143 -15374122
144 -13518463
145 -15568071
146 -16434972
147 -16571643
148 -14636430
149 -14268341
150 -17360809
151 -16717817
152 -14968355
153 -14836769
154 -15750627
155 -18280586
156 -16684660
157 -14555596
158 -16213496
159 -16980097
160 -17398423
161 -15834381
162 -14406223
163 -17209677
164 -17767002
165 -16478598
166 -15939605
167 -15999915
168 -18645941
169 -17888631
170 -15062920
171 -16273708
172 -17580136
173 -18316319
174 -16860609
175 -14751569
176 -17326992
177 -18573339
178 -17381943
179 -16811520
180 -16215227
181 -18451361
182 -18830514
183 -16419614
184 -16914954
185 -17501640
186 -18236310
187 -17881381
188 -15732806
189 -17728232
190 -19410965
191 -18195971
192 -17316603
193 -16469170
194 -18592992
195 -19556367
196 -16803004
197 -16968867
198 -18180868
199 -19218077
200 -19214494
201 -16683084
202 -17719580
203 -19669904
204 -18776270
205 -18015304
206 -16849519
207 -18525007
208 -20419796
209 -18126629
210 -17544031
211 -18422830
212 -19463430
213 -20115400
214 -17552769
215 -17719988
216 -19783350
217 -19194456
218 -18694685
219 -17611872
220 -18671545
221 -20855743
222 -18998304
223 -18266891
224 -19082706
225 -19694948
226 -20415174
227 -17954884
228 -17564126
229 -20111587
230 -20140552
231 -19539931
232 -18102268
233 -18748055
234 -21595872
235 -19953161
236 -18227272
237 -18906622
238 -19870380
239 -21219187
240 -19045159
241 -17806195
242 -20119869
243 -20434784
244 -20171684
245 -18990422
246 -18830478
247 -21684024
248 -20910619
249 -18961229
250 -19025129
251 -19606286
252 -21505694
253 -20001424
254 -17997199
255 -20189763
256 -21209898
257 -21032557
258 -19542722
259 -18492250
260 -21253752
261 -21328788
262 -19519066
263 -19712505
264 -20092645
265 -21808874
266 -20840869
267 -18398494
268 -20024217
269 -21250886
270 -21382907
271 -20355859
272 -18804886
273 -21348542
274 -22272019
275 -20168174
276 -19556847
277 -19646586
278 -21758500
279 -21834043
280 -19114203
281 -20126715
282 -21598049
283 -21814100
284 -20933981
285 -18888094
286 -20911262
287 -22643519
288 -20918475
289 -19984105
290 -19537961
291 -21512623
292 -22578596
293 -19845549
294 -19905357
295 -21447145
296 -22192392
297 -21956364
298 -19515336
299 -20515252
300 -22542890
301 -21227999
302 -20393607
303 -19917030
304 -21533169
305 -23130708
306 -20611307
307 -20060391
308 -21415652
309 -22074098
310 -22217213
311 -19769189
312 -20109152
313 -22711957
314 -22113807
315 -21154426
316 -20126099
317 -21116716
318 -23295328
319 -21156998
320 -19955498
321 -21243004
322 -22087813
323 -22701461
324 -20433929
325 -19997395
326 -22646274
327 -22504078
328 -21659812
329 -20485156
330 -20737859
331 -23253174
332 -21841608
333 -20092422
334 -20872002
335 -21737177
336 -23094402
337 -21498074
338 -20249084
339 -22496450
340 -22566373
341 -21758286
342 -20749971
343 -20480675
344 -22968715
345 -22279618
346 -20471636
347 -21147809
348 -21828065
349 -23189104
350 -21918357
351 -20065895
352 -22116316
353 -22758616
354 -21991640
355 -20991446
356 -20296650
357 -22787749
358 -22832008
359 -20808117
360 -21191950
361 -21771328
362 -23137740
363 -22335447
364 -19920940
365 -21563072
366 -22863512
367 -22437419
368 -21444391
369 -20168683
370 -22428299
371 -23310714
372 -21253853
373 -21084057
374 -21375536
375 -22814503
376 -22837239
377 -20388692
378 -21400923
379 -22839596
380 -22531641
381 -21760494
382 -20196562
383 -21966794
384 -23367609
385 -21385817
386 -20953849
387 -21319125
388 -22821991
389 -23335406
390 -20541403
391 -20846024
392 -22603027
393 -22566964
394 -21960130
395 -20146324
396 -21475868
397 -23552197
398 -21836148
399 -20987091
400 -21044945
401 -22398426
402 -23655360
403 -21025354
404 -20454214
405 -22210208
406 -22568471
407 -22294078
408 -20197855
409 -20759446
410 -23467967
411 -22533658
412 -21430432
413 -20987827
414 -21747002
415 -23434324
416 -21266302
417 -20115993
418 -21809908
419 -22456990
420 -22660495
421 -20777298
422 -20534954
423 -23126707
424 -22429487
425 -21105639
426 -20655836
427 -21279915
428 -23535031
429 -21999823
430 -20142101
431 -21376609
432 -22198132
433 -22786782
434 -21043726
435 -19940121
436 -22526382
437 -22660915
438 -21326134
439 -20593255
440 -20731903
441 -23171074
442 -22391735
443 -20141611
444 -21032416
445 -21998588
446 -22833875
447 -21345599
448 -19386441
449 -21629984
450 -22631797
451 -21680397
452 -20858603
453 -20391371
454 -22676261
455 -22655697
456 -20177637
457 -20486508
458 -21335757
459 -22471639
460 -21803483
461 -19531986
462 -21128896
463 -22512899
464 -21780445
465 -20933915
466 -19891327
467 -21832496
468 -22676016
469 -20441809
470 -20304005
471 -20858266
472 -21970098
473 -21980242
474 -19665230
475 -20743087
476 -22407287
477 -21665334
478 -20685013
479 -19457191
480 -21284603
481 -22746654
482 -20450618
483 -19925565
484 -20608157
485 -21753191
486 -22187242
487 -19662535
488 -19816528
489 -21586747
490 -21542467
491 -21197916
492 -19540197
493 -20322011
494 -22379096
495 -20857639
496 -19971253
497 -20146789
498 -20902732
499 -21844360
500 -19642090
501 -19405502
502 -21341497
503 -21292889
504 -20956121
505 -19593607
506 -20082530
507 -22174203
508 -20625708
509 -19432522
510 -19751517
511 -20505272
512 -21778227
513 -19814298
514 -18844213
515 -20805379
516 -21279414
517 -21055895
518 -19360744
519 -19060417
520 -21647901
521 -20929771
522 -19264182
523 -19105813
524 -19719421
525 -21591574
526 -20302441
527 -18686668
528 -20157652
529 -20684636
530 -20692812
531 -19296185
532 -18390843
533 -20816325
534 -20820933
535 -19233219
536 -19025456
537 -19415890
538 -21251049
539 -20233423
540 -18029184
541 -19323334
542 -20363575
543 -20631604
544 -19346923
545 -17803374
546 -20011388
547 -20768603
548 -19299323
549 -18807583
550 -18684734
551 -20483463
552 -20352319
553 -18056812
554 -18679299
555 -19613895
556 -20130830
557 -19469598
558 -17639434
559 -19456295
560 -20684712
561 -19032901
562 -18089569
563 -17872893
564 -19899457
565 -20354003
566 -17749729
567 -18109598
568 -19444965
569 -20046407
570 -19461152
571 -17095148
572 -18173755
573 -19998656
574 -19082838
575 -18217478
576 -17272995
577 -18793559
578 -20346347
579 -18154578
580 -17513424
581 -18368917
582 -19275366
583 -19549860
584 -17156758
585 -17405895
586 -19350875
587 -18651584
588 -17915502
589 -17139271
590 -18272324
591 -19931235
592 -17820851
593 -16921820
594 -17921429
595 -18737118
596 -19178210
597 -16822436
598 -16528749
599 -18987512
600 -18987623
601 -17968892
602 -16306704
603 -16721742
604 -19341828
605 -18213473
606 -16589044
607 -16907791
608 -17772091
609 -19110705
610 -17307361
611 -15977178
612 -17805018
613 -18157979
614 -17718375
615 -16377189
616 -15996053
617 -18351396
618 -17882072
619 -16385335
620 -16619715
621 -17212669
622 -18557477
623 -17085833
624 -15274194
625 -16953284
626 -17615002
627 -17240122
628 -16107957
629 -15411014
630 -17729193
631 -17771709
632 -16132553
633 -16121761
634 -16347503
635 -17762254
636 -17103074
637 -14979144
638 -15964677
639 -16742858
640 -16880538
641 -16254871
642 -15031980
643 -16866270
644 -17402934
645 -15657061
646 -15438735
647 -15657297
648 -17016653
649 -16625707
650 -14385946
651 -15526857
652 -16686650
653 -16406159
654 -15590185
655 -14254861
656 -16037152
657 -17124295
658 -15408557
659 -14854281
660 -14737005
661 -16139499
662 -16694301
663 -14330357
664 -14457511
665 -15663643
666 -15966203
667 -15599804
668 -13689341
669 -14737299
670 -16407085
671 -15057860
672 -14388810
673 -14300176
674 -15582967
675 -16396476
676 -13878596
677 -13561632
678 -15005480
679 -15322278
680 -15039646
681 -13160123
682 -13936372
683 -16162928
684 -15101221
685 -13869663
686 -13187023
687 -14208381
688 -15955583
689 -13954175
690 -12776687
691 -13970398
692 -14795499
693 -15135207
694 -13059540
695 -12737035
696 -15014215
697 -14653369
698 -13702760
699 -12919646
700 -13211513
701 -15008417
702 -13645954
703 -12300524
704 -13277858
705 -13978104
706 -14528979
707 -12744889
708 -11926055
709 -14345283
710 -14344726
711 -13004032
712 -12067438
713 -12356790
714 -14611965
715 -13671402
716 -11705545
717 -12356591
718 -13199052
719 -14184983
720 -12763324
721 -10966129
722 -12787086
723 -13655385
724 -13099535
725 -12076194
726 -11294119
727 -13367259
728 -13456554
729 -11466837
730 -11503458
731 -12086286
732 -13321882
733 -12526757
734 -10538804
735 -12133244
736 -13135271
737 -12404639
738 -11563758
739 -10685232
740 -12409072
741 -12781535
742 -10831037
743 -10809663
744 -11260791
745 -12498118
746 -12382221
747 -10124480
748 -10998010
749 -12331027
750 -11984723
751 -11119450
752 -9687321
753 -11197705
754 -12427755
755 -10595156
756 -10095065
757 -10490594
758 -11763295
759 -12084377
760 -9663481
761 -9962227
762 -11453692
763 -11222465
764 -10549829
765 -9090197
766 -10294770
767 -12050097
768 -10417964
769 -9432776
770 -9450006
771 -10688193
772 -11786925
773 -9481323
774 -8870944
775 -10384489
776 -10770605
777 -10538759
778 -8703591
779 -8934151
780 -10994681
781 -10106336
782 -9189135
783 -8895380
784 -9413679
785 -10779556
786 -9198745
787 -8341993
788 -9610627
789 -9923780
790 -9922836
791 -8321587
792 -8121053
793 -10270375
794 -9570145
795 -8340305
796 -8191665
797 -8764084
798 -10228204
799 -8729309
800 -7393203
801 -8698533
802 -9182068
803 -9307236
804 -7860101
805 -7057926
806 -9200688
807 -9184038
808 -8020828
809 -7552911
810 -7642339
811 -9453861
812 -8699160
813 -6828243
814 -7570455
815 -8208314
816 -8693433
817 -7518683
818 -6187717
819 -8229227
820 -8725504
821 -7432355
822 -6933131
823 -6885573
824 -8534616
825 -8031005
826 -5996826
827 -6710477
828 -7487411
829 -8054824
830 -7273112
831 -5529246
832 -7119333
833 -8146342
834 -7005924
835 -6134488
836 -5574413
837 -7444711
838 -7902809
839 -5674793
840 -5739301
841 -6620623
842 -7462668
843 -6953986
844 -4714332
845 -5813417
846 -7345920
847 -6538099
848 -5683432
849 -4796685
850 -6365828
851 -7527860
852 -5459739
853 -4952024
854 -5596030
855 -6536110
856 -6642222
857 -4264726
858 -4606867
859 -6413190
860 -6051882
861 -5328822
862 -4180543
863 -5234317
864 -6829050
865 -5060703
866 -4145675
867 -4541131
868 -5394879
869 -6136137
870 -4103776
871 -3775048
872 -5547984
873 -5533556
874 -4937538
875 -3489016
876 -3913891
877 -5909190
878 -4606973
879 -3354607
880 -3689221
881 -4508596
882 -5528029
883 -3678251
884 -2814893
885 -4606835
886 -4865056
887 -4400744
888 -2965054
889 -2778454
890 -4972461
891 -4374562
892 -2943178
893 -2826173
894 -3329539
895 -4882759
896 -3674791
897 -2095678
898 -3328274
899 -3871907
900 -3836381
901 -2559915
902 -1768142
903 -3896464
904 -3925440
905 -2500286
906 -2293510
907 -2509425
908 -3924595
909 -3060589
910 -1276650
911 -2387001
912 -3072145
913 -3206768
914 -2309630
915 -1105287
916 -2898275
917 -3340312
918 -1905354
919 -1467591
920 -1432502
921 -3015688
922 -2790842
923  -689154
924 -1384452
925 -2323663
926 -2630749
927 -1902944
928  -263005
929 -1740157
930 -2747321
931 -1478996
932  -924678
933  -604871
934 -2001765
935 -2417745
936  -336345
937  -519231
938 -1379348
939 -1715792
940 -1345610
941   415222
942  -645007
943 -2004028
944  -879559
945  -300928
946    50388
947 -1136314
948 -1921384
949   184723
950   424871
951  -494202
952  -927255
953  -869757
954   985465
955   425986
956 -1322675
957  -464470
958   374907
959  1010451
960    20393
961 -1356662
962   547078
963  1394292
964   439687
965  -246883
966  -520178
967  1443959
968  1567817
969  -441955
970   -96739
971   794108
972  1748692
973  1278169
974  -523346
975   773646
976  1934865
977  1249164
978   625573
979   -22344
980  1718461
981  2599008
982   725955
983   618328
984  1291865
985  2261360
986  2215640
987   190307
988  1021988
989  2598480
990  2180776
991  1561372
992   638768
993  2057724
994  3403333
995  1652993
996  1164046
997  1784800
998  2820252
999  3253301
1000  1162637
1001  1346470
1002  3175552
1003  3169824
1004  2626510
1005  1312475
1006  2223283
1007  4111552
1008  2722008
1009  1773025
1010  2084593
1011  3107174
1012  4205020
1013  2361409
1014  1879584
1015  3607342
1016  3907928
1017  3566719
1018  2123151
1019  2350149
1020  4489779
1021  3713382
1022  2714898
1023  2855749
1024  3570465
1025  4960975
1026  3512042
1027  2421042
1028  3870186
1029  4366156
1030  4341194
1031  3063085
1032  2738096
1033  4936570
1034  4693584
1035  3565290
1036  3556055
1037  4017360
1038  5526762
1039  4494324
1040  3013424
1041  4282409
1042  4976734
1043  5120137
1044  4039248
1045  3220789
1046  5382044
1047  5741859
1048  4499593
1049  4106563
1050  4166562
1051  5854375
1052  5504427
1053  3725025
1054  4591380
1055  5479351
1056  5960210
1057  5267240
1058  3935364
1059  5541199
1060  6268320
1061  5214588
1062  4860563
1063  4701185
1064  6273756
1065  6508682
1066  4692169
1067  5177316
1068  5977719
1069  6421012
1070  6016103
1071  4529913
1072  5894509
1073  7011593
1074  5976764
1075  5559280
1076  5341800
1077  6831091
1078  7472378
1079  5501002
1080  5559441
1081  6485457
1082  7106966
1083  6964544
1084  5112214
1085  5962671
1086  7607450
1087  6938486
1088  6387347
1089  5840752
1090  7061675
1091  8233093
1092  6376968
1093  5940855
1094  6762227
1095  7447938
1096  7818371
1097  6098195
1098  6407668
1099  8186324
1100  7770485
1101  7151092
1102  6323704
1103  7144158
1104  8777095
1105  7320627
1106  6584838
1107  7382427
1108  8005749
1109  8563210
1110  6928025
1111  6681048
1112  8564287
1113  8492036
1114  7905761
1115  6989827
1116  7406485
1117  9381308
1118  8352476
1119  7164290
1120  7777521
1121  8498311
1122  9383935
1123  7857831
1124  6924613
1125  8748792
1126  9120341
1127  8683533
1128  7768208
1129  7694175
1130  9763582
1131  9273388
1132  7813336
1133  8101716
1134  8705423
1135  9925965
1136  8887016
1137  7402602
1138  8925584
1139  9738053
1140  9566578
1141  8589295
1142  7880629
1143  9916985
1144 10156218
1145  8594279
1146  8508296
1147  8950717
1148 10389315
1149  9938091
1150  8173805
1151  9295855
1152 10200107
1153 10090434
1154  9338012
1155  8301228
1156 10054089
1157 10796132
1158  9349422
1159  9087190
1160  9352590
1161 10837867
1162 10881419
1163  8804766
1164  9427139
1165 10594163
1166 10756337
1167 10156605
1168  8683126
1169 10081971
1170 11483912
1171 10316205
1172  9741050
1173  9570750
1174 10906632
1175 11647791
1176  9651011
1177  9629118
1178 10737163
1179 11200301
1180 11133414
1181  9554824
1182 10284030
1183 11812235
1184 10880969
1185 10334004
1186 10082020
1187 11014427
1188 12016066
1189 10287951
1190 10092846
1191 11257140
1192 11646794
1193 11764751
1194 10239743
1195 10466012
1196 12220859
1197 11614581
1198 10868593
1199 10359937
1200 11145952
1201 12757823
1202 11327941
1203 10455551
1204 11503662
1205 12098134
1206 12433849
1207 10881881
1208 10513598
1209 12403271
1210 12227913
1211 11551132
1212 11031388
1213 11406572
1214 13174505
1215 12174432
1216 10952990
1217 11701131
1218 12177969
1219 12796121
1220 11655043
1221 10843454
1222 12587523
1223 12839011
1224 12267774
1225 11659488
1226 11555295
1227 13396366
1228 12912406
1229 11340899
1230 11855395
1231 12471928
1232 13306430
1233 12383881
1234 11131180
1235 12788073
1236 13408785
1237 12858956
1238 12218067
1239 11687452
1240 13381499
1241 13441214
1242 11929367
1243 12305970
1244 12845635
1245 13708091
1246 13146584
1247 11586054
1248 12905098
1249 13761421
1250 13213902
1251 12612534
1252 11935860
1253 13610690
1254 14225338
1255 12551368
1256 12474758
1257 12979444
1258 14066707
1259 14007599
1260 12082342
1261 12797770
1262 13968719
1263 13714208
1264 13241116
1265 12279711
1266 13646265
1267 14742922
1268 13146486
1269 12813567
1270 13267704
1271 14226715
1272 14435019
1273 12496481
1274 12950001
1275 14417563
1276 14304702
1277 13854804
1278 12617600
1279 13559559
1280 15184225
1281 13863035
1282 12993841
1283 13130664
1284 14287446
1285 15292549
1286 13343843
1287 12887803
1288 14434244
1289 14860186
1290 14600897
1291 12975752
1292 13190364
1293 15209862
1294 14593542
1295 13677027
1296 13479447
1297 14156823
1298 15528034
1299 14155285
1300 13264465
1301 14416402
1302 14810999
1303 15003834
1304 13772573
1305 13390149
1306 15210528
1307 15006071
1308 14194741
1309 13902062
1310 14215161
1311 15741308
1312 14739697
1313 13416969
1314 14419862
1315 14983528
1316 15291968
1317 14250746
1318 13602745
1319 15461216
1320 15536461
1321 14522502
1322 14108884
1323 14186303
1324 15806531
1325 15276107
1326 13715627
1327 14541119
1328 15285553
1329 15756101
1330 14835255
1331 13630793
1332 15293806
1333 15856486
1334 14940284
1335 14464499
1336 14205776
1337 15818010
1338 15942835
1339 14296302
1340 14676275
1341 15275979
1342 15885254
1343 15383622
1344 13821737
1345 15073207
1346 16054036
1347 15349926
1348 14818117
1349 14312489
1350 15838012
1351 16487904
1352 14716202
1353 14679216
1354 15292698
1355 15949837
1356 15796637
1357 14130048
1358 15006870
1359 16264258
1360 15707932
1361 15336193
1362 14643405
1363 15650051
1364 16590600
1365 15018722
1366 14726889
1367 15284540
1368 16044943
1369 16362860
1370 14563240
1371 14786090
1372 16343289
1373 16169839
1374 15671629
1375 14645521
1376 15432231
1377 16906698
1378 15533915
1379 14816731
1380 15278878
1381 16001479
1382 16681842
1383 15136775
1384 14891917
1385 16296018
1386 16186647
1387 15887450
1388 14925095
1389 15177686
1390 16851598
1391 15989263
1392 15152487
1393 15484377
1394 16045833
1395 16898549
1396 15452774
1397 14724450
1398 16208633
1399 16397089
1400 16091713
1401 15126382
1402 15114002
1403 17030361
1404 16484946
1405 15227105
1406 15291082
1407 15822012
1408 17048652
1409 15965947
1410 14715309
1411 16038168
1412 16632234
1413 16553357
1414 15527338
1415 14920885
1416 16773345
1417 16748425
1418 15494724
1419 15429837
1420 15693757
1421 16936249
1422 16360096
1423 14951844
1424 15946843
1425 16595957
1426 16688590
1427 15889423
1428 14815369
1429 16453618
1430 17005818
1431 15716627
1432 15380441
1433 15564489
1434 17032895
1435 16905355
1436 15048547
1437 15640420
1438 16555268
1439 16810140
1440 16164918
1441 14762638
1442 16165128
1443 17236059
1444 16090768
1445 15552079
1446 15368292
1447 16647270
1448 17153331
1449 15396839
1450 15459562
1451 16249074
1452 16770481
1453 16674852
1454 15014756
1455 15728259
1456 17206502
1457 16469952
1458 15745561
1459 15200796
1460 16315922
1461 17315891
1462 15631366
1463 15299719
1464 16155452
1465 16707112
1466 16875398
1467 15270405
1468 15428720
1469 16943413
1470 16505926
1471 15952764
1472 15305339
1473 15939468
1474 17284436
1475 16016597
1476 15368415
1477 16029798
1478 16500093
1479 16903323
1480 15401779
1481 15119161
1482 16730814
1483 16575351
1484 16024539
1485 15369991
1486 15756960
1487 17344078
1488 16313228
1489 15264626
1490 15738483
1491 16233961
1492 16962393
1493 15692079
1494 14841729
1495 16390152
1496 16673845
1497 16294988
1498 15517884
1499 15403651
1500 17046673
1501 16472827
1502 15209404
1503 15565722
1504 15948532
1505 16794723
1506 15989231
1507 14982552
1508 16247317
1509 16513261
1510 16183170
1511 15566797
1512 15082165
1513 16640126
1514 16592047
1515 15295981
1516 15453932
1517 15835142
1518 16811538
1519 16166048
1520 14662805
1521 15809543
1522 16545561
1523 16192782
1524 15477732
1525 14765169
1526 16369950
1527 16797750
1528 15375841
1529 15294224
1530 15553692
1531 16527942
1532 16369736
1533 14712245
1534 15337307
1535 16180472
1536 16177474
1537 15775073
1538 14677410
1539 15855816
1540 16827203
1541 15524045
1542 15060186
1543 15155087
1544 16140879
1545 16381680
1546 14645586
1547 15019782
1548 16142290
1549 16156951
1550 15810829
1551 14589559
1552 15395855
1553 16625937
1554 15516581
1555 14898737
1556 14865723
1557 15795597
1558 16514179
1559 14785177
1560 14598356
1561 15791453
1562 16049115
1563 15829228
1564 14418590
1565 14785541
1566 16406103
1567 15641840
1568 14823528
1569 14575833
1570 15334222
1571 16513496
1572 15060547
1573 14304150
1574 15256678
1575 15674505
1576 15807542
1577 14434023
1578 14214376
1579 15981269
1580 15755614
1581 14918781
1582 14397198
1583 14801469
1584 16244506
1585 15140564
1586 14002033
1587 14834057
1588 15378752
1589 15774871
1590 14644490
1591 13976963
1592 15535692
1593 15575933
1594 14834314
1595 14273839
1596 14213268
1597 15713564
1598 15245599
1599 13953162
1600 14456399
1601 15020884
1602 15666383
1603 14720766
1604 13536636
1605 14968582
1606 15441205
1607 14689640
1608 14019049
1609 13762617
1610 15366140
1611 15339208
1612 13864288
1613 14107729
1614 14581560
1615 15321257
1616 14803869
1617 13292724
1618 14233096
1619 14997954
1620 14644384
1621 14149243
1622 13468149
1623 14773228
1624 15272972
1625 13826800
1626 13712091
1627 14046337
1628 14783309
1629 14674780
1630 13171359
1631 13915798
1632 14836945
1633 14423458
1634 13978598
1635 13200571
1636 14194579
1637 14969721
1638 13617810
1639 13347724
1640 13685044
1641 14420669
1642 14617914
1643 12998280
1644 13304348
1645 14508794
1646 14292237
1647 13813042
1648 12796305
1649 13517742
1650 14717493
1651 13593883
1652 13072181
1653 13306437
1654 13975717
1655 14531817
1656 12989780
1657 12781604
1658 13897112
1659 13861439
1660 13630322
1661 12611009
1662 12900198
1663 14359416
1664 13602006
1665 12893274
1666 12922148
1667 13440974
1668 14248803
1669 12839230
1670 12204407
1671 13394807
1672 13561353
1673 13386527
1674 12421598
1675 12455535
1676 13993350
1677 13413861
1678 12515582
1679 12449181
1680 12804689
1681 13854766
1682 12809252
1683 11787881
1684 12826400
1685 13282097
1686 13312863
1687 12267263
1688 11741275
1689 13391094
1690 13312995
1691 12239998
1692 11926727
1693 12174167
1694 13487287
1695 12874146
1696 11552791
1697 12321923
1698 12844099
1699 12979857
1700 12107716
1701 11180651
1702 12617253
1703 13022482
1704 12107084
1705 11710283
1706 11653499
1707 12972904
1708 12815840
1709 11221895
1710 11609767
1711 12262917
1712 12605453
1713 11972439
1714 10752924
1715 11978130
1716 12759132
1717 11896753
1718 11424442
1719 11143533
1720 12283065
1721 12533390
1722 10918388
1723 10996256
1724 11673767
1725 12204406
1726 11924580
1727 10458374
1728 11245429
1729 12399515
1730 11743542
1731 11085332
1732 10511694
1733 11550167
1734 12338151
1735 10788553
1736 10445355
1737 11080104
1738 11748650
1739 11859788
1740 10267734
1741 10444420
1742 11673051
1743 11369603
1744 10916611
1745 10146406
1746 10769264
1747 11926079
1748 10788611
1749 10169113
1750 10526633
1751 11044858
1752 11437131
1753 10014241
1754  9830258
1755 11124344
1756 10974109
1757 10538746
1758  9795671
1759 10156624
1760 11489544
1761 10585624
1762  9698711
1763  9924541
1764 10384556
1765 11079192
1766  9820925
1767  9156752
1768 10456520
1769 10712368
1770 10410560
1771  9473438
1772  9347772
1773 10807578
1774 10317298
1775  9306681
1776  9374521
1777  9695407
1778 10589114
1779  9784661
1780  8835999
1781  9836301
1782 10116455
1783  9929342
1784  9168483
1785  8714523
1786 10109840
1787  9999833
1788  8948793
1789  8976166
1790  9230728
1791 10150980
1792  9543195
1793  8274350
1794  9138592
1795  9624720
1796  9465385
1797  8787477
1798  8088950
1799  9433513
1800  9722497
1801  8629917
1802  8482887
1803  8618818
1804  9536783
1805  9265833
1806  7822891
1807  8411268
1808  9069175
1809  9065351
1810  8552011
1811  7591753
1812  8707633
1813  9391080
1814  8306555
1815  7866158
1816  7844675
1817  8843245
1818  9043667
1819  7500785
1820  7700963
1821  8519409
1822  8720692
1823  8357077
1824  7125987
1825  7820541
1826  8828566
1827  7960463
1828  7452778
1829  7237353
1830  8070519
1831  8672920
1832  7272661
1833  7147232
1834  7911866
1835  8146014
1836  7990975
1837  6704056
1838  7037257
1839  8229862
1840  7598852
1841  7025911
1842  6737485
1843  7466338
1844  8369553
1845  7011502
1846  6408505
1847  7150005
1848  7592694
1849  7662337
1850  6297576
1851  6207734
1852  7693362
1853  7474289
1854  6771944
1855  6166813
1856  6559274
1857  7777952
1858  6775093
1859  5850742
1860  6362613
1861  6827133
1862  7273758
1863  6192129
1864  5625517
1865  6911589
1866  6961284
1867  6371392
1868  5711769
1869  5754113
1870  7109702
1871  6520714
1872  5381787
1873  5758574
1874  6261601
1875  6861726
1876  5902107
1877  4936090
1878  6125650
1879  6489198
1880  5946526
1881  5235474
1882  4979695
1883  6402065
1884  6307626
1885  5092990
1886  5181038
1887  5529939
1888  6217913
1889  5618206
1890  4358231
1891  5255134
1892  5886304
1893  5608768
1894  5003202
1895  4400047
1896  5619378
1897  5948885
1898  4733014
1899  4560878
1900  4759243
1901  5521279
1902  5346116
1903  3971040
1904  4503974
1905  5269623
1906  5168062
1907  4734917
1908  3861787
1909  4768748
1910  5426255
1911  4311901
1912  3964363
1913  4075136
1914  4832536
1915  4983233
1916  3633348
1917  3922841
1918  4743698
1919  4591289
1920  4221219
1921  3330882
1922  3980559
1923  4843153
1924  3892606
1925  3473832
1926  3529816
1927  4234268
1928  4724348
1929  3295380
1930  3076129
1931  3983158
1932  4131274
1933  3866426
1934  2725456
1935  3079154
1936  4367156
1937  3709511
1938  3031037
1939  2877412
1940  3421095
1941  4154839
1942  2949732
1943  2450324
1944  3248340
1945  3431991
1946  3434141
1947  2467281
1948  2404423
1949  3640977
1950  3256634
1951  2585862
1952  2327769
1953  2638675
1954  3565571
1955  2601104
1956  1811313
1957  2615201
1958  2989663
1959  3073028
1960  2079290
1961  1647353
1962  2942402
1963  2831609
1964  2036740
1965  1708109
1966  1902801
1967  3023030
1968  2405962
1969  1353290
1970  1940558
1971  2350184
1972  2550978
1973  1729160
1974   953250
1975  2161284
1976  2408261
1977  1647330
1978  1210793
1979  1227620
1980  2439886
1981  2165625
1982   869567
1983  1180265
1984  1621294
1985  1988965
1986  1410087
1987   343172
1988  1300033
1989  1936528
1990  1409465
1991   872309
1992   502666
1993  1641505
1994  1840966
1995   435869
1996   400517
1997   917484
1998  1472401
1999  1139027
2000  -132835
2001   587836
2002  1438923
2003   936437
2004   382052
2005  -130927
2006   794380
2007  1354627
2008   144284
2009  -122793
2010   217387
2011   859748
2012   935360
2013  -489526
2014  -338046
2015   667103
2016   560213
2017    76843
2018  -772513
2019  -100412
2020   897862
2021  -112579
2022  -627345
2023  -400809
2024   107681
2025   405107
2026  -845865
2027  -952817
2028    -5514
2029   -69086
2030  -340009
2031 -1053427
2032  -732740
2033   306000
2034  -504014
2035 -1159693
2036 -1035671
2037  -590659
2038   -62699
2039 -1230095
2040 -1666895
2041  -577302
2042  -388664
2043  -705042
2044 -1608228
2045 -1560666
2046  -263451
2047  -785346
2048 -1676219
2049 -1719147
2050 -1337344
2051  -498524
2052 -1348798
2053 -2202044
2054 -1375843
2055  -985231
2056 -1041675
2057 -1921209
2058 -2356830
2059 -1090275
2060 -1142238
2061 -2023780
2062 -2226330
2063 -1997137
2064 -1059174
2065 -1602988
2066 -2665472
2067 -2065513
2068 -1680476
2069 -1611725
2070 -2221327
2071 -2904604
2072 -1849984
2073 -1579225
2074 -2278266
2075 -2608047
2076 -2725202
2077 -1801181
2078 -1948090
2079 -3162935
2080 -2787792
2081 -2235191
2082 -2045142
2083 -2549141
2084 -3384426
2085 -2443501
2086 -2031067
2087 -2893717
2088 -3207506
2089 -3244855
2090 -2397019
2091 -2351109
2092 -3570279
2093 -3350491
2094 -2777903
2095 -2512933
2096 -2827295
2097 -3928697
2098 -3347271
2099 -2565060
2100 -3159629
2101 -3656295
2102 -4002519
2103 -3123216
2104 -2551028
2105 -3772914
2106 -3940122
2107 -3374022
2108 -3066328
2109 -3251348
2110 -4369614
2111 -4000048
2112 -3111086
2113 -3645854
2114 -4062235
2115 -4373197
2116 -3729885
2117 -3020322
2118 -4101128
2119 -4512247
2120 -4040597
2121 -3642905
2122 -3566327
2123 -4786944
2124 -4789786
2125 -3599490
2126 -3778604
2127 -4363926
2128 -4951046
2129 -4488047
2130 -3460945
2131 -4349682
2132 -5061593
2133 -4708730
2134 -4300891
2135 -3895358
2136 -4911144
2137 -5361397
2138 -4318345
2139 -4229369
2140 -4632013
2141 -5340367
2142 -5298233
2143 -4090287
2144 -4596332
2145 -5472381
2146 -5231311
2147 -4808807
2148 -4293560
2149 -5215403
2150 -5955306
2151 -4971774
2152 -4735488
2153 -5067827
2154 -5680451
2155 -5859794
2156 -4688266
2157 -4821121
2158 -5737664
2159 -5774546
2160 -5542837
2161 -4816496
2162 -5383519
2163 -6484006
2164 -5735133
2165 -5136510
2166 -5312476
2167 -6003307
2168 -6470509
2169 -5246550
2170 -5083199
2171 -6160058
2172 -6321201
2173 -6098887
2174 -5374110
2175 -5659012
2176 -6819162
2177 -6310717
2178 -5681121
2179 -5641204
2180 -6122675
2181 -6941054
2182 -6086798
2183 -5492389
2184 -6335884
2185 -6745823
2186 -6780748
2187 -5935813
2188 -5759846
2189 -7034713
2190 -6928560
2191 -6245763
2192 -6125754
2193 -6473443
2194 -7355045
2195 -6715056
2196 -5974477
2197 -6683433
2198 -6998287
2199 -7085593
2200 -6516918
2201 -6165626
2202 -7306299
2203 -7428502
2204 -6802261
2205 -6586305
2206 -6716469
2207 -7698627
2208 -7346915
2209 -6314947
2210 -6859446
2211 -7411154
2212 -7643973
2213 -7113422
2214 -6483562
2215 -7543361
2216 -7936583
2217 -7349473
2218 -7074427
2219 -6955512
2220 -7819198
2221 -7869588
2222 -6885526
2223 -7179152
2224 -7696094
2225 -8097697
2226 -7815518
2227 -6929983
2228 -7719041
2229 -8328160
2230 -7758233
2231 -7407070
2232 -7255820
2233 -8139639
2234 -8409246
2235 -7352482
2236 -7515328
2237 -8113592
2238 -8471063
2239 -8307140
2240 -7337498
2241 -7843876
2242 -8614954
2243 -8203496
2244 -7873857
2245 -7553270
2246 -8311543
2247 -9026514
2248 -8032860
2249 -7760890
2250 -8280891
2251 -8816537
2252 -8851794
2253 -7694380
2254 -7929182
2255 -8987290
2256 -8743470
2257 -8353939
2258 -7958482
2259 -8519248
2260 -9348419
2261 -8508463
2262 -8101283
2263 -8465366
2264 -8895897
2265 -9272176
2266 -8349195
2267 -8224633
2268 -9237981
2269 -9235666
2270 -8902997
2271 -8272710
2272 -8538576
2273 -9634054
2274 -9065356
2275 -8415303
2276 -8739061
2277 -9230082
2278 -9687183
2279 -8788567
2280 -8445356
2281 -9466960
2282 -9555515
2283 -9223953
2284 -8677608
2285 -8716934
2286 -9862270
2287 -9591610
2288 -8849089
2289 -8962778
2290 -9415311
2291 -10144806
2292 -9426475
2293 -8574432
2294 -9455550
2295 -9898749
2296 -9712631
2297 -9099882
2298 -8868146
2299 -10068639
2300 -10129265
2301 -9315128
2302 -9243486
2303 -9492065
2304 -10301369
2305 -9935492
2306 -8935101
2307 -9518823
2308 -10075658
2309 -10169405
2310 -9702132
2311 -9098954
2312 -10088313
2313 -10518078
2314 -9728280
2315 -9485250
2316 -9634891
2317 -10475363
2318 -10398448
2319 -9305987
2320 -9726732
2321 -10368513
2322 -10452648
2323 -10082347
2324 -9363221
2325 -10134357
2326 -10762475
2327 -10122109
2328 -9828731
2329 -9780828
2330 -10593910
2331 -10934627
2332 -9826867
2333 -9821814
2334 -10476266
2335 -10745633
2336 -10515462
2337 -9542201
2338 -10073323
2339 -11016373
2340 -10565109
2341 -10204488
2342 -10058071
2343 -10664140
2344 -11184177
2345 -10210827
2346 -10037440
2347 -10564935
2348 -10832348
2349 -10910348
2350 -10059114
2351 -10229207
2352 -11172500
2353 -10924216
2354 -10546621
2355 -10239426
2356 -10663681
2357 -11400509
2358 -10567098
2359 -10166973
2360 -10729763
2361 -11072483
2362 -11218096
2363 -10410987
2364 -10388299
2365 -11368316
2366 -11172723
2367 -10746929
2368 -10424919
2369 -10692573
2370 -11606910
2371 -11048509
2372 -10437298
2373 -10842115
2374 -11211380
2375 -11572387
2376 -10792623
2377 -10367034
2378 -11339713
2379 -11449841
2380 -11050181
2381 -10653372
2382 -10761986
2383 -11771889
2384 -11434933
2385 -10676066
2386 -10972326
2387 -11281885
2388 -11681153
2389 -11133396
2390 -10523751
2391 -11385332
2392 -11677368
2393 -11385434
2394 -10998784
2395 -10828847
2396 -11813492
2397 -11767113
2398 -10871813
2399 -10997587
2400 -11339939
2401 -11868816
2402 -11458278
2403 -10628293
2404 -11407828
2405 -11947919
2406 -11665056
2407 -11228627
2408 -10873934
2409 -11786190
2410 -12010364
2411 -11097433
2412 -11082889
2413 -11396831
2414 -12022418
2415 -11905924
2416 -10881812
2417 -11330270
2418 -12004183
2419 -11883534
2420 -11441124
2421 -10852197
2422 -11689421
2423 -12303971
2424 -11463753
2425 -11216768
2426 -11443541
2427 -12079810
2428 -12213619
2429 -11148186
2430 -11271195
2431 -11953817
2432 -11985916
2433 -11762153
2434 -11079537
2435 -11610356
2436 -12426762
2437 -11776603
2438 -11379634
2439 -11431566
2440 -12003429
2441 -12373077
2442 -11330670
2443 -11217141
2444 -12013188
2445 -12204305
2446 -12031861
2447 -11229040
2448 -11520207
2449 -12539315
2450 -12074791
2451 -11508642
2452 -11391359
2453 -11862128
2454 -12536344
2455 -11727889
2456 -11285471
2457 -11917069
2458 -12240483
2459 -12329446
2460 -11522464
2461 -11349270
2462 -12365881
2463 -12233061
2464 -11717868
2465 -11497109
2466 -11780531
2467 -12615828
2468 -12010911
2469 -11374440
2470 -11923851
2471 -12227531
2472 -12369733
2473 -11699256
2474 -11325498
2475 -12275396
2476 -12351990
2477 -11879456
2478 -11639442
2479 -11729025
2480 -12612881
2481 -12284256
2482 -11438278
2483 -11768173
2484 -12138769
2485 -12449881
2486 -11940874
2487 -11334146
2488 -12210636
2489 -12515048
2490 -12045394
2491 -11721659
2492 -11626502
2493 -12475774
2494 -12431868
2495 -11553158
2496 -11759672
2497 -12117323
2498 -12480481
2499 -12163554
2500 -11385179
2501 -12067982
2502 -12539673
2503 -12143620
2504 -11777982
2505 -11510846
2506 -12323525
2507 -12583105
2508 -11720426
2509 -11744869
2510 -12055670
2511 -12435912
2512 -12331946
2513 -11472745
2514 -11891973
2515 -12448214
2516 -12153992
2517 -11901394
2518 -11552474
2519 -12187153
2520 -12641937
2521 -11808637
2522 -11694465
2523 -12002458
2524 -12394719
2525 -12393874
2526 -11428465
2527 -11703034
2528 -12484869
2529 -12298134
2530 -11981927
2531 -11506783
2532 -12042083
2533 -12736546
2534 -11949727
2535 -11544927
2536 -11775731
2537 -12246344
2538 -12541056
2539 -11607663
2540 -11511958
2541 -12316470
2542 -12344310
2543 -12129561
2544 -11543089
2545 -11724520
2546 -12570288
2547 -12058374
2548 -11583806
2549 -11693811
2550 -12076564
2551 -12562711
2552 -11756619
2553 -11427115
2554 -12206824
2555 -12287731
2556 -12060444
2557 -11449579
2558 -11514852
2559 -12505427
2560 -12191334
2561 -11586015
2562 -11608660
2563 -11945115
2564 -12560894
2565 -11892661
2566 -11236550
2567 -11895040
2568 -12182374
2569 -12127681
2570 -11555636
2571 -11312846
2572 -12298297
2573 -12274321
2574 -11646093
2575 -11503466
2576 -11677874
2577 -12418355
2578 -11978283
2579 -11103879
2580 -11638407
2581 -12114673
2582 -12169185
2583 -11627335
2584 -11131046
2585 -12031999
2586 -12287618
2587 -11649963
2588 -11392018
2589 -11392419
2590 -12147693
2591 -12079423
2592 -11159458
2593 -11439107
2594 -11894006
2595 -12087621
2596 -11755962
2597 -11035480
2598 -11679500
2599 -12126611
2600 -11617788
2601 -11337147
2602 -11219657
2603 -11920538
2604 -12116429
2605 -11183733
2606 -11259826
2607 -11690039
2608 -11917647
2609 -11698139
2610 -10875079
2611 -11370091
2612 -12041481
2613 -11632314
2614 -11283562
2615 -11020626
2616 -11645101
2617 -12103877
2618 -11189898
2619 -10980192
2620 -11360412
2621 -11692097
2622 -11733836
2623 -10887055
2624 -11052996
2625 -11804096
2626 -11589113
2627 -11299633
2628 -10916657
2629 -11252446
2630 -11875191
2631 -11162914
2632 -10853456
2633 -11180123
2634 -11478661
2635 -11669921
2636 -10857298
2637 -10785354
2638 -11575503
2639 -11463683
2640 -11127628
2641 -10707895
2642 -10964018
2643 -11750601
2644 -11174399
2645 -10665112
2646 -10962896
2647 -11266200
2648 -11558228
2649 -10807686
2650 -10476104
2651 -11250596
2652 -11293311
2653 -11042918
2654 -10628518
2655 -10652821
2656 -11503773
2657 -11193671
2658 -10572555
2659 -10690078
2660 -10920942
2661 -11374067
2662 -10800789
2663 -10207321
2664 -10899633
2665 -11140618
2666 -10959626
2667 -10538021
2668 -10371167
2669 -11233752
2670 -11076598
2671 -10352949
2672 -10419035
2673 -10613204
2674 -11090883
2675 -10732117
2676 -10052295
2677 -10644213
2678 -10961027
2679 -10809972
2680 -10420942
2681 -10033076
2682 -10802113
2683 -10942954
2684 -10236715
2685 -10178181
2686 -10319776
2687 -10872903
2688 -10701768
2689 -9842493
2690 -10272615
2691 -10740284
2692 -10629352
2693 -10235757
2694 -9696848
2695 -10438452
2696 -10849151
2697 -10149832
2698 -9914882
2699 -9977640
2700 -10578639
2701 -10667461
2702 -9676383
2703 -9788831
2704 -10330553
2705 -10435639
2706 -10202108
2707 -9498808
2708 -9983313
2709 -10621514
2710 -10080479
2711 -9755421
2712 -9671478
2713 -10137346
2714 -10441416
2715 -9550362
2716 -9461531
2717 -9996753
2718 -10161293
2719 -10091832
2720 -9360585
2721 -9567747
2722 -10326664
2723 -9919199
2724 -9488341
2725 -9288750
2726 -9739163
2727 -10319019
2728 -9480914
2729 -9125292
2730 -9683996
2731 -9926025
2732 -9917526
2733 -9136018
2734 -9103733
2735 -9930099
2736 -9724408
2737 -9333341
2738 -9066219
2739 -9277645
2740 -9996324
2741 -9474810
2742 -8940649
2743 -9253574
2744 -9473741
2745 -9672774
2746 -9024373
2747 -8679260
2748 -9502411
2749 -9541040
2750 -9149242
2751 -8821222
2752 -8906498
2753 -9687898
2754 -9276065
2755 -8598647
2756 -8876547
2757 -9135399
2758 -9388365
2759 -8875059
2760 -8376166
2761 -9095693
2762 -9257859
2763 -8929804
2764 -8594512
2765 -8451568
2766 -9217743
2767 -9119215
2768 -8374938
2769 -8484169
2770 -8756240
2771 -9129315
2772 -8772433
2773 -8059000
2774 -8637446
2775 -8964367
2776 -8672623
2777 -8299348
2778 -8005029
2779 -8759035
2780 -8939657
2781 -8187990
2782 -8157741
2783 -8358455
2784 -8787876
2785 -8636187
2786 -7794112
2787 -8112322
2788 -8559910
2789 -8410491
2790 -8125482
2791 -7683454
2792 -8280538
2793 -8680457
2794 -7982617
2795 -7849240
2796 -7958395
2797 -8288606
2798 -8305129
2799 -7518550
2800 -7736128
2801 -8217246
2802 -8102520
2803 -7927159
2804 -7441067
2805 -7832031
2806 -8369047
2807 -7731400
2808 -7431951
2809 -7508810
2810 -7915203
2811 -8115166
2812 -7239244
2813 -7222163
2814 -7883668
2815 -7889047
2816 -7661702
2817 -7071917
2818 -7313664
2819 -7985755
2820 -7459924
2821 -7110624
2822 -7149958
2823 -7442826
2824 -7831573
2825 -7120273
2826 -6849548
2827 -7367397
2828 -7433100
2829 -7371008
2830 -6798272
2831 -6787910
2832 -7572564
2833 -7273470
2834 -6812308
2835 -6758436
2836 -7030066
2837 -7540027
2838 -6864321
2839 -6350507
2840 -6902521
2841 -7085684
2842 -7051041
2843 -6512743
2844 -6360618
2845 -7170044
2846 -7057446
2847 -6541870
2848 -6366726
2849 -6477108
2850 -7110299
2851 -6680012
2852 -5981729
2853 -6373007
2854 -6678869
2855 -6822168
2856 -6331135
2857 -5885114
2858 -6646355
2859 -6773352
2860 -6245197
2861 -5937923
2862 -5919358
2863 -6635594
2864 -6499523
2865 -5728351
2866 -5951740
2867 -6261402
2868 -6478387
2869 -6120119
2870 -5454404
2871 -6017029
2872 -6368976
2873 -5978424
2874 -5664846
2875 -5466132
2876 -6134672
2877 -6256588
2878 -5448326
2879 -5512395
2880 -5805634
2881 -6015299
2882 -5786169
2883 -5081367
2884 -5525741
2885 -5982478
2886 -5646664
2887 -5383378
2888 -5091910
2889 -5625953
2890 -5964852
2891 -5175376
2892 -5010472
2893 -5265813
2894 -5597608
2895 -5583560
2896 -4756266
2897 -4943510
2898 -5579919
2899 -5394851
2900 -5088865
2901 -4663896
2902 -5046016
2903 -5550859
2904 -4874643
2905 -4618923
2906 -4843717
2907 -5110012
2908 -5281384
2909 -4554692
2910 -4504112
2911 -5060849
2912 -4947200
2913 -4743745
2914 -4292623
2915 -4457998
2916 -5121301
2917 -4644789
2918 -4258117
2919 -4389853
2920 -4676633
2921 -4971654
2922 -4241344
2923 -3962275
2924 -4562064
2925 -4567698
2926 -4370454
2927 -3934318
2928 -3976066
2929 -4692876
2930 -4384486
2931 -3918180
2932 -3956443
2933 -4133693
2934 -4535722
2935 -3981587
2936 -3481978
2937 -4019723
2938 -4202216
2939 -4115358
2940 -3640607
2941 -3460850
2942 -4209686
2943 -4084941
2944 -3528680
2945 -3470306
2946 -3596787
2947 -4100809
2948 -3746650
2949 -3140261
2950 -3554246
2951 -3757195
2952 -3729935
2953 -3369093
2954 -2991602
2955 -3611926
2956 -3698059
2957 -3176275
2958 -3075925
2959 -3133099
2960 -3652949
2961 -3453553
2962 -2743703
2963 -3074667
2964 -3354003
2965 -3291269
2966 -2964591
2967 -2514981
2968 -3126457
2969 -3371913
2970 -2845266
2971 -2694116
2972 -2675158
2973 -3168974
2974 -3173619
2975 -2370470
2976 -2482607
2977 -2828983
2978 -2917278
2979 -2693201
2980 -2091822
2981 -2560974
2982 -3038398
2983 -2590027
2984 -2305886
2985 -2164185
2986 -2608585
2987 -2817644
2988 -2012673
2989 -1986235
2990 -2383109
2991 -2516174
2992 -2414974
2993 -1769291
2994 -2011989
2995 -2577687
2996 -2229383
2997 -1920053
2998 -1696333
2999 -2028213
3000 -2456810
3001 -1754356
3002 -1525088
3003 -1904546
3004 -2133334
3005 -2137367
3006 -1395071
3007 -1405602
3008 -2088784
3009 -1891241
3010 -1523988
3011 -1239031
3012 -1520999
3013 -2104559
3014 -1542267
3015 -1110906
3016 -1367848
3017 -1600488
3018 -1775537
3019 -1110050
3020  -848749
3021 -1533220
3022 -1560635
3023 -1271828
3024  -875281
3025  -933683
3026 -1650532
3027 -1291115
3028  -708593
3029  -834686
3030 -1058028
3031 -1375183
3032  -879103
3033  -450439
3034 -1016136
3035 -1140325
3036  -926689
3037  -559351
3038  -415276
3039 -1072375
3040  -934165
3041  -352951
3042  -397202
3043  -574827
3044  -962145
3045  -625109
3046   -33961
3047  -506984
3048  -727156
3049  -547242
3050  -191273
3051    91110
3052  -555870
3053  -627832
3054   -32651
3055     2075
3056  -121858
3057  -499939
3058  -336437
3059   358782
3060    70850
3061  -240054
3062  -170598
3063    84948
3064   502535
3065   -11639
3066  -288306
3067   278130
3068   414725
3069   381622
3070    12239
3071     3683
3072   715056
3073   561016
3074   181911
3075   224101
3076   398309
3077   868481
3078   502022
3079   120660
3080   624754
3081   830293
3082   843546
3083   514697
3084   326103
3085  1022280
3086  1024960
3087   602927
3088   574362
3089   736118
3090  1298150
3091  1075990
3092   533787
3093   949597
3094  1246257
3095  1284491
3096   983833
3097   629940
3098  1281956
3099  1493466
3100  1101893
3101  1012066
3102  1062508
3103  1633573
3104  1619838
3105   974036
3106  1191300
3107  1524009
3108  1678603
3109  1486583
3110  1032135
3111  1564426
3112  1940719
3113  1600485
3114  1468484
3115  1428083
3116  1931179
3117  2056961
3118  1405682
3119  1532585
3120  1885354
3121  2063554
3122  1971723
3123  1467734
3124  1888485
3125  2379975
3126  2066884
3127  1855422
3128  1739658
3129  2204343
3130  2526187
3131  1895560
3132  1848125
3133  2246599
3134  2504540
3135  2485909
3136  1880980
3137  2077850
3138  2714626
3139  2528600
3140  2278496
3141  2067583
3142  2439882
3143  2981887
3144  2456128
3145  2222179
3146  2524464
3147  2809902
3148  2960236
3149  2371522
3150  2308966
3151  2960365
3152  2955234
3153  2775121
3154  2500179
3155  2701600
3156  3338378
3157  2970383
3158  2604676
3159  2814872
3160  3075418
3161  3357856
3162  2855889
3163  2634415
3164  3277201
3165  3390170
3166  3235237
3167  2929506
3168  2949351
3169  3628496
3170  3438960
3171  3002338
3172  3114556
3173  3363438
3174  3749964
3175  3396580
3176  2992331
3177  3550981
3178  3764296
3179  3647221
3180  3322693
3181  3197136
3182  3885369
3183  3905386
3184  3441030
3185  3465800
3186  3646403
3187  4098581
3188  3902263
3189  3372026
3190  3765117
3191  4069994
3192  4029879
3193  3780899
3194  3512822
3195  4115357
3196  4328504
3197  3905917
3198  3851071
3199  3927386
3200  4369245
3201  4338771
3202  3734549
3203  4006783
3204  4377399
3205  4410417
3206  4230137
3207  3896623
3208  4383979
3209  4701780
3210  4285248
3211  4172196
3212  4220221
3213  4628455
3214  4757398
3215  4157925
3216  4262065
3217  4683264
3218  4802548
3219  4704257
3220  4238382
3221  4559460
3222  5038594
3223  4713057
3224  4525486
3225  4506309
3226  4858512
3227  5159589
3228  4620751
3229  4586091
3230  4961038
3231  5077714
3232  5068596
3233  4622657
3234  4777636
3235  5305391
3236  5069045
3237  4901039
3238  4864684
3239  5128222
3240  5512261
3241  5022252
3242  4850074
3243  5220006
3244  5378957
3245  5421882
3246  4972411
3247  5003085
3248  5641268
3249  5512622
3250  5247407
3251  5133835
3252  5345841
3253  5838560
3254  5416944
3255  5099911
3256  5434627
3257  5674337
3258  5809397
3259  5386804
3260  5233365
3261  5879107
3262  5894539
3263  5620692
3264  5425149
3265  5520455
3266  6099950
3267  5858268
3268  5424474
3269  5681478
3270  5941789
3271  6157035
3272  5811638
3273  5471957
3274  6036919
3275  6197425
3276  5952423
3277  5740397
3278  5713667
3279  6325742
3280  6303265
3281  5792739
3282  5914187
3283  6148182
3284  6438000
3285  6194789
3286  5706113
3287  6170170
3288  6482582
3289  6302158
3290  6097198
3291  5963409
3292  6535724
3293  6659446
3294  6112374
3295  6137356
3296  6341934
3297  6668695
3298  6587536
3299  6029800
3300  6330682
3301  6746690
3302  6679069
3303  6479115
3304  6165604
3305  6619985
3306  6962277
3307  6502693
3308  6381753
3309  6508249
3310  6857190
3311  6963609
3312  6396411
3313  6521587
3314  6961881
3315  6934811
3316  6776735
3317  6437749
3318  6753731
3319  7193700
3320  6820331
3321  6662895
3322  6776464
3323  7074976
3324  7281009
3325  6738524
3326  6693627
3327  7134164
3328  7190457
3329  7079710
3330  6681827
3331  6871475
3332  7457276
3333  7203601
3334  6922910
3335  6936104
3336  7221419
3337  7573435
3338  7079409
3339  6847156
3340  7251111
3341  7391883
3342  7410563
3343  7030276
3344  7021914
3345  7614354
3346  7503908
3347  7205843
3348  7142767
3349  7322972
3350  7749323
3351  7409386
3352  7089458
3353  7436754
3354  7605500
3355  7664453
3356  7347296
3357  7211731
3358  7733236
3359  7714190
3360  7449750
3361  7393189
3362  7460581
3363  7917052
3364  7717612
3365  7328011
3366  7596577
3367  7789332
3368  7884445
3369  7602625
3370  7338894
3371  7870061
3372  7981410
3373  7682585
3374  7575192
3375  7633956
3376  8099340
3377  7994520
3378  7502239
3379  7720491
3380  7954423
3381  8074789
3382  7878098
3383  7514756
3384  7952797
3385  8212542
3386  7974131
3387  7814051
3388  7736955
3389  8175606
3390  8269684
3391  7758066
3392  7810023
3393  8065506
3394  8267143
3395  8173516
3396  7716603
3397  8029609
3398  8396398
3399  8193908
3400  7994802
3401  7853206
3402  8246540
3403  8485792
3404  7991237
3405  7970412
3406  8203272
3407  8416832
3408  8412152
3409  7928445
3410  8089584
3411  8519141
3412  8392527
3413  8195692
3414  7985384
3415  8312596
3416  8710541
3417  8263905
3418  8088579
3419  8282761
3420  8526248
3421  8621766
3422  8114238
3423  8114340
3424  8590933
3425  8595627
3426  8435599
3427  8170809
3428  8340110
3429  8837365
3430  8518602
3431  8221873
3432  8329720
3433  8572713
3434  8794971
3435  8350639
3436  8202521
3437  8693938
3438  8754004
3439  8631497
3440  8339965
3441  8381625
3442  8889180
3443  8689564
3444  8366733
3445  8435736
3446  8629651
3447  8952952
3448  8607840
3449  8303274
3450  8711410
3451  8879884
3452  8808420
3453  8480698
3454  8364455
3455  8907372
3456  8917479
3457  8529404
3458  8509100
3459  8671586
3460  9078362
3461  8849945
3462  8409742
3463  8710630
3464  8923279
3465  8916301
3466  8673088
3467  8450051
3468  8914620
3469  9058619
3470  8735304
3471  8656622
3472  8686262
3473  9062485
3474  9028677
3475  8532778
3476  8685154
3477  8948940
3478  9029219
3479  8853812
3480  8541959
3481  8931216
3482  9167904
3483  8862000
3484  8715737
3485  8711154
3486  9058763
3487  9143520
3488  8657000
3489  8745295
3490  9012502
3491  9106912
3492  9004326
3493  8625957
3494  8892475
3495  9217057
3496  8961518
3497  8803938
3498  8724260
3499  9052735
3500  9271310
3501  8809542
3502  8771323
3503  9034529
3504  9157337
3505  9108932
3506  8689677
3507  8839273
3508  9233578
3509  9071101
3510  8919024
3511  8791338
3512  9026226
3513  9349088
3514  8946874
3515  8784457
3516  9000539
3517  9148563
3518  9187103
3519  8783267
3520  8815226
3521  9270914
3522  9171352
3523  8984445
3524  8849655
3525  8996178
3526  9364047
3527  9022128
3528  8791888
3529  8996473
3530  9156834
3531  9257524
3532  8895236
3533  8790131
3534  9240320
3535  9238665
3536  9053088
3537  8829574
3538  8890580
3539  9360520
3540  9156229
3541  8802073
3542  8940208
3543  9143617
3544  9347131
3545  8997672
3546  8728586
3547  9151943
3548  9255046
3549  9089272
3550  8882106
3551  8848022
3552  9293298
3553  9239555
3554  8882266
3555  8933466
3556  9058733
3557  9304261
3558  9095905
3559  8713473
3560  9034128
3561  9245752
3562  9141927
3563  8929733
3564  8800717
3565  9246186
3566  9295924
3567  8878022
3568  8868431
3569  9007305
3570  9267396
3571  9139739
3572  8689045
3573  8946004
3574  9234201
3575  9170254
3576  8972857
3577  8725750
3578  9097139
3579  9311121
3580  8918111
3581  8808339
3582  8891927
3583  9210055
3584  9233939
3585  8753257
3586  8842500
3587  9143423
3588  9145071
3589  8992126
3590  8670042
3591  8935921
3592  9253985
3593  8965021
3594  8807635
3595  8814781
3596  9082172
3597  9247543
3598  8799336
3599  8742436
3600  9031334
3601  9091539
3602  8994342
3603  8637835
3604  8803851
3605  9220078
3606  8995858
3607  8781684
3608  8735279
3609  8952648
3610  9185353
3611  8783240
3612  8632732
3613  8906452
3614  9010343
3615  9007851
3616  8671721
3617  8665560
3618  9087575
3619  8984771
3620  8756991
3621  8632706
3622  8762485
3623  9105533
3624  8809478
3625  8539753
3626  8767529
3627  8931391
3628  9002845
3629  8655950
3630  8514137
3631  8939072
3632  8915832
3633  8697675
3634  8575195
3635  8616059
3636  8975335
3637  8810897
3638  8492571
3639  8654875
3640  8782415
3641  8902024
3642  8630997
3643  8392961
3644  8754032
3645  8836953
3646  8642007
3647  8509273
3648  8496106
3649  8860162
3650  8766918
3651  8388205
3652  8493235
3653  8643988
3654  8768360
3655  8564445
3656  8266638
3657  8604215
3658  8774411
3659  8588651
3660  8419651
3661  8325787
3662  8683485
3663  8717660
3664  8313002
3665  8315457
3666  8474569
3667  8643775
3668  8536114
3669  8172304
3670  8400522
3671  8642542
3672  8496371
3673  8337747
3674  8176340
3675  8468355
3676  8607606
3677  8233742
3678  8203628
3679  8325167
3680  8493374
3681  8480594
3682  8068507
3683  8195237
3684  8481944
3685  8393367
3686  8217037
3687  8002753
3688  8264628
3689  8532853
3690  8180134
3691  8030207
3692  8142908
3693  8332790
3694  8366020
3695  7946036
3696  7957377
3697  8286446
3698  8262679
3699  8131951
3700  7881233
3701  8029040
3702  8374770
3703  8112589
3704  7887696
3705  7914464
3706  8095418
3707  8268352
3708  7892224
3709  7744698
3710  8067788
3711  8124198
3712  8032425
3713  7740895
3714  7773593
3715  8158171
3716  7989309
3717  7740328
3718  7726590
3719  7864817
3720  8106961
3721  7814798
3722  7586373
3723  7854646
3724  7952542
3725  7900773
3726  7605375
3727  7516284
3728  7926511
3729  7874273
3730  7597828
3731  7537579
3732  7654019
3733  7936673
3734  7710983
3735  7373326
3736  7582133
3737  7732854
3738  7733366
3739  7484963
3740  7296341
3741  7659703
3742  7748855
3743  7484324
3744  7361313
3745  7368080
3746  7696514
3747  7599138
3748  7199237
3749  7317751
3750  7497275
3751  7578367
3752  7389238
3753  7097978
3754  7393769
3755  7545064
3756  7322803
3757  7183736
3758  7126916
3759  7406751
3760  7442090
3761  7062038
3762  7101867
3763  7258584
3764  7350351
3765  7259469
3766  6918430
3767  7102498
3768  7326914
3769  7139670
3770  6985111
3771  6886852
3772  7151256
3773  7277887
3774  6894988
3775  6857337
3776  7007694
3777  7121080
3778  7063807
3779  6705918
3780  6806999
3781  7088276
3782  6967638
3783  6819574
3784  6664067
3785  6843363
3786  7086873
3787  6764990
3788  6610820
3789  6719775
3790  6837587
3791  6877086
3792  6526828
3793  6521443
3794  6825461
3795  6779541
3796  6634656
3797  6451618
3798  6565008
3799  6842481
3800  6567083
3801  6377996
3802  6470065
3803  6583603
3804  6676760
3805  6354860
3806  6260999
3807  6560814
3808  6547742
3809  6423098
3810  6215031
3811  6246496
3812  6576861
3813  6393361
3814  6135705
3815  6187830
3816  6315152
3817  6462731
3818  6175377
3819  5969731
3820  6256862
3821  6299076
3822  6198306
3823  5998769
3824  5943117
3825  6287277
3826  6204504
3827  5930458
3828  5928659
3829  6006348
3830  6201507
3831  5991660
3832  5702455
3833  5926731
3834  6048382
3835  5972920
3836  5784444
3837  5649241
3838  5983482
3839  6000384
3840  5692610
3841  5644535
3842  5702753
3843  5910848
3844  5793995
3845  5457796
3846  5623764
3847  5784887
3848  5740233
3849  5571216
3850  5360319
3851  5637805
3852  5745494
3853  5459408
3854  5365379
3855  5393132
3856  5628423
3857  5602047
3858  5209794
3859  5290729
3860  5482966
3861  5494716
3862  5348496
3863  5072550
3864  5269587
3865  5488003
3866  5269460
3867  5107280
3868  5062543
3869  5287366
3870  5400990
3871  5010949
3872  4939272
3873  5129031
3874  5207317
3875  5128858
3876  4810717
3877  4928402
3878  5209899
3879  5032317
3880  4869625
3881  4779727
3882  4940134
3883  5102134
3884  4768043
3885  4646305
3886  4818319
3887  4908275
3888  4892344
3889  4578700
3890  4589268
3891  4888822
3892  4784665
3893  4610182
3894  4461462
3895  4573314
3896  4828787
3897  4557701
3898  4349158
3899  4486423
3900  4601285
3901  4651895
3902  4336156
3903  4236442
3904  4542202
3905  4516943
3906  4346943
3907  4194066
3908  4219378
3909  4498698
3910  4336111
3911  4096425
3912  4167650
3913  4264474
3914  4359694
3915  4110020
3916  3912706
3917  4162815
3918  4216276
3919  4086994
3920  3941908
3921  3895744
3922  4169384
3923  4089698
3924  3807984
3925  3845511
3926  3922018
3927  4036022
3928  3868071
3929  3614955
3930  3844327
3931  3941093
3932  3818934
3933  3657300
3934  3559100
3935  3823463
3936  3822385
3937  3518311
3938  3502267
3939  3585552
3940  3733431
3941  3635974
3942  3319683
3943  3478426
3944  3622184
3945  3532373
3946  3390944
3947  3232931
3948  3446675
3949  3537123
3950  3269628
3951  3204002
3952  3236098
3953  3388144
3954  3379319
3955  3048249
3956  3115546
3957  3284779
3958  3222021
3959  3102094
3960  2905633
3961  3094379
3962  3254941
3963  3001985
3964  2893244
3965  2921580
3966  3050618
3967  3084831
3968  2749355
3969  2753605
3970  2947695
3971  2935052
3972  2827749
3973  2609240
3974  2718887
3975  2947867
3976  2739497
3977  2572580
3978  2560345
3979  2705750
3980  2809108
3981  2491588
3982  2381923
3983  2602543
3984  2641733
3985  2567574
3986  2304311
3987  2328174
3988  2605199
3989  2473881
3990  2272066
3991  2225967
3992  2330518
3993  2513902
3994  2249658
3995  2065720
3996  2229186
3997  2300744
3998  2283544
3999  2023303
4000  1948638
4001  2233670
4002  2174956
4003  1995829
4004  1919567
4005  1973892
4006  2191523
4007  2005601
4008  1748224
4009  1865973
4010  1946639
4011  1970947
4012  1752179
4013  1597641
4014  1877810
4015  1915485
4016  1730406
4017  1599441
4018  1599130
4019  1843831
4020  1729412
4021  1427660
4022  1504933
4023  1610057
4024  1671299
4025  1510734
4026  1282085
4027  1500810
4028  1600347
4029  1429899
4030  1288484
4031  1231013
4032  1449578
4033  1455102
4034  1157197
4035  1167168
4036  1257193
4037  1347009
4038  1246343
4039   968915
4040  1114462
4041  1274127
4042  1133635
4043   994003
4044   893389
4045  1090792
4046  1182016
4047   883704
4048   828696
4049   917503
4050  1013316
4051   963099
4052   660277
4053   739944
4054   920298
4055   856534
4056   726435
4057   567304
4058   720434
4059   881084
4060   628530
4061   503928
4062   538548
4063   647666
4064   693151
4065   394329
4066   379878
4067   579071
4068   546952
4069   458266
4070   262168
4071   332099
4072   529959
4073   334669
4074   191363
4075   216361
4076   297259
4077   387776
4078   142491
4079    58141
4080   243846
4081   228530
4082   145579
4083   -41001
4084   -28158
4085   195002
4086    47634
4087  -108581
4088   -92587
4089   -30325
4090    73800
4091  -141173
4092  -286563
4093  -111608
4094   -94484
4095  -150818
4096  -331965
4097  -389665
4098  -135589
4099  -199597
4100  -400437
4101  -428586
4102  -372833
4103  -223080
4104  -413595
4105  -633233
4106  -475917
4107  -400877
4108  -437381
4109  -609588
4110  -721096
4111  -484861
4112  -495648
4113  -697826
4114  -756518
4115  -744872
4116  -567499
4117  -665260
4118  -922136
4119  -824649
4120  -725820
4121  -721322
4122  -864230
4123 -1051775
4124  -844588
4125  -787835
4126  -987529
4127 -1069522
4128 -1068077
4129  -888237
4130  -920590
4131 -1210110
4132 -1147687
4133 -1037226
4134 -1032287
4135 -1151017
4136 -1380169
4137 -1216240
4138 -1068272
4139 -1243306
4140 -1359203
4141 -1402742
4142 -1212866
4143 -1158353
4144 -1477085
4145 -1508800
4146 -1396172
4147 -1335595
4148 -1412015
4149 -1657720
4150 -1586007
4151 -1378395
4152 -1490723
4153 -1619925
4154 -1716919
4155 -1592333
4156 -1463688
4157 -1720800
4158 -1825109
4159 -1722181
4160 -1659504
4161 -1649211
4162 -1918236
4163 -1907643
4164 -1696865
4165 -1778839
4166 -1902742
4167 -2026262
4168 -1947510
4169 -1765463
4170 -1979848
4171 -2121753
4172 -2035019
4173 -1962052
4174 -1920441
4175 -2156233
4176 -2230203
4177 -2034849
4178 -2059021
4179 -2157060
4180 -2295646
4181 -2284463
4182 -2064429
4183 -2194089
4184 -2383900
4185 -2349162
4186 -2286213
4187 -2197428
4188 -2410516
4189 -2554339
4190 -2364767
4191 -2339207
4192 -2425011
4193 -2546879
4194 -2589104
4195 -2378110
4196 -2448090
4197 -2651485
4198 -2656714
4199 -2608068
4200 -2503675
4201 -2630982
4202 -2824843
4203 -2674900
4204 -2608256
4205 -2666909
4206 -2801370
4207 -2898118
4208 -2704021
4209 -2695790
4210 -2919052
4211 -2942477
4212 -2912906
4213 -2780194
4214 -2865170
4215 -3099491
4216 -2977591
4217 -2885112
4218 -2936645
4219 -3050180
4220 -3190455
4221 -3017259
4222 -2960379
4223 -3154335
4224 -3217940
4225 -3201572
4226 -3062688
4227 -3092828
4228 -3338574
4229 -3291820
4230 -3179685
4231 -3201327
4232 -3283641
4233 -3445551
4234 -3323193
4235 -3218584
4236 -3386779
4237 -3453647
4238 -3476676
4239 -3372129
4240 -3335722
4241 -3571870
4242 -3583483
4243 -3466538
4244 -3463784
4245 -3514555
4246 -3701098
4247 -3619451
4248 -3468086
4249 -3618458
4250 -3725143
4251 -3748205
4252 -3650041
4253 -3571965
4254 -3800539
4255 -3851800
4256 -3716961
4257 -3708253
4258 -3747887
4259 -3933876
4260 -3918192
4261 -3732004
4262 -3834698
4263 -3957322
4264 -4016261
4265 -3947883
4266 -3792737
4267 -3991268
4268 -4110569
4269 -4002678
4270 -3950319
4271 -3962213
4272 -4163597
4273 -4208630
4274 -4008763
4275 -4052089
4276 -4181117
4277 -4247573
4278 -4205852
4279 -4042789
4280 -4189378
4281 -4351748
4282 -4277240
4283 -4216386
4284 -4192086
4285 -4361328
4286 -4472485
4287 -4269273
4288 -4258989
4289 -4376067
4290 -4477785
4291 -4485154
4292 -4285427
4293 -4380074
4294 -4583227
4295 -4546493
4296 -4462833
4297 -4399126
4298 -4537755
4299 -4701321
4300 -4532074
4301 -4473319
4302 -4578322
4303 -4685935
4304 -4748793
4305 -4559739
4306 -4564533
4307 -4763994
4308 -4782533
4309 -4714602
4310 -4621565
4311 -4696450
4312 -4921176
4313 -4810286
4314 -4710408
4315 -4766388
4316 -4872153
4317 -4967108
4318 -4806659
4319 -4754482
4320 -4943544
4321 -4978349
4322 -4942117
4323 -4860258
4324 -4887553
4325 -5103380
4326 -5052319
4327 -4932555
4328 -4975398
4329 -5046489
4330 -5166059
4331 -5055539
4332 -4941350
4333 -5109506
4334 -5190933
4335 -5167796
4336 -5085478
4337 -5070037
4338 -5280199
4339 -5258811
4340 -5130351
4341 -5150620
4342 -5222443
4343 -5352862
4344 -5285174
4345 -5151557
4346 -5289158
4347 -5380151
4348 -5379693
4349 -5313863
4350 -5228441
4351 -5417685
4352 -5473183
4353 -5354865
4354 -5329467
4355 -5373662
4356 -5535807
4357 -5510548
4358 -5345003
4359 -5452653
4360 -5551082
4361 -5563546
4362 -5499351
4363 -5407224
4364 -5570916
4365 -5663915
4366 -5550087
4367 -5530338
4368 -5542917
4369 -5679113
4370 -5713076
4371 -5531575
4372 -5585403
4373 -5706591
4374 -5744077
4375 -5709278
4376 -5571610
4377 -5702702
4378 -5854316
4379 -5747009
4380 -5693198
4381 -5684608
4382 -5818023
4383 -5903469
4384 -5719262
4385 -5720153
4386 -5855016
4387 -5900052
4388 -5902035
4389 -5768956
4390 -5830504
4391 -5984038
4392 -5924476
4393 -5866737
4394 -5838305
4395 -5933679
4396 -6065137
4397 -5916391
4398 -5868422
4399 -5988101
4400 -6052882
4401 -6065255
4402 -5928391
4403 -5940007
4404 -6128511
4405 -6088037
4406 -6013770
4407 -5986287
4408 -6056123
4409 -6218559
4410 -6091537
4411 -6011270
4412 -6102504
4413 -6186121
4414 -6220777
4415 -6082404
4416 -6045185
4417 -6240607
4418 -6255028
4419 -6181223
4420 -6122345
4421 -6168689
4422 -6349217
4423 -6261520
4424 -6132286
4425 -6216738
4426 -6298078
4427 -6364050
4428 -6255018
4429 -6168844
4430 -6337513
4431 -6382463
4432 -6327856
4433 -6258177
4434 -6244208
4435 -6433813
4436 -6426889
4437 -6266583
4438 -6307592
4439 -6381135
4440 -6486558
4441 -6411008
4442 -6278714
4443 -6414451
4444 -6497857
4445 -6451327
4446 -6377645
4447 -6343527
4448 -6514223
4449 -6550775
4450 -6418091
4451 -6426606
4452 -6480645
4453 -6577405
4454 -6548148
4455 -6388253
4456 -6482513
4457 -6591478
4458 -6568781
4459 -6512288
4460 -6431271
4461 -6584798
4462 -6667806
4463 -6538489
4464 -6504104
4465 -6552632
4466 -6652163
4467 -6667764
4468 -6511956
4469 -6546086
4470 -6679418
4471 -6680684
4472 -6643269
4473 -6529240
4474 -6626279
4475 -6755802
4476 -6649689
4477 -6603736
4478 -6608540
4479 -6698098
4480 -6771529
4481 -6617916
4482 -6618718
4483 -6740684
4484 -6761732
4485 -6735584
4486 -6622608
4487 -6672035
4488 -6820832
4489 -6742697
4490 -6677010
4491 -6688298
4492 -6758245
4493 -6857631
4494 -6727316
4495 -6669595
4496 -6789871
4497 -6825438
4498 -6822070
4499 -6711099
4500 -6705055
4501 -6881673
4502 -6833650
4503 -6755379
4504 -6754418
4505 -6807427
4506 -6921395
4507 -6803502
4508 -6718068
4509 -6820293
4510 -6864760
4511 -6877180
4512 -6787054
4513 -6752708
4514 -6916222
4515 -6902021
4516 -6824555
4517 -6800085
4518 -6817095
4519 -6951701
4520 -6892732
4521 -6768876
4522 -6851522
4523 -6911812
4524 -6941914
4525 -6858419
4526 -6789637
4527 -6928814
4528 -6956481
4529 -6866336
4530 -6836934
4531 -6837169
4532 -6970177
4533 -6950208
4534 -6818953
4535 -6871585
4536 -6939917
4537 -6969643
4538 -6920561
4539 -6804311
4540 -6923733
4541 -6986847
4542 -6919167
4543 -6875151
4544 -6856354
4545 -6983780
4546 -7005793
4547 -6859653
4548 -6885295
4549 -6946793
4550 -6994325
4551 -6951466
4552 -6822112
4553 -6911389
4554 -7011824
4555 -6958373
4556 -6918355
4557 -6864921
4558 -6963286
4559 -7032437
4560 -6898039
4561 -6877275
4562 -6932975
4563 -6985428
4564 -6992020
4565 -6851001
4566 -6901808
4567 -7015632
4568 -6978565
4569 -6920107
4570 -6858056
4571 -6940580
4572 -7044058
4573 -6916960
4574 -6875092
4575 -6925708
4576 -6988300
4577 -7015596
4578 -6875834
4579 -6873908
4580 -6995465
4581 -6980908
4582 -6929688
4583 -6851765
4584 -6903928
4585 -7033086
4586 -6950137
4587 -6863076
4588 -6888520
4589 -6958328
4590 -7017651
4591 -6882647
4592 -6841429
4593 -6953306
4594 -6974807
4595 -6940721
4596 -6851111
4597 -6864067
4598 -6997884
4599 -6946078
4600 -6857152
4601 -6862606
4602 -6897067
4603 -6982234
4604 -6885460
4605 -6808298
4606 -6900405
4607 -6942578
4608 -6927948
4609 -6847428
4610 -6813625
4611 -6947882
4612 -6923031
4613 -6828702
4614 -6820863
4615 -6852258
4616 -6942402
4617 -6879278
4618 -6781058
4619 -6849445
4620 -6895381
4621 -6899064
4622 -6830766
4623 -6755454
4624 -6881484
4625 -6897759
4626 -6808381
4627 -6773263
4628 -6783509
4629 -6882973
4630 -6867898
4631 -6735324
4632 -6774159
4633 -6829615
4634 -6849515
4635 -6787669
4636 -6699665
4637 -6795976
4638 -6849616
4639 -6769432
4640 -6735454
4641 -6725778
4642 -6801487
4643 -6813541
4644 -6699497
4645 -6705669
4646 -6761391
4647 -6768306
4648 -6738637
4649 -6649304
4650 -6718102
4651 -6793370
4652 -6728628
4653 -6678145
4654 -6648456
4655 -6715234
4656 -6758953
4657 -6638379
4658 -6624650
4659 -6680293
4660 -6710432
4661 -6702657
4662 -6592132
4663 -6620001
4664 -6705255
4665 -6653583
4666 -6602642
4667 -6561452
4668 -6624677
4669 -6684030
4670 -6587930
4671 -6538860
4672 -6595678
4673 -6615615
4674 -6630367
4675 -6522379
4676 -6508787
4677 -6605484
4678 -6578096
4679 -6530950
4680 -6488536
4681 -6514965
4682 -6601389
4683 -6518970
4684 -6452768
4685 -6490888
4686 -6519638
4687 -6537442
4688 -6437333
4689 -6396783
4690 -6502951
4691 -6489462
4692 -6451298
4693 -6394464
4694 -6404787
4695 -6489098
4696 -6433274
4697 -6347327
4698 -6369096
4699 -6409842
4700 -6444573
4701 -6357463
4702 -6294397
4703 -6382081
4704 -6398875
4705 -6343346
4706 -6285606
4707 -6269192
4708 -6367422
4709 -6348740
4710 -6255052
4711 -6251225
4712 -6277486
4713 -6329767
4714 -6277447
4715 -6177638
4716 -6241509
4717 -6279735
4718 -6245691
4719 -6189716
4720 -6138253
4721 -6229493
4722 -6241268
4723 -6143610
4724 -6131296
4725 -6146262
4726 -6203895
4727 -6166439
4728 -6060077
4729 -6099744
4730 -6150390
4731 -6119274
4732 -6074396
4733 -6010061
4734 -6087558
4735 -6125340
4736 -6037044
4737 -5996203
4738 -6006053
4739 -6060418
4740 -6052286
4741 -5931724
4742 -5939804
4743 -6007142
4744 -6009939
4745 -5962173
4746 -5868988
4747 -5924386
4748 -5984935
4749 -5908773
4750 -5863315
4751 -5845400
4752 -5903698
4753 -5927240
4754 -5818956
4755 -5791158
4756 -5855071
4757 -5864581
4758 -5826427
4759 -5734719
4760 -5750002
4761 -5830900
4762 -5767798
4763 -5727133
4764 -5702093
4765 -5729716
4766 -5783353
4767 -5694051
4768 -5646010
4769 -5675700
4770 -5697042
4771 -5685026
4772 -5599597
4773 -5588726
4774 -5666561
4775 -5641782
4776 -5578047
4777 -5556068
4778 -5564878
4779 -5622095
4780 -5549354
4781 -5469646
4782 -5516818
4783 -5525012
4784 -5533114
4785 -5456831
4786 -5418801
4787 -5487551
4788 -5484781
4789 -5420267
4790 -5384583
4791 -5381605
4792 -5447029
4793 -5386615
4794 -5313022
4795 -5338375
4796 -5355410
4797 -5365812
4798 -5297423
4799 -5236838
4800 -5315315
4801 -5307489
4802 -5259296
4803 -5215065
4804 -5190091
4805 -5266979
4806 -5226068
4807 -5147906
4808 -5153260
4809 -5177750
4810 -5193085
4811 -5133330
4812 -5054975
4813 -5120656
4814 -5130721
4815 -5072174
4816 -5041924
4817 -5012653
4818 -5070844
4819 -5066761
4820 -4978040
4821 -4966802
4822 -4981445
4823 -5009237
4824 -4963962
4825 -4871621
4826 -4901477
4827 -4951934
4828 -4904233
4829 -4862578
4830 -4822360
4831 -4863740
4832 -4895331
4833 -4798727
4834 -4766609
4835 -4777176
4836 -4805053
4837 -4787742
4838 -4694208
4839 -4704341
4840 -4751083
4841 -4721225
4842 -4678005
4843 -4623913
4844 -4653369
4845 -4686809
4846 -4611697
4847 -4568712
4848 -4571174
4849 -4599196
4850 -4603386
4851 -4507812
4852 -4485056
4853 -4541631
4854 -4523811
4855 -4490456
4856 -4417410
4857 -4420618
4858 -4485102
4859 -4426077
4860 -4376429
4861 -4365561
4862 -4383005
4863 -4405238
4864 -4319112
4865 -4273105
4866 -4318187
4867 -4317941
4868 -4293727
4869 -4220313
4870 -4212068
4871 -4272017
4872 -4236439
4873 -4169461
4874 -4151653
4875 -4161456
4876 -4197913
4877 -4131684
4878 -4074294
4879 -4093804
4880 -4113672
4881 -4092528
4882 -4026502
4883 -3992525
4884 -4044397
4885 -4025976
4886 -3969926
4887 -3925196
4888 -3926503
4889 -3973917
4890 -3931030
4891 -3847308
4892 -3865257
4893 -3882079
4894 -3874415
4895 -3815903
4896 -3759114
4897 -3816680
4898 -3815283
4899 -3744356
4900 -3710968
4901 -3700010
4902 -3745765
4903 -3718152
4904 -3633438
4905 -3638778
4906 -3646310
4907 -3651013
4908 -3610081
4909 -3537866
4910 -3569221
4911 -3586211
4912 -3549191
4913 -3498268
4914 -3471472
4915 -3503371
4916 -3506818
4917 -3423237
4918 -3412185
4919 -3414560
4920 -3426645
4921 -3399024
4922 -3314550
4923 -3335917
4924 -3361282
4925 -3308981
4926 -3273913
4927 -3242591
4928 -3257027
4929 -3265950
4930 -3207291
4931 -3169520
4932 -3173174
4933 -3186605
4934 -3177144
4935 -3090600
4936 -3092238
4937 -3127644
4938 -3091465
4939 -3041764
4940 -3007516
4941 -3019774
4942 -3050158
4943 -2978204
4944 -2934427
4945 -2946278
4946 -2942183
4947 -2941070
4948 -2867287
4949 -2839569
4950 -2879612
4951 -2851910
4952 -2815945
4953 -2773452
4954 -2774053
4955 -2805164
4956 -2753906
4957 -2698267
4958 -2698583
4959 -2701718
4960 -2708213
4961 -2635358
4962 -2601361
4963 -2636294
4964 -2625369
4965 -2575094
4966 -2537240
4967 -2527259
4968 -2557694
4969 -2524523
4970 -2455617
4971 -2448915
4972 -2448533
4973 -2457209
4974 -2411461
4975 -2360011
4976 -2374376
4977 -2386189
4978 -2352110
4979 -2296668
4980 -2272476
4981 -2305349
4982 -2289036
4983 -2224753
4984 -2207170
4985 -2202558
4986 -2225105
4987 -2175394
4988 -2114513
4989 -2121351
4990 -2131450
4991 -2106695
4992 -2058435
4993 -2023000
4994 -2046925
4995 -2045051
4996 -1993043
4997 -1961951
4998 -1937577
4999 -1969726
5000 -1946172
5001 -1870356
5002 -1868265
5003 -1880503
5004 -1858692
5005 -1820746
5006 -1776846
5007 -1783355
5008 -1801090
5009 -1751874
5010 -1710039
5011 -1698232
5012 -1707341
5013 -1698210
5014 -1627708
5015 -1608652
5016 -1623606
5017 -1612485
5018 -1585643
5019 -1521179
5020 -1536606
5021 -1552296
5022 -1514490
5023 -1463116
5024 -1440158
5025 -1452441
5026 -1455169
5027 -1378387
5028 -1360229
5029 -1368494
5030 -1366335
5031 -1340373
5032 -1283648
5033 -1277757
5034 -1296942
5035 -1262412
5036 -1221535
5037 -1192121
5038 -1193371
5039 -1212852
5040 -1155832
5041 -1106793
5042 -1112967
5043 -1110227
5044 -1093140
5045 -1043413
5046 -1019383
5047 -1044011
5048 -1015526
5049  -974429
5050  -948610
5051  -938005
5052  -952198
5053  -905041
5054  -855078
5055  -854828
5056  -859534
5057  -847702
5058  -793685
5059  -764886
5060  -789665
5061  -777048
5062  -729046
5063  -695947
5064  -672686
5065  -693639
5066  -669897
5067  -619206
5068  -606023
5069  -606212
5070  -600080
5071  -568180
5072  -512416
5073  -526820
5074  -521611
5075  -482400
5076  -452120
5077  -425326
5078  -439527
5079  -426890
5080  -372994
5081  -356788
5082  -347876
5083  -352987
5084  -317394
5085  -260782
5086  -262711
5087  -267418
5088  -232988
5089  -198765
5090  -170142
5091  -182646
5092  -183710
5093  -123555
5094  -106617
5095   -95085
5096   -91708
5097   -66660
5098   -17835
5099    -7916
5100   -17013
5101     5317
5102    33136
5103    81914
5104    67793
5105    74157
5106   117862
5107   148029
5108   150404
5109   160134
5110   166862
5111   226484
5112   246058
5113   235226
5114   258297
5115   275400
5116   323488
5117   326556
5118   320042
5119   356285
5120   392633
5121   403858
5122   410187
5123   417021
5124   451528
5125   487952
5126   482523
5127   496205
5128   527366
5129   564799
5130   576428
5131   569243
5132   588099
5133   632947
5134   651063
5135   656948
5136   660862
5137   696774
5138   732850
5139   732714
5140   737592
5141   766607
5142   800013
5143   831773
5144   809637
5145   833179
5146   868709
5147   888689
5148   899795
5149   904481
5150   933737
5151   976368
5152   983118
5153   990603
5154   998225
5155  1028833
5156  1068159
5157  1057018
5158  1073001
5159  1104323
5160  1130086
5161  1145614
5162  1147607
5163  1156695
5164  1204793
5165  1225267
5166  1231436
5167  1238489
5168  1265174
5169  1304194
5170  1304933
5171  1308968
5172  1335657
5173  1364975
5174  1383091
5175  1384081
5176  1388766
5177  1444847
5178  1460361
5179  1460212
5180  1466257
5181  1496273
5182  1536783
5183  1553104
5184  1535539
5185  1570300
5186  1593861
5187  1619780
5188  1617131
5189  1625571
5190  1658174
5191  1691524
5192  1694595
5193  1708658
5194  1714793
5195  1762901
5196  1770540
5197  1766828
5198  1797147
5199  1821931
5200  1843442
5201  1854569
5202  1850696
5203  1888048
5204  1918392
5205  1928552
5206  1940592
5207  1950165
5208  1981870
5209  2002742
5210  1999662
5211  2010998
5212  2036207
5213  2068651
5214  2075837
5215  2082195
5216  2102091
5217  2136005
5218  2149438
5219  2158138
5220  2165390
5221  2200206
5222  2230695
5223  2226253
5224  2232125
5225  2263612
5226  2283859
5227  2306601
5228  2298667
5229  2321858
5230  2346420
5231  2366508
5232  2376764
5233  2385189
5234  2406838
5235  2440228
5236  2446433
5237  2455384
5238  2470536
5239  2490739
5240  2515441
5241  2529242
5242  2531192
5243  2567965
5244  2580535
5245  2585589
5246  2599945
5247  2615747
5248  2647970
5249  2656404
5250  2668375
5251  2685429
5252  2698880
5253  2728585
5254  2728998
5255  2738949
5256  2773400
5257  2787507
5258  2805622
5259  2811516
5260  2814082
5261  2842022
5262  2866265
5263  2872428
5264  2879414
5265  2896017
5266  2925850
5267  2936659
5268  2943656
5269  2958758
5270  2984473
5271  3003770
5272  3008843
5273  3013699
5274  3050830
5275  3066270
5276  3072989
5277  3086523
5278  3095160
5279  3124176
5280  3143549
5281  3141171
5282  3157559
5283  3182801
5284  3198377
5285  3206999
5286  3213967
5287  3238519
5288  3264193
5289  3261096
5290  3269888
5291  3291430
5292  3311693
5293  3333781
5294  3341985
5295  3354783
5296  3364743
5297  3388957
5298  3402474
5299  3400585
5300  3411162
5301  3446050
5302  3460020
5303  3471180
5304  3464978
5305  3490180
5306  3526994
5307  3521083
5308  3525908
5309  3554176
5310  3565231
5311  3591948
5312  3583849
5313  3592683
5314  3625945
5315  3633893
5316  3646765
5317  3655203
5318  3667871
5319  3691934
5320  3706486
5321  3705789
5322  3720795
5323  3732708
5324  3757539
5325  3771087
5326  3765707
5327  3795540
5328  3811942
5329  3827664
5330  3829556
5331  3832853
5332  3863319
5333  3876348
5334  3879110
5335  3888884
5336  3901638
5337  3929022
5338  3936064
5339  3936501
5340  3958075
5341  3977709
5342  3982169
5343  3993587
5344  4005316
5345  4018121
5346  4037144
5347  4043880
5348  4061194
5349  4064556
5350  4090985
5351  4102838
5352  4100263
5353  4118454
5354  4127950
5355  4146890
5356  4158332
5357  4154338
5358  4178244
5359  4199956
5360  4199626
5361  4216338
5362  4218689
5363  4237663
5364  4257084
5365  4256324
5366  4265385
5367  4280479
5368  4291098
5369  4309635
5370  4303899
5371  4322221
5372  4341727
5373  4355159
5374  4354358
5375  4366680
5376  4377418
5377  4409075
5378  4391668
5379  4413716
5380  4425028
5381  4444120
5382  4453736
5383  4451371
5384  4463667
5385  4489157
5386  4490099
5387  4506161
5388  4506569
5389  4516950
5390  4543207
5391  4539111
5392  4540142
5393  4559119
5394  4566841
5395  4587526
5396  4592825
5397  4584122
5398  4612351
5399  4626925
5400  4631726
5401  4637111
5402  4642890
5403  4673972
5404  4673038
5405  4673193
5406  4684403
5407  4695020
5408  4708145
5409  4712669
5410  4703144
5411  4732018
5412  4750700
5413  4753415
5414  4758876
5415  4764393
5416  4786861
5417  4800041
5418  4790459
5419  4802588
5420  4811057
5421  4834771
5422  4847238
5423  4830689
5424  4845261
5425  4867208
5426  4886664
5427  4881947
5428  4874735
5429  4894505
5430  4913697
5431  4913942
5432  4908370
5433  4918967
5434  4938416
5435  4953403
5436  4937485
5437  4958620
5438  4973054
5439  4987176
5440  4990313
5441  4988730
5442  4998544
5443  5022459
5444  5025934
5445  5017167
5446  5014138
5447  5046816
5448  5064459
5449  5046805
5450  5049501
5451  5072436
5452  5077641
5453  5092373
5454  5076859
5455  5084837
5456  5113408
5457  5107672
5458  5112784
5459  5108865
5460  5128364
5461  5153714
5462  5139493
5463  5140592
5464  5158322
5465  5165124
5466  5181403
5467  5162161
5468  5164862
5469  5203897
5470  5202847
5471  5200856
5472  5190812
5473  5199903
5474  5237790
5475  5229732
5476  5214489
5477  5234954
5478  5250257
5479  5265355
5480  5255003
5481  5243019
5482  5270761
5483  5279800
5484  5279908
5485  5277681
5486  5274493
5487  5303648
5488  5301799
5489  5299205
5490  5314274
5491  5314581
5492  5331276
5493  5330824
5494  5306564
5495  5333839
5496  5353710
5497  5343754
5498  5344010
5499  5347207
5500  5371315
5501  5379803
5502  5363939
5503  5368449
5504  5374304
5505  5401523
5506  5398834
5507  5376908
5508  5391310
5509  5411245
5510  5411616
5511  5408282
5512  5393798
5513  5422323
5514  5444612
5515  5417474
5516  5420050
5517  5426791
5518  5450087
5519  5455036
5520  5431709
5521  5447273
5522  5456214
5523  5457775
5524  5458901
5525  5443896
5526  5454397
5527  5483502
5528  5468996
5529  5467890
5530  5471089
5531  5487507
5532  5502943
5533  5477357
5534  5481952
5535  5497481
5536  5498488
5537  5504344
5538  5484207
5539  5502258
5540  5523256
5541  5520496
5542  5504117
5543  5510510
5544  5517436
5545  5537196
5546  5507281
5547  5506924
5548  5530212
5549  5531159
5550  5548721
5551  5520794
5552  5519593
5553  5554177
5554  5551549
5555  5540643
5556  5527226
5557  5537873
5558  5567126
5559  5542058
5560  5526441
5561  5545023
5562  5562309
5563  5570916
5564  5543465
5565  5535466
5566  5571967
5567  5569891
5568  5550456
5569  5546384
5570  5551312
5571  5576517
5572  5567363
5573  5538398
5574  5570503
5575  5572092
5576  5580067
5577  5569476
5578  5537230
5579  5577230
5580  5583791
5581  5568588
5582  5547185
5583  5552183
5584  5596668
5585  5592477
5586  5539097
5587  5555619
5588  5575895
5589  5587158
5590  5571570
5591  5539329
5592  5574535
5593  5594638
5594  5575106
5595  5557396
5596  5545819
5597  5580877
5598  5597714
5599  5555481
5600  5558531
5601  5566782
5602  5581000
5603  5582335
5604  5541986
5605  5561582
5606  5571819
5607  5572164
5608  5561972
5609  5539577
5610  5560409
5611  5578827
5612  5543796
5613  5547373
5614  5544387
5615  5557765
5616  5575615
5617  5527634
5618  5527498
5619  5563874
5620  5548553
5621  5545588
5622  5517987
5623  5530760
5624  5571366
5625  5538482
5626  5516402
5627  5524344
5628  5529884
5629  5557429
5630  5512032
5631  5507244
5632  5526113
5633  5531627
5634  5524926
5635  5501361
5636  5498355
5637  5540105
5638  5518004
5639  5491618
5640  5489840
5641  5504307
5642  5523721
5643  5490671
5644  5468421
5645  5498938
5646  5503572
5647  5499509
5648  5465994
5649  5455306
5650  5493320
5651  5477544
5652  5454531
5653  5453996
5654  5449680
5655  5478143
5656  5457856
5657  5422514
5658  5452506
5659  5455479
5660  5447508
5661  5424424
5662  5404517
5663  5444455
5664  5439879
5665  5409068
5666  5398918
5667  5403540
5668  5434915
5669  5414728
5670  5367232
5671  5396072
5672  5412007
5673  5401864
5674  5377642
5675  5347292
5676  5382005
5677  5397859
5678  5359364
5679  5352220
5680  5345000
5681  5370086
5682  5368406
5683  5316618
5684  5332041
5685  5331669
5686  5338049
5687  5332741
5688  5286197
5689  5317940
5690  5336428
5691  5305258
5692  5287260
5693  5273846
5694  5299560
5695  5308515
5696  5250451
5697  5256699
5698  5279870
5699  5284300
5700  5265086
5701  5222807
5702  5241126
5703  5266720
5704  5236039
5705  5215552
5706  5188491
5707  5219432
5708  5243386
5709  5185821
5710  5171730
5711  5187357
5712  5205635
5713  5202025
5714  5143032
5715  5135480
5716  5177197
5717  5165576
5718  5138553
5719  5123626
5720  5132071
5721  5162536
5722  5127455
5723  5099211
5724  5096686
5725  5115783
5726  5115638
5727  5063705
5728  5044875
5729  5086443
5730  5089087
5731  5064116
5732  5032948
5733  5030307
5734  5072994
5735  5038816
5736  4996143
5737  5007992
5738  5004240
5739  5034530
5740  4987407
5741  4955615
5742  4988128
5743  4995006
5744  4971876
5745  4941386
5746  4912856
5747  4971856
5748  4951359
5749  4902448
5750  4902082
5751  4914652
5752  4936539
5753  4901952
5754  4850938
5755  4879617
5756  4891782
5757  4873835
5758  4843199
5759  4813178
5760  4859131
5761  4858568
5762  4818928
5763  4792089
5764  4789129
5765  4829818
5766  4802997
5767  4739469
5768  4757542
5769  4779336
5770  4768088
5771  4745522
5772  4702296
5773  4735159
5774  4747692
5775  4701583
5776  4690040
5777  4676292
5778  4700447
5779  4693894
5780  4630603
5781  4640145
5782  4659252
5783  4662903
5784  4643507
5785  4584647
5786  4605564
5787  4637690
5788  4584069
5789  4565574
5790  4546540
5791  4578918
5792  4590714
5793  4519980
5794  4509187
5795  4537995
5796  4534600
5797  4525330
5798  4466521
5799  4469627
5800  4504669
5801  4464601
5802  4439740
5803  4427074
5804  4437901
5805  4462922
5806  4403727
5807  4379739
5808  4395337
5809  4394507
5810  4384715
5811  4327618
5812  4325138
5813  4373103
5814  4338541
5815  4312296
5816  4291393
5817  4294385
5818  4323712
5819  4270882
5820  4236421
5821  4255123
5822  4259293
5823  4265115
5824  4211511
5825  4187111
5826  4233637
5827  4215743
5828  4178250
5829  4149391
5830  4141088
5831  4190087
5832  4144111
5833  4084691
5834  4106150
5835  4122177
5836  4124649
5837  4073722
5838  4032790
5839  4088954
5840  4073005
5841  4038072
5842  4000991
5843  3988289
5844  4031705
5845  4014335
5846  3954317
5847  3956482
5848  3963891
5849  3977941
5850  3941849
5851  3879122
5852  3914699
5853  3927850
5854  3891540
5855  3861145
5856  3831180
5857  3886846
5858  3873871
5859  3800536
5860  3799276
5861  3802580
5862  3825333
5863  3789384
5864  3721858
5865  3750633
5866  3771598
5867  3743199
5868  3713332
5869  3676960
5870  3704594
5871  3717581
5872  3651709
5873  3634251
5874  3630515
5875  3663048
5876  3653122
5877  3572961
5878  3579378
5879  3615858
5880  3596062
5881  3567754
5882  3503428
5883  3532795
5884  3555141
5885  3515555
5886  3473182
5887  3474270
5888  3484043
5889  3501420
5890  3418892
5891  3405695
5892  3434628
5893  3427548
5894  3408576
5895  3343389
5896  3353900
5897  3396026
5898  3345346
5899  3308216
5900  3298220
5901  3314286
5902  3328746
5903  3254086
5904  3217049
5905  3255969
5906  3248474
5907  3229033
5908  3169743
5909  3177879
5910  3223507
5911  3193849
5912  3141471
5913  3115830
5914  3131070
5915  3161572
5916  3100357
5917  3052443
5918  3075447
5919  3078409
5920  3078359
5921  3010847
5922  2987726
5923  3034926
5924  3011923
5925  2966356
5926  2942699
5927  2934729
5928  2972162
5929  2930279
5930  2875566
5931  2896592
5932  2900126
5933  2904272
5934  2849518
5935  2795567
5936  2847686
5937  2839991
5938  2788108
5939  2768353
5940  2742689
5941  2798596
5942  2762581
5943  2698839
5944  2708307
5945  2717780
5946  2709822
5947  2673692
5948  2607798
5949  2651640
5950  2658106
5951  2614443
5952  2594243
5953  2558055
5954  2601489
5955  2582902
5956  2514848
5957  2508920
5958  2514064
5959  2532245
5960  2502295
5961  2426025
5962  2451108
5963  2474129
5964  2434402
5965  2403488
5966  2360961
5967  2396678
5968  2411787
5969  2337295
5970  2318855
5971  2326698
5972  2342128
5973  2328868
5974  2243062
5975  2251528
5976  2282336
5977  2255371
5978  2211274
5979  2172823
5980  2203828
5981  2228195
5982  2155465
5983  2119738
5984  2130310
5985  2146135
5986  2133424
5987  2046170
5988  2044655
5989  2094122
5990  2072079
5991  2035734
5992  1982184
5993  1996322
5994  2043986
5995  1970746
5996  1927371
5997  1924480
5998  1938807
5999  1955252
6000  1865342
6001  1839941
6002  1886708
6003  1880626
6004  1844214
6005  1787129
6006  1782213
6007  1840609
6008  1787582
6009  1729880
6010  1724845
6011  1734809
6012  1758371
6013  1695794
6014  1635633
6015  1684881
6016  1681972
6017  1655904
6018  1600089
6019  1564106
6020  1628308
6021  1604505
6022  1533703
6023  1516876
6024  1531183
6025  1570377
6026  1511962
6027  1441573
6028  1465628
6029  1481275
6030  1461534
6031  1408623
6032  1363148
6033  1422535
6034  1420898
6035  1348262
6036  1322450
6037  1311969
6038  1365697
6039  1334743
6040  1232735
6041  1254942
6042  1276507
6043  1277386
6044  1229054
6045  1162576
6046  1207740
6047  1220463
6048  1163295
6049  1134652
6050  1108752
6051  1147590
6052  1136596
6053  1049608
6054  1044258
6055  1068077
6056  1072160
6057  1038734
6058   962625
6059   985998
6060  1023459
6061   959362
6062   922623
6063   903461
6064   933268
6065   942607
6066   858815
6067   845942
6068   862830
6069   875071
6070   846048
6071   763862
6072   777922
6073   811141
6074   771833
6075   730597
6076   695574
6077   720956
6078   754378
6079   675211
6080   632934
6081   656053
6082   653361
6083   650954
6084   560584
6085   554410
6086   615478
6087   583846
6088   551599
6089   496946
6090   505673
6091   547255
6092   476715
6093   431724
6094   446653
6095   453182
6096   461092
6097   382754
6098   351534
6099   403255
6100   381564
6101   344025
6102   290722
6103   288381
6104   340832
6105   291707
6106   227369
6107   234601
6108   247381
6109   271903
6110   187815
6111   138506
6112   190711
6113   188194
6114   154010
6115    94639
6116    62269
6117   141666
6118   102157
6119    38852
6120    27504
6121    36765
6122    61907
6123     7312
6124   -76156
6125   -33181
6126   -21229
6127   -47404
6128   -90603
6129  -128212
6130   -77773
6131   -78631
6132  -166087
6133  -176789
6134  -171406
6135  -144161
6136  -182910
6137  -278137
6138  -228966
6139  -217291
6140  -231130
6141  -281485
6142  -340364
6143  -279897
6144  -276711
6145  -358857
6146  -391359
6147  -384752
6148  -345165
6149  -360207
6150  -466347
6151  -451776
6152  -413423
6153  -436291
6154  -472981
6155  -543102
6156  -504375
6157  -463201
6158  -536322
6159  -574438
6160  -582999
6161  -556220
6162  -548184
6163  -647012
6164  -671567
6165  -629109
6166  -627869
6167  -651874
6168  -729913
6169  -723157
6170  -659683
6171  -719980
6172  -767223
6173  -790812
6174  -759201
6175  -732544
6176  -834237
6177  -860370
6178  -829503
6179  -821705
6180  -830563
6181  -917597
6182  -926846
6183  -859903
6184  -905789
6185  -957109
6186  -984740
6187  -969192
6188  -921460
6189 -1005778
6190 -1062150
6191 -1025826
6192 -1020701
6193 -1025898
6194 -1099752
6195 -1133561
6196 -1066072
6197 -1085254
6198 -1137030
6199 -1183264
6200 -1188803
6201 -1121027
6202 -1161848
6203 -1251398
6204 -1230665
6205 -1220208
6206 -1212354
6207 -1266790
6208 -1335880
6209 -1270344
6210 -1284690
6211 -1313364
6212 -1355366
6213 -1379888
6214 -1316218
6215 -1343774
6216 -1432509
6217 -1421943
6218 -1414552
6219 -1398206
6220 -1451636
6221 -1523644
6222 -1466579
6223 -1449657
6224 -1490338
6225 -1535381
6226 -1572039
6227 -1512368
6228 -1520804
6229 -1613559
6230 -1618311
6231 -1606160
6232 -1581256
6233 -1621855
6234 -1699025
6235 -1659099
6236 -1625186
6237 -1674598
6238 -1717389
6239 -1766020
6240 -1710841
6241 -1701345
6242 -1781118
6243 -1795339
6244 -1793742
6245 -1764935
6246 -1778813
6247 -1878615
6248 -1861854
6249 -1819527
6250 -1854407
6251 -1886247
6252 -1943955
6253 -1905615
6254 -1859874
6255 -1944264
6256 -1976168
6257 -1973854
6258 -1950031
6259 -1949234
6260 -2048681
6261 -2048378
6262 -1993227
6263 -2011525
6264 -2063321
6265 -2120694
6266 -2092230
6267 -2031749
6268 -2109591
6269 -2160229
6270 -2160277
6271 -2135533
6272 -2106181
6273 -2209847
6274 -2239030
6275 -2176553
6276 -2178871
6277 -2208338
6278 -2283872
6279 -2286903
6280 -2215168
6281 -2260716
6282 -2321513
6283 -2337102
6284 -2318071
6285 -2270890
6286 -2340682
6287 -2406336
6288 -2361101
6289 -2342063
6290 -2366203
6291 -2444426
6292 -2468597
6293 -2394022
6294 -2417964
6295 -2476666
6296 -2497593
6297 -2488531
6298 -2441215
6299 -2501824
6300 -2575346
6301 -2538102
6302 -2520865
6303 -2527787
6304 -2600822
6305 -2644937
6306 -2571376
6307 -2566010
6308 -2633574
6309 -2659265
6310 -2667385
6311 -2602364
6312 -2646487
6313 -2741132
6314 -2719037
6315 -2687436
6316 -2674152
6317 -2731173
6318 -2801186
6319 -2736133
6320 -2711662
6321 -2760504
6322 -2821700
6323 -2839568
6324 -2778274
6325 -2770038
6326 -2880528
6327 -2873044
6328 -2843498
6329 -2833658
6330 -2860038
6331 -2948115
6332 -2910570
6333 -2865909
6334 -2920316
6335 -2963572
6336 -2994455
6337 -2943551
6338 -2922109
6339 -3012558
6340 -3028246
6341 -3003571
6342 -2988795
6343 -2999961
6344 -3102265
6345 -3075826
6346 -3021469
6347 -3058625
6348 -3099162
6349 -3147154
6350 -3094670
6351 -3055184
6352 -3147571
6353 -3182017
6354 -3158381
6355 -3131329
6356 -3126451
6357 -3218943
6358 -3236007
6359 -3162375
6360 -3188101
6361 -3227289
6362 -3279052
6363 -3262840
6364 -3196500
6365 -3269378
6366 -3324436
6367 -3306389
6368 -3287240
6369 -3256825
6370 -3343471
6371 -3371582
6372 -3307824
6373 -3315807
6374 -3350125
6375 -3407014
6376 -3404931
6377 -3334524
6378 -3391743
6379 -3447413
6380 -3437227
6381 -3414686
6382 -3391002
6383 -3459914
6384 -3511159
6385 -3445188
6386 -3450558
6387 -3477770
6388 -3540732
6389 -3546905
6390 -3458567
6391 -3497198
6392 -3571495
6393 -3581494
6394 -3555867
6395 -3508939
6396 -3571184
6397 -3646585
6398 -3591730
6399 -3570005
6400 -3594828
6401 -3637761
6402 -3679972
6403 -3604096
6404 -3600556
6405 -3680283
6406 -3692800
6407 -3697916
6408 -3637782
6409 -3674241
6410 -3762675
6411 -3720844
6412 -3681739
6413 -3697086
6414 -3745209
6415 -3808853
6416 -3727905
6417 -3710205
6418 -3791234
6419 -3811507
6420 -3816264
6421 -3748423
6422 -3768773
6423 -3861150
6424 -3850331
6425 -3802009
6426 -3810152
6427 -3840547
6428 -3924875
6429 -3860683
6430 -3820573
6431 -3882119
6432 -3918821
6433 -3922387
6434 -3872354
6435 -3842163
6436 -3963425
6437 -3966896
6438 -3919963
6439 -3901782
6440 -3935129
6441 -4028520
6442 -3992084
6443 -3915622
6444 -3960586
6445 -4010612
6446 -4031716
6447 -3990062
6448 -3950856
6449 -4040687
6450 -4081513
6451 -4031346
6452 -4008574
6453 -4014279
6454 -4095428
6455 -4099013
6456 -4009824
6457 -4041493
6458 -4097954
6459 -4134885
6460 -4103634
6461 -4031614
6462 -4123997
6463 -4173892
6464 -4130080
6465 -4097834
6466 -4096213
6467 -4179841
6468 -4204887
6469 -4114721
6470 -4130492
6471 -4185414
6472 -4225863
6473 -4213652
6474 -4112527
6475 -4174339
6476 -4252788
6477 -4229492
6478 -4191393
6479 -4167527
6480 -4243851
6481 -4298162
6482 -4221823
6483 -4210493
6484 -4247639
6485 -4297255
6486 -4313537
6487 -4220904
6488 -4237405
6489 -4315258
6490 -4307636
6491 -4291042
6492 -4245781
6493 -4295826
6494 -4377769
6495 -4309901
6496 -4276630
6497 -4311492
6498 -4358671
6499 -4388003
6500 -4297515
6501 -4304376
6502 -4392667
6503 -4392623
6504 -4370354
6505 -4320155
6506 -4358928
6507 -4446117
6508 -4392922
6509 -4343043
6510 -4368748
6511 -4411967
6512 -4462263
6513 -4393596
6514 -4361569
6515 -4437098
6516 -4456537
6517 -4444666
6518 -4390589
6519 -4391769
6520 -4499828
6521 -4467118
6522 -4412327
6523 -4429042
6524 -4463201
6525 -4522829
6526 -4455974
6527 -4404394
6528 -4486050
6529 -4507533
6530 -4506537
6531 -4449325
6532 -4444372
6533 -4542290
6534 -4533389
6535 -4483425
6536 -4479135
6537 -4502666
6538 -4566823
6539 -4527751
6540 -4454311
6541 -4514844
6542 -4562471
6543 -4556989
6544 -4520241
6545 -4473367
6546 -4576683
6547 -4588490
6548 -4520183
6549 -4517469
6550 -4540589
6551 -4600489
6552 -4588164
6553 -4506844
6554 -4556352
6555 -4611552
6556 -4616255
6557 -4575087
6558 -4512530
6559 -4592851
6560 -4644413
6561 -4585130
6562 -4554383
6563 -4557643
6564 -4637057
6565 -4652621
6566 -4564042
6567 -4571041
6568 -4626246
6569 -4643132
6570 -4622654
6571 -4545745
6572 -4605711
6573 -4681972
6574 -4630363
6575 -4599689
6576 -4582514
6577 -4653462
6578 -4693028
6579 -4601082
6580 -4589611
6581 -4646221
6582 -4677218
6583 -4659015
6584 -4572704
6585 -4617014
6586 -4703681
6587 -4669570
6588 -4622659
6589 -4598379
6590 -4663967
6591 -4727496
6592 -4632951
6593 -4602785
6594 -4654601
6595 -4697955
6596 -4706194
6597 -4612319
6598 -4607250
6599 -4704439
6600 -4704673
6601 -4650888
6602 -4612873
6603 -4640416
6604 -4734488
6605 -4669417
6606 -4616224
6607 -4647376
6608 -4706007
6609 -4729074
6610 -4650967
6611 -4604058
6612 -4708157
6613 -4713135
6614 -4677751
6615 -4638441
6616 -4641338
6617 -4748872
6618 -4709389
6619 -4631192
6620 -4656537
6621 -4691507
6622 -4733352
6623 -4671726
6624 -4602962
6625 -4685816
6626 -4726037
6627 -4696132
6628 -4646784
6629 -4632613
6630 -4737730
6631 -4717827
6632 -4634616
6633 -4644738
6634 -4675667
6635 -4730091
6636 -4684832
6637 -4607458
6638 -4676249
6639 -4713214
6640 -4701023
6641 -4650760
6642 -4609714
6643 -4704925
6644 -4730265
6645 -4639575
6646 -4628298
6647 -4649763
6648 -4728674
6649 -4710722
6650 -4611331
6651 -4642222
6652 -4702587
6653 -4689014
6654 -4654103
6655 -4589906
6656 -4671535
6657 -4708702
6658 -4642945
6659 -4618650
6660 -4637681
6661 -4690639
6662 -4699187
6663 -4597699
6664 -4618009
6665 -4670638
6666 -4668004
6667 -4645421
6668 -4578453
6669 -4638274
6670 -4702602
6671 -4631323
6672 -4599314
6673 -4604323
6674 -4656029
6675 -4684519
6676 -4578847
6677 -4576417
6678 -4643165
6679 -4657581
6680 -4636805
6681 -4563466
6682 -4580209
6683 -4668584
6684 -4616406
6685 -4568569
6686 -4563688
6687 -4601801
6688 -4657571
6689 -4576735
6690 -4538552
6691 -4596759
6692 -4617299
6693 -4615063
6694 -4529187
6695 -4529953
6696 -4627737
6697 -4602575
6698 -4544434
6699 -4523434
6700 -4562721
6701 -4632681
6702 -4556614
6703 -4492987
6704 -4552471
6705 -4576930
6706 -4576270
6707 -4497899
6708 -4476508
6709 -4572756
6710 -4566150
6711 -4510935
6712 -4479888
6713 -4502980
6714 -4586878
6715 -4525921
6716 -4435932
6717 -4486230
6718 -4521192
6719 -4538520
6720 -4468981
6721 -4414751
6722 -4514700
6723 -4536923
6724 -4482827
6725 -4433694
6726 -4425895
6727 -4521401
6728 -4503107
6729 -4402110
6730 -4425428
6731 -4454187
6732 -4500967
6733 -4444050
6734 -4355904
6735 -4436535
6736 -4481972
6737 -4431522
6738 -4371568
6739 -4359858
6740 -4444090
6741 -4452492
6742 -4351479
6743 -4351957
6744 -4399091
6745 -4435136
6746 -4394987
6747 -4299020
6748 -4354863
6749 -4407994
6750 -4377765
6751 -4330090
6752 -4284724
6753 -4370151
6754 -4415232
6755 -4315323
6756 -4279146
6757 -4306243
6758 -4362074
6759 -4344652
6760 -4238941
6761 -4257560
6762 -4337286
6763 -4318002
6764 -4290602
6765 -4210053
6766 -4272380
6767 -4344257
6768 -4267541
6769 -4213308
6770 -4211090
6771 -4266439
6772 -4292078
6773 -4192363
6774 -4175387
6775 -4256181
6776 -4250222
6777 -4215311
6778 -4140584
6779 -4170452
6780 -4257584
6781 -4184366
6782 -4138877
6783 -4131928
6784 -4185431
6785 -4216172
6786 -4127244
6787 -4085644
6788 -4163231
6789 -4174166
6790 -4145269
6791 -4063971
6792 -4064615
6793 -4162508
6794 -4133061
6795 -4061645
6796 -4052712
6797 -4082939
6798 -4145919
6799 -4058793
6800 -3990273
6801 -4055597
6802 -4080216
6803 -4062800
6804 -3998600
6805 -3965500
6806 -4068058
6807 -4051241
6808 -3977301
6809 -3960422
6810 -3967901
6811 -4038566
6812 -3985951
6813 -3899386
6814 -3948053
6815 -3984068
6816 -3980593
6817 -3919106
6818 -3868691
6819 -3951376
6820 -3966932
6821 -3890460
6822 -3857802
6823 -3866308
6824 -3948454
6825 -3906835
6826 -3802073
6827 -3842503
6828 -3878461
6829 -3886544
6830 -3833557
6831 -3762251
6832 -3837416
6833 -3873020
6834 -3800072
6835 -3762002
6836 -3754169
6837 -3833883
6838 -3828264
6839 -3710691
6840 -3718366
6841 -3763184
6842 -3793031
6843 -3745018
6844 -3646253
6845 -3702207
6846 -3765556
6847 -3710456
6848 -3665970
6849 -3628485
6850 -3703458
6851 -3733317
6852 -3620261
6853 -3599340
6854 -3643835
6855 -3667208
6856 -3658617
6857 -3536851
6858 -3581405
6859 -3656670
6860 -3615057
6861 -3553297
6862 -3509203
6863 -3566392
6864 -3625726
6865 -3524745
6866 -3482462
6867 -3517456
6868 -3556149
6869 -3561296
6870 -3444005
6871 -3445153
6872 -3539350
6873 -3502737
6874 -3446431
6875 -3394325
6876 -3427291
6877 -3512344
6878 -3428477
6879 -3358819
6880 -3385673
6881 -3431853
6882 -3452624
6883 -3343990
6884 -3302471
6885 -3391495
6886 -3393500
6887 -3350694
6888 -3269750
6889 -3283075
6890 -3388164
6891 -3330110
6892 -3246864
6893 -3247236
6894 -3278667
6895 -3332298
6896 -3239001
6897 -3167348
6898 -3248626
6899 -3268754
6900 -3241967
6901 -3163657
6902 -3145989
6903 -3250625
6904 -3210773
6905 -3121733
6906 -3114942
6907 -3136822
6908 -3201251
6909 -3131485
6910 -3034131
6911 -3102728
6912 -3149744
6913 -3115357
6914 -3042778
6915 -2992658
6916 -3085645
6917 -3086514
6918 -3010188
6919 -2974017
6920 -2995481
6921 -3062109
6922 -3026305
6923 -2913895
6924 -2953535
6925 -2995957
6926 -2985543
6927 -2929241
6928 -2847700
6929 -2936074
6930 -2963479
6931 -2881535
6932 -2853539
6933 -2842368
6934 -2916413
6935 -2898803
6936 -2782257
6937 -2791697
6938 -2847085
6939 -2844837
6940 -2801077
6941 -2710356
6942 -2775694
6943 -2833589
6944 -2754947
6945 -2718303
6946 -2697222
6947 -2747727
6948 -2763612
6949 -2643997
6950 -2639509
6951 -2689723
6952 -2704611
6953 -2679055
6954 -2577662
6955 -2615899
6956 -2692736
6957 -2627530
6958 -2569589
6959 -2539576
6960 -2582492
6961 -2642387
6962 -2534062
6963 -2483236
6964 -2548213
6965 -2549777
6966 -2548122
6967 -2440200
6968 -2436676
6969 -2526996
6970 -2495779
6971 -2430845
6972 -2393362
6973 -2417615
6974 -2494165
6975 -2398030
6976 -2340686
6977 -2377546
6978 -2398885
6979 -2399203
6980 -2314908
6981 -2277971
6982 -2365944
6983 -2354129
6984 -2292063
6985 -2243508
6986 -2259054
6987 -2337721
6988 -2270037
6989 -2178185
6990 -2210365
6991 -2238930
6992 -2259762
6993 -2169167
6994 -2108146
6995 -2201997
6996 -2218047
6997 -2154285
6998 -2091976
6999 -2077319
7000 -2177284
7001 -2135816
7002 -2034792
7003 -2032498
7004 -2080857
7005 -2118698
7006 -2047245
7007 -1953127
7008 -2024474
7009 -2054596
7010 -2006124
7011 -1945985
7012 -1901352
7013 -1999418
7014 -2007300
7015 -1890482
7016 -1883855
7017 -1902155
7018 -1950041
7019 -1911367
7020 -1793386
7021 -1839097
7022 -1892098
7023 -1859682
7024 -1796207
7025 -1738848
7026 -1832574
7027 -1861204
7028 -1749714
7029 -1724358
7030 -1724697
7031 -1780291
7032 -1772685
7033 -1634089
7034 -1667477
7035 -1716492
7036 -1714879
7037 -1654247
7038 -1576392
7039 -1634178
7040 -1702683
7041 -1602955
7042 -1549593
7043 -1542712
7044 -1604778
7045 -1619297
7046 -1489572
7047 -1474402
7048 -1547449
7049 -1548166
7050 -1517605
7051 -1420162
7052 -1444798
7053 -1523296
7054 -1456859
7055 -1397101
7056 -1382248
7057 -1421227
7058 -1476641
7059 -1360754
7060 -1316823
7061 -1381664
7062 -1383295
7063 -1362679
7064 -1265401
7065 -1255292
7066 -1361741
7067 -1297216
7068 -1244532
7069 -1221393
7070 -1247403
7071 -1310870
7072 -1217344
7073 -1139264
7074 -1199267
7075 -1210893
7076 -1207463
7077 -1118583
7078 -1081207
7079 -1183521
7080 -1169002
7081 -1094179
7082 -1050979
7083 -1058302
7084 -1140705
7085 -1063916
7086  -973320
7087 -1017270
7088 -1036231
7089 -1057324
7090  -965691
7091  -910924
7092  -997470
7093  -997408
7094  -931062
7095  -885680
7096  -875183
7097  -954100
7098  -917408
7099  -815359
7100  -844211
7101  -868649
7102  -888484
7103  -816851
7104  -734025
7105  -808861
7106  -832597
7107  -761699
7108  -719607
7109  -699978
7110  -781485
7111  -766472
7112  -657253
7113  -661112
7114  -687603
7115  -714810
7116  -672616
7117  -559698
7118  -614380
7119  -671809
7120  -623441
7121  -562735
7122  -516917
7123  -596886
7124  -621124
7125  -495265
7126  -479344
7127  -507139
7128  -544167
7129  -519795
7130  -396694
7131  -431188
7132  -498339
7133  -463604
7134  -406591
7135  -348741
7136  -402007
7137  -456506
7138  -348206
7139  -297353
7140  -327565
7141  -373308
7142  -375585
7143  -245041
7144  -248596
7145  -333174
7146  -303044
7147  -247563
7148  -166939
7149  -213153
7150  -303621
7151  -195897
7152  -132257
7153  -158000
7154  -193048
7155  -215446
7156   -94452
7157   -45501
7158  -143218
7159  -137291
7160  -101562
7161   -10276
7162   -18213
7163  -126885
7164   -57391
7165    25681
7166    28824
7167    -4519
7168   -67078
7169    45878
7170   121329
7171    44388
7172    29908
7173    55260
7174   131331
7175   167871
7176    61948
7177    92402
7178   176335
7179   207042
7180   189861
7181   119573
7182   194312
7183   289109
7184   231205
7185   196864
7186   209242
7187   294020
7188   349365
7189   246893
7190   246303
7191   339389
7192   375939
7193   365602
7194   271905
7195   326878
7196   441563
7197   408870
7198   377329
7199   367681
7200   432264
7201   523263
7202   437933
7203   410597
7204   484792
7205   534365
7206   546491
7207   469584
7208   466563
7209   596827
7210   599988
7211   554852
7212   531656
7213   590063
7214   683548
7215   607726
7216   558873
7217   636028
7218   678128
7219   716498
7220   650427
7221   635598
7222   753938
7223   767733
7224   720786
7225   699607
7226   728695
7227   840404
7228   798841
7229   730710
7230   782756
7231   835031
7232   884343
7233   833789
7234   772993
7235   893237
7236   924636
7237   884412
7238   861140
7239   866301
7240   992389
7241   984663
7242   902293
7243   934541
7244   994561
7245  1042920
7246  1007776
7247   925786
7248  1022353
7249  1085658
7250  1061409
7251  1039231
7252  1014339
7253  1134903
7254  1164898
7255  1071084
7256  1082607
7257  1130184
7258  1196557
7259  1183710
7260  1089359
7261  1169014
7262  1238845
7263  1232130
7264  1200468
7265  1171519
7266  1268133
7267  1332392
7268  1231101
7269  1226973
7270  1271013
7271  1351852
7272  1359159
7273  1244704
7274  1300947
7275  1404920
7276  1398433
7277  1365660
7278  1306889
7279  1396915
7280  1488460
7281  1408425
7282  1380343
7283  1422968
7284  1493981
7285  1535357
7286  1431616
7287  1433827
7288  1528430
7289  1544419
7290  1531943
7291  1464787
7292  1520320
7293  1641060
7294  1587175
7295  1532441
7296  1561823
7297  1630527
7298  1688055
7299  1600981
7300  1563669
7301  1668251
7302  1695026
7303  1692812
7304  1626141
7305  1651200
7306  1790937
7307  1763767
7308  1694970
7309  1694442
7310  1745348
7311  1839555
7312  1762520
7313  1708369
7314  1804938
7315  1859032
7316  1857810
7317  1787165
7318  1772147
7319  1905819
7320  1907865
7321  1844330
7322  1836586
7323  1871322
7324  1981032
7325  1946015
7326  1860723
7327  1925899
7328  1987477
7329  2008057
7330  1955870
7331  1899147
7332  2015176
7333  2066866
7334  2011743
7335  1986109
7336  1996891
7337  2120325
7338  2105282
7339  1999697
7340  2047015
7341  2105479
7342  2144065
7343  2105960
7344  2036825
7345  2138927
7346  2210641
7347  2157094
7348  2128275
7349  2121398
7350  2224696
7351  2251682
7352  2142074
7353  2165426
7354  2228472
7355  2282777
7356  2277219
7357  2175038
7358  2254359
7359  2346535
7360  2300638
7361  2265882
7362  2243934
7363  2332466
7364  2392573
7365  2300497
7366  2291278
7367  2351275
7368  2406312
7369  2421110
7370  2311844
7371  2358367
7372  2463441
7373  2435791
7374  2411533
7375  2373936
7376  2440133
7377  2537142
7378  2445705
7379  2425263
7380  2472030
7381  2527907
7382  2555302
7383  2453566
7384  2464870
7385  2584319
7386  2565479
7387  2544038
7388  2501194
7389  2562128
7390  2667151
7391  2586721
7392  2538223
7393  2588059
7394  2632440
7395  2676391
7396  2595323
7397  2572151
7398  2682909
7399  2701284
7400  2683329
7401  2627263
7402  2646114
7403  2774334
7404  2737788
7405  2661390
7406  2697136
7407  2741366
7408  2811967
7409  2737738
7410  2688814
7411  2795207
7412  2821336
7413  2810495
7414  2752462
7415  2746293
7416  2862955
7417  2858718
7418  2783367
7419  2801927
7420  2850122
7421  2925445
7422  2870321
7423  2790789
7424  2882933
7425  2931735
7426  2919546
7427  2873714
7428  2833323
7429  2965843
7430  2980938
7431  2902064
7432  2906007
7433  2931305
7434  3023693
7435  3012251
7436  2896344
7437  2965075
7438  3035980
7439  3047582
7440  2994546
7441  2939890
7442  3044959
7443  3112553
7444  3029583
7445  3005653
7446  3016271
7447  3104709
7448  3128043
7449  3016566
7450  3043115
7451  3127419
7452  3148881
7453  3127626
7454  3038754
7455  3116023
7456  3206207
7457  3141228
7458  3110971
7459  3099262
7460  3192459
7461  3252322
7462  3133445
7463  3136294
7464  3205641
7465  3246476
7466  3229462
7467  3136457
7468  3181949
7469  3300008
7470  3255510
7471  3213905
7472  3199489
7473  3271407
7474  3351163
7475  3252815
7476  3208296
7477  3279417
7478  3318220
7479  3344082
7480  3239579
7481  3251123
7482  3375138
7483  3359476
7484  3318788
7485  3287056
7486  3332046
7487  3424944
7488  3354807
7489  3295724
7490  3349067
7491  3400456
7492  3443144
7493  3354854
7494  3334222
7495  3446933
7496  3457135
7497  3421758
7498  3371133
7499  3392158
7500  3499219
7501  3463039
7502  3394461
7503  3428198
7504  3475915
7505  3525004
7506  3457535
7507  3405407
7508  3504594
7509  3537075
7510  3495373
7511  3450544
7512  3451942
7513  3580852
7514  3546904
7515  3470802
7516  3500614
7517  3545499
7518  3601236
7519  3550387
7520  3454739
7521  3554472
7522  3610018
7523  3576419
7524  3535849
7525  3509965
7526  3628630
7527  3657677
7528  3553256
7529  3550952
7530  3590715
7531  3655423
7532  3643787
7533  3541923
7534  3608939
7535  3678848
7536  3659048
7537  3619498
7538  3575965
7539  3673826
7540  3721752
7541  3623891
7542  3617379
7543  3650424
7544  3712049
7545  3726413
7546  3609677
7547  3659554
7548  3739352
7549  3728002
7550  3694194
7551  3625362
7552  3704170
7553  3788788
7554  3697047
7555  3673391
7556  3696787
7557  3769710
7558  3801721
7559  3684618
7560  3682613
7561  3776421
7562  3778123
7563  3762944
7564  3676461
7565  3742745
7566  3841607
7567  3779191
7568  3740603
7569  3729995
7570  3788284
7571  3861972
7572  3754391
7573  3717950
7574  3804774
7575  3844247
7576  3830958
7577  3744995
7578  3764053
7579  3887341
7580  3843019
7581  3785226
7582  3772781
7583  3824314
7584  3907312
7585  3816965
7586  3755497
7587  3846019
7588  3880174
7589  3890384
7590  3798060
7591  3789086
7592  3910459
7593  3901456
7594  3820039
7595  3804405
7596  3844973
7597  3946581
7598  3889282
7599  3798918
7600  3861024
7601  3903836
7602  3939588
7603  3855552
7604  3800410
7605  3924168
7606  3945048
7607  3891364
7608  3862394
7609  3854469
7610  3971652
7611  3944013
7612  3839335
7613  3874979
7614  3927213
7615  3972390
7616  3913280
7617  3826472
7618  3928193
7619  3982933
7620  3929855
7621  3890643
7622  3862963
7623  3973253
7624  3988838
7625  3869667
7626  3885939
7627  3939685
7628  3986329
7629  3960472
7630  3856032
7631  3938654
7632  3997808
7633  3963053
7634  3924980
7635  3879485
7636  3976140
7637  4024741
7638  3912991
7639  3900833
7640  3949194
7641  4014027
7642  4010196
7643  3889662
7644  3926687
7645  4009786
7646  3983400
7647  3950812
7648  3888952
7649  3960556
7650  4051538
7651  3952445
7652  3920464
7653  3953251
7654  3998321
7655  4033492
7656  3915104
7657  3924230
7658  4012581
7659  4005318
7660  3976318
7661  3917310
7662  3954249
7663  4053658
7664  3976098
7665  3923320
7666  3953307
7667  3994708
7668  4037009
7669  3930824
7670  3913651
7671  4012917
7672  4019078
7673  3996016
7674  3924027
7675  3947551
7676  4050597
7677  3998909
7678  3920178
7679  3937512
7680  3991509
7681  4051642
7682  3962906
7683  3903386
7684  3989829
7685  4021343
7686  3999697
7687  3936771
7688  3910586
7689  4031297
7690  4014233
7691  3945051
7692  3939274
7693  3971827
7694  4038525
7695  3978899
7696  3893045
7697  3982581
7698  4015226
7699  4000715
7700  3935093
7701  3888155
7702  4009447
7703  4021361
7704  3944467
7705  3927739
7706  3938348
7707  4034128
7708  3981642
7709  3877569
7710  3934678
7711  3994590
7712  4002904
7713  3947186
7714  3877658
7715  3981011
7716  4018213
7717  3942094
7718  3902514
7719  3906385
7720  3995135
7721  3993442
7722  3875140
7723  3902689
7724  3957222
7725  3997058
7726  3945133
7727  3845987
7728  3923698
7729  4002533
7730  3931697
7731  3881600
7732  3869198
7733  3960089
7734  3998834
7735  3874323
7736  3865260
7737  3926093
7738  3965589
7739  3947190
7740  3829228
7741  3869226
7742  3965148
7743  3922654
7744  3870229
7745  3833498
7746  3908819
7747  3979057
7748  3858532
7749  3823597
7750  3877631
7751  3928025
7752  3922820
7753  3802884
7754  3816234
7755  3934072
7756  3909398
7757  3856863
7758  3799806
7759  3845577
7760  3944143
7761  3848013
7762  3786119
7763  3818304
7764  3872677
7765  3913924
7766  3800012
7767  3762356
7768  3867429
7769  3871827
7770  3829901
7771  3755438
7772  3778528
7773  3892961
7774  3825315
7775  3758136
7776  3779431
7777  3824567
7778  3869103
7779  3777904
7780  3712997
7781  3814857
7782  3828409
7783  3791874
7784  3728941
7785  3718494
7786  3829411
7787  3801992
7788  3717300
7789  3721353
7790  3759330
7791  3820311
7792  3746026
7793  3654182
7794  3741108
7795  3775270
7796  3753565
7797  3694430
7798  3660187
7799  3775934
7800  3775134
7801  3671672
7802  3667905
7803  3679432
7804  3753173
7805  3720809
7806  3609506
7807  3668174
7808  3726832
7809  3714963
7810  3659956
7811  3590254
7812  3687518
7813  3720849
7814  3621960
7815  3606508
7816  3622151
7817  3692201
7818  3668714
7819  3571426
7820  3597663
7821  3661529
7822  3650098
7823  3611137
7824  3526798
7825  3599138
7826  3664758
7827  3586083
7828  3545493
7829  3551772
7830  3612277
7831  3641289
7832  3512385
7833  3511851
7834  3575335
7835  3592058
7836  3553432
7837  3461250
7838  3516188
7839  3603762
7840  3532428
7841  3482873
7842  3469662
7843  3536950
7844  3564627
7845  3446107
7846  3427328
7847  3493712
7848  3528286
7849  3505689
7850  3404866
7851  3412319
7852  3528079
7853  3488180
7854  3419591
7855  3379728
7856  3431891
7857  3501954
7858  3405179
7859  3345723
7860  3404157
7861  3446149
7862  3437493
7863  3345122
7864  3316992
7865  3428995
7866  3418054
7867  3349643
7868  3305147
7869  3340206
7870  3439593
7871  3355158
7872  3269967
7873  3310973
7874  3358716
7875  3377790
7876  3272485
7877  3216979
7878  3329811
7879  3347526
7880  3274595
7881  3224400
7882  3226166
7883  3344534
7884  3289254
7885  3187427
7886  3214857
7887  3251556
7888  3290950
7889  3225952
7890  3135565
7891  3229376
7892  3263660
7893  3221404
7894  3146750
7895  3132040
7896  3234126
7897  3233584
7898  3107809
7899  3110578
7900  3148329
7901  3199696
7902  3159910
7903  3050186
7904  3111103
7905  3161265
7906  3126999
7907  3072873
7908  3019627
7909  3108328
7910  3143688
7911  3040647
7912  3019128
7913  3054656
7914  3109720
7915  3087359
7916  2956757
7917  2994954
7918  3068435
7919  3043677
7920  2986726
7921  2924556
7922  2998388
7923  3069980
7924  2967022
7925  2926465
7926  2930287
7927  2992728
7928  3002416
7929  2871632
7930  2867347
7931  2955648
7932  2949861
7933  2916340
7934  2829942
7935  2878259
7936  2953496
7937  2880983
7938  2823524
7939  2812505
7940  2876320
7941  2907776
7942  2799286
7943  2767899
7944  2840525
7945  2854058
7946  2820045
7947  2739088
7948  2747244
7949  2844793
7950  2780335
7951  2728968
7952  2709532
7953  2752387
7954  2809301
7955  2710724
7956  2654528
7957  2725902
7958  2738378
7959  2727810
7960  2631914
7961  2615651
7962  2731033
7963  2693619
7964  2612418
7965  2609693
7966  2628299
7967  2709994
7968  2623202
7969  2543398
7970  2591054
7971  2625805
7972  2623919
7973  2539202
7974  2492310
7975  2603582
7976  2605742
7977  2524482
7978  2487148
7979  2497429
7980  2580402
7981  2536783
7982  2421157
7983  2469250
7984  2502064
7985  2517106
7986  2447307
7987  2381026
7988  2472139
7989  2495791
7990  2415512
7991  2379447
7992  2363847
7993  2457190
7994  2433782
7995  2330406
7996  2337063
7997  2385746
7998  2411469
7999  2354779
8000  2251475
8001  2328945
8002  2380720
8003  2321801
8004  2249399
8005  2232768
8006  2322679
8007  2340928
8008  2209177
8009  2210251
8010  2248880
8011  2288783
8012  2249072
8013  2128132
8014  2179392
8015  2254493
8016  2202939
8017  2155802
8018  2098189
8019  2179188
8020  2228934
8021  2116185
8022  2068485
8023  2112053
8024  2151178
8025  2147355
8026  2018911
8027  2039873
8028  2117085
8029  2099048
8030  2045266
8031  1978162
8032  2032169
8033  2110449
8034  2010399
8035  1945375
8036  1968162
8037  2024908
8038  2041400
8039  1915077
8040  1891492
8041  1988006
8042  1979600
8043  1927395
8044  1857744
8045  1871176
8046  1974514
8047  1915913
8048  1825142
8049  1839169
8050  1867394
8051  1916593
8052  1810891
8053  1750521
8054  1830802
8055  1853485
8056  1814374
8057  1752742
8058  1719491
8059  1829057
8060  1800317
8061  1723331
8062  1699995
8063  1731500
8064  1788034
8065  1706078
8066  1613710
8067  1690420
8068  1721095
8069  1703754
8070  1621076
8071  1588361
8072  1689953
8073  1688696
8074  1585231
8075  1565778
8076  1575962
8077  1651792
8078  1595487
8079  1495630
8080  1543936
8081  1585962
8082  1572043
8083  1513249
8084  1438700
8085  1539768
8086  1553838
8087  1463890
8088  1426813
8089  1433452
8090  1505290
8091  1492468
8092  1371970
8093  1397674
8094  1444299
8095  1444835
8096  1396045
8097  1298568
8098  1375030
8099  1418266
8100  1346372
8101  1299758
8102  1289140
8103  1350961
8104  1376981
8105  1241335
8106  1241094
8107  1294796
8108  1304207
8109  1269528
8110  1167389
8111  1211487
8112  1298235
8113  1218161
8114  1176567
8115  1137018
8116  1213630
8117  1221869
8118  1142259
8119  1057198
8120  1211670
8121  1019681
##END NTUPLES=NMR FID
##END=
