# Supplementary material for: An untargeted multi-technique metabolomics approach to studying intracellular metabolites of HepG2 cells exposed to 2,3,7,8-tetrachlorodibenzo-p-dioxin
Source: BMC Genomics. 2011 May 20;12:251. doi: 10.1186/1471-2164-12-251 (PMC3141663; doi:10.1186/1471-2164-12-251)
Supplement: Additional file 2 — Metadata and NMR raw data: ZIP file containing: -All NMR raw data (in JCAMP-DX format ".dx") -The metadata on NMR (polars & apolars), LC-MS and GC-MS data sets (as Tab delimited files ".txt"). [file 1471-2164-12-251-S2.ZIP › TE/Ainhoa/SAFETY COPY D Disk/TRABAJO/ARTICLES/ARTICLE Metabolomics TCDD_ACCEPTED/JCAMP_DX_NMR_data_and_all_metadata/NMR_polar_TCDD_p30.3D.dx]

##TITLE=NMR_polar_TCDD_p30.3D
##JCAMPDX= 6.0         $$ Bruker NMR JCAMP-DX V2.0
##DATA TYPE= NMR FID
##DATA CLASS= NTUPLES
##ORIGIN= Bruker BioSpin GmbH
##OWNER= bruker
$$ 1.72 TOPSPIN		Version 2.1
$$ 2011-04-15 14:56:03.515 +0200  WUR\bruker@RIK1030
$$ Compression mode = fixed
##.OBSERVE FREQUENCY= 400.13188529
##.OBSERVE NUCLEUS= ^1H
##.DELAY= (6, 6)
##.ACQUISITION MODE= SIMULTANEOUS (DQD)
##.ACQUISITION SCHEME= undefined
##.AVERAGES= 1024
##.DIGITISER RES= 18
##SPECTROMETER/DATA SYSTEM= avance400
##.PULSE SEQUENCE= zgpr
##.SOLVENT NAME= D2O
##.SHIFT REFERENCE= INTERNAL, D2O, 1, 12.28285
##AUDIT TRAIL= $$ (NUMBER, WHEN, WHO, WHERE, PROCESS, VERSION, WHAT)
$$ ##TITLE= Audit trail, TOPSPIN		Version 1.3
$$ ##JCAMPDX= 5.01
$$ ##ORIGIN= Bruker BioSpin GmbH
$$ ##OWNER= bruker
$$ $$ D:\NMRautomation/data/WUR-bruker/nmr/AR180608.3D/1/audita.txt
$$ ##AUDIT TRAIL=  $$ (NUMBER, WHEN, WHO, WHERE, VERSION, WHAT)
(   1,<2008-07-02 02:58:23.657 +0200>,<WUR\bruker>,<RIK1030>,<TOPSPIN 1.3>,
      <created by zg, POWCHK disabled, PULCHK disabled
       configuration hash MD5:
       D1 93 94 B6 6B D6 3B BD 35 EA 0D 0D AE B0 63 FA
       data hash MD5: 16K
       8B 91 15 64 FD DC E3 A9 29 6A C5 F6 1B C1 49 FD>)
(   2,<2008-07-02 02:58:30.610 +0200>,<WUR\bruker>,<RIK1030>,<TOPSPIN 1.3>,
      <user comment:
       ICON-NMR User ID: WUR\bruker
       data hash MD5: 16K
       8B 91 15 64 FD DC E3 A9 29 6A C5 F6 1B C1 49 FD>)
(   3,<2011-04-15 14:55:59.280 +0200>,<WUR\bruker>,<RIK1030>,<proc1d>,<TOPSPIN 2.1>,
      <convdta from       1 "NMR_polar_TCDD_p30.3D" "Ainhoa_raw_data" "P:\NMR-data"
       data hash MD5: 16244
       45 30 72 B8 A2 E3 5D 0F 4B 4F 80 6D 2B 5A E8 30>)
$$ ##END=
$$ 
$$ $$ hash MD5
$$ $$ 9B D4 4C 36 4A F4 24 8B AD 09 F7 9E AF 8E B3 CA
##$RELAX= 
##$BRUKER FILE EXP=format.temp
$$ EDIT_PAR COMMAND FILE
$$ 
$$ DI_MODE         LONG
$$ ED_ENTRY        ACQU
$$ ORDER           FILE
$$ 
$$ 
$$ HEADER		"F2 - Acquisition Parameters"
$$ T_NAME		Date_
$$ 		TYPE	R64
$$ 		CLASS	ACQU
$$ 		SUBRANGE 0.0 50000000
$$ 		REL	"Date_=itodate(DATE)"
$$ 		INV_REL	"DATE=datetoi(Date_,DATE)"
$$ 		FORMAT	"%14.0f"
$$ 		TEXT	" "
$$ END
$$ T_NAME		Time
$$ 		TYPE	R32
$$ 		CLASS	ACQU
$$ 		SUBRANGE 0.0 1000000
$$ 		REL	"Time=itotime(DATE)"
$$ 		INV_REL	"DATE=timetoi(Time,DATE)"
$$ 		FORMAT	"%14.2f"
$$ 		TEXT	" "
$$ END
$$ NAME		INSTRUM
$$ 		TEXT	" "
$$ END
$$ NAME		PROBHD
$$ 		FORMAT	"%14.14s"
$$ 		TEXT	" "
$$ END
$$ NAME		PULPROG
$$ 		TEXT	" "
$$ END
$$ NAME		TD
$$ 		TEXT	" "
$$ END
$$ NAME		SOLVENT
$$ 		TEXT	" "
$$ END
$$ NAME		NS
$$ 		TEXT	" "
$$ END
$$ NAME		DS
$$ 		TEXT	" "
$$ END
$$ T_NAME		SWH
$$ 		TYPE	R32
$$ 		CLASS	ACQU
$$ 		SUBRANGE 0.0 1e8
$$ 		REL	"SWH=SW*SFO1"
$$ 		INV_REL "SW=SWH/SFO1"
$$ 		UNIT	"Hz"
$$ 		FORMAT	"%14.3f Hz"
$$ 		TEXT	" "
$$ END
$$ T_NAME          FIDRES
$$                 TYPE    R32
$$                 CLASS   ACQU
$$                 SUBRANGE 0.0 100000
$$                 REL     "FIDRES=SW*SFO1/TD"
$$                 INV_REL "TD = nextpow(SW*SFO1/FIDRES)"
$$ 		UNIT	"Hz"
$$ 		FORMAT	"%14.6f Hz"
$$ 		TEXT	" "
$$ END
$$ T_NAME          AQ
$$ 		TYPE	R32
$$ 		CLASS	ACQU
$$ 		SUBRANGE 0.0 1000
$$ 		REL	"AQ=aqcalc(SW,SFO1,TD,DIGTYP)"
$$ 		INV_REL	"TD=tdcalc(SW,SFO1,1.0e6*AQ,DIGTYP)"
$$ 		UNIT	"sec"
$$ 		FORMAT	"%14.7f sec"
$$ 		TEXT	" "
$$ END
$$ NAME		RG
$$ 		TEXT	" "
$$ END
$$ T_NAME          DW
$$ 		TYPE	R32
$$ 		CLASS	ACQU
$$ 		SUBRANGE 0.0 1000000
$$ 		REL	"DW=1/(2*SW*SFO1)"
$$ 		INV_REL	"SW=1000000/(2*(0.005+DW)*SFO1)"
$$ 		UNIT	"usec"
$$ 		FORMAT	"%14.3lf usec"
$$ 		TEXT	" "
$$ END
$$ NAME		DE
$$ 		FORMAT	"%14.2f usec"
$$ 		TEXT	" "
$$ END
$$ NAME		TE
$$ 		FORMAT	"%14.1f K"
$$ 		TEXT	" "
$$ END
$$ T_NAME		D1
$$ 		TYPE	R32
$$ 		CLASS	ACQU
$$ 		SUBRANGE 0.0 1e38
$$ 		REL	"D1=D[1]"
$$ 		INV_REL	"D[1]=D1"
$$ 		UNIT	"sec"
$$ 		FORMAT	"%14.8f sec"
$$ 		TEXT	" "
$$ END
$$ T_NAME		d12
$$ 		TYPE	R32
$$ 		SUBRANGE 0.0 1e8
$$ 		CLASS	ACQU
$$ 		REL	"d12=20u"
$$ 		INV_REL	"D[0]=d12"
$$ 		UNIT	"sec"
$$ 		TEXT	" "
$$ 		FORMAT	"%14.8f sec"
$$ 		NONEDIT
$$ END
$$ NAME		TD0
$$ 		TEXT	" "
$$ END
$$ HEADER		"======== CHANNEL f1 ========"
$$ NAME		NUC1
$$ 		NONEDIT
$$ 		TEXT	" "
$$ END
$$ T_NAME		P1
$$ 		TYPE	R32
$$ 		CLASS	ACQU
$$ 		SUBRANGE 0.0 1.0e10
$$ 		REL	"P1=P[1]"
$$ 		INV_REL	"P[1]=P1"
$$ 		UNIT	"usec"
$$ 		FORMAT	"%14.2f usec"
$$ 		TEXT	" "
$$ END
$$ T_NAME		PL1
$$ 		TYPE	R32
$$ 		CLASS	ACQU
$$ 		SUBRANGE -6.0 1e38
$$ 		REL	"PL1=PL[1]"
$$ 		INV_REL	"PL[1]=PL1"
$$ 		UNIT	"dB"
$$ 		FORMAT	"%14.2f dB"
$$ 		TEXT	" "
$$ END
$$ T_NAME		PL9
$$ 		TYPE	R32
$$ 		CLASS	ACQU
$$ 		SUBRANGE -6.0 1e38
$$ 		REL	"PL9=PL[9]"
$$ 		INV_REL	"PL[9]=PL9"
$$ 		UNIT	"dB"
$$ 		FORMAT	"%14.2f dB"
$$ 		TEXT	" "
$$ END
$$ NAME		SFO1
$$ 		FORMAT	"%14.7f MHz"
$$ 		TEXT	" "
$$ END
##$RELAX= 
##$BRUKER FILE EXP=scon
$$ ##TITLE= Parameter file, TOPSPIN		Version 1.3
$$ ##JCAMPDX= 5.0
$$ ##DATATYPE= Parameter Values
$$ ##ORIGIN= Bruker BioSpin GmbH
$$ ##OWNER= bruker
$$ $$ 2008-07-02 01:55:18.762 +0200  WUR\bruker@RIK1030
$$ $$ D:\NMRautomation/data/WUR-bruker/nmr/AR180608.3D/1/scon
$$ ##$BLKPA= (0..15)
3 3 3 3 3 3 3 3 3 3 3 3 3 3 3 3 
$$ ##$BLKTR= (0..15)
3 3 3 3 3 3 3 3 3 3 3 3 3 3 3 3 
$$ ##$DE1= 2
$$ ##$DE2= 2
$$ ##$DEADC= 4
$$ ##$DEPA= 2
$$ ##$DERX= 3
$$ ##$PHASP4= (0..15)
0.5 0.5 0.5 0.5 0.5 0.5 0.5 0.5 0.5 0.5 0.5 0.5 0.5 0.5 0.5 0.5 
$$ ##$PHASPR= (0..15)
3 3 3 3 3 3 3 3 3 3 3 3 3 3 3 3 
$$ ##$SHAPPR= (0..15)
1.6 1.6 1.6 1.6 1.6 1.6 1.6 1.6 1.6 1.6 1.6 1.6 1.6 1.6 1.6 1.6 
$$ ##END=
##$RELAX= 
##$BRUKER FILE EXP=prosol_History
$$ #*******************************************************************
$$ #
$$ # $Source: /sc/CvsTree/sc/gen/src/prg/scripts/tix/prosol/lib/lists/default,v $
$$ #
$$ # Copyright (c) 1999
$$ # BRUKER ANALYTIK GMBH
$$ # D-76287 Rheinstetten, Germany
$$ #
$$ # All Rights Reserved
$$ #
$$ #
$$ # $Id: default,v 1.11.6.4 2006/06/09 10:27:10 ber Exp $
$$ #
$$ #*******************************************************************
$$ #../conf/instr/spect/prosol/relations/default
$$ #avance-version (05/10/24)
$$ #
$$ #pulses
$$ #
$$ P[0]=P90[F1];				#  90 deg pulse F1
$$ P[1]=P90[F1];				#  90 deg pulse F1
$$ P[2]=P90[F1]*2;				# 180 deg pulse F1
$$ P[3]=P90[F2];				#  90 deg pulse F2
$$ P[4]=P90[F2]*2;				# 180 deg pulse F2
$$ P[5]=PTOC[F1]*0.66;			#  60 deg pulse F1, TOCSY 
$$ P[6]=PTOC[F1];				#  90 deg pulse F1, TOCSY
$$ P[7]=PTOC[F1]*2;			# 180 deg pulse F1, TOCSY
$$ P[8]=PSH3[F1];                          #  90 deg selective F1, WET
$$ P[9]=PTOC[F2];				#  90 deg pulse F2, TOCSY
$$ P[10]=PTOC[F2]*2;			# 180 deg pulse F2, TOCSY
$$ P[11]=PSH1[F1];				#  90 deg selective F1
$$ P[12]=PSH2[F1];				# 180 deg selective F1
$$ #
$$ P[14]=PSH3[F2];				# 180 deg inversion, adiabatic
$$ P[15]=TROE[F1];				# cw pulse F1, ROESY
$$ P[18]=PSH7[F1];				# off-resonance presat F1
$$ P[21]=P90[F3];				#  90 deg pulse F3
$$ P[22]=P90[F3]*2;			# 180 deg pulse F3
$$ P[23]=P90[F4];				#  90 deg pulse F4
$$ P[24]=PSH2[F2];				# 180 deg refocussing, adiabatic
$$ P[25]=PROE[F1]*2;			# 180 deg pulse, Shaka ROESY
$$ P[27]=P90[F1];				#  90 deg pulse F1, WATERGATE
$$ #
$$ P[29]=PSH8[F1];                         # flip back pulse
$$ P[31]=PSH15[F2];                        # 180 deg adiabatic, F2, 13C x-filter
$$ P[32]=PSH16[F1];                        # 180 deg adiabatic, F1, z-spoil
$$ #P[33]=PSH[F1];                         #  90 deg, F1, hadamard
$$ #P[34]=PSH[F1];                         # 180 deg, F1, hadamard
$$ #P[35]=PSH[F2];                         #  90 deg, F2, hadamard
$$ #P[36]=PSH[F2];                         # 180 deg, F2, hadamard
$$ #P[37]=PSH[F3];                         #  90 deg, F3, hadamard
$$ #P[38]=PSH[F3];                         # 180 deg, F3, hadamard
$$ #
$$ P[63]=PSH11[F2];                        # 180 deg adiabatic decoupling, F2, 13C
$$ #
$$ #decoupling pulses
$$ #
$$ PCPD[1]=PCPDP[F1];			# 90 deg pulse F1, dec.
$$ PCPD[2]=PCPDP[F2];			# 90 deg pulse F2, dec.
$$ PCPD[3]=PCPDP[F3];			# 90 deg pulse F3, dec.
$$ #
$$ #power levels
$$ #
$$ PL[1]=PL90[F1];				# high power, F1
$$ PL[2]=PL90[F2];				# high power, F2
$$ PL[3]=PL90[F3];				# high power, F3
$$ PL[4]=PL90[F4];				# high power, F4
$$ PL[9]=PLCW[F1];				# presat power, F1
$$ PL[10]=PLTOC[F1];			# TOCSY power, F1
$$ PL[11]=PLROE[F1];			# ROESY power, F1
$$ PL[12]=PLCPDP[F2];			# dec. power, F2
$$ PL[13]=PLCPD2[F2];			# dec. power 2, F2
$$ PL[14]=PLNOE[F2];			# low power cw, F2
$$ PL[15]=PLTOC[F2];			# TOCSY power, F2
$$ PL[16]=PLCPDP[F3];			# dec. power, F3
$$ PL[18]=PL90[F1];			# WATERGATE power, F1
$$ PL[19]=PLCPDP[F1];			# dec. power, F1
$$ PL[21]=PLCW[F2];			# 
$$ PL[23]=PLTOC[F3];			# TOCSY power, F3
$$ PL[24]=PLHD[F2];			# HD decoupling, F2
$$ PL[25]=PLSH8U[F2];			# Eretic, F2
$$ PL[27]=PLROE[F1];			# Shaka Spinlock
$$ PL[30]=PLCPDP[F2];			# dec. power, F2, 13C (=pl12)
$$ PL[31]=PLUSER2[F2];			# dec. power, F2, 13C, cw bilev
$$ #
$$ #shapes
$$ #
$$ SP[1]=PLSH1[F1];			#  90 deg selective F1
$$ SP[2]=PLSH2[F1];			# 180 deg selective F1
$$ SP[3]=PLSH3[F2];			# adiabatic 180 deg, F2, inversion
$$ SP[6]=PLSH7[F1];			# off-resonance presat F1
$$ SP[7]=PLSH2[F2];			# adiabatic 180 deg, F2, refocussing
$$ SP[11]=PLSH8[F1];                       # flip-back pulse, F1, H
$$ SP[14]=PLSH12[F2];			# adiab. bilev dec., F2, 13C
$$ SP[18]=PLSH15[F2];                      # adiabatic 180 deg, F2, 13C, x-filter
$$ SP[19]=PLSH3[F1] +0.87;                 #  90 deg, F1, wet
$$ SP[20]=PLSH3[F1] -1.04;                 #  90 deg, F1, wet
$$ SP[21]=PLSH3[F1] +2.27;                 #  90 deg, F1, wet
$$ SP[22]=PLSH3[F1] -5.05;                 #  90 deg, F1, wet
$$ #SP[23]=PLSH[F1];                       #  90 deg, F1, hadamard
$$ #SP[24]=PLSH[F1];                       # 180 deg, F1, hadamard
$$ #SP[25]=PLSH[F2];                       #  90 deg, F2, hadamard
$$ #SP[26]=PLSH[F2];                       # 180 deg, F2, hadamard
$$ #SP[27]=PLSH[F3];                       #  90 deg, F3, hadamard
$$ #SP[28]=PLSH[F3];                       # 180 deg, F3, hadamard
$$ SP[29]=PLSH16[F1];                      # adiabatic 180 deg, F1, z-spoil
$$ SP[31]=PLSH11[F2];			# adiab. dec., F2, 13C
$$ #
$$ SPNAM1=PNSH1[F1];			#
$$ SPNAM2=PNSH2[F1];			#
$$ SPNAM3=PNSH3[F2];			#
$$ SPNAM6=PNSH7[F1];			#
$$ SPNAM7=PNSH2[F2];			#
$$ SPNAM11=PNSH8[F1];                      #
$$ SPNAM14=PNSH12[F2];			#
$$ SPNAM15=PNSH8U[F2];			# Eretic, F2
$$ SPNAM18=PNSH15[F2];			#
$$ SPNAM19=PNSH3[F1];			#
$$ SPNAM20=PNSH3[F1];			#
$$ SPNAM21=PNSH3[F1];			#
$$ SPNAM22=PNSH3[F1];			#
$$ #SPNAM23=PNSH[];                        #
$$ #SPNAM24=PNSH[];                        #
$$ #SPNAM25=PNSH[];                        #
$$ #SPNAM26=PNSH[];                        #
$$ #SPNAM27=PNSH[];                        #
$$ #SPNAM28=PNSH[];                        #
$$ SPNAM29=PNSH16[F1];                     #
$$ SPNAM31=PNSH11[F2];			#
$$ #
$$ SPOAL[1]=PASH1[F1];			#
$$ SPOAL[2]=PASH2[F1];			#
$$ SPOAL[3]=PASH3[F2];			#
$$ SPOAL[6]=PASH7[F1];			#
$$ SPOAL[7]=PASH2[F2];			#
$$ SPOAL[11]=PASH8[F1];
$$ SPOAL[14]=PASH12[F2];			#
$$ SPOAL[18]=PASH15[F2];			#
$$ SPOAL[19]=PASH3[F1];			#
$$ SPOAL[20]=PASH3[F1];			#
$$ SPOAL[21]=PASH3[F1];			#
$$ SPOAL[22]=PASH3[F1];			#
$$ #SPOAL[23]=PASH[];			#
$$ #SPOAL[24]=PASH[];			#
$$ #SPOAL[25]=PASH[];			#
$$ #SPOAL[26]=PASH[];			#
$$ #SPOAL[27]=PASH[];			#
$$ #SPOAL[28]=PASH[];			#
$$ SPOAL[29]=PASH16[F1];                   #
$$ SPOAL[31]=PASH11[F2];			#
$$ #
$$ #global
$$ #
$$ D[9]=TTOC[F1];				#
$$ D[16]=D_grad;				#
$$ P[16]=P_grad1;				#
$$ P[17]=P_mlev;				#
$$ P[19]=P_grad2;				#
$$ P[20]=P_mlev;				#
$$ P[28]=P_hsqc;				#
$$ #
##$RELAX= 
##$BRUKER FILE EXP=pulseprogram
$$ # 1 "C:/Bruker/TOPSPIN/exp/stan/nmr/lists/pp/zgpr"
$$ ;zgpr
$$ ;avance-version (06/11/09)
$$ ;1D sequence with f1 presaturation
$$ ;
$$ ;$CLASS=HighRes
$$ ;$DIM=1D
$$ ;$TYPE=
$$ ;$SUBTYPE=
$$ ;$COMMENT=
$$ 
$$ 
$$ # 1 "C:/Bruker/TOPSPIN/exp/stan/nmr/lists/pp/Avance.incl" 1
$$ ;Avance2.incl
$$ ;   for 1
$$ ;
$$ ;avance-version (07/01/22)
$$ ;
$$ ;$CLASS=HighRes Incl
$$ ;$COMMENT=
$$ 
$$ 
$$ 
$$ 
$$ 
$$ 
$$ 
$$ 
$$ 
$$ 
$$ 
$$ 
$$ 
$$ 
$$ 
$$ 
$$ 
$$ 
$$ 
$$ 
$$ 
$$ 
$$ 
$$ 
$$ 
$$ 
$$ 
$$ 
$$ 
$$ 
$$ 
$$ 
$$ 
$$ 
$$ 
$$ 
$$ 
$$ 
$$ 
$$ 
$$ 
$$ 
$$ 
$$ 
$$ 
$$ 
$$ 
$$ 
$$ 
$$ 
$$ 
$$ 
$$ 
$$ 
$$ 
$$ 
$$ 
$$ 
$$ 
$$ 
$$ 
$$ 
$$ 
$$ 
$$ 
$$ 
$$ 
$$ 
$$ 
$$ 
$$ 
$$ 
$$ 
$$ 
$$ 
$$ 
$$ 
$$ 
$$ 
$$ 
$$ 
$$ 
$$ 
$$ 
$$ 
$$ 
$$ 
$$ 
$$ 
$$ 
$$ 
$$ 
$$ 
$$ 
$$ 
$$ 
$$ 
$$ 
$$ 
$$ 
$$ 
$$ 
$$ 
$$ 
$$ 
$$ 
$$ 
$$ 
$$ 
$$ 
$$ 
$$ 
$$ 
$$ 
$$ 
$$ 
$$ 
$$ 
$$ 
$$ 
$$ 
$$ 
$$ 
$$ 
$$ 
$$ 
$$ 
$$ 
$$ 
$$ 
$$ 
$$ 
$$ 
$$ ;$Id: Avance2.incl,v 1.10.6.7 2007/01/22 13:54:46 ber Exp $
$$ # 12 "C:/Bruker/TOPSPIN/exp/stan/nmr/lists/pp/zgpr" 2
$$ 
$$ 
$$ 
$$ "d12=20u"
$$ 
$$ 
$$ "acqt0=-p1*2/3.1416"
$$ 
$$ 
$$ # 1 "mc_line 21 file C:/Bruker/TOPSPIN/exp/stan/nmr/lists/pp/zgpr expanding definition part of mc command before ze"
$$ define delay MCWRK
$$ define delay MCREST
$$ "MCWRK = 0.500000*30m"
$$ "MCREST = 30m - 30m"
$$ # 21 "C:/Bruker/TOPSPIN/exp/stan/nmr/lists/pp/zgpr"
$$ 1 ze
$$ # 1 "mc_line 21 file C:/Bruker/TOPSPIN/exp/stan/nmr/lists/pp/zgpr expanding definition of mc command after ze"
$$ # 22 "C:/Bruker/TOPSPIN/exp/stan/nmr/lists/pp/zgpr"
$$ # 1 "mc_line 22 file C:/Bruker/TOPSPIN/exp/stan/nmr/lists/pp/zgpr expanding start label for mc command"
$$ 2 MCWRK  * 2
$$ LBLF0, MCREST
$$ # 23 "C:/Bruker/TOPSPIN/exp/stan/nmr/lists/pp/zgpr"
$$   d12 pl9:f1
$$   d1 cw:f1 ph29
$$   4u do:f1
$$   d12 pl1:f1
$$   p1 ph1
$$   go=2 ph31
$$ # 1 "mc_line 29 file C:/Bruker/TOPSPIN/exp/stan/nmr/lists/pp/zgpr expanding mc command in line"
$$   MCWRK wr #0
$$   MCWRK zd 
$$   lo to LBLF0 times td0
$$ 
$$ # 30 "C:/Bruker/TOPSPIN/exp/stan/nmr/lists/pp/zgpr"
$$ exit
$$ 
$$ 
$$ ph1=0 2 2 0 1 3 3 1
$$ ph29=0
$$ ph31=0 2 2 0 1 3 3 1
$$ 
$$ 
$$ ;pl1 : f1 channel - power level for pulse (default)
$$ ;pl9 : f1 channel - power level for presaturation
$$ ;p1 : f1 channel -  90 degree high power pulse
$$ ;d1 : relaxation delay; 1-5 * T1
$$ ;d12: delay for power switching                      [20 usec]
$$ ;NS: 1 * n, total number of scans: NS * TD0
$$ 
$$ 
$$ 
$$ ;$Id: zgpr,v 1.7.10.2 2006/11/10 11:04:15 ber Exp $
##$RELAX= 
##$BRUKER FILE EXP=uxnmr.par
$$ ##TITLE= Parameter file, TOPSPIN		Version 1.3
$$ ##JCAMPDX= 5.0
$$ ##DATATYPE= Parameter Values
$$ ##ORIGIN= Bruker BioSpin GmbH
$$ ##OWNER= Administrator
$$ $$ 2008-03-03 09:42:28.895 +0100  WUR\bruker@RIK1030
$$ $$ C:/Bruker/TOPSPIN/conf/instr/avance400/uxnmr.par
$$ ##$ACB= 0
$$ ##$ACBTAT= (0..15)
0 88 72 0 0 0 0 0 0 0 0 0 0 0 0 0 
$$ ##$ACBTBA= (0..15)
0 0 0 0 0 0 0 0 0 0 0 0 0 0 0 0 
$$ ##$ACBTCTL= (0..15)
0 0 0 0 0 0 0 0 0 0 0 0 0 0 0 0 
$$ ##$ACBTDI= (0..15)
0 102 102 0 0 0 0 0 0 0 0 0 0 0 0 0 
$$ ##$ACBTDM= (0..15)
0 10 10 0 0 0 0 0 0 0 0 0 0 0 0 0 
$$ ##$ACBTFHI= (0..15)
0 400 400 0 0 0 0 0 0 0 0 0 0 0 0 0 
$$ ##$ACBTFL= (0..15)
0 73 74 0 0 0 0 0 0 0 0 0 0 0 0 0 
$$ ##$ACBTFLO= (0..15)
0 14 14 0 0 0 0 0 0 0 0 0 0 0 0 0 
$$ ##$ACBTOUT= (0..15)
0 1 2 0 0 0 0 0 0 0 0 0 0 0 0 0 
$$ ##$ACBTPO= (0..15)
0 150000 60000 0 0 0 0 0 0 0 0 0 0 0 0 0 
$$ ##$ACBTPW= (0..15)
0 10 10 0 0 0 0 0 0 0 0 0 0 0 0 0 
$$ ##$ACBTSB= (0..15)
0 0 0 0 0 0 0 0 0 0 0 0 0 0 0 0 
$$ ##$ACBTY= <no>
$$ ##$AQSBDHW= (0..31)
255 255 1 4 4 255 255 255 0 0 255 255 255 255 255 255 255 255 255 0 255 
255 255 255 255 255 255 255 255 255 255 255 
$$ ##$AQSBDID= (0..31)
255 255 88 83 83 255 255 255 65 67 255 255 255 255 255 255 255 255 255 
66 255 255 255 255 255 255 255 255 255 255 255 255 
$$ ##$AQSBDNO= (0..31)
255 255 1 1 2 255 255 255 1 1 255 255 255 255 255 255 255 255 255 1 255 
255 255 255 255 255 255 255 255 255 255 255 
$$ ##$AQSBDTY= (0..31)
255 255 3 16 16 255 255 255 5 9 255 255 255 255 255 255 255 255 255 7 
255 255 255 255 255 255 255 255 255 255 255 255 
$$ ##$AQSBUAD= (0..31)
255 255 52 36 37 255 255 255 54 26 255 255 255 255 255 255 255 255 255 
32 255 255 255 255 255 255 255 255 255 255 255 255 
$$ ##$AQSECL= (0..31)
255 255 2 3 3 255 255 255 5 2 255 255 255 255 255 255 255 255 255 255 
255 255 255 255 255 255 255 255 255 255 255 255 
$$ ##$AQSECLS= (0..31)
255 255 3 2 2 255 255 255 0 0 255 255 255 255 255 255 255 255 255 255 
255 255 255 255 255 255 255 255 255 255 255 255 
$$ ##$ATT19F= (0..1)
0 0 
$$ ##$ATT1H= (0..1)
0 0 
$$ ##$ATT3H= (0..1)
0 0 
$$ ##$ATTX= (0..1)
0 0 
$$ ##$ATTY= (0..1)
0 0 
$$ ##$ATTZ= (0..1)
0 0 
$$ ##$BACSAIR= no
$$ ##$BACSCAP= 60
$$ ##$BACSDEL= 10
$$ ##$BACSFCM= no
$$ ##$BACSOPT= <>
$$ ##$BACSTY= <tty08>
$$ ##$BARPTY= <no>
$$ ##$BFREQ= 400.13
$$ ##$BIRDS= yes
$$ ##$BMPC= 0
$$ ##$BMPCTY= <no>
$$ ##$BPSUTY= <no>
$$ ##$BSMS= 1
$$ ##$BSMSTY= <tty02>
$$ ##$CFASMOD= (0..7)
1 1 1 1 1 1 1 1 
$$ ##$CFASMUL= (0..7)
1 1 1 1 1 1 1 1 
$$ ##$CNFTXDR= (0..7)
6 6 0 0 0 0 0 0 
$$ ##$COMDIG2= 0
$$ ##$CPDBTY= <no>
$$ ##$CRCOTY= <no>
$$ ##$DATSTAT= no
$$ ##$DIGI140= (0..7)
0 0 0 0 0 0 0 0 
$$ ##$DIGIB12= (0..7)
0 0 0 0 0 0 0 0 
$$ ##$DIGIB16= (0..7)
0 0 0 0 0 0 0 0 
$$ ##$DIGIFA= (0..7)
0 0 0 0 0 0 0 0 
$$ ##$DIGIHA= (0..7)
0 0 0 0 0 0 0 0 
$$ ##$DIGIHAF= (0..7)
0 0 0 0 0 0 0 0 
$$ ##$DIGIHRD= (0..7)
0 0 0 0 0 0 0 0 
$$ ##$DIGIIA= (0..7)
0 0 0 0 0 0 0 0 
$$ ##$DIGIO16= (0..7)
0 0 0 0 0 0 0 0 
$$ ##$DIGISA= (0..7)
1 0 0 0 0 0 0 0 
$$ ##$DIGISAF= (0..7)
0 0 0 0 0 0 0 0 
$$ ##$DIGISL= (0..7)
0 0 0 0 0 0 0 0 
$$ ##$DIGITYI= (0..7)
0 0 0 0 0 0 0 0 
$$ ##$DIGITYP= (0..7)
0 0 0 0 0 0 0 0 
$$ ##$DIGITZ= 0
$$ ##$DRU= no
$$ ##$FCUMEM= (0..7)
2093056 2093056 0 0 0 0 0 0 
$$ ##$FCUPAL= (0..7)
260 260 0 0 0 0 0 0 
$$ ##$FQMIX= 0
$$ ##$FUNCMOD= <>
$$ ##$GCUTYPE= 2
$$ ##$GTUTY= <no>
$$ ##$HFAC= 3
$$ ##$HPCU= 0
$$ ##$HPCUTY= <no>
$$ ##$HPTXLP= (0..3)
-1 -1 -1 -1 
$$ ##$HPTXPI= (0..3)
0 0 0 0 
$$ ##$HPTXPO= (0..3)
0 0 0 0 
$$ ##$HPTXTY= (0..3)
0 0 0 0 
$$ ##$IF451= 0
$$ ##$IFREQ= 1
$$ ##$INTFPR= 0
$$ ##$IPSO= no
$$ ##$LOCKTY= <tty03>
$$ ##$LOCSWID= 0
$$ ##$M2FAC= 0
$$ ##$MASTY= <no>
$$ ##$MEMPRM= 0
$$ ##$MHFAC= 0
$$ ##$MXFAC= 0
$$ ##$NAMPD1= <2H>
$$ ##$NAMPD10= <>
$$ ##$NAMPD11= <>
$$ ##$NAMPD12= <>
$$ ##$NAMPD13= <>
$$ ##$NAMPD14= <>
$$ ##$NAMPD15= <>
$$ ##$NAMPD16= <>
$$ ##$NAMPD2= <X-BB19F_2HS>
$$ ##$NAMPD3= <1H>
$$ ##$NAMPD4= <>
$$ ##$NAMPD5= <>
$$ ##$NAMPD6= <>
$$ ##$NAMPD7= <>
$$ ##$NAMPD8= <>
$$ ##$NAMPD9= <>
$$ ##$NFCU= 2
$$ ##$NMRCH= 0
$$ ##$NMRMEM= 0
$$ ##$NRCU= 1
$$ ##$NROUT= 1
$$ ##$PAMPF1= (0..15)
75 99 67 27 0 0 0 12 117 46 8 118 1 0 0 0 
$$ ##$PAMPF2= (0..15)
0 0 0 0 0 0 0 0 0 0 0 0 0 0 0 0 
$$ ##$PAMPF3= (0..15)
0 0 0 0 0 0 0 0 0 0 0 0 0 0 0 0 
$$ ##$PAMPF4= (0..15)
0 0 0 0 0 0 0 0 0 0 0 0 0 0 0 0 
$$ ##$PAMPF5= (0..15)
0 0 0 0 0 0 0 0 0 0 0 0 0 0 0 0 
$$ ##$PAMPF6= (0..15)
0 0 0 0 0 0 0 0 0 0 0 0 0 0 0 0 
$$ ##$PAMPF7= (0..15)
0 0 0 0 0 0 0 0 0 0 0 0 0 0 0 0 
$$ ##$PAMPF8= (0..15)
0 0 0 0 0 0 0 0 0 0 0 0 0 0 0 0 
$$ ##$PH4= 0
$$ ##$PHF4TY= <no>
$$ ##$POWCHK= no
$$ ##$PRAMD1= (0..7)
0 1048576 0 0 0 1048576 0 0 
$$ ##$PRAMD10= (0..7)
0 0 0 0 0 0 0 0 
$$ ##$PRAMD11= (0..7)
0 0 0 0 0 0 0 0 
$$ ##$PRAMD12= (0..7)
0 0 0 0 0 0 0 0 
$$ ##$PRAMD13= (0..7)
0 0 0 0 0 0 0 0 
$$ ##$PRAMD14= (0..7)
0 0 0 0 0 0 0 0 
$$ ##$PRAMD15= (0..7)
0 0 0 0 0 0 0 0 
$$ ##$PRAMD16= (0..7)
0 0 0 0 0 0 0 0 
$$ ##$PRAMD17= (0..7)
0 0 0 0 0 0 0 0 
$$ ##$PRAMD18= (0..7)
0 0 0 0 0 0 0 0 
$$ ##$PRAMD19= (0..7)
0 0 0 0 0 0 0 0 
$$ ##$PRAMD2= (0..7)
2147483644 2146435071 2147483647 134217727 2147483644 2146435071 2147483647 
134217727 
$$ ##$PRAMD20= (0..7)
0 0 0 0 0 0 0 0 
$$ ##$PRAMD21= (0..7)
0 0 0 0 0 0 0 0 
$$ ##$PRAMD3= (0..7)
2 0 0 0 2 0 0 0 
$$ ##$PRAMD4= (0..7)
2147483644 2146435071 2147483647 134217727 2147483644 2146435071 2147483647 
134217727 
$$ ##$PRAMD5= (0..7)
0 0 0 0 0 0 0 0 
$$ ##$PRAMD6= (0..7)
0 0 0 0 0 0 0 0 
$$ ##$PRAMD7= (0..7)
0 0 0 0 0 0 0 0 
$$ ##$PRAMD8= (0..7)
0 0 0 0 0 0 0 0 
$$ ##$PRAMD9= (0..7)
0 0 0 0 0 0 0 0 
$$ ##$PRAMLED= (0..1)
15 15 
$$ ##$PRAMP1= <tty01>
$$ ##$PRAMP2= <no>
$$ ##$PRAMP3= <no>
$$ ##$PRAMP4= <no>
$$ ##$PRAMP5= <no>
$$ ##$PRAMP6= <no>
$$ ##$PRAMP7= <no>
$$ ##$PRAMP8= <no>
$$ ##$PRAMPTP= 0
$$ ##$PREPTY= <no>
$$ ##$PRESHLD= 0
$$ ##$PTS160= -1
$$ ##$PTSA2X= (0..7)
0 0 0 0 0 0 0 0 
$$ ##$PTSF2X= (0..7)
0 0 0 0 0 0 0 0 
$$ ##$PTSFMX= (0..7)
429.9 429.9 0 0 0 0 0 0 
$$ ##$PULCHK= no
$$ ##$RCUCDS= (0..7)
8388608 0 0 0 0 0 0 0 
$$ ##$RCUCFS= (0..7)
4096 0 0 0 0 0 0 0 
$$ ##$RCUCSS= (0..7)
1048576 0 0 0 0 0 0 0 
$$ ##$RCUI2C1= (0..7)
78 0 0 0 0 0 0 0 
$$ ##$RCUI2C2= (0..7)
0 0 0 0 0 0 0 0 
$$ ##$RCUI2C3= (0..7)
0 0 0 0 0 0 0 0 
$$ ##$RCUI2C4= (0..7)
0 0 0 0 0 0 0 0 
$$ ##$RCUI2C5= (0..7)
0 0 0 0 0 0 0 0 
$$ ##$RCUI2C6= (0..7)
0 0 0 0 0 0 0 0 
$$ ##$RCUI2C7= (0..7)
0 0 0 0 0 0 0 0 
$$ ##$RCUI2C8= (0..7)
0 0 0 0 0 0 0 0 
$$ ##$RDCU= 0
$$ ##$RGTYPE= (0..7)
5 0 0 0 0 0 0 0 
$$ ##$RG_max= (0..7)
46341 0 0 0 0 0 0 0 
$$ ##$RG_min= (0..7)
1 0 0 0 0 0 0 0 
$$ ##$RG_tab1= (0..255)
1 1.1 1.3 1.4 1.6 1.8 2 2.2 2.5 2.8 3.2 3.6 4 4.5 5 5.7 6.3 7.1 8 9 10.1 
11.3 12.7 14.3 16 18 20.2 22.6 25.4 28.5 32 35.9 40.3 45.3 50.8 57 64 
71.8 80.6 90.5 101.6 114 128 143.7 161.3 181 203.2 228.1 256 287.4 322.5 
362 406.4 456.1 512 574.7 645.1 724.1 812.7 912.3 1024 1149.4 1290.2 1448.2 
1625.5 1824.6 2048 2298.8 2580.3 2896.3 3251 3649.1 4096 4597.6 5160.6 
5792.6 6502 7298.2 8192 9195.2 10321.3 11585.2 13004 14596.5 16384 18390.4 
20642.5 23170.5 26008 29193 32768 36780.8 41285.1 46341 -1 -1 -1 -1 -1 
-1 -1 -1 -1 -1 -1 -1 -1 -1 -1 -1 -1 -1 -1 -1 -1 -1 -1 -1 -1 -1 -1 -1 -1 
-1 -1 -1 -1 -1 -1 -1 -1 -1 -1 -1 -1 -1 -1 -1 -1 -1 -1 -1 -1 -1 -1 -1 -1 
-1 -1 -1 -1 -1 -1 -1 -1 -1 -1 -1 -1 -1 -1 -1 -1 -1 -1 -1 -1 -1 -1 -1 -1 
-1 -1 -1 -1 -1 -1 -1 -1 -1 -1 -1 -1 -1 -1 -1 -1 -1 -1 -1 -1 -1 -1 -1 -1 
-1 -1 -1 -1 -1 -1 -1 -1 -1 -1 -1 -1 -1 -1 -1 -1 -1 -1 -1 -1 -1 -1 -1 -1 
-1 -1 -1 -1 -1 -1 -1 -1 -1 -1 -1 -1 -1 -1 -1 -1 -1 -1 -1 -1 -1 -1 -1 -1 
-1 -1 -1 -1 -1 -1 -1 -1 -1 -1 -1 -1 -1 
$$ ##$RG_tab2= (0..255)
-1 -1 -1 -1 -1 -1 -1 -1 -1 -1 -1 -1 -1 -1 -1 -1 -1 -1 -1 -1 -1 -1 -1 -1 
-1 -1 -1 -1 -1 -1 -1 -1 -1 -1 -1 -1 -1 -1 -1 -1 -1 -1 -1 -1 -1 -1 -1 -1 
-1 -1 -1 -1 -1 -1 -1 -1 -1 -1 -1 -1 -1 -1 -1 -1 -1 -1 -1 -1 -1 -1 -1 -1 
-1 -1 -1 -1 -1 -1 -1 -1 -1 -1 -1 -1 -1 -1 -1 -1 -1 -1 -1 -1 -1 -1 -1 -1 
-1 -1 -1 -1 -1 -1 -1 -1 -1 -1 -1 -1 -1 -1 -1 -1 -1 -1 -1 -1 -1 -1 -1 -1 
-1 -1 -1 -1 -1 -1 -1 -1 -1 -1 -1 -1 -1 -1 -1 -1 -1 -1 -1 -1 -1 -1 -1 -1 
-1 -1 -1 -1 -1 -1 -1 -1 -1 -1 -1 -1 -1 -1 -1 -1 -1 -1 -1 -1 -1 -1 -1 -1 
-1 -1 -1 -1 -1 -1 -1 -1 -1 -1 -1 -1 -1 -1 -1 -1 -1 -1 -1 -1 -1 -1 -1 -1 
-1 -1 -1 -1 -1 -1 -1 -1 -1 -1 -1 -1 -1 -1 -1 -1 -1 -1 -1 -1 -1 -1 -1 -1 
-1 -1 -1 -1 -1 -1 -1 -1 -1 -1 -1 -1 -1 -1 -1 -1 -1 -1 -1 -1 -1 -1 -1 -1 
-1 -1 -1 -1 -1 -1 -1 -1 -1 -1 -1 -1 -1 -1 -1 -1 
$$ ##$RG_tab3= (0..255)
-1 -1 -1 -1 -1 -1 -1 -1 -1 -1 -1 -1 -1 -1 -1 -1 -1 -1 -1 -1 -1 -1 -1 -1 
-1 -1 -1 -1 -1 -1 -1 -1 -1 -1 -1 -1 -1 -1 -1 -1 -1 -1 -1 -1 -1 -1 -1 -1 
-1 -1 -1 -1 -1 -1 -1 -1 -1 -1 -1 -1 -1 -1 -1 -1 -1 -1 -1 -1 -1 -1 -1 -1 
-1 -1 -1 -1 -1 -1 -1 -1 -1 -1 -1 -1 -1 -1 -1 -1 -1 -1 -1 -1 -1 -1 -1 -1 
-1 -1 -1 -1 -1 -1 -1 -1 -1 -1 -1 -1 -1 -1 -1 -1 -1 -1 -1 -1 -1 -1 -1 -1 
-1 -1 -1 -1 -1 -1 -1 -1 -1 -1 -1 -1 -1 -1 -1 -1 -1 -1 -1 -1 -1 -1 -1 -1 
-1 -1 -1 -1 -1 -1 -1 -1 -1 -1 -1 -1 -1 -1 -1 -1 -1 -1 -1 -1 -1 -1 -1 -1 
-1 -1 -1 -1 -1 -1 -1 -1 -1 -1 -1 -1 -1 -1 -1 -1 -1 -1 -1 -1 -1 -1 -1 -1 
-1 -1 -1 -1 -1 -1 -1 -1 -1 -1 -1 -1 -1 -1 -1 -1 -1 -1 -1 -1 -1 -1 -1 -1 
-1 -1 -1 -1 -1 -1 -1 -1 -1 -1 -1 -1 -1 -1 -1 -1 -1 -1 -1 -1 -1 -1 -1 -1 
-1 -1 -1 -1 -1 -1 -1 -1 -1 -1 -1 -1 -1 -1 -1 -1 
$$ ##$RG_tab4= (0..255)
-1 -1 -1 -1 -1 -1 -1 -1 -1 -1 -1 -1 -1 -1 -1 -1 -1 -1 -1 -1 -1 -1 -1 -1 
-1 -1 -1 -1 -1 -1 -1 -1 -1 -1 -1 -1 -1 -1 -1 -1 -1 -1 -1 -1 -1 -1 -1 -1 
-1 -1 -1 -1 -1 -1 -1 -1 -1 -1 -1 -1 -1 -1 -1 -1 -1 -1 -1 -1 -1 -1 -1 -1 
-1 -1 -1 -1 -1 -1 -1 -1 -1 -1 -1 -1 -1 -1 -1 -1 -1 -1 -1 -1 -1 -1 -1 -1 
-1 -1 -1 -1 -1 -1 -1 -1 -1 -1 -1 -1 -1 -1 -1 -1 -1 -1 -1 -1 -1 -1 -1 -1 
-1 -1 -1 -1 -1 -1 -1 -1 -1 -1 -1 -1 -1 -1 -1 -1 -1 -1 -1 -1 -1 -1 -1 -1 
-1 -1 -1 -1 -1 -1 -1 -1 -1 -1 -1 -1 -1 -1 -1 -1 -1 -1 -1 -1 -1 -1 -1 -1 
-1 -1 -1 -1 -1 -1 -1 -1 -1 -1 -1 -1 -1 -1 -1 -1 -1 -1 -1 -1 -1 -1 -1 -1 
-1 -1 -1 -1 -1 -1 -1 -1 -1 -1 -1 -1 -1 -1 -1 -1 -1 -1 -1 -1 -1 -1 -1 -1 
-1 -1 -1 -1 -1 -1 -1 -1 -1 -1 -1 -1 -1 -1 -1 -1 -1 -1 -1 -1 -1 -1 -1 -1 
-1 -1 -1 -1 -1 -1 -1 -1 -1 -1 -1 -1 -1 -1 -1 -1 
$$ ##$RG_tab5= (0..255)
-1 -1 -1 -1 -1 -1 -1 -1 -1 -1 -1 -1 -1 -1 -1 -1 -1 -1 -1 -1 -1 -1 -1 -1 
-1 -1 -1 -1 -1 -1 -1 -1 -1 -1 -1 -1 -1 -1 -1 -1 -1 -1 -1 -1 -1 -1 -1 -1 
-1 -1 -1 -1 -1 -1 -1 -1 -1 -1 -1 -1 -1 -1 -1 -1 -1 -1 -1 -1 -1 -1 -1 -1 
-1 -1 -1 -1 -1 -1 -1 -1 -1 -1 -1 -1 -1 -1 -1 -1 -1 -1 -1 -1 -1 -1 -1 -1 
-1 -1 -1 -1 -1 -1 -1 -1 -1 -1 -1 -1 -1 -1 -1 -1 -1 -1 -1 -1 -1 -1 -1 -1 
-1 -1 -1 -1 -1 -1 -1 -1 -1 -1 -1 -1 -1 -1 -1 -1 -1 -1 -1 -1 -1 -1 -1 -1 
-1 -1 -1 -1 -1 -1 -1 -1 -1 -1 -1 -1 -1 -1 -1 -1 -1 -1 -1 -1 -1 -1 -1 -1 
-1 -1 -1 -1 -1 -1 -1 -1 -1 -1 -1 -1 -1 -1 -1 -1 -1 -1 -1 -1 -1 -1 -1 -1 
-1 -1 -1 -1 -1 -1 -1 -1 -1 -1 -1 -1 -1 -1 -1 -1 -1 -1 -1 -1 -1 -1 -1 -1 
-1 -1 -1 -1 -1 -1 -1 -1 -1 -1 -1 -1 -1 -1 -1 -1 -1 -1 -1 -1 -1 -1 -1 -1 
-1 -1 -1 -1 -1 -1 -1 -1 -1 -1 -1 -1 -1 -1 -1 -1 
$$ ##$RG_tab6= (0..255)
-1 -1 -1 -1 -1 -1 -1 -1 -1 -1 -1 -1 -1 -1 -1 -1 -1 -1 -1 -1 -1 -1 -1 -1 
-1 -1 -1 -1 -1 -1 -1 -1 -1 -1 -1 -1 -1 -1 -1 -1 -1 -1 -1 -1 -1 -1 -1 -1 
-1 -1 -1 -1 -1 -1 -1 -1 -1 -1 -1 -1 -1 -1 -1 -1 -1 -1 -1 -1 -1 -1 -1 -1 
-1 -1 -1 -1 -1 -1 -1 -1 -1 -1 -1 -1 -1 -1 -1 -1 -1 -1 -1 -1 -1 -1 -1 -1 
-1 -1 -1 -1 -1 -1 -1 -1 -1 -1 -1 -1 -1 -1 -1 -1 -1 -1 -1 -1 -1 -1 -1 -1 
-1 -1 -1 -1 -1 -1 -1 -1 -1 -1 -1 -1 -1 -1 -1 -1 -1 -1 -1 -1 -1 -1 -1 -1 
-1 -1 -1 -1 -1 -1 -1 -1 -1 -1 -1 -1 -1 -1 -1 -1 -1 -1 -1 -1 -1 -1 -1 -1 
-1 -1 -1 -1 -1 -1 -1 -1 -1 -1 -1 -1 -1 -1 -1 -1 -1 -1 -1 -1 -1 -1 -1 -1 
-1 -1 -1 -1 -1 -1 -1 -1 -1 -1 -1 -1 -1 -1 -1 -1 -1 -1 -1 -1 -1 -1 -1 -1 
-1 -1 -1 -1 -1 -1 -1 -1 -1 -1 -1 -1 -1 -1 -1 -1 -1 -1 -1 -1 -1 -1 -1 -1 
-1 -1 -1 -1 -1 -1 -1 -1 -1 -1 -1 -1 -1 -1 -1 -1 
$$ ##$RG_tab7= (0..255)
-1 -1 -1 -1 -1 -1 -1 -1 -1 -1 -1 -1 -1 -1 -1 -1 -1 -1 -1 -1 -1 -1 -1 -1 
-1 -1 -1 -1 -1 -1 -1 -1 -1 -1 -1 -1 -1 -1 -1 -1 -1 -1 -1 -1 -1 -1 -1 -1 
-1 -1 -1 -1 -1 -1 -1 -1 -1 -1 -1 -1 -1 -1 -1 -1 -1 -1 -1 -1 -1 -1 -1 -1 
-1 -1 -1 -1 -1 -1 -1 -1 -1 -1 -1 -1 -1 -1 -1 -1 -1 -1 -1 -1 -1 -1 -1 -1 
-1 -1 -1 -1 -1 -1 -1 -1 -1 -1 -1 -1 -1 -1 -1 -1 -1 -1 -1 -1 -1 -1 -1 -1 
-1 -1 -1 -1 -1 -1 -1 -1 -1 -1 -1 -1 -1 -1 -1 -1 -1 -1 -1 -1 -1 -1 -1 -1 
-1 -1 -1 -1 -1 -1 -1 -1 -1 -1 -1 -1 -1 -1 -1 -1 -1 -1 -1 -1 -1 -1 -1 -1 
-1 -1 -1 -1 -1 -1 -1 -1 -1 -1 -1 -1 -1 -1 -1 -1 -1 -1 -1 -1 -1 -1 -1 -1 
-1 -1 -1 -1 -1 -1 -1 -1 -1 -1 -1 -1 -1 -1 -1 -1 -1 -1 -1 -1 -1 -1 -1 -1 
-1 -1 -1 -1 -1 -1 -1 -1 -1 -1 -1 -1 -1 -1 -1 -1 -1 -1 -1 -1 -1 -1 -1 -1 
-1 -1 -1 -1 -1 -1 -1 -1 -1 -1 -1 -1 -1 -1 -1 -1 
$$ ##$RG_tab8= (0..255)
-1 -1 -1 -1 -1 -1 -1 -1 -1 -1 -1 -1 -1 -1 -1 -1 -1 -1 -1 -1 -1 -1 -1 -1 
-1 -1 -1 -1 -1 -1 -1 -1 -1 -1 -1 -1 -1 -1 -1 -1 -1 -1 -1 -1 -1 -1 -1 -1 
-1 -1 -1 -1 -1 -1 -1 -1 -1 -1 -1 -1 -1 -1 -1 -1 -1 -1 -1 -1 -1 -1 -1 -1 
-1 -1 -1 -1 -1 -1 -1 -1 -1 -1 -1 -1 -1 -1 -1 -1 -1 -1 -1 -1 -1 -1 -1 -1 
-1 -1 -1 -1 -1 -1 -1 -1 -1 -1 -1 -1 -1 -1 -1 -1 -1 -1 -1 -1 -1 -1 -1 -1 
-1 -1 -1 -1 -1 -1 -1 -1 -1 -1 -1 -1 -1 -1 -1 -1 -1 -1 -1 -1 -1 -1 -1 -1 
-1 -1 -1 -1 -1 -1 -1 -1 -1 -1 -1 -1 -1 -1 -1 -1 -1 -1 -1 -1 -1 -1 -1 -1 
-1 -1 -1 -1 -1 -1 -1 -1 -1 -1 -1 -1 -1 -1 -1 -1 -1 -1 -1 -1 -1 -1 -1 -1 
-1 -1 -1 -1 -1 -1 -1 -1 -1 -1 -1 -1 -1 -1 -1 -1 -1 -1 -1 -1 -1 -1 -1 -1 
-1 -1 -1 -1 -1 -1 -1 -1 -1 -1 -1 -1 -1 -1 -1 -1 -1 -1 -1 -1 -1 -1 -1 -1 
-1 -1 -1 -1 -1 -1 -1 -1 -1 -1 -1 -1 -1 -1 -1 -1 
$$ ##$ROUTER= 3
$$ ##$RX22TY= <tty10>
$$ ##$SCMTY= <no>
$$ ##$SPECTR= 5
$$ ##$SY2FLAG= 0
$$ ##$TFXNUM= 0
$$ ##$TRIPLO2= 0
$$ ##$VTUTY= <tty05>
$$ ##$WBREFAM= (0..15)
100 100 100 100 100 100 100 100 100 100 100 100 100 100 100 100 
$$ ##$WBREFPH= (0..15)
0 0 0 0 0 0 0 0 0 0 0 0 0 0 0 0 
$$ ##$XFAC= 2
$$ ##END=
##$RELAX= 
$$ Bruker specific parameters
$$ --------------------------
##$DU= <P:\NMR-data>
##$EXPNO= 1
##$NAME= <NMR_polar_TCDD_p30.3D>
##$PROCNO= 1
##$TYPE= <nmr>
##$USER= <Ainhoa_raw_data>
##$ACQT0= -4.83829889523336
##$AMP= (0..31)
100 100 100 100 100 100 100 100 100 100 100 100 100 100 100 100 100 100
100 100 100 100 100 100 100 100 100 100 100 100 100 100
##$ANAVPT= -1
##$AQSEQ= 0
##$AQ_mod= 3
##$AUNM= <au_zg>
##$AUTOPOS= <18 >
##$BF1= 400.13
##$BF2= 100.612769
##$BF3= 400.13
##$BF4= 400.13
##$BF5= 500.13
##$BF6= 500.13
##$BF7= 500.13
##$BF8= 500.13
##$BYTORDA= 0
##$CFDGTYP= 0
##$CFRGTYP= 5
##$CHEMSTR= <none>
##$CNST= (0..63)
1 1 145 1 1 1 1 1 1 1 1 1 1 1 1 1 1 1 1 1 1 1 1 1 1 1 1 1 1 1 1 1 1 1 1
1 1 1 1 1 1 1 1 1 1 1 1 1 1 1 1 1 1 1 1 1 1 1 1 1 1 1 1 1
##$CPDPRG= <>
##$CPDPRG1= <>
##$CPDPRG2= <>
##$CPDPRG3= <>
##$CPDPRG4= <mlev>
##$CPDPRG5= <mlev>
##$CPDPRG6= <mlev>
##$CPDPRG7= <mlev>
##$CPDPRG8= <mlev>
##$CPDPRGB= <>
##$CPDPRGT= <>
##$D= (0..63)
0 2 0 0 0 0 0 0 0 0.06 0 0 2e-005 0 0 0 0.0002 0 0 0 0 0 0 0 0 0 0 0 0
0 0 0 0 0 0 0 0 0 0 0 0 0 0 0 0 0 0 0 0 0 0 0 0 0 0 0 0 0 0 0 0 0 0 0
##$DATE= 1214960301
##$DBL= (0..7)
120 120 120 120 120 120 120 120
##$DBP= (0..7)
150 150 150 150 150 150 150 150
##$DBP07= 0
##$DBPNAM0= <>
##$DBPNAM1= <>
##$DBPNAM2= <>
##$DBPNAM3= <>
##$DBPNAM4= <>
##$DBPNAM5= <>
##$DBPNAM6= <>
##$DBPNAM7= <>
##$DBPOAL= (0..7)
0.5 0.5 0.5 0.5 0.5 0.5 0.5 0.5
##$DBPOFFS= (0..7)
0 0 0 0 0 0 0 0
##$DE= 6
##$DECBNUC= <off>
##$DECIM= 24
##$DECNUC= <off>
##$DECSTAT= 4
##$DIGMOD= 0
##$DIGTYP= 7
##$DL= (0..7)
0 120 120 120 120 120 120 120
##$DP= (0..7)
150 150 150 150 150 150 150 150
##$DP07= 0
##$DPNAME0= <>
##$DPNAME1= <>
##$DPNAME2= <>
##$DPNAME3= <>
##$DPNAME4= <>
##$DPNAME5= <>
##$DPNAME6= <>
##$DPNAME7= <>
##$DPOAL= (0..7)
0.5 0.5 0.5 0.5 0.5 0.5 0.5 0.5
##$DPOFFS= (0..7)
0 0 0 0 0 0 0 0
##$DQDMODE= 0
##$DR= 18
##$DS= 4
##$DSLIST= <SSSSSSSSSSSSSSS>
##$DSPFIRM= 0
##$DSPFVS= -1
##$DTYPA= 0
##$EXP= <AID_d2o>
##$F1LIST= <111111111111111>
##$F2LIST= <222222222222222>
##$F3LIST= <333333333333333>
##$FCUCHAN= (0..9)
0 2 1 0 0 0 0 0 0 0
##$FL1= 90
##$FL2= 90
##$FL3= 90
##$FL4= 90
##$FOV= 20
##$FQ1LIST= <freqlist>
##$FQ2LIST= <freqlist>
##$FQ3LIST= <freqlist>
##$FQ4LIST= <freqlist>
##$FQ5LIST= <freqlist>
##$FQ6LIST= <freqlist>
##$FQ7LIST= <freqlist>
##$FQ8LIST= <freqlist>
##$FRQLO3= 1882485.02994012
##$FRQLO3N= 0
##$FS= (0..7)
83 83 83 83 83 83 83 83
##$FTLPGN= 0
##$FW= 90000
##$FnMODE= 0
##$FnTYPE= 0
##$GP031= 0
##$GPNAM0= <sine.100>
##$GPNAM1= <sine.100>
##$GPNAM10= <sine.100>
##$GPNAM11= <sine.100>
##$GPNAM12= <sine.100>
##$GPNAM13= <sine.100>
##$GPNAM14= <sine.100>
##$GPNAM15= <sine.100>
##$GPNAM16= <sine.100>
##$GPNAM17= <sine.100>
##$GPNAM18= <sine.100>
##$GPNAM19= <sine.100>
##$GPNAM2= <sine.100>
##$GPNAM20= <sine.100>
##$GPNAM21= <sine.100>
##$GPNAM22= <sine.100>
##$GPNAM23= <sine.100>
##$GPNAM24= <sine.100>
##$GPNAM25= <sine.100>
##$GPNAM26= <sine.100>
##$GPNAM27= <sine.100>
##$GPNAM28= <sine.100>
##$GPNAM29= <sine.100>
##$GPNAM3= <sine.100>
##$GPNAM30= <sine.100>
##$GPNAM31= <sine.100>
##$GPNAM4= <sine.100>
##$GPNAM5= <sine.100>
##$GPNAM6= <sine.100>
##$GPNAM7= <sine.100>
##$GPNAM8= <sine.100>
##$GPNAM9= <sine.100>
##$GPX= (0..31)
0 0 0 0 0 0 0 0 0 0 0 0 0 0 0 0 0 0 0 0 0 0 0 0 0 0 0 0 0 0 0 0
##$GPY= (0..31)
0 0 0 0 0 0 0 0 0 0 0 0 0 0 0 0 0 0 0 0 0 0 0 0 0 0 0 0 0 0 0 0
##$GPZ= (0..31)
0 0 0 0 0 0 0 0 0 0 0 0 0 0 0 0 0 0 0 0 0 0 0 0 0 0 0 0 0 0 0 0
##$GRDPROG= <>
##$GRPDLY= -1
##$HDDUTY= 20
##$HDRATE= 20
##$HGAIN= (0..3)
0 0 0 0
##$HL1= 1
##$HL2= 35
##$HL3= 16
##$HL4= 17
##$HOLDER= 0
##$HPMOD= (0..7)
0 0 0 0 0 0 0 0
##$HPPRGN= 0
##$IN= (0..63)
0.001 0.001 0.001 0.001 0.001 0.001 0.001 0.001 0.001 0.001 0.001 0.001
0.001 0.001 0.001 0.001 0.001 0.001 0.001 0.001 0.001 0.001 0.001 0.001
0.001 0.001 0.001 0.001 0.001 0.001 0.001 0.001 0.001 0.001 0.001 0.001
0.001 0.001 0.001 0.001 0.001 0.001 0.001 0.001 0.001 0.001 0.001 0.001
0.001 0.001 0.001 0.001 0.001 0.001 0.001 0.001 0.001 0.001 0.001 0.001
0.001 0.001 0.001 0.001
##$INF= (0..7)
0 0 0 0 0 0 0 0
##$INP= (0..63)
0 0 0 0 0 0 0 0 0 0 0 0 0 0 0 0 0 0 0 0 0 0 0 0 0 0 0 0 0 0 0 0 0 0 0 0
0 0 0 0 0 0 0 0 0 0 0 0 0 0 0 0 0 0 0 0 0 0 0 0 0 0 0 0
##$INSTRUM= <avance400>
##$L= (0..31)
1 1 1 1 1 1 1 1 1 1 1 1 1 1 1 1 1 1 1 1 1 1 1 1 1 1 1 1 1 1 1 1
##$LFILTER= 200
##$LGAIN= -5
##$LINPSTP= 10
##$LOCKED= yes
##$LOCKFLD= 3193
##$LOCKGN= 97.3000030517578
##$LOCKPOW= -25
##$LOCKPPM= 4.69999980926514
##$LOCNUC= <2H>
##$LOCPHAS= 356
##$LOCSHFT= yes
##$LOCSW= 0
##$LTIME= 0.200000002980232
##$MASR= 4200
##$MASRLST= <masrlst>
##$NBL= 1
##$NC= -2
##$NLOGCH= 1
##$NS= 1024
##$NUC1= <1H>
##$NUC2= <13C>
##$NUC3= <off>
##$NUC4= <off>
##$NUC5= <off>
##$NUC6= <off>
##$NUC7= <off>
##$NUC8= <off>
##$NUCLEI= 0
##$NUCLEUS= <off>
##$O1= 1885.29
##$O2= 4979.85804243228
##$O3= 1900.52349393
##$O4= 1900.52349393
##$O5= 0
##$O6= 0
##$O7= 0
##$O8= 0
##$OBSCHAN= (0..9)
0 0 0 0 0 0 0 0 0 0
##$OVERFLW= 0
##$P= (0..63)
7.6 7.6 15.2 14.9 29.8 16.5 25 50 0 0 0 0 0 0 0 200000 1000 2500 0 600
2500 0 0 0 0 200 0 7.6 1000 0 0 0 0 0 0 0 0 0 0 0 0 0 0 0 0 0 0 0 0 0 0
0 0 0 0 0 0 0 0 0 0 0 0 0
##$PACOIL= (0..15)
0 0 0 0 0 0 0 0 0 0 0 0 0 0 0 0
##$PAPS= 2
##$PARMODE= 0
##$PCPD= (0..9)
100 100 70 100 100 100 100 100 100 100
##$PHCOR= (0..31)
0 0 0 0 0 0 0 0 0 0 0 0 0 0 0 0 0 0 0 0 0 0 0 0 0 0 0 0 0 0 0 0
##$PHLIST= <>
##$PHP= 1
##$PH_ref= 0
##$PL= (0..63)
120 0 -4 120 120 120 120 120 120 80 10.34 22.38 9 120 120 120 120 120 0
120 120 120 120 120 120 120 120 22.38 120 120 9 120 120 120 120 120 120
120 120 120 120 120 120 120 120 120 120 120 120 120 120 120 120 120 120
120 120 120 120 120 120 120 120 120
##$PLSTEP= 0.1
##$PLSTRT= -6
##$POWMOD= 0
##$PQPHASE= 0
##$PQSCALE= 0
##$PR= 1
##$PRECHAN= (0..15)
-1 1 2 -1 -1 -1 -1 -1 -1 -1 -1 -1 -1 -1 -1 -1
##$PRGAIN= 0
##$PROBHD= <5 mm PABBI 1H-BB Z-GRD Z811201/0006
>
##$PROSOL= no
##$PULPROG= <zgpr>
##$PW= 0
##$PYNM= <acqu.py>
##$QNP= 1
##$RD= 0
##$RECCHAN= (0..15)
-1 -1 -1 -1 -1 -1 -1 -1 -1 -1 -1 -1 -1 -1 -1 -1
##$RECPH= 0
##$RECPRE= (0..15)
-1 -1 -1 -1 -1 -1 -1 -1 -1 -1 -1 -1 -1 -1 -1 -1
##$RECPRFX= (0..15)
-1 -1 -1 -1 -1 -1 -1 -1 -1 -1 -1 -1 -1 -1 -1 -1
##$RECSEL= (0..15)
0 0 0 0 0 0 0 0 0 0 0 0 0 0 0 0
##$RG= 456.1
##$RO= 0
##$ROUTWD1= (0..23)
0 0 0 0 0 0 0 0 0 0 0 0 0 0 0 0 0 0 0 0 1 1 0 0
##$ROUTWD2= (0..23)
0 0 0 0 0 1 0 0 0 0 0 0 0 0 0 0 0 0 1 0 1 1 0 0
##$RSEL= (0..9)
0 1 2 0 0 0 0 0 0 0
##$S= (0..7)
83 4 83 83 83 83 83 83
##$SEOUT= 0
##$SFO1= 400.13188529
##$SFO2= 100.617748858042
##$SFO3= 400.131900523494
##$SFO4= 400.131900523494
##$SFO5= 500.13
##$SFO6= 500.13
##$SFO7= 500.13
##$SFO8= 500.13
##$SOLVENT= <D2O>
##$SP= (0..31)
1 120 120 120 0 0 120 120 0 0 0 120 0 0 120 0 150 150 120 120.87 118.96
122.27 114.95 150 150 150 150 150 150 120 120 120
##$SP07= 0
##$SPECTR= 0
##$SPNAM0= <gauss>
##$SPNAM1= <Gaus1.1000>
##$SPNAM10= <gauss>
##$SPNAM11= <Gaus1.1000>
##$SPNAM12= <gauss>
##$SPNAM13= <gauss>
##$SPNAM14= <Gaus1.1000>
##$SPNAM15= <Gaus1.1000>
##$SPNAM16= <gauss>
##$SPNAM17= <gauss>
##$SPNAM18= <Gaus1.1000>
##$SPNAM19= <Gaus1.1000>
##$SPNAM2= <Gaus1.1000>
##$SPNAM20= <Gaus1.1000>
##$SPNAM21= <Gaus1.1000>
##$SPNAM22= <Gaus1.1000>
##$SPNAM23= <gauss>
##$SPNAM24= <gauss>
##$SPNAM25= <gauss>
##$SPNAM26= <gauss>
##$SPNAM27= <gauss>
##$SPNAM28= <gauss>
##$SPNAM29= <Gaus1.1000>
##$SPNAM3= <Gaus1.1000>
##$SPNAM30= <Gaus1.1000>
##$SPNAM31= <Gaus1.1000>
##$SPNAM4= <gauss>
##$SPNAM5= <gauss>
##$SPNAM6= <Gaus1.1000>
##$SPNAM7= <Gaus1.1000>
##$SPNAM8= <gauss>
##$SPNAM9= <gauss>
##$SPOAL= (0..31)
0.5 0.5 0.5 0.5 0.5 0.5 0.5 0.5 0.5 0.5 0.5 0.5 0.5 0.5 0.5 0.5 0.5 0.5
0.5 0.5 0.5 0.5 0.5 0.5 0.5 0.5 0.5 0.5 0.5 0.5 0.5 0.5
##$SPOFFS= (0..31)
0 0 0 0 0 0 0 0 0 0 0 0 0 0 0 0 0 0 0 0 0 0 0 0 0 0 0 0 0 0 0 0
##$SUBNAM0= <"">
##$SUBNAM1= <"">
##$SUBNAM2= <"">
##$SUBNAM3= <"">
##$SUBNAM4= <"">
##$SUBNAM5= <"">
##$SUBNAM6= <"">
##$SUBNAM7= <"">
##$SUBNAM8= <"">
##$SUBNAM9= <"">
##$SW= 12.4709380669908
##$SWIBOX= (0..15)
0 1 2 0 0 0 0 0 0 0 0 0 0 0 0 0
##$SW_h= 4990.01996007984
##$SWfinal= 0
##$TD= 16244
##$TD0= 1
##$TE= 301.7
##$TE2= 300
##$TE3= 300
##$TEG= 300
##$TL= (0..7)
0 120 120 120 120 120 120 120
##$TP= (0..7)
150 150 150 150 150 150 150 150
##$TP07= 0
##$TPNAME0= <>
##$TPNAME1= <>
##$TPNAME2= <>
##$TPNAME3= <>
##$TPNAME4= <>
##$TPNAME5= <>
##$TPNAME6= <>
##$TPNAME7= <>
##$TPOAL= (0..7)
0.5 0.5 0.5 0.5 0.5 0.5 0.5 0.5
##$TPOFFS= (0..7)
0 0 0 0 0 0 0 0
##$TUNHIN= 0
##$TUNHOUT= 0
##$TUNXOUT= 0
##$USERA1= <user>
##$USERA2= <user>
##$USERA3= <user>
##$USERA4= <user>
##$USERA5= <user>
##$V9= 5
##$VALIST= <valist>
##$VCLIST= <CCCCCCCCCCCCCCC>
##$VD= 0
##$VDLIST= <DDDDDDDDDDDDDDD>
##$VPLIST= <PPPPPPPPPPPPPPP>
##$VTLIST= <TTTTTTTTTTTTTTT>
##$WBST= 1024
##$WBSW= 15.53612
##$XGAIN= (0..3)
0 0 0 0
##$XL= 0
##$YL= 0
##$YMAX_a= 28520077
##$YMIN_a= -22088228
##$ZGOPTNS= <>
##$ZL1= 120
##$ZL2= 120
##$ZL3= 120
##$ZL4= 120
##$ABSF1= 10
##$ABSF2= 0
##$ABSG= 5
##$ABSL= 3
##$ALPHA= 0
##$AQORDER= 0
##$ASSFAC= 0
##$ASSFACI= 0
##$ASSFACX= 0
##$ASSWID= 0
##$AUNMP= <proc_1H_AID>
##$AXLEFT= 0
##$AXNAME= <>
##$AXNUC= <off>
##$AXRIGHT= 0
##$AXTYPE= 0
##$AXUNIT= <>
##$AZFE= 0.1
##$AZFW= 0.1
##$BCFW= 1
##$BC_mod= 2
##$BYTORDP= 0
##$COROFFS= 0
##$CY= 12.5
##$DATMOD= 1
##$DC= 2
##$DFILT= <>
##$DTYPP= 0
##$F1P= 9.9967504570787
##$F2P= -9.53364507338961e-007
##$FCOR= 1
##$FTSIZE= 65536
##$FT_mod= 4
##$GAMMA= 1
##$GB= 0
##$INTBC= 1
##$INTSCL= 1
##$ISEN= 128
##$LB= 1
##$LEV0= 0
##$LPBIN= 0
##$MAXI= 10000
##$MC2= 0
##$MEAN= 0
##$ME_mod= 0
##$MI= 0.02
##$NCOEF= 0
##$NC_proc= 0
##$NLEV= 6
##$NOISF1= 8.174992
##$NOISF2= 6.675002
##$NSP= 1
##$NTH_PI= 0
##$NZP= 0
##$OFFSET= 12.28285
##$PC= 1
##$PHC0= -0.211858
##$PHC1= -13.20676
##$PH_mod= 0
##$PKNL= yes
##$PPARMOD= 0
##$PPDIAG= 0
##$PPIPTYP= 0
##$PPMPNUM= 100
##$PPRESOL= 1
##$PSCAL= 0
##$PSIGN= 0
##$PYNMP= <proc.py>
##$REVERSE= no
##$SF= 400.129461838569
##$SI= 65536
##$SIGF1= 5.6
##$SIGF2= 5.2
##$SINO= 400
##$SIOLD= 65536
##$SPECTYP= <>
##$SREGLST= <1H.D2O>
##$SSB= 2
##$STSI= 0
##$STSR= 0
##$SW_p= 4990.01996007983
##$SYMM= 0
##$S_DEV= 0
##$TDeff= 16244
##$TDoff= 0
##$TI= <>
##$TILT= no
##$TM1= 0
##$TM2= 0
##$TOPLEV= 0
##$USERP1= <user>
##$USERP2= <user>
##$USERP3= <user>
##$USERP4= <user>
##$USERP5= <user>
##$WDW= 4
##$XDIM= 8192
##$YMAX_p= 0
##$YMIN_p= 0
##$CURPLOT= <\\rik006s\net8_hp>
##$CURPRIN= <$\\rik006s\net8_hp>
##$DFORMAT= <normdp>
##$LAYOUT= <+/1d_h.xwp>
##$LFORMAT= <normlp>
##$PFORMAT= <normpl>
##$SURQMSG= 1
$$ End of Bruker specific parameters
$$ ---------------------------------
##NTUPLES= NMR FID
##VAR_NAME=  TIME,          FID/REAL,        FID/IMAG
##SYMBOL=    X,             R,               I
##VAR_TYPE=  INDEPENDENT,   DEPENDENT,       DEPENDENT
##VAR_FORM=  AFFN,          ASDF,            ASDF
##VAR_DIM=   8122,          8122,            8122
##UNITS=     SECONDS,       ARBITRARY UNITS, ARBITRARY UNITS
##FACTOR=    0.0002004,     1,               1
##FIRST=     0,             20083101,        -3106107
##LAST=      1.6274484,     1752190,         32866
##MIN=       0,             -22088228,       -22088228
##MAX=       1.6274484,     26900580,        26900580
$$ Real data points
##PAGE= N=1
##DATA TABLE= (X++(R..R)), XYDATA
0 20083101
1 26900580
2 19936966
3 22224194
4 23550200
5 24178209
6 20305378
7 20990781
8 24071030
9 24916344
10 23702331
11 21969451
12 22264495
13 25570245
14 23665612
15 21958432
16 22169562
17 23620606
18 24412130
19 21726342
20 20196380
21 23519477
22 24392837
23 23898020
24 21814400
25 22274976
26 24945440
27 23449618
28 20925703
29 21726612
30 22754025
31 24478340
32 22560061
33 21050536
34 23117555
35 24105519
36 23373468
37 21501406
38 20609514
39 23886218
40 23608780
41 21402917
42 21511950
43 22569690
44 23977137
45 22410315
46 20165730
47 22503980
48 23610680
49 23058518
50 21370023
51 20506171
52 23406064
53 23789306
54 20969189
55 20533732
56 21395267
57 23935900
58 23039515
59 19652477
60 20907797
61 23268208
62 23440903
63 21710657
64 19426184
65 22068605
66 23494917
67 21422914
68 20496490
69 20709075
70 22359010
71 22482599
72 19738628
73 20725710
74 22429554
75 22443967
76 21368611
77 19247228
78 21243632
79 23495827
80 21309234
81 19773707
82 19717459
83 22129174
84 23094847
85 19453120
86 18936375
87 21220052
88 21950381
89 21252267
90 18829788
91 20269866
92 22929179
93 21221010
94 19538960
95 19020439
96 20604238
97 22461676
98 19702635
99 18478362
100 20153849
101 21278404
102 21420473
103 18969732
104 19184932
105 22153535
106 21020244
107 19027410
108 18168032
109 19518374
110 21652488
111 19055548
112 17306594
113 19556821
114 21333661
115 21708795
116 18674838
117 17474634
118 20468692
119 20635360
120 18929980
121 17514992
122 18101303
123 21228389
124 20071559
125 17553707
126 18358897
127 19722990
128 20719101
129 18580100
130 16931144
131 19741124
132 20139803
133 18320334
134 16884776
135 17061641
136 20220035
137 19923443
138 17275694
139 17793463
140 19070538
141 20368155
142 18316558
143 15348913
144 17716985
145 19662289
146 18649017
147 16922335
148 16098744
149 19137797
150 19540660
151 16446844
152 16351669
153 17798987
154 19573239
155 18563549
156 15267486
157 16674393
158 18674039
159 18138886
160 16694618
161 15098995
162 17531957
163 19291799
164 16754703
165 15741141
166 16354789
167 18296237
168 18277382
169 14716304
170 15229468
171 17826650
172 17800366
173 16328062
174 14141103
175 16077648
176 18621363
177 16544772
178 15144189
179 15318087
180 16870120
181 17840733
182 14863092
183 14356617
184 16294294
185 16585754
186 16031234
187 14058189
188 15039692
189 17774173
190 16103470
191 14261296
192 14131557
193 15674218
194 17255895
195 14481359
196 13242098
197 15544538
198 16383138
199 15879829
200 13458770
201 13484034
202 16443460
203 15645277
204 13768774
205 13307336
206 14381314
207 16642695
208 14611079
209 12475535
210 14126578
211 15310591
212 15406454
213 13153493
214 12188547
215 15077310
216 14983931
217 13212361
218 12698107
219 13339309
220 15602699
221 14321919
222 11942490
223 13159275
224 14128836
225 14324472
226 12429597
227 10964551
228 13972299
229 14897281
230 12972063
231 11851609
232 12100241
233 14766621
234 14010414
235 10799224
236 11556717
237 13181258
238 13932186
239 12374435
240 10102644
241 12471603
242 13998979
243 12518678
244 11351956
245 10913946
246 13316696
247 13655218
248 10428561
249 10305097
250 11773460
251 13062890
252 12230518
253  9399847
254 11015468
255 13321692
256 12165630
257 10571348
258  9492787
259 11728948
260 13137928
261 10341520
262  9717317
263 10917300
264 12011221
265 11686720
266  8741355
267  9525497
268 12108249
269 11612341
270 10214614
271  8721494
272 10361784
273 12490519
274  9905910
275  8360337
276  9341079
277 10987931
278 11563500
279  8613088
280  8296668
281 10952459
282 10919196
283  9590776
284  7741651
285  8790542
286 11617816
287  9802042
288  7658783
289  8053316
290  9601607
291 11053810
292  8482641
293  7074842
294  9498736
295 10284996
296  9441396
297  7264952
298  7170846
299 10150625
300  9295498
301  7144817
302  7276024
303  8541056
304 10286200
305  8201999
306  6050990
307  8049836
308  9141782
309  8682563
310  6697795
311  5964552
312  9101189
313  9245671
314  6834950
315  6204727
316  6941029
317  9099466
318  7844928
319  5153603
320  6668414
321  8216263
322  8208885
323  6441787
324  4874619
325  7649960
326  8635371
327  6392615
328  5354900
329  5596640
330  7838826
331  7551196
332  4578435
333  5300753
334  6970738
335  7613631
336  6499310
337  4240658
338  6045980
339  7546750
340  5703288
341  4576781
342  4485321
343  6604866
344  7091800
345  4210979
346  4359670
347  5972776
348  6588514
349  5816798
350  3338453
351  4591768
352  6660596
353  5280094
354  3947148
355  3425697
356  5331839
357  6671920
358  3907856
359  3271629
360  4831631
361  5676746
362  5220966
363  2553555
364  3146359
365  5774514
366  4978932
367  3512991
368  2486388
369  3918393
370  5987155
371  3689966
372  2215917
373  3415521
374  4508436
375  4825574
376  2326067
377  1989304
378  4587245
379  4299840
380  2860025
381  1665066
382  2527566
383  4961653
384  3239766
385  1368119
386  2391654
387  3647594
388  4331187
389  1865454
390   589423
391  3252466
392  3701608
393  2362195
394   899456
395  1273256
396  4098241
397  3067582
398   613691
399  1177741
400  2472668
401  3664408
402  1670313
403  -404792
404  1817932
405  2907964
406  1983940
407   367736
408  -108964
409  2900995
410  3056978
411   406861
412    50940
413   957941
414  2532743
415  1311721
416 -1218296
417   544837
418  2152792
419  1611730
420   120791
421 -1035638
422  1414097
423  2177363
424  -337761
425  -916049
426   -81224
427  1818051
428  1347189
429 -1712203
430  -901716
431  1020075
432   993792
433  -311579
434 -2117130
435   -82804
436  1638403
437  -532573
438 -1691028
439 -1272857
440   663222
441  1016248
442 -2087388
443 -2074715
444   -58528
445   318312
446  -727665
447 -3023534
448 -1720634
449   844801
450  -539975
451 -2058306
452 -2336187
453  -702658
454   450479
455 -2427217
456 -3317363
457 -1346723
458  -468425
459  -906654
460 -3270518
461 -2862697
462  -200659
463 -1039214
464 -2664016
465 -3317370
466 -2176070
467  -309080
468 -2453982
469 -4011030
470 -2537723
471 -1491159
472 -1372725
473 -3548953
474 -3929495
475 -1219327
476 -1612945
477 -3445878
478 -4294147
479 -3300806
480  -969912
481 -2644573
482 -4819534
483 -3566764
484 -2302650
485 -1858429
486 -3955049
487 -5275071
488 -2738360
489 -2100505
490 -3415271
491 -4605051
492 -4639252
493 -2213920
494 -2760606
495 -5132296
496 -4682495
497 -3663416
498 -2789577
499 -4221176
500 -5937374
501 -3680199
502 -2701866
503 -4003086
504 -5123513
505 -5385063
506 -3161779
507 -3381632
508 -5972004
509 -5663684
510 -4431352
511 -3371092
512 -4427775
513 -6691843
514 -4960220
515 -3342391
516 -4311693
517 -5724083
518 -6682294
519 -4431525
520 -3525492
521 -6185407
522 -6754453
523 -5630281
524 -4066371
525 -4379449
526 -7098768
527 -6283864
528 -4439221
529 -4986591
530 -6175877
531 -7446226
532 -5683770
533 -4040004
534 -6254039
535 -7268894
536 -6448875
537 -4952405
538 -4875107
539 -7776141
540 -7572813
541 -5187433
542 -5222779
543 -6421017
544 -8159662
545 -6956110
546 -4690323
547 -6350574
548 -7801187
549 -7474624
550 -6177982
551 -5274300
552 -7759804
553 -8496087
554 -6432482
555 -5962176
556 -6640398
557 -8442100
558 -7960622
559 -5421963
560 -6747179
561 -8742227
562 -8583421
563 -7032484
564 -5563303
565 -7915902
566 -9358023
567 -7185928
568 -6312487
569 -7030608
570 -9155261
571 -9423772
572 -6597371
573 -6795714
574 -8691822
575 -9223682
576 -8373487
577 -6254968
578 -7611805
579 -9887702
580 -8674510
581 -7403754
582 -7195109
583 -9050909
584 -10313605
585 -7754421
586 -7246705
587 -9064925
588 -9700380
589 -9086492
590 -7058403
591 -8055113
592 -10545363
593 -9452876
594 -8049979
595 -7783931
596 -9394340
597 -11088429
598 -8683016
599 -7304827
600 -9101101
601 -10618046
602 -10741835
603 -8153504
604 -7719011
605 -10560546
606 -10663892
607 -9215617
608 -8176455
609 -9082260
610 -11490954
611 -10114777
612 -8346007
613 -9409707
614 -10609247
615 -11294817
616 -9405287
617 -8288584
618 -10633327
619 -11110682
620 -9952572
621 -8897136
622 -9353613
623 -12010596
624 -11270961
625 -9005113
626 -9696594
627 -10961991
628 -11819545
629 -10196787
630 -8597931
631 -10732457
632 -11728055
633 -10838763
634 -9828393
635 -9597554
636 -12035466
637 -12233247
638 -10057265
639 -10035859
640 -10853811
641 -12036694
642 -11253625
643 -9316519
644 -11005203
645 -12416025
646 -11647501
647 -10549383
648 -10026363
649 -12286756
650 -12777300
651 -10392719
652 -10357121
653 -11508069
654 -12754778
655 -12124619
656 -9807988
657 -11008017
658 -12860352
659 -12518702
660 -11454354
661 -10204490
662 -12046180
663 -13613256
664 -11653362
665 -10806913
666 -11474973
667 -13028078
668 -13245333
669 -10675362
670 -11071107
671 -13074490
672 -12922581
673 -11918830
674 -10635004
675 -12243021
676 -14290993
677 -12522871
678 -11290880
679 -11776294
680 -13271940
681 -13924995
682 -11267002
683 -10893348
684 -13267504
685 -13939436
686 -13147721
687 -11188688
688 -11882405
689 -14492318
690 -13508794
691 -11864676
692 -11716080
693 -13065595
694 -14686422
695 -12600234
696 -11271935
697 -13121165
698 -14090368
699 -13894549
700 -12170205
701 -12070630
702 -14569121
703 -14127236
704 -12467746
705 -12140502
706 -13199001
707 -15048641
708 -13354384
709 -11489970
710 -13277701
711 -14668153
712 -14533742
713 -12565305
714 -11853077
715 -14576809
716 -14963499
717 -13246772
718 -12436943
719 -13016357
720 -15360146
721 -14681695
722 -12257243
723 -12935950
724 -14312712
725 -15074824
726 -13789433
727 -12184314
728 -14276115
729 -15443835
730 -14141842
731 -13051186
732 -13005221
733 -15249178
734 -15240831
735 -12719780
736 -13176221
737 -14645142
738 -15440165
739 -14485551
740 -12714352
741 -14410168
742 -15785008
743 -14661912
744 -13615462
745 -13069350
746 -15020255
747 -15908409
748 -13597420
749 -13291976
750 -14587994
751 -15853632
752 -15419974
753 -13040167
754 -14008261
755 -15972641
756 -15235377
757 -14028029
758 -13198952
759 -14983838
760 -16491593
761 -14347527
762 -13595552
763 -14701969
764 -15929463
765 -15898278
766 -13374560
767 -13693450
768 -16079360
769 -15985113
770 -14773826
771 -13356297
772 -14566312
773 -16815300
774 -15289064
775 -13846559
776 -14395966
777 -15739171
778 -16629825
779 -14429687
780 -13711375
781 -15740539
782 -16123188
783 -15490673
784 -14150781
785 -14493461
786 -16664141
787 -15710183
788 -14264826
789 -14604194
790 -15679679
791 -16840007
792 -15009074
793 -13816348
794 -15864369
795 -16542733
796 -15785815
797 -14356807
798 -14479215
799 -16915611
800 -16393607
801 -14597812
802 -14697058
803 -15632832
804 -17098224
805 -15748463
806 -13936791
807 -15477427
808 -16586374
809 -16360061
810 -14941689
811 -14202194
812 -16594619
813 -17007182
814 -15259734
815 -14833768
816 -15446320
817 -17169055
818 -16383917
819 -14172452
820 -15343924
821 -16704397
822 -16644039
823 -15402468
824 -14380946
825 -16563905
826 -17389932
827 -15562359
828 -14886189
829 -15259135
830 -17085524
831 -17001625
832 -14549950
833 -15087819
834 -16739930
835 -17178979
836 -16089053
837 -14258458
838 -15964056
839 -17615454
840 -16144710
841 -15048099
842 -15050122
843 -16975227
844 -17662818
845 -15091933
846 -14859602
847 -16487539
848 -17267297
849 -16591187
850 -14430566
851 -15430493
852 -17592585
853 -16686845
854 -15470703
855 -14977836
856 -16587995
857 -18027606
858 -15788817
859 -14794298
860 -16120275
861 -17168910
862 -17058944
863 -14856254
864 -15121120
865 -17525659
866 -17185818
867 -15941315
868 -15042402
869 -16034726
870 -17902908
871 -16254270
872 -14854255
873 -15897205
874 -17107159
875 -17596575
876 -15523778
877 -14933147
878 -17280853
879 -17460276
880 -16208821
881 -15060078
882 -15685975
883 -17912241
884 -16773549
885 -14946071
886 -15668838
887 -16898164
888 -17780633
889 -16044090
890 -14699236
891 -16699993
892 -17537172
893 -16727734
894 -15357449
895 -15145394
896 -17515339
897 -17396050
898 -15479969
899 -15566913
900 -16522581
901 -17779873
902 -16582898
903 -14683979
904 -16229597
905 -17370990
906 -16843477
907 -15674114
908 -15121550
909 -17324976
910 -17677114
911 -15655361
912 -15430068
913 -16138720
914 -17489619
915 -16898351
916 -14831347
917 -15931453
918 -17367705
919 -17131320
920 -16023731
921 -14883134
922 -16792849
923 -17872718
924 -15962501
925 -15241956
926 -15763208
927 -17316936
928 -17347984
929 -15012554
930 -15479650
931 -17079030
932 -17178853
933 -16317416
934 -14841422
935 -16215829
936 -17809227
937 -16325914
938 -15434814
939 -15651819
940 -17025948
941 -17559928
942 -15261588
943 -15135080
944 -16789923
945 -17075827
946 -16412680
947 -14808355
948 -15792349
949 -17814187
950 -16630582
951 -15443457
952 -15425780
953 -16633047
954 -17664736
955 -15557183
956 -14807130
957 -16465231
958 -17156043
959 -16760470
960 -14908674
961 -15154898
962 -17532974
963 -16936574
964 -15433180
965 -15018937
966 -16098857
967 -17721067
968 -15972117
969 -14522394
970 -15905935
971 -16931187
972 -17030304
973 -15254803
974 -14679175
975 -16918467
976 -16974180
977 -15600240
978 -14898521
979 -15543027
980 -17553640
981 -16492212
982 -14577623
983 -15445093
984 -16529710
985 -16955932
986 -15397803
987 -14220473
988 -16378109
989 -17072291
990 -15813575
991 -14852549
992 -15045013
993 -17172441
994 -16721086
995 -14509214
996 -14989107
997 -16178254
998 -16960035
999 -15723620
1000 -13981824
1001 -15774875
1002 -17071986
1003 -16088628
1004 -14857420
1005 -14420502
1006 -16534427
1007 -16913024
1008 -14597742
1009 -14439380
1010 -15568550
1011 -16792896
1012 -16190903
1013 -14030688
1014 -15127648
1015 -16739463
1016 -16123270
1017 -14908638
1018 -13947743
1019 -15746067
1020 -16936738
1021 -14955091
1022 -14344405
1023 -15173010
1024 -16403310
1025 -16335289
1026 -14034384
1027 -14411063
1028 -16166369
1029 -15987482
1030 -15044348
1031 -13807906
1032 -15088319
1033 -16783284
1034 -15183048
1035 -14173623
1036 -14717001
1037 -15909844
1038 -16328484
1039 -14091177
1040 -13851022
1041 -15707370
1042 -15885975
1043 -15110707
1044 -13665341
1045 -14425341
1046 -16552274
1047 -15424673
1048 -13973713
1049 -14044677
1050 -15122752
1051 -16208852
1052 -14347498
1053 -13393784
1054 -15093795
1055 -15742245
1056 -15344698
1057 -13787051
1058 -13734876
1059 -15849810
1060 -15303736
1061 -13880164
1062 -13783814
1063 -14611247
1064 -15992678
1065 -14592259
1066 -13189412
1067 -14532725
1068 -15267774
1069 -15079376
1070 -13703101
1071 -13215952
1072 -15376477
1073 -15340452
1074 -13791854
1075 -13476087
1076 -14171059
1077 -15783438
1078 -14711552
1079 -12776435
1080 -13868124
1081 -14911177
1082 -14987413
1083 -13640762
1084 -12555668
1085 -14606216
1086 -15316594
1087 -13896320
1088 -13206485
1089 -13451517
1090 -15217618
1091 -14799580
1092 -12547552
1093 -13113316
1094 -14332460
1095 -14773118
1096 -13804808
1097 -12352086
1098 -14002469
1099 -15095211
1100 -13793881
1101 -12894645
1102 -12766365
1103 -14459953
1104 -14808269
1105 -12621815
1106 -12696459
1107 -13891776
1108 -14491890
1109 -13792763
1110 -11969375
1111 -13160693
1112 -14761796
1113 -13760819
1114 -12690483
1115 -12237865
1116 -13810334
1117 -14789109
1118 -12651243
1119 -12099923
1120 -13263993
1121 -14148141
1122 -13821560
1123 -11693054
1124 -12224757
1125 -14202572
1126 -13683981
1127 -12607351
1128 -11837050
1129 -13023529
1130 -14510324
1131 -12697338
1132 -11595087
1133 -12496145
1134 -13546724
1135 -13812708
1136 -11715923
1137 -11434996
1138 -13530827
1139 -13611315
1140 -12615592
1141 -11413733
1142 -12053281
1143 -14031144
1144 -12821047
1145 -11295807
1146 -11806206
1147 -12906296
1148 -13711036
1149 -11888812
1150 -10945256
1151 -12822039
1152 -13218072
1153 -12371552
1154 -11126347
1155 -11267527
1156 -13419978
1157 -12793254
1158 -11095163
1159 -11298739
1160 -12287519
1161 -13427493
1162 -11919014
1163 -10315116
1164 -11921758
1165 -12835166
1166 -12279265
1167 -10906972
1168 -10444262
1169 -12698902
1170 -12873218
1171 -11052674
1172 -10696439
1173 -11348177
1174 -12820035
1175 -11995081
1176 -9977433
1177 -11036143
1178 -12219187
1179 -12148685
1180 -11049599
1181 -9989546
1182 -11778231
1183 -12423804
1184 -10801566
1185 -10283258
1186 -10680102
1187 -12080067
1188 -11786863
1189 -9748449
1190 -10475685
1191 -11767670
1192 -11780036
1193 -10854302
1194 -9492082
1195 -10946306
1196 -12115935
1197 -10657564
1198 -9813932
1199 -9914699
1200 -11447559
1201 -11902930
1202 -9696053
1203 -9668125
1204 -11046869
1205 -11445289
1206 -10729630
1207 -8989954
1208 -9952199
1209 -11631875
1210 -10574519
1211 -9601034
1212 -9430239
1213 -10697187
1214 -11604612
1215 -9581664
1216 -8984869
1217 -10170117
1218 -10746508
1219 -10518475
1220 -8806213
1221 -9140856
1222 -11049012
1223 -10470054
1224 -9402856
1225 -8877574
1226 -9793981
1227 -11157195
1228 -9458463
1229 -8327180
1230 -9406869
1231 -10225412
1232 -10320630
1233 -8578711
1234 -8355634
1235 -10398039
1236 -10241482
1237 -9109800
1238 -8343595
1239 -8846246
1240 -10489307
1241 -9335159
1242 -7979198
1243 -8855318
1244 -9678701
1245 -10004046
1246 -8413258
1247 -7620321
1248 -9583003
1249 -9829045
1250 -8714757
1251 -7834138
1252 -8116815
1253 -10053192
1254 -9363759
1255 -7528820
1256 -8014692
1257 -8962142
1258 -9732353
1259 -8417524
1260 -6942667
1261 -8547690
1262 -9328602
1263 -8506174
1264 -7536181
1265 -7330310
1266 -9274936
1267 -9199523
1268 -7212437
1269 -7353655
1270 -8294386
1271 -9152456
1272 -8152406
1273 -6383879
1274 -7808234
1275 -9007499
1276 -8295134
1277 -7204969
1278 -6528723
1279 -8355390
1280 -9034250
1281 -7033363
1282 -6498222
1283 -7273950
1284 -8682834
1285 -8395123
1286 -6078263
1287 -6675481
1288 -8350381
1289 -8197945
1290 -7042846
1291 -5706838
1292 -7146257
1293 -8609089
1294 -7059204
1295 -6171341
1296 -6486730
1297 -7721420
1298 -8100604
1299 -6030027
1300 -5942662
1301 -7404338
1302 -7557283
1303 -6924090
1304 -5492800
1305 -6235613
1306 -7927751
1307 -6836128
1308 -5819741
1309 -5861572
1310 -6907258
1311 -7720049
1312 -5779140
1313 -5117213
1314 -6580087
1315 -7020730
1316 -6611943
1317 -5140372
1318 -5497163
1319 -7421191
1320 -6603834
1321 -5298987
1322 -5113021
1323 -5994376
1324 -7212155
1325 -5613061
1326 -4514184
1327 -5872344
1328 -6580613
1329 -6392145
1330 -4797900
1331 -4500140
1332 -6557904
1333 -6351452
1334 -5010524
1335 -4527676
1336 -5140723
1337 -6710299
1338 -5659727
1339 -4109205
1340 -5006186
1341 -5784354
1342 -5942724
1343 -4582334
1344 -3689359
1345 -5589704
1346 -5971287
1347 -4748968
1348 -4068870
1349 -4328785
1350 -6086911
1351 -5542776
1352 -3629237
1353 -4143020
1354 -5034652
1355 -5435339
1356 -4356666
1357 -3098458
1358 -4750612
1359 -5549645
1360 -4500634
1361 -3779281
1362 -3625072
1363 -5140925
1364 -5118964
1365 -3197255
1366 -3367897
1367 -4309729
1368 -5017763
1369 -4309716
1370 -2551880
1371 -3711776
1372 -5074236
1373 -4310612
1374 -3311650
1375 -2732713
1376 -4265993
1377 -4928415
1378 -2973632
1379 -2632239
1380 -3532403
1381 -4393538
1382 -4139748
1383 -2316831
1384 -2904453
1385 -4303574
1386 -3766789
1387 -2931998
1388 -2142735
1389 -3270235
1390 -4450515
1391 -2866333
1392 -2178297
1393 -2872064
1394 -3734002
1395 -3794718
1396 -1856930
1397 -1920439
1398 -3608823
1399 -3417390
1400 -2563887
1401 -1583422
1402 -2478512
1403 -4083930
1404 -2666973
1405 -1472248
1406 -1939226
1407 -2951651
1408 -3543909
1409 -1712149
1410 -1131635
1411 -2828558
1412 -3135908
1413 -2414465
1414 -1133431
1415 -1430019
1416 -3342695
1417 -2479523
1418 -1080664
1419 -1284837
1420 -2119586
1421 -2997102
1422 -1550654
1423  -564906
1424 -2037913
1425 -2543785
1426 -2091961
1427  -799717
1428  -516664
1429 -2506942
1430 -2289388
1431  -689991
1432  -523850
1433 -1342867
1434 -2682598
1435 -1508123
1436   143345
1437 -1064654
1438 -1985568
1439 -1752202
1440  -470061
1441   262736
1442 -1687227
1443 -2076125
1444  -508617
1445    45890
1446  -370818
1447 -1849803
1448 -1395219
1449   477088
1450  -148668
1451 -1181151
1452 -1424635
1453  -473703
1454   862643
1455  -629819
1456 -1657823
1457  -369086
1458   526944
1459   489140
1460 -1067528
1461 -1213442
1462   813867
1463   650003
1464  -502374
1465  -929479
1466  -269028
1467  1327223
1468   355130
1469  -981350
1470   -61461
1471   793485
1472  1092153
1473  -162215
1474  -862980
1475   949988
1476  1248513
1477   259043
1478  -281761
1479    71168
1480  1774514
1481  1250529
1482  -382920
1483   249601
1484  1172215
1485  1650148
1486   557588
1487  -552151
1488  1154895
1489  1990053
1490  1135617
1491   379554
1492   288546
1493  2029440
1494  2141318
1495   362703
1496   480197
1497  1330426
1498  2126919
1499  1503842
1500    68795
1501  1362584
1502  2518176
1503  1840100
1504  1101328
1505   686265
1506  2121751
1507  2626463
1508  1053027
1509  1020499
1510  1788371
1511  2606011
1512  2382547
1513   753983
1514  1496108
1515  2862135
1516  2438679
1517  1657390
1518   995818
1519  2389907
1520  3481377
1521  1892657
1522  1353744
1523  2111968
1524  3119394
1525  3180972
1526  1336275
1527  1595804
1528  3210870
1529  3117644
1530  2434490
1531  1535265
1532  2476950
1533  3961450
1534  2801678
1535  1950134
1536  2306905
1537  3224345
1538  3850118
1539  2205765
1540  1820997
1541  3464634
1542  3826062
1543  3266125
1544  2133281
1545  2657994
1546  4413490
1547  3510519
1548  2341641
1549  2614568
1550  3516695
1551  4436172
1552  3050348
1553  2226557
1554  3743228
1555  4344930
1556  3949727
1557  2731298
1558  2720543
1559  4679780
1560  4376532
1561  2988915
1562  2925728
1563  3767922
1564  5060233
1565  3971020
1566  2583276
1567  3833712
1568  4766246
1569  4644018
1570  3434705
1571  2862492
1572  4768357
1573  5125495
1574  3853112
1575  3442867
1576  3911987
1577  5408554
1578  4888391
1579  3132332
1580  3853560
1581  4977572
1582  5270571
1583  4289370
1584  3242089
1585  4900303
1586  5744742
1587  4565096
1588  3901171
1589  4024610
1590  5497506
1591  5567084
1592  3849363
1593  4185636
1594  5237701
1595  5756108
1596  5164264
1597  3788307
1598  4896251
1599  6108600
1600  5261406
1601  4456215
1602  4219465
1603  5684542
1604  6360225
1605  4603160
1606  4412241
1607  5513321
1608  6244229
1609  5880564
1610  4238495
1611  4896924
1612  6413805
1613  5912717
1614  5117962
1615  4617782
1616  5744318
1617  6928100
1618  5521320
1619  4872127
1620  5584485
1621  6353862
1622  6514965
1623  4948621
1624  5016123
1625  6662384
1626  6571961
1627  5856060
1628  5144168
1629  5876156
1630  7237438
1631  6051697
1632  5164338
1633  5864292
1634  6652849
1635  7057538
1636  5679520
1637  5349755
1638  6950025
1639  7088871
1640  6382729
1641  5534267
1642  5949895
1643  7600146
1644  6824922
1645  5579151
1646  6036587
1647  6922381
1648  7667413
1649  6437173
1650  5559664
1651  7012649
1652  7483172
1653  6933380
1654  6036352
1655  6024408
1656  7766294
1657  7563805
1658  6250518
1659  6393801
1660  7077297
1661  8023948
1662  7143675
1663  5839463
1664  6988743
1665  7787593
1666  7485174
1667  6645548
1668  6255694
1669  7957891
1670  8208753
1671  6800643
1672  6654633
1673  7229157
1674  8282570
1675  7734886
1676  6229924
1677  7146537
1678  8196116
1679  8075819
1680  7274318
1681  6497712
1682  7951866
1683  8720660
1684  7408446
1685  6902796
1686  7263440
1687  8522302
1688  8519876
1689  6760614
1690  7159355
1691  8438704
1692  8621290
1693  7889725
1694  6717380
1695  7825581
1696  9035172
1697  7983916
1698  7311082
1699  7472894
1700  8682974
1701  9165376
1702  7462022
1703  7293424
1704  8455678
1705  8873076
1706  8455202
1707  7117198
1708  7788325
1709  9371012
1710  8693639
1711  7804891
1712  7665820
1713  8719181
1714  9605158
1715  8041356
1716  7421409
1717  8553136
1718  9163625
1719  9018573
1720  7679589
1721  7891220
1722  9599906
1723  9281520
1724  8297689
1725  7834718
1726  8606966
1727  9922321
1728  8717277
1729  7633785
1730  8552813
1731  9440471
1732  9643444
1733  8267341
1734  7850527
1735  9595630
1736  9770127
1737  8829751
1738  8099682
1739  8489776
1740 10085435
1741  9481204
1742  8172752
1743  8667726
1744  9427299
1745  9963824
1746  8911467
1747  7985196
1748  9405329
1749  9984345
1750  9336862
1751  8637083
1752  8635431
1753 10198642
1754 10012032
1755  8561063
1756  8793958
1757  9560560
1758 10236560
1759  9418379
1760  8202580
1761  9402921
1762 10309104
1763  9849414
1764  9080003
1765  8696533
1766 10187297
1767 10550683
1768  9044966
1769  8816381
1770  9466052
1771 10445268
1772 10104619
1773  8622820
1774  9382507
1775 10493243
1776 10242384
1777  9548696
1778  8844370
1779  9997892
1780 10750427
1781  9519443
1782  9155411
1783  9618771
1784 10541949
1785 10596331
1786  9057993
1787  9376992
1788 10567531
1789 10474087
1790  9832794
1791  8984909
1792  9960196
1793 11106542
1794 10007773
1795  9371027
1796  9732789
1797 10653068
1798 10996308
1799  9458465
1800  9331100
1801 10587397
1802 10740659
1803 10253988
1804  9292578
1805  9900399
1806 11311508
1807 10502790
1808  9629362
1809  9753498
1810 10591740
1811 11301663
1812  9903017
1813  9322917
1814 10606678
1815 11104713
1816 10774617
1817  9605930
1818  9735967
1819 11336579
1820 10943156
1821  9900731
1822  9736871
1823 10433841
1824 11532659
1825 10521155
1826  9529169
1827 10536625
1828 11197409
1829 11116648
1830 10022976
1831  9683111
1832 11221441
1833 11240426
1834 10224522
1835  9931217
1836 10408786
1837 11663051
1838 11003923
1839  9733389
1840 10481077
1841 11261606
1842 11362300
1843 10306732
1844  9575451
1845 11114883
1846 11661732
1847 10672137
1848 10069015
1849 10285105
1850 11720309
1851 11497805
1852  9881972
1853 10187090
1854 11135966
1855 11643366
1856 10868539
1857  9735653
1858 10931447
1859 11855058
1860 11111355
1861 10390885
1862 10178155
1863 11442518
1864 11758806
1865 10292043
1866 10240780
1867 11080076
1868 11751284
1869 11321855
1870  9930587
1871 10710122
1872 11910954
1873 11376653
1874 10565595
1875 10124618
1876 11313012
1877 12098549
1878 10696818
1879 10262132
1880 10999740
1881 11798421
1882 11710085
1883 10188379
1884 10428849
1885 11751412
1886 11586066
1887 10910144
1888 10256003
1889 11113588
1890 12270270
1891 11155442
1892 10375955
1893 10817731
1894 11602839
1895 11930876
1896 10524916
1897 10301466
1898 11635676
1899 11804898
1900 11263719
1901 10427266
1902 10858023
1903 12213514
1904 11494230
1905 10522520
1906 10706407
1907 11402599
1908 12064571
1909 10922148
1910 10301452
1911 11528051
1912 11936845
1913 11523034
1914 10597262
1915 10657411
1916 12068912
1917 11659013
1918 10616649
1919 10741633
1920 11368620
1921 12160131
1922 11259218
1923 10336809
1924 11361136
1925 11917684
1926 11633081
1927 10694446
1928 10372532
1929 11890917
1930 12037043
1931 10911011
1932 10650761
1933 11161356
1934 12258404
1935 11669871
1936 10288830
1937 10989366
1938 11834360
1939 11823269
1940 11012032
1941 10375165
1942 11672130
1943 12136487
1944 11131362
1945 10765396
1946 10993900
1947 12001032
1948 11833317
1949 10471845
1950 10854459
1951 11725619
1952 11902658
1953 11278213
1954 10365969
1955 11433956
1956 12233443
1957 11270197
1958 10675858
1959 10773003
1960 11849111
1961 12071990
1962 10637266
1963 10699167
1964 11648459
1965 11979420
1966 11467463
1967 10320477
1968 11028090
1969 12156180
1970 11457496
1971 10760723
1972 10642673
1973 11631950
1974 12261829
1975 10884578
1976 10507118
1977 11408271
1978 11929874
1979 11637259
1980 10327946
1981 10649744
1982 12028074
1983 11680946
1984 10931117
1985 10558649
1986 11307056
1987 12301303
1988 11185585
1989 10365274
1990 11008496
1991 11692545
1992 11827597
1993 10539951
1994 10355193
1995 11821760
1996 11873595
1997 11084600
1998 10438870
1999 10933567
2000 12171631
2001 11345968
2002 10295920
2003 10802391
2004 11527353
2005 11900576
2006 10784886
2007 10193770
2008 11461363
2009 11801383
2010 11214171
2011 10423629
2012 10492001
2013 11914696
2014 11686385
2015 10458529
2016 10520781
2017 11201346
2018 11921734
2019 11064488
2020 10026003
2021 11057688
2022 11695389
2023 11256766
2024 10532664
2025 10348464
2026 11641085
2027 11692162
2028 10520006
2029 10461036
2030 10938789
2031 11639871
2032 11125034
2033  9962772
2034 10753157
2035 11579620
2036 11332204
2037 10612711
2038 10106377
2039 11322599
2040 11772014
2041 10516505
2042 10131152
2043 10610595
2044 11542980
2045 11326121
2046  9929614
2047 10346277
2048 11383913
2049 11391681
2050 10720978
2051  9877922
2052 10766516
2053 11663343
2054 10709752
2055 10083224
2056 10242962
2057 11188173
2058 11484624
2059 10094561
2060 10023285
2061 11018048
2062 11242927
2063 10770474
2064  9761353
2065 10324793
2066 11449901
2067 10786522
2068 10117407
2069 10090216
2070 10804806
2071 11386205
2072 10218387
2073  9767272
2074 10577548
2075 10983492
2076 10855627
2077  9831441
2078  9981699
2079 11248906
2080 10854378
2081 10023163
2082  9802464
2083 10425014
2084 11209322
2085 10174611
2086  9546949
2087 10436527
2088 10921891
2089 10777499
2090  9763478
2091  9649617
2092 10910281
2093 10789789
2094  9955509
2095  9559000
2096  9978076
2097 11058818
2098 10428152
2099  9427217
2100  9979082
2101 10639426
2102 10839464
2103  9823760
2104  9191676
2105 10410995
2106 10691715
2107  9914204
2108  9428574
2109  9683089
2110 10816971
2111 10422285
2112  9304254
2113  9710558
2114 10334041
2115 10572108
2116  9777850
2117  8939557
2118  9990964
2119 10577749
2120  9937169
2121  9317393
2122  9270231
2123 10486158
2124 10533689
2125  9180480
2126  9156698
2127  9879728
2128 10458526
2129  9874281
2130  8729000
2131  9506665
2132 10373774
2133  9936414
2134  9274480
2135  8904733
2136  9909467
2137 10397659
2138  9237462
2139  8899725
2140  9425397
2141 10151607
2142  9967538
2143  8658030
2144  9022192
2145 10055623
2146  9821507
2147  9137191
2148  8567875
2149  9471366
2150 10294465
2151  9241445
2152  8690982
2153  9092213
2154  9770310
2155  9871487
2156  8601368
2157  8547431
2158  9560946
2159  9654530
2160  9189264
2161  8397535
2162  8924551
2163 10071484
2164  9326000
2165  8438020
2166  8586198
2167  9374437
2168  9797315
2169  8512621
2170  8114064
2171  9219869
2172  9517658
2173  9099979
2174  8234341
2175  8456430
2176  9657361
2177  9235792
2178  8316649
2179  8215346
2180  8780422
2181  9557579
2182  8668898
2183  7849563
2184  8650366
2185  9205807
2186  9084451
2187  8142823
2188  7864182
2189  9132549
2190  9134955
2191  8225324
2192  7976932
2193  8404637
2194  9258646
2195  8606303
2196  7646893
2197  8263796
2198  8774740
2199  8735723
2200  8014836
2201  7551763
2202  8676725
2203  8965627
2204  8149152
2205  7729652
2206  7910037
2207  8888619
2208  8568031
2209  7336912
2210  7687681
2211  8418821
2212  8619515
2213  7968273
2214  7205725
2215  8163866
2216  8744850
2217  8036160
2218  7526857
2219  7451838
2220  8305469
2221  8404587
2222  7249557
2223  7313439
2224  7990377
2225  8372613
2226  7977422
2227  6989681
2228  7620361
2229  8415242
2230  7803262
2231  7199422
2232  7024626
2233  7894449
2234  8254964
2235  7104547
2236  6950602
2237  7646100
2238  8074561
2239  7813424
2240  6727774
2241  7052663
2242  7980058
2243  7614148
2244  7012578
2245  6618580
2246  7343216
2247  8142334
2248  7155004
2249  6549046
2250  7074904
2251  7702098
2252  7690901
2253  6463940
2254  6449622
2255  7593168
2256  7485559
2257  6847071
2258  6349346
2259  6843527
2260  7764632
2261  6987727
2262  6245789
2263  6560455
2264  7117582
2265  7431145
2266  6450187
2267  6077003
2268  7099417
2269  7293428
2270  6771456
2271  6044117
2272  6210096
2273  7329935
2274  6882443
2275  5950062
2276  6130099
2277  6738116
2278  7195635
2279  6292641
2280  5644967
2281  6609065
2282  6950534
2283  6483024
2284  5774052
2285  5695908
2286  6830129
2287  6759613
2288  5775801
2289  5689617
2290  6216842
2291  6955466
2292  6291901
2293  5211363
2294  5905097
2295  6574143
2296  6343367
2297  5588545
2298  5201425
2299  6330974
2300  6617368
2301  5651917
2302  5333448
2303  5636796
2304  6428286
2305  6164292
2306  4986267
2307  5320046
2308  6068249
2309  6140703
2310  5565324
2311  4836141
2312  5675873
2313  6323424
2314  5481702
2315  4978479
2316  5106332
2317  5953093
2318  5997933
2319  4767561
2320  4853975
2321  5660984
2322  5826518
2323  5340419
2324  4484389
2325  5072762
2326  5909077
2327  5302582
2328  4714564
2329  4626943
2330  5390397
2331  5851420
2332  4729701
2333  4388185
2334  5084243
2335  5476302
2336  5186263
2337  4122456
2338  4392964
2339  5466434
2340  5129710
2341  4502855
2342  4275741
2343  4854979
2344  5480470
2345  4545961
2346  4016637
2347  4557339
2348  4941396
2349  4946639
2350  4044160
2351  3949778
2352  4977099
2353  4899908
2354  4281732
2355  3867206
2356  4238476
2357  5067625
2358  4350864
2359  3598262
2360  4071319
2361  4578005
2362  4695435
2363  3827625
2364  3505181
2365  4516122
2366  4587997
2367  3959894
2368  3496454
2369  3661466
2370  4617979
2371  4237850
2372  3354662
2373  3589417
2374  4083215
2375  4442503
2376  3697178
2377  2989403
2378  3868239
2379  4249125
2380  3744636
2381  3186379
2382  3154235
2383  4161005
2384  4068567
2385  3079867
2386  3126339
2387  3564486
2388  3996697
2389  3497208
2390  2625995
2391  3303652
2392  3880265
2393  3540918
2394  2984414
2395  2692774
2396  3607294
2397  3834411
2398  2814812
2399  2624793
2400  3042479
2401  3622458
2402  3305119
2403  2244415
2404  2735673
2405  3531933
2406  3315203
2407  2715501
2408  2230864
2409  3016043
2410  3516970
2411  2575200
2412  2193894
2413  2516015
2414  3194113
2415  3208202
2416  2070554
2417  2141503
2418  3001443
2419  3027896
2420  2477512
2421  1737347
2422  2336619
2423  3211520
2424  2471920
2425  1873609
2426  2029281
2427  2681533
2428  2970788
2429  1899016
2430  1646651
2431  2414654
2432  2598489
2433  2282359
2434  1504705
2435  1774900
2436  2760439
2437  2304720
2438  1608527
2439  1554802
2440  2117252
2441  2631331
2442  1662690
2443  1118959
2444  1885636
2445  2298302
2446  2102552
2447  1223268
2448  1190294
2449  2308734
2450  2141398
2451  1348054
2452  1061108
2453  1449650
2454  2217758
2455  1599740
2456   808022
2457  1312473
2458  1810959
2459  1900891
2460  1117622
2461   659448
2462  1623168
2463  1804296
2464  1111144
2465   719243
2466   922899
2467  1799984
2468  1442914
2469   507931
2470   842638
2471  1356894
2472  1523425
2473   881614
2474   218369
2475  1053064
2476  1458574
2477   886133
2478   440128
2479   435603
2480  1306673
2481  1278070
2482   248431
2483   296783
2484   789952
2485  1145054
2486   707574
2487  -131903
2488   510247
2489  1132518
2490   671316
2491   153698
2492   -48882
2493   738218
2494   987128
2495    18096
2496  -132531
2497   322065
2498   756109
2499   533681
2500  -410974
2501   -55645
2502   700520
2503   404291
2504  -118357
2505  -512332
2506   141672
2507   685521
2508  -167425
2509  -494109
2510  -145890
2511   288465
2512   304646
2513  -626400
2514  -564825
2515   196167
2516    57221
2517  -372783
2518  -826420
2519  -367322
2520   334889
2521  -383702
2522  -881530
2523  -580552
2524  -113038
2525    21916
2526  -949328
2527 -1116503
2528  -234868
2529  -147187
2530  -572671
2531 -1180519
2532  -900169
2533    12684
2534  -511395
2535 -1255925
2536 -1169498
2537  -668940
2538  -229712
2539 -1032083
2540 -1547638
2541  -791903
2542  -491424
2543  -746476
2544 -1394719
2545 -1481519
2546  -542389
2547  -734775
2548 -1506280
2549 -1559777
2550 -1153111
2551  -569452
2552 -1172851
2553 -1900211
2554 -1250124
2555  -840974
2556 -1058329
2557 -1727982
2558 -2006682
2559 -1023030
2560  -921088
2561 -1711498
2562 -1930037
2563 -1625003
2564  -906953
2565 -1290537
2566 -2256031
2567 -1864131
2568 -1322753
2569 -1305375
2570 -1872731
2571 -2399700
2572 -1571019
2573 -1158612
2574 -1856220
2575 -2246094
2576 -2134430
2577 -1375913
2578 -1471957
2579 -2542573
2580 -2401241
2581 -1744081
2582 -1551510
2583 -2009539
2584 -2750652
2585 -2123875
2586 -1485715
2587 -2038705
2588 -2533817
2589 -2631992
2590 -1941843
2591 -1686428
2592 -2650609
2593 -2787111
2594 -2219034
2595 -1907854
2596 -2136471
2597 -2992209
2598 -2676689
2599 -1922606
2600 -2288501
2601 -2790211
2602 -3016389
2603 -2431539
2604 -1927470
2605 -2786790
2606 -3146245
2607 -2654247
2608 -2281228
2609 -2376637
2610 -3271766
2611 -3213557
2612 -2322154
2613 -2435506
2614 -2978096
2615 -3380987
2616 -2956352
2617 -2209111
2618 -2882585
2619 -3500595
2620 -3188184
2621 -2756236
2622 -2578539
2623 -3378688
2624 -3630966
2625 -2799136
2626 -2729487
2627 -3127717
2628 -3591503
2629 -3437455
2630 -2657295
2631 -3080811
2632 -3754424
2633 -3557750
2634 -3143334
2635 -2829472
2636 -3518621
2637 -4012265
2638 -3238995
2639 -3000801
2640 -3379426
2641 -3901930
2642 -3923894
2643 -3029614
2644 -3204894
2645 -4001313
2646 -3929445
2647 -3537036
2648 -3100404
2649 -3652566
2650 -4352519
2651 -3739771
2652 -3345937
2653 -3593738
2654 -4073321
2655 -4296378
2656 -3484839
2657 -3354223
2658 -4123492
2659 -4262329
2660 -4005405
2661 -3461156
2662 -3755689
2663 -4630794
2664 -4222585
2665 -3659126
2666 -3790532
2667 -4233281
2668 -4624400
2669 -3889803
2670 -3567483
2671 -4334915
2672 -4595240
2673 -4404646
2674 -3868250
2675 -3940813
2676 -4810708
2677 -4584691
2678 -3985027
2679 -3992823
2680 -4376811
2681 -4941791
2682 -4422379
2683 -3864466
2684 -4487731
2685 -4875691
2686 -4771663
2687 -4193639
2688 -4036975
2689 -4971695
2690 -5010578
2691 -4337362
2692 -4201236
2693 -4557423
2694 -5265366
2695 -4895569
2696 -4103894
2697 -4552739
2698 -5091732
2699 -5150202
2700 -4611109
2701 -4165274
2702 -5028394
2703 -5410440
2704 -4832821
2705 -4508778
2706 -4647370
2707 -5394840
2708 -5330447
2709 -4451911
2710 -4665036
2711 -5222922
2712 -5421919
2713 -5048149
2714 -4475552
2715 -5135493
2716 -5679794
2717 -5213956
2718 -4828080
2719 -4785660
2720 -5475588
2721 -5693866
2722 -4836105
2723 -4807888
2724 -5390614
2725 -5755908
2726 -5496832
2727 -4701739
2728 -5147400
2729 -5913007
2730 -5569957
2731 -5089937
2732 -4928328
2733 -5585273
2734 -6051178
2735 -5276262
2736 -5036959
2737 -5494723
2738 -5884766
2739 -5877163
2740 -5096225
2741 -5185414
2742 -5958653
2743 -5866442
2744 -5500158
2745 -5189155
2746 -5641750
2747 -6318735
2748 -5704643
2749 -5239461
2750 -5595960
2751 -6032241
2752 -6176307
2753 -5406264
2754 -5297242
2755 -6132877
2756 -6189869
2757 -5835047
2758 -5449867
2759 -5709493
2760 -6469717
2761 -6055216
2762 -5508257
2763 -5726221
2764 -6127516
2765 -6468736
2766 -5850080
2767 -5464594
2768 -6201904
2769 -6458672
2770 -6165656
2771 -5681075
2772 -5717713
2773 -6588332
2774 -6423671
2775 -5759166
2776 -5858992
2777 -6261404
2778 -6739055
2779 -6259038
2780 -5637610
2781 -6224551
2782 -6615152
2783 -6452495
2784 -5996265
2785 -5781965
2786 -6603904
2787 -6762277
2788 -6126946
2789 -6033164
2790 -6312103
2791 -6867409
2792 -6587726
2793 -5851427
2794 -6274706
2795 -6741297
2796 -6685864
2797 -6319533
2798 -6029615
2799 -6727053
2800 -6996183
2801 -6380746
2802 -6208330
2803 -6382343
2804 -6925336
2805 -6864083
2806 -6085236
2807 -6331271
2808 -6898631
2809 -6963978
2810 -6610917
2811 -6104470
2812 -6726098
2813 -7270088
2814 -6685239
2815 -6322795
2816 -6429070
2817 -7005867
2818 -7174754
2819 -6381704
2820 -6432264
2821 -7010318
2822 -7126842
2823 -6897860
2824 -6325774
2825 -6675365
2826 -7330938
2827 -6967389
2828 -6610051
2829 -6570862
2830 -7055230
2831 -7434529
2832 -6704020
2833 -6480818
2834 -7028012
2835 -7281942
2836 -7140339
2837 -6472884
2838 -6672369
2839 -7505639
2840 -7279043
2841 -6815382
2842 -6695932
2843 -7092599
2844 -7606198
2845 -6967164
2846 -6550961
2847 -7023405
2848 -7387839
2849 -7423898
2850 -6774495
2851 -6667148
2852 -7510530
2853 -7543112
2854 -7071261
2855 -6761096
2856 -7020706
2857 -7723446
2858 -7290974
2859 -6673071
2860 -7019135
2861 -7479087
2862 -7684455
2863 -7089994
2864 -6720581
2865 -7465424
2866 -7666049
2867 -7273459
2868 -6913400
2869 -6963777
2870 -7742380
2871 -7629190
2872 -6932531
2873 -7043832
2874 -7464383
2875 -7809830
2876 -7371066
2877 -6787343
2878 -7402507
2879 -7770872
2880 -7459832
2881 -7107084
2882 -7050451
2883 -7764414
2884 -7836443
2885 -7124419
2886 -7111831
2887 -7457813
2888 -7854820
2889 -7592946
2890 -6898803
2891 -7318053
2892 -7864825
2893 -7722478
2894 -7339852
2895 -7030926
2896 -7687236
2897 -8040358
2898 -7351449
2899 -7136492
2900 -7401746
2901 -7881773
2902 -7838803
2903 -7093330
2904 -7321674
2905 -7898826
2906 -7830361
2907 -7520961
2908 -7129602
2909 -7573677
2910 -8054548
2911 -7547415
2912 -7283963
2913 -7432652
2914 -7878459
2915 -8059394
2916 -7320293
2917 -7281756
2918 -7882212
2919 -7950173
2920 -7665813
2921 -7155170
2922 -7486933
2923 -8157384
2924 -7763432
2925 -7372636
2926 -7458008
2927 -7869939
2928 -8163895
2929 -7490887
2930 -7247785
2931 -7808672
2932 -7983418
2933 -7833224
2934 -7313117
2935 -7418515
2936 -8169886
2937 -7976091
2938 -7499715
2939 -7415785
2940 -7753175
2941 -8234504
2942 -7696840
2943 -7252145
2944 -7737642
2945 -8045999
2946 -8003903
2947 -7483029
2948 -7358580
2949 -8077904
2950 -8053909
2951 -7607524
2952 -7462929
2953 -7659969
2954 -8212929
2955 -7887682
2956 -7341088
2957 -7691355
2958 -8040119
2959 -8088630
2960 -7604516
2961 -7308122
2962 -7998132
2963 -8147394
2964 -7674118
2965 -7486664
2966 -7641543
2967 -8239237
2968 -8060846
2969 -7382105
2970 -7620739
2971 -7988694
2972 -8115518
2973 -7734398
2974 -7270864
2975 -7869443
2976 -8237620
2977 -7850659
2978 -7559613
2979 -7549013
2980 -8154376
2981 -8207655
2982 -7469606
2983 -7479083
2984 -7876730
2985 -8148102
2986 -7888532
2987 -7306101
2988 -7768987
2989 -8267486
2990 -7944828
2991 -7609273
2992 -7483293
2993 -8002356
2994 -8257124
2995 -7576694
2996 -7454137
2997 -7796359
2998 -8126668
2999 -8044471
3000 -7384276
3001 -7590037
3002 -8205472
3003 -8032181
3004 -7640453
3005 -7355421
3006 -7835717
3007 -8310695
3008 -7722511
3009 -7404865
3010 -7706662
3011 -8099818
3012 -8147318
3013 -7437683
3014 -7404841
3015 -8060027
3016 -8064408
3017 -7748521
3018 -7362604
3019 -7651946
3020 -8289426
3021 -7892860
3022 -7421504
3023 -7542381
3024 -7932631
3025 -8200772
3026 -7557309
3027 -7267405
3028 -7881276
3029 -8072834
3030 -7855854
3031 -7422608
3032 -7488068
3033 -8154166
3034 -7941770
3035 -7445789
3036 -7470028
3037 -7765934
3038 -8145573
3039 -7674862
3040 -7261211
3041 -7763577
3042 -8024707
3043 -7890919
3044 -7451149
3045 -7320989
3046 -8000949
3047 -7983516
3048 -7455551
3049 -7384896
3050 -7631149
3051 -8098382
3052 -7779507
3053 -7220533
3054 -7590981
3055 -7916290
3056 -7866612
3057 -7473164
3058 -7193184
3059 -7804145
3060 -8002735
3061 -7533844
3062 -7352943
3063 -7466554
3064 -7950594
3065 -7845941
3066 -7197511
3067 -7393296
3068 -7773784
3069 -7829710
3070 -7526554
3071 -7123823
3072 -7636008
3073 -7963635
3074 -7523374
3075 -7296331
3076 -7325954
3077 -7782619
3078 -7833096
3079 -7190127
3080 -7248688
3081 -7648115
3082 -7774673
3083 -7569177
3084 -7070672
3085 -7412322
3086 -7884179
3087 -7526633
3088 -7204416
3089 -7149025
3090 -7605306
3091 -7854710
3092 -7220940
3093 -7106532
3094 -7502052
3095 -7705188
3096 -7574738
3097 -6995337
3098 -7158320
3099 -7721851
3100 -7521529
3101 -7178401
3102 -7034028
3103 -7396282
3104 -7817843
3105 -7279089
3106 -6971029
3107 -7266768
3108 -7526053
3109 -7531969
3110 -6976773
3111 -6946202
3112 -7550363
3113 -7501082
3114 -7170393
3115 -6941979
3116 -7184972
3117 -7683208
3118 -7240937
3119 -6833573
3120 -7094625
3121 -7366222
3122 -7469519
3123 -6953342
3124 -6776776
3125 -7386746
3126 -7468156
3127 -7125263
3128 -6822024
3129 -6931630
3130 -7512792
3131 -7250825
3132 -6715012
3133 -6875969
3134 -7205241
3135 -7440965
3136 -6979677
3137 -6571839
3138 -7116662
3139 -7348583
3140 -7089348
3141 -6720185
3142 -6663567
3143 -7292212
3144 -7269648
3145 -6700390
3146 -6703040
3147 -6959079
3148 -7301748
3149 -7003887
3150 -6447335
3151 -6808838
3152 -7154102
3153 -7027754
3154 -6685906
3155 -6480138
3156 -7044150
3157 -7208037
3158 -6656712
3159 -6516741
3160 -6719928
3161 -7100597
3162 -6956441
3163 -6333940
3164 -6552842
3165 -6981139
3166 -6950451
3167 -6644690
3168 -6296567
3169 -6744739
3170 -7089770
3171 -6610899
3172 -6341583
3173 -6461827
3174 -6864094
3175 -6920235
3176 -6284802
3177 -6317561
3178 -6776110
3179 -6839443
3180 -6580492
3181 -6118925
3182 -6425817
3183 -6918714
3184 -6563500
3185 -6235478
3186 -6240915
3187 -6612649
3188 -6826303
3189 -6260125
3190 -6101746
3191 -6497655
3192 -6641212
3193 -6498384
3194 -6014531
3195 -6128162
3196 -6699588
3197 -6501724
3198 -6144164
3199 -6064732
3200 -6351480
3201 -6680630
3202 -6172855
3203 -5874264
3204 -6236820
3205 -6440479
3206 -6385738
3207 -5933203
3208 -5900720
3209 -6462414
3210 -6388398
3211 -6020945
3212 -5855636
3213 -6042021
3214 -6482291
3215 -6121784
3216 -5697772
3217 -5951452
3218 -6229536
3219 -6297814
3220 -5867978
3221 -5637278
3222 -6153526
3223 -6243607
3224 -5905008
3225 -5681498
3226 -5751063
3227 -6231318
3228 -6052252
3229 -5575232
3230 -5733953
3231 -5987541
3232 -6098959
3233 -5760830
3234 -5417074
3235 -5868625
3236 -6042993
3237 -5762039
3238 -5529207
3239 -5517313
3240 -5996212
3241 -5946921
3242 -5411224
3243 -5463835
3244 -5724044
3245 -5901398
3246 -5641321
3247 -5190332
3248 -5565746
3249 -5893230
3250 -5654222
3251 -5363648
3252 -5257380
3253 -5712478
3254 -5833360
3255 -5265005
3256 -5170420
3257 -5430077
3258 -5707624
3259 -5562586
3260 -5014035
3261 -5241064
3262 -5675756
3263 -5525914
3264 -5222193
3265 -4977268
3266 -5364565
3267 -5655440
3268 -5161340
3269 -4950347
3270 -5149083
3271 -5460040
3272 -5465643
3273 -4891154
3274 -4933959
3275 -5377610
3276 -5337820
3277 -5069221
3278 -4751247
3279 -5017145
3280 -5453262
3281 -5090184
3282 -4763049
3283 -4868521
3284 -5172912
3285 -5305164
3286 -4748820
3287 -4605755
3288 -5064426
3289 -5141764
3290 -4920904
3291 -4556018
3292 -4709956
3293 -5220072
3294 -4964610
3295 -4567257
3296 -4581963
3297 -4850678
3298 -5105849
3299 -4642363
3300 -4335677
3301 -4737172
3302 -4925898
3303 -4814881
3304 -4414602
3305 -4351263
3306 -4878307
3307 -4821856
3308 -4416312
3309 -4311247
3310 -4501423
3311 -4870809
3312 -4553346
3313 -4127180
3314 -4448712
3315 -4675391
3316 -4625999
3317 -4240008
3318 -4063337
3319 -4541044
3320 -4600886
3321 -4220279
3322 -4078943
3323 -4202856
3324 -4607625
3325 -4431345
3326 -3930923
3327 -4099385
3328 -4380878
3329 -4436001
3330 -4094165
3331 -3750497
3332 -4192516
3333 -4422807
3334 -4093937
3335 -3849962
3336 -3873926
3337 -4303065
3338 -4304812
3339 -3755865
3340 -3768333
3341 -4035127
3342 -4183903
3343 -3967456
3344 -3555447
3345 -3847679
3346 -4180782
3347 -3921384
3348 -3657955
3349 -3579271
3350 -3939788
3351 -4078164
3352 -3590711
3353 -3495113
3354 -3750422
3355 -3913567
3356 -3802044
3357 -3367401
3358 -3528592
3359 -3884068
3360 -3711355
3361 -3462709
3362 -3317727
3363 -3602462
3364 -3842850
3365 -3424189
3366 -3235272
3367 -3457596
3368 -3649835
3369 -3616552
3370 -3136145
3371 -3177129
3372 -3614693
3373 -3515566
3374 -3247568
3375 -3051601
3376 -3283769
3377 -3629022
3378 -3253776
3379 -2957551
3380 -3125814
3381 -3347939
3382 -3411367
3383 -2966842
3384 -2837312
3385 -3275274
3386 -3321612
3387 -3091669
3388 -2828511
3389 -2914073
3390 -3336689
3391 -3104739
3392 -2725466
3393 -2789877
3394 -3020695
3395 -3202383
3396 -2812898
3397 -2559403
3398 -2953761
3399 -3083844
3400 -2883803
3401 -2580696
3402 -2568078
3403 -3018077
3404 -2913346
3405 -2508583
3406 -2522609
3407 -2717594
3408 -2961299
3409 -2657453
3410 -2281938
3411 -2594547
3412 -2816248
3413 -2680387
3414 -2359606
3415 -2222523
3416 -2683257
3417 -2755129
3418 -2333431
3419 -2223034
3420 -2378070
3421 -2689847
3422 -2501214
3423 -2021152
3424 -2213772
3425 -2505614
3426 -2478175
3427 -2194979
3428 -1951139
3429 -2330024
3430 -2538470
3431 -2153309
3432 -1958848
3433 -2034990
3434 -2350570
3435 -2313951
3436 -1808780
3437 -1883047
3438 -2209164
3439 -2246824
3440 -2010429
3441 -1688207
3442 -1966975
3443 -2263519
3444 -1935309
3445 -1702847
3446 -1713830
3447 -2010782
3448 -2130135
3449 -1653616
3450 -1564069
3451 -1887975
3452 -2016011
3453 -1856166
3454 -1433385
3455 -1561423
3456 -1969763
3457 -1765468
3458 -1468197
3459 -1391429
3460 -1678873
3461 -1935879
3462 -1497211
3463 -1290435
3464 -1532300
3465 -1686650
3466 -1627740
3467 -1226366
3468 -1219162
3469 -1635760
3470 -1572929
3471 -1309077
3472 -1143064
3473 -1305371
3474 -1636381
3475 -1330494
3476 -1012460
3477 -1183995
3478 -1373704
3479 -1411094
3480 -1046731
3481  -908223
3482 -1326243
3483 -1352243
3484 -1083227
3485  -884966
3486  -968029
3487 -1337834
3488 -1128526
3489  -772921
3490  -879888
3491 -1082678
3492 -1186953
3493  -871460
3494  -627324
3495  -985315
3496 -1091302
3497  -883711
3498  -638422
3499  -621894
3500 -1013251
3501  -950921
3502  -556337
3503  -580792
3504  -770517
3505  -936416
3506  -688503
3507  -346544
3508  -620181
3509  -820955
3510  -660572
3511  -439565
3512  -333848
3513  -688264
3514  -748478
3515  -352711
3516  -300596
3517  -437295
3518  -646127
3519  -486038
3520   -92417
3521  -286523
3522  -555616
3523  -437363
3524  -215749
3525   -62402
3526  -371076
3527  -515664
3528  -136416
3529    -9861
3530  -128475
3531  -348080
3532  -308440
3533   115603
3534    44066
3535  -268328
3536  -248121
3537   -31415
3538   243641
3539    18210
3540  -272662
3541    38381
3542   265835
3543   188540
3544   -66013
3545  -136989
3546   303806
3547   370536
3548    57195
3549    12809
3550   177658
3551   472211
3552   356146
3553     5603
3554   203362
3555   469220
3556   472256
3557   268128
3558    95086
3559   482815
3560   672623
3561   385600
3562   268388
3563   379467
3564   689899
3565   663701
3566   274082
3567   390424
3568   697931
3569   763032
3570   582935
3571   342051
3572   649287
3573   943160
3574   702112
3575   523556
3576   558586
3577   883554
3578   987653
3579   601423
3580   588646
3581   892931
3582  1050914
3583   946338
3584   609644
3585   794621
3586  1151227
3587  1010626
3588   809188
3589   775772
3590  1051963
3591  1284812
3592   949736
3593   827491
3594  1082484
3595  1266887
3596  1232338
3597   907133
3598   956232
3599  1344433
3600  1300652
3601  1107098
3602  1008609
3603  1227710
3604  1540093
3605  1276560
3606  1055334
3607  1249697
3608  1463193
3609  1513948
3610  1199921
3611  1157165
3612  1540571
3613  1588994
3614  1413069
3615  1269829
3616  1387815
3617  1739421
3618  1590676
3619  1323833
3620  1422218
3621  1641579
3622  1795855
3623  1536467
3624  1355064
3625  1704144
3626  1865383
3627  1713873
3628  1514412
3629  1539936
3630  1922180
3631  1880072
3632  1589984
3633  1647604
3634  1834552
3635  2027178
3636  1850273
3637  1609619
3638  1866879
3639  2063103
3640  1971145
3641  1797841
3642  1739994
3643  2078124
3644  2166765
3645  1883395
3646  1858810
3647  2019824
3648  2237327
3649  2130824
3650  1817632
3651  2021317
3652  2287303
3653  2233792
3654  2069025
3655  1955244
3656  2280948
3657  2430860
3658  2148852
3659  2065458
3660  2184221
3661  2423436
3662  2425504
3663  2084995
3664  2173676
3665  2464294
3666  2499404
3667  2348214
3668  2159941
3669  2406448
3670  2659726
3671  2416033
3672  2283430
3673  2362755
3674  2598614
3675  2673040
3676  2363683
3677  2376457
3678  2649842
3679  2718176
3680  2607137
3681  2378219
3682  2547354
3683  2860662
3684  2690449
3685  2510453
3686  2547968
3687  2780700
3688  2938735
3689  2629285
3690  2522358
3691  2801099
3692  2926075
3693  2859965
3694  2608233
3695  2683918
3696  3043704
3697  2975332
3698  2760962
3699  2731628
3700  2911874
3701  3149894
3702  2910645
3703  2715931
3704  2932519
3705  3118527
3706  3132039
3707  2879698
3708  2821415
3709  3189160
3710  3225149
3711  2999790
3712  2915792
3713  3043322
3714  3333616
3715  3189452
3716  2944866
3717  3090278
3718  3287039
3719  3358493
3720  3133043
3721  2988695
3722  3315280
3723  3423749
3724  3241967
3725  3110505
3726  3177351
3727  3493251
3728  3462780
3729  3159728
3730  3234860
3731  3443259
3732  3555901
3733  3381759
3734  3148275
3735  3428920
3736  3629014
3737  3482361
3738  3323054
3739  3319345
3740  3637542
3741  3701265
3742  3399388
3743  3375459
3744  3556795
3745  3724961
3746  3640866
3747  3361108
3748  3534497
3749  3794030
3750  3730763
3751  3563137
3752  3467017
3753  3731448
3754  3890881
3755  3627233
3756  3537775
3757  3687972
3758  3870307
3759  3867422
3760  3582292
3761  3666375
3762  3931921
3763  3919251
3764  3770307
3765  3636400
3766  3828227
3767  4058806
3768  3848355
3769  3720829
3770  3829136
3771  4021282
3772  4083300
3773  3787483
3774  3771842
3775  4054961
3776  4091158
3777  3969150
3778  3799329
3779  3932573
3780  4223472
3781  4084091
3782  3905641
3783  3949155
3784  4123219
3785  4260085
3786  4011648
3787  3906943
3788  4136574
3789  4245692
3790  4188645
3791  3998508
3792  4034219
3793  4353191
3794  4280424
3795  4081156
3796  4079114
3797  4231169
3798  4409695
3799  4225654
3800  4044166
3801  4264144
3802  4395373
3803  4356860
3804  4172772
3805  4144551
3806  4447761
3807  4458032
3808  4256682
3809  4212747
3810  4326132
3811  4545207
3812  4427417
3813  4186142
3814  4351982
3815  4528597
3816  4534821
3817  4355412
3818  4243127
3819  4526658
3820  4627266
3821  4428482
3822  4346450
3823  4422388
3824  4661630
3825  4615748
3826  4346729
3827  4440424
3828  4619758
3829  4676538
3830  4541548
3831  4360427
3832  4596088
3833  4772460
3834  4609540
3835  4492253
3836  4508941
3837  4740616
3838  4785468
3839  4505078
3840  4515210
3841  4705738
3842  4803854
3843  4717621
3844  4505114
3845  4659958
3846  4878531
3847  4768773
3848  4626411
3849  4595970
3850  4812818
3851  4930061
3852  4670708
3853  4606377
3854  4792931
3855  4920596
3856  4879424
3857  4620002
3858  4694589
3859  4973033
3860  4920998
3861  4773938
3862  4675402
3863  4862200
3864  5067919
3865  4858358
3866  4716524
3867  4847651
3868  5005972
3869  5032640
3870  4779521
3871  4751315
3872  5018260
3873  5051406
3874  4928389
3875  4799665
3876  4911814
3877  5155876
3878  5013144
3879  4817186
3880  4904717
3881  5052326
3882  5140976
3883  4920271
3884  4827076
3885  5074007
3886  5149982
3887  5057334
3888  4906531
3889  4944923
3890  5211113
3891  5146417
3892  4922338
3893  4946290
3894  5100503
3895  5254358
3896  5082646
3897  4900299
3898  5110694
3899  5240860
3900  5173502
3901  5013464
3902  4969668
3903  5243877
3904  5261853
3905  5048742
3906  5026419
3907  5140861
3908  5309554
3909  5215563
3910  4993064
3911  5135798
3912  5287211
3913  5265776
3914  5133346
3915  5031608
3916  5260786
3917  5365802
3918  5170841
3919  5114097
3920  5169272
3921  5350988
3922  5322312
3923  5078823
3924  5160796
3925  5323232
3926  5352485
3927  5237909
3928  5099486
3929  5283416
3930  5431857
3931  5274565
3932  5163874
3933  5203252
3934  5369946
3935  5415515
3936  5172483
3937  5181206
3938  5361913
3939  5413166
3940  5340484
3941  5162635
3942  5270756
3943  5480169
3944  5361231
3945  5240963
3946  5231253
3947  5384643
3948  5495930
3949  5278507
3950  5213503
3951  5365971
3952  5461717
3953  5423886
3954  5229823
3955  5265585
3956  5491148
3957  5434658
3958  5305736
3959  5268151
3960  5400866
3961  5551994
3962  5356109
3963  5240755
3964  5386056
3965  5483218
3966  5467392
3967  5287541
3968  5267078
3969  5514584
3970  5500499
3971  5363414
3972  5298992
3973  5380338
3974  5574357
3975  5441582
3976  5274511
3977  5372209
3978  5498754
3979  5539977
3980  5350650
3981  5263381
3982  5493997
3983  5556750
3984  5421437
3985  5307024
3986  5353275
3987  5580702
3988  5519844
3989  5308412
3990  5360160
3991  5492392
3992  5574022
3993  5431042
3994  5270412
3995  5454110
3996  5558256
3997  5461781
3998  5356659
3999  5343290
4000  5551515
4001  5568062
4002  5373632
4003  5359637
4004  5469072
4005  5576237
4006  5480092
4007  5278332
4008  5413277
4009  5569412
4010  5505825
4011  5389946
4012  5327922
4013  5522322
4014  5605822
4015  5401382
4016  5345124
4017  5425551
4018  5565582
4019  5515596
4020  5301344
4021  5378463
4022  5559695
4023  5541620
4024  5416374
4025  5309246
4026  5465051
4027  5603231
4028  5434030
4029  5335211
4030  5386234
4031  5525059
4032  5558115
4033  5343271
4034  5331776
4035  5506195
4036  5541135
4037  5443386
4038  5296487
4039  5400279
4040  5575148
4041  5464591
4042  5337725
4043  5350898
4044  5486712
4045  5566593
4046  5360539
4047  5290552
4048  5456396
4049  5517173
4050  5455660
4051  5292439
4052  5330432
4053  5538908
4054  5481830
4055  5344283
4056  5314627
4057  5418503
4058  5542011
4059  5383621
4060  5252003
4061  5373535
4062  5471627
4063  5465205
4064  5307039
4065  5274924
4066  5483060
4067  5473691
4068  5329916
4069  5274923
4070  5342363
4071  5487128
4072  5391393
4073  5231106
4074  5327050
4075  5422620
4076  5439342
4077  5310928
4078  5220329
4079  5388608
4080  5437665
4081  5301060
4082  5237402
4083  5267364
4084  5433037
4085  5383866
4086  5212663
4087  5267055
4088  5363172
4089  5399861
4090  5287216
4091  5167005
4092  5305887
4093  5406055
4094  5287461
4095  5203357
4096  5206845
4097  5355747
4098  5371197
4099  5179184
4100  5181286
4101  5279446
4102  5347396
4103  5257700
4104  5094842
4105  5210874
4106  5351401
4107  5265151
4108  5160903
4109  5124544
4110  5267859
4111  5331794
4112  5140866
4113  5099817
4114  5187700
4115  5271150
4116  5247203
4117  5067981
4118  5121677
4119  5263631
4120  5223542
4121  5116539
4122  5049796
4123  5148281
4124  5262402
4125  5102095
4126  5018846
4127  5112919
4128  5199457
4129  5200640
4130  5009888
4131  5003785
4132  5169034
4133  5157431
4134  5057856
4135  4960317
4136  5047033
4137  5198058
4138  5077354
4139  4950875
4140  5001215
4141  5097577
4142  5147262
4143  4966706
4144  4892777
4145  5047039
4146  5096504
4147  5013380
4148  4893632
4149  4930902
4150  5099959
4151  5034069
4152  4902555
4153  4896292
4154  4975382
4155  5049316
4156  4911387
4157  4804848
4158  4929158
4159  5010153
4160  4964926
4161  4835811
4162  4808145
4163  4976320
4164  4964423
4165  4816938
4166  4780833
4167  4852331
4168  4966851
4169  4864460
4170  4712079
4171  4809096
4172  4897430
4173  4881217
4174  4763737
4175  4688288
4176  4838930
4177  4887727
4178  4748761
4179  4693465
4180  4720971
4181  4843596
4182  4817002
4183  4631173
4184  4674419
4185  4769640
4186  4782086
4187  4693960
4188  4569375
4189  4703817
4190  4787255
4191  4670560
4192  4590251
4193  4604300
4194  4719196
4195  4720275
4196  4548577
4197  4536923
4198  4638160
4199  4668948
4200  4613211
4201  4478048
4202  4561409
4203  4670540
4204  4589335
4205  4494415
4206  4465583
4207  4562059
4208  4622187
4209  4454719
4210  4416954
4211  4503664
4212  4561277
4213  4524932
4214  4372671
4215  4412933
4216  4549032
4217  4489179
4218  4380786
4219  4331908
4220  4415574
4221  4508056
4222  4378936
4223  4293060
4224  4363450
4225  4427935
4226  4422427
4227  4273369
4228  4248640
4229  4387451
4230  4376394
4231  4278054
4232  4214417
4233  4260076
4234  4374093
4235  4279947
4236  4175783
4237  4216686
4238  4272581
4239  4293400
4240  4165643
4241  4105703
4242  4235627
4243  4255381
4244  4170406
4245  4096109
4246  4101480
4247  4233788
4248  4173368
4249  4033637
4250  4063134
4251  4131878
4252  4166364
4253  4059541
4254  3957077
4255  4077446
4256  4123085
4257  4048984
4258  3955936
4259  3944593
4260  4060778
4261  4054841
4262  3920628
4263  3915603
4264  3965719
4265  4026353
4266  3962855
4267  3816825
4268  3891965
4269  3977318
4270  3928988
4271  3830882
4272  3774163
4273  3905227
4274  3938341
4275  3797509
4276  3759813
4277  3806367
4278  3878016
4279  3831390
4280  3681180
4281  3718739
4282  3805810
4283  3784954
4284  3713213
4285  3629823
4286  3717550
4287  3796775
4288  3672349
4289  3608341
4290  3623922
4291  3713101
4292  3705935
4293  3545971
4294  3544583
4295  3646264
4296  3657727
4297  3572703
4298  3471782
4299  3528091
4300  3637339
4301  3542794
4302  3452003
4303  3456678
4304  3525598
4305  3573077
4306  3427206
4307  3379077
4308  3462664
4309  3497137
4310  3457351
4311  3331894
4312  3337970
4313  3457135
4314  3408198
4315  3316157
4316  3279695
4317  3344633
4318  3405122
4319  3294039
4320  3212929
4321  3278229
4322  3311970
4323  3291274
4324  3188663
4325  3161757
4326  3275964
4327  3265736
4328  3168842
4329  3116845
4330  3155852
4331  3240238
4332  3161467
4333  3043713
4334  3087017
4335  3147747
4336  3144264
4337  3038489
4338  2984987
4339  3090081
4340  3103494
4341  3013751
4342  2959165
4343  2967833
4344  3063277
4345  3006591
4346  2892370
4347  2904148
4348  2962631
4349  2985252
4350  2908094
4351  2804031
4352  2887674
4353  2928065
4354  2873948
4355  2787828
4356  2772807
4357  2873028
4358  2858404
4359  2730075
4360  2722173
4361  2776059
4362  2805588
4363  2742830
4364  2633614
4365  2690144
4366  2748763
4367  2696930
4368  2637091
4369  2593800
4370  2669047
4371  2700745
4372  2573654
4373  2538877
4374  2577304
4375  2632494
4376  2585211
4377  2465019
4378  2484036
4379  2570669
4380  2542748
4381  2465466
4382  2409365
4383  2462893
4384  2524770
4385  2417041
4386  2354498
4387  2380037
4388  2419256
4389  2426938
4390  2308608
4391  2300040
4392  2372752
4393  2364185
4394  2304445
4395  2219051
4396  2259435
4397  2339990
4398  2259254
4399  2176530
4400  2190558
4401  2241154
4402  2263711
4403  2142439
4404  2104134
4405  2183614
4406  2181346
4407  2130619
4408  2052779
4409  2057641
4410  2151702
4411  2102238
4412  2011126
4413  1990127
4414  2035142
4415  2078292
4416  1974265
4417  1895346
4418  1973791
4419  2005078
4420  1964264
4421  1873073
4422  1855438
4423  1958627
4424  1921104
4425  1831776
4426  1806455
4427  1827106
4428  1889395
4429  1823479
4430  1721535
4431  1766628
4432  1806017
4433  1800876
4434  1706795
4435  1653546
4436  1735662
4437  1758291
4438  1653671
4439  1606530
4440  1618988
4441  1692706
4442  1655664
4443  1545973
4444  1564753
4445  1618905
4446  1615620
4447  1533510
4448  1464307
4449  1524300
4450  1568526
4451  1488444
4452  1434249
4453  1420626
4454  1491504
4455  1486875
4456  1369374
4457  1358670
4458  1408944
4459  1427432
4460  1368368
4461  1271476
4462  1309395
4463  1374966
4464  1319947
4465  1249747
4466  1223319
4467  1284364
4468  1304117
4469  1201721
4470  1168286
4471  1200947
4472  1225932
4473  1198194
4474  1099930
4475  1106681
4476  1180061
4477  1144271
4478  1082285
4479  1031603
4480  1068912
4481  1121347
4482  1032538
4483   972010
4484   999019
4485  1027948
4486  1017254
4487   928578
4488   902669
4489   971297
4490   948460
4491   901327
4492   843622
4493   860389
4494   923093
4495   860365
4496   782047
4497   792733
4498   822859
4499   839759
4500   745320
4501   696097
4502   758132
4503   768160
4504   716641
4505   658775
4506   660070
4507   723562
4508   684583
4509   599879
4510   596333
4511   624146
4512   643079
4513   570442
4514   504858
4515   559297
4516   582691
4517   541034
4518   481783
4519   457535
4520   516597
4521   505335
4522   428475
4523   403537
4524   418975
4525   454581
4526   395372
4527   320767
4528   352878
4529   387591
4530   359441
4531   300151
4532   252705
4533   315352
4534   320342
4535   244409
4536   214872
4537   222272
4538   256519
4539   229751
4540   140297
4541   146120
4542   186428
4543   173349
4544   126315
4545    67709
4546   110650
4547   139572
4548    71722
4549    27334
4550    29010
4551    61021
4552    49737
4553   -27503
4554   -56077
4555    -9469
4556    -9706
4557   -49512
4558  -119025
4559   -97527
4560   -48743
4561  -108009
4562  -157100
4563  -163137
4564  -145398
4565  -129578
4566  -205749
4567  -240193
4568  -212368
4569  -188996
4570  -227192
4571  -292895
4572  -293884
4573  -240739
4574  -275050
4575  -341034
4576  -364638
4577  -339146
4578  -307671
4579  -369768
4580  -427133
4581  -407063
4582  -377835
4583  -390953
4584  -469385
4585  -501549
4586  -443258
4587  -445931
4588  -507324
4589  -546604
4590  -538877
4591  -491025
4592  -533524
4593  -606433
4594  -595956
4595  -575730
4596  -578201
4597  -638177
4598  -676125
4599  -639162
4600  -624937
4601  -678351
4602  -715672
4603  -722874
4604  -678346
4605  -708670
4606  -788041
4607  -786128
4608  -765710
4609  -755932
4610  -797741
4611  -861513
4612  -825378
4613  -805310
4614  -842191
4615  -896555
4616  -913014
4617  -869893
4618  -877473
4619  -945603
4620  -970101
4621  -956073
4622  -934558
4623  -967139
4624 -1032228
4625 -1018836
4626  -985873
4627 -1009871
4628 -1066755
4629 -1095112
4630 -1069948
4631 -1047506
4632 -1101151
4633 -1140050
4634 -1133913
4635 -1113187
4636 -1123096
4637 -1191667
4638 -1196918
4639 -1179739
4640 -1182558
4641 -1225715
4642 -1266201
4643 -1243214
4644 -1214667
4645 -1271121
4646 -1317148
4647 -1311952
4648 -1293858
4649 -1294594
4650 -1366583
4651 -1382058
4652 -1348538
4653 -1345169
4654 -1380996
4655 -1429334
4656 -1426364
4657 -1391227
4658 -1431843
4659 -1476616
4660 -1491719
4661 -1466310
4662 -1462737
4663 -1512299
4664 -1549626
4665 -1518487
4666 -1518169
4667 -1541056
4668 -1592709
4669 -1603647
4670 -1560098
4671 -1586722
4672 -1636864
4673 -1651282
4674 -1640865
4675 -1617780
4676 -1664209
4677 -1712407
4678 -1687826
4679 -1680466
4680 -1699104
4681 -1744823
4682 -1770738
4683 -1730364
4684 -1741476
4685 -1792208
4686 -1810351
4687 -1807025
4688 -1782573
4689 -1809152
4690 -1871727
4691 -1859648
4692 -1839810
4693 -1850213
4694 -1892526
4695 -1931946
4696 -1895076
4697 -1891257
4698 -1934245
4699 -1966737
4700 -1968864
4701 -1942604
4702 -1955871
4703 -2016211
4704 -2024411
4705 -2008770
4706 -2005451
4707 -2033308
4708 -2089451
4709 -2056054
4710 -2043679
4711 -2079752
4712 -2111275
4713 -2125364
4714 -2102677
4715 -2103527
4716 -2160248
4717 -2176257
4718 -2153530
4719 -2153792
4720 -2178508
4721 -2227433
4722 -2224080
4723 -2198708
4724 -2217509
4725 -2255994
4726 -2278845
4727 -2257889
4728 -2239196
4729 -2291680
4730 -2325051
4731 -2313271
4732 -2303342
4733 -2311619
4734 -2369893
4735 -2373912
4736 -2351115
4737 -2360488
4738 -2384931
4739 -2420995
4740 -2415143
4741 -2385308
4742 -2430529
4743 -2461712
4744 -2454358
4745 -2456838
4746 -2447825
4747 -2492569
4748 -2522854
4749 -2489667
4750 -2495090
4751 -2526278
4752 -2557150
4753 -2568416
4754 -2530163
4755 -2555505
4756 -2599503
4757 -2593414
4758 -2589217
4759 -2588137
4760 -2618448
4761 -2645811
4762 -2628105
4763 -2624586
4764 -2644491
4765 -2677697
4766 -2702037
4767 -2667783
4768 -2680268
4769 -2719728
4770 -2732369
4771 -2728449
4772 -2715918
4773 -2740451
4774 -2775806
4775 -2769915
4776 -2761897
4777 -2776398
4778 -2797866
4779 -2824806
4780 -2800937
4781 -2799635
4782 -2840038
4783 -2854600
4784 -2850530
4785 -2834113
4786 -2850971
4787 -2899915
4788 -2895533
4789 -2881232
4790 -2890800
4791 -2909990
4792 -2939664
4793 -2926614
4794 -2926040
4795 -2941574
4796 -2970994
4797 -2976959
4798 -2962804
4799 -2972093
4800 -3006892
4801 -3027998
4802 -3008610
4803 -3008295
4804 -3024413
4805 -3055474
4806 -3053253
4807 -3032078
4808 -3058438
4809 -3079777
4810 -3088905
4811 -3082664
4812 -3076268
4813 -3112907
4814 -3136689
4815 -3123020
4816 -3111918
4817 -3126917
4818 -3161197
4819 -3170315
4820 -3141577
4821 -3155721
4822 -3191557
4823 -3204781
4824 -3194212
4825 -3182088
4826 -3203174
4827 -3238165
4828 -3236828
4829 -3222597
4830 -3233575
4831 -3258986
4832 -3277001
4833 -3259308
4834 -3261385
4835 -3282988
4836 -3297475
4837 -3301139
4838 -3291753
4839 -3300396
4840 -3336976
4841 -3337717
4842 -3328828
4843 -3330267
4844 -3355514
4845 -3374339
4846 -3358699
4847 -3356214
4848 -3363686
4849 -3398267
4850 -3400141
4851 -3382726
4852 -3391504
4853 -3433832
4854 -3429584
4855 -3423314
4856 -3418053
4857 -3440091
4858 -3464273
4859 -3456852
4860 -3447648
4861 -3460121
4862 -3480563
4863 -3488670
4864 -3479203
4865 -3470944
4866 -3503237
4867 -3512159
4868 -3510386
4869 -3505381
4870 -3515484
4871 -3544480
4872 -3538618
4873 -3528722
4874 -3544856
4875 -3557960
4876 -3578143
4877 -3564704
4878 -3552209
4879 -3575713
4880 -3594970
4881 -3594990
4882 -3581272
4883 -3592093
4884 -3615153
4885 -3628448
4886 -3611808
4887 -3611679
4888 -3625468
4889 -3649103
4890 -3647500
4891 -3638757
4892 -3641146
4893 -3670091
4894 -3668277
4895 -3664300
4896 -3660247
4897 -3683719
4898 -3701060
4899 -3683496
4900 -3687759
4901 -3688341
4902 -3711452
4903 -3723575
4904 -3706866
4905 -3714330
4906 -3729637
4907 -3744423
4908 -3740647
4909 -3721886
4910 -3744876
4911 -3767180
4912 -3756645
4913 -3752246
4914 -3759149
4915 -3772959
4916 -3795183
4917 -3776690
4918 -3766977
4919 -3788482
4920 -3800170
4921 -3802679
4922 -3785383
4923 -3790144
4924 -3827380
4925 -3820403
4926 -3809603
4927 -3810766
4928 -3824074
4929 -3847334
4930 -3835690
4931 -3820972
4932 -3839741
4933 -3843638
4934 -3856125
4935 -3844950
4936 -3844346
4937 -3873689
4938 -3872986
4939 -3863960
4940 -3853493
4941 -3865903
4942 -3895327
4943 -3890478
4944 -3870812
4945 -3881489
4946 -3900072
4947 -3904432
4948 -3893552
4949 -3882599
4950 -3906217
4951 -3915315
4952 -3905910
4953 -3907961
4954 -3908110
4955 -3928433
4956 -3929682
4957 -3913274
4958 -3919644
4959 -3930876
4960 -3945663
4961 -3940883
4962 -3921286
4963 -3943230
4964 -3955030
4965 -3950290
4966 -3936902
4967 -3937005
4968 -3961995
4969 -3977690
4970 -3947299
4971 -3952460
4972 -3961080
4973 -3974265
4974 -3978426
4975 -3956766
4976 -3970105
4977 -3987063
4978 -3985331
4979 -3982301
4980 -3962677
4981 -3975559
4982 -4002263
4983 -3987388
4984 -3978029
4985 -3979500
4986 -3995239
4987 -4018631
4988 -3987507
4989 -3987162
4990 -4000932
4991 -4009564
4992 -4012138
4993 -3985344
4994 -3997092
4995 -4021417
4996 -4011247
4997 -3995460
4998 -4004532
4999 -4010395
5000 -4036711
5001 -4009006
5002 -3997025
5003 -4016147
5004 -4020986
5005 -4023367
5006 -4007856
5007 -4003442
5008 -4037067
5009 -4030452
5010 -4014334
5011 -4012478
5012 -4018161
5013 -4036426
5014 -4030942
5015 -4009025
5016 -4024666
5017 -4031729
5018 -4041988
5019 -4025329
5020 -4011568
5021 -4037186
5022 -4042525
5023 -4032204
5024 -4014996
5025 -4021785
5026 -4035419
5027 -4038732
5028 -4010490
5029 -4022784
5030 -4035186
5031 -4043423
5032 -4026918
5033 -4011095
5034 -4036237
5035 -4045722
5036 -4034911
5037 -4014860
5038 -4014363
5039 -4035226
5040 -4047686
5041 -4018903
5042 -4016549
5043 -4024942
5044 -4040465
5045 -4028808
5046 -4007963
5047 -4022330
5048 -4036828
5049 -4029459
5050 -4018775
5051 -4008091
5052 -4025960
5053 -4041199
5054 -4010506
5055 -3998713
5056 -4017449
5057 -4021638
5058 -4028052
5059 -3999535
5060 -3993314
5061 -4027250
5062 -4024202
5063 -4005356
5064 -3991899
5065 -4004458
5066 -4026803
5067 -4001485
5068 -3984023
5069 -3984509
5070 -4011002
5071 -4013397
5072 -3979251
5073 -3980526
5074 -3994745
5075 -3999078
5076 -3992723
5077 -3972248
5078 -3971014
5079 -3995665
5080 -3983418
5081 -3968071
5082 -3969569
5083 -3975210
5084 -3993960
5085 -3966338
5086 -3950543
5087 -3974648
5088 -3974626
5089 -3966695
5090 -3942277
5091 -3948152
5092 -3968744
5093 -3958438
5094 -3940095
5095 -3935467
5096 -3941637
5097 -3965739
5098 -3939729
5099 -3911293
5100 -3935569
5101 -3942840
5102 -3940381
5103 -3924994
5104 -3901029
5105 -3935613
5106 -3934825
5107 -3908660
5108 -3898451
5109 -3901921
5110 -3922570
5111 -3911850
5112 -3879617
5113 -3889549
5114 -3903949
5115 -3913221
5116 -3888385
5117 -3860404
5118 -3882680
5119 -3897612
5120 -3872388
5121 -3857316
5122 -3850774
5123 -3876066
5124 -3884660
5125 -3840999
5126 -3840868
5127 -3858416
5128 -3863611
5129 -3838804
5130 -3812395
5131 -3819350
5132 -3854778
5133 -3832476
5134 -3815439
5135 -3798474
5136 -3825000
5137 -3836012
5138 -3793914
5139 -3782264
5140 -3800932
5141 -3810987
5142 -3798838
5143 -3761041
5144 -3762397
5145 -3790283
5146 -3789916
5147 -3765535
5148 -3739673
5149 -3756582
5150 -3786697
5151 -3747203
5152 -3727685
5153 -3730655
5154 -3743838
5155 -3746405
5156 -3714989
5157 -3701716
5158 -3726096
5159 -3728658
5160 -3706820
5161 -3688071
5162 -3688192
5163 -3718935
5164 -3698493
5165 -3673821
5166 -3661247
5167 -3677784
5168 -3698622
5169 -3653629
5170 -3633576
5171 -3670496
5172 -3662305
5173 -3648095
5174 -3627562
5175 -3613909
5176 -3653979
5177 -3631662
5178 -3603104
5179 -3597436
5180 -3605076
5181 -3625960
5182 -3593479
5183 -3559938
5184 -3585097
5185 -3597130
5186 -3581297
5187 -3553892
5188 -3537348
5189 -3574123
5190 -3573764
5191 -3533590
5192 -3520361
5193 -3522817
5194 -3546161
5195 -3525918
5196 -3482724
5197 -3499535
5198 -3518223
5199 -3507684
5200 -3485509
5201 -3457128
5202 -3479530
5203 -3497393
5204 -3459320
5205 -3437675
5206 -3437017
5207 -3463559
5208 -3461712
5209 -3406952
5210 -3414901
5211 -3435295
5212 -3430853
5213 -3403339
5214 -3365963
5215 -3391087
5216 -3414421
5217 -3377669
5218 -3355703
5219 -3356513
5220 -3368351
5221 -3380117
5222 -3329886
5223 -3321176
5224 -3340324
5225 -3343960
5226 -3327524
5227 -3284674
5228 -3295091
5229 -3324248
5230 -3303409
5231 -3274575
5232 -3263943
5233 -3277013
5234 -3291882
5235 -3248602
5236 -3225728
5237 -3239920
5238 -3247810
5239 -3248346
5240 -3198507
5241 -3191251
5242 -3235552
5243 -3216352
5244 -3183376
5245 -3164671
5246 -3165740
5247 -3195685
5248 -3153171
5249 -3125297
5250 -3141773
5251 -3159472
5252 -3155049
5253 -3107052
5254 -3089062
5255 -3122194
5256 -3122338
5257 -3081763
5258 -3060078
5259 -3065976
5260 -3102609
5261 -3067036
5262 -3026227
5263 -3038876
5264 -3043482
5265 -3060045
5266 -3006557
5267 -2977314
5268 -3014730
5269 -3017017
5270 -2995725
5271 -2951137
5272 -2949471
5273 -2990951
5274 -2981816
5275 -2929917
5276 -2927430
5277 -2934630
5278 -2956693
5279 -2923489
5280 -2863789
5281 -2900249
5282 -2923032
5283 -2898022
5284 -2859062
5285 -2840115
5286 -2878212
5287 -2873039
5288 -2820973
5289 -2812391
5290 -2816629
5291 -2841122
5292 -2816498
5293 -2767563
5294 -2779027
5295 -2807680
5296 -2788679
5297 -2761685
5298 -2724408
5299 -2751915
5300 -2769583
5301 -2717165
5302 -2690494
5303 -2700678
5304 -2731437
5305 -2714892
5306 -2651286
5307 -2649516
5308 -2683475
5309 -2674457
5310 -2640017
5311 -2596317
5312 -2620862
5313 -2652121
5314 -2614742
5315 -2580184
5316 -2573356
5317 -2595451
5318 -2604865
5319 -2548298
5320 -2525125
5321 -2551239
5322 -2552310
5323 -2537859
5324 -2485253
5325 -2487509
5326 -2534832
5327 -2506514
5328 -2464956
5329 -2443059
5330 -2465488
5331 -2487898
5332 -2431074
5333 -2401750
5334 -2426790
5335 -2440544
5336 -2416697
5337 -2371663
5338 -2356641
5339 -2398724
5340 -2384441
5341 -2339850
5342 -2320439
5343 -2326231
5344 -2361989
5345 -2328367
5346 -2274395
5347 -2291947
5348 -2310556
5349 -2305383
5350 -2251747
5351 -2221726
5352 -2259970
5353 -2266732
5354 -2222032
5355 -2198517
5356 -2192069
5357 -2233243
5358 -2206764
5359 -2147372
5360 -2152852
5361 -2173721
5362 -2171447
5363 -2135596
5364 -2094630
5365 -2124877
5366 -2136687
5367 -2100444
5368 -2066935
5369 -2061836
5370 -2093795
5371 -2084099
5372 -2013433
5373 -2019498
5374 -2038208
5375 -2035923
5376 -2009516
5377 -1962585
5378 -1986513
5379 -2009486
5380 -1978725
5381 -1937519
5382 -1921296
5383 -1947949
5384 -1964499
5385 -1892779
5386 -1877822
5387 -1896969
5388 -1912310
5389 -1898000
5390 -1826315
5391 -1834815
5392 -1874243
5393 -1844977
5394 -1811363
5395 -1775127
5396 -1803251
5397 -1823662
5398 -1774604
5399 -1744743
5400 -1745651
5401 -1765612
5402 -1767304
5403 -1696865
5404 -1689699
5405 -1726965
5406 -1712860
5407 -1675697
5408 -1636178
5409 -1658223
5410 -1693595
5411 -1639132
5412 -1589414
5413 -1605549
5414 -1627206
5415 -1622501
5416 -1557182
5417 -1539786
5418 -1578230
5419 -1578809
5420 -1550621
5421 -1500845
5422 -1496029
5423 -1557300
5424 -1514535
5425 -1452449
5426 -1455590
5427 -1475902
5428 -1499251
5429 -1440559
5430 -1393218
5431 -1427584
5432 -1439855
5433 -1421999
5434 -1364431
5435 -1348687
5436 -1397358
5437 -1383560
5438 -1325566
5439 -1306379
5440 -1321377
5441 -1358722
5442 -1309064
5443 -1245668
5444 -1275751
5445 -1293798
5446 -1289279
5447 -1224754
5448 -1196437
5449 -1243703
5450 -1248043
5451 -1189853
5452 -1161838
5453 -1164333
5454 -1206553
5455 -1176675
5456 -1105969
5457 -1119325
5458 -1149857
5459 -1146211
5460 -1100636
5461 -1046070
5462 -1086558
5463 -1113343
5464 -1054930
5465 -1025477
5466 -1010642
5467 -1054136
5468 -1044389
5469  -972234
5470  -957554
5471  -990340
5472 -1005715
5473  -972738
5474  -897257
5475  -921021
5476  -968952
5477  -928216
5478  -883005
5479  -863064
5480  -889597
5481  -910961
5482  -840417
5483  -820541
5484  -836776
5485  -852124
5486  -832725
5487  -760025
5488  -759913
5489  -809456
5490  -780358
5491  -743089
5492  -715504
5493  -741041
5494  -764754
5495  -701547
5496  -662249
5497  -684679
5498  -703752
5499  -689098
5500  -622810
5501  -611379
5502  -657574
5503  -646340
5504  -607657
5505  -560322
5506  -580882
5507  -625005
5508  -570646
5509  -522853
5510  -517411
5511  -544100
5512  -551275
5513  -481949
5514  -448308
5515  -502838
5516  -506303
5517  -472672
5518  -424864
5519  -417636
5520  -474512
5521  -436960
5522  -374892
5523  -375301
5524  -396968
5525  -415087
5526  -362383
5527  -308747
5528  -346112
5529  -354790
5530  -321983
5531  -278036
5532  -262814
5533  -317736
5534  -304109
5535  -235997
5536  -223172
5537  -243824
5538  -268604
5539  -220352
5540  -147940
5541  -191953
5542  -214557
5543  -180945
5544  -138449
5545  -105514
5546  -162117
5547  -164130
5548   -95886
5549   -70651
5550   -82336
5551  -121889
5552   -88691
5553   -12459
5554   -28859
5555   -64686
5556   -52526
5557    -7205
5558    45399
5559    -3391
5560   -29155
5561    37167
5562    80833
5563    79218
5564    27380
5565    42418
5566   133295
5567   119720
5568    83676
5569    90543
5570   124878
5571   184691
5572   157134
5573   117787
5574   166839
5575   219389
5576   223137
5577   187758
5578   176720
5579   258256
5580   284014
5581   245360
5582   228297
5583   260516
5584   337445
5585   327049
5586   259780
5587   298779
5588   351564
5589   374778
5590   347451
5591   309063
5592   383558
5593   425531
5594   396850
5595   379503
5596   385879
5597   466723
5598   471260
5599   419374
5600   428484
5601   482635
5602   518048
5603   504272
5604   452037
5605   506339
5606   577317
5607   551976
5608   522794
5609   519306
5610   588341
5611   626210
5612   572493
5613   569541
5614   622564
5615   657949
5616   658203
5617   599500
5618   627348
5619   704117
5620   698719
5621   671493
5622   653597
5623   714783
5624   772708
5625   718936
5626   698995
5627   747001
5628   786999
5629   803913
5630   745912
5631   758875
5632   836080
5633   842269
5634   824441
5635   789955
5636   838223
5637   910510
5638   869387
5639   837733
5640   871867
5641   917191
5642   953348
5643   900035
5644   881113
5645   959842
5646   989185
5647   969741
5648   936204
5649   959501
5650  1038691
5651  1022014
5652   985797
5653   994417
5654  1041897
5655  1090503
5656  1041098
5657  1021958
5658  1083188
5659  1115940
5660  1104585
5661  1070003
5662  1072198
5663  1159843
5664  1162519
5665  1121083
5666  1134197
5667  1167545
5668  1227992
5669  1191712
5670  1140585
5671  1201636
5672  1250319
5673  1253561
5674  1215370
5675  1199353
5676  1282341
5677  1309228
5678  1265863
5679  1254787
5680  1282618
5681  1350334
5682  1334201
5683  1276221
5684  1310879
5685  1371762
5686  1380948
5687  1359037
5688  1319233
5689  1396735
5690  1438878
5691  1394160
5692  1377744
5693  1405293
5694  1455630
5695  1469663
5696  1406410
5697  1439364
5698  1499217
5699  1512672
5700  1495721
5701  1444550
5702  1504276
5703  1569680
5704  1530002
5705  1504387
5706  1516707
5707  1579655
5708  1615317
5709  1541470
5710  1536260
5711  1607692
5712  1637855
5713  1624174
5714  1568377
5715  1601438
5716  1686714
5717  1668177
5718  1631765
5719  1624195
5720  1679323
5721  1743480
5722  1677785
5723  1654134
5724  1704407
5725  1747736
5726  1758508
5727  1701993
5728  1708527
5729  1794746
5730  1795658
5731  1759174
5732  1735341
5733  1774705
5734  1862611
5735  1811215
5736  1763046
5737  1808851
5738  1855855
5739  1890280
5740  1833689
5741  1807812
5742  1900494
5743  1917336
5744  1882047
5745  1861698
5746  1878768
5747  1966130
5748  1942317
5749  1885886
5750  1906961
5751  1961821
5752  2008587
5753  1955103
5754  1910918
5755  1983970
5756  2020687
5757  2000283
5758  1970989
5759  1969402
5760  2058013
5761  2071225
5762  2001665
5763  2007999
5764  2060524
5765  2107605
5766  2081846
5767  2025266
5768  2074413
5769  2133436
5770  2116555
5771  2087301
5772  2073648
5773  2150135
5774  2181585
5775  2117074
5776  2109286
5777  2149450
5778  2205427
5779  2199771
5780  2123745
5781  2169440
5782  2241160
5783  2229599
5784  2199225
5785  2171109
5786  2239037
5787  2288743
5788  2229885
5789  2214494
5790  2233680
5791  2288257
5792  2313020
5793  2235725
5794  2255212
5795  2319100
5796  2332485
5797  2312264
5798  2264670
5799  2314670
5800  2378842
5801  2342837
5802  2314278
5803  2332960
5804  2382583
5805  2408366
5806  2352155
5807  2338664
5808  2400296
5809  2418053
5810  2416104
5811  2359309
5812  2386473
5813  2479777
5814  2452014
5815  2402969
5816  2415794
5817  2462388
5818  2510406
5819  2448308
5820  2415411
5821  2481108
5822  2519478
5823  2514423
5824  2460977
5825  2468972
5826  2550369
5827  2545422
5828  2496382
5829  2491428
5830  2527069
5831  2602032
5832  2552863
5833  2502445
5834  2559001
5835  2605595
5836  2608330
5837  2549985
5838  2540301
5839  2620171
5840  2638598
5841  2591597
5842  2578596
5843  2595847
5844  2681825
5845  2659237
5846  2578721
5847  2627372
5848  2669553
5849  2691134
5850  2647524
5851  2601091
5852  2689955
5853  2728854
5854  2672094
5855  2656998
5856  2664471
5857  2740385
5858  2750879
5859  2663806
5860  2679367
5861  2737493
5862  2774303
5863  2727832
5864  2670304
5865  2743566
5866  2800190
5867  2770035
5868  2728084
5869  2711780
5870  2803820
5871  2831335
5872  2747154
5873  2739644
5874  2784171
5875  2845327
5876  2831253
5877  2752418
5878  2787474
5879  2865571
5880  2848018
5881  2812836
5882  2786741
5883  2839890
5884  2898658
5885  2837578
5886  2812628
5887  2845145
5888  2907237
5889  2913480
5890  2829430
5891  2839018
5892  2916940
5893  2912615
5894  2889029
5895  2843012
5896  2888338
5897  2970413
5898  2913666
5899  2873114
5900  2904422
5901  2945579
5902  2978509
5903  2903498
5904  2887841
5905  2963582
5906  2985517
5907  2951455
5908  2900434
5909  2938677
5910  3016365
5911  2987015
5912  2933452
5913  2939119
5914  2983106
5915  3034154
5916  2971529
5917  2925742
5918  3006621
5919  3030370
5920  3017949
5921  2974327
5922  2962876
5923  3053721
5924  3051443
5925  2980081
5926  2989254
5927  3022720
5928  3082395
5929  3041569
5930  2981636
5931  3034404
5932  3073943
5933  3064749
5934  3021016
5935  2998153
5936  3086955
5937  3109887
5938  3043111
5939  3037209
5940  3064833
5941  3117649
5942  3103189
5943  3025706
5944  3067109
5945  3120599
5946  3124030
5947  3073263
5948  3036581
5949  3112035
5950  3156334
5951  3101879
5952  3073318
5953  3090686
5954  3155385
5955  3158097
5956  3073210
5957  3095973
5958  3147790
5959  3166645
5960  3132988
5961  3065477
5962  3128260
5963  3188627
5964  3150363
5965  3114650
5966  3105564
5967  3165280
5968  3196529
5969  3114136
5970  3109845
5971  3173829
5972  3190450
5973  3175310
5974  3104112
5975  3147042
5976  3215868
5977  3184285
5978  3148024
5979  3128489
5980  3184772
5981  3238234
5982  3159896
5983  3127235
5984  3185046
5985  3216177
5986  3209873
5987  3127506
5988  3131846
5989  3229578
5990  3222215
5991  3177901
5992  3144365
5993  3195314
5994  3268781
5995  3201813
5996  3149647
5997  3185210
5998  3218945
5999  3249924
6000  3176584
6001  3151816
6002  3239947
6003  3252954
6004  3209478
6005  3170206
6006  3197785
6007  3275744
6008  3236444
6009  3163045
6010  3193435
6011  3229354
6012  3270959
6013  3202664
6014  3155875
6015  3239398
6016  3272764
6017  3228648
6018  3188260
6019  3181925
6020  3272109
6021  3258627
6022  3185490
6023  3195454
6024  3237891
6025  3291859
6026  3237196
6027  3166736
6028  3223044
6029  3274639
6030  3245632
6031  3199136
6032  3175445
6033  3270091
6034  3285715
6035  3203972
6036  3188927
6037  3224802
6038  3286040
6039  3257329
6040  3166660
6041  3204915
6042  3268881
6043  3263565
6044  3218699
6045  3170403
6046  3242099
6047  3300198
6048  3223956
6049  3191417
6050  3205055
6051  3260561
6052  3277605
6053  3181530
6054  3195883
6055  3260069
6056  3263009
6057  3233980
6058  3171206
6059  3216825
6060  3285877
6061  3221304
6062  3184641
6063  3187142
6064  3257590
6065  3277505
6066  3188437
6067  3178240
6068  3246212
6069  3259938
6070  3233754
6071  3161144
6072  3189661
6073  3277720
6074  3231662
6075  3178417
6076  3180438
6077  3221723
6078  3275702
6079  3198443
6080  3162994
6081  3211335
6082  3239720
6083  3230761
6084  3155021
6085  3154582
6086  3252559
6087  3222623
6088  3180249
6089  3161542
6090  3193813
6091  3249545
6092  3192469
6093  3139177
6094  3180701
6095  3223540
6096  3227796
6097  3151289
6098  3134153
6099  3215271
6100  3216090
6101  3150393
6102  3129682
6103  3151392
6104  3222587
6105  3180992
6106  3111865
6107  3140907
6108  3192310
6109  3213877
6110  3145229
6111  3091475
6112  3174001
6113  3197745
6114  3153689
6115  3114593
6116  3111590
6117  3190006
6118  3178519
6119  3099035
6120  3111671
6121  3154060
6122  3180470
6123  3132150
6124  3062416
6125  3127672
6126  3170988
6127  3124331
6128  3087992
6129  3067427
6130  3151560
6131  3159529
6132  3076130
6133  3066253
6134  3095339
6135  3136671
6136  3110240
6137  3031325
6138  3066783
6139  3135369
6140  3107454
6141  3061684
6142  3026689
6143  3094261
6144  3138700
6145  3046598
6146  3017022
6147  3044402
6148  3104130
6149  3089497
6150  2998684
6151  3010417
6152  3097441
6153  3077923
6154  3030634
6155  2975739
6156  3023313
6157  3098657
6158  3022099
6159  2986639
6160  2995051
6161  3045532
6162  3057648
6163  2964699
6164  2950711
6165  3015614
6166  3034202
6167  2996617
6168  2929885
6169  2958034
6170  3045277
6171  3003428
6172  2936645
6173  2932176
6174  2989208
6175  3018828
6176  2933077
6177  2898061
6178  2957216
6179  2979326
6180  2967796
6181  2892676
6182  2891764
6183  2986357
6184  2954372
6185  2883283
6186  2865272
6187  2910574
6188  2963058
6189  2895396
6190  2830222
6191  2885179
6192  2926378
6193  2920868
6194  2853205
6195  2818645
6196  2906422
6197  2910405
6198  2845892
6199  2814286
6200  2826924
6201  2902736
6202  2869361
6203  2784256
6204  2815193
6205  2860112
6206  2867749
6207  2805058
6208  2754188
6209  2821756
6210  2856631
6211  2799804
6212  2756827
6213  2767166
6214  2839769
6215  2813826
6216  2726095
6217  2743076
6218  2783380
6219  2800872
6220  2750411
6221  2682934
6222  2746353
6223  2793578
6224  2740975
6225  2697907
6226  2683590
6227  2753126
6228  2761399
6229  2672390
6230  2656229
6231  2706560
6232  2735950
6233  2700475
6234  2624190
6235  2666115
6236  2724633
6237  2680678
6238  2628305
6239  2603699
6240  2655251
6241  2701069
6242  2615448
6243  2584986
6244  2625649
6245  2649401
6246  2650168
6247  2561319
6248  2565781
6249  2632925
6250  2620799
6251  2566086
6252  2525492
6253  2574486
6254  2624526
6255  2556712
6256  2513626
6257  2540911
6258  2578551
6259  2581983
6260  2485150
6261  2478659
6262  2554776
6263  2543861
6264  2500170
6265  2449119
6266  2486459
6267  2558036
6268  2494592
6269  2423203
6270  2434853
6271  2487646
6272  2514317
6273  2424641
6274  2378668
6275  2460074
6276  2478132
6277  2430987
6278  2381164
6279  2371747
6280  2454188
6281  2424684
6282  2353123
6283  2347235
6284  2387495
6285  2430641
6286  2362413
6287  2287611
6288  2360209
6289  2386413
6290  2359671
6291  2297776
6292  2271968
6293  2362370
6294  2359290
6295  2273771
6296  2263282
6297  2290860
6298  2350519
6299  2293786
6300  2209286
6301  2251154
6302  2298455
6303  2283690
6304  2217944
6305  2178291
6306  2254242
6307  2276829
6308  2207921
6309  2171873
6310  2190643
6311  2244308
6312  2223362
6313  2120283
6314  2135146
6315  2195894
6316  2197840
6317  2142517
6318  2076556
6319  2144129
6320  2200366
6321  2124448
6322  2073082
6323  2073996
6324  2130653
6325  2139282
6326  2052123
6327  2030560
6328  2093304
6329  2101063
6330  2073920
6331  1988028
6332  2024975
6333  2087723
6334  2043697
6335  1989943
6336  1967053
6337  2026759
6338  2052688
6339  1967184
6340  1933877
6341  1986156
6342  2006239
6343  1990726
6344  1894697
6345  1903731
6346  1982455
6347  1956061
6348  1900840
6349  1863311
6350  1899507
6351  1962220
6352  1889810
6353  1821582
6354  1860417
6355  1897853
6356  1903780
6357  1812458
6358  1789817
6359  1874997
6360  1864918
6361  1814687
6362  1767605
6363  1784424
6364  1852142
6365  1800423
6366  1736391
6367  1751033
6368  1782790
6369  1801992
6370  1727262
6371  1686650
6372  1761543
6373  1769167
6374  1714110
6375  1661712
6376  1668804
6377  1743281
6378  1711083
6379  1624517
6380  1645339
6381  1682419
6382  1701020
6383  1638798
6384  1571880
6385  1629800
6386  1662618
6387  1614870
6388  1563286
6389  1539201
6390  1624487
6391  1623823
6392  1525986
6393  1525142
6394  1557952
6395  1590682
6396  1543979
6397  1458126
6398  1501968
6399  1545538
6400  1521918
6401  1468959
6402  1434691
6403  1502707
6404  1511057
6405  1427852
6406  1411695
6407  1431996
6408  1470942
6409  1455529
6410  1357653
6411  1383082
6412  1443316
6413  1422373
6414  1369476
6415  1326487
6416  1372259
6417  1417182
6418  1334484
6419  1283832
6420  1304920
6421  1349369
6422  1357252
6423  1264301
6424  1261932
6425  1323826
6426  1317517
6427  1274233
6428  1203445
6429  1231029
6430  1301738
6431  1239161
6432  1186137
6433  1180357
6434  1238119
6435  1265416
6436  1161935
6437  1135134
6438  1192468
6439  1213282
6440  1164256
6441  1089945
6442  1101024
6443  1187302
6444  1160437
6445  1079956
6446  1070746
6447  1104112
6448  1149836
6449  1067158
6450  1007049
6451  1056987
6452  1079562
6453  1079462
6454   995855
6455   981449
6456  1056394
6457  1047329
6458   977415
6459   946968
6460   965767
6461  1034449
6462   968820
6463   886912
6464   928725
6465   969800
6466   969471
6467   895598
6468   849278
6469   922415
6470   939104
6471   874550
6472   819855
6473   835179
6474   908201
6475   883326
6476   793595
6477   794344
6478   840472
6479   859095
6480   798619
6481   720941
6482   786989
6483   822037
6484   774793
6485   717878
6486   708184
6487   778503
6488   783273
6489   680418
6490   675675
6491   713775
6492   733736
6493   686641
6494   610831
6495   661677
6496   715011
6497   662026
6498   613496
6499   582688
6500   646565
6501   663388
6502   575429
6503   554299
6504   572396
6505   618211
6506   594303
6507   502333
6508   525568
6509   584691
6510   557242
6511   501375
6512   461579
6513   506272
6514   553612
6515   476603
6516   428730
6517   450945
6518   493360
6519   494150
6520   393697
6521   390721
6522   453401
6523   443223
6524   390937
6525   339284
6526   374962
6527   438252
6528   378148
6529   309182
6530   322667
6531   357019
6532   384920
6533   291631
6534   257701
6535   322042
6536   330357
6537   292427
6538   235055
6539   234973
6540   319327
6541   269245
6542   199977
6543   194554
6544   230255
6545   271454
6546   188350
6547   127920
6548   201062
6549   222269
6550   184518
6551   118437
6552   109112
6553   189944
6554   167002
6555    92924
6556    67890
6557    95109
6558   147564
6559    94766
6560    16991
6561    54274
6562    98720
6563    83308
6564    10154
6565   -32309
6566    51351
6567    63892
6568   -10755
6569   -42202
6570   -24770
6571    32543
6572    -8844
6573   -95577
6574   -64961
6575   -30164
6576   -35548
6577   -89971
6578  -147206
6579   -85813
6580   -50073
6581  -114198
6582  -156941
6583  -155040
6584   -91947
6585  -105667
6586  -209423
6587  -204650
6588  -158594
6589  -141063
6590  -188868
6591  -264233
6592  -221235
6593  -159789
6594  -218111
6595  -276083
6596  -285055
6597  -233085
6598  -210942
6599  -297651
6600  -326396
6601  -278306
6602  -254806
6603  -289939
6604  -368840
6605  -359484
6606  -289610
6607  -318862
6608  -373022
6609  -408379
6610  -360572
6611  -315332
6612  -390426
6613  -442040
6614  -407277
6615  -371920
6616  -388003
6617  -478013
6618  -479731
6619  -418319
6620  -426587
6621  -481387
6622  -519627
6623  -494534
6624  -432551
6625  -493505
6626  -560791
6627  -544516
6628  -506090
6629  -492788
6630  -573886
6631  -602344
6632  -526990
6633  -522776
6634  -573040
6635  -624809
6636  -622375
6637  -550227
6638  -593019
6639  -662101
6640  -664406
6641  -632544
6642  -588961
6643  -663727
6644  -715665
6645  -662561
6646  -637714
6647  -670274
6648  -727738
6649  -747404
6650  -678863
6651  -678442
6652  -763132
6653  -764614
6654  -744197
6655  -705107
6656  -755100
6657  -835420
6658  -776979
6659  -755667
6660  -778652
6661  -833484
6662  -860195
6663  -790059
6664  -787062
6665  -858978
6666  -885761
6667  -870165
6668  -811780
6669  -847922
6670  -936720
6671  -913729
6672  -864181
6673  -871213
6674  -925289
6675  -969106
6676  -913477
6677  -884162
6678  -956720
6679  -991312
6680  -973925
6681  -933929
6682  -936680
6683 -1027697
6684 -1026757
6685  -972912
6686  -967392
6687 -1021664
6688 -1067961
6689 -1038910
6690  -985409
6691 -1046312
6692 -1096561
6693 -1091337
6694 -1052363
6695 -1035615
6696 -1130095
6697 -1142870
6698 -1078064
6699 -1069364
6700 -1101946
6701 -1178121
6702 -1161210
6703 -1091653
6704 -1123695
6705 -1188123
6706 -1205854
6707 -1155840
6708 -1123472
6709 -1208465
6710 -1248528
6711 -1203373
6712 -1178872
6713 -1196623
6714 -1265100
6715 -1269886
6716 -1192237
6717 -1207375
6718 -1284399
6719 -1307158
6720 -1269143
6721 -1216306
6722 -1282821
6723 -1356350
6724 -1315751
6725 -1274330
6726 -1277470
6727 -1357704
6728 -1374302
6729 -1306381
6730 -1296195
6731 -1356598
6732 -1403636
6733 -1389980
6734 -1326411
6735 -1358783
6736 -1442311
6737 -1420186
6738 -1378397
6739 -1364489
6740 -1434684
6741 -1487957
6742 -1421321
6743 -1385466
6744 -1442986
6745 -1500291
6746 -1496937
6747 -1418088
6748 -1438292
6749 -1519477
6750 -1519856
6751 -1486906
6752 -1452405
6753 -1502813
6754 -1584978
6755 -1531548
6756 -1488194
6757 -1524828
6758 -1577840
6759 -1600339
6760 -1528563
6761 -1514566
6762 -1598301
6763 -1617431
6764 -1593616
6765 -1550475
6766 -1577264
6767 -1655565
6768 -1640578
6769 -1582930
6770 -1596914
6771 -1656819
6772 -1686884
6773 -1637157
6774 -1592525
6775 -1674173
6776 -1711643
6777 -1688695
6778 -1641906
6779 -1650507
6780 -1734789
6781 -1724014
6782 -1674735
6783 -1680564
6784 -1726965
6785 -1776832
6786 -1733530
6787 -1685351
6788 -1748811
6789 -1786878
6790 -1774482
6791 -1740951
6792 -1719035
6793 -1810340
6794 -1822974
6795 -1763070
6796 -1757707
6797 -1798698
6798 -1853602
6799 -1830148
6800 -1757955
6801 -1800940
6802 -1863669
6803 -1864981
6804 -1831580
6805 -1800029
6806 -1874511
6807 -1918460
6808 -1859553
6809 -1839187
6810 -1860374
6811 -1923355
6812 -1924362
6813 -1848273
6814 -1867896
6815 -1936634
6816 -1944033
6817 -1919696
6818 -1874410
6819 -1928258
6820 -1990026
6821 -1941469
6822 -1912393
6823 -1923004
6824 -1993075
6825 -2010701
6826 -1932684
6827 -1943910
6828 -2004711
6829 -2025110
6830 -2002346
6831 -1945275
6832 -1985479
6833 -2060733
6834 -2029811
6835 -1987749
6836 -1988234
6837 -2046369
6838 -2095403
6839 -2021607
6840 -1990549
6841 -2057199
6842 -2087809
6843 -2085449
6844 -2019144
6845 -2036535
6846 -2123306
6847 -2115741
6848 -2070753
6849 -2051484
6850 -2102104
6851 -2164289
6852 -2116276
6853 -2064190
6854 -2108627
6855 -2153795
6856 -2160140
6857 -2106043
6858 -2090686
6859 -2179776
6860 -2189510
6861 -2147168
6862 -2119135
6863 -2150830
6864 -2216820
6865 -2178279
6866 -2119817
6867 -2164087
6868 -2203925
6869 -2231452
6870 -2177729
6871 -2146078
6872 -2217717
6873 -2250325
6874 -2215375
6875 -2170839
6876 -2187317
6877 -2269452
6878 -2257335
6879 -2195767
6880 -2210126
6881 -2254579
6882 -2290628
6883 -2255345
6884 -2197656
6885 -2259308
6886 -2310893
6887 -2283230
6888 -2240006
6889 -2231020
6890 -2316413
6891 -2339604
6892 -2262009
6893 -2258506
6894 -2295902
6895 -2345699
6896 -2324418
6897 -2254106
6898 -2298492
6899 -2354529
6900 -2341830
6901 -2300771
6902 -2278457
6903 -2354254
6904 -2389844
6905 -2327724
6906 -2302240
6907 -2332989
6908 -2389692
6909 -2392704
6910 -2308708
6911 -2332735
6912 -2399042
6913 -2399163
6914 -2371505
6915 -2327952
6916 -2378993
6917 -2440625
6918 -2389682
6919 -2358721
6920 -2367661
6921 -2426589
6922 -2444810
6923 -2376430
6924 -2371719
6925 -2436452
6926 -2451548
6927 -2429318
6928 -2374088
6929 -2401643
6930 -2479908
6931 -2439074
6932 -2402069
6933 -2411142
6934 -2448051
6935 -2500977
6936 -2426122
6937 -2399638
6938 -2456891
6939 -2484994
6940 -2471295
6941 -2416686
6942 -2435202
6943 -2514566
6944 -2489901
6945 -2447218
6946 -2440648
6947 -2475369
6948 -2531055
6949 -2475068
6950 -2429866
6951 -2488795
6952 -2520958
6953 -2521407
6954 -2464439
6955 -2456701
6956 -2534815
6957 -2543179
6958 -2487535
6959 -2471347
6960 -2500575
6961 -2567393
6962 -2525417
6963 -2469151
6964 -2500225
6965 -2546937
6966 -2560919
6967 -2518061
6968 -2482346
6969 -2561586
6970 -2578930
6971 -2526695
6972 -2506972
6973 -2523034
6974 -2588142
6975 -2578338
6976 -2503057
6977 -2525713
6978 -2570072
6979 -2591896
6980 -2551017
6981 -2495114
6982 -2569974
6983 -2602714
6984 -2564986
6985 -2532363
6986 -2539109
6987 -2605311
6988 -2609787
6989 -2538704
6990 -2536689
6991 -2588872
6992 -2614293
6993 -2595070
6994 -2524617
6995 -2569188
6996 -2625452
6997 -2605584
6998 -2564646
6999 -2544671
7000 -2604922
7001 -2640635
7002 -2569629
7003 -2549347
7004 -2592266
7005 -2634201
7006 -2627581
7007 -2552258
7008 -2571643
7009 -2641539
7010 -2630990
7011 -2586956
7012 -2553201
7013 -2611476
7014 -2660290
7015 -2607110
7016 -2567352
7017 -2596938
7018 -2642282
7019 -2650708
7020 -2581768
7021 -2575866
7022 -2640608
7023 -2653824
7024 -2613852
7025 -2577510
7026 -2606138
7027 -2680606
7028 -2634532
7029 -2585873
7030 -2605416
7031 -2641040
7032 -2664351
7033 -2603203
7034 -2572827
7035 -2635091
7036 -2659817
7037 -2641764
7038 -2592989
7039 -2594550
7040 -2670942
7041 -2660263
7042 -2594594
7043 -2593960
7044 -2628055
7045 -2678917
7046 -2620629
7047 -2581181
7048 -2631174
7049 -2671457
7050 -2653139
7051 -2606101
7052 -2579697
7053 -2668709
7054 -2666714
7055 -2613292
7056 -2599564
7057 -2618620
7058 -2674615
7059 -2648419
7060 -2577835
7061 -2615994
7062 -2664145
7063 -2648746
7064 -2612289
7065 -2585896
7066 -2648669
7067 -2674648
7068 -2618868
7069 -2591277
7070 -2613403
7071 -2673767
7072 -2662906
7073 -2585829
7074 -2605014
7075 -2651335
7076 -2657138
7077 -2627238
7078 -2571153
7079 -2627251
7080 -2675584
7081 -2626076
7082 -2587398
7083 -2591584
7084 -2648593
7085 -2659768
7086 -2585579
7087 -2587210
7088 -2629568
7089 -2651133
7090 -2626250
7091 -2572595
7092 -2609974
7093 -2662276
7094 -2623964
7095 -2598681
7096 -2578565
7097 -2624112
7098 -2655697
7099 -2591390
7100 -2579434
7101 -2621163
7102 -2638360
7103 -2622424
7104 -2562067
7105 -2575567
7106 -2641283
7107 -2630300
7108 -2582594
7109 -2556976
7110 -2608230
7111 -2649604
7112 -2585430
7113 -2553466
7114 -2587078
7115 -2618649
7116 -2616027
7117 -2555282
7118 -2544125
7119 -2618521
7120 -2611552
7121 -2577611
7122 -2540035
7123 -2568836
7124 -2635557
7125 -2579498
7126 -2529615
7127 -2553162
7128 -2593280
7129 -2610324
7130 -2544482
7131 -2520141
7132 -2587516
7133 -2594854
7134 -2566601
7135 -2526982
7136 -2535095
7137 -2595936
7138 -2568713
7139 -2513784
7140 -2529831
7141 -2558178
7142 -2590802
7143 -2537447
7144 -2488255
7145 -2548044
7146 -2570824
7147 -2549033
7148 -2498210
7149 -2494855
7150 -2565990
7151 -2560051
7152 -2492526
7153 -2499309
7154 -2526985
7155 -2562266
7156 -2525143
7157 -2459064
7158 -2504435
7159 -2549725
7160 -2529839
7161 -2485177
7162 -2452111
7163 -2520970
7164 -2543533
7165 -2474039
7166 -2451775
7167 -2473954
7168 -2516124
7169 -2509856
7170 -2431965
7171 -2457913
7172 -2501991
7173 -2505607
7174 -2460999
7175 -2418532
7176 -2467073
7177 -2504282
7178 -2454950
7179 -2418173
7180 -2426559
7181 -2476550
7182 -2480238
7183 -2411073
7184 -2409231
7185 -2460206
7186 -2464226
7187 -2440847
7188 -2381051
7189 -2413211
7190 -2471624
7191 -2432790
7192 -2385491
7193 -2379049
7194 -2431558
7195 -2463140
7196 -2378633
7197 -2368812
7198 -2404128
7199 -2433709
7200 -2403128
7201 -2348418
7202 -2354187
7203 -2420415
7204 -2395650
7205 -2350976
7206 -2340063
7207 -2376445
7208 -2419601
7209 -2348501
7210 -2315862
7211 -2351325
7212 -2377744
7213 -2366560
7214 -2314405
7215 -2303024
7216 -2370048
7217 -2365107
7218 -2313022
7219 -2295703
7220 -2315827
7221 -2372595
7222 -2314951
7223 -2262592
7224 -2291155
7225 -2328489
7226 -2322470
7227 -2271552
7228 -2244089
7229 -2309416
7230 -2320732
7231 -2270189
7232 -2239981
7233 -2253811
7234 -2313015
7235 -2287885
7236 -2220349
7237 -2238641
7238 -2270313
7239 -2281466
7240 -2236438
7241 -2189364
7242 -2241446
7243 -2268436
7244 -2231906
7245 -2197134
7246 -2186066
7247 -2251582
7248 -2246785
7249 -2184450
7250 -2172891
7251 -2206101
7252 -2225708
7253 -2193980
7254 -2132587
7255 -2177394
7256 -2214753
7257 -2191411
7258 -2152119
7259 -2128481
7260 -2183289
7261 -2191106
7262 -2129710
7263 -2110041
7264 -2135453
7265 -2172593
7266 -2150386
7267 -2078403
7268 -2111248
7269 -2158111
7270 -2133485
7271 -2100094
7272 -2062789
7273 -2112404
7274 -2136482
7275 -2080852
7276 -2046987
7277 -2067140
7278 -2107978
7279 -2113853
7280 -2028646
7281 -2032459
7282 -2090253
7283 -2087913
7284 -2045522
7285 -1998744
7286 -2023070
7287 -2077652
7288 -2030801
7289 -1987498
7290 -2004156
7291 -2032356
7292 -2053521
7293 -1980393
7294 -1961799
7295 -2005872
7296 -2017925
7297 -1990712
7298 -1927401
7299 -1947065
7300 -2010580
7301 -1982531
7302 -1923641
7303 -1928598
7304 -1961905
7305 -1981738
7306 -1929503
7307 -1892150
7308 -1935461
7309 -1948609
7310 -1930911
7311 -1881388
7312 -1874660
7313 -1929176
7314 -1922670
7315 -1868370
7316 -1849651
7317 -1876476
7318 -1915862
7319 -1870493
7320 -1816374
7321 -1858053
7322 -1881908
7323 -1873317
7324 -1811403
7325 -1788309
7326 -1849068
7327 -1860095
7328 -1807059
7329 -1782111
7330 -1793338
7331 -1833093
7332 -1813427
7333 -1750665
7334 -1764178
7335 -1801388
7336 -1801709
7337 -1755024
7338 -1713467
7339 -1765711
7340 -1790872
7341 -1747865
7342 -1714142
7343 -1709203
7344 -1755649
7345 -1762350
7346 -1684739
7347 -1685163
7348 -1710012
7349 -1729205
7350 -1691525
7351 -1642882
7352 -1676019
7353 -1714191
7354 -1673489
7355 -1640299
7356 -1624572
7357 -1672310
7358 -1695675
7359 -1621255
7360 -1596599
7361 -1626230
7362 -1649003
7363 -1638497
7364 -1568450
7365 -1588897
7366 -1633669
7367 -1614228
7368 -1572666
7369 -1548866
7370 -1581042
7371 -1608510
7372 -1555021
7373 -1526839
7374 -1551511
7375 -1566833
7376 -1563003
7377 -1497812
7378 -1498788
7379 -1547074
7380 -1528917
7381 -1501341
7382 -1461873
7383 -1494469
7384 -1531954
7385 -1477753
7386 -1446538
7387 -1460359
7388 -1478401
7389 -1489354
7390 -1425438
7391 -1412191
7392 -1449433
7393 -1448475
7394 -1419974
7395 -1381783
7396 -1399123
7397 -1454340
7398 -1413820
7399 -1361490
7400 -1358633
7401 -1391727
7402 -1408540
7403 -1360003
7404 -1325227
7405 -1369007
7406 -1374293
7407 -1347598
7408 -1308452
7409 -1302150
7410 -1361180
7411 -1336076
7412 -1284307
7413 -1282768
7414 -1305283
7415 -1330249
7416 -1289532
7417 -1232573
7418 -1269518
7419 -1291365
7420 -1270092
7421 -1227731
7422 -1208058
7423 -1265987
7424 -1263253
7425 -1206001
7426 -1183055
7427 -1218051
7428 -1247783
7429 -1215675
7430 -1144743
7431 -1169631
7432 -1202833
7433 -1193801
7434 -1148035
7435 -1110624
7436 -1159734
7437 -1188544
7438 -1129456
7439 -1102706
7440 -1101255
7441 -1150379
7442 -1136809
7443 -1065035
7444 -1076206
7445 -1107446
7446 -1117525
7447 -1076129
7448 -1022611
7449 -1063732
7450 -1091310
7451 -1060585
7452 -1011851
7453 -1011497
7454 -1044532
7455 -1059907
7456  -983305
7457  -977471
7458 -1012263
7459 -1025554
7460 -1003404
7461  -944022
7462  -962325
7463 -1000488
7464  -973235
7465  -934848
7466  -910773
7467  -955512
7468  -976086
7469  -916085
7470  -880638
7471  -908436
7472  -932610
7473  -920985
7474  -855070
7475  -854876
7476  -906544
7477  -895593
7478  -854885
7479  -818355
7480  -840427
7481  -879521
7482  -836074
7483  -789010
7484  -809755
7485  -837656
7486  -836131
7487  -780424
7488  -754481
7489  -811179
7490  -808202
7491  -765938
7492  -736337
7493  -744184
7494  -793572
7495  -759208
7496  -701603
7497  -715473
7498  -738826
7499  -747616
7500  -703787
7501  -668226
7502  -702035
7503  -713474
7504  -683074
7505  -644705
7506  -643536
7507  -692037
7508  -667171
7509  -618628
7510  -619000
7511  -634366
7512  -663988
7513  -626727
7514  -561167
7515  -604782
7516  -621997
7517  -596012
7518  -562107
7519  -544200
7520  -594164
7521  -592312
7522  -527223
7523  -520224
7524  -533418
7525  -564995
7526  -538009
7527  -472498
7528  -500217
7529  -531753
7530  -518975
7531  -478887
7532  -446684
7533  -488299
7534  -500753
7535  -447888
7536  -430960
7537  -446406
7538  -466949
7539  -451749
7540  -385353
7541  -398808
7542  -429109
7543  -432705
7544  -393268
7545  -352827
7546  -381239
7547  -418575
7548  -356969
7549  -333678
7550  -340683
7551  -369157
7552  -374639
7553  -299589
7554  -293059
7555  -339567
7556  -337521
7557  -310640
7558  -258039
7559  -268702
7560  -331773
7561  -289109
7562  -238274
7563  -247266
7564  -271244
7565  -294382
7566  -224321
7567  -195382
7568  -234836
7569  -239009
7570  -227063
7571  -174820
7572  -168246
7573  -224635
7574  -203929
7575  -157643
7576  -148943
7577  -164911
7578  -188301
7579  -145965
7580   -99447
7581  -136719
7582  -153057
7583  -135739
7584   -88964
7585   -79827
7586  -127722
7587  -121204
7588   -69090
7589   -40257
7590   -52339
7591  -103067
7592   -68866
7593   -16793
7594   -32897
7595   -68424
7596   -58621
7597    -9348
7598    26746
7599   -20919
7600   -31248
7601     3663
7602    38920
7603    39049
7604    -3182
7605     9524
7606    74132
7607    66156
7608    44866
7609    30160
7610    76597
7611   116370
7612    86334
7613    54945
7614    86635
7615   128360
7616   142991
7617    92935
7618    96557
7619   155198
7620   169018
7621   144597
7622   124424
7623   151959
7624   204521
7625   175671
7626   145627
7627   173618
7628   211583
7629   226721
7630   201507
7631   178398
7632   239758
7633   254099
7634   245641
7635   213953
7636   231131
7637   283518
7638   291916
7639   239825
7640   262297
7641   286518
7642   328380
7643   299188
7644   267486
7645   313264
7646   349578
7647   332944
7648   314131
7649   313595
7650   370826
7651   373949
7652   341085
7653   341018
7654   372328
7655   409272
7656   397304
7657   356243
7658   389208
7659   425418
7660   431203
7661   408453
7662   397938
7663   449369
7664   477022
7665   429205
7666   431113
7667   445676
7668   491167
7669   488740
7670   446668
7671   463287
7672   514960
7673   515329
7674   498263
7675   475557
7676   525967
7677   561416
7678   523175
7679   512539
7680   536535
7681   572351
7682   593394
7683   545075
7684   543640
7685   590781
7686   607591
7687   597730
7688   568235
7689   593421
7690   647740
7691   617636
7692   596533
7693   601390
7694   654590
7695   681824
7696   624449
7697   620915
7698   667371
7699   695351
7700   685875
7701   646724
7702   670891
7703   721661
7704   721541
7705   690542
7706   689787
7707   727214
7708   762814
7709   722329
7710   705345
7711   742964
7712   773070
7713   769615
7714   733041
7715   748695
7716   802541
7717   806029
7718   776335
7719   770004
7720   792060
7721   837253
7722   822138
7723   782578
7724   814026
7725   842577
7726   865941
7727   824599
7728   815439
7729   859855
7730   887013
7731   860165
7732   846929
7733   862732
7734   919737
7735   907596
7736   872080
7737   881969
7738   924934
7739   942650
7740   922028
7741   884661
7742   936327
7743   961962
7744   954694
7745   924623
7746   929859
7747   989896
7748   997717
7749   950446
7750   956893
7751   988856
7752  1019836
7753  1000596
7754   960084
7755  1000771
7756  1045734
7757  1037838
7758  1013003
7759   993892
7760  1057546
7761  1072568
7762  1035047
7763  1024622
7764  1057334
7765  1085977
7766  1094280
7767  1046381
7768  1067831
7769  1107963
7770  1114165
7771  1088560
7772  1071624
7773  1101083
7774  1154043
7775  1116915
7776  1108634
7777  1125356
7778  1157504
7779  1164453
7780  1126293
7781  1132231
7782  1179957
7783  1186203
7784  1178417
7785  1134901
7786  1178298
7787  1220378
7788  1206465
7789  1176606
7790  1197153
7791  1219410
7792  1238904
7793  1207565
7794  1193430
7795  1235878
7796  1260425
7797  1248521
7798  1221935
7799  1229250
7800  1287877
7801  1272444
7802  1255978
7803  1255010
7804  1278709
7805  1308323
7806  1282142
7807  1262268
7808  1294798
7809  1316621
7810  1325284
7811  1292024
7812  1299339
7813  1346042
7814  1339601
7815  1312960
7816  1314806
7817  1336905
7818  1381416
7819  1344858
7820  1326679
7821  1360977
7822  1385904
7823  1383660
7824  1367033
7825  1349482
7826  1400136
7827  1413937
7828  1389694
7829  1368865
7830  1394955
7831  1432204
7832  1430497
7833  1382362
7834  1412948
7835  1447018
7836  1454664
7837  1427739
7838  1411767
7839  1457319
7840  1483715
7841  1459602
7842  1449610
7843  1449143
7844  1503912
7845  1490863
7846  1457286
7847  1458347
7848  1503579
7849  1510004
7850  1494608
7851  1469563
7852  1506323
7853  1529244
7854  1524875
7855  1498987
7856  1497113
7857  1537373
7858  1556313
7859  1512308
7860  1514292
7861  1539684
7862  1577044
7863  1561140
7864  1528110
7865  1550970
7866  1586405
7867  1580679
7868  1554218
7869  1551031
7870  1593127
7871  1615295
7872  1582071
7873  1566833
7874  1594392
7875  1619291
7876  1628889
7877  1572980
7878  1591281
7879  1634892
7880  1636341
7881  1611700
7882  1605103
7883  1627611
7884  1666082
7885  1640075
7886  1622514
7887  1631389
7888  1661414
7889  1676915
7890  1646165
7891  1633367
7892  1682198
7893  1688769
7894  1679674
7895  1648454
7896  1661487
7897  1705837
7898  1696516
7899  1671532
7900  1677795
7901  1698533
7902  1730431
7903  1701408
7904  1680605
7905  1723601
7906  1749644
7907  1727867
7908  1709228
7909  1702719
7910  1752264
7911  1751703
7912  1719388
7913  1713793
7914  1748939
7915  1773015
7916  1759086
7917  1725518
7918  1761970
7919  1781138
7920  1779154
7921  1748652
7922  1745939
7923  1792394
7924  1801381
7925  1765664
7926  1763816
7927  1779722
7928  1817353
7929  1792661
7930  1769432
7931  1782849
7932  1822040
7933  1818255
7934  1805334
7935  1774119
7936  1819167
7937  1844234
7938  1815516
7939  1792278
7940  1820005
7941  1841062
7942  1851200
7943  1799782
7944  1825776
7945  1848511
7946  1866728
7947  1842520
7948  1821400
7949  1838710
7950  1879141
7951  1853547
7952  1844148
7953  1842314
7954  1880518
7955  1883228
7956  1855998
7957  1849468
7958  1882301
7959  1891569
7960  1893603
7961  1846380
7962  1877505
7963  1913812
7964  1897218
7965  1876573
7966  1874765
7967  1902218
7968  1932947
7969  1891241
7970  1883259
7971  1906312
7972  1928217
7973  1913442
7974  1893466
7975  1888964
7976  1946317
7977  1922705
7978  1910201
7979  1893473
7980  1928429
7981  1954862
7982  1933394
7983  1901441
7984  1934669
7985  1949351
7986  1961865
7987  1919330
7988  1921272
7989  1953216
7990  1966999
7991  1936966
7992  1928491
7993  1935105
7994  1981486
7995  1955994
7996  1939602
7997  1945222
7998  1973581
7999  1978756
8000  1960836
8001  1935513
8002  1972796
8003  1984875
8004  1968007
8005  1948040
8006  1962847
8007  1995259
8008  1998770
8009  1957117
8010  1970492
8011  1984658
8012  2012559
8013  1976244
8014  1958401
8015  1981279
8016  2015195
8017  1992234
8018  1980894
8019  1964580
8020  2013048
8021  2015088
8022  1984099
8023  1971670
8024  2008039
8025  2018600
8026  2015852
8027  1971688
8028  1995674
8029  2030186
8030  2027135
8031  1991756
8032  1983922
8033  2016707
8034  2041167
8035  1999919
8036  1995777
8037  2004770
8038  2036371
8039  2027520
8040  2001007
8041  1995148
8042  2047100
8043  2034756
8044  2023404
8045  1982523
8046  2024306
8047  2040174
8048  2030996
8049  2001301
8050  2018821
8051  2037296
8052  2060372
8053  2003761
8054  2012626
8055  2032570
8056  2052997
8057  2034138
8058  2019121
8059  2022057
8060  2066516
8061  2036608
8062  2026642
8063  2019141
8064  2054756
8065  2055746
8066  2035010
8067  2010435
8068  2052792
8069  2048525
8070  2054829
8071  2006688
8072  2031264
8073  2054330
8074  2060258
8075  2017014
8076  2028755
8077  2037985
8078  2072978
8079  2040551
8080  2027794
8081  2034530
8082  2076493
8083  2051383
8084  2033089
8085  2014956
8086  2068494
8087  2053541
8088  2042604
8089  2016832
8090  2046237
8091  2062315
8092  2059342
8093  2011434
8094  2054238
8095  2048024
8096  2072823
8097  2032211
8098  2028832
8099  2043521
8100  2074466
8101  2027988
8102  2039650
8103  2026261
8104  2083929
8105  2049903
8106  2032567
8107  2019324
8108  2068293
8109  2050560
8110  2053850
8111  1996979
8112  2068301
8113  2037594
8114  2069813
8115  1999429
8116  2057921
8117  2018946
8118  2104534
8119  1952568
8120  2136184
8121  1752190
$$ Imaginary data points
##PAGE= N=2
##DATA TABLE= (X++(I..I)), XYDATA
0 -3106107
1 -8569610
2 -5427753
3 -2618550
4 -2586612
5 -5061745
6 -5109624
7 -1230940
8 -1301671
9 -3617034
10 -4858946
11 -4451188
12 -1790754
13 -3286954
14 -6073138
15 -4830798
16 -3706691
17 -3416082
18 -5377371
19 -6747213
20 -3265612
21 -2169931
22 -4230942
23 -5716442
24 -5750713
25 -3354696
26 -4537708
27 -7502812
28 -5999513
29 -4388308
30 -3841506
31 -5192895
32 -7228563
33 -5088984
34 -4072623
35 -5806389
36 -7062855
37 -7494406
38 -4825470
39 -4474530
40 -7488714
41 -7067416
42 -5734966
43 -5201623
44 -6335132
45 -8601976
46 -6473744
47 -4813562
48 -6585276
49 -7818434
50 -8328317
51 -6081878
52 -5336334
53 -8605088
54 -8787380
55 -7004425
56 -5716820
57 -6404365
58 -9717989
59 -8594283
60 -5709927
61 -6623417
62 -8501269
63 -9997685
64 -7937745
65 -5859462
66 -8640503
67 -9728816
68 -8630521
69 -7673960
70 -7451108
71 -9894337
72 -9377959
73 -7050544
74 -7924338
75 -9170653
76 -10436134
77 -9119910
78 -6739426
79 -9252465
80 -11126247
81 -10054228
82 -8320273
83 -7540788
84 -10858557
85 -11727968
86 -8563759
87 -8269537
88 -9527348
89 -11191447
90 -10445683
91 -7659294
92 -9584034
93 -11890248
94 -11180109
95 -9877508
96 -8512274
97 -10866059
98 -12492531
99 -10033407
100 -9215686
101 -9812609
102 -11548084
103 -11980516
104 -9121084
105 -10098909
106 -12824935
107 -12565269
108 -11134863
109 -9395371
110 -11387862
111 -13446526
112 -10617705
113 -9165524
114 -10206542
115 -12688126
116 -13995355
117 -10802432
118 -10221017
119 -12772647
120 -13302653
121 -12383595
122 -9910805
123 -10782583
124 -13987916
125 -12762021
126 -11093387
127 -11161115
128 -12711253
129 -14439106
130 -11927511
131 -10973526
132 -13510051
133 -14160933
134 -13341314
135 -10927396
136 -11003525
137 -14307684
138 -13781229
139 -12045501
140 -11954565
141 -13514910
142 -15973498
143 -13632523
144 -11056868
145 -12982304
146 -14564511
147 -14733842
148 -12465834
149 -11647783
150 -15028682
151 -15153747
152 -12896374
153 -12181939
154 -13273587
155 -16217661
156 -14989582
157 -12191250
158 -13548464
159 -15042857
160 -15624582
161 -13834521
162 -11919992
163 -14743938
164 -16066669
165 -14527897
166 -13403955
167 -13506442
168 -16507405
169 -16302702
170 -12977700
171 -13593843
172 -15488701
173 -16582166
174 -15049445
175 -12408428
176 -14726388
177 -16757827
178 -15571880
179 -14427111
180 -13825743
181 -16278667
182 -17199086
183 -14468586
184 -14334307
185 -15422832
186 -16491888
187 -16046601
188 -13440763
189 -15031803
190 -17515869
191 -16574268
192 -15136229
193 -14085541
194 -16336981
195 -17942881
196 -15091236
197 -14405213
198 -15846356
199 -17341195
200 -17471072
201 -14584844
202 -15053080
203 -17648731
204 -17249990
205 -15999329
206 -14532187
207 -16138467
208 -18649686
209 -16539657
210 -15117046
211 -16022736
212 -17519544
213 -18396002
214 -15646296
215 -15156406
216 -17692153
217 -17741825
218 -16755342
219 -15316706
220 -16250739
221 -18998991
222 -17490065
223 -15932501
224 -16646821
225 -17793565
226 -18826298
227 -16278967
228 -15018199
229 -17748619
230 -18589495
231 -17762873
232 -15912068
233 -16235531
234 -19577154
235 -18648639
236 -16196175
237 -16433389
238 -17788078
239 -19535687
240 -17499820
241 -15423708
242 -17655610
243 -18834090
244 -18457396
245 -16876310
246 -16333609
247 -19494440
248 -19606692
249 -17157151
250 -16648312
251 -17467069
252 -19725525
253 -18571615
254 -15803619
255 -17541889
256 -19395417
257 -19421562
258 -17677811
259 -16146114
260 -18936105
261 -19919355
262 -17797719
263 -17288403
264 -17846500
265 -19974486
266 -19510288
267 -16449635
268 -17394870
269 -19314433
270 -19791827
271 -18575382
272 -16509562
273 -18850622
274 -20759217
275 -18744455
276 -17374623
277 -17356739
278 -19714017
279 -20415969
280 -17315690
281 -17465898
282 -19505061
283 -20256047
284 -19332247
285 -16781374
286 -18310498
287 -20933537
288 -19599314
289 -17968880
290 -17265889
291 -19302803
292 -21044137
293 -18279157
294 -17367975
295 -19155210
296 -20465468
297 -20370281
298 -17618973
299 -17991699
300 -20716562
301 -19959318
302 -18444164
303 -17603030
304 -19197396
305 -21490418
306 -19184214
307 -17664675
308 -19065997
309 -20345256
310 -20717166
311 -18062496
312 -17537590
313 -20561115
314 -20768368
315 -19375026
316 -17949346
317 -18765136
318 -21538899
319 -19906145
320 -17751800
321 -18795280
322 -20207456
323 -21150111
324 -18863098
325 -17516031
326 -20278221
327 -21096327
328 -20033803
329 -18438724
330 -18381375
331 -21303684
332 -20643887
333 -18135038
334 -18440701
335 -19688392
336 -21357306
337 -19942891
338 -17955167
339 -20071024
340 -21104437
341 -20228157
342 -18785609
343 -18133098
344 -20859447
345 -21057943
346 -18647469
347 -18675147
348 -19715623
349 -21437174
350 -20504550
351 -17946166
352 -19560220
353 -21136948
354 -20551990
355 -19161539
356 -17978422
357 -20464483
358 -21498514
359 -19184941
360 -18748880
361 -19550433
362 -21348302
363 -21031956
364 -18038504
365 -18906161
366 -20990610
367 -20967219
368 -19716620
369 -17955228
370 -19937165
371 -21831316
372 -19833997
373 -18825632
374 -19125869
375 -20855871
376 -21451680
377 -18636807
378 -18746039
379 -20837407
380 -21091925
381 -20135840
382 -18107384
383 -19417372
384 -21736095
385 -20095925
386 -18738934
387 -18928989
388 -20696196
389 -21935084
390 -19100379
391 -18290938
392 -20401288
393 -21093056
394 -20439008
395 -18177959
396 -18823066
397 -21668683
398 -20661028
399 -18975703
400 -18647266
401 -20115673
402 -22088228
403 -19746647
404 -18070074
405 -19852353
406 -20964175
407 -20841681
408 -18461269
409 -18095088
410 -21198430
411 -21224427
412 -19618523
413 -18746105
414 -19460255
415 -21766807
416 -20139011
417 -17898520
418 -19282404
419 -20652484
420 -21105310
421 -19125134
422 -17999735
423 -20779807
424 -21202801
425 -19504081
426 -18457080
427 -18832786
428 -21558753
429 -20895661
430 -18210948
431 -18834080
432 -20231760
433 -21192771
434 -19599931
435 -17587751
436 -19933065
437 -21244745
438 -19869443
439 -18540067
440 -18295622
441 -20996926
442 -21245674
443 -18410243
444 -18458395
445 -19869355
446 -21176498
447 -20056249
448 -17330567
449 -18902312
450 -20908053
451 -20216141
452 -18931247
453 -18024161
454 -20327162
455 -21423925
456 -18736766
457 -18022846
458 -19068873
459 -20641647
460 -20444546
461 -17626323
462 -18377053
463 -20639541
464 -20362134
465 -19166614
466 -17706045
467 -19374166
468 -21212277
469 -19112821
470 -17977419
471 -18576651
472 -20016021
473 -20555706
474 -17912476
475 -17963188
476 -20386984
477 -20386067
478 -19093244
479 -17315557
480 -18625895
481 -21087496
482 -19287028
483 -17725326
484 -18194761
485 -19645124
486 -20751319
487 -18254630
488 -17235062
489 -19284545
490 -19986174
491 -19555349
492 -17634597
493 -17754668
494 -20437659
495 -19657459
496 -17986052
497 -17863802
498 -18807190
499 -20287029
500 -18308524
501 -16860806
502 -18861951
503 -19716335
504 -19372002
505 -17695357
506 -17462589
507 -20126955
508 -19611893
509 -17644794
510 -17388013
511 -18232504
512 -20081541
513 -18643919
514 -16508730
515 -18122215
516 -19505112
517 -19557333
518 -17752868
519 -16578733
520 -19265841
521 -19797300
522 -17749418
523 -16869829
524 -17310234
525 -19586133
526 -19118991
527 -16647054
528 -17521879
529 -18861299
530 -19193037
531 -17793895
532 -16039366
533 -18238276
534 -19484069
535 -17782107
536 -16800933
537 -16949554
538 -19154834
539 -19206724
540 -16311530
541 -16561997
542 -18232632
543 -19067090
544 -18006784
545 -15691996
546 -17292525
547 -19185625
548 -17929516
549 -16760338
550 -16336370
551 -18200852
552 -19116990
553 -16554422
554 -16103986
555 -17424166
556 -18434931
557 -18067947
558 -15664461
559 -16627265
560 -18969196
561 -17955948
562 -16302728
563 -15466404
564 -17360849
565 -19016282
566 -16501374
567 -15489867
568 -16960678
569 -18267576
570 -18274129
571 -15530041
572 -15406926
573 -17910702
574 -17823925
575 -16570520
576 -15143053
577 -16134069
578 -18586213
579 -17044570
580 -15322238
581 -15953557
582 -17248394
583 -18140115
584 -15797163
585 -14791012
586 -17096152
587 -17380659
588 -16312690
589 -14987124
590 -15593044
591 -18135055
592 -16876799
593 -14826571
594 -15384519
595 -16641648
596 -17773849
597 -15677836
598 -13977825
599 -16311599
600 -17549601
601 -16740550
602 -14675033
603 -14093769
604 -17009382
605 -17154171
606 -14917316
607 -14551304
608 -15481658
609 -17327061
610 -16212952
611 -13864125
612 -15239545
613 -16562941
614 -16300266
615 -14787479
616 -13621148
617 -15949309
618 -16683691
619 -14757726
620 -14262577
621 -14877418
622 -16713824
623 -16154011
624 -13435650
625 -14256966
626 -15865007
627 -15882953
628 -14579156
629 -13061048
630 -15094479
631 -16443465
632 -14707296
633 -13909613
634 -14074906
635 -15755206
636 -16064305
637 -13474226
638 -13431761
639 -14809795
640 -15304952
641 -14714495
642 -12912707
643 -14247212
644 -16011709
645 -14475110
646 -13364950
647 -13382028
648 -14954037
649 -15588364
650 -12966514
651 -12783838
652 -14590635
653 -15036506
654 -14309885
655 -12305719
656 -13229445
657 -15480958
658 -14388621
659 -13049210
660 -12535548
661 -13810145
662 -15396455
663 -13272010
664 -12082743
665 -13395009
666 -14344628
667 -14351366
668 -12102489
669 -12021848
670 -14505124
671 -14032022
672 -12622299
673 -12044760
674 -13190579
675 -15054652
676 -13076544
677 -11356157
678 -12623544
679 -13658604
680 -13841279
681 -11757959
682 -11134223
683 -13832771
684 -14133504
685 -12586429
686 -11254706
687 -11697847
688 -14221431
689 -13243311
690 -10904256
691 -11515179
692 -12847918
693 -13749634
694 -11980517
695 -10368113
696 -12531717
697 -13430822
698 -12421216
699 -11193066
700 -10922455
701 -13130904
702 -12880015
703 -10599422
704 -10814142
705 -11967638
706 -13109048
707 -11762866
708 -9671857
709 -11628232
710 -13118828
711 -12033586
712 -10452376
713 -9886690
714 -12365893
715 -12919807
716 -10423182
717 -9993092
718 -11010349
719 -12546251
720 -11982281
721 -9299065
722 -10121211
723 -11957182
724 -11871339
725 -10737479
726 -9256174
727 -10975933
728 -12438071
729 -10439289
730 -9429655
731 -9941535
732 -11510537
733 -11662859
734 -9056659
735 -9403191
736 -11368706
737 -11354464
738 -10342923
739 -8790425
740 -10025606
741 -11739438
742 -9996281
743 -8835283
744 -9100101
745 -10497578
746 -11361571
747 -8993356
748 -8475756
749 -10345535
750 -10840899
751 -10143712
752 -8141018
753 -8672924
754 -10994812
755 -9880845
756 -8333510
757 -8294647
758 -9644550
759 -11012647
760 -8839538
761 -7650625
762 -9375099
763 -10072045
764 -9591004
765 -7649386
766 -7650991
767 -10274191
768 -9866545
769 -8066326
770 -7420879
771 -8408081
772 -10457557
773 -8933044
774 -6933844
775 -8138948
776 -9294037
777 -9508048
778 -7681563
779 -6682140
780 -8975555
781 -9297637
782 -7937065
783 -7173028
784 -7370760
785 -9255538
786 -8544559
787 -6563888
788 -7381376
789 -8458883
790 -8880247
791 -7413517
792 -6005264
793 -8115720
794 -8869547
795 -7358985
796 -6456975
797 -6608081
798 -8630524
799 -8330548
800 -5958094
801 -6393056
802 -7609808
803 -8259693
804 -7153810
805 -5243059
806 -6848729
807 -8206144
808 -7146402
809 -6094011
810 -5591950
811 -7513269
812 -8183048
813 -5848370
814 -5498580
815 -6557434
816 -7546688
817 -6918197
818 -4646740
819 -5775189
820 -7594293
821 -6709915
822 -5602246
823 -4962036
824 -6576566
825 -7577519
826 -5301385
827 -4633574
828 -5650104
829 -6782069
830 -6736965
831 -4345867
832 -4670806
833 -6774717
834 -6458302
835 -5219499
836 -3895883
837 -5182450
838 -7093902
839 -5263390
840 -3944207
841 -4690877
842 -6001829
843 -6475905
844 -4000919
845 -3489707
846 -5678684
847 -5920213
848 -4908533
849 -3352650
850 -4023713
851 -6396993
852 -5232952
853 -3491184
854 -3729045
855 -4948696
856 -6045528
857 -3918375
858 -2589198
859 -4544231
860 -5285846
861 -4637672
862 -3025890
863 -2988908
864 -5447246
865 -4969736
866 -3084842
867 -2861723
868 -3722325
869 -5261977
870 -3855905
871 -2033149
872 -3570374
873 -4682928
874 -4399038
875 -2761630
876 -1975382
877 -4324110
878 -4538669
879 -2584602
880 -2064048
881 -2745629
882 -4508614
883 -3631552
884 -1395974
885 -2487153
886 -3876567
887 -3924694
888 -2469163
889 -1058151
890 -3095683
891 -4084195
892 -2465868
893 -1550428
894 -1624635
895 -3511068
896 -3640349
897 -1252542
898 -1457331
899 -2751676
900 -3241550
901 -2254999
902  -384664
903 -1882410
904 -3407044
905 -2123864
906 -1150458
907  -983106
908 -2563229
909 -3097736
910  -758536
911  -537945
912 -1809428
913 -2500493
914 -2015887
915   -11517
916  -889209
917 -2738375
918 -1781522
919  -611589
920   -52791
921 -1465267
922 -2682249
923  -519984
924   317612
925  -865137
926 -1810821
927 -1756657
928   397566
929   225885
930 -1879580
931 -1426914
932  -299035
933   573639
934  -376066
935 -2053644
936  -403384
937   863336
938   -32995
939  -954091
940 -1243686
941   776972
942  1196827
943  -923588
944  -864754
945   218896
946  1132740
947   506354
948 -1458897
949  -220034
950  1463345
951   848851
952  -102080
953  -755696
954  1040320
955  2089531
956    -7995
957  -495831
958   546069
959  1767779
960  1671496
961  -577004
962    -7409
963  2054236
964  1848617
965   791311
966  -329982
967  1129897
968  2897883
969  1118978
970    48390
971   777023
972  2093289
973  2692010
974   567702
975   305497
976  2275415
977  2496845
978  1703553
979   334740
980  1164968
981  3399012
982  2300250
983   914747
984  1237508
985  2425123
986  3466650
987  1521365
988   597954
989  2519297
990  3196518
991  2653816
992  1160389
993  1373807
994  3804047
995  3251796
996  1621954
997  1602370
998  2692652
999  4214133
1000  2633285
1001  1044127
1002  2712966
1003  3852285
1004  3684216
1005  2128228
1006  1605255
1007  4054166
1008  4251307
1009  2525468
1010  1990299
1011  2675032
1012  4606610
1013  3817527
1014  1821649
1015  2983003
1016  4335465
1017  4547269
1018  3159989
1019  1936239
1020  3997021
1021  4850824
1022  3446805
1023  2760847
1024  3060681
1025  5024245
1026  4939598
1027  2718797
1028  3220104
1029  4545255
1030  5059587
1031  4072586
1032  2465724
1033  4120013
1034  5490670
1035  4362177
1036  3547434
1037  3490912
1038  5279422
1039  5808161
1040  3561407
1041  3533360
1042  4867441
1043  5633844
1044  5055969
1045  3119845
1046  4231198
1047  6150644
1048  5418627
1049  4376134
1050  3777963
1051  5246434
1052  6472601
1053  4502808
1054  3883991
1055  5003456
1056  6035352
1057  6113073
1058  4165112
1059  4461004
1060  6384850
1061  6024947
1062  5078402
1063  4298115
1064  5400899
1065  7067150
1066  5520430
1067  4556262
1068  5465799
1069  6383403
1070  6729032
1071  4878474
1072  4697275
1073  6738797
1074  6697154
1075  5779771
1076  4873124
1077  5658759
1078  7704809
1079  6553440
1080  5069205
1081  5719293
1082  6802811
1083  7573929
1084  5782455
1085  4827581
1086  6836411
1087  7380303
1088  6652817
1089  5589519
1090  5814768
1091  8030945
1092  7480188
1093  5763515
1094  5937960
1095  6836093
1096  8026293
1097  6754688
1098  5312868
1099  7097652
1100  8067510
1101  7480777
1102  6259496
1103  5928181
1104  8105299
1105  8159848
1106  6440349
1107  6425565
1108  7190731
1109  8519594
1110  7706833
1111  5835328
1112  7158304
1113  8467134
1114  8201358
1115  7036246
1116  6175810
1117  8233236
1118  9012466
1119  7265951
1120  6805915
1121  7421486
1122  8995938
1123  8742628
1124  6480687
1125  7165505
1126  8708432
1127  8807979
1128  7852575
1129  6598362
1130  8265196
1131  9643409
1132  8126785
1133  7295450
1134  7514673
1135  9085016
1136  9573412
1137  7287587
1138  7225215
1139  8854285
1140  9451215
1141  8823340
1142  7098789
1143  8141573
1144 10030677
1145  8974480
1146  7871574
1147  7704234
1148  9089328
1149 10209657
1150  8247698
1151  7675567
1152  9127671
1153  9827026
1154  9537537
1155  7740620
1156  8126722
1157 10241490
1158  9659292
1159  8456938
1160  8047646
1161  9227160
1162 10859694
1163  9171652
1164  7957760
1165  9194174
1166 10177322
1167 10314385
1168  8452968
1169  8062320
1170 10322208
1171 10459953
1172  9349378
1173  8511032
1174  9121384
1175 11117388
1176 10085360
1177  8436453
1178  9190855
1179 10183429
1180 10842128
1181  9436697
1182  8494675
1183 10429710
1184 10876151
1185  9920652
1186  9092423
1187  9239943
1188 11155046
1189 10610170
1190  8884170
1191  9456348
1192 10465120
1193 11293559
1194 10184290
1195  8766273
1196 10446391
1197 11406046
1198 10564150
1199  9495225
1200  9162962
1201 11243304
1202 11500754
1203  9611485
1204  9656945
1205 10589268
1206 11705287
1207 11009766
1208  9116489
1209 10275594
1210 11595249
1211 11092061
1212 10155598
1213  9485840
1214 11294130
1215 12142066
1216 10377538
1217 10019978
1218 10625908
1219 11723855
1220 11636366
1221  9667125
1222 10227267
1223 11770356
1224 11694655
1225 10893751
1226  9807749
1227 11234491
1228 12640142
1229 11000019
1230 10189342
1231 10691163
1232 11877443
1233 12205410
1234 10189606
1235 10274775
1236 11955996
1237 12160655
1238 11553701
1239 10225541
1240 11050184
1241 12733120
1242 11510944
1243 10562126
1244 10914823
1245 12023552
1246 12790546
1247 10897437
1248 10422317
1249 12083359
1250 12474831
1251 11951331
1252 10482214
1253 10914853
1254 13029424
1255 12298140
1256 10993586
1257 10941422
1258 11954145
1259 13289119
1260 11731698
1261 10569348
1262 11942629
1263 12650571
1264 12479635
1265 11038910
1266 10878769
1267 13079185
1268 12844864
1269 11423777
1270 11171603
1271 11990295
1272 13503694
1273 12241884
1274 10674730
1275 11947855
1276 12992392
1277 13061890
1278 11635866
1279 10836901
1280 12959911
1281 13444256
1282 12020284
1283 11232609
1284 11607938
1285 13612656
1286 13213829
1287 11131150
1288 11703718
1289 12996472
1290 13644695
1291 12449964
1292 10824056
1293 12498326
1294 13672988
1295 12678919
1296 11783332
1297 11603666
1298 13383232
1299 13694062
1300 11763621
1301 11849784
1302 12827382
1303 13591883
1304 13070791
1305 11326746
1306 12372729
1307 13751824
1308 13087177
1309 12226961
1310 11713271
1311 13287675
1312 14147250
1313 12233421
1314 11850629
1315 12772217
1316 13628277
1317 13425315
1318 11621112
1319 12300119
1320 13978800
1321 13550756
1322 12621663
1323 11792176
1324 13034409
1325 14378467
1326 12679397
1327 11904500
1328 12743195
1329 13799788
1330 14005780
1331 12056206
1332 12056581
1333 13861120
1334 13838572
1335 13039671
1336 11935762
1337 12708805
1338 14497994
1339 13355306
1340 12269752
1341 12746667
1342 13668884
1343 14342058
1344 12607446
1345 11929561
1346 13636858
1347 14010151
1348 13428588
1349 12181987
1350 12487404
1351 14580512
1352 13918758
1353 12518691
1354 12700781
1355 13504259
1356 14465966
1357 13031589
1358 11946311
1359 13473643
1360 14080581
1361 13761011
1362 12720089
1363 12478351
1364 14399779
1365 14219501
1366 12721041
1367 12578291
1368 13262647
1369 14634803
1370 13679723
1371 11980435
1372 13160985
1373 14229945
1374 14175845
1375 13030888
1376 12253645
1377 14158537
1378 14596670
1379 13069115
1380 12618874
1381 13039212
1382 14473650
1383 14138787
1384 12373503
1385 13117871
1386 14157862
1387 14261727
1388 13396037
1389 12215401
1390 13695480
1391 14654137
1392 13383117
1393 12803360
1394 13014432
1395 14462773
1396 14567081
1397 12550503
1398 12820569
1399 14058058
1400 14372079
1401 13646812
1402 12185382
1403 13453576
1404 14947535
1405 13831003
1406 12869702
1407 12699840
1408 14106991
1409 14832558
1410 12869308
1411 12560890
1412 13808601
1413 14480789
1414 14149389
1415 12432154
1416 13031663
1417 14774628
1418 14084422
1419 13122819
1420 12676619
1421 13744002
1422 14894098
1423 13242802
1424 12551317
1425 13633210
1426 14407431
1427 14441636
1428 12715137
1429 12671252
1430 14557462
1431 14330543
1432 13261630
1433 12491317
1434 13349276
1435 15098673
1436 13788291
1437 12462246
1438 13291740
1439 14277456
1440 14642503
1441 12917006
1442 12313132
1443 14258023
1444 14533183
1445 13619815
1446 12671658
1447 12929264
1448 14782130
1449 14164737
1450 12645653
1451 12945631
1452 13797732
1453 14725327
1454 13478646
1455 12178123
1456 13782286
1457 14599991
1458 13930300
1459 12792931
1460 12545126
1461 14470491
1462 14406355
1463 12741191
1464 12761823
1465 13536478
1466 14645937
1467 13868106
1468 12235340
1469 13336815
1470 14324889
1471 13977613
1472 13038425
1473 12361407
1474 14014268
1475 14551580
1476 13012163
1477 12755831
1478 13319889
1479 14441176
1480 14062999
1481 12184416
1482 12910728
1483 14147286
1484 13973290
1485 13131022
1486 12188653
1487 13670875
1488 14711792
1489 13273496
1490 12605306
1491 12874396
1492 14084007
1493 14323434
1494 12350947
1495 12429302
1496 13772408
1497 14014644
1498 13431693
1499 12192967
1500 13207278
1501 14584392
1502 13393481
1503 12574893
1504 12639373
1505 13602779
1506 14229153
1507 12577032
1508 12359388
1509 13577087
1510 13876234
1511 13524173
1512 12168463
1513 12622662
1514 14260622
1515 13472692
1516 12497699
1517 12394990
1518 13370409
1519 14417093
1520 12781973
1521 11943135
1522 13210284
1523 13818456
1524 13572859
1525 12057442
1526 12078288
1527 13975585
1528 13653002
1529 12585869
1530 12231090
1531 12869810
1532 14218950
1533 13049579
1534 11794653
1535 12667323
1536 13406474
1537 13632400
1538 12323214
1539 11737776
1540 13570421
1541 13770549
1542 12660591
1543 12005715
1544 12326277
1545 13883044
1546 13145090
1547 11577027
1548 12277747
1549 13218148
1550 13634289
1551 12476201
1552 11440094
1553 13084896
1554 13675857
1555 12635682
1556 11846624
1557 11870422
1558 13527582
1559 13369785
1560 11582324
1561 11841184
1562 12816471
1563 13543199
1564 12649756
1565 11103091
1566 12409332
1567 13525309
1568 12708457
1569 11761302
1570 11389422
1571 13017958
1572 13517813
1573 11774252
1574 11534283
1575 12290666
1576 13176211
1577 12790635
1578 10973750
1579 11672987
1580 13138622
1581 12821291
1582 11897292
1583 11076582
1584 12419871
1585 13430610
1586 11792738
1587 11137660
1588 11739469
1589 12726370
1590 12849671
1591 11113219
1592 11315517
1593 12732549
1594 12675941
1595 11966294
1596 10863083
1597 11658162
1598 13081052
1599 11906023
1600 10986430
1601 11316154
1602 12349230
1603 12940800
1604 11183994
1605 10741244
1606 12237192
1607 12511750
1608 11874901
1609 10601414
1610 11030071
1611 12780279
1612 12033554
1613 10902052
1614 10944121
1615 11769131
1616 12741368
1617 11357030
1618 10367051
1619 11515836
1620 12053431
1621 11883420
1622 10689500
1623 10514677
1624 12280620
1625 12042839
1626 10848373
1627 10623100
1628 11166793
1629 12282611
1630 11278002
1631 10060773
1632 11127394
1633 11834722
1634 11739295
1635 10658337
1636 10121646
1637 11769867
1638 11885044
1639 10627807
1640 10246943
1641 10643478
1642 11938745
1643 11344022
1644  9783144
1645 10525236
1646 11479728
1647 11649583
1648 10620498
1649  9579042
1650 11056011
1651 11679071
1652 10532142
1653  9981656
1654 10132667
1655 11498895
1656 11425999
1657  9768432
1658 10039024
1659 10886362
1660 11248914
1661 10552945
1662  9212574
1663 10323432
1664 11404349
1665 10546613
1666  9847979
1667  9712973
1668 10970825
1669 11318221
1670  9571353
1671  9478993
1672 10386920
1673 10889070
1674 10461580
1675  9016512
1676  9795168
1677 11129125
1678 10443336
1679  9612998
1680  9170351
1681 10255606
1682 11129837
1683  9539373
1684  8968802
1685  9802131
1686 10573590
1687 10501073
1688  8830495
1689  9043761
1690 10633803
1691 10335078
1692  9415284
1693  8650202
1694  9478876
1695 10808935
1696  9584628
1697  8687984
1698  9328506
1699 10105284
1700 10372084
1701  8775185
1702  8376484
1703  9922065
1704 10044229
1705  9320440
1706  8414394
1707  8850844
1708 10477432
1709  9648094
1710  8366559
1711  8702028
1712  9486594
1713 10091736
1714  8700184
1715  7856388
1716  9313036
1717  9783989
1718  9198266
1719  8245889
1720  8238740
1721  9892687
1722  9528830
1723  8077577
1724  8086845
1725  8811562
1726  9766333
1727  8741628
1728  7417042
1729  8613074
1730  9470227
1731  9103165
1732  8024670
1733  7529833
1734  9202708
1735  9415371
1736  7942907
1737  7602592
1738  8122852
1739  9301996
1740  8843179
1741  7226831
1742  7872347
1743  8811145
1744  8790057
1745  7948880
1746  7011936
1747  8355156
1748  9111021
1749  7924321
1750  7402435
1751  7610894
1752  8710660
1753  8646672
1754  6972809
1755  7262720
1756  8263948
1757  8424363
1758  7757216
1759  6616496
1760  7684024
1761  8824978
1762  7812454
1763  7027403
1764  6986051
1765  8056986
1766  8455686
1767  6764418
1768  6580035
1769  7633857
1770  8103917
1771  7758899
1772  6391576
1773  6885010
1774  8246453
1775  7585535
1776  6726204
1777  6408728
1778  7276367
1779  8111879
1780  6731786
1781  6213019
1782  7111842
1783  7592030
1784  7462191
1785  6128924
1786  6204916
1787  7632396
1788  7269578
1789  6410603
1790  6001140
1791  6680844
1792  7815356
1793  6643357
1794  5713329
1795  6499301
1796  7122751
1797  7180626
1798  5854781
1799  5511070
1800  7019091
1801  7003696
1802  6155242
1803  5624864
1804  6041873
1805  7338665
1806  6519150
1807  5282283
1808  5827165
1809  6513164
1810  6851562
1811  5701544
1812  4932685
1813  6408830
1814  6812704
1815  5977377
1816  5180236
1817  5215975
1818  6692502
1819  6371738
1820  4932924
1821  5148933
1822  5907781
1823  6566092
1824  5721719
1825  4516800
1826  5620354
1827  6311864
1828  5697707
1829  4891141
1830  4572003
1831  5958402
1832  6148455
1833  4731241
1834  4673456
1835  5323775
1836  6089631
1837  5513073
1838  4080796
1839  4880697
1840  5823920
1841  5377752
1842  4568708
1843  3994541
1844  5310225
1845  5998107
1846  4585887
1847  4069243
1848  4570388
1849  5575701
1850  5395003
1851  3684072
1852  4019982
1853  5289676
1854  5248213
1855  4497357
1856  3534893
1857  4494039
1858  5594799
1859  4459020
1860  3678965
1861  3877321
1862  4782355
1863  5118884
1864  3590297
1865  3460892
1866  4636882
1867  4825957
1868  4290622
1869  3180782
1870  3703785
1871  5056894
1872  4242032
1873  3260507
1874  3261517
1875  4181334
1876  4913626
1877  3469950
1878  2828049
1879  3971592
1880  4409436
1881  4040723
1882  2807940
1883  2850759
1884  4385212
1885  4060517
1886  3082893
1887  2840078
1888  3485041
1889  4480305
1890  3358603
1891  2293341
1892  3155948
1893  3787686
1894  3760604
1895  2644163
1896  2276563
1897  3752316
1898  3814814
1899  2856521
1900  2390346
1901  2683904
1902  3859591
1903  3225162
1904  1937136
1905  2472823
1906  3191451
1907  3460336
1908  2523129
1909  1748066
1910  3065048
1911  3451827
1912  2533423
1913  1953192
1914  2013334
1915  3208595
1916  2964189
1917  1639358
1918  1974097
1919  2684300
1920  3040280
1921  2304727
1922  1250119
1923  2301547
1924  2989717
1925  2190594
1926  1520719
1927  1381087
1928  2647217
1929  2897805
1930  1428966
1931  1311576
1932  2043664
1933  2655919
1934  2151303
1935   731303
1936  1433068
1937  2523998
1938  2041534
1939  1316523
1940   884056
1941  1916719
1942  2513608
1943  1210044
1944   851942
1945  1374441
1946  1980475
1947  1868284
1948   523486
1949   822737
1950  1965972
1951  1717225
1952  1056405
1953   415427
1954  1175554
1955  2094963
1956   923068
1957   255370
1958   761691
1959  1516930
1960  1682231
1961   261346
1962   159911
1963  1414985
1964  1360442
1965   676905
1966  -113238
1967   406528
1968  1624080
1969   805318
1970   -86681
1971   198361
1972   916908
1973  1387975
1974    76514
1975  -519404
1976   705240
1977  1002896
1978   426098
1979  -512061
1980  -313334
1981  1137470
1982   688047
1983  -391060
1984  -379017
1985   220719
1986   964990
1987   -48392
1988 -1063811
1989  -104662
1990   523436
1991   281614
1992  -683586
1993  -967601
1994   492200
1995   522072
1996  -685334
1997  -972334
1998  -500311
1999   479601
2000  -193844
2001 -1458803
2002  -710332
2003    75052
2004    -5953
2005  -908178
2006 -1540363
2007  -260199
2008   142865
2009  -901260
2010 -1378904
2011 -1177340
2012   -62075
2013  -209855
2014 -1656380
2015 -1455093
2016  -612414
2017  -298959
2018 -1016454
2019 -2077765
2020 -1068845
2021  -220778
2022 -1097199
2023 -1703729
2024 -1683569
2025  -690858
2026  -557406
2027 -1946520
2028 -1940010
2029 -1177313
2030  -876186
2031 -1294578
2032 -2356188
2033 -1681239
2034  -655370
2035 -1314847
2036 -2031785
2037 -2261592
2038 -1349039
2039  -827659
2040 -2214628
2041 -2603802
2042 -1758687
2043 -1178653
2044 -1422013
2045 -2716275
2046 -2428892
2047 -1133632
2048 -1499663
2049 -2326007
2050 -2810639
2051 -2114143
2052 -1188391
2053 -2234789
2054 -2972355
2055 -2409805
2056 -1738118
2057 -1578064
2058 -2847908
2059 -3109627
2060 -1826282
2061 -1821598
2062 -2552730
2063 -3191335
2064 -2764583
2065 -1618610
2066 -2339849
2067 -3252383
2068 -2911524
2069 -2366144
2070 -1978190
2071 -2988758
2072 -3601126
2073 -2515057
2074 -2213642
2075 -2679314
2076 -3385025
2077 -3366870
2078 -2170799
2079 -2527553
2080 -3634048
2081 -3507656
2082 -2903165
2083 -2336346
2084 -3191252
2085 -4008231
2086 -2938825
2087 -2491383
2088 -3053347
2089 -3796676
2090 -3904247
2091 -2714353
2092 -2791772
2093 -3912721
2094 -3962352
2095 -3463995
2096 -2688090
2097 -3172971
2098 -4364219
2099 -3707955
2100 -2951638
2101 -3198521
2102 -4024980
2103 -4586831
2104 -3409043
2105 -2968021
2106 -4073902
2107 -4342357
2108 -3915729
2109 -3135461
2110 -3411481
2111 -4674018
2112 -4239084
2113 -3450287
2114 -3618017
2115 -4258273
2116 -4945129
2117 -3975819
2118 -3221952
2119 -4200116
2120 -4734174
2121 -4496117
2122 -3627808
2123 -3548336
2124 -4989083
2125 -4966931
2126 -3960381
2127 -3765670
2128 -4314774
2129 -5293770
2130 -4651302
2131 -3567108
2132 -4305145
2133 -5034627
2134 -5058689
2135 -4282943
2136 -3778652
2137 -5013671
2138 -5394642
2139 -4531038
2140 -4136144
2141 -4415672
2142 -5509416
2143 -5298412
2144 -4064039
2145 -4473115
2146 -5320972
2147 -5494802
2148 -4785601
2149 -4004551
2150 -5097933
2151 -5810891
2152 -5046119
2153 -4572069
2154 -4662970
2155 -5693762
2156 -5860922
2157 -4618657
2158 -4644074
2159 -5378550
2160 -5806203
2161 -5402996
2162 -4371701
2163 -5115622
2164 -6183940
2165 -5686762
2166 -4994783
2167 -4807080
2168 -5844909
2169 -6370449
2170 -5081613
2171 -4784704
2172 -5581341
2173 -6151615
2174 -5948589
2175 -4846344
2176 -5252732
2177 -6403332
2178 -6153528
2179 -5525907
2180 -5067761
2181 -5761640
2182 -6681773
2183 -5761718
2184 -5133643
2185 -5640034
2186 -6362565
2187 -6565398
2188 -5396453
2189 -5281420
2190 -6486426
2191 -6518132
2192 -5942265
2193 -5415469
2194 -5928388
2195 -6961116
2196 -6276636
2197 -5572683
2198 -5963918
2199 -6512826
2200 -6827556
2201 -5862573
2202 -5468787
2203 -6579889
2204 -6880857
2205 -6457842
2206 -5811739
2207 -6005958
2208 -7225280
2209 -6843162
2210 -5856675
2211 -6000966
2212 -6619199
2213 -7206959
2214 -6408985
2215 -5696291
2216 -6679372
2217 -7192763
2218 -6917421
2219 -6299362
2220 -6142133
2221 -7234667
2222 -7207039
2223 -6267112
2224 -6211519
2225 -6681848
2226 -7463475
2227 -7022540
2228 -6060536
2229 -6787206
2230 -7491075
2231 -7277650
2232 -6581419
2233 -6231247
2234 -7349858
2235 -7603460
2236 -6616989
2237 -6466140
2238 -6905341
2239 -7707996
2240 -7510747
2241 -6434194
2242 -6853958
2243 -7605996
2244 -7609302
2245 -7025849
2246 -6335530
2247 -7290209
2248 -8040531
2249 -7193647
2250 -6723850
2251 -6966448
2252 -7901388
2253 -7985005
2254 -6732689
2255 -6851789
2256 -7738919
2257 -7916394
2258 -7463663
2259 -6668361
2260 -7354652
2261 -8270699
2262 -7624812
2263 -7076500
2264 -7053712
2265 -7803590
2266 -8257105
2267 -7189205
2268 -6984459
2269 -7812246
2270 -8232081
2271 -7982595
2272 -7003429
2273 -7324613
2274 -8423896
2275 -8012942
2276 -7321413
2277 -7218748
2278 -7923314
2279 -8595618
2280 -7614684
2281 -7156011
2282 -7930619
2283 -8392440
2284 -8297439
2285 -7309189
2286 -7292945
2287 -8476738
2288 -8392097
2289 -7694525
2290 -7332144
2291 -7878166
2292 -8919109
2293 -8199699
2294 -7321963
2295 -7851495
2296 -8480092
2297 -8648745
2298 -7703566
2299 -7309145
2300 -8480430
2301 -8741929
2302 -8135439
2303 -7643994
2304 -7856502
2305 -8945209
2306 -8614469
2307 -7610601
2308 -7839233
2309 -8428621
2310 -8898434
2311 -8227483
2312 -7475333
2313 -8424589
2314 -8974524
2315 -8489096
2316 -7868440
2317 -7848768
2318 -8979232
2319 -8953930
2320 -7873700
2321 -7962981
2322 -8544007
2323 -9088249
2324 -8614708
2325 -7681013
2326 -8363440
2327 -9063485
2328 -8781462
2329 -8198816
2330 -7829029
2331 -8857426
2332 -9326220
2333 -8321772
2334 -8068908
2335 -8528123
2336 -9252133
2337 -9031448
2338 -7871618
2339 -8233543
2340 -9091261
2341 -9006728
2342 -8514454
2343 -8019378
2344 -8824015
2345 -9472745
2346 -8639752
2347 -8255762
2348 -8528972
2349 -9144102
2350 -9267269
2351 -8230936
2352 -8285616
2353 -9128572
2354 -9242233
2355 -8870058
2356 -8182388
2357 -8735611
2358 -9615528
2359 -8916189
2360 -8349362
2361 -8528258
2362 -9177860
2363 -9495970
2364 -8498790
2365 -8334272
2366 -9209924
2367 -9415082
2368 -9108205
2369 -8359573
2370 -8589064
2371 -9605909
2372 -9219730
2373 -8578914
2374 -8565364
2375 -9123285
2376 -9752071
2377 -8908721
2378 -8358964
2379 -9114896
2380 -9497622
2381 -9328397
2382 -8526715
2383 -8508745
2384 -9640411
2385 -9509348
2386 -8801859
2387 -8668362
2388 -9076491
2389 -9796848
2390 -9169513
2391 -8410187
2392 -9019337
2393 -9497725
2394 -9546209
2395 -8844060
2396 -8511358
2397 -9583743
2398 -9756305
2399 -9013759
2400 -8694469
2401 -8984477
2402 -9854821
2403 -9440807
2404 -8467789
2405 -8917928
2406 -9568109
2407 -9739192
2408 -9101273
2409 -8517331
2410 -9470926
2411 -9887888
2412 -9212467
2413 -8756701
2414 -8833578
2415 -9795342
2416 -9799071
2417 -8726906
2418 -8862069
2419 -9519564
2420 -9896548
2421 -9387294
2422 -8489030
2423 -9206948
2424 -9935966
2425 -9442212
2426 -8897628
2427 -8767717
2428 -9680361
2429 -10012406
2430 -9004334
2431 -8868260
2432 -9384742
2433 -9816047
2434 -9594726
2435 -8630330
2436 -9043945
2437 -9915185
2438 -9658099
2439 -9118945
2440 -8778354
2441 -9537751
2442 -10156807
2443 -9169643
2444 -8731815
2445 -9223694
2446 -9825769
2447 -9817737
2448 -8770650
2449 -8878337
2450 -9873125
2451 -9855780
2452 -9348714
2453 -8766868
2454 -9223923
2455 -10097016
2456 -9448882
2457 -8817717
2458 -9070332
2459 -9685772
2460 -10039148
2461 -9100030
2462 -8771629
2463 -9666530
2464 -9855332
2465 -9473631
2466 -8831502
2467 -9039909
2468 -10038307
2469 -9640140
2470 -8933002
2471 -9048236
2472 -9571555
2473 -10055323
2474 -9277044
2475 -8712032
2476 -9483800
2477 -9823687
2478 -9579114
2479 -8941547
2480 -8882597
2481 -9929303
2482 -9853834
2483 -9071411
2484 -8969703
2485 -9347390
2486 -10001610
2487 -9445938
2488 -8666308
2489 -9297275
2490 -9800906
2491 -9693201
2492 -9079788
2493 -8772250
2494 -9740645
2495 -9904372
2496 -9126852
2497 -8913319
2498 -9177111
2499 -9903860
2500 -9640036
2501 -8721588
2502 -9130310
2503 -9714313
2504 -9766124
2505 -9231853
2506 -8643288
2507 -9441600
2508 -9886950
2509 -9236298
2510 -8917299
2511 -9030572
2512 -9764092
2513 -9760573
2514 -8819659
2515 -8992252
2516 -9558621
2517 -9670835
2518 -9281422
2519 -8620460
2520 -9256464
2521 -9868633
2522 -9300455
2523 -8896113
2524 -8918709
2525 -9625300
2526 -9840783
2527 -8804139
2528 -8716127
2529 -9379238
2530 -9677873
2531 -9392159
2532 -8570745
2533 -9005566
2534 -9872020
2535 -9467725
2536 -8915698
2537 -8684477
2538 -9288684
2539 -9854029
2540 -8988934
2541 -8600619
2542 -9133136
2543 -9558042
2544 -9534113
2545 -8670925
2546 -8736775
2547 -9636704
2548 -9457376
2549 -8919701
2550 -8588895
2551 -9025139
2552 -9775990
2553 -9081318
2554 -8509509
2555 -8985363
2556 -9473176
2557 -9552997
2558 -8658821
2559 -8431880
2560 -9396549
2561 -9456554
2562 -8938281
2563 -8498836
2564 -8780401
2565 -9685868
2566 -9250695
2567 -8478879
2568 -8699405
2569 -9177552
2570 -9490191
2571 -8749108
2572 -8231973
2573 -9101333
2574 -9421098
2575 -9011734
2576 -8491047
2577 -8517549
2578 -9486442
2579 -9330341
2580 -8418557
2581 -8436724
2582 -8908728
2583 -9434478
2584 -8889744
2585 -8098889
2586 -8783167
2587 -9312815
2588 -9053258
2589 -8495602
2590 -8242153
2591 -9117981
2592 -9286095
2593 -8457604
2594 -8306772
2595 -8623623
2596 -9224576
2597 -8994033
2598 -8097510
2599 -8493336
2600 -9092539
2601 -8986286
2602 -8477694
2603 -8028468
2604 -8788776
2605 -9229464
2606 -8471381
2607 -8177334
2608 -8411414
2609 -9038832
2610 -8998592
2611 -8000387
2612 -8150309
2613 -8857275
2614 -8931722
2615 -8517821
2616 -7858610
2617 -8416545
2618 -9138185
2619 -8565220
2620 -8085171
2621 -8101847
2622 -8683066
2623 -8953694
2624 -8034103
2625 -7892939
2626 -8533279
2627 -8738500
2628 -8533988
2629 -7845320
2630 -8115993
2631 -8882752
2632 -8470214
2633 -7966914
2634 -7897605
2635 -8377131
2636 -8854952
2637 -8056314
2638 -7675570
2639 -8287636
2640 -8602292
2641 -8456444
2642 -7687037
2643 -7734104
2644 -8645705
2645 -8420566
2646 -7837606
2647 -7684137
2648 -8078798
2649 -8706867
2650 -8077839
2651 -7499733
2652 -7958989
2653 -8310247
2654 -8340066
2655 -7661531
2656 -7414340
2657 -8303403
2658 -8366387
2659 -7830940
2660 -7533097
2661 -7732626
2662 -8476846
2663 -8077162
2664 -7316691
2665 -7622484
2666 -8035555
2667 -8202275
2668 -7623372
2669 -7184237
2670 -8022371
2671 -8264385
2672 -7731719
2673 -7362699
2674 -7406806
2675 -8141729
2676 -7967403
2677 -7176365
2678 -7350230
2679 -7772688
2680 -8070443
2681 -7635631
2682 -6971977
2683 -7599165
2684 -8045788
2685 -7609528
2686 -7172095
2687 -7067708
2688 -7856597
2689 -7946472
2690 -7051682
2691 -7039256
2692 -7498978
2693 -7892587
2694 -7570059
2695 -6714105
2696 -7164857
2697 -7823146
2698 -7552623
2699 -7067943
2700 -6737543
2701 -7446724
2702 -7882400
2703 -7067658
2704 -6754300
2705 -7074018
2706 -7561981
2707 -7512513
2708 -6612725
2709 -6767992
2710 -7492761
2711 -7413523
2712 -7013642
2713 -6551033
2714 -7043690
2715 -7653174
2716 -6978900
2717 -6533154
2718 -6719620
2719 -7205007
2720 -7393375
2721 -6532932
2722 -6411154
2723 -7175219
2724 -7284045
2725 -6905795
2726 -6271518
2727 -6559387
2728 -7399624
2729 -6903776
2730 -6305605
2731 -6397618
2732 -6892348
2733 -7269857
2734 -6488948
2735 -6111316
2736 -6755043
2737 -6983349
2738 -6770801
2739 -6149249
2740 -6127503
2741 -6981028
2742 -6812865
2743 -6240280
2744 -6156915
2745 -6489579
2746 -7022508
2747 -6434664
2748 -5806357
2749 -6324103
2750 -6692818
2751 -6619226
2752 -6010530
2753 -5794298
2754 -6671267
2755 -6700907
2756 -6057501
2757 -5867897
2758 -6093752
2759 -6687265
2760 -6324966
2761 -5608592
2762 -5975367
2763 -6374941
2764 -6430543
2765 -5931506
2766 -5473753
2767 -6198570
2768 -6479455
2769 -5915324
2770 -5577857
2771 -5666734
2772 -6365516
2773 -6253998
2774 -5419265
2775 -5598700
2776 -6067469
2777 -6237883
2778 -5814954
2779 -5150102
2780 -5712565
2781 -6204241
2782 -5763372
2783 -5377711
2784 -5287160
2785 -5940561
2786 -6130072
2787 -5308986
2788 -5247100
2789 -5646301
2790 -5907395
2791 -5682321
2792 -4925744
2793 -5284194
2794 -5905309
2795 -5589447
2796 -5216389
2797 -5038677
2798 -5547940
2799 -5846942
2800 -5089503
2801 -4890153
2802 -5275968
2803 -5549755
2804 -5479268
2805 -4754554
2806 -4901166
2807 -5604622
2808 -5430878
2809 -4999461
2810 -4661905
2811 -5095371
2812 -5670904
2813 -4967242
2814 -4517034
2815 -4872883
2816 -5267382
2817 -5347251
2818 -4592598
2819 -4517928
2820 -5228515
2821 -5173947
2822 -4784772
2823 -4413275
2824 -4638714
2825 -5302518
2826 -4874537
2827 -4353569
2828 -4522558
2829 -4858018
2830 -5109410
2831 -4446593
2832 -4081717
2833 -4770437
2834 -4944528
2835 -4591728
2836 -4123907
2837 -4227765
2838 -5033060
2839 -4761762
2840 -4070810
2841 -4141146
2842 -4472893
2843 -4806553
2844 -4256324
2845 -3719827
2846 -4328611
2847 -4656248
2848 -4447306
2849 -3952905
2850 -3779281
2851 -4578150
2852 -4591553
2853 -3867250
2854 -3732927
2855 -4007559
2856 -4519447
2857 -4170597
2858 -3436057
2859 -3882700
2860 -4365224
2861 -4271252
2862 -3776414
2863 -3367447
2864 -4056322
2865 -4320750
2866 -3687173
2867 -3430322
2868 -3591463
2869 -4168901
2870 -4089194
2871 -3268357
2872 -3435352
2873 -3935715
2874 -3987367
2875 -3605411
2876 -3041464
2877 -3567970
2878 -4048901
2879 -3514232
2880 -3184105
2881 -3244116
2882 -3780544
2883 -3860379
2884 -3028137
2885 -3019856
2886 -3529754
2887 -3659927
2888 -3399366
2889 -2781909
2890 -3113257
2891 -3756364
2892 -3389466
2893 -2945859
2894 -2812335
2895 -3292030
2896 -3647684
2897 -2887463
2898 -2600630
2899 -3086341
2900 -3363800
2901 -3251626
2902 -2576029
2903 -2673526
2904 -3367829
2905 -3113549
2906 -2694562
2907 -2488998
2908 -2809964
2909 -3306039
2910 -2757921
2911 -2369223
2912 -2708976
2913 -2987635
2914 -3019733
2915 -2379738
2916 -2222108
2917 -2907413
2918 -2880729
2919 -2440158
2920 -2151866
2921 -2380752
2922 -3028832
2923 -2616513
2924 -2041572
2925 -2303647
2926 -2619896
2927 -2741278
2928 -2157510
2929 -1822176
2930 -2485530
2931 -2614931
2932 -2257116
2933 -1915321
2934 -1955661
2935 -2643709
2936 -2453214
2937 -1771579
2938 -1844565
2939 -2170274
2940 -2464014
2941 -2015676
2942 -1467524
2943 -2037334
2944 -2354340
2945 -2052934
2946 -1654812
2947 -1523274
2948 -2161499
2949 -2193110
2950 -1541109
2951 -1519988
2952 -1785460
2953 -2115629
2954 -1869956
2955 -1226415
2956 -1603801
2957 -1990969
2958 -1777331
2959 -1406627
2960 -1146455
2961 -1732018
2962 -1968707
2963 -1306910
2964 -1174487
2965 -1438872
2966 -1809796
2967 -1644847
2968  -910075
2969 -1148436
2970 -1638687
2971 -1517704
2972 -1182795
2973  -820272
2974 -1295434
2975 -1730496
2976 -1167557
2977  -851184
2978  -982938
2979 -1393113
2980 -1460738
2981  -671622
2982  -662961
2983 -1245941
2984 -1298906
2985 -1011045
2986  -532222
2987  -862585
2988 -1416843
2989  -941778
2990  -534985
2991  -592438
2992  -964059
2993 -1193794
2994  -521200
2995  -312203
2996  -845535
2997  -994030
2998  -811521
2999  -261568
3000  -366396
3001 -1028815
3002  -753795
3003  -250933
3004  -192428
3005  -548470
3006  -988332
3007  -391797
3008    44835
3009  -427153
3010  -696345
3011  -579478
3012     3907
3013   113095
3014  -615905
3015  -569498
3016   -74760
3017   115281
3018  -102034
3019  -656015
3020  -263200
3021   350463
3022    59868
3023  -287349
3024  -359461
3025   157929
3026   507895
3027  -171240
3028  -357300
3029   101033
3030   393498
3031   338920
3032  -230531
3033   -59925
3034   584698
3035   426335
3036    95001
3037   -68835
3038   294564
3039   776295
3040   267251
3041   -46334
3042   336993
3043   672495
3044   746447
3045   175978
3046   119262
3047   798405
3048   797703
3049   448469
3050   213623
3051   473793
3052  1082453
3053   729632
3054   299851
3055   582447
3056   899946
3057  1081065
3058   584885
3059   340223
3060   946550
3061  1113310
3062   876942
3063   578962
3064   658310
3065  1327003
3066  1167228
3067   645975
3068   785040
3069  1101188
3070  1381863
3071  1001026
3072   616408
3073  1163634
3074  1430408
3075  1243319
3076   949622
3077   905107
3078  1518624
3079  1528242
3080   981441
3081  1025594
3082  1313551
3083  1663888
3084  1425233
3085   931735
3086  1356893
3087  1741946
3088  1594708
3089  1274979
3090  1078301
3091  1684858
3092  1898957
3093  1353464
3094  1268006
3095  1544729
3096  1964039
3097  1868651
3098  1253567
3099  1509877
3100  1961474
3101  1931222
3102  1651377
3103  1333655
3104  1833943
3105  2249017
3106  1814938
3107  1589321
3108  1735061
3109  2152839
3110  2233171
3111  1597528
3112  1666469
3113  2165529
3114  2237964
3115  2034388
3116  1652526
3117  2026009
3118  2534820
3119  2153581
3120  1864343
3121  1943786
3122  2325662
3123  2551985
3124  1959750
3125  1864539
3126  2386785
3127  2566225
3128  2423115
3129  1964712
3130  2151585
3131  2780590
3132  2532411
3133  2145638
3134  2132468
3135  2510215
3136  2917623
3137  2392023
3138  2097547
3139  2554869
3140  2827243
3141  2784364
3142  2289193
3143  2269850
3144  2928457
3145  2891636
3146  2510663
3147  2387072
3148  2654076
3149  3180902
3150  2848843
3151  2377590
3152  2693297
3153  3016715
3154  3091220
3155  2651263
3156  2450210
3157  3090571
3158  3238131
3159  2884264
3160  2675928
3161  2805562
3162  3370348
3163  3206119
3164  2652833
3165  2849182
3166  3197933
3167  3391841
3168  3056777
3169  2679717
3170  3225566
3171  3530594
3172  3229671
3173  2947663
3174  2936635
3175  3512823
3176  3549029
3177  2973592
3178  3035145
3179  3390095
3180  3668883
3181  3441753
3182  2933765
3183  3319259
3184  3728707
3185  3547546
3186  3272514
3187  3125332
3188  3630460
3189  3879965
3190  3360314
3191  3265153
3192  3542598
3193  3860242
3194  3774963
3195  3212036
3196  3428487
3197  3904713
3198  3827440
3199  3588260
3200  3359256
3201  3776738
3202  4146267
3203  3683230
3204  3486628
3205  3694817
3206  4020270
3207  4075236
3208  3527453
3209  3594256
3210  4110841
3211  4124613
3212  3896483
3213  3602650
3214  3875354
3215  4359208
3216  4018055
3217  3706334
3218  3821677
3219  4158243
3220  4384946
3221  3896373
3222  3752906
3223  4240443
3224  4354268
3225  4206190
3226  3856519
3227  3972032
3228  4523734
3229  4315908
3230  3984953
3231  4046306
3232  4308864
3233  4609172
3234  4211737
3235  3942834
3236  4371513
3237  4541827
3238  4445858
3239  4113816
3240  4110739
3241  4692760
3242  4617564
3243  4239001
3244  4224974
3245  4465179
3246  4820143
3247  4504655
3248  4090703
3249  4477339
3250  4765612
3251  4726776
3252  4388605
3253  4254943
3254  4829268
3255  4916738
3256  4501192
3257  4366657
3258  4543820
3259  4986629
3260  4830712
3261  4321963
3262  4563075
3263  4923594
3264  4996069
3265  4684920
3266  4375790
3267  4896215
3268  5144741
3269  4768454
3270  4569929
3271  4645294
3272  5119108
3273  5134845
3274  4597000
3275  4695642
3276  5048131
3277  5186173
3278  4964642
3279  4544476
3280  4909593
3281  5315631
3282  5051978
3283  4809167
3284  4780069
3285  5227279
3286  5412922
3287  4869319
3288  4798991
3289  5147000
3290  5351073
3291  5218562
3292  4747616
3293  4990567
3294  5488963
3295  5312536
3296  5035815
3297  4905693
3298  5269589
3299  5603713
3300  5154177
3301  4930155
3302  5186478
3303  5476309
3304  5526677
3305  5028685
3306  5044296
3307  5563798
3308  5538419
3309  5283136
3310  5057543
3311  5287395
3312  5735454
3313  5400317
3314  5109188
3315  5314923
3316  5593146
3317  5734030
3318  5282512
3319  5145768
3320  5634166
3321  5696064
3322  5472587
3323  5213985
3324  5340139
3325  5863549
3326  5670951
3327  5297441
3328  5398456
3329  5674610
3330  5910223
3331  5520393
3332  5205330
3333  5658208
3334  5877424
3335  5710759
3336  5406422
3337  5393808
3338  5941563
3339  5924827
3340  5504558
3341  5491720
3342  5695085
3343  6011251
3344  5776771
3345  5369387
3346  5705691
3347  5982188
3348  5909660
3349  5635006
3350  5486231
3351  5965336
3352  6079464
3353  5682509
3354  5605284
3355  5758499
3356  6092784
3357  5993269
3358  5550750
3359  5773024
3360  6063225
3361  6042920
3362  5823771
3363  5592556
3364  5983844
3365  6216559
3366  5868696
3367  5727564
3368  5838500
3369  6182113
3370  6179006
3371  5690739
3372  5788461
3373  6147204
3374  6190647
3375  5980317
3376  5677188
3377  6014659
3378  6372295
3379  6056157
3380  5830532
3381  5888881
3382  6211504
3383  6336089
3384  5868306
3385  5825839
3386  6157699
3387  6293998
3388  6195019
3389  5820468
3390  5996515
3391  6448137
3392  6245405
3393  5969742
3394  5913512
3395  6208648
3396  6470653
3397  6049525
3398  5881713
3399  6208625
3400  6403333
3401  6347485
3402  5950265
3403  5994272
3404  6464044
3405  6370080
3406  6095841
3407  5982390
3408  6220759
3409  6576277
3410  6252815
3411  5960487
3412  6208124
3413  6453553
3414  6489642
3415  6088362
3416  5963539
3417  6455291
3418  6519903
3419  6244129
3420  6059371
3421  6206642
3422  6642003
3423  6437313
3424  6034903
3425  6181960
3426  6434897
3427  6567491
3428  6251104
3429  6003566
3430  6430035
3431  6622265
3432  6398894
3433  6165978
3434  6187543
3435  6635038
3436  6570599
3437  6119582
3438  6189630
3439  6444045
3440  6646478
3441  6408028
3442  6078010
3443  6416375
3444  6672150
3445  6497343
3446  6251487
3447  6160898
3448  6581040
3449  6685062
3450  6267082
3451  6198963
3452  6424260
3453  6706274
3454  6591636
3455  6135372
3456  6330530
3457  6677876
3458  6593327
3459  6340466
3460  6140580
3461  6518225
3462  6775119
3463  6397853
3464  6252166
3465  6409338
3466  6669635
3467  6678444
3468  6232460
3469  6281804
3470  6620523
3471  6648897
3472  6472588
3473  6206675
3474  6442175
3475  6810655
3476  6528415
3477  6308749
3478  6362243
3479  6618025
3480  6738964
3481  6310836
3482  6250613
3483  6607356
3484  6687943
3485  6553892
3486  6257454
3487  6382975
3488  6778220
3489  6597395
3490  6328982
3491  6338096
3492  6566108
3493  6776832
3494  6421741
3495  6243624
3496  6557031
3497  6705167
3498  6624943
3499  6302955
3500  6305693
3501  6733089
3502  6668154
3503  6378525
3504  6327306
3505  6517972
3506  6801498
3507  6528745
3508  6245959
3509  6482279
3510  6660408
3511  6648211
3512  6369239
3513  6259107
3514  6664471
3515  6708231
3516  6429801
3517  6325329
3518  6446812
3519  6764394
3520  6586864
3521  6229742
3522  6412767
3523  6630985
3524  6659634
3525  6406237
3526  6225440
3527  6599285
3528  6724281
3529  6463469
3530  6301492
3531  6352858
3532  6700163
3533  6644920
3534  6238580
3535  6331877
3536  6574524
3537  6690893
3538  6482559
3539  6169371
3540  6466958
3541  6710292
3542  6504062
3543  6287425
3544  6250364
3545  6615667
3546  6701929
3547  6280128
3548  6259164
3549  6484623
3550  6641264
3551  6515633
3552  6155489
3553  6343561
3554  6642555
3555  6510866
3556  6319707
3557  6212153
3558  6489607
3559  6699411
3560  6332613
3561  6193505
3562  6372738
3563  6573539
3564  6529195
3565  6136698
3566  6216763
3567  6586419
3568  6528501
3569  6315501
3570  6139054
3571  6368603
3572  6659716
3573  6347468
3574  6122177
3575  6255789
3576  6480307
3577  6552698
3578  6162528
3579  6106662
3580  6482172
3581  6520147
3582  6328468
3583  6074611
3584  6191061
3585  6557292
3586  6366669
3587  6083895
3588  6163700
3589  6374241
3590  6525921
3591  6202984
3592  6013492
3593  6320770
3594  6431726
3595  6310935
3596  6044895
3597  6052955
3598  6442696
3599  6378120
3600  6083148
3601  6062656
3602  6240520
3603  6467157
3604  6194536
3605  5899776
3606  6166439
3607  6351197
3608  6277464
3609  6028303
3610  5944482
3611  6313649
3612  6346846
3613  6040995
3614  5960681
3615  6083870
3616  6346472
3617  6197617
3618  5852242
3619  6008607
3620  6245107
3621  6252777
3622  6024291
3623  5812583
3624  6133235
3625  6292490
3626  6018421
3627  5856689
3628  5912013
3629  6206620
3630  6181439
3631  5819175
3632  5880955
3633  6107756
3634  6146241
3635  5994755
3636  5735346
3637  5960446
3638  6168679
3639  5962583
3640  5800562
3641  5796650
3642  6050059
3643  6131953
3644  5778677
3645  5741504
3646  5949830
3647  6042992
3648  5921595
3649  5627812
3650  5797798
3651  6079557
3652  5914586
3653  5721626
3654  5673956
3655  5896780
3656  6041831
3657  5707217
3658  5577129
3659  5783057
3660  5922278
3661  5879912
3662  5562752
3663  5612243
3664  5939259
3665  5859777
3666  5651211
3667  5537958
3668  5699342
3669  5933840
3670  5659703
3671  5464860
3672  5627475
3673  5779017
3674  5792545
3675  5506378
3676  5445372
3677  5765098
3678  5751002
3679  5547339
3680  5409746
3681  5512130
3682  5792588
3683  5611106
3684  5351117
3685  5455684
3686  5626203
3687  5703992
3688  5420435
3689  5249941
3690  5569141
3691  5651603
3692  5477167
3693  5288643
3694  5329085
3695  5646733
3696  5547043
3697  5240801
3698  5272505
3699  5441889
3700  5566049
3701  5354898
3702  5097745
3703  5349146
3704  5525983
3705  5395473
3706  5182342
3707  5122484
3708  5438867
3709  5466682
3710  5144418
3711  5092608
3712  5238127
3713  5429050
3714  5299328
3715  4978600
3716  5147668
3717  5362815
3718  5287474
3719  5072145
3720  4938416
3721  5215965
3722  5333428
3723  5055314
3724  4940014
3725  5041004
3726  5255238
3727  5219918
3728  4858318
3729  4923420
3730  5167105
3731  5159575
3732  4973185
3733  4768568
3734  4992657
3735  5203422
3736  4966128
3737  4793887
3738  4840482
3739  5054048
3740  5103623
3741  4758056
3742  4703621
3743  4947259
3744  5013178
3745  4892905
3746  4640085
3747  4757032
3748  5031204
3749  4866581
3750  4665179
3751  4625665
3752  4815197
3753  4955657
3754  4655427
3755  4530791
3756  4733450
3757  4840737
3758  4768630
3759  4511167
3760  4535156
3761  4818216
3762  4728835
3763  4528293
3764  4447201
3765  4580898
3766  4776531
3767  4558547
3768  4355739
3769  4524178
3770  4651809
3771  4635322
3772  4375286
3773  4301111
3774  4594267
3775  4590070
3776  4377621
3777  4277257
3778  4369948
3779  4604548
3780  4438693
3781  4189481
3782  4294565
3783  4423850
3784  4474425
3785  4255851
3786  4084778
3787  4351270
3788  4443329
3789  4268510
3790  4115645
3791  4135192
3792  4386470
3793  4324141
3794  4023093
3795  4066142
3796  4207700
3797  4290247
3798  4117933
3799  3899430
3800  4122993
3801  4251436
3802  4100550
3803  3950943
3804  3911603
3805  4151701
3806  4163918
3807  3873503
3808  3858988
3809  3988148
3810  4111807
3811  3988706
3812  3716122
3813  3871833
3814  4058867
3815  3946783
3816  3774667
3817  3675500
3818  3910720
3819  4014315
3820  3733237
3821  3658531
3822  3754837
3823  3889448
3824  3839557
3825  3540697
3826  3603976
3827  3830316
3828  3786204
3829  3625759
3830  3483802
3831  3654894
3832  3831988
3833  3593251
3834  3448277
3835  3513651
3836  3664116
3837  3680758
3838  3391691
3839  3365077
3840  3599607
3841  3603259
3842  3464428
3843  3291850
3844  3389168
3845  3618235
3846  3428193
3847  3247660
3848  3279041
3849  3431965
3850  3509908
3851  3245734
3852  3135681
3853  3344404
3854  3415257
3855  3293889
3856  3080942
3857  3118225
3858  3388506
3859  3294785
3860  3059224
3861  3038551
3862  3174793
3863  3322934
3864  3110257
3865  2908055
3866  3077624
3867  3195655
3868  3143526
3869  2921415
3870  2851488
3871  3121040
3872  3126061
3873  2918325
3874  2829730
3875  2907819
3876  3098829
3877  2950361
3878  2699725
3879  2819326
3880  2955858
3881  2944493
3882  2764086
3883  2637032
3884  2868317
3885  2938620
3886  2728011
3887  2624164
3888  2653532
3889  2858979
3890  2788683
3891  2514465
3892  2569113
3893  2718155
3894  2760154
3895  2608420
3896  2405225
3897  2587626
3898  2725844
3899  2563805
3900  2408100
3901  2395456
3902  2599594
3903  2629919
3904  2346927
3905  2328184
3906  2465384
3907  2539791
3908  2437624
3909  2208274
3910  2308914
3911  2487420
3912  2376843
3913  2227737
3914  2161778
3915  2329241
3916  2432396
3917  2185695
3918  2097444
3919  2202205
3920  2295724
3921  2253458
3922  2006621
3923  2044402
3924  2250540
3925  2183873
3926  2042752
3927  1945711
3928  2063911
3929  2211843
3930  1995785
3931  1866231
3932  1948977
3933  2060350
3934  2068422
3935  1822879
3936  1794618
3937  1999404
3938  2000443
3939  1855805
3940  1706536
3941  1782086
3942  1980963
3943  1820675
3944  1653848
3945  1693877
3946  1808735
3947  1871345
3948  1663775
3949  1549216
3950  1737794
3951  1768997
3952  1668300
3953  1507706
3954  1519534
3955  1733799
3956  1651580
3957  1450925
3958  1467125
3959  1575632
3960  1652529
3961  1467239
3962  1302115
3963  1469881
3964  1547225
3965  1455960
3966  1306589
3967  1278998
3968  1496129
3969  1471307
3970  1255493
3971  1217736
3972  1302726
3973  1419510
3974  1288469
3975  1078495
3976  1201073
3977  1331924
3978  1275786
3979  1112124
3980  1015305
3981  1221363
3982  1275726
3983  1071940
3984   979803
3985  1037246
3986  1190136
3987  1133460
3988   881555
3989   942458
3990  1085256
3991  1068730
3992   931063
3993   772577
3994   932620
3995  1059896
3996   891132
3997   771753
3998   782589
3999   933971
4000   948231
4001   698696
4002   686669
4003   818442
4004   846749
4005   742779
4006   564438
4007   661392
4008   830620
4009   708135
4010   568318
4011   546381
4012   678495
4013   743618
4014   511716
4015   426486
4016   557216
4017   627360
4018   560261
4019   365169
4020   396884
4021   600914
4022   515947
4023   360191
4024   303893
4025   408273
4026   533100
4027   339736
4028   200486
4029   307992
4030   387031
4031   386336
4032   186794
4033   145972
4034   324761
4035   313350
4036   176961
4037    72888
4038   131694
4039   299596
4040   172050
4041    -5943
4042    57339
4043   159433
4044   175714
4045    -5373
4046  -111887
4047    72913
4048   111471
4049   -13572
4050  -133909
4051  -115746
4052    66644
4053     2338
4054  -198889
4055  -187518
4056  -110956
4057   -27836
4058  -171511
4059  -330603
4060  -190574
4061  -101596
4062  -189907
4063  -310207
4064  -358815
4065  -195896
4066  -195703
4067  -393638
4068  -418831
4069  -352373
4070  -256233
4071  -341728
4072  -534876
4073  -426148
4074  -326978
4075  -397819
4076  -512316
4077  -590037
4078  -455957
4079  -403982
4080  -577381
4081  -631597
4082  -581076
4083  -478134
4084  -523597
4085  -719829
4086  -676210
4087  -558193
4088  -603009
4089  -697118
4090  -811927
4091  -695241
4092  -601384
4093  -753881
4094  -834070
4095  -809063
4096  -700389
4097  -705068
4098  -911588
4099  -930622
4100  -787607
4101  -786560
4102  -887627
4103 -1030288
4104  -943078
4105  -788499
4106  -932743
4107 -1048333
4108 -1049911
4109  -946333
4110  -896426
4111 -1092940
4112 -1156755
4113 -1023037
4114  -990064
4115 -1054244
4116 -1200505
4117 -1187009
4118 -1026243
4119 -1101909
4120 -1250393
4121 -1260864
4122 -1183185
4123 -1093727
4124 -1247870
4125 -1366939
4126 -1245115
4127 -1187601
4128 -1237145
4129 -1394984
4130 -1422813
4131 -1245795
4132 -1280763
4133 -1424485
4134 -1474385
4135 -1412966
4136 -1286244
4137 -1407000
4138 -1569732
4139 -1488688
4140 -1402781
4141 -1412488
4142 -1570723
4143 -1653145
4144 -1486267
4145 -1448372
4146 -1579907
4147 -1664935
4148 -1641140
4149 -1493647
4150 -1563270
4151 -1745765
4152 -1713054
4153 -1639058
4154 -1600121
4155 -1716671
4156 -1847125
4157 -1716489
4158 -1635973
4159 -1737158
4160 -1849721
4161 -1871204
4162 -1721818
4163 -1730052
4164 -1913187
4165 -1936777
4166 -1843224
4167 -1780203
4168 -1860854
4169 -2027512
4170 -1944328
4171 -1836747
4172 -1915447
4173 -2021400
4174 -2079844
4175 -1956199
4176 -1892629
4177 -2062646
4178 -2118894
4179 -2051899
4180 -1983050
4181 -2010207
4182 -2198005
4183 -2173308
4184 -2037460
4185 -2079816
4186 -2179484
4187 -2256847
4188 -2164752
4189 -2064442
4190 -2221966
4191 -2307361
4192 -2260499
4193 -2183210
4194 -2185152
4195 -2356736
4196 -2373538
4197 -2241582
4198 -2247527
4199 -2331210
4200 -2415442
4201 -2378938
4202 -2256078
4203 -2363294
4204 -2481111
4205 -2464528
4206 -2386794
4207 -2345603
4208 -2496214
4209 -2561582
4210 -2426284
4211 -2403878
4212 -2478664
4213 -2596941
4214 -2580836
4215 -2439335
4216 -2517960
4217 -2643565
4218 -2635323
4219 -2574346
4220 -2506737
4221 -2624818
4222 -2731293
4223 -2629510
4224 -2581524
4225 -2629291
4226 -2742726
4227 -2778328
4228 -2632889
4229 -2651850
4230 -2774687
4231 -2809503
4232 -2761747
4233 -2676964
4234 -2755140
4235 -2887012
4236 -2827266
4237 -2752842
4238 -2784411
4239 -2882766
4240 -2952555
4241 -2819553
4242 -2795792
4243 -2915084
4244 -2972070
4245 -2942682
4246 -2846549
4247 -2892249
4248 -3045011
4249 -3004710
4250 -2923365
4251 -2920066
4252 -3017684
4253 -3112013
4254 -2991523
4255 -2935501
4256 -3062177
4257 -3126089
4258 -3114866
4259 -3017239
4260 -3019368
4261 -3170867
4262 -3174832
4263 -3087602
4264 -3063689
4265 -3138960
4266 -3263311
4267 -3188770
4268 -3089361
4269 -3174411
4270 -3262359
4271 -3282021
4272 -3183003
4273 -3134991
4274 -3291215
4275 -3336310
4276 -3256274
4277 -3210805
4278 -3254753
4279 -3396244
4280 -3358317
4281 -3244677
4282 -3291434
4283 -3380423
4284 -3421600
4285 -3346762
4286 -3272270
4287 -3396467
4288 -3479241
4289 -3418900
4290 -3364368
4291 -3371337
4292 -3510440
4293 -3528455
4294 -3394104
4295 -3406812
4296 -3496101
4297 -3566935
4298 -3508268
4299 -3412795
4300 -3507175
4301 -3616831
4302 -3572628
4303 -3506668
4304 -3474843
4305 -3596472
4306 -3666202
4307 -3558842
4308 -3532541
4309 -3597808
4310 -3681323
4311 -3677542
4312 -3553976
4313 -3592888
4314 -3720985
4315 -3704973
4316 -3646808
4317 -3597400
4318 -3692348
4319 -3791116
4320 -3708802
4321 -3654637
4322 -3708484
4323 -3784557
4324 -3803986
4325 -3686298
4326 -3692760
4327 -3816673
4328 -3832918
4329 -3791927
4330 -3725528
4331 -3788425
4332 -3908026
4333 -3839098
4334 -3774512
4335 -3801590
4336 -3873480
4337 -3928570
4338 -3820108
4339 -3795031
4340 -3916700
4341 -3947963
4342 -3919415
4343 -3847961
4344 -3875887
4345 -3991418
4346 -3971790
4347 -3891158
4348 -3895196
4349 -3957320
4350 -4041653
4351 -3961675
4352 -3901511
4353 -3990172
4354 -4052249
4355 -4039639
4356 -3953413
4357 -3957068
4358 -4081192
4359 -4080406
4360 -3998696
4361 -3996321
4362 -4049324
4363 -4133150
4364 -4077757
4365 -3993804
4366 -4064719
4367 -4134551
4368 -4130505
4369 -4079115
4370 -4035504
4371 -4150970
4372 -4190197
4373 -4114393
4374 -4081392
4375 -4112043
4376 -4217270
4377 -4191531
4378 -4088654
4379 -4135636
4380 -4213900
4381 -4234986
4382 -4179503
4383 -4111820
4384 -4215133
4385 -4272535
4386 -4212194
4387 -4167422
4388 -4185044
4389 -4277543
4390 -4293341
4391 -4188660
4392 -4204018
4393 -4280228
4394 -4318184
4395 -4277902
4396 -4192475
4397 -4270238
4398 -4354194
4399 -4309205
4400 -4250237
4401 -4251094
4402 -4342030
4403 -4374440
4404 -4281038
4405 -4262541
4406 -4334748
4407 -4383748
4408 -4367491
4409 -4273183
4410 -4313899
4411 -4417499
4412 -4386594
4413 -4339475
4414 -4319115
4415 -4382654
4416 -4459614
4417 -4372451
4418 -4323952
4419 -4387243
4420 -4442191
4421 -4445924
4422 -4351341
4423 -4355703
4424 -4466179
4425 -4469375
4426 -4411276
4427 -4365644
4428 -4427218
4429 -4519397
4430 -4451520
4431 -4391867
4432 -4418424
4433 -4480294
4434 -4526186
4435 -4433917
4436 -4402372
4437 -4489859
4438 -4528525
4439 -4488992
4440 -4433174
4441 -4449738
4442 -4548345
4443 -4516863
4444 -4443652
4445 -4470623
4446 -4524376
4447 -4566374
4448 -4504004
4449 -4450123
4450 -4526629
4451 -4571784
4452 -4535697
4453 -4488867
4454 -4477461
4455 -4585138
4456 -4585565
4457 -4506613
4458 -4498850
4459 -4548975
4460 -4601995
4461 -4569628
4462 -4485551
4463 -4538561
4464 -4603794
4465 -4593808
4466 -4540113
4467 -4502957
4468 -4596429
4469 -4631331
4470 -4557424
4471 -4530836
4472 -4559483
4473 -4628234
4474 -4620768
4475 -4529574
4476 -4555987
4477 -4623985
4478 -4625907
4479 -4593424
4480 -4536069
4481 -4600544
4482 -4661997
4483 -4599445
4484 -4560147
4485 -4576665
4486 -4645398
4487 -4653905
4488 -4572494
4489 -4573676
4490 -4638094
4491 -4645698
4492 -4618903
4493 -4559239
4494 -4606262
4495 -4676004
4496 -4627027
4497 -4587480
4498 -4591734
4499 -4645821
4500 -4683181
4501 -4605797
4502 -4582311
4503 -4636428
4504 -4666887
4505 -4646833
4506 -4586292
4507 -4601141
4508 -4677481
4509 -4655861
4510 -4612582
4511 -4594839
4512 -4642106
4513 -4685885
4514 -4626619
4515 -4584273
4516 -4625756
4517 -4663885
4518 -4658792
4519 -4601265
4520 -4596240
4521 -4676477
4522 -4666543
4523 -4617223
4524 -4595298
4525 -4626195
4526 -4692520
4527 -4644296
4528 -4582516
4529 -4615920
4530 -4664475
4531 -4670572
4532 -4617670
4533 -4581904
4534 -4657718
4535 -4668907
4536 -4623081
4537 -4592854
4538 -4608237
4539 -4683372
4540 -4661580
4541 -4585336
4542 -4606466
4543 -4645652
4544 -4664021
4545 -4621132
4546 -4565126
4547 -4629156
4548 -4661690
4549 -4629534
4550 -4593062
4551 -4582890
4552 -4645559
4553 -4657310
4554 -4587182
4555 -4579481
4556 -4614792
4557 -4644147
4558 -4617550
4559 -4556323
4560 -4594457
4561 -4638413
4562 -4618429
4563 -4577823
4564 -4560160
4565 -4613405
4566 -4647444
4567 -4567149
4568 -4559749
4569 -4579704
4570 -4622020
4571 -4604794
4572 -4534215
4573 -4558504
4574 -4607781
4575 -4599253
4576 -4562053
4577 -4523915
4578 -4567783
4579 -4619328
4580 -4561748
4581 -4517333
4582 -4548597
4583 -4579590
4584 -4590319
4585 -4515588
4586 -4508578
4587 -4559231
4588 -4573433
4589 -4540536
4590 -4494205
4591 -4512615
4592 -4576283
4593 -4536892
4594 -4488074
4595 -4494564
4596 -4535315
4597 -4557127
4598 -4495490
4599 -4462514
4600 -4508718
4601 -4526805
4602 -4502192
4603 -4462424
4604 -4467313
4605 -4526039
4606 -4503446
4607 -4457049
4608 -4446350
4609 -4477899
4610 -4500519
4611 -4465924
4612 -4415829
4613 -4450657
4614 -4481282
4615 -4474898
4616 -4423480
4617 -4403982
4618 -4462109
4619 -4456932
4620 -4408204
4621 -4398106
4622 -4414716
4623 -4452171
4624 -4421117
4625 -4367030
4626 -4385396
4627 -4419869
4628 -4420792
4629 -4380414
4630 -4345436
4631 -4382874
4632 -4410135
4633 -4361814
4634 -4337180
4635 -4343204
4636 -4384353
4637 -4377136
4638 -4309610
4639 -4320673
4640 -4337086
4641 -4354363
4642 -4324986
4643 -4279435
4644 -4310120
4645 -4336840
4646 -4309460
4647 -4276674
4648 -4271814
4649 -4311472
4650 -4308018
4651 -4249381
4652 -4245743
4653 -4270231
4654 -4289069
4655 -4261627
4656 -4213761
4657 -4232209
4658 -4271294
4659 -4243728
4660 -4212909
4661 -4193700
4662 -4218646
4663 -4238390
4664 -4190484
4665 -4164007
4666 -4185108
4667 -4205721
4668 -4200114
4669 -4143530
4670 -4146319
4671 -4183545
4672 -4171474
4673 -4136128
4674 -4112226
4675 -4130963
4676 -4158547
4677 -4123604
4678 -4088988
4679 -4109678
4680 -4113477
4681 -4117006
4682 -4067592
4683 -4055892
4684 -4093814
4685 -4087332
4686 -4067101
4687 -4025865
4688 -4032052
4689 -4079021
4690 -4046174
4691 -3997965
4692 -4006208
4693 -4021635
4694 -4029463
4695 -3988807
4696 -3958545
4697 -3995430
4698 -4000520
4699 -3974622
4700 -3943456
4701 -3938550
4702 -3982285
4703 -3965628
4704 -3906591
4705 -3906027
4706 -3924387
4707 -3939574
4708 -3903083
4709 -3849441
4710 -3890066
4711 -3906742
4712 -3885860
4713 -3853022
4714 -3830128
4715 -3870424
4716 -3863583
4717 -3823726
4718 -3810014
4719 -3817156
4720 -3838152
4721 -3817702
4722 -3763853
4723 -3775545
4724 -3795407
4725 -3789966
4726 -3756412
4727 -3725424
4728 -3761327
4729 -3764915
4730 -3731414
4731 -3700092
4732 -3706903
4733 -3731384
4734 -3719079
4735 -3663169
4736 -3661107
4737 -3683074
4738 -3686573
4739 -3657533
4740 -3626479
4741 -3632379
4742 -3659744
4743 -3623705
4744 -3588289
4745 -3585835
4746 -3603703
4747 -3612760
4748 -3568273
4749 -3545741
4750 -3564567
4751 -3570094
4752 -3551998
4753 -3517726
4754 -3513385
4755 -3535919
4756 -3518402
4757 -3482312
4758 -3472634
4759 -3474837
4760 -3494421
4761 -3454519
4762 -3423859
4763 -3445333
4764 -3451595
4765 -3429675
4766 -3403421
4767 -3383139
4768 -3410424
4769 -3404596
4770 -3370105
4771 -3351129
4772 -3353608
4773 -3369763
4774 -3347507
4775 -3314240
4776 -3313881
4777 -3316711
4778 -3317044
4779 -3281791
4780 -3264988
4781 -3284251
4782 -3282004
4783 -3250438
4784 -3223575
4785 -3224684
4786 -3238180
4787 -3231188
4788 -3193315
4789 -3187203
4790 -3193065
4791 -3186680
4792 -3162611
4793 -3133480
4794 -3147720
4795 -3150995
4796 -3132588
4797 -3101522
4798 -3088779
4799 -3096483
4800 -3101202
4801 -3068254
4802 -3044839
4803 -3053386
4804 -3061733
4805 -3046837
4806 -2999783
4807 -3001471
4808 -3015636
4809 -2993139
4810 -2970386
4811 -2954555
4812 -2956476
4813 -2973842
4814 -2936106
4815 -2907249
4816 -2916323
4817 -2916253
4818 -2905315
4819 -2864617
4820 -2861089
4821 -2879059
4822 -2866454
4823 -2839878
4824 -2815154
4825 -2823029
4826 -2833213
4827 -2799854
4828 -2779053
4829 -2771763
4830 -2780470
4831 -2775867
4832 -2736504
4833 -2719958
4834 -2735577
4835 -2722300
4836 -2704989
4837 -2670595
4838 -2667772
4839 -2685658
4840 -2668744
4841 -2636437
4842 -2627337
4843 -2625879
4844 -2633081
4845 -2597517
4846 -2566327
4847 -2578032
4848 -2589721
4849 -2565697
4850 -2531091
4851 -2518031
4852 -2535705
4853 -2523755
4854 -2496167
4855 -2462922
4856 -2476921
4857 -2478767
4858 -2461460
4859 -2424957
4860 -2427937
4861 -2424389
4862 -2418872
4863 -2391611
4864 -2370041
4865 -2380932
4866 -2374906
4867 -2352307
4868 -2325477
4869 -2324713
4870 -2330547
4871 -2313895
4872 -2279162
4873 -2267755
4874 -2272143
4875 -2269411
4876 -2251794
4877 -2213037
4878 -2218406
4879 -2224015
4880 -2205404
4881 -2178271
4882 -2159554
4883 -2171733
4884 -2166587
4885 -2129580
4886 -2110979
4887 -2117827
4888 -2113885
4889 -2101195
4890 -2068630
4891 -2063677
4892 -2072264
4893 -2050569
4894 -2027440
4895 -2002777
4896 -2006078
4897 -2018877
4898 -1978637
4899 -1955216
4900 -1959573
4901 -1962165
4902 -1947676
4903 -1910096
4904 -1900927
4905 -1911832
4906 -1895642
4907 -1874892
4908 -1854162
4909 -1845603
4910 -1854732
4911 -1832141
4912 -1800561
4913 -1793654
4914 -1803542
4915 -1793653
4916 -1753565
4917 -1722279
4918 -1743046
4919 -1736549
4920 -1723395
4921 -1696090
4922 -1682171
4923 -1693548
4924 -1676677
4925 -1638214
4926 -1633165
4927 -1627211
4928 -1627188
4929 -1601858
4930 -1582145
4931 -1584196
4932 -1583265
4933 -1560586
4934 -1536678
4935 -1511781
4936 -1521717
4937 -1515198
4938 -1487222
4939 -1464941
4940 -1461463
4941 -1472062
4942 -1452909
4943 -1411050
4944 -1410420
4945 -1414046
4946 -1397957
4947 -1377734
4948 -1347878
4949 -1353829
4950 -1355692
4951 -1319631
4952 -1297707
4953 -1302350
4954 -1297146
4955 -1289881
4956 -1252823
4957 -1246218
4958 -1248017
4959 -1244240
4960 -1217524
4961 -1193728
4962 -1193490
4963 -1192761
4964 -1166108
4965 -1142077
4966 -1135881
4967 -1123879
4968 -1129025
4969 -1096027
4970 -1075247
4971 -1084970
4972 -1077311
4973 -1060986
4974 -1028379
4975 -1015543
4976 -1027965
4977 -1012961
4978  -979034
4979  -961348
4980  -976057
4981  -962319
4982  -939878
4983  -910636
4984  -911604
4985  -913283
4986  -903541
4987  -864953
4988  -844092
4989  -861604
4990  -852107
4991  -822213
4992  -798367
4993  -785720
4994  -803922
4995  -777800
4996  -742273
4997  -738313
4998  -742447
4999  -735049
5000  -709781
5001  -674745
5002  -680677
5003  -683479
5004  -662444
5005  -634847
5006  -620977
5007  -639147
5008  -621877
5009  -582641
5010  -572571
5011  -567288
5012  -563943
5013  -554022
5014  -506019
5015  -518211
5016  -516459
5017  -501782
5018  -473563
5019  -449969
5020  -462829
5021  -459194
5022  -423165
5023  -406395
5024  -401347
5025  -406334
5026  -382302
5027  -341945
5028  -344900
5029  -352198
5030  -344035
5031  -314252
5032  -275755
5033  -289430
5034  -301888
5035  -262647
5036  -237654
5037  -229263
5038  -238585
5039  -231565
5040  -192616
5041  -171286
5042  -176833
5043  -174579
5044  -156212
5045  -119411
5046  -126453
5047  -138177
5048  -102394
5049   -80884
5050   -65844
5051   -64566
5052   -61229
5053   -34551
5054    -6159
5055   -21517
5056   -14342
5057     1257
5058    42498
5059    55014
5060    27650
5061    49199
5062    76762
5063    99014
5064   106345
5065    88599
5066   123035
5067   158345
5068   149076
5069   153113
5070   161183
5071   194831
5072   216567
5073   198243
5074   215731
5075   239978
5076   262704
5077   270630
5078   258909
5079   275993
5080   311101
5081   316105
5082   317274
5083   325129
5084   347788
5085   385571
5086   363968
5087   374781
5088   393086
5089   416259
5090   432396
5091   413867
5092   426804
5093   473502
5094   485558
5095   475278
5096   479357
5097   507859
5098   540671
5099   534315
5100   529031
5101   548622
5102   578141
5103   596644
5104   578049
5105   576687
5106   626480
5107   646551
5108   644529
5109   644621
5110   657478
5111   696942
5112   697284
5113   687892
5114   700870
5115   735138
5116   756068
5117   751865
5118   741573
5119   779100
5120   805528
5121   801904
5122   799088
5123   802629
5124   848437
5125   857658
5126   842661
5127   854774
5128   878840
5129   911181
5130   909532
5131   885070
5132   918605
5133   952803
5134   963659
5135   952823
5136   952462
5137  1005497
5138  1027341
5139  1002076
5140  1011203
5141  1026498
5142  1065553
5143  1068569
5144  1046788
5145  1071199
5146  1105244
5147  1122262
5148  1111084
5149  1091801
5150  1140904
5151  1175979
5152  1159858
5153  1154705
5154  1174377
5155  1204529
5156  1230755
5157  1200570
5158  1207160
5159  1247179
5160  1264731
5161  1272565
5162  1255591
5163  1281793
5164  1317988
5165  1313686
5166  1295207
5167  1314247
5168  1349917
5169  1380515
5170  1352461
5171  1356820
5172  1398620
5173  1411501
5174  1413744
5175  1392842
5176  1413556
5177  1466397
5178  1466158
5179  1451863
5180  1451243
5181  1474051
5182  1524314
5183  1510404
5184  1492537
5185  1522035
5186  1550450
5187  1572712
5188  1545889
5189  1544523
5190  1598891
5191  1619272
5192  1598549
5193  1596740
5194  1611285
5195  1658356
5196  1657775
5197  1624471
5198  1661333
5199  1685100
5200  1710533
5201  1687728
5202  1677318
5203  1730243
5204  1754267
5205  1745328
5206  1742781
5207  1737802
5208  1794792
5209  1798337
5210  1765539
5211  1788583
5212  1814387
5213  1848609
5214  1835313
5215  1809119
5216  1845943
5217  1881966
5218  1874655
5219  1874859
5220  1859158
5221  1926442
5222  1943896
5223  1906351
5224  1917112
5225  1950853
5226  1977166
5227  1971221
5228  1943880
5229  1970825
5230  2006390
5231  2011253
5232  2009283
5233  1997104
5234  2041444
5235  2069066
5236  2043342
5237  2041529
5238  2063920
5239  2098577
5240  2112656
5241  2074940
5242  2093669
5243  2140890
5244  2146059
5245  2132629
5246  2122244
5247  2153097
5248  2195407
5249  2174241
5250  2167614
5251  2179793
5252  2209289
5253  2236951
5254  2199159
5255  2206263
5256  2260377
5257  2268356
5258  2254843
5259  2232845
5260  2263437
5261  2314505
5262  2302554
5263  2278255
5264  2294255
5265  2326001
5266  2364429
5267  2334880
5268  2317657
5269  2358288
5270  2385054
5271  2387819
5272  2362485
5273  2365404
5274  2424690
5275  2428465
5276  2404429
5277  2407708
5278  2428927
5279  2478182
5280  2454359
5281  2427880
5282  2467048
5283  2496815
5284  2501541
5285  2484102
5286  2472776
5287  2524887
5288  2542814
5289  2520139
5290  2515026
5291  2530250
5292  2577483
5293  2564770
5294  2539381
5295  2566417
5296  2594228
5297  2619397
5298  2598027
5299  2571426
5300  2619906
5301  2660411
5302  2631246
5303  2622724
5304  2628835
5305  2679309
5306  2693572
5307  2644132
5308  2656515
5309  2697802
5310  2721831
5311  2707460
5312  2669368
5313  2710397
5314  2756990
5315  2742070
5316  2726834
5317  2723436
5318  2771895
5319  2801065
5320  2759935
5321  2757465
5322  2788526
5323  2818874
5324  2816805
5325  2767529
5326  2794373
5327  2852592
5328  2842548
5329  2820126
5330  2804089
5331  2852349
5332  2895156
5333  2859674
5334  2844594
5335  2862918
5336  2901998
5337  2915348
5338  2871578
5339  2882002
5340  2933676
5341  2938373
5342  2919471
5343  2902772
5344  2928749
5345  2984054
5346  2956225
5347  2930864
5348  2950873
5349  2979689
5350  3012834
5351  2966903
5352  2955458
5353  3000415
5354  3021637
5355  3005929
5356  2987277
5357  2995198
5358  3065085
5359  3049137
5360  3020918
5361  3030537
5362  3050396
5363  3089234
5364  3053760
5365  3033295
5366  3075888
5367  3117022
5368  3098945
5369  3070251
5370  3067964
5371  3135241
5372  3130170
5373  3099212
5374  3097150
5375  3117778
5376  3162535
5377  3143867
5378  3104252
5379  3157004
5380  3182455
5381  3179157
5382  3144337
5383  3135237
5384  3192293
5385  3210064
5386  3172119
5387  3166154
5388  3181788
5389  3233030
5390  3231173
5391  3171723
5392  3200491
5393  3244789
5394  3252688
5395  3228380
5396  3188123
5397  3242758
5398  3274253
5399  3250719
5400  3240427
5401  3243871
5402  3293248
5403  3307712
5404  3249079
5405  3255909
5406  3303609
5407  3306592
5408  3302949
5409  3262222
5410  3299445
5411  3341019
5412  3313665
5413  3305389
5414  3294881
5415  3347692
5416  3363114
5417  3305996
5418  3303966
5419  3352376
5420  3377939
5421  3364509
5422  3309608
5423  3341093
5424  3400239
5425  3383670
5426  3358812
5427  3340035
5428  3383375
5429  3425404
5430  3369574
5431  3355477
5432  3389674
5433  3418380
5434  3424621
5435  3366093
5436  3367303
5437  3437251
5438  3436091
5439  3413018
5440  3380490
5441  3411466
5442  3469858
5443  3439895
5444  3399123
5445  3423876
5446  3459721
5447  3481421
5448  3423038
5449  3404069
5450  3467322
5451  3486808
5452  3451910
5453  3436279
5454  3444388
5455  3509443
5456  3493292
5457  3443599
5458  3456313
5459  3492671
5460  3516848
5461  3473123
5462  3437303
5463  3496528
5464  3528493
5465  3505889
5466  3474632
5467  3472866
5468  3536489
5469  3532541
5470  3481174
5471  3479389
5472  3509075
5473  3553461
5474  3526042
5475  3464890
5476  3513506
5477  3557415
5478  3540325
5479  3505488
5480  3479682
5481  3546247
5482  3564190
5483  3521139
5484  3513751
5485  3527327
5486  3568809
5487  3567492
5488  3496600
5489  3523073
5490  3571400
5491  3574267
5492  3533091
5493  3509590
5494  3549174
5495  3596734
5496  3549934
5497  3533180
5498  3534039
5499  3590347
5500  3595022
5501  3526240
5502  3528850
5503  3585607
5504  3585643
5505  3572038
5506  3522224
5507  3560065
5508  3614619
5509  3575817
5510  3540354
5511  3546709
5512  3587841
5513  3615866
5514  3555588
5515  3531816
5516  3587197
5517  3605135
5518  3589903
5519  3545245
5520  3555056
5521  3620509
5522  3594942
5523  3547787
5524  3552157
5525  3579714
5526  3624441
5527  3568537
5528  3547964
5529  3584993
5530  3609008
5531  3604521
5532  3545993
5533  3550039
5534  3614023
5535  3602758
5536  3563463
5537  3550947
5538  3576475
5539  3642697
5540  3586277
5541  3535668
5542  3574853
5543  3606708
5544  3606520
5545  3554022
5546  3530976
5547  3606663
5548  3613727
5549  3572935
5550  3544163
5551  3562597
5552  3623974
5553  3595880
5554  3530322
5555  3558533
5556  3588462
5557  3615863
5558  3563208
5559  3524072
5560  3586751
5561  3616122
5562  3571845
5563  3537865
5564  3535200
5565  3599887
5566  3595914
5567  3525827
5568  3541803
5569  3571438
5570  3599341
5571  3564691
5572  3507588
5573  3555167
5574  3593507
5575  3566297
5576  3534212
5577  3511286
5578  3579284
5579  3600933
5580  3523255
5581  3516753
5582  3550093
5583  3587871
5584  3559143
5585  3487972
5586  3514618
5587  3577619
5588  3565901
5589  3519267
5590  3481992
5591  3539641
5592  3589369
5593  3517114
5594  3490806
5595  3505411
5596  3546387
5597  3555361
5598  3478326
5599  3476310
5600  3540130
5601  3534152
5602  3500054
5603  3460699
5604  3488820
5605  3553737
5606  3501782
5607  3459570
5608  3480341
5609  3512805
5610  3533828
5611  3457875
5612  3441368
5613  3496439
5614  3515477
5615  3487755
5616  3426213
5617  3437445
5618  3509077
5619  3482078
5620  3435889
5621  3432818
5622  3456851
5623  3504031
5624  3442589
5625  3391576
5626  3453519
5627  3476178
5628  3453655
5629  3404656
5630  3382269
5631  3465343
5632  3452350
5633  3401850
5634  3389869
5635  3410241
5636  3456868
5637  3417817
5638  3354136
5639  3393060
5640  3420295
5641  3424186
5642  3368685
5643  3338003
5644  3410354
5645  3427281
5646  3363720
5647  3339726
5648  3343625
5649  3402973
5650  3383709
5651  3314911
5652  3336438
5653  3373131
5654  3379082
5655  3342307
5656  3289152
5657  3349496
5658  3368994
5659  3310160
5660  3290857
5661  3286509
5662  3349878
5663  3345036
5664  3272465
5665  3269918
5666  3310379
5667  3335617
5668  3299461
5669  3229810
5670  3267290
5671  3325919
5672  3276195
5673  3238053
5674  3224221
5675  3283009
5676  3304702
5677  3224366
5678  3215179
5679  3240903
5680  3265661
5681  3250610
5682  3167339
5683  3199188
5684  3253241
5685  3229059
5686  3188794
5687  3165158
5688  3206510
5689  3248773
5690  3169496
5691  3137246
5692  3170846
5693  3200392
5694  3190761
5695  3124084
5696  3126890
5697  3188982
5698  3170378
5699  3134154
5700  3093378
5701  3122444
5702  3170468
5703  3118987
5704  3062679
5705  3089254
5706  3125213
5707  3146803
5708  3066200
5709  3031379
5710  3099432
5711  3110842
5712  3066881
5713  3013405
5714  3025106
5715  3103087
5716  3061160
5717  3005072
5718  3012603
5719  3046903
5720  3072913
5721  3010812
5722  2953446
5723  3016072
5724  3031072
5725  3015707
5726  2948450
5727  2938924
5728  3021818
5729  3008843
5730  2928765
5731  2923311
5732  2953045
5733  2989637
5734  2946055
5735  2869291
5736  2916774
5737  2955090
5738  2939135
5739  2887682
5740  2852094
5741  2923517
5742  2928783
5743  2862492
5744  2832242
5745  2846949
5746  2904689
5747  2881120
5748  2794681
5749  2813952
5750  2868385
5751  2870498
5752  2812969
5753  2751999
5754  2819437
5755  2852839
5756  2784850
5757  2754660
5758  2746016
5759  2806840
5760  2813148
5761  2718094
5762  2718279
5763  2765056
5764  2777240
5765  2737874
5766  2670067
5767  2715420
5768  2767911
5769  2718689
5770  2672664
5771  2656256
5772  2707994
5773  2728313
5774  2635278
5775  2626107
5776  2666647
5777  2679057
5778  2659091
5779  2586093
5780  2599463
5781  2668820
5782  2631426
5783  2582002
5784  2545663
5785  2593305
5786  2630871
5787  2554759
5788  2519758
5789  2558075
5790  2580825
5791  2579533
5792  2497593
5793  2482739
5794  2560381
5795  2543234
5796  2493082
5797  2451051
5798  2476499
5799  2541702
5800  2480387
5801  2423151
5802  2445026
5803  2474757
5804  2481533
5805  2410052
5806  2370980
5807  2444518
5808  2444606
5809  2399683
5810  2358325
5811  2366390
5812  2438486
5813  2391327
5814  2318686
5815  2333219
5816  2354524
5817  2387136
5818  2317206
5819  2262755
5820  2325855
5821  2345281
5822  2305966
5823  2263030
5824  2241694
5825  2321841
5826  2288621
5827  2209324
5828  2212777
5829  2246139
5830  2282573
5831  2235999
5832  2154230
5833  2203849
5834  2239658
5835  2207118
5836  2150629
5837  2119607
5838  2186860
5839  2199245
5840  2117901
5841  2097995
5842  2126915
5843  2164000
5844  2138073
5845  2049212
5846  2077566
5847  2118892
5848  2100905
5849  2057676
5850  2009236
5851  2067319
5852  2095253
5853  2031736
5854  1989909
5855  1998078
5856  2040084
5857  2035741
5858  1935995
5859  1944355
5860  2003653
5861  1988295
5862  1948714
5863  1888166
5864  1930492
5865  1991227
5866  1921224
5867  1872182
5868  1869220
5869  1913521
5870  1939009
5871  1843805
5872  1812671
5873  1875044
5874  1886802
5875  1858075
5876  1781395
5877  1793252
5878  1872019
5879  1820257
5880  1757101
5881  1740802
5882  1776643
5883  1822696
5884  1744569
5885  1696599
5886  1739458
5887  1762107
5888  1747026
5889  1676852
5890  1652340
5891  1734565
5892  1712068
5893  1644838
5894  1619347
5895  1652580
5896  1706836
5897  1643083
5898  1569080
5899  1605680
5900  1634289
5901  1630302
5902  1554001
5903  1519027
5904  1601369
5905  1600057
5906  1537594
5907  1495637
5908  1498656
5909  1569180
5910  1545160
5911  1455579
5912  1462095
5913  1504561
5914  1517113
5915  1450680
5916  1392981
5917  1460295
5918  1483582
5919  1425102
5920  1385911
5921  1367526
5922  1431062
5923  1426553
5924  1333491
5925  1342125
5926  1370064
5927  1389989
5928  1349972
5929  1269768
5930  1315845
5931  1354001
5932  1304967
5933  1259825
5934  1230677
5935  1294794
5936  1307158
5937  1222392
5938  1204276
5939  1234933
5940  1261420
5941  1227185
5942  1150268
5943  1173467
5944  1224495
5945  1191289
5946  1148349
5947  1107005
5948  1160831
5949  1191975
5950  1101727
5951  1071923
5952  1086660
5953  1128858
5954  1114733
5955  1027841
5956  1025282
5957  1089869
5958  1080024
5959  1027924
5960   973754
5961   998586
5962  1066954
5963   992676
5964   937144
5965   955752
5966   986942
5967  1003626
5968   917558
5969   894019
5970   955783
5971   946975
5972   905748
5973   839897
5974   856126
5975   927175
5976   872420
5977   806468
5978   817758
5979   855164
5980   879822
5981   802560
5982   746555
5983   808087
5984   822673
5985   787433
5986   715685
5987   706848
5988   791952
5989   771682
5990   690141
5991   677891
5992   703041
5993   747891
5994   689180
5995   612520
5996   653744
5997   683744
5998   671223
5999   605234
6000   568480
6001   647889
6002   645567
6003   575712
6004   547518
6005   559082
6006   610042
6007   570060
6008   481610
6009   514750
6010   549209
6011   542696
6012   482355
6013   429842
6014   502604
6015   530314
6016   454035
6017   405678
6018   415144
6019   478497
6020   457053
6021   360873
6022   369728
6023   415001
6024   421111
6025   366588
6026   287510
6027   342676
6028   388065
6029   329669
6030   280278
6031   271422
6032   320881
6033   353520
6034   249433
6035   220661
6036   264888
6037   294336
6038   254749
6039   162862
6040   190938
6041   257685
6042   216827
6043   167407
6044   126959
6045   178066
6046   217077
6047   131063
6048    88431
6049   120990
6050   141251
6051   141420
6052    52154
6053    46067
6054   121742
6055    97244
6056    46055
6057     3410
6058    26974
6059    83637
6060    13425
6061   -42131
6062   -19019
6063     7939
6064    21598
6065   -70099
6066  -101548
6067   -20197
6068   -26394
6069   -75325
6070  -133701
6071  -126414
6072   -45851
6073   -88379
6074  -167375
6075  -165133
6076  -130421
6077  -104018
6078  -180992
6079  -232850
6080  -176028
6081  -159411
6082  -200445
6083  -246668
6084  -269835
6085  -183739
6086  -212345
6087  -294770
6088  -298864
6089  -272547
6090  -239694
6091  -287907
6092  -363330
6093  -308466
6094  -273247
6095  -316450
6096  -368401
6097  -407187
6098  -320962
6099  -328094
6100  -417495
6101  -427582
6102  -414731
6103  -360871
6104  -396357
6105  -494952
6106  -459183
6107  -411622
6108  -430638
6109  -482275
6110  -539168
6111  -470812
6112  -448124
6113  -525528
6114  -557584
6115  -551558
6116  -495733
6117  -498985
6118  -607951
6119  -595832
6120  -553097
6121  -549498
6122  -599045
6123  -671609
6124  -616153
6125  -556722
6126  -635628
6127  -689163
6128  -682256
6129  -626240
6130  -621371
6131  -726920
6132  -740757
6133  -680700
6134  -677602
6135  -713383
6136  -781178
6137  -755595
6138  -683317
6139  -736996
6140  -798403
6141  -812346
6142  -766981
6143  -732674
6144  -834456
6145  -873519
6146  -822143
6147  -786906
6148  -808853
6149  -893804
6150  -906460
6151  -819731
6152  -851671
6153  -915723
6154  -941729
6155  -911399
6156  -852341
6157  -930673
6158  -989338
6159  -954192
6160  -923371
6161  -923133
6162 -1004351
6163 -1043655
6164  -957612
6165  -959512
6166 -1012975
6167 -1057939
6168 -1043648
6169  -974950
6170 -1027904
6171 -1110973
6172 -1088697
6173 -1053411
6174 -1033304
6175 -1103847
6176 -1160990
6177 -1086610
6178 -1066682
6179 -1123366
6180 -1174240
6181 -1174605
6182 -1099389
6183 -1124098
6184 -1217223
6185 -1218247
6186 -1174972
6187 -1144349
6188 -1210626
6189 -1278291
6190 -1225720
6191 -1169362
6192 -1220390
6193 -1278631
6194 -1299386
6195 -1235584
6196 -1226343
6197 -1325563
6198 -1326498
6199 -1301753
6200 -1269654
6201 -1288008
6202 -1383580
6203 -1354488
6204 -1306222
6205 -1331089
6206 -1380855
6207 -1422926
6208 -1365672
6209 -1325406
6210 -1410281
6211 -1436385
6212 -1425718
6213 -1381987
6214 -1390398
6215 -1495230
6216 -1474302
6217 -1419976
6218 -1433456
6219 -1483871
6220 -1536713
6221 -1484244
6222 -1431469
6223 -1500031
6224 -1553204
6225 -1542188
6226 -1499711
6227 -1487363
6228 -1591416
6229 -1596330
6230 -1535916
6231 -1525424
6232 -1568267
6233 -1643167
6234 -1612647
6235 -1535605
6236 -1596392
6237 -1659435
6238 -1662236
6239 -1612929
6240 -1580269
6241 -1660353
6242 -1713878
6243 -1652172
6244 -1632559
6245 -1657412
6246 -1733814
6247 -1727992
6248 -1656726
6249 -1683770
6250 -1754482
6251 -1762238
6252 -1727692
6253 -1681370
6254 -1756762
6255 -1819244
6256 -1756645
6257 -1738441
6258 -1758271
6259 -1826642
6260 -1844408
6261 -1768978
6262 -1769413
6263 -1839897
6264 -1864922
6265 -1839203
6266 -1779831
6267 -1834846
6268 -1924267
6269 -1880657
6270 -1842565
6271 -1832710
6272 -1905212
6273 -1955026
6274 -1872005
6275 -1856405
6276 -1913988
6277 -1960572
6278 -1948094
6279 -1883457
6280 -1911139
6281 -2000405
6282 -1977465
6283 -1936077
6284 -1923899
6285 -1974993
6286 -2050053
6287 -1986230
6288 -1943495
6289 -1999600
6290 -2050998
6291 -2060849
6292 -1985926
6293 -1980376
6294 -2072710
6295 -2076186
6296 -2032018
6297 -2014397
6298 -2056257
6299 -2137592
6300 -2096046
6301 -2034543
6302 -2071593
6303 -2128507
6304 -2152620
6305 -2083492
6306 -2053593
6307 -2154575
6308 -2183275
6309 -2140690
6310 -2100917
6311 -2122696
6312 -2220034
6313 -2195647
6314 -2120137
6315 -2138312
6316 -2193652
6317 -2242263
6318 -2191401
6319 -2137873
6320 -2212658
6321 -2264025
6322 -2233364
6323 -2195064
6324 -2186501
6325 -2275016
6326 -2289466
6327 -2215743
6328 -2216613
6329 -2255990
6330 -2317156
6331 -2289633
6332 -2217189
6333 -2269854
6334 -2334809
6335 -2319365
6336 -2286121
6337 -2250826
6338 -2327787
6339 -2375148
6340 -2306185
6341 -2293369
6342 -2332285
6343 -2389673
6344 -2383893
6345 -2297750
6346 -2321525
6347 -2399526
6348 -2399680
6349 -2364217
6350 -2325428
6351 -2381367
6352 -2452975
6353 -2396235
6354 -2359850
6355 -2382899
6356 -2449142
6357 -2461666
6358 -2383783
6359 -2382583
6360 -2456744
6361 -2479488
6362 -2455422
6363 -2397219
6364 -2431149
6365 -2518098
6366 -2479518
6367 -2438524
6368 -2435140
6369 -2493743
6370 -2531976
6371 -2462565
6372 -2445694
6373 -2516958
6374 -2540703
6375 -2533118
6376 -2465358
6377 -2485274
6378 -2570665
6379 -2549374
6380 -2491898
6381 -2497995
6382 -2552777
6383 -2610485
6384 -2545544
6385 -2503793
6386 -2564295
6387 -2593454
6388 -2599676
6389 -2532416
6390 -2527614
6391 -2624376
6392 -2627073
6393 -2570099
6394 -2549793
6395 -2588406
6396 -2658855
6397 -2615881
6398 -2556182
6399 -2601538
6400 -2637527
6401 -2663065
6402 -2603347
6403 -2576828
6404 -2669586
6405 -2687163
6406 -2633130
6407 -2612601
6408 -2622799
6409 -2703663
6410 -2687417
6411 -2606853
6412 -2644213
6413 -2699013
6414 -2728114
6415 -2674977
6416 -2622462
6417 -2700807
6418 -2741855
6419 -2696775
6420 -2660278
6421 -2657654
6422 -2748545
6423 -2743396
6424 -2659809
6425 -2682466
6426 -2736040
6427 -2772547
6428 -2738585
6429 -2666601
6430 -2714075
6431 -2782209
6432 -2757632
6433 -2707644
6434 -2690966
6435 -2766781
6436 -2814133
6437 -2729787
6438 -2713636
6439 -2755079
6440 -2806595
6441 -2793419
6442 -2708753
6443 -2744219
6444 -2815026
6445 -2802544
6446 -2769264
6447 -2728306
6448 -2788455
6449 -2851889
6450 -2788497
6451 -2746496
6452 -2777112
6453 -2829456
6454 -2848027
6455 -2763913
6456 -2761235
6457 -2843096
6458 -2858126
6459 -2814542
6460 -2760244
6461 -2810140
6462 -2888558
6463 -2834429
6464 -2782039
6465 -2799910
6466 -2861721
6467 -2891852
6468 -2811362
6469 -2784908
6470 -2856409
6471 -2885444
6472 -2856287
6473 -2796295
6474 -2808838
6475 -2904860
6476 -2883507
6477 -2815120
6478 -2824868
6479 -2870759
6480 -2919131
6481 -2868663
6482 -2806753
6483 -2866108
6484 -2901905
6485 -2886745
6486 -2836234
6487 -2826675
6488 -2918279
6489 -2919512
6490 -2850379
6491 -2844258
6492 -2886628
6493 -2939580
6494 -2893706
6495 -2826207
6496 -2875209
6497 -2916471
6498 -2923827
6499 -2874253
6500 -2842855
6501 -2925629
6502 -2950697
6503 -2876526
6504 -2857772
6505 -2876085
6506 -2952516
6507 -2928892
6508 -2845879
6509 -2883430
6510 -2930638
6511 -2946606
6512 -2899464
6513 -2847245
6514 -2915354
6515 -2964257
6516 -2906539
6517 -2881561
6518 -2877705
6519 -2954418
6520 -2965485
6521 -2880438
6522 -2885850
6523 -2938088
6524 -2959028
6525 -2917693
6526 -2853039
6527 -2917551
6528 -2978709
6529 -2933256
6530 -2894905
6531 -2879781
6532 -2948669
6533 -2985335
6534 -2899919
6535 -2881084
6536 -2930134
6537 -2954251
6538 -2940258
6539 -2877674
6540 -2902557
6541 -2976383
6542 -2952213
6543 -2908836
6544 -2874871
6545 -2931713
6546 -2986654
6547 -2899231
6548 -2867919
6549 -2924156
6550 -2961528
6551 -2955768
6552 -2876248
6553 -2873859
6554 -2967601
6555 -2955838
6556 -2911655
6557 -2869204
6558 -2911745
6559 -2975898
6560 -2934911
6561 -2872613
6562 -2906052
6563 -2951439
6564 -2966476
6565 -2885625
6566 -2852130
6567 -2940198
6568 -2962789
6569 -2913288
6570 -2876960
6571 -2891896
6572 -2973415
6573 -2944141
6574 -2876466
6575 -2884407
6576 -2925467
6577 -2962009
6578 -2897076
6579 -2847909
6580 -2923059
6581 -2951491
6582 -2926173
6583 -2865611
6584 -2865078
6585 -2950677
6586 -2948106
6587 -2859876
6588 -2866350
6589 -2902353
6590 -2952318
6591 -2909002
6592 -2832286
6593 -2894932
6594 -2940930
6595 -2929472
6596 -2870155
6597 -2832908
6598 -2913361
6599 -2931230
6600 -2858253
6601 -2843471
6602 -2863125
6603 -2931965
6604 -2917065
6605 -2818589
6606 -2851477
6607 -2910277
6608 -2905910
6609 -2863069
6610 -2815943
6611 -2876468
6612 -2925710
6613 -2863207
6614 -2824435
6615 -2838260
6616 -2897950
6617 -2900961
6618 -2810416
6619 -2821833
6620 -2878929
6621 -2887496
6622 -2848991
6623 -2791302
6624 -2834175
6625 -2900738
6626 -2846766
6627 -2804856
6628 -2803534
6629 -2863178
6630 -2888042
6631 -2792708
6632 -2782686
6633 -2842003
6634 -2862606
6635 -2835061
6636 -2767697
6637 -2787796
6638 -2870881
6639 -2827745
6640 -2784844
6641 -2764911
6642 -2806953
6643 -2854795
6644 -2791391
6645 -2744695
6646 -2793469
6647 -2834360
6648 -2823951
6649 -2745258
6650 -2741079
6651 -2822534
6652 -2812062
6653 -2760000
6654 -2734366
6655 -2761274
6656 -2821363
6657 -2762747
6658 -2711629
6659 -2748580
6660 -2782229
6661 -2777632
6662 -2716612
6663 -2684014
6664 -2763994
6665 -2771056
6666 -2726143
6667 -2691277
6668 -2700066
6669 -2784922
6670 -2751337
6671 -2667874
6672 -2681228
6673 -2730357
6674 -2749668
6675 -2696028
6676 -2636810
6677 -2713858
6678 -2746490
6679 -2696962
6680 -2662727
6681 -2650508
6682 -2720084
6683 -2718722
6684 -2638021
6685 -2634325
6686 -2676067
6687 -2709453
6688 -2666352
6689 -2597502
6690 -2655666
6691 -2696034
6692 -2654114
6693 -2601550
6694 -2592908
6695 -2664724
6696 -2674163
6697 -2591069
6698 -2583011
6699 -2624522
6700 -2656109
6701 -2632419
6702 -2551557
6703 -2580996
6704 -2638449
6705 -2614510
6706 -2562670
6707 -2525840
6708 -2594785
6709 -2638049
6710 -2555058
6711 -2519694
6712 -2557269
6713 -2594805
6714 -2592133
6715 -2505649
6716 -2507816
6717 -2575966
6718 -2571837
6719 -2527302
6720 -2479362
6721 -2520174
6722 -2586387
6723 -2521406
6724 -2472801
6725 -2477718
6726 -2522716
6727 -2544565
6728 -2460106
6729 -2431860
6730 -2510483
6731 -2525366
6732 -2489376
6733 -2420094
6734 -2432786
6735 -2515504
6736 -2473312
6737 -2411833
6738 -2412977
6739 -2460913
6740 -2495713
6741 -2418262
6742 -2374172
6743 -2431203
6744 -2457422
6745 -2433302
6746 -2369154
6747 -2361580
6748 -2437735
6749 -2423626
6750 -2357278
6751 -2340031
6752 -2381375
6753 -2432307
6754 -2372879
6755 -2300843
6756 -2344478
6757 -2383134
6758 -2376341
6759 -2307031
6760 -2275044
6761 -2357699
6762 -2373264
6763 -2310750
6764 -2279103
6765 -2288289
6766 -2356087
6767 -2321831
6768 -2238215
6769 -2265145
6770 -2299869
6771 -2314246
6772 -2265745
6773 -2210574
6774 -2273295
6775 -2307856
6776 -2249198
6777 -2217959
6778 -2208545
6779 -2273313
6780 -2265661
6781 -2177554
6782 -2186693
6783 -2227833
6784 -2238676
6785 -2206418
6786 -2135440
6787 -2177786
6788 -2228080
6789 -2182449
6790 -2134037
6791 -2121845
6792 -2181863
6793 -2189007
6794 -2114304
6795 -2100569
6796 -2139313
6797 -2167935
6798 -2141954
6799 -2052866
6800 -2089570
6801 -2149028
6802 -2118040
6803 -2074203
6804 -2038865
6805 -2095261
6806 -2135190
6807 -2046569
6808 -2011940
6809 -2047859
6810 -2079913
6811 -2069008
6812 -1990686
6813 -1994034
6814 -2060422
6815 -2045794
6816 -1999821
6817 -1966262
6818 -2002286
6819 -2043029
6820 -1980209
6821 -1932463
6822 -1959882
6823 -1994014
6824 -2010416
6825 -1916172
6826 -1901326
6827 -1969586
6828 -1975007
6829 -1920846
6830 -1874783
6831 -1895397
6832 -1961726
6833 -1913617
6834 -1856206
6835 -1865248
6836 -1903241
6837 -1926494
6838 -1850223
6839 -1810612
6840 -1863867
6841 -1888524
6842 -1849259
6843 -1797969
6844 -1798710
6845 -1876417
6846 -1851117
6847 -1770047
6848 -1765491
6849 -1803102
6850 -1836928
6851 -1775390
6852 -1715686
6853 -1761438
6854 -1802338
6855 -1772683
6856 -1714776
6857 -1696952
6858 -1773432
6859 -1770139
6860 -1697633
6861 -1672003
6862 -1704659
6863 -1740149
6864 -1706017
6865 -1631466
6866 -1663292
6867 -1710736
6868 -1692882
6869 -1640032
6870 -1593350
6871 -1656292
6872 -1684669
6873 -1612429
6874 -1586254
6875 -1588901
6876 -1654267
6877 -1638076
6878 -1545062
6879 -1562269
6880 -1608000
6881 -1612063
6882 -1552892
6883 -1494801
6884 -1549170
6885 -1590178
6886 -1541431
6887 -1490813
6888 -1497982
6889 -1547570
6890 -1559633
6891 -1457146
6892 -1449997
6893 -1493072
6894 -1513192
6895 -1476911
6896 -1412341
6897 -1439998
6898 -1494217
6899 -1457302
6900 -1408903
6901 -1384288
6902 -1428601
6903 -1460206
6904 -1381465
6905 -1346082
6906 -1387166
6907 -1409779
6908 -1397047
6909 -1309350
6910 -1323240
6911 -1391342
6912 -1369434
6913 -1314857
6914 -1279788
6915 -1316015
6916 -1378536
6917 -1302337
6918 -1246743
6919 -1279726
6920 -1315237
6921 -1311432
6922 -1232957
6923 -1219262
6924 -1279389
6925 -1280526
6926 -1219380
6927 -1188202
6928 -1203712
6929 -1260204
6930 -1224338
6931 -1155434
6932 -1174556
6933 -1209162
6934 -1222766
6935 -1150150
6936 -1107983
6937 -1159271
6938 -1180597
6939 -1136718
6940 -1092563
6941 -1089007
6942 -1157733
6943 -1131808
6944 -1061786
6945 -1061121
6946 -1098132
6947 -1118779
6948 -1063849
6949 -1004522
6950 -1057244
6951 -1086931
6952 -1050922
6953 -1002735
6954  -975871
6955 -1047578
6956 -1043802
6957  -971055
6958  -950868
6959  -983698
6960 -1017651
6961  -984092
6962  -902436
6963  -934041
6964  -980895
6965  -948684
6966  -911079
6967  -866446
6968  -932168
6969  -941689
6970  -880947
6971  -851471
6972  -868120
6973  -908889
6974  -890959
6975  -800872
6976  -822150
6977  -864608
6978  -853743
6979  -812560
6980  -767615
6981  -807950
6982  -852031
6983  -790046
6984  -748203
6985  -760869
6986  -795669
6987  -800369
6988  -715512
6989  -696427
6990  -756032
6991  -763886
6992  -724576
6993  -666801
6994  -688349
6995  -748157
6996  -697252
6997  -643689
6998  -639569
6999  -675423
7000  -701647
7001  -628610
7002  -596573
7003  -642533
7004  -661168
7005  -630691
7006  -561673
7007  -570980
7008  -636743
7009  -604650
7010  -542784
7011  -527518
7012  -558915
7013  -597971
7014  -545567
7015  -486676
7016  -522209
7017  -556037
7018  -541280
7019  -460527
7020  -452009
7021  -517148
7022  -516577
7023  -450878
7024  -422980
7025  -443581
7026  -496528
7027  -444670
7028  -379618
7029  -407696
7030  -443812
7031  -436776
7032  -373539
7033  -329488
7034  -404350
7035  -411951
7036  -359766
7037  -323617
7038  -321439
7039  -378920
7040  -360742
7041  -278511
7042  -281786
7043  -317283
7044  -336286
7045  -288519
7046  -223687
7047  -274660
7048  -308603
7049  -269237
7050  -222344
7051  -202112
7052  -265860
7053  -263420
7054  -188331
7055  -176090
7056  -200100
7057  -226017
7058  -198149
7059  -126618
7060  -158237
7061  -203569
7062  -165376
7063  -117732
7064   -94886
7065  -149224
7066  -175236
7067   -91510
7068   -70498
7069   -93359
7070  -129312
7071  -104917
7072   -24312
7073   -35676
7074   -98584
7075   -71580
7076   -30608
7077     7083
7078   -30826
7079   -77650
7080   -15074
7081    41583
7082    25320
7083    -4038
7084   -14135
7085    67670
7086    80178
7087    20237
7088    26864
7089    64152
7090   108018
7091    87679
7092    41465
7093    93282
7094   140382
7095   133305
7096   100276
7097    82984
7098   150975
7099   186589
7100   128564
7101   122824
7102   162553
7103   218836
7104   202278
7105   143623
7106   172565
7107   239134
7108   238300
7109   212612
7110   183660
7111   246060
7112   291212
7113   248261
7114   227354
7115   251034
7116   306753
7117   326109
7118   252518
7119   264905
7120   327226
7121   340509
7122   326115
7123   284935
7124   332751
7125   402918
7126   372932
7127   333972
7128   336441
7129   403227
7130   434794
7131   363340
7132   356577
7133   422956
7134   446596
7135   438366
7136   394433
7137   414054
7138   492809
7139   476688
7140   437727
7141   435272
7142   483640
7143   537991
7144   491248
7145   446881
7146   507271
7147   555981
7148   553284
7149   493581
7150   501456
7151   582356
7152   580221
7153   546852
7154   530832
7155   570589
7156   640930
7157   598461
7158   549974
7159   594328
7160   638709
7161   652614
7162   612274
7163   588655
7164   663115
7165   690047
7166   659207
7167   629729
7168   649665
7169   717682
7170   710219
7171   653947
7172   675124
7173   722431
7174   752831
7175   723790
7176   678078
7177   745587
7178   784184
7179   762932
7180   742595
7181   737960
7182   805426
7183   816446
7184   758986
7185   767807
7186   810109
7187   861236
7188   829219
7189   777035
7190   820805
7191   888676
7192   861613
7193   835716
7194   817542
7195   890915
7196   919803
7197   865699
7198   853669
7199   902150
7200   939295
7201   940535
7202   873422
7203   893239
7204   959416
7205   962351
7206   942360
7207   910518
7208   960859
7209  1025704
7210   970870
7211   946060
7212   979761
7213  1024558
7214  1031812
7215   976086
7216   983391
7217  1050235
7218  1054761
7219  1036059
7220  1009428
7221  1046092
7222  1103980
7223  1073402
7224  1035603
7225  1062520
7226  1102754
7227  1132700
7228  1082863
7229  1070794
7230  1132419
7231  1157723
7232  1126764
7233  1100513
7234  1110083
7235  1190895
7236  1168334
7237  1123296
7238  1134849
7239  1180633
7240  1228178
7241  1170765
7242  1144222
7243  1206021
7244  1230734
7245  1226380
7246  1180393
7247  1189779
7248  1261102
7249  1267928
7250  1220075
7251  1224997
7252  1243503
7253  1312941
7254  1271878
7255  1223118
7256  1275653
7257  1307206
7258  1312074
7259  1281188
7260  1263358
7261  1341201
7262  1351784
7263  1314019
7264  1304485
7265  1316955
7266  1377478
7267  1362848
7268  1312849
7269  1338669
7270  1381619
7271  1400729
7272  1365344
7273  1347341
7274  1399634
7275  1434793
7276  1402478
7277  1378678
7278  1390480
7279  1453094
7280  1460923
7281  1396565
7282  1411260
7283  1458599
7284  1477873
7285  1461610
7286  1412546
7287  1462925
7288  1514372
7289  1489107
7290  1458718
7291  1459230
7292  1514124
7293  1550770
7294  1491600
7295  1480075
7296  1524984
7297  1556471
7298  1544957
7299  1484024
7300  1521708
7301  1595607
7302  1580277
7303  1540109
7304  1528735
7305  1587072
7306  1627234
7307  1565999
7308  1544350
7309  1586976
7310  1631578
7311  1638144
7312  1573568
7313  1582119
7314  1657267
7315  1662897
7316  1618985
7317  1599984
7318  1632646
7319  1691566
7320  1649662
7321  1613970
7322  1646438
7323  1691921
7324  1703525
7325  1655620
7326  1642860
7327  1708791
7328  1725752
7329  1696045
7330  1669120
7331  1694426
7332  1756636
7333  1739257
7334  1700461
7335  1714612
7336  1747672
7337  1781551
7338  1737657
7339  1702017
7340  1762436
7341  1782685
7342  1772697
7343  1744480
7344  1744980
7345  1814981
7346  1807634
7347  1763806
7348  1762136
7349  1792872
7350  1831120
7351  1808639
7352  1763675
7353  1803275
7354  1850716
7355  1853406
7356  1806114
7357  1794523
7358  1854716
7359  1880206
7360  1827926
7361  1826487
7362  1844118
7363  1896680
7364  1876486
7365  1828966
7366  1866699
7367  1903934
7368  1907761
7369  1880179
7370  1846066
7371  1899606
7372  1937050
7373  1897612
7374  1881432
7375  1898897
7376  1946699
7377  1953282
7378  1893234
7379  1911676
7380  1948643
7381  1963362
7382  1940661
7383  1896689
7384  1952650
7385  1990050
7386  1962011
7387  1935404
7388  1946137
7389  1992321
7390  2012113
7391  1953256
7392  1947575
7393  1993940
7394  2019428
7395  2007602
7396  1955563
7397  1987467
7398  2044463
7399  2030402
7400  1988019
7401  1988327
7402  2026686
7403  2065548
7404  2010218
7405  1993306
7406  2034559
7407  2068500
7408  2060578
7409  2025120
7410  2024898
7411  2086042
7412  2079618
7413  2038392
7414  2024823
7415  2062906
7416  2116842
7417  2070651
7418  2043143
7419  2080310
7420  2108927
7421  2118004
7422  2061377
7423  2057559
7424  2122011
7425  2128743
7426  2092044
7427  2069922
7428  2100053
7429  2159475
7430  2128041
7431  2088660
7432  2108572
7433  2138024
7434  2166745
7435  2117815
7436  2085221
7437  2154984
7438  2170320
7439  2144809
7440  2114881
7441  2122213
7442  2192641
7443  2181492
7444  2123283
7445  2133974
7446  2164511
7447  2202949
7448  2166555
7449  2123236
7450  2167751
7451  2209234
7452  2185737
7453  2159325
7454  2145922
7455  2209405
7456  2217354
7457  2169416
7458  2163651
7459  2198113
7460  2233534
7461  2219133
7462  2152497
7463  2196257
7464  2239615
7465  2226567
7466  2196844
7467  2177397
7468  2232044
7469  2259997
7470  2214170
7471  2193355
7472  2217316
7473  2262284
7474  2261030
7475  2202378
7476  2210960
7477  2267136
7478  2260235
7479  2237479
7480  2205651
7481  2242027
7482  2298810
7483  2251837
7484  2223035
7485  2231161
7486  2273940
7487  2290480
7488  2238587
7489  2228402
7490  2276112
7491  2285192
7492  2271326
7493  2235469
7494  2257488
7495  2307880
7496  2285463
7497  2254391
7498  2248624
7499  2294544
7500  2311654
7501  2264500
7502  2250819
7503  2296387
7504  2307897
7505  2303751
7506  2255025
7507  2268848
7508  2323749
7509  2314292
7510  2277636
7511  2265082
7512  2302842
7513  2347386
7514  2296389
7515  2261936
7516  2303681
7517  2322959
7518  2319324
7519  2284773
7520  2272051
7521  2333447
7522  2336721
7523  2296875
7524  2289104
7525  2304791
7526  2351969
7527  2328790
7528  2281331
7529  2308119
7530  2332226
7531  2344137
7532  2302589
7533  2284902
7534  2343312
7535  2344420
7536  2315960
7537  2299987
7538  2309215
7539  2367083
7540  2344282
7541  2299886
7542  2309777
7543  2339232
7544  2359179
7545  2328451
7546  2287847
7547  2335699
7548  2365971
7549  2338907
7550  2308825
7551  2305161
7552  2358134
7553  2361933
7554  2307358
7555  2307823
7556  2344925
7557  2363772
7558  2343771
7559  2292850
7560  2327487
7561  2368739
7562  2350371
7563  2318132
7564  2302785
7565  2359973
7566  2385480
7567  2325040
7568  2313875
7569  2345117
7570  2363289
7571  2359824
7572  2308862
7573  2313329
7574  2360127
7575  2360507
7576  2327270
7577  2309767
7578  2340035
7579  2379144
7580  2332150
7581  2315847
7582  2319300
7583  2358437
7584  2363446
7585  2310661
7586  2305835
7587  2363792
7588  2361884
7589  2338180
7590  2307294
7591  2327235
7592  2375102
7593  2342360
7594  2303999
7595  2315233
7596  2346400
7597  2363098
7598  2321865
7599  2292807
7600  2340898
7601  2357922
7602  2340195
7603  2299443
7604  2304878
7605  2354462
7606  2347225
7607  2303969
7608  2299292
7609  2326369
7610  2359975
7611  2324606
7612  2285195
7613  2324177
7614  2345326
7615  2344159
7616  2291785
7617  2291721
7618  2350385
7619  2353393
7620  2302375
7621  2290624
7622  2303244
7623  2346329
7624  2315495
7625  2271749
7626  2307487
7627  2332801
7628  2329766
7629  2300061
7630  2276553
7631  2323343
7632  2336615
7633  2295942
7634  2271645
7635  2284804
7636  2321560
7637  2313843
7638  2260316
7639  2274846
7640  2313679
7641  2313744
7642  2291071
7643  2252275
7644  2284715
7645  2318763
7646  2285416
7647  2264394
7648  2264155
7649  2300575
7650  2304700
7651  2255700
7652  2251686
7653  2277342
7654  2293237
7655  2277861
7656  2225964
7657  2261329
7658  2289587
7659  2271294
7660  2250965
7661  2233549
7662  2270477
7663  2293450
7664  2240439
7665  2225029
7666  2254241
7667  2269598
7668  2257820
7669  2214025
7670  2223993
7671  2277066
7672  2252558
7673  2226447
7674  2204399
7675  2241519
7676  2271770
7677  2222237
7678  2191946
7679  2217893
7680  2237619
7681  2246924
7682  2191931
7683  2186969
7684  2232418
7685  2238508
7686  2202055
7687  2172958
7688  2194891
7689  2236241
7690  2201208
7691  2162423
7692  2179242
7693  2212527
7694  2213832
7695  2174890
7696  2151192
7697  2194921
7698  2200721
7699  2180062
7700  2144223
7701  2149597
7702  2201048
7703  2181671
7704  2133901
7705  2149895
7706  2171114
7707  2180312
7708  2144837
7709  2106904
7710  2159605
7711  2174648
7712  2149801
7713  2113113
7714  2110076
7715  2158653
7716  2153074
7717  2105036
7718  2098655
7719  2121880
7720  2144271
7721  2129606
7722  2073999
7723  2099372
7724  2137992
7725  2120837
7726  2084236
7727  2064495
7728  2110166
7729  2126220
7730  2071797
7731  2062136
7732  2079266
7733  2110819
7734  2086517
7735  2051268
7736  2048252
7737  2085359
7738  2080676
7739  2052631
7740  2019292
7741  2055379
7742  2084786
7743  2042443
7744  2018636
7745  2026613
7746  2055461
7747  2059866
7748  2001082
7749  1996107
7750  2034264
7751  2036264
7752  2020416
7753  1975787
7754  1999105
7755  2040242
7756  2017169
7757  1974813
7758  1968833
7759  2005362
7760  2017134
7761  1962785
7762  1947303
7763  1983455
7764  1996470
7765  1986826
7766  1940080
7767  1943545
7768  1989709
7769  1970564
7770  1931079
7771  1920594
7772  1938878
7773  1978441
7774  1928087
7775  1903953
7776  1926228
7777  1944722
7778  1945972
7779  1890990
7780  1886550
7781  1932121
7782  1914658
7783  1893643
7784  1865991
7785  1886242
7786  1926779
7787  1896672
7788  1852605
7789  1872132
7790  1886041
7791  1884337
7792  1836269
7793  1830630
7794  1873196
7795  1872548
7796  1847015
7797  1821208
7798  1829192
7799  1863450
7800  1838305
7801  1806019
7802  1806017
7803  1817708
7804  1835952
7805  1797691
7806  1771901
7807  1807081
7808  1822657
7809  1798937
7810  1769538
7811  1764191
7812  1804349
7813  1799888
7814  1746290
7815  1747433
7816  1765677
7817  1786514
7818  1757268
7819  1712828
7820  1739702
7821  1767149
7822  1741615
7823  1718784
7824  1694564
7825  1736356
7826  1733498
7827  1707292
7828  1693085
7829  1703035
7830  1723286
7831  1708966
7832  1656527
7833  1668039
7834  1699456
7835  1693162
7836  1650547
7837  1628665
7838  1667878
7839  1690229
7840  1644389
7841  1622290
7842  1634903
7843  1660394
7844  1655385
7845  1596433
7846  1601667
7847  1637304
7848  1629414
7849  1607514
7850  1568556
7851  1591683
7852  1624867
7853  1597183
7854  1558242
7855  1570836
7856  1586074
7857  1596771
7858  1539265
7859  1538646
7860  1562763
7861  1570615
7862  1547456
7863  1511155
7864  1525152
7865  1556351
7866  1525159
7867  1501664
7868  1494324
7869  1508708
7870  1530213
7871  1489202
7872  1461985
7873  1488506
7874  1502147
7875  1490725
7876  1443277
7877  1437927
7878  1484521
7879  1469807
7880  1429403
7881  1421675
7882  1443363
7883  1470276
7884  1421104
7885  1395296
7886  1409073
7887  1425021
7888  1421317
7889  1388973
7890  1372938
7891  1404892
7892  1407434
7893  1379626
7894  1350601
7895  1364674
7896  1392457
7897  1373418
7898  1323799
7899  1337689
7900  1356654
7901  1359593
7902  1322223
7903  1305065
7904  1328425
7905  1342655
7906  1309839
7907  1284596
7908  1283012
7909  1310514
7910  1313706
7911  1263709
7912  1254747
7913  1282983
7914  1295558
7915  1269883
7916  1223558
7917  1253128
7918  1268144
7919  1250699
7920  1216287
7921  1200910
7922  1239614
7923  1243107
7924  1200885
7925  1181330
7926  1204785
7927  1222380
7928  1193301
7929  1153044
7930  1154856
7931  1195336
7932  1174023
7933  1153659
7934  1126339
7935  1156677
7936  1168884
7937  1130569
7938  1101206
7939  1118973
7940  1130370
7941  1131740
7942  1085325
7943  1081011
7944  1115061
7945  1112351
7946  1081125
7947  1060032
7948  1070713
7949  1097629
7950  1056451
7951  1036310
7952  1050360
7953  1061843
7954  1060787
7955  1012165
7956   995894
7957  1043570
7958  1037212
7959  1007867
7960   982680
7961   986694
7962  1022061
7963   989612
7964   956540
7965   961020
7966   975601
7967   991951
7968   949111
7969   924946
7970   949782
7971   956668
7972   934556
7973   901979
7974   903362
7975   941033
7976   921904
7977   892134
7978   884001
7979   892535
7980   902126
7981   880549
7982   835301
7983   870272
7984   876959
7985   870657
7986   833602
7987   828074
7988   849367
7989   853841
7990   809525
7991   802638
7992   799883
7993   826557
7994   805998
7995   768546
7996   784056
7997   803201
7998   797110
7999   758193
8000   731230
8001   764657
8002   776322
8003   747337
8004   722092
8005   721043
8006   745244
8007   744033
8008   690296
8009   697780
8010   710172
8011   715239
8012   686110
8013   658855
8014   680446
8015   702394
8016   670792
8017   641789
8018   631204
8019   667230
8020   665115
8021   614139
8022   600518
8023   627318
8024   630400
8025   621466
8026   572855
8027   588435
8028   613937
8029   595647
8030   559812
8031   557573
8032   568453
8033   588516
8034   540478
8035   520848
8036   548876
8037   561465
8038   548358
8039   506232
8040   499901
8041   543277
8042   519131
8043   482881
8044   462849
8045   490991
8046   507936
8047   478701
8048   446572
8049   457082
8050   472775
8051   478594
8052   432795
8053   420638
8054   441619
8055   446787
8056   412357
8057   397408
8058   396299
8059   437531
8060   398709
8061   370867
8062   369502
8063   388986
8064   378584
8065   350265
8066   324163
8067   366428
8068   362289
8069   346221
8070   312679
8071   319814
8072   339398
8073   328941
8074   294733
8075   290182
8076   294317
8077   316032
8078   276718
8079   250406
8080   268582
8081   299112
8082   260940
8083   247528
8084   218689
8085   257229
8086   254617
8087   215801
8088   197630
8089   219691
8090   225076
8091   212909
8092   165361
8093   190967
8094   197269
8095   189504
8096   156941
8097   146140
8098   157108
8099   176552
8100   135640
8101   131457
8102   133704
8103   155608
8104   127838
8105    95168
8106    92622
8107   117572
8108   102993
8109    96628
8110    59113
8111    86035
8112    99111
8113    72454
8114    44156
8115    48620
8116    56386
8117    66070
8118    19194
8119    14170
8120    32722
8121    32866
##END NTUPLES=NMR FID
##END=
