# Supplementary material for: An untargeted multi-technique metabolomics approach to studying intracellular metabolites of HepG2 cells exposed to 2,3,7,8-tetrachlorodibenzo-p-dioxin
Source: BMC Genomics. 2011 May 20;12:251. doi: 10.1186/1471-2164-12-251 (PMC3141663; doi:10.1186/1471-2164-12-251)
Supplement: Additional file 2 — Metadata and NMR raw data: ZIP file containing: -All NMR raw data (in JCAMP-DX format ".dx") -The metadata on NMR (polars & apolars), LC-MS and GC-MS data sets (as Tab delimited files ".txt"). [file 1471-2164-12-251-S2.ZIP › TE/Ainhoa/SAFETY COPY D Disk/TRABAJO/ARTICLES/ARTICLE Metabolomics TCDD_ACCEPTED/JCAMP_DX_NMR_data_and_all_metadata/NMR_polar_TCDD_p30.4D.dx]

##TITLE=NMR_polar_TCDD_p30.4D
##JCAMPDX= 6.0         $$ Bruker NMR JCAMP-DX V2.0
##DATA TYPE= NMR FID
##DATA CLASS= NTUPLES
##ORIGIN= Bruker BioSpin GmbH
##OWNER= bruker
$$ 1.72 TOPSPIN		Version 2.1
$$ 2011-04-15 14:56:14.546 +0200  WUR\bruker@RIK1030
$$ Compression mode = fixed
##.OBSERVE FREQUENCY= 400.13188529
##.OBSERVE NUCLEUS= ^1H
##.DELAY= (6, 6)
##.ACQUISITION MODE= SIMULTANEOUS (DQD)
##.ACQUISITION SCHEME= undefined
##.AVERAGES= 1024
##.DIGITISER RES= 18
##SPECTROMETER/DATA SYSTEM= avance400
##.PULSE SEQUENCE= zgpr
##.SOLVENT NAME= D2O
##.SHIFT REFERENCE= INTERNAL, D2O, 1, 12.28285
##AUDIT TRAIL= $$ (NUMBER, WHEN, WHO, WHERE, PROCESS, VERSION, WHAT)
$$ ##TITLE= Audit trail, TOPSPIN		Version 1.3
$$ ##JCAMPDX= 5.01
$$ ##ORIGIN= Bruker BioSpin GmbH
$$ ##OWNER= bruker
$$ $$ D:\NMRautomation/data/WUR-bruker/nmr/AR180608.4D/1/audita.txt
$$ ##AUDIT TRAIL=  $$ (NUMBER, WHEN, WHO, WHERE, VERSION, WHAT)
(   1,<2008-07-02 04:51:20.961 +0200>,<WUR\bruker>,<RIK1030>,<TOPSPIN 1.3>,
      <created by zg, POWCHK disabled, PULCHK disabled
       configuration hash MD5:
       D1 93 94 B6 6B D6 3B BD 35 EA 0D 0D AE B0 63 FA
       data hash MD5: 16K
       EC 97 50 21 61 A2 50 8B 1D 6F E9 26 40 4B BE A0>)
(   2,<2008-07-02 04:51:27.414 +0200>,<WUR\bruker>,<RIK1030>,<TOPSPIN 1.3>,
      <user comment:
       ICON-NMR User ID: WUR\bruker
       data hash MD5: 16K
       EC 97 50 21 61 A2 50 8B 1D 6F E9 26 40 4B BE A0>)
(   3,<2011-04-15 14:56:10.952 +0200>,<WUR\bruker>,<RIK1030>,<proc1d>,<TOPSPIN 2.1>,
      <convdta from       1 "NMR_polar_TCDD_p30.4D" "Ainhoa_raw_data" "P:\NMR-data"
       data hash MD5: 16244
       D3 3D D9 9D BE 8B BE EB 2E 0A AC D0 D3 93 CF F6>)
$$ ##END=
$$ 
$$ $$ hash MD5
$$ $$ 8F 9C FF C8 9D 23 16 5C 37 1A D2 7E 28 16 E0 AE
##$RELAX= 
##$BRUKER FILE EXP=format.temp
$$ EDIT_PAR COMMAND FILE
$$ 
$$ DI_MODE         LONG
$$ ED_ENTRY        ACQU
$$ ORDER           FILE
$$ 
$$ 
$$ HEADER		"F2 - Acquisition Parameters"
$$ T_NAME		Date_
$$ 		TYPE	R64
$$ 		CLASS	ACQU
$$ 		SUBRANGE 0.0 50000000
$$ 		REL	"Date_=itodate(DATE)"
$$ 		INV_REL	"DATE=datetoi(Date_,DATE)"
$$ 		FORMAT	"%14.0f"
$$ 		TEXT	" "
$$ END
$$ T_NAME		Time
$$ 		TYPE	R32
$$ 		CLASS	ACQU
$$ 		SUBRANGE 0.0 1000000
$$ 		REL	"Time=itotime(DATE)"
$$ 		INV_REL	"DATE=timetoi(Time,DATE)"
$$ 		FORMAT	"%14.2f"
$$ 		TEXT	" "
$$ END
$$ NAME		INSTRUM
$$ 		TEXT	" "
$$ END
$$ NAME		PROBHD
$$ 		FORMAT	"%14.14s"
$$ 		TEXT	" "
$$ END
$$ NAME		PULPROG
$$ 		TEXT	" "
$$ END
$$ NAME		TD
$$ 		TEXT	" "
$$ END
$$ NAME		SOLVENT
$$ 		TEXT	" "
$$ END
$$ NAME		NS
$$ 		TEXT	" "
$$ END
$$ NAME		DS
$$ 		TEXT	" "
$$ END
$$ T_NAME		SWH
$$ 		TYPE	R32
$$ 		CLASS	ACQU
$$ 		SUBRANGE 0.0 1e8
$$ 		REL	"SWH=SW*SFO1"
$$ 		INV_REL "SW=SWH/SFO1"
$$ 		UNIT	"Hz"
$$ 		FORMAT	"%14.3f Hz"
$$ 		TEXT	" "
$$ END
$$ T_NAME          FIDRES
$$                 TYPE    R32
$$                 CLASS   ACQU
$$                 SUBRANGE 0.0 100000
$$                 REL     "FIDRES=SW*SFO1/TD"
$$                 INV_REL "TD = nextpow(SW*SFO1/FIDRES)"
$$ 		UNIT	"Hz"
$$ 		FORMAT	"%14.6f Hz"
$$ 		TEXT	" "
$$ END
$$ T_NAME          AQ
$$ 		TYPE	R32
$$ 		CLASS	ACQU
$$ 		SUBRANGE 0.0 1000
$$ 		REL	"AQ=aqcalc(SW,SFO1,TD,DIGTYP)"
$$ 		INV_REL	"TD=tdcalc(SW,SFO1,1.0e6*AQ,DIGTYP)"
$$ 		UNIT	"sec"
$$ 		FORMAT	"%14.7f sec"
$$ 		TEXT	" "
$$ END
$$ NAME		RG
$$ 		TEXT	" "
$$ END
$$ T_NAME          DW
$$ 		TYPE	R32
$$ 		CLASS	ACQU
$$ 		SUBRANGE 0.0 1000000
$$ 		REL	"DW=1/(2*SW*SFO1)"
$$ 		INV_REL	"SW=1000000/(2*(0.005+DW)*SFO1)"
$$ 		UNIT	"usec"
$$ 		FORMAT	"%14.3lf usec"
$$ 		TEXT	" "
$$ END
$$ NAME		DE
$$ 		FORMAT	"%14.2f usec"
$$ 		TEXT	" "
$$ END
$$ NAME		TE
$$ 		FORMAT	"%14.1f K"
$$ 		TEXT	" "
$$ END
$$ T_NAME		D1
$$ 		TYPE	R32
$$ 		CLASS	ACQU
$$ 		SUBRANGE 0.0 1e38
$$ 		REL	"D1=D[1]"
$$ 		INV_REL	"D[1]=D1"
$$ 		UNIT	"sec"
$$ 		FORMAT	"%14.8f sec"
$$ 		TEXT	" "
$$ END
$$ T_NAME		d12
$$ 		TYPE	R32
$$ 		SUBRANGE 0.0 1e8
$$ 		CLASS	ACQU
$$ 		REL	"d12=20u"
$$ 		INV_REL	"D[0]=d12"
$$ 		UNIT	"sec"
$$ 		TEXT	" "
$$ 		FORMAT	"%14.8f sec"
$$ 		NONEDIT
$$ END
$$ NAME		TD0
$$ 		TEXT	" "
$$ END
$$ HEADER		"======== CHANNEL f1 ========"
$$ NAME		NUC1
$$ 		NONEDIT
$$ 		TEXT	" "
$$ END
$$ T_NAME		P1
$$ 		TYPE	R32
$$ 		CLASS	ACQU
$$ 		SUBRANGE 0.0 1.0e10
$$ 		REL	"P1=P[1]"
$$ 		INV_REL	"P[1]=P1"
$$ 		UNIT	"usec"
$$ 		FORMAT	"%14.2f usec"
$$ 		TEXT	" "
$$ END
$$ T_NAME		PL1
$$ 		TYPE	R32
$$ 		CLASS	ACQU
$$ 		SUBRANGE -6.0 1e38
$$ 		REL	"PL1=PL[1]"
$$ 		INV_REL	"PL[1]=PL1"
$$ 		UNIT	"dB"
$$ 		FORMAT	"%14.2f dB"
$$ 		TEXT	" "
$$ END
$$ T_NAME		PL9
$$ 		TYPE	R32
$$ 		CLASS	ACQU
$$ 		SUBRANGE -6.0 1e38
$$ 		REL	"PL9=PL[9]"
$$ 		INV_REL	"PL[9]=PL9"
$$ 		UNIT	"dB"
$$ 		FORMAT	"%14.2f dB"
$$ 		TEXT	" "
$$ END
$$ NAME		SFO1
$$ 		FORMAT	"%14.7f MHz"
$$ 		TEXT	" "
$$ END
##$RELAX= 
##$BRUKER FILE EXP=scon
$$ ##TITLE= Parameter file, TOPSPIN		Version 1.3
$$ ##JCAMPDX= 5.0
$$ ##DATATYPE= Parameter Values
$$ ##ORIGIN= Bruker BioSpin GmbH
$$ ##OWNER= bruker
$$ $$ 2008-07-02 03:48:16.259 +0200  WUR\bruker@RIK1030
$$ $$ D:\NMRautomation/data/WUR-bruker/nmr/AR180608.4D/1/scon
$$ ##$BLKPA= (0..15)
3 3 3 3 3 3 3 3 3 3 3 3 3 3 3 3 
$$ ##$BLKTR= (0..15)
3 3 3 3 3 3 3 3 3 3 3 3 3 3 3 3 
$$ ##$DE1= 2
$$ ##$DE2= 2
$$ ##$DEADC= 4
$$ ##$DEPA= 2
$$ ##$DERX= 3
$$ ##$PHASP4= (0..15)
0.5 0.5 0.5 0.5 0.5 0.5 0.5 0.5 0.5 0.5 0.5 0.5 0.5 0.5 0.5 0.5 
$$ ##$PHASPR= (0..15)
3 3 3 3 3 3 3 3 3 3 3 3 3 3 3 3 
$$ ##$SHAPPR= (0..15)
1.6 1.6 1.6 1.6 1.6 1.6 1.6 1.6 1.6 1.6 1.6 1.6 1.6 1.6 1.6 1.6 
$$ ##END=
##$RELAX= 
##$BRUKER FILE EXP=prosol_History
$$ #*******************************************************************
$$ #
$$ # $Source: /sc/CvsTree/sc/gen/src/prg/scripts/tix/prosol/lib/lists/default,v $
$$ #
$$ # Copyright (c) 1999
$$ # BRUKER ANALYTIK GMBH
$$ # D-76287 Rheinstetten, Germany
$$ #
$$ # All Rights Reserved
$$ #
$$ #
$$ # $Id: default,v 1.11.6.4 2006/06/09 10:27:10 ber Exp $
$$ #
$$ #*******************************************************************
$$ #../conf/instr/spect/prosol/relations/default
$$ #avance-version (05/10/24)
$$ #
$$ #pulses
$$ #
$$ P[0]=P90[F1];				#  90 deg pulse F1
$$ P[1]=P90[F1];				#  90 deg pulse F1
$$ P[2]=P90[F1]*2;				# 180 deg pulse F1
$$ P[3]=P90[F2];				#  90 deg pulse F2
$$ P[4]=P90[F2]*2;				# 180 deg pulse F2
$$ P[5]=PTOC[F1]*0.66;			#  60 deg pulse F1, TOCSY 
$$ P[6]=PTOC[F1];				#  90 deg pulse F1, TOCSY
$$ P[7]=PTOC[F1]*2;			# 180 deg pulse F1, TOCSY
$$ P[8]=PSH3[F1];                          #  90 deg selective F1, WET
$$ P[9]=PTOC[F2];				#  90 deg pulse F2, TOCSY
$$ P[10]=PTOC[F2]*2;			# 180 deg pulse F2, TOCSY
$$ P[11]=PSH1[F1];				#  90 deg selective F1
$$ P[12]=PSH2[F1];				# 180 deg selective F1
$$ #
$$ P[14]=PSH3[F2];				# 180 deg inversion, adiabatic
$$ P[15]=TROE[F1];				# cw pulse F1, ROESY
$$ P[18]=PSH7[F1];				# off-resonance presat F1
$$ P[21]=P90[F3];				#  90 deg pulse F3
$$ P[22]=P90[F3]*2;			# 180 deg pulse F3
$$ P[23]=P90[F4];				#  90 deg pulse F4
$$ P[24]=PSH2[F2];				# 180 deg refocussing, adiabatic
$$ P[25]=PROE[F1]*2;			# 180 deg pulse, Shaka ROESY
$$ P[27]=P90[F1];				#  90 deg pulse F1, WATERGATE
$$ #
$$ P[29]=PSH8[F1];                         # flip back pulse
$$ P[31]=PSH15[F2];                        # 180 deg adiabatic, F2, 13C x-filter
$$ P[32]=PSH16[F1];                        # 180 deg adiabatic, F1, z-spoil
$$ #P[33]=PSH[F1];                         #  90 deg, F1, hadamard
$$ #P[34]=PSH[F1];                         # 180 deg, F1, hadamard
$$ #P[35]=PSH[F2];                         #  90 deg, F2, hadamard
$$ #P[36]=PSH[F2];                         # 180 deg, F2, hadamard
$$ #P[37]=PSH[F3];                         #  90 deg, F3, hadamard
$$ #P[38]=PSH[F3];                         # 180 deg, F3, hadamard
$$ #
$$ P[63]=PSH11[F2];                        # 180 deg adiabatic decoupling, F2, 13C
$$ #
$$ #decoupling pulses
$$ #
$$ PCPD[1]=PCPDP[F1];			# 90 deg pulse F1, dec.
$$ PCPD[2]=PCPDP[F2];			# 90 deg pulse F2, dec.
$$ PCPD[3]=PCPDP[F3];			# 90 deg pulse F3, dec.
$$ #
$$ #power levels
$$ #
$$ PL[1]=PL90[F1];				# high power, F1
$$ PL[2]=PL90[F2];				# high power, F2
$$ PL[3]=PL90[F3];				# high power, F3
$$ PL[4]=PL90[F4];				# high power, F4
$$ PL[9]=PLCW[F1];				# presat power, F1
$$ PL[10]=PLTOC[F1];			# TOCSY power, F1
$$ PL[11]=PLROE[F1];			# ROESY power, F1
$$ PL[12]=PLCPDP[F2];			# dec. power, F2
$$ PL[13]=PLCPD2[F2];			# dec. power 2, F2
$$ PL[14]=PLNOE[F2];			# low power cw, F2
$$ PL[15]=PLTOC[F2];			# TOCSY power, F2
$$ PL[16]=PLCPDP[F3];			# dec. power, F3
$$ PL[18]=PL90[F1];			# WATERGATE power, F1
$$ PL[19]=PLCPDP[F1];			# dec. power, F1
$$ PL[21]=PLCW[F2];			# 
$$ PL[23]=PLTOC[F3];			# TOCSY power, F3
$$ PL[24]=PLHD[F2];			# HD decoupling, F2
$$ PL[25]=PLSH8U[F2];			# Eretic, F2
$$ PL[27]=PLROE[F1];			# Shaka Spinlock
$$ PL[30]=PLCPDP[F2];			# dec. power, F2, 13C (=pl12)
$$ PL[31]=PLUSER2[F2];			# dec. power, F2, 13C, cw bilev
$$ #
$$ #shapes
$$ #
$$ SP[1]=PLSH1[F1];			#  90 deg selective F1
$$ SP[2]=PLSH2[F1];			# 180 deg selective F1
$$ SP[3]=PLSH3[F2];			# adiabatic 180 deg, F2, inversion
$$ SP[6]=PLSH7[F1];			# off-resonance presat F1
$$ SP[7]=PLSH2[F2];			# adiabatic 180 deg, F2, refocussing
$$ SP[11]=PLSH8[F1];                       # flip-back pulse, F1, H
$$ SP[14]=PLSH12[F2];			# adiab. bilev dec., F2, 13C
$$ SP[18]=PLSH15[F2];                      # adiabatic 180 deg, F2, 13C, x-filter
$$ SP[19]=PLSH3[F1] +0.87;                 #  90 deg, F1, wet
$$ SP[20]=PLSH3[F1] -1.04;                 #  90 deg, F1, wet
$$ SP[21]=PLSH3[F1] +2.27;                 #  90 deg, F1, wet
$$ SP[22]=PLSH3[F1] -5.05;                 #  90 deg, F1, wet
$$ #SP[23]=PLSH[F1];                       #  90 deg, F1, hadamard
$$ #SP[24]=PLSH[F1];                       # 180 deg, F1, hadamard
$$ #SP[25]=PLSH[F2];                       #  90 deg, F2, hadamard
$$ #SP[26]=PLSH[F2];                       # 180 deg, F2, hadamard
$$ #SP[27]=PLSH[F3];                       #  90 deg, F3, hadamard
$$ #SP[28]=PLSH[F3];                       # 180 deg, F3, hadamard
$$ SP[29]=PLSH16[F1];                      # adiabatic 180 deg, F1, z-spoil
$$ SP[31]=PLSH11[F2];			# adiab. dec., F2, 13C
$$ #
$$ SPNAM1=PNSH1[F1];			#
$$ SPNAM2=PNSH2[F1];			#
$$ SPNAM3=PNSH3[F2];			#
$$ SPNAM6=PNSH7[F1];			#
$$ SPNAM7=PNSH2[F2];			#
$$ SPNAM11=PNSH8[F1];                      #
$$ SPNAM14=PNSH12[F2];			#
$$ SPNAM15=PNSH8U[F2];			# Eretic, F2
$$ SPNAM18=PNSH15[F2];			#
$$ SPNAM19=PNSH3[F1];			#
$$ SPNAM20=PNSH3[F1];			#
$$ SPNAM21=PNSH3[F1];			#
$$ SPNAM22=PNSH3[F1];			#
$$ #SPNAM23=PNSH[];                        #
$$ #SPNAM24=PNSH[];                        #
$$ #SPNAM25=PNSH[];                        #
$$ #SPNAM26=PNSH[];                        #
$$ #SPNAM27=PNSH[];                        #
$$ #SPNAM28=PNSH[];                        #
$$ SPNAM29=PNSH16[F1];                     #
$$ SPNAM31=PNSH11[F2];			#
$$ #
$$ SPOAL[1]=PASH1[F1];			#
$$ SPOAL[2]=PASH2[F1];			#
$$ SPOAL[3]=PASH3[F2];			#
$$ SPOAL[6]=PASH7[F1];			#
$$ SPOAL[7]=PASH2[F2];			#
$$ SPOAL[11]=PASH8[F1];
$$ SPOAL[14]=PASH12[F2];			#
$$ SPOAL[18]=PASH15[F2];			#
$$ SPOAL[19]=PASH3[F1];			#
$$ SPOAL[20]=PASH3[F1];			#
$$ SPOAL[21]=PASH3[F1];			#
$$ SPOAL[22]=PASH3[F1];			#
$$ #SPOAL[23]=PASH[];			#
$$ #SPOAL[24]=PASH[];			#
$$ #SPOAL[25]=PASH[];			#
$$ #SPOAL[26]=PASH[];			#
$$ #SPOAL[27]=PASH[];			#
$$ #SPOAL[28]=PASH[];			#
$$ SPOAL[29]=PASH16[F1];                   #
$$ SPOAL[31]=PASH11[F2];			#
$$ #
$$ #global
$$ #
$$ D[9]=TTOC[F1];				#
$$ D[16]=D_grad;				#
$$ P[16]=P_grad1;				#
$$ P[17]=P_mlev;				#
$$ P[19]=P_grad2;				#
$$ P[20]=P_mlev;				#
$$ P[28]=P_hsqc;				#
$$ #
##$RELAX= 
##$BRUKER FILE EXP=pulseprogram
$$ # 1 "C:/Bruker/TOPSPIN/exp/stan/nmr/lists/pp/zgpr"
$$ ;zgpr
$$ ;avance-version (06/11/09)
$$ ;1D sequence with f1 presaturation
$$ ;
$$ ;$CLASS=HighRes
$$ ;$DIM=1D
$$ ;$TYPE=
$$ ;$SUBTYPE=
$$ ;$COMMENT=
$$ 
$$ 
$$ # 1 "C:/Bruker/TOPSPIN/exp/stan/nmr/lists/pp/Avance.incl" 1
$$ ;Avance2.incl
$$ ;   for 1
$$ ;
$$ ;avance-version (07/01/22)
$$ ;
$$ ;$CLASS=HighRes Incl
$$ ;$COMMENT=
$$ 
$$ 
$$ 
$$ 
$$ 
$$ 
$$ 
$$ 
$$ 
$$ 
$$ 
$$ 
$$ 
$$ 
$$ 
$$ 
$$ 
$$ 
$$ 
$$ 
$$ 
$$ 
$$ 
$$ 
$$ 
$$ 
$$ 
$$ 
$$ 
$$ 
$$ 
$$ 
$$ 
$$ 
$$ 
$$ 
$$ 
$$ 
$$ 
$$ 
$$ 
$$ 
$$ 
$$ 
$$ 
$$ 
$$ 
$$ 
$$ 
$$ 
$$ 
$$ 
$$ 
$$ 
$$ 
$$ 
$$ 
$$ 
$$ 
$$ 
$$ 
$$ 
$$ 
$$ 
$$ 
$$ 
$$ 
$$ 
$$ 
$$ 
$$ 
$$ 
$$ 
$$ 
$$ 
$$ 
$$ 
$$ 
$$ 
$$ 
$$ 
$$ 
$$ 
$$ 
$$ 
$$ 
$$ 
$$ 
$$ 
$$ 
$$ 
$$ 
$$ 
$$ 
$$ 
$$ 
$$ 
$$ 
$$ 
$$ 
$$ 
$$ 
$$ 
$$ 
$$ 
$$ 
$$ 
$$ 
$$ 
$$ 
$$ 
$$ 
$$ 
$$ 
$$ 
$$ 
$$ 
$$ 
$$ 
$$ 
$$ 
$$ 
$$ 
$$ 
$$ 
$$ 
$$ 
$$ 
$$ 
$$ 
$$ 
$$ 
$$ 
$$ ;$Id: Avance2.incl,v 1.10.6.7 2007/01/22 13:54:46 ber Exp $
$$ # 12 "C:/Bruker/TOPSPIN/exp/stan/nmr/lists/pp/zgpr" 2
$$ 
$$ 
$$ 
$$ "d12=20u"
$$ 
$$ 
$$ "acqt0=-p1*2/3.1416"
$$ 
$$ 
$$ # 1 "mc_line 21 file C:/Bruker/TOPSPIN/exp/stan/nmr/lists/pp/zgpr expanding definition part of mc command before ze"
$$ define delay MCWRK
$$ define delay MCREST
$$ "MCWRK = 0.500000*30m"
$$ "MCREST = 30m - 30m"
$$ # 21 "C:/Bruker/TOPSPIN/exp/stan/nmr/lists/pp/zgpr"
$$ 1 ze
$$ # 1 "mc_line 21 file C:/Bruker/TOPSPIN/exp/stan/nmr/lists/pp/zgpr expanding definition of mc command after ze"
$$ # 22 "C:/Bruker/TOPSPIN/exp/stan/nmr/lists/pp/zgpr"
$$ # 1 "mc_line 22 file C:/Bruker/TOPSPIN/exp/stan/nmr/lists/pp/zgpr expanding start label for mc command"
$$ 2 MCWRK  * 2
$$ LBLF0, MCREST
$$ # 23 "C:/Bruker/TOPSPIN/exp/stan/nmr/lists/pp/zgpr"
$$   d12 pl9:f1
$$   d1 cw:f1 ph29
$$   4u do:f1
$$   d12 pl1:f1
$$   p1 ph1
$$   go=2 ph31
$$ # 1 "mc_line 29 file C:/Bruker/TOPSPIN/exp/stan/nmr/lists/pp/zgpr expanding mc command in line"
$$   MCWRK wr #0
$$   MCWRK zd 
$$   lo to LBLF0 times td0
$$ 
$$ # 30 "C:/Bruker/TOPSPIN/exp/stan/nmr/lists/pp/zgpr"
$$ exit
$$ 
$$ 
$$ ph1=0 2 2 0 1 3 3 1
$$ ph29=0
$$ ph31=0 2 2 0 1 3 3 1
$$ 
$$ 
$$ ;pl1 : f1 channel - power level for pulse (default)
$$ ;pl9 : f1 channel - power level for presaturation
$$ ;p1 : f1 channel -  90 degree high power pulse
$$ ;d1 : relaxation delay; 1-5 * T1
$$ ;d12: delay for power switching                      [20 usec]
$$ ;NS: 1 * n, total number of scans: NS * TD0
$$ 
$$ 
$$ 
$$ ;$Id: zgpr,v 1.7.10.2 2006/11/10 11:04:15 ber Exp $
##$RELAX= 
##$BRUKER FILE EXP=uxnmr.par
$$ ##TITLE= Parameter file, TOPSPIN		Version 1.3
$$ ##JCAMPDX= 5.0
$$ ##DATATYPE= Parameter Values
$$ ##ORIGIN= Bruker BioSpin GmbH
$$ ##OWNER= Administrator
$$ $$ 2008-03-03 09:42:28.895 +0100  WUR\bruker@RIK1030
$$ $$ C:/Bruker/TOPSPIN/conf/instr/avance400/uxnmr.par
$$ ##$ACB= 0
$$ ##$ACBTAT= (0..15)
0 88 72 0 0 0 0 0 0 0 0 0 0 0 0 0 
$$ ##$ACBTBA= (0..15)
0 0 0 0 0 0 0 0 0 0 0 0 0 0 0 0 
$$ ##$ACBTCTL= (0..15)
0 0 0 0 0 0 0 0 0 0 0 0 0 0 0 0 
$$ ##$ACBTDI= (0..15)
0 102 102 0 0 0 0 0 0 0 0 0 0 0 0 0 
$$ ##$ACBTDM= (0..15)
0 10 10 0 0 0 0 0 0 0 0 0 0 0 0 0 
$$ ##$ACBTFHI= (0..15)
0 400 400 0 0 0 0 0 0 0 0 0 0 0 0 0 
$$ ##$ACBTFL= (0..15)
0 73 74 0 0 0 0 0 0 0 0 0 0 0 0 0 
$$ ##$ACBTFLO= (0..15)
0 14 14 0 0 0 0 0 0 0 0 0 0 0 0 0 
$$ ##$ACBTOUT= (0..15)
0 1 2 0 0 0 0 0 0 0 0 0 0 0 0 0 
$$ ##$ACBTPO= (0..15)
0 150000 60000 0 0 0 0 0 0 0 0 0 0 0 0 0 
$$ ##$ACBTPW= (0..15)
0 10 10 0 0 0 0 0 0 0 0 0 0 0 0 0 
$$ ##$ACBTSB= (0..15)
0 0 0 0 0 0 0 0 0 0 0 0 0 0 0 0 
$$ ##$ACBTY= <no>
$$ ##$AQSBDHW= (0..31)
255 255 1 4 4 255 255 255 0 0 255 255 255 255 255 255 255 255 255 0 255 
255 255 255 255 255 255 255 255 255 255 255 
$$ ##$AQSBDID= (0..31)
255 255 88 83 83 255 255 255 65 67 255 255 255 255 255 255 255 255 255 
66 255 255 255 255 255 255 255 255 255 255 255 255 
$$ ##$AQSBDNO= (0..31)
255 255 1 1 2 255 255 255 1 1 255 255 255 255 255 255 255 255 255 1 255 
255 255 255 255 255 255 255 255 255 255 255 
$$ ##$AQSBDTY= (0..31)
255 255 3 16 16 255 255 255 5 9 255 255 255 255 255 255 255 255 255 7 
255 255 255 255 255 255 255 255 255 255 255 255 
$$ ##$AQSBUAD= (0..31)
255 255 52 36 37 255 255 255 54 26 255 255 255 255 255 255 255 255 255 
32 255 255 255 255 255 255 255 255 255 255 255 255 
$$ ##$AQSECL= (0..31)
255 255 2 3 3 255 255 255 5 2 255 255 255 255 255 255 255 255 255 255 
255 255 255 255 255 255 255 255 255 255 255 255 
$$ ##$AQSECLS= (0..31)
255 255 3 2 2 255 255 255 0 0 255 255 255 255 255 255 255 255 255 255 
255 255 255 255 255 255 255 255 255 255 255 255 
$$ ##$ATT19F= (0..1)
0 0 
$$ ##$ATT1H= (0..1)
0 0 
$$ ##$ATT3H= (0..1)
0 0 
$$ ##$ATTX= (0..1)
0 0 
$$ ##$ATTY= (0..1)
0 0 
$$ ##$ATTZ= (0..1)
0 0 
$$ ##$BACSAIR= no
$$ ##$BACSCAP= 60
$$ ##$BACSDEL= 10
$$ ##$BACSFCM= no
$$ ##$BACSOPT= <>
$$ ##$BACSTY= <tty08>
$$ ##$BARPTY= <no>
$$ ##$BFREQ= 400.13
$$ ##$BIRDS= yes
$$ ##$BMPC= 0
$$ ##$BMPCTY= <no>
$$ ##$BPSUTY= <no>
$$ ##$BSMS= 1
$$ ##$BSMSTY= <tty02>
$$ ##$CFASMOD= (0..7)
1 1 1 1 1 1 1 1 
$$ ##$CFASMUL= (0..7)
1 1 1 1 1 1 1 1 
$$ ##$CNFTXDR= (0..7)
6 6 0 0 0 0 0 0 
$$ ##$COMDIG2= 0
$$ ##$CPDBTY= <no>
$$ ##$CRCOTY= <no>
$$ ##$DATSTAT= no
$$ ##$DIGI140= (0..7)
0 0 0 0 0 0 0 0 
$$ ##$DIGIB12= (0..7)
0 0 0 0 0 0 0 0 
$$ ##$DIGIB16= (0..7)
0 0 0 0 0 0 0 0 
$$ ##$DIGIFA= (0..7)
0 0 0 0 0 0 0 0 
$$ ##$DIGIHA= (0..7)
0 0 0 0 0 0 0 0 
$$ ##$DIGIHAF= (0..7)
0 0 0 0 0 0 0 0 
$$ ##$DIGIHRD= (0..7)
0 0 0 0 0 0 0 0 
$$ ##$DIGIIA= (0..7)
0 0 0 0 0 0 0 0 
$$ ##$DIGIO16= (0..7)
0 0 0 0 0 0 0 0 
$$ ##$DIGISA= (0..7)
1 0 0 0 0 0 0 0 
$$ ##$DIGISAF= (0..7)
0 0 0 0 0 0 0 0 
$$ ##$DIGISL= (0..7)
0 0 0 0 0 0 0 0 
$$ ##$DIGITYI= (0..7)
0 0 0 0 0 0 0 0 
$$ ##$DIGITYP= (0..7)
0 0 0 0 0 0 0 0 
$$ ##$DIGITZ= 0
$$ ##$DRU= no
$$ ##$FCUMEM= (0..7)
2093056 2093056 0 0 0 0 0 0 
$$ ##$FCUPAL= (0..7)
260 260 0 0 0 0 0 0 
$$ ##$FQMIX= 0
$$ ##$FUNCMOD= <>
$$ ##$GCUTYPE= 2
$$ ##$GTUTY= <no>
$$ ##$HFAC= 3
$$ ##$HPCU= 0
$$ ##$HPCUTY= <no>
$$ ##$HPTXLP= (0..3)
-1 -1 -1 -1 
$$ ##$HPTXPI= (0..3)
0 0 0 0 
$$ ##$HPTXPO= (0..3)
0 0 0 0 
$$ ##$HPTXTY= (0..3)
0 0 0 0 
$$ ##$IF451= 0
$$ ##$IFREQ= 1
$$ ##$INTFPR= 0
$$ ##$IPSO= no
$$ ##$LOCKTY= <tty03>
$$ ##$LOCSWID= 0
$$ ##$M2FAC= 0
$$ ##$MASTY= <no>
$$ ##$MEMPRM= 0
$$ ##$MHFAC= 0
$$ ##$MXFAC= 0
$$ ##$NAMPD1= <2H>
$$ ##$NAMPD10= <>
$$ ##$NAMPD11= <>
$$ ##$NAMPD12= <>
$$ ##$NAMPD13= <>
$$ ##$NAMPD14= <>
$$ ##$NAMPD15= <>
$$ ##$NAMPD16= <>
$$ ##$NAMPD2= <X-BB19F_2HS>
$$ ##$NAMPD3= <1H>
$$ ##$NAMPD4= <>
$$ ##$NAMPD5= <>
$$ ##$NAMPD6= <>
$$ ##$NAMPD7= <>
$$ ##$NAMPD8= <>
$$ ##$NAMPD9= <>
$$ ##$NFCU= 2
$$ ##$NMRCH= 0
$$ ##$NMRMEM= 0
$$ ##$NRCU= 1
$$ ##$NROUT= 1
$$ ##$PAMPF1= (0..15)
75 99 67 27 0 0 0 12 117 46 8 118 1 0 0 0 
$$ ##$PAMPF2= (0..15)
0 0 0 0 0 0 0 0 0 0 0 0 0 0 0 0 
$$ ##$PAMPF3= (0..15)
0 0 0 0 0 0 0 0 0 0 0 0 0 0 0 0 
$$ ##$PAMPF4= (0..15)
0 0 0 0 0 0 0 0 0 0 0 0 0 0 0 0 
$$ ##$PAMPF5= (0..15)
0 0 0 0 0 0 0 0 0 0 0 0 0 0 0 0 
$$ ##$PAMPF6= (0..15)
0 0 0 0 0 0 0 0 0 0 0 0 0 0 0 0 
$$ ##$PAMPF7= (0..15)
0 0 0 0 0 0 0 0 0 0 0 0 0 0 0 0 
$$ ##$PAMPF8= (0..15)
0 0 0 0 0 0 0 0 0 0 0 0 0 0 0 0 
$$ ##$PH4= 0
$$ ##$PHF4TY= <no>
$$ ##$POWCHK= no
$$ ##$PRAMD1= (0..7)
0 1048576 0 0 0 1048576 0 0 
$$ ##$PRAMD10= (0..7)
0 0 0 0 0 0 0 0 
$$ ##$PRAMD11= (0..7)
0 0 0 0 0 0 0 0 
$$ ##$PRAMD12= (0..7)
0 0 0 0 0 0 0 0 
$$ ##$PRAMD13= (0..7)
0 0 0 0 0 0 0 0 
$$ ##$PRAMD14= (0..7)
0 0 0 0 0 0 0 0 
$$ ##$PRAMD15= (0..7)
0 0 0 0 0 0 0 0 
$$ ##$PRAMD16= (0..7)
0 0 0 0 0 0 0 0 
$$ ##$PRAMD17= (0..7)
0 0 0 0 0 0 0 0 
$$ ##$PRAMD18= (0..7)
0 0 0 0 0 0 0 0 
$$ ##$PRAMD19= (0..7)
0 0 0 0 0 0 0 0 
$$ ##$PRAMD2= (0..7)
2147483644 2146435071 2147483647 134217727 2147483644 2146435071 2147483647 
134217727 
$$ ##$PRAMD20= (0..7)
0 0 0 0 0 0 0 0 
$$ ##$PRAMD21= (0..7)
0 0 0 0 0 0 0 0 
$$ ##$PRAMD3= (0..7)
2 0 0 0 2 0 0 0 
$$ ##$PRAMD4= (0..7)
2147483644 2146435071 2147483647 134217727 2147483644 2146435071 2147483647 
134217727 
$$ ##$PRAMD5= (0..7)
0 0 0 0 0 0 0 0 
$$ ##$PRAMD6= (0..7)
0 0 0 0 0 0 0 0 
$$ ##$PRAMD7= (0..7)
0 0 0 0 0 0 0 0 
$$ ##$PRAMD8= (0..7)
0 0 0 0 0 0 0 0 
$$ ##$PRAMD9= (0..7)
0 0 0 0 0 0 0 0 
$$ ##$PRAMLED= (0..1)
15 15 
$$ ##$PRAMP1= <tty01>
$$ ##$PRAMP2= <no>
$$ ##$PRAMP3= <no>
$$ ##$PRAMP4= <no>
$$ ##$PRAMP5= <no>
$$ ##$PRAMP6= <no>
$$ ##$PRAMP7= <no>
$$ ##$PRAMP8= <no>
$$ ##$PRAMPTP= 0
$$ ##$PREPTY= <no>
$$ ##$PRESHLD= 0
$$ ##$PTS160= -1
$$ ##$PTSA2X= (0..7)
0 0 0 0 0 0 0 0 
$$ ##$PTSF2X= (0..7)
0 0 0 0 0 0 0 0 
$$ ##$PTSFMX= (0..7)
429.9 429.9 0 0 0 0 0 0 
$$ ##$PULCHK= no
$$ ##$RCUCDS= (0..7)
8388608 0 0 0 0 0 0 0 
$$ ##$RCUCFS= (0..7)
4096 0 0 0 0 0 0 0 
$$ ##$RCUCSS= (0..7)
1048576 0 0 0 0 0 0 0 
$$ ##$RCUI2C1= (0..7)
78 0 0 0 0 0 0 0 
$$ ##$RCUI2C2= (0..7)
0 0 0 0 0 0 0 0 
$$ ##$RCUI2C3= (0..7)
0 0 0 0 0 0 0 0 
$$ ##$RCUI2C4= (0..7)
0 0 0 0 0 0 0 0 
$$ ##$RCUI2C5= (0..7)
0 0 0 0 0 0 0 0 
$$ ##$RCUI2C6= (0..7)
0 0 0 0 0 0 0 0 
$$ ##$RCUI2C7= (0..7)
0 0 0 0 0 0 0 0 
$$ ##$RCUI2C8= (0..7)
0 0 0 0 0 0 0 0 
$$ ##$RDCU= 0
$$ ##$RGTYPE= (0..7)
5 0 0 0 0 0 0 0 
$$ ##$RG_max= (0..7)
46341 0 0 0 0 0 0 0 
$$ ##$RG_min= (0..7)
1 0 0 0 0 0 0 0 
$$ ##$RG_tab1= (0..255)
1 1.1 1.3 1.4 1.6 1.8 2 2.2 2.5 2.8 3.2 3.6 4 4.5 5 5.7 6.3 7.1 8 9 10.1 
11.3 12.7 14.3 16 18 20.2 22.6 25.4 28.5 32 35.9 40.3 45.3 50.8 57 64 
71.8 80.6 90.5 101.6 114 128 143.7 161.3 181 203.2 228.1 256 287.4 322.5 
362 406.4 456.1 512 574.7 645.1 724.1 812.7 912.3 1024 1149.4 1290.2 1448.2 
1625.5 1824.6 2048 2298.8 2580.3 2896.3 3251 3649.1 4096 4597.6 5160.6 
5792.6 6502 7298.2 8192 9195.2 10321.3 11585.2 13004 14596.5 16384 18390.4 
20642.5 23170.5 26008 29193 32768 36780.8 41285.1 46341 -1 -1 -1 -1 -1 
-1 -1 -1 -1 -1 -1 -1 -1 -1 -1 -1 -1 -1 -1 -1 -1 -1 -1 -1 -1 -1 -1 -1 -1 
-1 -1 -1 -1 -1 -1 -1 -1 -1 -1 -1 -1 -1 -1 -1 -1 -1 -1 -1 -1 -1 -1 -1 -1 
-1 -1 -1 -1 -1 -1 -1 -1 -1 -1 -1 -1 -1 -1 -1 -1 -1 -1 -1 -1 -1 -1 -1 -1 
-1 -1 -1 -1 -1 -1 -1 -1 -1 -1 -1 -1 -1 -1 -1 -1 -1 -1 -1 -1 -1 -1 -1 -1 
-1 -1 -1 -1 -1 -1 -1 -1 -1 -1 -1 -1 -1 -1 -1 -1 -1 -1 -1 -1 -1 -1 -1 -1 
-1 -1 -1 -1 -1 -1 -1 -1 -1 -1 -1 -1 -1 -1 -1 -1 -1 -1 -1 -1 -1 -1 -1 -1 
-1 -1 -1 -1 -1 -1 -1 -1 -1 -1 -1 -1 -1 
$$ ##$RG_tab2= (0..255)
-1 -1 -1 -1 -1 -1 -1 -1 -1 -1 -1 -1 -1 -1 -1 -1 -1 -1 -1 -1 -1 -1 -1 -1 
-1 -1 -1 -1 -1 -1 -1 -1 -1 -1 -1 -1 -1 -1 -1 -1 -1 -1 -1 -1 -1 -1 -1 -1 
-1 -1 -1 -1 -1 -1 -1 -1 -1 -1 -1 -1 -1 -1 -1 -1 -1 -1 -1 -1 -1 -1 -1 -1 
-1 -1 -1 -1 -1 -1 -1 -1 -1 -1 -1 -1 -1 -1 -1 -1 -1 -1 -1 -1 -1 -1 -1 -1 
-1 -1 -1 -1 -1 -1 -1 -1 -1 -1 -1 -1 -1 -1 -1 -1 -1 -1 -1 -1 -1 -1 -1 -1 
-1 -1 -1 -1 -1 -1 -1 -1 -1 -1 -1 -1 -1 -1 -1 -1 -1 -1 -1 -1 -1 -1 -1 -1 
-1 -1 -1 -1 -1 -1 -1 -1 -1 -1 -1 -1 -1 -1 -1 -1 -1 -1 -1 -1 -1 -1 -1 -1 
-1 -1 -1 -1 -1 -1 -1 -1 -1 -1 -1 -1 -1 -1 -1 -1 -1 -1 -1 -1 -1 -1 -1 -1 
-1 -1 -1 -1 -1 -1 -1 -1 -1 -1 -1 -1 -1 -1 -1 -1 -1 -1 -1 -1 -1 -1 -1 -1 
-1 -1 -1 -1 -1 -1 -1 -1 -1 -1 -1 -1 -1 -1 -1 -1 -1 -1 -1 -1 -1 -1 -1 -1 
-1 -1 -1 -1 -1 -1 -1 -1 -1 -1 -1 -1 -1 -1 -1 -1 
$$ ##$RG_tab3= (0..255)
-1 -1 -1 -1 -1 -1 -1 -1 -1 -1 -1 -1 -1 -1 -1 -1 -1 -1 -1 -1 -1 -1 -1 -1 
-1 -1 -1 -1 -1 -1 -1 -1 -1 -1 -1 -1 -1 -1 -1 -1 -1 -1 -1 -1 -1 -1 -1 -1 
-1 -1 -1 -1 -1 -1 -1 -1 -1 -1 -1 -1 -1 -1 -1 -1 -1 -1 -1 -1 -1 -1 -1 -1 
-1 -1 -1 -1 -1 -1 -1 -1 -1 -1 -1 -1 -1 -1 -1 -1 -1 -1 -1 -1 -1 -1 -1 -1 
-1 -1 -1 -1 -1 -1 -1 -1 -1 -1 -1 -1 -1 -1 -1 -1 -1 -1 -1 -1 -1 -1 -1 -1 
-1 -1 -1 -1 -1 -1 -1 -1 -1 -1 -1 -1 -1 -1 -1 -1 -1 -1 -1 -1 -1 -1 -1 -1 
-1 -1 -1 -1 -1 -1 -1 -1 -1 -1 -1 -1 -1 -1 -1 -1 -1 -1 -1 -1 -1 -1 -1 -1 
-1 -1 -1 -1 -1 -1 -1 -1 -1 -1 -1 -1 -1 -1 -1 -1 -1 -1 -1 -1 -1 -1 -1 -1 
-1 -1 -1 -1 -1 -1 -1 -1 -1 -1 -1 -1 -1 -1 -1 -1 -1 -1 -1 -1 -1 -1 -1 -1 
-1 -1 -1 -1 -1 -1 -1 -1 -1 -1 -1 -1 -1 -1 -1 -1 -1 -1 -1 -1 -1 -1 -1 -1 
-1 -1 -1 -1 -1 -1 -1 -1 -1 -1 -1 -1 -1 -1 -1 -1 
$$ ##$RG_tab4= (0..255)
-1 -1 -1 -1 -1 -1 -1 -1 -1 -1 -1 -1 -1 -1 -1 -1 -1 -1 -1 -1 -1 -1 -1 -1 
-1 -1 -1 -1 -1 -1 -1 -1 -1 -1 -1 -1 -1 -1 -1 -1 -1 -1 -1 -1 -1 -1 -1 -1 
-1 -1 -1 -1 -1 -1 -1 -1 -1 -1 -1 -1 -1 -1 -1 -1 -1 -1 -1 -1 -1 -1 -1 -1 
-1 -1 -1 -1 -1 -1 -1 -1 -1 -1 -1 -1 -1 -1 -1 -1 -1 -1 -1 -1 -1 -1 -1 -1 
-1 -1 -1 -1 -1 -1 -1 -1 -1 -1 -1 -1 -1 -1 -1 -1 -1 -1 -1 -1 -1 -1 -1 -1 
-1 -1 -1 -1 -1 -1 -1 -1 -1 -1 -1 -1 -1 -1 -1 -1 -1 -1 -1 -1 -1 -1 -1 -1 
-1 -1 -1 -1 -1 -1 -1 -1 -1 -1 -1 -1 -1 -1 -1 -1 -1 -1 -1 -1 -1 -1 -1 -1 
-1 -1 -1 -1 -1 -1 -1 -1 -1 -1 -1 -1 -1 -1 -1 -1 -1 -1 -1 -1 -1 -1 -1 -1 
-1 -1 -1 -1 -1 -1 -1 -1 -1 -1 -1 -1 -1 -1 -1 -1 -1 -1 -1 -1 -1 -1 -1 -1 
-1 -1 -1 -1 -1 -1 -1 -1 -1 -1 -1 -1 -1 -1 -1 -1 -1 -1 -1 -1 -1 -1 -1 -1 
-1 -1 -1 -1 -1 -1 -1 -1 -1 -1 -1 -1 -1 -1 -1 -1 
$$ ##$RG_tab5= (0..255)
-1 -1 -1 -1 -1 -1 -1 -1 -1 -1 -1 -1 -1 -1 -1 -1 -1 -1 -1 -1 -1 -1 -1 -1 
-1 -1 -1 -1 -1 -1 -1 -1 -1 -1 -1 -1 -1 -1 -1 -1 -1 -1 -1 -1 -1 -1 -1 -1 
-1 -1 -1 -1 -1 -1 -1 -1 -1 -1 -1 -1 -1 -1 -1 -1 -1 -1 -1 -1 -1 -1 -1 -1 
-1 -1 -1 -1 -1 -1 -1 -1 -1 -1 -1 -1 -1 -1 -1 -1 -1 -1 -1 -1 -1 -1 -1 -1 
-1 -1 -1 -1 -1 -1 -1 -1 -1 -1 -1 -1 -1 -1 -1 -1 -1 -1 -1 -1 -1 -1 -1 -1 
-1 -1 -1 -1 -1 -1 -1 -1 -1 -1 -1 -1 -1 -1 -1 -1 -1 -1 -1 -1 -1 -1 -1 -1 
-1 -1 -1 -1 -1 -1 -1 -1 -1 -1 -1 -1 -1 -1 -1 -1 -1 -1 -1 -1 -1 -1 -1 -1 
-1 -1 -1 -1 -1 -1 -1 -1 -1 -1 -1 -1 -1 -1 -1 -1 -1 -1 -1 -1 -1 -1 -1 -1 
-1 -1 -1 -1 -1 -1 -1 -1 -1 -1 -1 -1 -1 -1 -1 -1 -1 -1 -1 -1 -1 -1 -1 -1 
-1 -1 -1 -1 -1 -1 -1 -1 -1 -1 -1 -1 -1 -1 -1 -1 -1 -1 -1 -1 -1 -1 -1 -1 
-1 -1 -1 -1 -1 -1 -1 -1 -1 -1 -1 -1 -1 -1 -1 -1 
$$ ##$RG_tab6= (0..255)
-1 -1 -1 -1 -1 -1 -1 -1 -1 -1 -1 -1 -1 -1 -1 -1 -1 -1 -1 -1 -1 -1 -1 -1 
-1 -1 -1 -1 -1 -1 -1 -1 -1 -1 -1 -1 -1 -1 -1 -1 -1 -1 -1 -1 -1 -1 -1 -1 
-1 -1 -1 -1 -1 -1 -1 -1 -1 -1 -1 -1 -1 -1 -1 -1 -1 -1 -1 -1 -1 -1 -1 -1 
-1 -1 -1 -1 -1 -1 -1 -1 -1 -1 -1 -1 -1 -1 -1 -1 -1 -1 -1 -1 -1 -1 -1 -1 
-1 -1 -1 -1 -1 -1 -1 -1 -1 -1 -1 -1 -1 -1 -1 -1 -1 -1 -1 -1 -1 -1 -1 -1 
-1 -1 -1 -1 -1 -1 -1 -1 -1 -1 -1 -1 -1 -1 -1 -1 -1 -1 -1 -1 -1 -1 -1 -1 
-1 -1 -1 -1 -1 -1 -1 -1 -1 -1 -1 -1 -1 -1 -1 -1 -1 -1 -1 -1 -1 -1 -1 -1 
-1 -1 -1 -1 -1 -1 -1 -1 -1 -1 -1 -1 -1 -1 -1 -1 -1 -1 -1 -1 -1 -1 -1 -1 
-1 -1 -1 -1 -1 -1 -1 -1 -1 -1 -1 -1 -1 -1 -1 -1 -1 -1 -1 -1 -1 -1 -1 -1 
-1 -1 -1 -1 -1 -1 -1 -1 -1 -1 -1 -1 -1 -1 -1 -1 -1 -1 -1 -1 -1 -1 -1 -1 
-1 -1 -1 -1 -1 -1 -1 -1 -1 -1 -1 -1 -1 -1 -1 -1 
$$ ##$RG_tab7= (0..255)
-1 -1 -1 -1 -1 -1 -1 -1 -1 -1 -1 -1 -1 -1 -1 -1 -1 -1 -1 -1 -1 -1 -1 -1 
-1 -1 -1 -1 -1 -1 -1 -1 -1 -1 -1 -1 -1 -1 -1 -1 -1 -1 -1 -1 -1 -1 -1 -1 
-1 -1 -1 -1 -1 -1 -1 -1 -1 -1 -1 -1 -1 -1 -1 -1 -1 -1 -1 -1 -1 -1 -1 -1 
-1 -1 -1 -1 -1 -1 -1 -1 -1 -1 -1 -1 -1 -1 -1 -1 -1 -1 -1 -1 -1 -1 -1 -1 
-1 -1 -1 -1 -1 -1 -1 -1 -1 -1 -1 -1 -1 -1 -1 -1 -1 -1 -1 -1 -1 -1 -1 -1 
-1 -1 -1 -1 -1 -1 -1 -1 -1 -1 -1 -1 -1 -1 -1 -1 -1 -1 -1 -1 -1 -1 -1 -1 
-1 -1 -1 -1 -1 -1 -1 -1 -1 -1 -1 -1 -1 -1 -1 -1 -1 -1 -1 -1 -1 -1 -1 -1 
-1 -1 -1 -1 -1 -1 -1 -1 -1 -1 -1 -1 -1 -1 -1 -1 -1 -1 -1 -1 -1 -1 -1 -1 
-1 -1 -1 -1 -1 -1 -1 -1 -1 -1 -1 -1 -1 -1 -1 -1 -1 -1 -1 -1 -1 -1 -1 -1 
-1 -1 -1 -1 -1 -1 -1 -1 -1 -1 -1 -1 -1 -1 -1 -1 -1 -1 -1 -1 -1 -1 -1 -1 
-1 -1 -1 -1 -1 -1 -1 -1 -1 -1 -1 -1 -1 -1 -1 -1 
$$ ##$RG_tab8= (0..255)
-1 -1 -1 -1 -1 -1 -1 -1 -1 -1 -1 -1 -1 -1 -1 -1 -1 -1 -1 -1 -1 -1 -1 -1 
-1 -1 -1 -1 -1 -1 -1 -1 -1 -1 -1 -1 -1 -1 -1 -1 -1 -1 -1 -1 -1 -1 -1 -1 
-1 -1 -1 -1 -1 -1 -1 -1 -1 -1 -1 -1 -1 -1 -1 -1 -1 -1 -1 -1 -1 -1 -1 -1 
-1 -1 -1 -1 -1 -1 -1 -1 -1 -1 -1 -1 -1 -1 -1 -1 -1 -1 -1 -1 -1 -1 -1 -1 
-1 -1 -1 -1 -1 -1 -1 -1 -1 -1 -1 -1 -1 -1 -1 -1 -1 -1 -1 -1 -1 -1 -1 -1 
-1 -1 -1 -1 -1 -1 -1 -1 -1 -1 -1 -1 -1 -1 -1 -1 -1 -1 -1 -1 -1 -1 -1 -1 
-1 -1 -1 -1 -1 -1 -1 -1 -1 -1 -1 -1 -1 -1 -1 -1 -1 -1 -1 -1 -1 -1 -1 -1 
-1 -1 -1 -1 -1 -1 -1 -1 -1 -1 -1 -1 -1 -1 -1 -1 -1 -1 -1 -1 -1 -1 -1 -1 
-1 -1 -1 -1 -1 -1 -1 -1 -1 -1 -1 -1 -1 -1 -1 -1 -1 -1 -1 -1 -1 -1 -1 -1 
-1 -1 -1 -1 -1 -1 -1 -1 -1 -1 -1 -1 -1 -1 -1 -1 -1 -1 -1 -1 -1 -1 -1 -1 
-1 -1 -1 -1 -1 -1 -1 -1 -1 -1 -1 -1 -1 -1 -1 -1 
$$ ##$ROUTER= 3
$$ ##$RX22TY= <tty10>
$$ ##$SCMTY= <no>
$$ ##$SPECTR= 5
$$ ##$SY2FLAG= 0
$$ ##$TFXNUM= 0
$$ ##$TRIPLO2= 0
$$ ##$VTUTY= <tty05>
$$ ##$WBREFAM= (0..15)
100 100 100 100 100 100 100 100 100 100 100 100 100 100 100 100 
$$ ##$WBREFPH= (0..15)
0 0 0 0 0 0 0 0 0 0 0 0 0 0 0 0 
$$ ##$XFAC= 2
$$ ##END=
##$RELAX= 
$$ Bruker specific parameters
$$ --------------------------
##$DU= <P:\NMR-data>
##$EXPNO= 1
##$NAME= <NMR_polar_TCDD_p30.4D>
##$PROCNO= 1
##$TYPE= <nmr>
##$USER= <Ainhoa_raw_data>
##$ACQT0= -4.83829889523336
##$AMP= (0..31)
100 100 100 100 100 100 100 100 100 100 100 100 100 100 100 100 100 100
100 100 100 100 100 100 100 100 100 100 100 100 100 100
##$ANAVPT= -1
##$AQSEQ= 0
##$AQ_mod= 3
##$AUNM= <au_zg>
##$AUTOPOS= <19 >
##$BF1= 400.13
##$BF2= 100.612769
##$BF3= 400.13
##$BF4= 400.13
##$BF5= 500.13
##$BF6= 500.13
##$BF7= 500.13
##$BF8= 500.13
##$BYTORDA= 0
##$CFDGTYP= 0
##$CFRGTYP= 5
##$CHEMSTR= <none>
##$CNST= (0..63)
1 1 145 1 1 1 1 1 1 1 1 1 1 1 1 1 1 1 1 1 1 1 1 1 1 1 1 1 1 1 1 1 1 1 1
1 1 1 1 1 1 1 1 1 1 1 1 1 1 1 1 1 1 1 1 1 1 1 1 1 1 1 1 1
##$CPDPRG= <>
##$CPDPRG1= <>
##$CPDPRG2= <>
##$CPDPRG3= <>
##$CPDPRG4= <mlev>
##$CPDPRG5= <mlev>
##$CPDPRG6= <mlev>
##$CPDPRG7= <mlev>
##$CPDPRG8= <mlev>
##$CPDPRGB= <>
##$CPDPRGT= <>
##$D= (0..63)
0 2 0 0 0 0 0 0 0 0.06 0 0 2e-005 0 0 0 0.0002 0 0 0 0 0 0 0 0 0 0 0 0
0 0 0 0 0 0 0 0 0 0 0 0 0 0 0 0 0 0 0 0 0 0 0 0 0 0 0 0 0 0 0 0 0 0 0
##$DATE= 1214967078
##$DBL= (0..7)
120 120 120 120 120 120 120 120
##$DBP= (0..7)
150 150 150 150 150 150 150 150
##$DBP07= 0
##$DBPNAM0= <>
##$DBPNAM1= <>
##$DBPNAM2= <>
##$DBPNAM3= <>
##$DBPNAM4= <>
##$DBPNAM5= <>
##$DBPNAM6= <>
##$DBPNAM7= <>
##$DBPOAL= (0..7)
0.5 0.5 0.5 0.5 0.5 0.5 0.5 0.5
##$DBPOFFS= (0..7)
0 0 0 0 0 0 0 0
##$DE= 6
##$DECBNUC= <off>
##$DECIM= 24
##$DECNUC= <off>
##$DECSTAT= 4
##$DIGMOD= 0
##$DIGTYP= 7
##$DL= (0..7)
0 120 120 120 120 120 120 120
##$DP= (0..7)
150 150 150 150 150 150 150 150
##$DP07= 0
##$DPNAME0= <>
##$DPNAME1= <>
##$DPNAME2= <>
##$DPNAME3= <>
##$DPNAME4= <>
##$DPNAME5= <>
##$DPNAME6= <>
##$DPNAME7= <>
##$DPOAL= (0..7)
0.5 0.5 0.5 0.5 0.5 0.5 0.5 0.5
##$DPOFFS= (0..7)
0 0 0 0 0 0 0 0
##$DQDMODE= 0
##$DR= 18
##$DS= 4
##$DSLIST= <SSSSSSSSSSSSSSS>
##$DSPFIRM= 0
##$DSPFVS= -1
##$DTYPA= 0
##$EXP= <AID_d2o>
##$F1LIST= <111111111111111>
##$F2LIST= <222222222222222>
##$F3LIST= <333333333333333>
##$FCUCHAN= (0..9)
0 2 1 0 0 0 0 0 0 0
##$FL1= 90
##$FL2= 90
##$FL3= 90
##$FL4= 90
##$FOV= 20
##$FQ1LIST= <freqlist>
##$FQ2LIST= <freqlist>
##$FQ3LIST= <freqlist>
##$FQ4LIST= <freqlist>
##$FQ5LIST= <freqlist>
##$FQ6LIST= <freqlist>
##$FQ7LIST= <freqlist>
##$FQ8LIST= <freqlist>
##$FRQLO3= 1882485.02994012
##$FRQLO3N= 0
##$FS= (0..7)
83 83 83 83 83 83 83 83
##$FTLPGN= 0
##$FW= 90000
##$FnMODE= 0
##$FnTYPE= 0
##$GP031= 0
##$GPNAM0= <sine.100>
##$GPNAM1= <sine.100>
##$GPNAM10= <sine.100>
##$GPNAM11= <sine.100>
##$GPNAM12= <sine.100>
##$GPNAM13= <sine.100>
##$GPNAM14= <sine.100>
##$GPNAM15= <sine.100>
##$GPNAM16= <sine.100>
##$GPNAM17= <sine.100>
##$GPNAM18= <sine.100>
##$GPNAM19= <sine.100>
##$GPNAM2= <sine.100>
##$GPNAM20= <sine.100>
##$GPNAM21= <sine.100>
##$GPNAM22= <sine.100>
##$GPNAM23= <sine.100>
##$GPNAM24= <sine.100>
##$GPNAM25= <sine.100>
##$GPNAM26= <sine.100>
##$GPNAM27= <sine.100>
##$GPNAM28= <sine.100>
##$GPNAM29= <sine.100>
##$GPNAM3= <sine.100>
##$GPNAM30= <sine.100>
##$GPNAM31= <sine.100>
##$GPNAM4= <sine.100>
##$GPNAM5= <sine.100>
##$GPNAM6= <sine.100>
##$GPNAM7= <sine.100>
##$GPNAM8= <sine.100>
##$GPNAM9= <sine.100>
##$GPX= (0..31)
0 0 0 0 0 0 0 0 0 0 0 0 0 0 0 0 0 0 0 0 0 0 0 0 0 0 0 0 0 0 0 0
##$GPY= (0..31)
0 0 0 0 0 0 0 0 0 0 0 0 0 0 0 0 0 0 0 0 0 0 0 0 0 0 0 0 0 0 0 0
##$GPZ= (0..31)
0 0 0 0 0 0 0 0 0 0 0 0 0 0 0 0 0 0 0 0 0 0 0 0 0 0 0 0 0 0 0 0
##$GRDPROG= <>
##$GRPDLY= -1
##$HDDUTY= 20
##$HDRATE= 20
##$HGAIN= (0..3)
0 0 0 0
##$HL1= 1
##$HL2= 35
##$HL3= 16
##$HL4= 17
##$HOLDER= 0
##$HPMOD= (0..7)
0 0 0 0 0 0 0 0
##$HPPRGN= 0
##$IN= (0..63)
0.001 0.001 0.001 0.001 0.001 0.001 0.001 0.001 0.001 0.001 0.001 0.001
0.001 0.001 0.001 0.001 0.001 0.001 0.001 0.001 0.001 0.001 0.001 0.001
0.001 0.001 0.001 0.001 0.001 0.001 0.001 0.001 0.001 0.001 0.001 0.001
0.001 0.001 0.001 0.001 0.001 0.001 0.001 0.001 0.001 0.001 0.001 0.001
0.001 0.001 0.001 0.001 0.001 0.001 0.001 0.001 0.001 0.001 0.001 0.001
0.001 0.001 0.001 0.001
##$INF= (0..7)
0 0 0 0 0 0 0 0
##$INP= (0..63)
0 0 0 0 0 0 0 0 0 0 0 0 0 0 0 0 0 0 0 0 0 0 0 0 0 0 0 0 0 0 0 0 0 0 0 0
0 0 0 0 0 0 0 0 0 0 0 0 0 0 0 0 0 0 0 0 0 0 0 0 0 0 0 0
##$INSTRUM= <avance400>
##$L= (0..31)
1 1 1 1 1 1 1 1 1 1 1 1 1 1 1 1 1 1 1 1 1 1 1 1 1 1 1 1 1 1 1 1
##$LFILTER= 200
##$LGAIN= -5
##$LINPSTP= 10
##$LOCKED= yes
##$LOCKFLD= 3193
##$LOCKGN= 97.1999969482422
##$LOCKPOW= -25
##$LOCKPPM= 4.69999980926514
##$LOCNUC= <2H>
##$LOCPHAS= 356
##$LOCSHFT= yes
##$LOCSW= 0
##$LTIME= 0.200000002980232
##$MASR= 4200
##$MASRLST= <masrlst>
##$NBL= 1
##$NC= -2
##$NLOGCH= 1
##$NS= 1024
##$NUC1= <1H>
##$NUC2= <13C>
##$NUC3= <off>
##$NUC4= <off>
##$NUC5= <off>
##$NUC6= <off>
##$NUC7= <off>
##$NUC8= <off>
##$NUCLEI= 0
##$NUCLEUS= <off>
##$O1= 1885.29
##$O2= 4979.85804243228
##$O3= 1900.52349393
##$O4= 1900.52349393
##$O5= 0
##$O6= 0
##$O7= 0
##$O8= 0
##$OBSCHAN= (0..9)
0 0 0 0 0 0 0 0 0 0
##$OVERFLW= 0
##$P= (0..63)
7.6 7.6 15.2 14.9 29.8 16.5 25 50 0 0 0 0 0 0 0 200000 1000 2500 0 600
2500 0 0 0 0 200 0 7.6 1000 0 0 0 0 0 0 0 0 0 0 0 0 0 0 0 0 0 0 0 0 0 0
0 0 0 0 0 0 0 0 0 0 0 0 0
##$PACOIL= (0..15)
0 0 0 0 0 0 0 0 0 0 0 0 0 0 0 0
##$PAPS= 2
##$PARMODE= 0
##$PCPD= (0..9)
100 100 70 100 100 100 100 100 100 100
##$PHCOR= (0..31)
0 0 0 0 0 0 0 0 0 0 0 0 0 0 0 0 0 0 0 0 0 0 0 0 0 0 0 0 0 0 0 0
##$PHLIST= <>
##$PHP= 1
##$PH_ref= 0
##$PL= (0..63)
120 0 -4 120 120 120 120 120 120 80 10.34 22.38 9 120 120 120 120 120 0
120 120 120 120 120 120 120 120 22.38 120 120 9 120 120 120 120 120 120
120 120 120 120 120 120 120 120 120 120 120 120 120 120 120 120 120 120
120 120 120 120 120 120 120 120 120
##$PLSTEP= 0.1
##$PLSTRT= -6
##$POWMOD= 0
##$PQPHASE= 0
##$PQSCALE= 0
##$PR= 1
##$PRECHAN= (0..15)
-1 1 2 -1 -1 -1 -1 -1 -1 -1 -1 -1 -1 -1 -1 -1
##$PRGAIN= 0
##$PROBHD= <5 mm PABBI 1H-BB Z-GRD Z811201/0006
>
##$PROSOL= no
##$PULPROG= <zgpr>
##$PW= 0
##$PYNM= <acqu.py>
##$QNP= 1
##$RD= 0
##$RECCHAN= (0..15)
-1 -1 -1 -1 -1 -1 -1 -1 -1 -1 -1 -1 -1 -1 -1 -1
##$RECPH= 0
##$RECPRE= (0..15)
-1 -1 -1 -1 -1 -1 -1 -1 -1 -1 -1 -1 -1 -1 -1 -1
##$RECPRFX= (0..15)
-1 -1 -1 -1 -1 -1 -1 -1 -1 -1 -1 -1 -1 -1 -1 -1
##$RECSEL= (0..15)
0 0 0 0 0 0 0 0 0 0 0 0 0 0 0 0
##$RG= 512
##$RO= 0
##$ROUTWD1= (0..23)
0 0 0 0 0 0 0 0 0 0 0 0 0 0 0 0 0 0 0 0 1 1 0 0
##$ROUTWD2= (0..23)
0 0 0 0 0 1 0 0 0 0 0 0 0 0 0 0 0 0 1 0 1 1 0 0
##$RSEL= (0..9)
0 1 2 0 0 0 0 0 0 0
##$S= (0..7)
83 4 83 83 83 83 83 83
##$SEOUT= 0
##$SFO1= 400.13188529
##$SFO2= 100.617748858042
##$SFO3= 400.131900523494
##$SFO4= 400.131900523494
##$SFO5= 500.13
##$SFO6= 500.13
##$SFO7= 500.13
##$SFO8= 500.13
##$SOLVENT= <D2O>
##$SP= (0..31)
1 120 120 120 0 0 120 120 0 0 0 120 0 0 120 0 150 150 120 120.87 118.96
122.27 114.95 150 150 150 150 150 150 120 120 120
##$SP07= 0
##$SPECTR= 0
##$SPNAM0= <gauss>
##$SPNAM1= <Gaus1.1000>
##$SPNAM10= <gauss>
##$SPNAM11= <Gaus1.1000>
##$SPNAM12= <gauss>
##$SPNAM13= <gauss>
##$SPNAM14= <Gaus1.1000>
##$SPNAM15= <Gaus1.1000>
##$SPNAM16= <gauss>
##$SPNAM17= <gauss>
##$SPNAM18= <Gaus1.1000>
##$SPNAM19= <Gaus1.1000>
##$SPNAM2= <Gaus1.1000>
##$SPNAM20= <Gaus1.1000>
##$SPNAM21= <Gaus1.1000>
##$SPNAM22= <Gaus1.1000>
##$SPNAM23= <gauss>
##$SPNAM24= <gauss>
##$SPNAM25= <gauss>
##$SPNAM26= <gauss>
##$SPNAM27= <gauss>
##$SPNAM28= <gauss>
##$SPNAM29= <Gaus1.1000>
##$SPNAM3= <Gaus1.1000>
##$SPNAM30= <Gaus1.1000>
##$SPNAM31= <Gaus1.1000>
##$SPNAM4= <gauss>
##$SPNAM5= <gauss>
##$SPNAM6= <Gaus1.1000>
##$SPNAM7= <Gaus1.1000>
##$SPNAM8= <gauss>
##$SPNAM9= <gauss>
##$SPOAL= (0..31)
0.5 0.5 0.5 0.5 0.5 0.5 0.5 0.5 0.5 0.5 0.5 0.5 0.5 0.5 0.5 0.5 0.5 0.5
0.5 0.5 0.5 0.5 0.5 0.5 0.5 0.5 0.5 0.5 0.5 0.5 0.5 0.5
##$SPOFFS= (0..31)
0 0 0 0 0 0 0 0 0 0 0 0 0 0 0 0 0 0 0 0 0 0 0 0 0 0 0 0 0 0 0 0
##$SUBNAM0= <"">
##$SUBNAM1= <"">
##$SUBNAM2= <"">
##$SUBNAM3= <"">
##$SUBNAM4= <"">
##$SUBNAM5= <"">
##$SUBNAM6= <"">
##$SUBNAM7= <"">
##$SUBNAM8= <"">
##$SUBNAM9= <"">
##$SW= 12.4709380669908
##$SWIBOX= (0..15)
0 1 2 0 0 0 0 0 0 0 0 0 0 0 0 0
##$SW_h= 4990.01996007984
##$SWfinal= 0
##$TD= 16244
##$TD0= 1
##$TE= 301.7
##$TE2= 300
##$TE3= 300
##$TEG= 300
##$TL= (0..7)
0 120 120 120 120 120 120 120
##$TP= (0..7)
150 150 150 150 150 150 150 150
##$TP07= 0
##$TPNAME0= <>
##$TPNAME1= <>
##$TPNAME2= <>
##$TPNAME3= <>
##$TPNAME4= <>
##$TPNAME5= <>
##$TPNAME6= <>
##$TPNAME7= <>
##$TPOAL= (0..7)
0.5 0.5 0.5 0.5 0.5 0.5 0.5 0.5
##$TPOFFS= (0..7)
0 0 0 0 0 0 0 0
##$TUNHIN= 0
##$TUNHOUT= 0
##$TUNXOUT= 0
##$USERA1= <user>
##$USERA2= <user>
##$USERA3= <user>
##$USERA4= <user>
##$USERA5= <user>
##$V9= 5
##$VALIST= <valist>
##$VCLIST= <CCCCCCCCCCCCCCC>
##$VD= 0
##$VDLIST= <DDDDDDDDDDDDDDD>
##$VPLIST= <PPPPPPPPPPPPPPP>
##$VTLIST= <TTTTTTTTTTTTTTT>
##$WBST= 1024
##$WBSW= 15.53612
##$XGAIN= (0..3)
0 0 0 0
##$XL= 0
##$YL= 0
##$YMAX_a= 29653985
##$YMIN_a= -27578931
##$ZGOPTNS= <>
##$ZL1= 120
##$ZL2= 120
##$ZL3= 120
##$ZL4= 120
##$ABSF1= 10
##$ABSF2= 0
##$ABSG= 5
##$ABSL= 3
##$ALPHA= 0
##$AQORDER= 0
##$ASSFAC= 0
##$ASSFACI= 0
##$ASSFACX= 0
##$ASSWID= 0
##$AUNMP= <proc_1H_AID>
##$AXLEFT= 0
##$AXNAME= <>
##$AXNUC= <off>
##$AXRIGHT= 0
##$AXTYPE= 0
##$AXUNIT= <>
##$AZFE= 0.1
##$AZFW= 0.1
##$BCFW= 1
##$BC_mod= 2
##$BYTORDP= 0
##$COROFFS= 0
##$CY= 12.5
##$DATMOD= 1
##$DC= 2
##$DFILT= <>
##$DTYPP= 0
##$F1P= 9.9967504570787
##$F2P= -9.53364507338961e-007
##$FCOR= 1
##$FTSIZE= 65536
##$FT_mod= 4
##$GAMMA= 1
##$GB= 0
##$INTBC= 1
##$INTSCL= 1
##$ISEN= 128
##$LB= 1
##$LEV0= 0
##$LPBIN= 0
##$MAXI= 10000
##$MC2= 0
##$MEAN= 0
##$ME_mod= 0
##$MI= 0.02
##$NCOEF= 0
##$NC_proc= 0
##$NLEV= 6
##$NOISF1= 8.174992
##$NOISF2= 6.675002
##$NSP= 1
##$NTH_PI= 0
##$NZP= 0
##$OFFSET= 12.28285
##$PC= 1
##$PHC0= -16.96042
##$PHC1= -12.14581
##$PH_mod= 0
##$PKNL= yes
##$PPARMOD= 0
##$PPDIAG= 0
##$PPIPTYP= 0
##$PPMPNUM= 100
##$PPRESOL= 1
##$PSCAL= 0
##$PSIGN= 0
##$PYNMP= <proc.py>
##$REVERSE= no
##$SF= 400.129461838569
##$SI= 65536
##$SIGF1= 5.6
##$SIGF2= 5.2
##$SINO= 400
##$SIOLD= 65536
##$SPECTYP= <>
##$SREGLST= <1H.D2O>
##$SSB= 2
##$STSI= 0
##$STSR= 0
##$SW_p= 4990.01996007983
##$SYMM= 0
##$S_DEV= 0
##$TDeff= 16244
##$TDoff= 0
##$TI= <>
##$TILT= no
##$TM1= 0
##$TM2= 0
##$TOPLEV= 0
##$USERP1= <user>
##$USERP2= <user>
##$USERP3= <user>
##$USERP4= <user>
##$USERP5= <user>
##$WDW= 4
##$XDIM= 8192
##$YMAX_p= 0
##$YMIN_p= 0
##$CURPLOT= <\\rik006s\net8_hp>
##$CURPRIN= <$\\rik006s\net8_hp>
##$DFORMAT= <normdp>
##$LAYOUT= <+/1d_h.xwp>
##$LFORMAT= <normlp>
##$PFORMAT= <normpl>
##$SURQMSG= 1
$$ End of Bruker specific parameters
$$ ---------------------------------
##NTUPLES= NMR FID
##VAR_NAME=  TIME,          FID/REAL,        FID/IMAG
##SYMBOL=    X,             R,               I
##VAR_TYPE=  INDEPENDENT,   DEPENDENT,       DEPENDENT
##VAR_FORM=  AFFN,          ASDF,            ASDF
##VAR_DIM=   8122,          8122,            8122
##UNITS=     SECONDS,       ARBITRARY UNITS, ARBITRARY UNITS
##FACTOR=    0.0002004,     1,               1
##FIRST=     0,             21354245,        -9673344
##LAST=      1.6274484,     4653856,         1533903
##MIN=       0,             -27578931,       -27578931
##MAX=       1.6274484,     28087727,        28087727
$$ Real data points
##PAGE= N=1
##DATA TABLE= (X++(R..R)), XYDATA
0 21354245
1 27939739
2 21395053
3 24825820
4 26243958
5 26148114
6 21977827
7 23897840
8 27098625
9 27258861
10 25493851
11 23835241
12 24974752
13 28087727
14 25208702
15 23740726
16 24346075
17 26119697
18 26278468
19 22940360
20 22319797
21 26264824
22 26570833
23 25492831
24 23227199
25 24573337
26 27075381
27 24583215
28 22266163
29 23683662
30 24983857
31 26333842
32 23589097
33 22657694
34 25187775
35 25791450
36 24566721
37 22429074
38 22370300
39 26048622
40 24741807
41 22411198
42 22888579
43 24380189
44 25494542
45 23023459
46 21259798
47 24375126
48 25061579
49 24023311
50 21983053
51 21842798
52 25162093
53 24618673
54 21467575
55 21523016
56 22909721
57 25490151
58 23362220
59 20121709
60 22333295
61 24731797
62 24191576
63 21810679
64 20013055
65 23710618
66 24233719
67 21742206
68 20784064
69 21608568
70 23524240
71 22792200
72 19976156
73 21743551
74 23355702
75 23024017
76 21358011
77 19494419
78 22419330
79 24081085
80 21145775
81 19754420
82 20304640
83 23227117
84 23145510
85 18931135
86 19414300
87 22008984
88 22390647
89 20970491
90 18628979
91 21153472
92 23353647
93 20812111
94 19173564
95 19090939
96 21318171
97 22516955
98 18996192
99 18458446
100 20542779
101 21647774
102 21117911
103 18270989
104 19497196
105 22389326
106 20352253
107 18249280
108 17792115
109 19910773
110 21494974
111 18028009
112 17065970
113 19916741
114 21505766
115 21031629
116 17359080
117 17221679
118 20618912
119 19971126
120 17923450
121 16712226
122 18234875
123 21247212
124 18864627
125 16576424
126 17992444
127 19538906
128 20034820
129 17123532
130 16280994
131 19620611
132 19204844
133 17012166
134 15731189
135 16829328
136 20095683
137 18600023
138 15978975
139 17108997
140 18575626
141 19407605
142 16342646
143 14052440
144 17476064
145 18886048
146 17208778
147 15256557
148 15287737
149 18815107
150 17984073
151 14668098
152 15355917
153 17214465
154 18665451
155 16458541
156 13484878
157 16013858
158 17656402
159 16516694
160 14716655
161 13767916
162 17051700
163 17840859
164 14667018
165 14133837
166 15256311
167 17297896
168 16091963
169 12410979
170 14203833
171 16775770
172 16006465
173 13965995
174 12317703
175 15433827
176 17170321
177 14183664
178 13121519
179 13804006
180 15710415
181 15720404
182 12244036
183 12762027
184 14929737
185 14858605
186 13729861
187 11814214
188 13912108
189 16196282
190 13473030
191 11827052
192 12291308
193 14421863
194 15139930
195 11567803
196 11363834
197 14089463
198 14456304
199 13253862
200 10650881
201 11887376
202 14829977
203 12956874
204 11075586
205 11085495
206 12886880
207 14591101
208 11396297
209  9989318
210 12327920
211 13321422
212 12730322
213  9934350
214 10094387
215 13390443
216 12273468
217 10304012
218 10115854
219 11483828
220 13474469
221 10978903
222  9061261
223 10960589
224 11814543
225 11561592
226  9060608
227  8564670
228 12232650
229 12151313
230  9731396
231  8798522
232  9915803
233 12616011
234 10434451
235  7424073
236  9196351
237 10906121
238 11124293
239  8700569
240  7175510
241 10496359
242 11224584
243  9177738
244  7998721
245  8260225
246 11044994
247 10089305
248  6659079
249  7498237
250  9307392
251 10341756
252  8456602
253  5969733
254  8815910
255 10537162
256  8542513
257  6783160
258  6432462
259  9479755
260  9724581
261  6404701
262  6586974
263  8093734
264  9049686
265  7747041
266  4889203
267  6982169
268  9286256
269  7995905
270  6257758
271  5224517
272  7863406
273  9063322
274  5568486
275  4775188
276  6385985
277  8148559
278  7662777
279  4309789
280  5322482
281  8012558
282  7137996
283  5385528
284  3872715
285  6117342
286  8308805
287  5302140
288  3648531
289  4784725
290  6738427
291  7277410
292  3820417
293  3603287
294  6516951
295  6561506
296  5042408
297  2829139
298  4035029
299  6929301
300  4806504
301  2886366
302  3689655
303  5458204
304  6462543
305  3260090
306  2097377
307  4863626
308  5380949
309  4269781
310  1998171
311  2509874
312  5976766
313  4751424
314  2134938
315  2097393
316  3613761
317  5417875
318  2797061
319   798689
320  3332238
321  4481885
322  3760710
323  1453531
324   960686
325  4437430
326  4148538
327  1448592
328   837120
329  1932655
330  4250530
331  2507755
332  -236091
333  1673181
334  3297879
335  3326615
336  1293090
337  -305139
338  2523001
339  3093256
340   672443
341  -142458
342   523977
343  3028691
344  2155330
345  -924149
346   346162
347  2056570
348  2210340
349   503328
350 -1577963
351   951286
352  2319100
353   150703
354 -1050231
355  -890112
356  1699472
357  1824356
358 -1551637
359 -1137650
360   725179
361  1245727
362  -163461
363 -2739100
364  -660965
365  1606187
366  -199158
367 -1799910
368 -2239628
369   150390
370  1241846
371 -2057086
372 -2632829
373  -879356
374   172945
375  -421309
376 -3324261
377 -2264676
378   351280
379  -925883
380 -2606266
381 -3412014
382 -1469775
383   345640
384 -2568120
385 -3732492
386 -2038770
387  -743047
388  -975322
389 -4151477
390 -4028062
391  -932094
392 -1476875
393 -3242861
394 -4469881
395 -2904667
396  -377694
397 -2846196
398 -4873749
399 -3516227
400 -1975897
401 -1527102
402 -4589654
403 -5492874
404 -2429499
405 -2172016
406 -3701584
407 -5332515
408 -4577474
409 -1376512
410 -2812134
411 -5514825
412 -5111295
413 -3684115
414 -2465033
415 -4927312
416 -6658337
417 -3762468
418 -2833942
419 -4099352
420 -5894152
421 -6005768
422 -2971118
423 -3650115
424 -6408129
425 -6173388
426 -4761824
427 -3052767
428 -4991330
429 -7698143
430 -5494110
431 -3889572
432 -4660460
433 -6547230
434 -7502454
435 -4415429
436 -3959761
437 -6804069
438 -7315326
439 -6171809
440 -4096059
441 -5213131
442 -8443418
443 -6943916
444 -4951046
445 -5334284
446 -7146581
447 -8825728
448 -6082175
449 -4418911
450 -6856298
451 -8067991
452 -7624352
453 -5472626
454 -5609194
455 -9080698
456 -8532241
457 -6171682
458 -5876727
459 -7286815
460 -9512937
461 -7552725
462 -5341166
463 -7410720
464 -8935673
465 -8914572
466 -6939501
467 -6048046
468 -9226115
469 -9667954
470 -7564965
471 -6793913
472 -7574930
473 -10096329
474 -8976366
475 -6309909
476 -8024251
477 -9927644
478 -10087613
479 -8044522
480 -6528742
481 -9586316
482 -10756582
483 -8659742
484 -7627929
485 -8069622
486 -10815275
487 -10682032
488 -7604107
489 -8141435
490 -9921235
491 -10909292
492 -9785360
493 -7455861
494 -9568509
495 -11529032
496 -10156733
497 -8977360
498 -8698306
499 -11061011
500 -11650248
501 -8599381
502 -8725618
503 -10555215
504 -11553900
505 -10794913
506 -8470476
507 -10209671
508 -12518829
509 -11167834
510 -9768974
511 -9197017
512 -11375300
513 -12801099
514 -9912572
515 -9188949
516 -10952324
517 -12476699
518 -12348364
519 -9436485
520 -10124574
521 -13076847
522 -12541932
523 -10885232
524 -9590397
525 -11317685
526 -13731518
527 -11522890
528 -10173296
529 -11472267
530 -12945026
531 -13399460
532 -10636642
533 -10315965
534 -13231201
535 -13321996
536 -11953109
537 -10510905
538 -11782591
539 -14671286
540 -12839377
541 -10646039
542 -11645298
543 -13410600
544 -14480500
545 -11912138
546 -10679323
547 -13424197
548 -14171496
549 -13191624
550 -11618020
551 -11889807
552 -14877451
553 -14156279
554 -11895922
555 -12138087
556 -13484676
557 -15088106
558 -13176061
559 -11296502
560 -13945777
561 -15330244
562 -14256725
563 -12232808
564 -11994074
565 -15280364
566 -15181370
567 -12531354
568 -12554585
569 -14060168
570 -16135102
571 -14739565
572 -12001683
573 -13719739
574 -15519628
575 -15326361
576 -13610804
577 -12221435
578 -15039637
579 -16318268
580 -14139211
581 -13249789
582 -13919218
583 -16324183
584 -16087078
585 -13013108
586 -13946285
587 -15933394
588 -15938597
589 -14504101
590 -12982844
591 -15512200
592 -17141724
593 -14901332
594 -13882745
595 -14410723
596 -16698067
597 -17025296
598 -13734510
599 -13880552
600 -16369852
601 -17362207
602 -16165831
603 -13378715
604 -14883246
605 -17673990
606 -16384477
607 -14757340
608 -14398630
609 -16516682
610 -18076045
611 -15288993
612 -14497686
613 -16372041
614 -17453811
615 -17107930
616 -14588065
617 -15061909
618 -17788178
619 -17094799
620 -15623156
621 -15004528
622 -16715035
623 -18877970
624 -16440957
625 -14833335
626 -16553258
627 -17880668
628 -17822570
629 -15289067
630 -15180635
631 -18096042
632 -17965034
633 -16582667
634 -15702276
635 -16667945
636 -19198910
637 -17731888
638 -15641016
639 -16499923
640 -17750577
641 -18536820
642 -16532004
643 -15596835
644 -18382828
645 -18828152
646 -17383487
647 -16264393
648 -16879093
649 -19474513
650 -18273403
651 -15927919
652 -17028741
653 -18500388
654 -19255581
655 -17332831
656 -15804390
657 -18389223
658 -19485357
659 -18348544
660 -16941138
661 -16653008
662 -19488897
663 -19621565
664 -17016942
665 -17014310
666 -18366946
667 -19948959
668 -18621322
669 -16161200
670 -18179408
671 -19832884
672 -18838334
673 -17455888
674 -17022760
675 -19807103
676 -20445913
677 -17738155
678 -17383139
679 -18528453
680 -20165157
681 -19405556
682 -16545362
683 -17967937
684 -20425041
685 -20096904
686 -18437116
687 -16939884
688 -19335900
689 -21124570
690 -18697836
691 -17548418
692 -18335286
693 -20285985
694 -20599472
695 -17626297
696 -17862488
697 -20199792
698 -20497457
699 -19487690
700 -17695890
701 -19131341
702 -21317740
703 -19462182
704 -18062827
705 -18505196
706 -20350269
707 -21186116
708 -18239947
709 -17866281
710 -20521711
711 -21139794
712 -19939423
713 -17772183
714 -18873810
715 -21739344
716 -20435128
717 -18608925
718 -18576327
719 -20232952
720 -21984874
721 -19564238
722 -17948781
723 -19834301
724 -21130469
725 -21041901
726 -18804458
727 -18603581
728 -21573223
729 -21300986
730 -19409304
731 -18757541
732 -19910097
733 -22094041
734 -20268673
735 -18266522
736 -20054169
737 -21463394
738 -21500455
739 -19523755
740 -18842854
741 -21587413
742 -21669614
743 -19878056
744 -19093145
745 -19671804
746 -22107225
747 -21238475
748 -18806206
749 -19827390
750 -21455777
751 -22155178
752 -20305085
753 -18553395
754 -21147962
755 -22190631
756 -20476786
757 -19303456
758 -19596929
759 -22224646
760 -22033212
761 -19322462
762 -19855775
763 -21393713
764 -22249813
765 -20807727
766 -18582389
767 -20777914
768 -22686728
769 -21339383
770 -19754631
771 -19258765
772 -21912326
773 -22806077
774 -19994744
775 -19590178
776 -21014719
777 -22451735
778 -21880368
779 -19209296
780 -20284127
781 -22399580
782 -21814531
783 -20619341
784 -19565770
785 -21358317
786 -22841584
787 -20571944
788 -19815652
789 -20930553
790 -22373632
791 -22340609
792 -19636988
793 -20141024
794 -22571346
795 -22164093
796 -20794920
797 -19619857
798 -21303100
799 -23291836
800 -21142300
801 -19867795
802 -20846380
803 -22268039
804 -22769032
805 -20173163
806 -19746068
807 -22119080
808 -22447625
809 -21476590
810 -19803914
811 -20655464
812 -23340008
813 -22042509
814 -20205110
815 -20567613
816 -21977852
817 -23066123
818 -20678361
819 -19571907
820 -21973253
821 -22636080
822 -21792456
823 -20184277
824 -20535514
825 -23234818
826 -22333882
827 -20286256
828 -20379787
829 -21620024
830 -23262448
831 -21422595
832 -19534478
833 -21548804
834 -22853976
835 -22375301
836 -20405712
837 -19801248
838 -22767891
839 -22902767
840 -20668183
841 -20223699
842 -21284950
843 -23379216
844 -22123819
845 -19552845
846 -20980795
847 -22623840
848 -22624667
849 -20843090
850 -19507926
851 -22185170
852 -23226609
853 -21212123
854 -20279168
855 -20832257
856 -23132075
857 -22761410
858 -19854304
859 -20486029
860 -22256057
861 -22729049
862 -21382382
863 -19494452
864 -21651253
865 -23375042
866 -21703071
867 -20433813
868 -20361361
869 -22468768
870 -23009470
871 -20233972
872 -20210833
873 -21979877
874 -22902188
875 -22034707
876 -19670193
877 -21025937
878 -23237954
879 -21954923
880 -20441486
881 -20017321
882 -22013109
883 -23232874
884 -20553700
885 -19876395
886 -21586975
887 -22723536
888 -22343608
889 -19790606
890 -20291742
891 -22804348
892 -22309408
893 -20877883
894 -19785434
895 -21179226
896 -23321494
897 -21347520
898 -19869871
899 -20992848
900 -22300762
901 -22582143
902 -20081196
903 -19724962
904 -22286414
905 -22292285
906 -21073507
907 -19906985
908 -20792842
909 -23109654
910 -21555725
911 -19701156
912 -20500462
913 -21774491
914 -22565886
915 -20449863
916 -19421495
917 -21859489
918 -22401032
919 -21278277
920 -19836451
921 -20078574
922 -22724275
923 -21905367
924 -19636453
925 -19986738
926 -21297659
927 -22610700
928 -20855792
929 -19063071
930 -21171943
931 -22231770
932 -21423677
933 -19938157
934 -19503022
935 -22108655
936 -22167086
937 -19913143
938 -19826670
939 -20850609
940 -22333375
941 -21108345
942 -18843920
943 -20472426
944 -21879962
945 -21310714
946 -19952252
947 -19137756
948 -21629239
949 -22353493
950 -20063754
951 -19485667
952 -20295600
953 -21933293
954 -21325463
955 -18729151
956 -19804440
957 -21631052
958 -21475746
959 -20113863
960 -18641680
961 -20743604
962 -22292191
963 -20175160
964 -19050273
965 -19582576
966 -21494836
967 -21622585
968 -18764806
969 -19026210
970 -21075420
971 -21413989
972 -20388288
973 -18437751
974 -19761736
975 -21835717
976 -20345508
977 -19003579
978 -19046394
979 -20817073
980 -21800565
981 -19089317
982 -18448296
983 -20321259
984 -21040725
985 -20391041
986 -18229821
987 -18930147
988 -21459030
989 -20496714
990 -18938702
991 -18570756
992 -20043913
993 -21632244
994 -19275109
995 -17948607
996 -19675348
997 -20718819
998 -20485968
999 -18198175
1000 -18143484
1001 -20932054
1002 -20642489
1003 -18913601
1004 -18031806
1005 -19056449
1006 -21228696
1007 -19486369
1008 -17486556
1009 -18796218
1010 -20228542
1011 -20644478
1012 -18496513
1013 -17490372
1014 -20073083
1015 -20426156
1016 -18833928
1017 -17649475
1018 -18115066
1019 -20624417
1020 -19815048
1021 -17529435
1022 -18216136
1023 -19527746
1024 -20314156
1025 -18541329
1026 -16830540
1027 -19056868
1028 -20060369
1029 -18810416
1030 -17576833
1031 -17497902
1032 -19944566
1033 -19871373
1034 -17437270
1035 -17587211
1036 -18772172
1037 -19839921
1038 -18594360
1039 -16404422
1040 -18171134
1041 -19696188
1042 -18746054
1043 -17394783
1044 -16804083
1045 -19132589
1046 -19835206
1047 -17321180
1048 -16790725
1049 -17794670
1050 -19260450
1051 -18778022
1052 -16256910
1053 -17234276
1054 -19171591
1055 -18749445
1056 -17482845
1057 -16203860
1058 -17966929
1059 -19375072
1060 -17279792
1061 -16441154
1062 -17190610
1063 -18628462
1064 -18734732
1065 -16145497
1066 -16424660
1067 -18374628
1068 -18245304
1069 -17229634
1070 -15810828
1071 -17132222
1072 -19011631
1073 -17227260
1074 -16014198
1075 -16558637
1076 -18009625
1077 -18588984
1078 -15917641
1079 -15452176
1080 -17599778
1081 -17947719
1082 -17031261
1083 -15247165
1084 -16051793
1085 -18504774
1086 -17315529
1087 -15715755
1088 -15781156
1089 -17020866
1090 -18221901
1091 -15906419
1092 -14665835
1093 -16612239
1094 -17495084
1095 -17046252
1096 -15161347
1097 -15217235
1098 -17794045
1099 -17110619
1100 -15250662
1101 -15015976
1102 -16065372
1103 -17722337
1104 -16026670
1105 -14296815
1106 -15858846
1107 -16874026
1108 -16699666
1109 -14907495
1110 -14256679
1111 -16866507
1112 -16947959
1113 -15037205
1114 -14394282
1115 -15134708
1116 -17168847
1117 -16062481
1118 -13748105
1119 -14848410
1120 -16206184
1121 -16390953
1122 -14661517
1123 -13284898
1124 -15752981
1125 -16656080
1126 -14912434
1127 -13949208
1128 -14247001
1129 -16320663
1130 -15936013
1131 -13367593
1132 -13875531
1133 -15304151
1134 -15965458
1135 -14702917
1136 -12708437
1137 -14591470
1138 -16217438
1139 -14841317
1140 -13519181
1141 -13202067
1142 -15308133
1143 -15817899
1144 -13186429
1145 -12993538
1146 -14394187
1147 -15447494
1148 -14749997
1149 -12356090
1150 -13480715
1151 -15400855
1152 -14418063
1153 -13105255
1154 -12427715
1155 -14255982
1156 -15458708
1157 -13068353
1158 -12349793
1159 -13587243
1160 -14766132
1161 -14495963
1162 -11874186
1163 -12279787
1164 -14569979
1165 -14144194
1166 -12790422
1167 -11634572
1168 -13096670
1169 -15080281
1170 -13111163
1171 -11658858
1172 -12430981
1173 -13751036
1174 -14237300
1175 -11732570
1176 -11264154
1177 -13558991
1178 -13769200
1179 -12750700
1180 -11287195
1181 -11914060
1182 -14116335
1183 -12769238
1184 -11139402
1185 -11631245
1186 -12770378
1187 -13646171
1188 -11582414
1189 -10632800
1190 -12778153
1191 -13208655
1192 -12295954
1193 -10768266
1194 -10878585
1195 -13282766
1196 -12548654
1197 -10605329
1198 -10725126
1199 -11853454
1200 -13298947
1201 -11602166
1202 -9763345
1203 -11534355
1204 -12556861
1205 -11962460
1206 -10294184
1207 -9748641
1208 -12288231
1209 -12372586
1210 -10349029
1211 -10051431
1212 -10888837
1213 -12470424
1214 -11346404
1215 -9107719
1216 -10347969
1217 -11563315
1218 -11449890
1219 -10152085
1220 -9005041
1221 -11152087
1222 -11982671
1223 -10111879
1224 -9338714
1225 -9756078
1226 -11527463
1227 -11078087
1228 -8517631
1229 -9268018
1230 -10843772
1231 -10993166
1232 -9830928
1233 -8259665
1234 -10075600
1235 -11449827
1236 -9740350
1237 -8665729
1238 -8706852
1239 -10427941
1240 -10775578
1241 -8317404
1242 -8468404
1243 -9981102
1244 -10339102
1245 -9456813
1246 -7530316
1247 -8817251
1248 -10645958
1249 -9279358
1250 -8059189
1251 -7909132
1252 -9588715
1253 -10498250
1254 -7942528
1255 -7380568
1256 -8939195
1257 -9716725
1258 -9235077
1259 -6976198
1260 -7487268
1261 -9720346
1262 -8998685
1263 -7697085
1264 -7096753
1265 -8409495
1266 -9917167
1267 -7703521
1268 -6532567
1269 -7949784
1270 -8909645
1271 -8718439
1272 -6500998
1273 -6544451
1274 -9010951
1275 -8609633
1276 -7114419
1277 -6217091
1278 -7173372
1279 -9188426
1280 -7557242
1281 -5731890
1282 -6705800
1283 -8039266
1284 -8639729
1285 -6422367
1286 -5271372
1287 -7690401
1288 -8265007
1289 -6884068
1290 -5382625
1291 -5706720
1292 -8274784
1293 -7569522
1294 -5368959
1295 -5706094
1296 -6850877
1297 -7861235
1298 -6276054
1299 -4592990
1300 -6428748
1301 -7319843
1302 -6479259
1303 -5198866
1304 -4775952
1305 -7032338
1306 -7100463
1307 -4987602
1308 -4895694
1309 -5786506
1310 -7047158
1311 -5930804
1312 -3786268
1313 -5259317
1314 -6600745
1315 -6003494
1316 -4774189
1317 -3994392
1318 -6068003
1319 -6619836
1320 -4399860
1321 -3910792
1322 -4713714
1323 -6180274
1324 -5653546
1325 -3239043
1326 -4207812
1327 -5867172
1328 -5528839
1329 -4273958
1330 -2979513
1331 -4780492
1332 -6082673
1333 -4123017
1334 -3206913
1335 -3709541
1336 -5259569
1337 -5425348
1338 -2878700
1339 -3043077
1340 -4728454
1341 -4788570
1342 -3876345
1343 -2256763
1344 -3482860
1345 -5345514
1346 -3878988
1347 -2618043
1348 -2728334
1349 -4250282
1350 -5051128
1351 -2480593
1352 -1894579
1353 -3664594
1354 -4126897
1355 -3457490
1356 -1701958
1357 -2398522
1358 -4541922
1359 -3497671
1360 -2144721
1361 -1923935
1362 -2959168
1363 -4169493
1364 -2146131
1365 -1073486
1366 -2662401
1367 -3450712
1368 -3201914
1369 -1236888
1370 -1106631
1371 -3544418
1372 -3217422
1373 -1599443
1374  -909735
1375 -1783897
1376 -3589313
1377 -1964481
1378  -229575
1379 -1548538
1380 -2621467
1381 -2722647
1382  -966155
1383  -166055
1384 -2330492
1385 -2446800
1386 -1055499
1387  -311438
1388  -702079
1389 -2660327
1390 -1827704
1391   195120
1392  -589352
1393 -1657290
1394 -2032280
1395  -456081
1396   882672
1397 -1234489
1398 -1997524
1399  -603786
1400   370976
1401   237839
1402 -1855693
1403 -1476847
1404   952048
1405   609820
1406  -650133
1407 -1485210
1408  -313727
1409  1593464
1410   -74175
1411 -1418273
1412  -330292
1413   917800
1414  1415086
1415  -602810
1416 -1091894
1417  1284783
1418  1489830
1419   367353
1420  -653405
1421    18561
1422  2156461
1423  1044396
1424  -528247
1425   255714
1426  1412678
1427  2301703
1428   622433
1429  -559162
1430  1542777
1431  2316163
1432  1371739
1433    32173
1434   187577
1435  2800862
1436  2425881
1437   349538
1438   656198
1439  1897000
1440  3113442
1441  1702913
1442   -39017
1443  1803569
1444  3049208
1445  2483483
1446  1204521
1447   662397
1448  2966520
1449  3427400
1450  1513380
1451  1201051
1452  1999180
1453  3643946
1454  3076510
1455   846700
1456  1990686
1457  3671942
1458  3553166
1459  2275356
1460  1144997
1461  3230531
1462  4335879
1463  2489850
1464  1838147
1465  2449470
1466  4125347
1467  4186589
1468  1900838
1469  2377856
1470  4016768
1471  4217303
1472  3365855
1473  1907960
1474  3388587
1475  5028571
1476  3613641
1477  2732305
1478  3027008
1479  4594559
1480  5164904
1481  2842729
1482  2744643
1483  4470657
1484  4905145
1485  4248711
1486  2609258
1487  3677614
1488  5793435
1489  4768100
1490  3569493
1491  3440085
1492  4831450
1493  6094226
1494  4003830
1495  3138708
1496  4683039
1497  5564261
1498  5371568
1499  3634933
1500  4009454
1501  6308394
1502  5723083
1503  4452940
1504  4058297
1505  5028517
1506  6577085
1507  5048814
1508  3970917
1509  5270557
1510  6146853
1511  6283953
1512  4637563
1513  4295872
1514  6522127
1515  6524426
1516  5268298
1517  4653628
1518  5434296
1519  7443423
1520  6263659
1521  4513561
1522  5584487
1523  6785264
1524  7158594
1525  5486388
1526  4563024
1527  6832209
1528  7414936
1529  6251163
1530  5445013
1531  5734617
1532  7819026
1533  7393432
1534  5405135
1535  5874226
1536  6973980
1537  7823947
1538  6710094
1539  5187687
1540  7045613
1541  8218689
1542  7306481
1543  6228468
1544  6016676
1545  8121957
1546  8275469
1547  6110768
1548  6251144
1549  7472924
1550  8541710
1551  7748287
1552  5895026
1553  7335776
1554  8829460
1555  8117591
1556  7027369
1557  6406445
1558  8330080
1559  9231079
1560  7150414
1561  6708310
1562  7771507
1563  9157558
1564  8863300
1565  6591286
1566  7383212
1567  9297072
1568  8983897
1569  7864695
1570  6819012
1571  8442874
1572 10014529
1573  8324079
1574  7441090
1575  8073841
1576  9429019
1577  9788443
1578  7497362
1579  7459990
1580  9482236
1581  9802369
1582  8929385
1583  7505359
1584  8592780
1585 10616791
1586  9266435
1587  7974301
1588  8306240
1589  9608869
1590 10524855
1591  8600428
1592  8018698
1593  9826713
1594 10383018
1595  9881710
1596  8335481
1597  8637541
1598 10840372
1599 10189334
1600  8763679
1601  8722245
1602  9883099
1603 11356301
1604  9681993
1605  8378225
1606 10011138
1607 10968972
1608 10663957
1609  9003515
1610  8786340
1611 11169171
1612 11094538
1613  9613777
1614  9259831
1615 10062087
1616 11797037
1617 10797323
1618  9051589
1619 10070414
1620 11130609
1621 11389600
1622 10053355
1623  9150720
1624 11292368
1625 11884141
1626 10526160
1627  9882627
1628 10262839
1629 12036446
1630 11528781
1631  9600053
1632 10419394
1633 11634623
1634 12006194
1635 10922188
1636  9688236
1637 11522557
1638 12466413
1639 11192172
1640 10391150
1641 10496356
1642 12315354
1643 12427897
1644 10293443
1645 10580122
1646 11957833
1647 12713673
1648 11857276
1649 10088217
1650 11473299
1651 12943037
1652 11941059
1653 11008954
1654 10785895
1655 12495910
1656 13270625
1657 11277571
1658 10997177
1659 12101042
1660 12994509
1661 12635777
1662 10677975
1663 11439915
1664 13269638
1665 12750267
1666 11802659
1667 11224968
1668 12650574
1669 13907484
1670 12042818
1671 11300126
1672 12294490
1673 13295635
1674 13319235
1675 11375212
1676 11652734
1677 13669571
1678 13472029
1679 12485469
1680 11584632
1681 12607685
1682 14333336
1683 12898243
1684 11686243
1685 12405134
1686 13589452
1687 14157332
1688 12194360
1689 11710071
1690 13783735
1691 14123832
1692 13194785
1693 11950943
1694 12491665
1695 14597310
1696 13739993
1697 12291377
1698 12721827
1699 13800373
1700 14736591
1701 13100658
1702 11945892
1703 13711754
1704 14467569
1705 13875770
1706 12580818
1707 12583611
1708 14850027
1709 14616469
1710 12906702
1711 12900780
1712 13854737
1713 15131222
1714 13873884
1715 12244723
1716 13745922
1717 14848074
1718 14520960
1719 13310052
1720 12801560
1721 14924927
1722 15245662
1723 13486026
1724 13082631
1725 13807014
1726 15362032
1727 14711413
1728 12713046
1729 13715768
1730 15156571
1731 15209042
1732 13997015
1733 12901047
1734 14804685
1735 15811561
1736 14189001
1737 13407844
1738 13801570
1739 15478669
1740 15565733
1741 13459488
1742 13758009
1743 15122878
1744 15523084
1745 14738956
1746 13215551
1747 14549898
1748 16070875
1749 14954301
1750 14043149
1751 14047096
1752 15515057
1753 16100160
1754 14052671
1755 13858933
1756 15208635
1757 15816066
1758 15301831
1759 13617583
1760 14504387
1761 16407788
1762 15604705
1763 14494553
1764 14169265
1765 15452552
1766 16543215
1767 14674609
1768 13915954
1769 15129110
1770 16072781
1771 16072175
1772 14263283
1773 14383863
1774 16393338
1775 16108286
1776 14991381
1777 14324566
1778 15245137
1779 16772627
1780 15390326
1781 14324987
1782 15296906
1783 16186810
1784 16449184
1785 14827807
1786 14399605
1787 16323683
1788 16415169
1789 15402845
1790 14611906
1791 15227705
1792 17058544
1793 16098769
1794 14596408
1795 15325026
1796 16325922
1797 16831149
1798 15306552
1799 14375248
1800 16238917
1801 16771811
1802 15863031
1803 14977921
1804 15192133
1805 17125078
1806 16699271
1807 14943911
1808 15263185
1809 16238514
1810 17075100
1811 15914122
1812 14514877
1813 16139371
1814 17177015
1815 16448054
1816 15318096
1817 14988604
1818 16931359
1819 17167138
1820 15323282
1821 15214345
1822 16141859
1823 17340386
1824 16667873
1825 14863000
1826 15930324
1827 17192318
1828 16794440
1829 15756462
1830 14985965
1831 16667932
1832 17494112
1833 15833320
1834 15400133
1835 16118219
1836 17365409
1837 17126043
1838 15157298
1839 15737688
1840 17181868
1841 17036947
1842 16112765
1843 15034169
1844 16479490
1845 17882695
1846 16417241
1847 15468415
1848 15887754
1849 17315616
1850 17622487
1851 15460541
1852 15388068
1853 17075119
1854 17448107
1855 16711796
1856 15256927
1857 16173161
1858 17969665
1859 16944102
1860 15755793
1861 15758536
1862 16939232
1863 17815639
1864 16031292
1865 15441385
1866 16899968
1867 17511281
1868 17133745
1869 15601521
1870 15879441
1871 17852985
1872 17283851
1873 15936346
1874 15675996
1875 16776203
1876 18111651
1877 16574828
1878 15404333
1879 16721789
1880 17583710
1881 17435584
1882 15843830
1883 15523288
1884 17547978
1885 17602666
1886 16389698
1887 15853474
1888 16539086
1889 18139023
1890 17085190
1891 15465944
1892 16328066
1893 17352274
1894 17619333
1895 16283442
1896 15463122
1897 17316767
1898 17839840
1899 16737304
1900 15980027
1901 16187904
1902 17879570
1903 17484264
1904 15682826
1905 16090223
1906 17129054
1907 17764032
1908 16753313
1909 15475357
1910 17012860
1911 17927415
1912 16965036
1913 16070814
1914 15937051
1915 17561798
1916 17677107
1917 15907818
1918 16047070
1919 17041719
1920 17783856
1921 17053766
1922 15492520
1923 16622327
1924 17824278
1925 17090714
1926 16131373
1927 15704029
1928 17320828
1929 18071113
1930 16292117
1931 15845932
1932 16715347
1933 17792641
1934 17434528
1935 15462803
1936 16061593
1937 17698784
1938 17391513
1939 16442459
1940 15658077
1941 16922285
1942 18065823
1943 16563125
1944 15842918
1945 16425080
1946 17385624
1947 17545324
1948 15766318
1949 15821103
1950 17427289
1951 17449633
1952 16660076
1953 15629482
1954 16467450
1955 17978214
1956 16741634
1957 15641225
1958 16099656
1959 17227116
1960 17777899
1961 16007270
1962 15530384
1963 17173039
1964 17466538
1965 16713199
1966 15524999
1967 15956979
1968 17739535
1969 17027269
1970 15755998
1971 15894301
1972 16875208
1973 17812650
1974 16293604
1975 15222650
1976 16697247
1977 17383881
1978 16842107
1979 15527817
1980 15525389
1981 17495368
1982 17292047
1983 15874132
1984 15676891
1985 16406607
1986 17637937
1987 16582089
1988 15047920
1989 16103375
1990 17095187
1991 17038386
1992 15783182
1993 15163107
1994 17053468
1995 17452478
1996 15990293
1997 15386477
1998 15899567
1999 17383793
2000 16781614
2001 14981261
2002 15735774
2003 16899369
2004 17035495
2005 15921438
2006 14891757
2007 16472615
2008 17295913
2009 16081707
2010 15330078
2011 15436102
2012 16970307
2013 17110700
2014 15196163
2015 15209100
2016 16361351
2017 16991788
2018 16182445
2019 14626486
2020 15785134
2021 17128442
2022 16185927
2023 15282662
2024 15170900
2025 16522174
2026 16970840
2027 15204246
2028 14972834
2029 15943213
2030 16539145
2031 16149542
2032 14641896
2033 15339771
2034 16853134
2035 16221674
2036 15248318
2037 14801878
2038 15972018
2039 16922726
2040 15204776
2041 14469426
2042 15481927
2043 16426560
2044 16279146
2045 14523891
2046 14723852
2047 16511437
2048 16257674
2049 15209386
2050 14420417
2051 15255371
2052 16676635
2053 15457485
2054 14334427
2055 14946366
2056 15946145
2057 16364408
2058 14691047
2059 14146244
2060 15854950
2061 16097777
2062 15182387
2063 14207929
2064 14674340
2065 16340111
2066 15555846
2067 14265948
2068 14578954
2069 15389049
2070 16061294
2071 14783477
2072 13790551
2073 15180683
2074 15791016
2075 15273778
2076 14228792
2077 14118975
2078 15826201
2079 15574900
2080 14064559
2081 14037032
2082 14847101
2083 15791295
2084 14755180
2085 13482338
2086 14801586
2087 15602806
2088 14996530
2089 13968142
2090 13662520
2091 15299278
2092 15399905
2093 13920288
2094 13688618
2095 14284192
2096 15463284
2097 14965800
2098 13280922
2099 14001820
2100 15144703
2101 15010733
2102 13875347
2103 12961916
2104 14516454
2105 15300749
2106 13884435
2107 13367407
2108 13869159
2109 15032802
2110 14810526
2111 13082069
2112 13507997
2113 14618050
2114 14588474
2115 13735469
2116 12681634
2117 13895302
2118 15040101
2119 13866527
2120 13051612
2121 13243305
2122 14485741
2123 14753295
2124 12834047
2125 12687788
2126 14020647
2127 14465845
2128 13785363
2129 12363878
2130 13137597
2131 14690372
2132 13839879
2133 12789536
2134 12638742
2135 13688956
2136 14502096
2137 12910320
2138 12258413
2139 13356497
2140 14021381
2141 13762597
2142 12218765
2143 12365138
2144 14058381
2145 13661662
2146 12522024
2147 12152680
2148 13100372
2149 14265969
2150 12866512
2151 11838581
2152 12761702
2153 13488367
2154 13461931
2155 12035129
2156 11696116
2157 13368028
2158 13454460
2159 12486529
2160 11798177
2161 12294659
2162 13788387
2163 12888277
2164 11391563
2165 11951069
2166 12928505
2167 13283193
2168 11862175
2169 11056172
2170 12766485
2171 13265636
2172 12246561
2173 11397297
2174 11627226
2175 13161611
2176 12672247
2177 11104508
2178 11349892
2179 12187809
2180 12890201
2181 11953638
2182 10651874
2183 11852259
2184 12790485
2185 12182181
2186 11107265
2187 10766530
2188 12400726
2189 12623425
2190 10966767
2191 10810313
2192 11608051
2193 12425076
2194 11736968
2195 10256254
2196 11148280
2197 12132993
2198 11677954
2199 10880762
2200 10358777
2201 11678364
2202 12275851
2203 10815300
2204 10313356
2205 10857772
2206 11837816
2207 11583638
2208  9842318
2209 10301033
2210 11667464
2211 11538282
2212 10642477
2213  9770985
2214 10893621
2215 11915110
2216 10597598
2217  9816752
2218 10133529
2219 11058462
2220 11293976
2221  9738270
2222  9699229
2223 10977320
2224 11146696
2225 10508312
2226  9327430
2227  9940888
2228 11309034
2229 10336511
2230  9317365
2231  9500510
2232 10513046
2233 11047877
2234  9458453
2235  9054530
2236 10377124
2237 10657352
2238 10069984
2239  8889887
2240  9131236
2241 10619357
2242 10085000
2243  9036923
2244  8910982
2245  9742381
2246 10746901
2247  9413593
2248  8329064
2249  9425733
2250 10154056
2251  9825120
2252  8455669
2253  8308518
2254 10038482
2255  9908841
2256  8672039
2257  8333409
2258  8958961
2259 10096721
2260  9126692
2261  7846503
2262  8653119
2263  9435203
2264  9501528
2265  8408164
2266  7744814
2267  9209352
2268  9512548
2269  8398471
2270  7719257
2271  8022484
2272  9433915
2273  8977945
2274  7414463
2275  7917407
2276  8849510
2277  9062018
2278  8016589
2279  7067512
2280  8418404
2281  9027540
2282  7975632
2283  7273415
2284  7376814
2285  8755767
2286  8747270
2287  7098342
2288  7172062
2289  8099509
2290  8644731
2291  7826595
2292  6364998
2293  7364311
2294  8547884
2295  7824501
2296  6877533
2297  6616529
2298  7978936
2299  8461689
2300  6805847
2301  6429539
2302  7234056
2303  7949444
2304  7585867
2305  6024246
2306  6512974
2307  7854191
2308  7542919
2309  6674499
2310  5961094
2311  6961574
2312  7960186
2313  6571831
2314  5789015
2315  6439095
2316  7330611
2317  7306038
2318  5651545
2319  5733777
2320  7196686
2321  7055835
2322  6191602
2323  5392976
2324  6094222
2325  7348285
2326  6322223
2327  5363093
2328  5697374
2329  6554545
2330  7002566
2331  5460933
2332  4869567
2333  6251951
2334  6588464
2335  5865803
2336  4787008
2337  5151172
2338  6758719
2339  6149773
2340  4930511
2341  5017767
2342  5748904
2343  6412595
2344  5147629
2345  4272712
2346  5455054
2347  5950593
2348  5535902
2349  4557131
2350  4433258
2351  5898457
2352  5726350
2353  4513430
2354  4297362
2355  4848525
2356  5805231
2357  4914982
2358  3666898
2359  4662120
2360  5428922
2361  5137393
2362  4109440
2363  3702991
2364  5151336
2365  5241340
2366  3980319
2367  3657903
2368  4097933
2369  5185575
2370  4700641
2371  3241259
2372  3801878
2373  4676834
2374  4702828
2375  3774848
2376  2883949
2377  4156199
2378  4817676
2379  3701007
2380  3095143
2381  3345402
2382  4514432
2383  4397799
2384  2753649
2385  2974673
2386  3928368
2387  4111180
2388  3412664
2389  2354390
2390  3320088
2391  4281230
2392  3382080
2393  2639393
2394  2547959
2395  3615748
2396  3972850
2397  2365998
2398  2148900
2399  3157549
2400  3611214
2401  3084268
2402  1775995
2403  2460052
2404  3750648
2405  3022606
2406  2084853
2407  1804878
2408  2767079
2409  3481072
2410  2037677
2411  1491923
2412  2392586
2413  3035354
2414  2817502
2415  1357077
2416  1478156
2417  2907051
2418  2618947
2419  1641259
2420  1071906
2421  1890399
2422  3059555
2423  1868163
2424   888026
2425  1575499
2426  2331552
2427  2419814
2428   976305
2429   617951
2430  2031226
2431  2116072
2432  1333107
2433   634831
2434  1043752
2435  2346611
2436  1560193
2437   372015
2438   739141
2439  1491410
2440  1899007
2441   637392
2442  -125329
2443  1307878
2444  1777970
2445   978523
2446    49904
2447   173340
2448  1650694
2449  1248760
2450  -173322
2451   -98070
2452   635726
2453  1406421
2454   523063
2455  -676392
2456   328130
2457  1114993
2458   667774
2459  -334373
2460  -765613
2461   669396
2462   899591
2463  -435325
2464  -686618
2465  -117920
2466   777978
2467   223187
2468 -1202304
2469  -532178
2470   386988
2471   128258
2472  -747931
2473 -1410509
2474  -162985
2475   433101
2476  -794784
2477 -1241770
2478  -881656
2479    48903
2480  -109786
2481 -1684055
2482 -1426909
2483  -353300
2484  -301874
2485 -1023325
2486 -1974267
2487 -1009036
2488   -44478
2489 -1126503
2490 -1854967
2491 -1683980
2492  -745100
2493  -513246
2494 -2037544
2495 -2142467
2496 -1073643
2497  -836504
2498 -1371844
2499 -2489588
2500 -1910444
2501  -719917
2502 -1511024
2503 -2378670
2504 -2432336
2505 -1556691
2506  -907614
2507 -2259106
2508 -2777858
2509 -1844689
2510 -1434384
2511 -1744620
2512 -2936795
2513 -2782887
2514 -1455410
2515 -1905872
2516 -2770858
2517 -2958752
2518 -2298312
2519 -1463785
2520 -2612962
2521 -3419676
2522 -2588692
2523 -2061910
2524 -2208768
2525 -3397846
2526 -3544070
2527 -2049335
2528 -2160363
2529 -3183784
2530 -3644836
2531 -3112487
2532 -2024323
2533 -2930697
2534 -4119245
2535 -3460138
2536 -2696552
2537 -2502378
2538 -3604168
2539 -4287934
2540 -2952242
2541 -2597606
2542 -3473970
2543 -4164331
2544 -4042363
2545 -2772598
2546 -3160705
2547 -4472939
2548 -4150648
2549 -3409162
2550 -3006245
2551 -3881802
2552 -4894675
2553 -3765424
2554 -3143549
2555 -3933177
2556 -4701515
2557 -4730381
2558 -3380141
2559 -3384652
2560 -4860566
2561 -4835965
2562 -4099114
2563 -3529521
2564 -4201458
2565 -5500647
2566 -4690792
2567 -3723168
2568 -4201391
2569 -4994896
2570 -5406265
2571 -4207317
2572 -3732366
2573 -5139855
2574 -5497409
2575 -4902400
2576 -4180270
2577 -4485803
2578 -5940608
2579 -5470516
2580 -4270844
2581 -4496488
2582 -5333213
2583 -6052356
2584 -5071012
2585 -4181367
2586 -5414866
2587 -6088423
2588 -5663511
2589 -4833385
2590 -4727293
2591 -6166418
2592 -6178269
2593 -5006005
2594 -4957190
2595 -5596339
2596 -6536058
2597 -5959918
2598 -4801096
2599 -5660378
2600 -6492095
2601 -6293863
2602 -5503195
2603 -5060017
2604 -6431231
2605 -6867387
2606 -5741010
2607 -5476614
2608 -5997709
2609 -7003972
2610 -6701860
2611 -5301614
2612 -5858032
2613 -6906411
2614 -6953916
2615 -6249289
2616 -5479888
2617 -6642105
2618 -7525444
2619 -6563017
2620 -5996884
2621 -6204297
2622 -7245334
2623 -7427157
2624 -6034706
2625 -6150643
2626 -7182517
2627 -7469489
2628 -7038156
2629 -6096427
2630 -6855951
2631 -7917620
2632 -7177164
2633 -6552212
2634 -6585035
2635 -7527867
2636 -8065004
2637 -6765300
2638 -6523310
2639 -7540885
2640 -8004547
2641 -7675301
2642 -6553472
2643 -7019292
2644 -8368576
2645 -7843637
2646 -7064126
2647 -6981787
2648 -7837121
2649 -8646607
2650 -7507393
2651 -6933286
2652 -7785749
2653 -8331010
2654 -8298969
2655 -7208209
2656 -7215860
2657 -8635116
2658 -8557652
2659 -7787589
2660 -7415542
2661 -8009844
2662 -9119424
2663 -8255340
2664 -7342172
2665 -8016992
2666 -8690803
2667 -8886883
2668 -7866507
2669 -7563083
2670 -8993316
2671 -9138151
2672 -8358911
2673 -7878469
2674 -8227347
2675 -9399428
2676 -8863403
2677 -7838650
2678 -8334484
2679 -9033236
2680 -9467325
2681 -8614931
2682 -7884331
2683 -9094282
2684 -9605512
2685 -8931261
2686 -8299854
2687 -8432187
2688 -9751255
2689 -9574257
2690 -8345440
2691 -8609961
2692 -9391905
2693 -9958154
2694 -9230655
2695 -8174041
2696 -9211405
2697 -10069741
2698 -9592986
2699 -8854431
2700 -8627377
2701 -9957786
2702 -10315956
2703 -9024747
2704 -8827380
2705 -9470296
2706 -10284022
2707 -9949349
2708 -8663784
2709 -9313374
2710 -10370297
2711 -10147478
2712 -9495831
2713 -9001357
2714 -10072397
2715 -10758085
2716 -9620847
2717 -9202710
2718 -9661366
2719 -10512587
2720 -10563549
2721 -9236839
2722 -9490192
2723 -10661379
2724 -10701136
2725 -10038274
2726 -9231602
2727 -10113798
2728 -11214199
2729 -10237443
2730 -9535630
2731 -9905113
2732 -10822549
2733 -11157118
2734 -9838875
2735 -9680291
2736 -10794843
2737 -11033482
2738 -10623035
2739 -9712249
2740 -10122506
2741 -11415191
2742 -10898127
2743 -10137773
2744 -10196511
2745 -10926315
2746 -11608827
2747 -10447806
2748 -9879516
2749 -10890782
2750 -11382824
2751 -11135880
2752 -10164876
2753 -10309678
2754 -11732530
2755 -11446801
2756 -10529057
2757 -10430116
2758 -11051435
2759 -11916099
2760 -11035708
2761 -10233374
2762 -11072470
2763 -11646606
2764 -11643304
2765 -10743934
2766 -10419516
2767 -11768646
2768 -11919943
2769 -11008434
2770 -10645078
2771 -11099550
2772 -12233274
2773 -11676351
2774 -10567708
2775 -11204933
2776 -11924791
2777 -12085192
2778 -11230663
2779 -10550939
2780 -11779017
2781 -12287669
2782 -11513443
2783 -11007279
2784 -11170319
2785 -12377282
2786 -12287480
2787 -11041649
2788 -11289373
2789 -11999609
2790 -12391067
2791 -11772098
2792 -10832683
2793 -11818968
2794 -12596648
2795 -11989628
2796 -11462302
2797 -11411729
2798 -12467625
2799 -12609078
2800 -11376558
2801 -11432785
2802 -12126741
2803 -12584649
2804 -12257692
2805 -11207704
2806 -11899009
2807 -12878958
2808 -12450253
2809 -11796391
2810 -11481235
2811 -12524948
2812 -13103627
2813 -11802724
2814 -11501891
2815 -12241476
2816 -12911162
2817 -12768938
2818 -11563979
2819 -11931483
2820 -13026440
2821 -12757110
2822 -12161844
2823 -11695863
2824 -12452427
2825 -13342168
2826 -12396617
2827 -11851337
2828 -12315569
2829 -12957258
2830 -13149319
2831 -11952040
2832 -11870992
2833 -13074201
2834 -13114706
2835 -12524848
2836 -11885025
2837 -12492929
2838 -13668616
2839 -12853032
2840 -12005332
2841 -12374482
2842 -13039411
2843 -13404676
2844 -12311878
2845 -11929511
2846 -13109786
2847 -13408660
2848 -12980899
2849 -12202650
2850 -12384424
2851 -13716696
2852 -13334796
2853 -12295132
2854 -12336295
2855 -13015921
2856 -13742944
2857 -12808765
2858 -12026161
2859 -13086718
2860 -13671524
2861 -13364398
2862 -12501793
2863 -12306706
2864 -13604554
2865 -13638386
2866 -12635469
2867 -12479133
2868 -12986802
2869 -13936230
2870 -13386090
2871 -12262437
2872 -12950643
2873 -13695071
2874 -13637893
2875 -12842035
2876 -12322932
2877 -13540549
2878 -13922612
2879 -12984701
2880 -12693291
2881 -13037761
2882 -13977043
2883 -13680066
2884 -12453624
2885 -12915980
2886 -13700683
2887 -13802466
2888 -13187783
2889 -12447212
2890 -13458573
2891 -14186786
2892 -13380261
2893 -12824259
2894 -12887441
2895 -13914311
2896 -14082331
2897 -12719348
2898 -12786984
2899 -13685559
2900 -14034901
2901 -13565540
2902 -12601844
2903 -13316883
2904 -14238079
2905 -13578679
2906 -13010126
2907 -12913797
2908 -13750692
2909 -14262512
2910 -13144176
2911 -12920224
2912 -13637658
2913 -14068248
2914 -13872853
2915 -12782184
2916 -13083997
2917 -14210345
2918 -13845762
2919 -13183215
2920 -12902587
2921 -13682952
2922 -14498206
2923 -13451507
2924 -12892424
2925 -13568378
2926 -14088431
2927 -14048591
2928 -12956842
2929 -12960588
2930 -14154071
2931 -14063096
2932 -13450764
2933 -13017631
2934 -13514877
2935 -14548282
2936 -13772009
2937 -12919373
2938 -13361674
2939 -13999576
2940 -14295995
2941 -13260042
2942 -12860757
2943 -14059413
2944 -14269291
2945 -13660636
2946 -13069444
2947 -13286302
2948 -14430051
2949 -14004538
2950 -13084155
2951 -13336873
2952 -13881724
2953 -14376519
2954 -13606477
2955 -12880712
2956 -13862972
2957 -14272230
2958 -13801589
2959 -13163431
2960 -13143014
2961 -14329502
2962 -14222761
2963 -13172502
2964 -13292483
2965 -13859702
2966 -14407968
2967 -13749348
2968 -12797205
2969 -13651963
2970 -14279888
2971 -13916671
2972 -13296504
2973 -13043145
2974 -14165115
2975 -14427472
2976 -13385183
2977 -13183301
2978 -13589632
2979 -14333960
2980 -13998114
2981 -12800133
2982 -13344559
2983 -14248247
2984 -14126516
2985 -13489771
2986 -12961270
2987 -13945134
2988 -14490775
2989 -13463538
2990 -13100198
2991 -13413908
2992 -14156905
2993 -14172885
2994 -12975086
2995 -13179697
2996 -14080115
2997 -14158941
2998 -13651588
2999 -12856054
3000 -13576395
3001 -14454446
3002 -13622056
3003 -13017537
3004 -13204667
3005 -14048288
3006 -14375305
3007 -13117484
3008 -12944678
3009 -13895074
3010 -14154263
3011 -13727706
3012 -12779582
3013 -13230449
3014 -14368925
3015 -13844298
3016 -13121611
3017 -13040349
3018 -13740046
3019 -14391026
3020 -13318419
3021 -12718287
3022 -13526872
3023 -14045994
3024 -13889126
3025 -12849368
3026 -12896301
3027 -14163665
3028 -13999211
3029 -13193331
3030 -12888066
3031 -13366131
3032 -14231409
3033 -13453938
3034 -12693257
3035 -13307812
3036 -13840289
3037 -13926277
3038 -13036579
3039 -12688424
3040 -13839405
3041 -13943199
3042 -13203481
3043 -12751331
3044 -13037968
3045 -14080687
3046 -13602482
3047 -12612183
3048 -13058764
3049 -13671527
3050 -13896928
3051 -13078985
3052 -12441760
3053 -13471872
3054 -13845161
3055 -13205788
3056 -12720006
3057 -12785920
3058 -13836031
3059 -13708682
3060 -12639271
3061 -12768652
3062 -13301507
3063 -13738566
3064 -13178681
3065 -12265965
3066 -13090491
3067 -13729349
3068 -13259997
3069 -12688571
3070 -12524133
3071 -13519135
3072 -13680171
3073 -12572440
3074 -12514874
3075 -13026435
3076 -13523598
3077 -13199013
3078 -12211999
3079 -12769224
3080 -13551060
3081 -13217636
3082 -12649452
3083 -12245473
3084 -13101125
3085 -13591323
3086 -12564608
3087 -12262544
3088 -12738520
3089 -13376310
3090 -13281301
3091 -12118503
3092 -12349283
3093 -13283118
3094 -13136084
3095 -12542426
3096 -11969895
3097 -12682678
3098 -13483783
3099 -12611085
3100 -12100155
3101 -12414470
3102 -13042148
3103 -13224629
3104 -12069104
3105 -11916433
3106 -12855513
3107 -12991945
3108 -12572234
3109 -11842032
3110 -12263444
3111 -13276292
3112 -12646308
3113 -11939280
3114 -12080679
3115 -12648418
3116 -13029254
3117 -12016261
3118 -11635849
3119 -12549241
3120 -12805874
3121 -12478245
3122 -11740327
3123 -11872910
3124 -12963145
3125 -12562572
3126 -11728170
3127 -11704722
3128 -12241013
3129 -12884865
3130 -12024741
3131 -11327677
3132 -12153646
3133 -12626749
3134 -12398164
3135 -11541883
3136 -11363786
3137 -12538692
3138 -12511661
3139 -11617036
3140 -11397871
3141 -11817623
3142 -12660263
3143 -12090663
3144 -11099212
3145 -11661054
3146 -12251471
3147 -12251657
3148 -11484353
3149 -10957388
3150 -12015609
3151 -12370357
3152 -11587257
3153 -11191632
3154 -11383640
3155 -12277265
3156 -12023751
3157 -10894472
3158 -11186191
3159 -11834230
3160 -12019256
3161 -11434336
3162 -10683297
3163 -11543116
3164 -12147261
3165 -11482645
3166 -10939483
3167 -10905012
3168 -11804147
3169 -11921853
3170 -10760736
3171 -10743756
3172 -11422512
3173 -11791203
3174 -11387045
3175 -10428956
3176 -11014928
3177 -11824773
3178 -11304247
3179 -10689560
3180 -10472596
3181 -11316626
3182 -11777787
3183 -10694323
3184 -10404176
3185 -10973658
3186 -11433220
3187 -11270863
3188 -10219776
3189 -10437551
3190 -11370564
3191 -11123004
3192 -10542694
3193 -10129961
3194 -10782336
3195 -11530690
3196 -10609496
3197 -10063753
3198 -10497517
3199 -10986146
3200 -11026243
3201 -10014557
3202 -9971332
3203 -10948136
3204 -10905144
3205 -10375156
3206 -9859202
3207 -10267216
3208 -11134075
3209 -10429560
3210 -9722186
3211 -10021246
3212 -10549898
3213 -10819300
3214 -9873947
3215 -9502974
3216 -10456141
3217 -10665511
3218 -10215481
3219 -9543179
3220 -9645962
3221 -10666471
3222 -10300424
3223 -9464379
3224 -9573108
3225 -10059457
3226 -10537958
3227 -9783869
3228 -9127840
3229 -9916131
3230 -10254060
3231 -9923996
3232 -9297364
3233 -9176719
3234 -10163136
3235 -10071913
3236 -9221048
3237 -9203892
3238 -9576044
3239 -10145790
3240 -9579847
3241 -8714374
3242 -9356658
3243 -9862705
3244 -9656870
3245 -9029630
3246 -8710943
3247 -9691613
3248 -9881435
3249 -8963198
3250 -8714730
3251 -9037477
3252 -9722319
3253 -9390465
3254 -8345814
3255 -8779362
3256 -9472817
3257 -9423790
3258 -8829907
3259 -8236471
3260 -9089227
3261 -9578207
3262 -8730802
3263 -8288765
3264 -8454026
3265 -9224100
3266 -9224580
3267 -8099192
3268 -8226919
3269 -8979234
3270 -9095034
3271 -8579726
3272 -7809490
3273 -8425241
3274 -9144136
3275 -8496914
3276 -7965550
3277 -7962930
3278 -8684926
3279 -8999324
3280 -7912463
3281 -7684373
3282 -8378473
3283 -8665908
3284 -8331878
3285 -7427535
3286 -7769470
3287 -8704695
3288 -8288687
3289 -7649804
3290 -7502512
3291 -8115225
3292 -8650095
3293 -7656713
3294 -7179572
3295 -7806720
3296 -8216584
3297 -8087886
3298 -7158456
3299 -7178453
3300 -8185666
3301 -8038903
3302 -7393909
3303 -6987481
3304 -7382353
3305 -8204284
3306 -7513699
3307 -6767977
3308 -7197213
3309 -7705465
3310 -7821390
3311 -6944011
3312 -6625786
3313 -7585651
3314 -7640499
3315 -7041274
3316 -6577450
3317 -6796651
3318 -7694440
3319 -7265257
3320 -6437228
3321 -6713409
3322 -7200245
3323 -7438915
3324 -6674017
3325 -6068290
3326 -6931064
3327 -7254126
3328 -6734171
3329 -6175016
3330 -6198913
3331 -7190607
3332 -7057799
3333 -6081158
3334 -6098845
3335 -6577443
3336 -7029762
3337 -6456011
3338 -5571475
3339 -6227374
3340 -6799208
3341 -6483279
3342 -5905944
3343 -5640108
3344 -6533820
3345 -6706868
3346 -5773364
3347 -5579283
3348 -5944495
3349 -6494222
3350 -6210240
3351 -5228703
3352 -5633726
3353 -6298433
3354 -6113555
3355 -5586782
3356 -5136529
3357 -5860920
3358 -6268621
3359 -5434556
3360 -5152480
3361 -5404056
3362 -5935237
3363 -5890134
3364 -4902273
3365 -5041906
3366 -5733322
3367 -5685118
3368 -5211116
3369 -4635205
3370 -5219543
3371 -5877503
3372 -5132872
3373 -4660337
3374 -4843936
3375 -5414673
3376 -5539265
3377 -4512733
3378 -4425082
3379 -5186728
3380 -5286370
3381 -4884774
3382 -4199564
3383 -4559951
3384 -5395036
3385 -4873195
3386 -4268612
3387 -4230486
3388 -4723572
3389 -5155559
3390 -4260310
3391 -3834150
3392 -4534167
3393 -4854016
3394 -4601974
3395 -3806392
3396 -3878743
3397 -4830116
3398 -4523951
3399 -3808798
3400 -3682952
3401 -4122336
3402 -4711872
3403 -3989797
3404 -3355275
3405 -3942020
3406 -4325110
3407 -4217307
3408 -3443456
3409 -3238901
3410 -4194199
3411 -4161527
3412 -3458454
3413 -3166162
3414 -3490064
3415 -4252492
3416 -3742265
3417 -2858064
3418 -3256993
3419 -3762978
3420 -3832178
3421 -3094738
3422 -2621622
3423 -3532175
3424 -3813129
3425 -3166878
3426 -2735159
3427 -2831564
3428 -3640242
3429 -3431434
3430 -2457786
3431 -2601023
3432 -3131818
3433 -3392998
3434 -2833343
3435 -2131685
3436 -2867801
3437 -3365134
3438 -2799580
3439 -2293299
3440 -2220454
3441 -2993510
3442 -3042462
3443 -2072434
3444 -2072338
3445 -2566944
3446 -2927140
3447 -2557296
3448 -1690163
3449 -2148259
3450 -2814822
3451 -2458843
3452 -1860001
3453 -1547367
3454 -2305775
3455 -2726699
3456 -1803019
3457 -1500906
3458 -1938412
3459 -2442825
3460 -2254241
3461 -1259168
3462 -1426962
3463 -2202128
3464 -2038596
3465 -1526714
3466 -1103177
3467 -1636395
3468 -2250359
3469 -1525302
3470 -1046246
3471 -1281477
3472 -1755414
3473 -1858712
3474  -937074
3475  -790533
3476 -1566232
3477 -1643835
3478 -1220931
3479  -643231
3480  -978475
3481 -1752321
3482 -1168003
3483  -532043
3484  -688985
3485 -1164701
3486 -1440811
3487  -606969
3488  -253859
3489  -987681
3490 -1181878
3491  -835104
3492  -200023
3493  -286994
3494 -1142028
3495  -828253
3496  -116588
3497  -123406
3498  -556644
3499 -1023318
3500  -333484
3501   281515
3502  -341398
3503  -678153
3504  -437236
3505   223158
3506   356938
3507  -537079
3508  -482303
3509   228117
3510   373209
3511    66322
3512  -495189
3513   -10980
3514   762360
3515   320727
3516  -113822
3517   -43792
3518   564554
3519   897020
3520    55324
3521  -111598
3522   617970
3523   887944
3524   678856
3525    75188
3526   370489
3527  1220075
3528   914734
3529   395705
3530   380530
3531   887613
3532  1427048
3533   735013
3534   317254
3535   967855
3536  1405806
3537  1343113
3538   633945
3539   610558
3540  1571978
3541  1549247
3542   973916
3543   766908
3544  1200525
3545  1962653
3546  1454787
3547   821098
3548  1304083
3549  1808212
3550  1887019
3551  1263133
3552   989319
3553  1883352
3554  2080423
3555  1611522
3556  1321878
3557  1543677
3558  2351963
3559  2117640
3560  1355525
3561  1625331
3562  2155961
3563  2409815
3564  1879546
3565  1399545
3566  2239523
3567  2662921
3568  2190641
3569  1803184
3570  1907826
3571  2741920
3572  2730467
3573  1885386
3574  1976710
3575  2529985
3576  2935445
3577  2565007
3578  1879100
3579  2505925
3580  3135835
3581  2814918
3582  2322227
3583  2185402
3584  3007891
3585  3325091
3586  2520644
3587  2408579
3588  2892676
3589  3391340
3590  3220756
3591  2410326
3592  2770164
3593  3486390
3594  3343977
3595  2912130
3596  2602120
3597  3274935
3598  3835577
3599  3179535
3600  2867648
3601  3219349
3602  3767922
3603  3799036
3604  2932387
3605  3043591
3606  3869972
3607  3917192
3608  3515550
3609  3090868
3610  3598120
3611  4297246
3612  3758611
3613  3326968
3614  3549109
3615  4068440
3616  4330927
3617  3581560
3618  3415701
3619  4170956
3620  4417763
3621  4154296
3622  3571679
3623  3813114
3624  4681487
3625  4373058
3626  3796278
3627  3860205
3628  4383954
3629  4876767
3630  4218303
3631  3817542
3632  4481040
3633  4819477
3634  4656774
3635  4110453
3636  4125306
3637  4987204
3638  4897233
3639  4358097
3640  4307803
3641  4692349
3642  5281982
3643  4839092
3644  4244336
3645  4763412
3646  5193596
3647  5154002
3648  4628060
3649  4466358
3650  5347763
3651  5469601
3652  4872711
3653  4723875
3654  5029066
3655  5657709
3656  5363952
3657  4649576
3658  5041528
3659  5565720
3660  5682780
3661  5217560
3662  4819000
3663  5586073
3664  5971241
3665  5428798
3666  5107903
3667  5271435
3668  5975469
3669  5929529
3670  5152398
3671  5358346
3672  5908508
3673  6113101
3674  5776221
3675  5244042
3676  5822548
3677  6338381
3678  5919618
3679  5581422
3680  5600513
3681  6280188
3682  6473163
3683  5694115
3684  5679243
3685  6229830
3686  6544976
3687  6288572
3688  5607192
3689  6031951
3690  6738310
3691  6472282
3692  6037218
3693  5931581
3694  6576173
3695  6970532
3696  6213179
3697  5995876
3698  6468866
3699  6869647
3700  6812752
3701  6094916
3702  6252417
3703  7061696
3704  6998787
3705  6570784
3706  6252575
3707  6731354
3708  7379457
3709  6793632
3710  6348428
3711  6714174
3712  7211151
3713  7332133
3714  6611860
3715  6524798
3716  7318548
3717  7412718
3718  7019466
3719  6623676
3720  6931365
3721  7683535
3722  7307474
3723  6772319
3724  7019452
3725  7491556
3726  7776261
3727  7137416
3728  6779772
3729  7518828
3730  7796659
3731  7492427
3732  7016281
3733  7141096
3734  8014722
3735  7848113
3736  7192779
3737  7275365
3738  7723476
3739  8144402
3740  7640099
3741  7094062
3742  7696958
3743  8114976
3744  7977481
3745  7504641
3746  7369010
3747  8204121
3748  8312985
3749  7647939
3750  7518693
3751  7872796
3752  8442386
3753  8173686
3754  7480933
3755  7909799
3756  8424249
3757  8388660
3758  7964741
3759  7655734
3760  8350468
3761  8664796
3762  8081808
3763  7878224
3764  8096533
3765  8690279
3766  8634560
3767  7908904
3768  8132516
3769  8686440
3770  8752400
3771  8373741
3772  7915118
3773  8513116
3774  9027729
3775  8527966
3776  8201673
3777  8334845
3778  8945266
3779  9072693
3780  8289018
3781  8298169
3782  8864153
3783  9060687
3784  8821503
3785  8263122
3786  8637541
3787  9307884
3788  9007583
3789  8619632
3790  8557434
3791  9071043
3792  9426110
3793  8716613
3794  8508292
3795  9045043
3796  9344929
3797  9217727
3798  8629557
3799  8815906
3800  9545869
3801  9350476
3802  8929203
3803  8802663
3804  9233714
3805  9733436
3806  9137109
3807  8771407
3808  9234330
3809  9618091
3810  9611771
3811  8978325
3812  8948772
3813  9724292
3814  9722369
3815  9271911
3816  9017637
3817  9358266
3818 10010418
3819  9588806
3820  9047692
3821  9392523
3822  9804367
3823  9921198
3824  9346725
3825  9102935
3826  9831086
3827 10016150
3828  9651220
3829  9336153
3830  9481767
3831 10197273
3832  9988140
3833  9349509
3834  9521327
3835  9938196
3836 10202001
3837  9735826
3838  9301626
3839  9952828
3840 10295998
3841  9984785
3842  9624595
3843  9615289
3844 10309826
3845 10312473
3846  9645912
3847  9688068
3848 10084933
3849 10451271
3850 10130732
3851  9535582
3852 10029789
3853 10521522
3854 10293270
3855  9875042
3856  9711512
3857 10414661
3858 10654588
3859  9971149
3860  9831905
3861 10189525
3862 10668167
3863 10505401
3864  9779136
3865 10062109
3866 10654689
3867 10590536
3868 10211429
3869  9850610
3870 10429528
3871 10919469
3872 10368763
3873 10043584
3874 10237728
3875 10742119
3876 10810926
3877 10058383
3878 10109645
3879 10747698
3880 10827996
3881 10515813
3882 10087424
3883 10487710
3884 11089809
3885 10646395
3886 10244132
3887 10336725
3888 10816504
3889 11064750
3890 10372734
3891 10205255
3892 10819074
3893 11047168
3894 10821202
3895 10274776
3896 10468634
3897 11191378
3898 10940366
3899 10454883
3900 10422855
3901 10856864
3902 11287999
3903 10705001
3904 10337633
3905 10854036
3906 11155702
3907 11065215
3908 10513896
3909 10488951
3910 11219686
3911 11163549
3912 10704135
3913 10571894
3914 10876706
3915 11425992
3916 11022536
3917 10475646
3918 10840363
3919 11204686
3920 11258014
3921 10763311
3922 10547833
3923 11257869
3924 11358487
3925 10929375
3926 10707032
3927 10879659
3928 11464395
3929 11227841
3930 10622832
3931 10881946
3932 11294821
3933 11439189
3934 11005949
3935 10620911
3936 11241717
3937 11549127
3938 11117979
3939 10815290
3940 10862162
3941 11497005
3942 11480668
3943 10807626
3944 10898739
3945 11312767
3946 11558051
3947 11252079
3948 10714407
3949 11166480
3950 11612392
3951 11322716
3952 10977899
3953 10878299
3954 11453472
3955 11664450
3956 11019246
3957 10957738
3958 11310770
3959 11610409
3960 11418003
3961 10795227
3962 11111423
3963 11668584
3964 11471212
3965 11115266
3966 10945624
3967 11463143
3968 11786297
3969 11177105
3970 10960490
3971 11266988
3972 11630160
3973 11587806
3974 10928440
3975 11045849
3976 11684712
3977 11625331
3978 11255751
3979 10941322
3980 11355521
3981 11887068
3982 11352274
3983 10968541
3984 11218824
3985 11632561
3986 11763711
3987 11099276
3988 10982302
3989 11618082
3990 11711531
3991 11390645
3992 10980463
3993 11213891
3994 11867034
3995 11550165
3996 11079745
3997 11177998
3998 11554974
3999 11850449
4000 11280720
4001 10936878
4002 11475758
4003 11703827
4004 11500841
4005 11069539
4006 11119522
4007 11817710
4008 11689030
4009 11176804
4010 11149662
4011 11458099
4012 11848880
4013 11408908
4014 10904116
4015 11361691
4016 11708714
4017 11628972
4018 11167633
4019 11020068
4020 11730991
4021 11789211
4022 11230559
4023 11063518
4024 11319253
4025 11818801
4026 11541813
4027 10941723
4028 11258197
4029 11667488
4030 11692119
4031 11291400
4032 10941838
4033 11518489
4034 11791419
4035 11315960
4036 11063109
4037 11180226
4038 11736222
4039 11679438
4040 10983114
4041 11127406
4042 11569524
4043 11683329
4044 11331224
4045 10869838
4046 11363553
4047 11783374
4048 11376459
4049 11067732
4050 11090359
4051 11614279
4052 11729487
4053 11040527
4054 10983860
4055 11399520
4056 11613810
4057 11410494
4058 10840727
4059 11145941
4060 11715749
4061 11478293
4062 11102527
4063 10946525
4064 11385556
4065 11697477
4066 11092921
4067 10885476
4068 11237787
4069 11522812
4070 11474150
4071 10895446
4072 10979937
4073 11560218
4074 11431377
4075 11086672
4076 10840421
4077 11166934
4078 11615267
4079 11136250
4080 10817606
4081 11123016
4082 11411727
4083 11447093
4084 10884972
4085 10811623
4086 11381557
4087 11358375
4088 11043970
4089 10772300
4090 10984118
4091 11525349
4092 11163304
4093 10739556
4094 10942444
4095 11246563
4096 11390539
4097 10861788
4098 10597425
4099 11171392
4100 11325667
4101 11028329
4102 10674189
4103 10779558
4104 11408080
4105 11193777
4106 10630971
4107 10714188
4108 11041265
4109 11300210
4110 10870236
4111 10455369
4112 10953066
4113 11214509
4114 11005096
4115 10640533
4116 10526491
4117 11137906
4118 11144096
4119 10578514
4120 10534844
4121 10809825
4122 11169297
4123 10896458
4124 10336651
4125 10713758
4126 11074931
4127 10913473
4128 10529051
4129 10313381
4130 10891507
4131 11079505
4132 10507215
4133 10377155
4134 10608249
4135 11015715
4136 10855489
4137 10199972
4138 10407349
4139 10848490
4140 10820004
4141 10468505
4142 10097801
4143 10598078
4144 10996833
4145 10510146
4146 10210703
4147 10319846
4148 10753819
4149 10796333
4150 10109341
4151 10112989
4152 10580818
4153 10677507
4154 10442686
4155  9982738
4156 10277333
4157 10785244
4158 10439391
4159 10076882
4160 10052143
4161 10445838
4162 10676095
4163 10050177
4164  9884766
4165 10333959
4166 10522303
4167 10354255
4168  9828294
4169  9963365
4170 10540958
4171 10306412
4172  9915630
4173  9809177
4174 10136766
4175 10510534
4176 10017619
4177  9686470
4178 10020001
4179 10269503
4180 10223951
4181  9701862
4182  9611083
4183 10226683
4184 10209340
4185  9821608
4186  9594561
4187  9830104
4188 10313685
4189  9915321
4190  9433387
4191  9710018
4192  9996748
4193 10048804
4194  9576338
4195  9357310
4196  9929024
4197 10029824
4198  9688923
4199  9426234
4200  9478848
4201  9990239
4202  9793055
4203  9250217
4204  9384159
4205  9690137
4206  9872810
4207  9477608
4208  9096524
4209  9602852
4210  9833200
4211  9497734
4212  9177048
4213  9154600
4214  9679357
4215  9633811
4216  9058550
4217  9104308
4218  9397845
4219  9642309
4220  9352489
4221  8843865
4222  9211607
4223  9550766
4224  9326663
4225  8992721
4226  8822175
4227  9326142
4228  9501923
4229  8923260
4230  8810431
4231  9044533
4232  9332734
4233  9191181
4234  8625042
4235  8837192
4236  9222367
4237  9097541
4238  8819870
4239  8573412
4240  8957731
4241  9248385
4242  8764507
4243  8537404
4244  8696761
4245  8994732
4246  8993715
4247  8396278
4248  8465396
4249  8937811
4250  8898722
4251  8597340
4252  8260568
4253  8575145
4254  8974892
4255  8536618
4256  8219296
4257  8364958
4258  8682992
4259  8801571
4260  8231074
4261  8113957
4262  8574433
4263  8638523
4264  8407371
4265  7967011
4266  8115139
4267  8657757
4268  8394487
4269  7976287
4270  7984366
4271  8317368
4272  8586861
4273  8042781
4274  7729274
4275  8165210
4276  8331192
4277  8154660
4278  7717057
4279  7737948
4280  8313867
4281  8177773
4282  7749719
4283  7672398
4284  7888442
4285  8253836
4286  7847482
4287  7402269
4288  7733099
4289  8008280
4290  7951357
4291  7487209
4292  7328703
4293  7923307
4294  7951798
4295  7485078
4296  7299658
4297  7469885
4298  7908615
4299  7653559
4300  7107062
4301  7326052
4302  7636090
4303  7686287
4304  7295676
4305  6953388
4306  7429976
4307  7647147
4308  7275602
4309  6996327
4310  7017128
4311  7506090
4312  7470934
4313  6868872
4314  6924340
4315  7229400
4316  7363730
4317  7060279
4318  6609239
4319  6983546
4320  7299522
4321  7008650
4322  6743939
4323  6671615
4324  7072443
4325  7184386
4326  6613635
4327  6525260
4328  6776282
4329  6988997
4330  6839782
4331  6295840
4332  6517036
4333  6960864
4334  6755250
4335  6436539
4336  6263891
4337  6644314
4338  6864175
4339  6316081
4340  6129146
4341  6382544
4342  6624604
4343  6559876
4344  6028978
4345  6090638
4346  6543741
4347  6449974
4348  6155160
4349  5867050
4350  6127459
4351  6520357
4352  6102426
4353  5780309
4354  5936152
4355  6207047
4356  6293145
4357  5744502
4358  5640425
4359  6123403
4360  6114538
4361  5832921
4362  5528195
4363  5688158
4364  6142046
4365  5823423
4366  5463873
4367  5552590
4368  5773072
4369  5932499
4370  5463485
4371  5212126
4372  5654837
4373  5767662
4374  5552226
4375  5194944
4376  5225471
4377  5756118
4378  5575216
4379  5090545
4380  5088142
4381  5325956
4382  5590237
4383  5206306
4384  4815260
4385  5181829
4386  5391202
4387  5260495
4388  4904650
4389  4763208
4390  5243579
4391  5239989
4392  4799057
4393  4696690
4394  4859339
4395  5195904
4396  4956956
4397  4464367
4398  4715035
4399  4991429
4400  4913719
4401  4559846
4402  4327392
4403  4791046
4404  4913814
4405  4467215
4406  4324505
4407  4438233
4408  4772890
4409  4661938
4410  4109297
4411  4231080
4412  4541077
4413  4561480
4414  4271084
4415  3897007
4416  4291344
4417  4589867
4418  4187459
4419  3914813
4420  3960116
4421  4337210
4422  4348448
4423  3746493
4424  3757285
4425  4103398
4426  4189364
4427  3965414
4428  3524415
4429  3776613
4430  4174103
4431  3877151
4432  3567997
4433  3482395
4434  3817124
4435  4026689
4436  3489408
4437  3307437
4438  3622385
4439  3809798
4440  3684183
4441  3170152
4442  3254821
4443  3724876
4444  3527424
4445  3197335
4446  3060995
4447  3348456
4448  3643957
4449  3196035
4450  2929166
4451  3164417
4452  3346760
4453  3322862
4454  2831829
4455  2763259
4456  3248928
4457  3210532
4458  2890160
4459  2653348
4460  2844863
4461  3258942
4462  2902774
4463  2486851
4464  2654732
4465  2901031
4466  2976849
4467  2521336
4468  2306220
4469  2759674
4470  2842984
4471  2579782
4472  2285921
4473  2310997
4474  2759225
4475  2599043
4476  2148749
4477  2191118
4478  2409082
4479  2595990
4480  2250270
4481  1887062
4482  2272884
4483  2438997
4484  2215730
4485  1903059
4486  1838387
4487  2296510
4488  2248254
4489  1781550
4490  1772696
4491  1968274
4492  2184125
4493  1927848
4494  1476185
4495  1751165
4496  2004797
4497  1865205
4498  1563594
4499  1373374
4500  1797829
4501  1934794
4502  1464942
4503  1318180
4504  1468566
4505  1747000
4506  1597231
4507  1077946
4508  1245582
4509  1570881
4510  1487762
4511  1235451
4512   965390
4513  1303384
4514  1539405
4515  1126961
4516   920480
4517   990495
4518  1271410
4519  1267440
4520   744678
4521   762386
4522  1119378
4523  1128611
4524   897391
4525   548956
4526   794762
4527  1129844
4528   771993
4529   488318
4530   543998
4531   814464
4532   920920
4533   414612
4534   323571
4535   653644
4536   712920
4537   547056
4538   152350
4539   254619
4540   677918
4541   464080
4542   134545
4543    82845
4544   337022
4545   576158
4546   108161
4547  -162712
4548   151025
4549   316041
4550   196621
4551  -213056
4552  -228766
4553   231817
4554   141690
4555  -203458
4556  -324904
4557  -173402
4558   142500
4559  -187385
4560  -569223
4561  -339112
4562  -140326
4563  -132026
4564  -514426
4565  -686962
4566  -248759
4567  -221168
4568  -568973
4569  -763599
4570  -656208
4571  -282047
4572  -510963
4573  -953399
4574  -793286
4575  -550689
4576  -496873
4577  -852552
4578 -1137539
4579  -742279
4580  -605311
4581  -909691
4582 -1152574
4583 -1154035
4584  -719027
4585  -788686
4586 -1289133
4587 -1265902
4588 -1025517
4589  -873149
4590 -1157362
4591 -1566538
4592 -1253213
4593  -989011
4594 -1225427
4595 -1494795
4596 -1595154
4597 -1220274
4598 -1124257
4599 -1615527
4600 -1712466
4601 -1515530
4602 -1316967
4603 -1461837
4604 -1921669
4605 -1733714
4606 -1395562
4607 -1552418
4608 -1835076
4609 -2023865
4610 -1718107
4611 -1508723
4612 -1941142
4613 -2129067
4614 -1959157
4615 -1730297
4616 -1776818
4617 -2251074
4618 -2202328
4619 -1839759
4620 -1912437
4621 -2161082
4622 -2442010
4623 -2213819
4624 -1885352
4625 -2221246
4626 -2492889
4627 -2406349
4628 -2152414
4629 -2077323
4630 -2563835
4631 -2687924
4632 -2315310
4633 -2283094
4634 -2487412
4635 -2802716
4636 -2682537
4637 -2293029
4638 -2523136
4639 -2835868
4640 -2823330
4641 -2628646
4642 -2468065
4643 -2865308
4644 -3097689
4645 -2772415
4646 -2669545
4647 -2803662
4648 -3120634
4649 -3113831
4650 -2699998
4651 -2834969
4652 -3195559
4653 -3256099
4654 -3079976
4655 -2833250
4656 -3162797
4657 -3487844
4658 -3192560
4659 -3019306
4660 -3112654
4661 -3447002
4662 -3562317
4663 -3155529
4664 -3175992
4665 -3524800
4666 -3631927
4667 -3511250
4668 -3207561
4669 -3415165
4670 -3828116
4671 -3636278
4672 -3416241
4673 -3452057
4674 -3759080
4675 -3986533
4676 -3612615
4677 -3489015
4678 -3821645
4679 -3977844
4680 -3922452
4681 -3607078
4682 -3693536
4683 -4161542
4684 -4084524
4685 -3846340
4686 -3798988
4687 -4047172
4688 -4347543
4689 -4046394
4690 -3818399
4691 -4113166
4692 -4324165
4693 -4340444
4694 -4019661
4695 -4001520
4696 -4481314
4697 -4495023
4698 -4236788
4699 -4132568
4700 -4310455
4701 -4693804
4702 -4472741
4703 -4158032
4704 -4385124
4705 -4660542
4706 -4753654
4707 -4455546
4708 -4281142
4709 -4717627
4710 -4868961
4711 -4652041
4712 -4471026
4713 -4554170
4714 -5000248
4715 -4935033
4716 -4563092
4717 -4675041
4718 -4940236
4719 -5112982
4720 -4882369
4721 -4609259
4722 -4967266
4723 -5203624
4724 -5037910
4725 -4858004
4726 -4867584
4727 -5282343
4728 -5329300
4729 -4942996
4730 -4972767
4731 -5213265
4732 -5432742
4733 -5277479
4734 -4933769
4735 -5212721
4736 -5541983
4737 -5445422
4738 -5238556
4739 -5119999
4740 -5532899
4741 -5710227
4742 -5340180
4743 -5238708
4744 -5447234
4745 -5738277
4746 -5696258
4747 -5297419
4748 -5465872
4749 -5833093
4750 -5812276
4751 -5606256
4752 -5420577
4753 -5730523
4754 -6025366
4755 -5727207
4756 -5570232
4757 -5726124
4758 -6011454
4759 -6079048
4760 -5680941
4761 -5700614
4762 -6068048
4763 -6124011
4764 -5975863
4765 -5733124
4766 -5944679
4767 -6323930
4768 -6123397
4769 -5912915
4770 -5987239
4771 -6248123
4772 -6419112
4773 -6048400
4774 -5943624
4775 -6298429
4776 -6425236
4777 -6326424
4778 -6066995
4779 -6179410
4780 -6604681
4781 -6491869
4782 -6237445
4783 -6252721
4784 -6459280
4785 -6707529
4786 -6418109
4787 -6204385
4788 -6527551
4789 -6715867
4790 -6685344
4791 -6420518
4792 -6400122
4793 -6823269
4794 -6815521
4795 -6552317
4796 -6493806
4797 -6660432
4798 -6978132
4799 -6798587
4800 -6516023
4801 -6751966
4802 -6971723
4803 -6993664
4804 -6737606
4805 -6626937
4806 -7021969
4807 -7113066
4808 -6869495
4809 -6773393
4810 -6902552
4811 -7236069
4812 -7131905
4813 -6786475
4814 -6963230
4815 -7210248
4816 -7255328
4817 -7040311
4818 -6854125
4819 -7213152
4820 -7403792
4821 -7191008
4822 -7039400
4823 -7095775
4824 -7459464
4825 -7462094
4826 -7074761
4827 -7121631
4828 -7399602
4829 -7547737
4830 -7387421
4831 -7093276
4832 -7387043
4833 -7678676
4834 -7497306
4835 -7309308
4836 -7290627
4837 -7612423
4838 -7737653
4839 -7374313
4840 -7346583
4841 -7591765
4842 -7773524
4843 -7692782
4844 -7374195
4845 -7549035
4846 -7870662
4847 -7773670
4848 -7580245
4849 -7485355
4850 -7770208
4851 -8010968
4852 -7683820
4853 -7550825
4854 -7763884
4855 -7990209
4856 -7984909
4857 -7624825
4858 -7676972
4859 -8053652
4860 -8037983
4861 -7842233
4862 -7691288
4863 -7910428
4864 -8236045
4865 -7999937
4866 -7779282
4867 -7922640
4868 -8145670
4869 -8239804
4870 -7900848
4871 -7816107
4872 -8202678
4873 -8289378
4874 -8127977
4875 -7914287
4876 -8036259
4877 -8413504
4878 -8262868
4879 -7996862
4880 -8060754
4881 -8287688
4882 -8469012
4883 -8193473
4884 -8007471
4885 -8344166
4886 -8485849
4887 -8379152
4888 -8138672
4889 -8142087
4890 -8540754
4891 -8508830
4892 -8210855
4893 -8229830
4894 -8423396
4895 -8668745
4896 -8451266
4897 -8176960
4898 -8445537
4899 -8652664
4900 -8580747
4901 -8350592
4902 -8285025
4903 -8672253
4904 -8747314
4905 -8455608
4906 -8392723
4907 -8529911
4908 -8815411
4909 -8706413
4910 -8365348
4911 -8532546
4912 -8775293
4913 -8801380
4914 -8588557
4915 -8419701
4916 -8759059
4917 -8937303
4918 -8672606
4919 -8551781
4920 -8632005
4921 -8926350
4922 -8900787
4923 -8557371
4924 -8646276
4925 -8898970
4926 -8956844
4927 -8816220
4928 -8588743
4929 -8834453
4930 -9076815
4931 -8869868
4932 -8714733
4933 -8731807
4934 -9012635
4935 -9106462
4936 -8764079
4937 -8749542
4938 -9004395
4939 -9114281
4940 -8993882
4941 -8711945
4942 -8880935
4943 -9205020
4944 -9059190
4945 -8869212
4946 -8849173
4947 -9095214
4948 -9274030
4949 -8954654
4950 -8835073
4951 -9054931
4952 -9211262
4953 -9172017
4954 -8875658
4955 -8923808
4956 -9288610
4957 -9233761
4958 -9031123
4959 -8952212
4960 -9154597
4961 -9395255
4962 -9119639
4963 -8936190
4964 -9124451
4965 -9293622
4966 -9319789
4967 -9037119
4968 -9000475
4969 -9353177
4970 -9360990
4971 -9175509
4972 -9049369
4973 -9163490
4974 -9480718
4975 -9296188
4976 -9017889
4977 -9175220
4978 -9381575
4979 -9467984
4980 -9181365
4981 -9040809
4982 -9391260
4983 -9491824
4984 -9291176
4985 -9116741
4986 -9193507
4987 -9543965
4988 -9458397
4989 -9152361
4990 -9217343
4991 -9406131
4992 -9554467
4993 -9338898
4994 -9104352
4995 -9366562
4996 -9547809
4997 -9442792
4998 -9239313
4999 -9208634
5000 -9555440
5001 -9590684
5002 -9262901
5003 -9239807
5004 -9418429
5005 -9604994
5006 -9452250
5007 -9162076
5008 -9367517
5009 -9612286
5010 -9544453
5011 -9354703
5012 -9242820
5013 -9538584
5014 -9665863
5015 -9364923
5016 -9269718
5017 -9387029
5018 -9625402
5019 -9595565
5020 -9264147
5021 -9351455
5022 -9625945
5023 -9628774
5024 -9440263
5025 -9255817
5026 -9493049
5027 -9718501
5028 -9465944
5029 -9311742
5030 -9404714
5031 -9632269
5032 -9682955
5033 -9346855
5034 -9336877
5035 -9595295
5036 -9646959
5037 -9526711
5038 -9280951
5039 -9430466
5040 -9738341
5041 -9581531
5042 -9363672
5043 -9380160
5044 -9599364
5045 -9730445
5046 -9413273
5047 -9305186
5048 -9569012
5049 -9661966
5050 -9574254
5051 -9334159
5052 -9402406
5053 -9712647
5054 -9617544
5055 -9409173
5056 -9370380
5057 -9543997
5058 -9727458
5059 -9482881
5060 -9290098
5061 -9515402
5062 -9682498
5063 -9637602
5064 -9374742
5065 -9334109
5066 -9672527
5067 -9655208
5068 -9418831
5069 -9332499
5070 -9470887
5071 -9726995
5072 -9544895
5073 -9306068
5074 -9451684
5075 -9611656
5076 -9644888
5077 -9414282
5078 -9278699
5079 -9564747
5080 -9651210
5081 -9467507
5082 -9331878
5083 -9400925
5084 -9688301
5085 -9593708
5086 -9297419
5087 -9376024
5088 -9554106
5089 -9614576
5090 -9421783
5091 -9230850
5092 -9487594
5093 -9635858
5094 -9469136
5095 -9328315
5096 -9329985
5097 -9604364
5098 -9596041
5099 -9283241
5100 -9292940
5101 -9465690
5102 -9597285
5103 -9451700
5104 -9186998
5105 -9381586
5106 -9594779
5107 -9472905
5108 -9283487
5109 -9217099
5110 -9485312
5111 -9567039
5112 -9265429
5113 -9212541
5114 -9376995
5115 -9527655
5116 -9444379
5117 -9150457
5118 -9261681
5119 -9497934
5120 -9428149
5121 -9245181
5122 -9135338
5123 -9352420
5124 -9525229
5125 -9261357
5126 -9137616
5127 -9259171
5128 -9440774
5129 -9418293
5130 -9092357
5131 -9116872
5132 -9395343
5133 -9379284
5134 -9211172
5135 -9052108
5136 -9229486
5137 -9452092
5138 -9238697
5139 -9053213
5140 -9128306
5141 -9307686
5142 -9374103
5143 -9060534
5144 -8986031
5145 -9261519
5146 -9320890
5147 -9184362
5148 -8964838
5149 -9051165
5150 -9348426
5151 -9208372
5152 -8955648
5153 -8977786
5154 -9152796
5155 -9292027
5156 -9025499
5157 -8869727
5158 -9096913
5159 -9216040
5160 -9130140
5161 -8900795
5162 -8884080
5163 -9176651
5164 -9139191
5165 -8907945
5166 -8864821
5167 -8979611
5168 -9180812
5169 -9000031
5170 -8752721
5171 -8916560
5172 -9080242
5173 -9027472
5174 -8800802
5175 -8725880
5176 -9021382
5177 -9043304
5178 -8817123
5179 -8719801
5180 -8820763
5181 -9036527
5182 -8921702
5183 -8627177
5184 -8733226
5185 -8910698
5186 -8939158
5187 -8731851
5188 -8555059
5189 -8808260
5190 -8948795
5191 -8736753
5192 -8583022
5193 -8614320
5194 -8850048
5195 -8833966
5196 -8518792
5197 -8539564
5198 -8725513
5199 -8796892
5200 -8652947
5201 -8426707
5202 -8599294
5203 -8772032
5204 -8609069
5205 -8458623
5206 -8428291
5207 -8641423
5208 -8712933
5209 -8428051
5210 -8370606
5211 -8547182
5212 -8637240
5213 -8535389
5214 -8271828
5215 -8384747
5216 -8609002
5217 -8490458
5218 -8310722
5219 -8256619
5220 -8444101
5221 -8576964
5222 -8299979
5223 -8175834
5224 -8327426
5225 -8437065
5226 -8397994
5227 -8128289
5228 -8144641
5229 -8410694
5230 -8365110
5231 -8187675
5232 -8068680
5233 -8203406
5234 -8389904
5235 -8167549
5236 -7993944
5237 -8102267
5238 -8245239
5239 -8247550
5240 -7984924
5241 -7931205
5242 -8185003
5243 -8194102
5244 -8027239
5245 -7879729
5246 -7953812
5247 -8181790
5248 -8033005
5249 -7814324
5250 -7872261
5251 -8018053
5252 -8086241
5253 -7851777
5254 -7707810
5255 -7936793
5256 -7999637
5257 -7863419
5258 -7684614
5259 -7703326
5260 -7967702
5261 -7882906
5262 -7635309
5263 -7644964
5264 -7777639
5265 -7895549
5266 -7694627
5267 -7475369
5268 -7666561
5269 -7801415
5270 -7694133
5271 -7509205
5272 -7448276
5273 -7716633
5274 -7726814
5275 -7459651
5276 -7395949
5277 -7502474
5278 -7663853
5279 -7534365
5280 -7261481
5281 -7392238
5282 -7563802
5283 -7515793
5284 -7329561
5285 -7209332
5286 -7430095
5287 -7517078
5288 -7276428
5289 -7166947
5290 -7233357
5291 -7413501
5292 -7356307
5293 -7068771
5294 -7126001
5295 -7314886
5296 -7305974
5297 -7134955
5298 -6953808
5299 -7136784
5300 -7295801
5301 -7083386
5302 -6937790
5303 -6967574
5304 -7158678
5305 -7171839
5306 -6870626
5307 -6836095
5308 -7029447
5309 -7072009
5310 -6938452
5311 -6708021
5312 -6821580
5313 -7050343
5314 -6902646
5315 -6722163
5316 -6694035
5317 -6853284
5318 -6948843
5319 -6682789
5320 -6565202
5321 -6718677
5322 -6807163
5323 -6735591
5324 -6495383
5325 -6528832
5326 -6770289
5327 -6684761
5328 -6489331
5329 -6408351
5330 -6539498
5331 -6694892
5332 -6472595
5333 -6295928
5334 -6422542
5335 -6538707
5336 -6522776
5337 -6266837
5338 -6216504
5339 -6470981
5340 -6446865
5341 -6257683
5342 -6129534
5343 -6217227
5344 -6420537
5345 -6260097
5346 -6048706
5347 -6122293
5348 -6249148
5349 -6275153
5350 -6047570
5351 -5921122
5352 -6128819
5353 -6175159
5354 -6023269
5355 -5885429
5356 -5910133
5357 -6124017
5358 -6040498
5359 -5796951
5360 -5810060
5361 -5931079
5362 -6001368
5363 -5818645
5364 -5624984
5365 -5818860
5366 -5913038
5367 -5791342
5368 -5626720
5369 -5601527
5370 -5811869
5371 -5790758
5372 -5527958
5373 -5499469
5374 -5618221
5375 -5696903
5376 -5571626
5377 -5350419
5378 -5488493
5379 -5629807
5380 -5524311
5381 -5354664
5382 -5278163
5383 -5474912
5384 -5523463
5385 -5264457
5386 -5189586
5387 -5290097
5388 -5423196
5389 -5340358
5390 -5070665
5391 -5137341
5392 -5312729
5393 -5257002
5394 -5086088
5395 -4951012
5396 -5124698
5397 -5251101
5398 -5036658
5399 -4898066
5400 -4962533
5401 -5092627
5402 -5079611
5403 -4806966
5404 -4789668
5405 -4966646
5406 -4959202
5407 -4839126
5408 -4668930
5409 -4771519
5410 -4948060
5411 -4769419
5412 -4609863
5413 -4624799
5414 -4751031
5415 -4795453
5416 -4531007
5417 -4452226
5418 -4641314
5419 -4683232
5420 -4569641
5421 -4355302
5422 -4411318
5423 -4632024
5424 -4504672
5425 -4303159
5426 -4267528
5427 -4400815
5428 -4514720
5429 -4285295
5430 -4125226
5431 -4283197
5432 -4364980
5433 -4294501
5434 -4083002
5435 -4047589
5436 -4263028
5437 -4221961
5438 -4022457
5439 -3953594
5440 -4040344
5441 -4194839
5442 -4015328
5443 -3812696
5444 -3925479
5445 -4028512
5446 -3991728
5447 -3792922
5448 -3686758
5449 -3908888
5450 -3934328
5451 -3740799
5452 -3624513
5453 -3674446
5454 -3858697
5455 -3748560
5456 -3491823
5457 -3548983
5458 -3673857
5459 -3686975
5460 -3510042
5461 -3364460
5462 -3550877
5463 -3626762
5464 -3454389
5465 -3315346
5466 -3316181
5467 -3489568
5468 -3462377
5469 -3208874
5470 -3190543
5471 -3316968
5472 -3388392
5473 -3242764
5474 -3019371
5475 -3153835
5476 -3297517
5477 -3171881
5478 -3002666
5479 -2952002
5480 -3125992
5481 -3165675
5482 -2915548
5483 -2852156
5484 -2952796
5485 -3033192
5486 -2943859
5487 -2714596
5488 -2776349
5489 -2930776
5490 -2851792
5491 -2706193
5492 -2607337
5493 -2745099
5494 -2848023
5495 -2629434
5496 -2508804
5497 -2583245
5498 -2686428
5499 -2648505
5500 -2408249
5501 -2396553
5502 -2595387
5503 -2546980
5504 -2402605
5505 -2267680
5506 -2367684
5507 -2514756
5508 -2329677
5509 -2175916
5510 -2218175
5511 -2321001
5512 -2352697
5513 -2113153
5514 -2036605
5515 -2211799
5516 -2222829
5517 -2099610
5518 -1939273
5519 -1972372
5520 -2154706
5521 -2030367
5522 -1851963
5523 -1853231
5524 -1951845
5525 -2016885
5526 -1806778
5527 -1687783
5528 -1838037
5529 -1880872
5530 -1778258
5531 -1618259
5532 -1605720
5533 -1801365
5534 -1743732
5535 -1533597
5536 -1506122
5537 -1590475
5538 -1686625
5539 -1509878
5540 -1329102
5541 -1461681
5542 -1542208
5543 -1462738
5544 -1300095
5545 -1237902
5546 -1435543
5547 -1427607
5548 -1217368
5549 -1147935
5550 -1216361
5551 -1338707
5552 -1214262
5553  -986329
5554 -1071460
5555 -1192774
5556 -1170386
5557 -1001798
5558  -882301
5559 -1046643
5560 -1107402
5561  -917270
5562  -804009
5563  -826453
5564  -978256
5565  -929387
5566  -683203
5567  -707695
5568  -831647
5569  -831878
5570  -691223
5571  -530036
5572  -652114
5573  -765553
5574  -601759
5575  -482672
5576  -463480
5577  -616750
5578  -629060
5579  -370014
5580  -329539
5581  -455322
5582  -501386
5583  -387652
5584  -187366
5585  -271730
5586  -430816
5587  -303271
5588  -154751
5589  -107442
5590  -234760
5591  -305943
5592   -74559
5593    31305
5594   -78942
5595  -151157
5596   -95045
5597   131684
5598   112962
5599   -65756
5600    -6532
5601   151739
5602   250759
5603   160117
5604    30713
5605   221513
5606   370212
5607   289977
5608   195617
5609   218859
5610   427651
5611   476275
5612   308809
5613   319671
5614   461266
5615   585293
5616   533662
5617   374984
5618   503504
5619   690689
5620   655327
5621   561966
5622   525651
5623   731790
5624   853673
5625   671411
5626   635062
5627   778274
5628   908851
5629   895052
5630   727446
5631   797200
5632   999123
5633  1002307
5634   929767
5635   868194
5636  1017856
5637  1182175
5638  1057568
5639   977338
5640  1058161
5641  1212343
5642  1272990
5643  1092240
5644  1104379
5645  1312019
5646  1362403
5647  1286883
5648  1191738
5649  1303443
5650  1511847
5651  1407743
5652  1308172
5653  1374621
5654  1513114
5655  1611559
5656  1463234
5657  1421922
5658  1614820
5659  1682079
5660  1638532
5661  1532571
5662  1588706
5663  1810655
5664  1773568
5665  1651233
5666  1681177
5667  1823416
5668  1952465
5669  1817181
5670  1718521
5671  1893805
5672  2009920
5673  1987362
5674  1875307
5675  1886004
5676  2112308
5677  2127998
5678  2007111
5679  1997309
5680  2104839
5681  2263697
5682  2173895
5683  2042435
5684  2184959
5685  2320613
5686  2327907
5687  2225244
5688  2190514
5689  2400871
5690  2460936
5691  2339168
5692  2310062
5693  2389824
5694  2558373
5695  2525906
5696  2365054
5697  2473012
5698  2621148
5699  2670626
5700  2570489
5701  2483915
5702  2665746
5703  2793445
5704  2679654
5705  2622440
5706  2669486
5707  2856622
5708  2887585
5709  2701566
5710  2749321
5711  2906074
5712  2982778
5713  2897991
5714  2784479
5715  2924429
5716  3093565
5717  3019072
5718  2946965
5719  2958483
5720  3129564
5721  3212991
5722  3055246
5723  3025358
5724  3173974
5725  3267702
5726  3241491
5727  3106177
5728  3188740
5729  3394675
5730  3364387
5731  3269266
5732  3231373
5733  3375231
5734  3532608
5735  3372292
5736  3311454
5737  3435783
5738  3563021
5739  3576329
5740  3431291
5741  3454293
5742  3664760
5743  3675019
5744  3584394
5745  3524740
5746  3632480
5747  3816624
5748  3720702
5749  3602492
5750  3705658
5751  3852715
5752  3893049
5753  3743724
5754  3706494
5755  3917320
5756  3970328
5757  3894756
5758  3817350
5759  3887980
5760  4088531
5761  4041124
5762  3917167
5763  3975222
5764  4084029
5765  4182722
5766  4068998
5767  3990426
5768  4156354
5769  4248892
5770  4213243
5771  4119950
5772  4142940
5773  4349164
5774  4341557
5775  4211656
5776  4236777
5777  4346324
5778  4455994
5779  4372095
5780  4259131
5781  4408654
5782  4524720
5783  4506183
5784  4413410
5785  4389116
5786  4582298
5787  4639782
5788  4510029
5789  4481677
5790  4571447
5791  4728983
5792  4695046
5793  4533548
5794  4627661
5795  4774713
5796  4783739
5797  4693235
5798  4633108
5799  4806985
5800  4894472
5801  4791458
5802  4762766
5803  4815617
5804  4960973
5805  4974474
5806  4817642
5807  4867148
5808  5008742
5809  5037026
5810  4987348
5811  4885341
5812  5027344
5813  5174874
5814  5074094
5815  5005503
5816  5042387
5817  5192927
5818  5248741
5819  5082892
5820  5081725
5821  5231719
5822  5302221
5823  5258425
5824  5142153
5825  5238512
5826  5407469
5827  5349112
5828  5261222
5829  5274206
5830  5396099
5831  5505389
5832  5356645
5833  5311673
5834  5455880
5835  5541128
5836  5525024
5837  5387993
5838  5442201
5839  5633485
5840  5601230
5841  5502363
5842  5491803
5843  5598333
5844  5738280
5845  5626697
5846  5541885
5847  5651338
5848  5756169
5849  5770153
5850  5633388
5851  5631032
5852  5821042
5853  5847927
5854  5766491
5855  5718900
5856  5798032
5857  5951339
5858  5884333
5859  5759499
5860  5851401
5861  5960118
5862  6012710
5863  5891922
5864  5833323
5865  6011450
5866  6089919
5867  6005811
5868  5937833
5869  5981727
5870  6145555
5871  6128504
5872  5983633
5873  6027327
5874  6146526
5875  6237885
5876  6148091
5877  6025175
5878  6177575
5879  6292815
5880  6237802
5881  6150059
5882  6152873
5883  6321996
5884  6353509
5885  6221861
5886  6223356
5887  6318386
5888  6421301
5889  6378802
5890  6241267
5891  6341824
5892  6467809
5893  6444777
5894  6370446
5895  6330234
5896  6487059
5897  6575377
5898  6439842
5899  6397382
5900  6490193
5901  6605438
5902  6590394
5903  6441361
5904  6490336
5905  6641330
5906  6654015
5907  6581221
5908  6508850
5909  6627741
5910  6749231
5911  6647315
5912  6586091
5913  6630685
5914  6754779
5915  6788271
5916  6644493
5917  6643278
5918  6790464
5919  6841784
5920  6779369
5921  6686223
5922  6768326
5923  6914253
5924  6835983
5925  6754419
5926  6785329
5927  6899935
5928  6973716
5929  6834726
5930  6808305
5931  6933693
5932  6999906
5933  6959586
5934  6859074
5935  6889676
5936  7054690
5937  7032936
5938  6934738
5939  6933656
5940  7033979
5941  7138500
5942  7019453
5943  6941961
5944  7055384
5945  7138559
5946  7123835
5947  7017324
5948  7019188
5949  7191578
5950  7190231
5951  7093970
5952  7076674
5953  7139846
5954  7277432
5955  7188959
5956  7070386
5957  7171429
5958  7268518
5959  7292319
5960  7186784
5961  7135584
5962  7297528
5963  7343999
5964  7249845
5965  7206670
5966  7249704
5967  7389023
5968  7353854
5969  7223460
5970  7286423
5971  7389657
5972  7416299
5973  7354544
5974  7255991
5975  7386185
5976  7471076
5977  7387157
5978  7328329
5979  7341323
5980  7490514
5981  7505102
5982  7358701
5983  7373494
5984  7485359
5985  7548264
5986  7469796
5987  7354389
5988  7470187
5989  7589886
5990  7527521
5991  7452164
5992  7444136
5993  7577951
5994  7636562
5995  7500162
5996  7459302
5997  7556316
5998  7631494
5999  7613561
6000  7479500
6001  7533430
6002  7670262
6003  7649408
6004  7569573
6005  7524818
6006  7641296
6007  7738563
6008  7603638
6009  7554062
6010  7628359
6011  7716909
6012  7722786
6013  7581208
6014  7603529
6015  7743842
6016  7750244
6017  7668725
6018  7610526
6019  7689011
6020  7818194
6021  7726712
6022  7638242
6023  7683886
6024  7789706
6025  7823966
6026  7692849
6027  7651744
6028  7796319
6029  7825819
6030  7766163
6031  7685793
6032  7723940
6033  7876227
6034  7831101
6035  7712065
6036  7733784
6037  7828353
6038  7902127
6039  7787148
6040  7706189
6041  7829064
6042  7892414
6043  7857234
6044  7763435
6045  7762251
6046  7914356
6047  7914566
6048  7792082
6049  7781179
6050  7853168
6051  7943424
6052  7874947
6053  7760915
6054  7852813
6055  7939109
6056  7924318
6057  7835549
6058  7790846
6059  7927931
6060  7962774
6061  7855473
6062  7819712
6063  7879053
6064  7979264
6065  7949531
6066  7812811
6067  7873965
6068  7964604
6069  7971886
6070  7893010
6071  7813763
6072  7938521
6073  8007469
6074  7911997
6075  7858804
6076  7889997
6077  7998676
6078  7992374
6079  7853542
6080  7873824
6081  7976226
6082  8002830
6083  7945411
6084  7845566
6085  7933615
6086  8034189
6087  7961935
6088  7887248
6089  7888374
6090  7992231
6091  8029604
6092  7889460
6093  7878023
6094  7968696
6095  8006794
6096  7973583
6097  7864467
6098  7923063
6099  8036516
6100  7979292
6101  7899523
6102  7883487
6103  7972323
6104  8041618
6105  7922629
6106  7866864
6107  7951205
6108  8015694
6109  7993575
6110  7875417
6111  7891148
6112  8019498
6113  7995970
6114  7906329
6115  7862040
6116  7947671
6117  8043887
6118  7943043
6119  7868618
6120  7925445
6121  7997388
6122  7996972
6123  7876047
6124  7849720
6125  7977862
6126  7990450
6127  7915154
6128  7858899
6129  7899088
6130  8020311
6131  7950892
6132  7842367
6133  7877042
6134  7954541
6135  7978930
6136  7878634
6137  7818657
6138  7939615
6139  7978652
6140  7908433
6141  7834321
6142  7840148
6143  7965167
6144  7945332
6145  7815132
6146  7833362
6147  7901767
6148  7965783
6149  7875953
6150  7770989
6151  7871816
6152  7942576
6153  7881274
6154  7799350
6155  7787452
6156  7907084
6157  7916572
6158  7792926
6159  7777481
6160  7834564
6161  7909570
6162  7853873
6163  7720546
6164  7787103
6165  7875000
6166  7849310
6167  7767682
6168  7717230
6169  7831699
6170  7871153
6171  7765996
6172  7713104
6173  7760101
6174  7836668
6175  7814489
6176  7674077
6177  7696850
6178  7806613
6179  7796551
6180  7728837
6181  7648815
6182  7728656
6183  7817439
6184  7718704
6185  7650336
6186  7667114
6187  7742858
6188  7755430
6189  7620195
6190  7618543
6191  7711463
6192  7735823
6193  7667529
6194  7575817
6195  7623769
6196  7727953
6197  7657170
6198  7576093
6199  7566256
6200  7643517
6201  7693503
6202  7562725
6203  7519666
6204  7604083
6205  7637732
6206  7604107
6207  7485213
6208  7507271
6209  7628309
6210  7592125
6211  7500198
6212  7474456
6213  7534675
6214  7602545
6215  7495825
6216  7419960
6217  7487046
6218  7542788
6219  7522009
6220  7406373
6221  7394382
6222  7503675
6223  7503192
6224  7405934
6225  7361919
6226  7405857
6227  7486938
6228  7417640
6229  7308235
6230  7362485
6231  7418628
6232  7425028
6233  7331473
6234  7275182
6235  7380924
6236  7396358
6237  7306960
6238  7244692
6239  7267235
6240  7360271
6241  7319532
6242  7205138
6243  7226258
6244  7295093
6245  7311041
6246  7222708
6247  7133976
6248  7226193
6249  7286378
6250  7207682
6251  7128171
6252  7124171
6253  7223801
6254  7210940
6255  7093827
6256  7088249
6257  7150933
6258  7173376
6259  7112793
6260  7008805
6261  7065140
6262  7143803
6263  7076587
6264  7000668
6265  6976426
6266  7071650
6267  7089811
6268  6970539
6269  6928284
6270  6982241
6271  7040286
6272  6999134
6273  6864842
6274  6908287
6275  6992204
6276  6957634
6277  6880288
6278  6814287
6279  6899910
6280  6946738
6281  6843655
6282  6781610
6283  6816968
6284  6869701
6285  6866126
6286  6743409
6287  6730371
6288  6824332
6289  6815049
6290  6743257
6291  6659723
6292  6710083
6293  6794980
6294  6714264
6295  6627557
6296  6651077
6297  6713233
6298  6718285
6299  6589399
6300  6552367
6301  6638296
6302  6647016
6303  6590152
6304  6499737
6305  6525142
6306  6625077
6307  6562401
6308  6466624
6309  6458413
6310  6517213
6311  6553961
6312  6443798
6313  6367922
6314  6444457
6315  6479798
6316  6436118
6317  6343149
6318  6327720
6319  6440242
6320  6405414
6321  6305919
6322  6272637
6323  6309731
6324  6373230
6325  6291775
6326  6197061
6327  6245227
6328  6287757
6329  6276097
6330  6183624
6331  6125150
6332  6223179
6333  6230016
6334  6135781
6335  6080833
6336  6110827
6337  6173494
6338  6124074
6339  6015732
6340  6043422
6341  6091178
6342  6082521
6343  5993235
6344  5924750
6345  6007856
6346  6045473
6347  5953476
6348  5896857
6349  5892108
6350  5973670
6351  5952007
6352  5822488
6353  5826079
6354  5880834
6355  5897516
6356  5823986
6357  5721800
6358  5785299
6359  5845085
6360  5777290
6361  5701323
6362  5685641
6363  5744858
6364  5759637
6365  5633977
6366  5607370
6367  5654739
6368  5677387
6369  5627735
6370  5533764
6371  5556407
6372  5626012
6373  5576063
6374  5501046
6375  5450873
6376  5513670
6377  5551180
6378  5436466
6379  5380761
6380  5427807
6381  5466489
6382  5429703
6383  5321190
6384  5311109
6385  5397612
6386  5360952
6387  5289568
6388  5233014
6389  5279127
6390  5335459
6391  5242959
6392  5166383
6393  5183090
6394  5238986
6395  5229120
6396  5105045
6397  5085404
6398  5157801
6399  5149546
6400  5077385
6401  5010354
6402  5027554
6403  5105188
6404  5030230
6405  4941657
6406  4945903
6407  4985786
6408  5001650
6409  4905374
6410  4828829
6411  4906685
6412  4925578
6413  4861958
6414  4782820
6415  4776116
6416  4855584
6417  4815934
6418  4713691
6419  4697954
6420  4742416
6421  4771713
6422  4682523
6423  4596900
6424  4653974
6425  4684206
6426  4635093
6427  4552936
6428  4513824
6429  4598369
6430  4589616
6431  4487343
6432  4453756
6433  4479249
6434  4530731
6435  4462136
6436  4357432
6437  4382901
6438  4438996
6439  4410488
6440  4318918
6441  4263913
6442  4338860
6443  4356008
6444  4263344
6445  4197991
6446  4209847
6447  4273313
6448  4235387
6449  4113375
6450  4116029
6451  4169843
6452  4168518
6453  4098304
6454  4008216
6455  4060371
6456  4105976
6457  4028693
6458  3953270
6459  3941771
6460  4004886
6461  3993088
6462  3877860
6463  3855084
6464  3911146
6465  3911738
6466  3846037
6467  3751826
6468  3789483
6469  3846683
6470  3777361
6471  3699668
6472  3678245
6473  3728014
6474  3748898
6475  3639898
6476  3584766
6477  3632721
6478  3650909
6479  3610890
6480  3500419
6481  3504206
6482  3579927
6483  3524950
6484  3449000
6485  3407054
6486  3448250
6487  3477369
6488  3396245
6489  3325005
6490  3351032
6491  3372238
6492  3359299
6493  3249910
6494  3225249
6495  3288093
6496  3279522
6497  3202627
6498  3145500
6499  3150186
6500  3218207
6501  3143496
6502  3051323
6503  3063972
6504  3107001
6505  3097796
6506  2994900
6507  2945345
6508  3008045
6509  3011002
6510  2939991
6511  2876590
6512  2874677
6513  2930185
6514  2892907
6515  2792291
6516  2787309
6517  2815148
6518  2826861
6519  2751402
6520  2667479
6521  2717575
6522  2745870
6523  2677095
6524  2607612
6525  2584582
6526  2657254
6527  2632644
6528  2518830
6529  2504081
6530  2530346
6531  2549175
6532  2491619
6533  2391996
6534  2426180
6535  2457059
6536  2413138
6537  2348257
6538  2298270
6539  2361429
6540  2366710
6541  2261674
6542  2215725
6543  2239475
6544  2265682
6545  2228212
6546  2110339
6547  2127228
6548  2185358
6549  2159334
6550  2075820
6551  2013896
6552  2063368
6553  2092395
6554  1996794
6555  1923841
6556  1948001
6557  1984854
6558  1967979
6559  1850109
6560  1830730
6561  1896700
6562  1878710
6563  1810155
6564  1730784
6565  1764526
6566  1806509
6567  1734039
6568  1657299
6569  1653379
6570  1696250
6571  1692290
6572  1586415
6573  1547861
6574  1594492
6575  1584488
6576  1539855
6577  1444301
6578  1460300
6579  1520725
6580  1471643
6581  1391157
6582  1357877
6583  1398137
6584  1412974
6585  1312215
6586  1246026
6587  1290697
6588  1323776
6589  1273293
6590  1175380
6591  1164579
6592  1231977
6593  1197461
6594  1109251
6595  1066298
6596  1092790
6597  1132298
6598  1062086
6599   958253
6600   998401
6601  1029894
6602  1000358
6603   910969
6604   860047
6605   924581
6606   926260
6607   845469
6608   786915
6609   796114
6610   850977
6611   796570
6612   693582
6613   697201
6614   730453
6615   719115
6616   641957
6617   570492
6618   624486
6619   644738
6620   574435
6621   510759
6622   497363
6623   551831
6624   526349
6625   417254
6626   406768
6627   429659
6628   442472
6629   372191
6630   285441
6631   327923
6632   364982
6633   301603
6634   229371
6635   207475
6636   249650
6637   245739
6638   147305
6639   112918
6640   137899
6641   153564
6642   106232
6643     9475
6644    27513
6645    70974
6646    28602
6647   -43823
6648   -86900
6649   -48049
6650   -20580
6651  -115187
6652  -171423
6653  -159193
6654  -129532
6655  -158645
6656  -256728
6657  -269444
6658  -221056
6659  -251227
6660  -310983
6661  -377250
6662  -346182
6663  -307258
6664  -386771
6665  -452371
6666  -447698
6667  -419489
6668  -433513
6669  -525611
6670  -558120
6671  -512948
6672  -515787
6673  -576245
6674  -654497
6675  -636244
6676  -588461
6677  -651393
6678  -728257
6679  -744529
6680  -716100
6681  -698754
6682  -792618
6683  -851663
6684  -808545
6685  -792290
6686  -844580
6687  -918709
6688  -936753
6689  -876594
6690  -906354
6691 -1003408
6692 -1020188
6693  -997428
6694  -973725
6695 -1051866
6696 -1132091
6697 -1093185
6698 -1070629
6699 -1109663
6700 -1187388
6701 -1227018
6702 -1159743
6703 -1177599
6704 -1259406
6705 -1295479
6706 -1286053
6707 -1246119
6708 -1304317
6709 -1405442
6710 -1378382
6711 -1351398
6712 -1376786
6713 -1448663
6714 -1498238
6715 -1443868
6716 -1435422
6717 -1526831
6718 -1571029
6719 -1567627
6720 -1520533
6721 -1569723
6722 -1669094
6723 -1661466
6724 -1634457
6725 -1640492
6726 -1695545
6727 -1767300
6728 -1732351
6729 -1705588
6730 -1769639
6731 -1842870
6732 -1850997
6733 -1812790
6734 -1812559
6735 -1922987
6736 -1928798
6737 -1900388
6738 -1894282
6739 -1952554
6740 -2035376
6741 -2012729
6742 -1974719
6743 -2023214
6744 -2089418
6745 -2119675
6746 -2084601
6747 -2071253
6748 -2160639
6749 -2204745
6750 -2185328
6751 -2166484
6752 -2192818
6753 -2292888
6754 -2297016
6755 -2240922
6756 -2272431
6757 -2341478
6758 -2379884
6759 -2350979
6760 -2328287
6761 -2402729
6762 -2468570
6763 -2445972
6764 -2429287
6765 -2448737
6766 -2533207
6767 -2557391
6768 -2508691
6769 -2515270
6770 -2588289
6771 -2647505
6772 -2629878
6773 -2585921
6774 -2641471
6775 -2717952
6776 -2710619
6777 -2686050
6778 -2691201
6779 -2771445
6780 -2819285
6781 -2766751
6782 -2772304
6783 -2827327
6784 -2888283
6785 -2884173
6786 -2842929
6787 -2879340
6788 -2961223
6789 -2968403
6790 -2947995
6791 -2932442
6792 -2995011
6793 -3064602
6794 -3032204
6795 -3017345
6796 -3059758
6797 -3127430
6798 -3141900
6799 -3089507
6800 -3099034
6801 -3190505
6802 -3211548
6803 -3190731
6804 -3183089
6805 -3229088
6806 -3309730
6807 -3281778
6808 -3255670
6809 -3290875
6810 -3356795
6811 -3394677
6812 -3339650
6813 -3336364
6814 -3416295
6815 -3450767
6816 -3445386
6817 -3410781
6818 -3453347
6819 -3543887
6820 -3529525
6821 -3499548
6822 -3512307
6823 -3579666
6824 -3626806
6825 -3586957
6826 -3559855
6827 -3631503
6828 -3684410
6829 -3684233
6830 -3648212
6831 -3660793
6832 -3751184
6833 -3766687
6834 -3730412
6835 -3733951
6836 -3787765
6837 -3850883
6838 -3826303
6839 -3786266
6840 -3845832
6841 -3900845
6842 -3915740
6843 -3883025
6844 -3877884
6845 -3967228
6846 -3998075
6847 -3961685
6848 -3955408
6849 -3994249
6850 -4063788
6851 -4060443
6852 -4008326
6853 -4054435
6854 -4116523
6855 -4143848
6856 -4115611
6857 -4083096
6858 -4165232
6859 -4217081
6860 -4184032
6861 -4166635
6862 -4192423
6863 -4271746
6864 -4279161
6865 -4234117
6866 -4251262
6867 -4313138
6868 -4354475
6869 -4330458
6870 -4293909
6871 -4355460
6872 -4428726
6873 -4400026
6874 -4370881
6875 -4386030
6876 -4464471
6877 -4504563
6878 -4452878
6879 -4442310
6880 -4504743
6881 -4557500
6882 -4546804
6883 -4501282
6884 -4539411
6885 -4619446
6886 -4611745
6887 -4586371
6888 -4577670
6889 -4644386
6890 -4702748
6891 -4658751
6892 -4632041
6893 -4693150
6894 -4750917
6895 -4750249
6896 -4695712
6897 -4721280
6898 -4800022
6899 -4811492
6900 -4781829
6901 -4774598
6902 -4817652
6903 -4886898
6904 -4858460
6905 -4824257
6906 -4860721
6907 -4917377
6908 -4944397
6909 -4900749
6910 -4902018
6911 -4973401
6912 -4994831
6913 -4979527
6914 -4941693
6915 -4993340
6916 -5058097
6917 -5053372
6918 -5017316
6919 -5032171
6920 -5087501
6921 -5125535
6922 -5093119
6923 -5066288
6924 -5135875
6925 -5174066
6926 -5167459
6927 -5134824
6928 -5150832
6929 -5228773
6930 -5230499
6931 -5183738
6932 -5202499
6933 -5256473
6934 -5296850
6935 -5265643
6936 -5233723
6937 -5284963
6938 -5335004
6939 -5335891
6940 -5309618
6941 -5314258
6942 -5377478
6943 -5401440
6944 -5356919
6945 -5364950
6946 -5398694
6947 -5452281
6948 -5439195
6949 -5395342
6950 -5428333
6951 -5492308
6952 -5505150
6953 -5474823
6954 -5454389
6955 -5521576
6956 -5559347
6957 -5524956
6958 -5507010
6959 -5547030
6960 -5589131
6961 -5607084
6962 -5552887
6963 -5576206
6964 -5633843
6965 -5658070
6966 -5623653
6967 -5600703
6968 -5650358
6969 -5702966
6970 -5679471
6971 -5654688
6972 -5672054
6973 -5738969
6974 -5754484
6975 -5701746
6976 -5709020
6977 -5768244
6978 -5788086
6979 -5778498
6980 -5742196
6981 -5778464
6982 -5841763
6983 -5833728
6984 -5800814
6985 -5807676
6986 -5862856
6987 -5896828
6988 -5842644
6989 -5826699
6990 -5886448
6991 -5932072
6992 -5919609
6993 -5872643
6994 -5892104
6995 -5964302
6996 -5967169
6997 -5927641
6998 -5919986
6999 -5968784
7000 -6017298
7001 -5971634
7002 -5946952
7003 -5994971
7004 -6038623
7005 -6049542
7006 -5998672
7007 -5994883
7008 -6066341
7009 -6085752
7010 -6046690
7011 -6040660
7012 -6057046
7013 -6122254
7014 -6108974
7015 -6074938
7016 -6088718
7017 -6142947
7018 -6159519
7019 -6120263
7020 -6103980
7021 -6173171
7022 -6196644
7023 -6170530
7024 -6138703
7025 -6172159
7026 -6225088
7027 -6217977
7028 -6176597
7029 -6192282
7030 -6234960
7031 -6261673
7032 -6225958
7033 -6196686
7034 -6252795
7035 -6295495
7036 -6279317
7037 -6242453
7038 -6253028
7039 -6308544
7040 -6323034
7041 -6280597
7042 -6272561
7043 -6322197
7044 -6348875
7045 -6334521
7046 -6291815
7047 -6333454
7048 -6372202
7049 -6374303
7050 -6341453
7051 -6332126
7052 -6383252
7053 -6413442
7054 -6371431
7055 -6359497
7056 -6385616
7057 -6430337
7058 -6424707
7059 -6381004
7060 -6395597
7061 -6447212
7062 -6454112
7063 -6425384
7064 -6395104
7065 -6451289
7066 -6494702
7067 -6454119
7068 -6421768
7069 -6458766
7070 -6495791
7071 -6504688
7072 -6443420
7073 -6445696
7074 -6505510
7075 -6517350
7076 -6503285
7077 -6467735
7078 -6501114
7079 -6555194
7080 -6525264
7081 -6497514
7082 -6505972
7083 -6544821
7084 -6566274
7085 -6521088
7086 -6504356
7087 -6555509
7088 -6584591
7089 -6565233
7090 -6526995
7091 -6545526
7092 -6597034
7093 -6585310
7094 -6547750
7095 -6550394
7096 -6582801
7097 -6614137
7098 -6579078
7099 -6553986
7100 -6599442
7101 -6622961
7102 -6608856
7103 -6568802
7104 -6579732
7105 -6628892
7106 -6633509
7107 -6602728
7108 -6581381
7109 -6622096
7110 -6653492
7111 -6626318
7112 -6595944
7113 -6616992
7114 -6655923
7115 -6654270
7116 -6624759
7117 -6611124
7118 -6649284
7119 -6674217
7120 -6637505
7121 -6622340
7122 -6642869
7123 -6689328
7124 -6669947
7125 -6628006
7126 -6632855
7127 -6671331
7128 -6696178
7129 -6650643
7130 -6617847
7131 -6673645
7132 -6702727
7133 -6669380
7134 -6640194
7135 -6641833
7136 -6693242
7137 -6696745
7138 -6639418
7139 -6644623
7140 -6688799
7141 -6703710
7142 -6674447
7143 -6637820
7144 -6670207
7145 -6713337
7146 -6689337
7147 -6661744
7148 -6653520
7149 -6693265
7150 -6711086
7151 -6660583
7152 -6656918
7153 -6683789
7154 -6706583
7155 -6701299
7156 -6646620
7157 -6663268
7158 -6704668
7159 -6709122
7160 -6663486
7161 -6642765
7162 -6685898
7163 -6716140
7164 -6667851
7165 -6649047
7166 -6663949
7167 -6704054
7168 -6692372
7169 -6647223
7170 -6642375
7171 -6697588
7172 -6697804
7173 -6658751
7174 -6632617
7175 -6671388
7176 -6694054
7177 -6670854
7178 -6631284
7179 -6647773
7180 -6667196
7181 -6688142
7182 -6638815
7183 -6628458
7184 -6672470
7185 -6675323
7186 -6645329
7187 -6618124
7188 -6631805
7189 -6680309
7190 -6655566
7191 -6616914
7192 -6618994
7193 -6647952
7194 -6661354
7195 -6631083
7196 -6593273
7197 -6629091
7198 -6640845
7199 -6631281
7200 -6590410
7201 -6586654
7202 -6634662
7203 -6632941
7204 -6586471
7205 -6579569
7206 -6600736
7207 -6625506
7208 -6599826
7209 -6562222
7210 -6587970
7211 -6612943
7212 -6599192
7213 -6559272
7214 -6546090
7215 -6593860
7216 -6588645
7217 -6555908
7218 -6534540
7219 -6550017
7220 -6575797
7221 -6563523
7222 -6513676
7223 -6526547
7224 -6555605
7225 -6556472
7226 -6519729
7227 -6493956
7228 -6532556
7229 -6544796
7230 -6507034
7231 -6477875
7232 -6481026
7233 -6514913
7234 -6511235
7235 -6457478
7236 -6461315
7237 -6493802
7238 -6494159
7239 -6467455
7240 -6422995
7241 -6455204
7242 -6482621
7243 -6459534
7244 -6416919
7245 -6416352
7246 -6452410
7247 -6457177
7248 -6402831
7249 -6395004
7250 -6414227
7251 -6426773
7252 -6404960
7253 -6358777
7254 -6381800
7255 -6411930
7256 -6379557
7257 -6353438
7258 -6334207
7259 -6370562
7260 -6374024
7261 -6338414
7262 -6312986
7263 -6327495
7264 -6349150
7265 -6335006
7266 -6290084
7267 -6289761
7268 -6331599
7269 -6311731
7270 -6273949
7271 -6253777
7272 -6274466
7273 -6300605
7274 -6255519
7275 -6220329
7276 -6242391
7277 -6259277
7278 -6251466
7279 -6216099
7280 -6186126
7281 -6227950
7282 -6230904
7283 -6194042
7284 -6159918
7285 -6169943
7286 -6209303
7287 -6174682
7288 -6130573
7289 -6139719
7290 -6159896
7291 -6161399
7292 -6115865
7293 -6086534
7294 -6114196
7295 -6127994
7296 -6095854
7297 -6063486
7298 -6059626
7299 -6104771
7300 -6081849
7301 -6036406
7302 -6026387
7303 -6039962
7304 -6062860
7305 -6022356
7306 -5969047
7307 -6010765
7308 -6021204
7309 -6001490
7310 -5960944
7311 -5951906
7312 -5980967
7313 -5976745
7314 -5924960
7315 -5914598
7316 -5924388
7317 -5941675
7318 -5915430
7319 -5872223
7320 -5878169
7321 -5899634
7322 -5892000
7323 -5851514
7324 -5823897
7325 -5857318
7326 -5861154
7327 -5813749
7328 -5791989
7329 -5800326
7330 -5818977
7331 -5804394
7332 -5744189
7333 -5743612
7334 -5771976
7335 -5764580
7336 -5725467
7337 -5693207
7338 -5710488
7339 -5739144
7340 -5694980
7341 -5669303
7342 -5661186
7343 -5679088
7344 -5663890
7345 -5627402
7346 -5605565
7347 -5633809
7348 -5630048
7349 -5602595
7350 -5565641
7351 -5570551
7352 -5596783
7353 -5567881
7354 -5530510
7355 -5510317
7356 -5532353
7357 -5542194
7358 -5491154
7359 -5463137
7360 -5482636
7361 -5487642
7362 -5469606
7363 -5430621
7364 -5420291
7365 -5451243
7366 -5427107
7367 -5395437
7368 -5367290
7369 -5372279
7370 -5392441
7371 -5360286
7372 -5315286
7373 -5330870
7374 -5333758
7375 -5328204
7376 -5283251
7377 -5260561
7378 -5289274
7379 -5283995
7380 -5241353
7381 -5216633
7382 -5214633
7383 -5245685
7384 -5202762
7385 -5168772
7386 -5161250
7387 -5177159
7388 -5166041
7389 -5126137
7390 -5102688
7391 -5134327
7392 -5119724
7393 -5094601
7394 -5055910
7395 -5052101
7396 -5075759
7397 -5049813
7398 -5004806
7399 -5002840
7400 -5007218
7401 -5006044
7402 -4975695
7403 -4934511
7404 -4951788
7405 -4962592
7406 -4929799
7407 -4898557
7408 -4872738
7409 -4904792
7410 -4885537
7411 -4837825
7412 -4823153
7413 -4833649
7414 -4838982
7415 -4805333
7416 -4754455
7417 -4767457
7418 -4787614
7419 -4753466
7420 -4716988
7421 -4692885
7422 -4715737
7423 -4717999
7424 -4661139
7425 -4649491
7426 -4655916
7427 -4665641
7428 -4637354
7429 -4587655
7430 -4578948
7431 -4600706
7432 -4583760
7433 -4550405
7434 -4511798
7435 -4528851
7436 -4537209
7437 -4500636
7438 -4463997
7439 -4446092
7440 -4474983
7441 -4455095
7442 -4402819
7443 -4399027
7444 -4413656
7445 -4399154
7446 -4364924
7447 -4330958
7448 -4335777
7449 -4357455
7450 -4319547
7451 -4278310
7452 -4265175
7453 -4282827
7454 -4272363
7455 -4222503
7456 -4192928
7457 -4222597
7458 -4209705
7459 -4182710
7460 -4137001
7461 -4140220
7462 -4161001
7463 -4126529
7464 -4090611
7465 -4070593
7466 -4065677
7467 -4081436
7468 -4031645
7469 -3995746
7470 -4007786
7471 -4014176
7472 -3987605
7473 -3950777
7474 -3930073
7475 -3949088
7476 -3929709
7477 -3892191
7478 -3872023
7479 -3867116
7480 -3881444
7481 -3837235
7482 -3796935
7483 -3802459
7484 -3813167
7485 -3785314
7486 -3757206
7487 -3721014
7488 -3737480
7489 -3733951
7490 -3696712
7491 -3663359
7492 -3655677
7493 -3668950
7494 -3641475
7495 -3595868
7496 -3591308
7497 -3597120
7498 -3584381
7499 -3552934
7500 -3508096
7501 -3530429
7502 -3520867
7503 -3488515
7504 -3451098
7505 -3446739
7506 -3452943
7507 -3438876
7508 -3385521
7509 -3369072
7510 -3381302
7511 -3381944
7512 -3344368
7513 -3298490
7514 -3313701
7515 -3319937
7516 -3278334
7517 -3241188
7518 -3222645
7519 -3238494
7520 -3232258
7521 -3182713
7522 -3150072
7523 -3165421
7524 -3154671
7525 -3133841
7526 -3082774
7527 -3079774
7528 -3085457
7529 -3065066
7530 -3026246
7531 -3006824
7532 -3016240
7533 -3018223
7534 -2974096
7535 -2937384
7536 -2928658
7537 -2932974
7538 -2915457
7539 -2874273
7540 -2854379
7541 -2871065
7542 -2847900
7543 -2814910
7544 -2782103
7545 -2780830
7546 -2788831
7547 -2750076
7548 -2710676
7549 -2702783
7550 -2711707
7551 -2702397
7552 -2651105
7553 -2624446
7554 -2636513
7555 -2625253
7556 -2587467
7557 -2558824
7558 -2551522
7559 -2569730
7560 -2523556
7561 -2496481
7562 -2479511
7563 -2489952
7564 -2472709
7565 -2428827
7566 -2392815
7567 -2409240
7568 -2400638
7569 -2373834
7570 -2331770
7571 -2315020
7572 -2333604
7573 -2313941
7574 -2266080
7575 -2237741
7576 -2243571
7577 -2247134
7578 -2199763
7579 -2170764
7580 -2169605
7581 -2178297
7582 -2148164
7583 -2099194
7584 -2083650
7585 -2100368
7586 -2082980
7587 -2038102
7588 -2016127
7589 -2004434
7590 -2008448
7591 -1990946
7592 -1937394
7593 -1940003
7594 -1935499
7595 -1908855
7596 -1872969
7597 -1852522
7598 -1861044
7599 -1857100
7600 -1805938
7601 -1782624
7602 -1768755
7603 -1784349
7604 -1743002
7605 -1702946
7606 -1687028
7607 -1705524
7608 -1688092
7609 -1644926
7610 -1605722
7611 -1623053
7612 -1616929
7613 -1582111
7614 -1544996
7615 -1531280
7616 -1543686
7617 -1523703
7618 -1473927
7619 -1454231
7620 -1452694
7621 -1461110
7622 -1417680
7623 -1373282
7624 -1374573
7625 -1395540
7626 -1352492
7627 -1314703
7628 -1289131
7629 -1302438
7630 -1289519
7631 -1251862
7632 -1210918
7633 -1219507
7634 -1211735
7635 -1190969
7636 -1146294
7637 -1131865
7638 -1135998
7639 -1119033
7640 -1080425
7641 -1051613
7642 -1052516
7643 -1061292
7644 -1014016
7645  -980995
7646  -973909
7647  -978378
7648  -949376
7649  -911826
7650  -886986
7651  -900246
7652  -882318
7653  -843593
7654  -811484
7655  -808763
7656  -822421
7657  -777070
7658  -748173
7659  -727234
7660  -731555
7661  -722983
7662  -678862
7663  -651495
7664  -655787
7665  -645693
7666  -617420
7667  -578778
7668  -562959
7669  -581941
7670  -553395
7671  -500744
7672  -492558
7673  -495337
7674  -481685
7675  -450873
7676  -406258
7677  -419463
7678  -415946
7679  -383260
7680  -342847
7681  -323757
7682  -331472
7683  -320197
7684  -268734
7685  -248699
7686  -244357
7687  -246752
7688  -210539
7689  -173601
7690  -169442
7691  -177192
7692  -150213
7693  -109031
7694   -88446
7695   -92912
7696   -77657
7697   -45016
7698   -12178
7699    -8486
7700   -12756
7701     8910
7702    66089
7703    70982
7704    79033
7705    78230
7706   123575
7707   146577
7708   146963
7709   147471
7710   187017
7711   217150
7712   232369
7713   226482
7714   248316
7715   288916
7716   312579
7717   303278
7718   320363
7719   341189
7720   383055
7721   380421
7722   390268
7723   413874
7724   457214
7725   467580
7726   471385
7727   469501
7728   518507
7729   547638
7730   542476
7731   551288
7732   584866
7733   615503
7734   632589
7735   618774
7736   652491
7737   679821
7738   716004
7739   698489
7740   714420
7741   744425
7742   784561
7743   774994
7744   784819
7745   804844
7746   848526
7747   866972
7748   864983
7749   870787
7750   912480
7751   933042
7752   950561
7753   937246
7754   974942
7755  1013366
7756  1016593
7757  1004114
7758  1033596
7759  1064469
7760  1097613
7761  1079424
7762  1098885
7763  1124541
7764  1161531
7765  1176598
7766  1167747
7767  1181940
7768  1243080
7769  1239496
7770  1241827
7771  1258433
7772  1299342
7773  1326011
7774  1322948
7775  1321614
7776  1354915
7777  1388100
7778  1405467
7779  1390191
7780  1422343
7781  1461046
7782  1473318
7783  1472611
7784  1480533
7785  1504216
7786  1548415
7787  1546433
7788  1552919
7789  1577980
7790  1610458
7791  1628720
7792  1620673
7793  1627301
7794  1670376
7795  1691046
7796  1703644
7797  1704551
7798  1738078
7799  1766559
7800  1774593
7801  1770278
7802  1788629
7803  1822856
7804  1853695
7805  1843495
7806  1848669
7807  1883111
7808  1913606
7809  1916881
7810  1925389
7811  1932474
7812  1978051
7813  1991329
7814  1992154
7815  1998173
7816  2037033
7817  2062791
7818  2066233
7819  2057072
7820  2101329
7821  2119812
7822  2130198
7823  2121207
7824  2150441
7825  2180408
7826  2217620
7827  2195579
7828  2214791
7829  2238839
7830  2277912
7831  2272128
7832  2272798
7833  2294760
7834  2337943
7835  2351278
7836  2345945
7837  2344290
7838  2394369
7839  2418105
7840  2417772
7841  2415534
7842  2451416
7843  2476973
7844  2493683
7845  2476906
7846  2499101
7847  2536635
7848  2557519
7849  2552554
7850  2558342
7851  2588781
7852  2627457
7853  2621255
7854  2626441
7855  2634599
7856  2672239
7857  2684010
7858  2688997
7859  2693140
7860  2737904
7861  2749981
7862  2758328
7863  2748130
7864  2786698
7865  2818735
7866  2823191
7867  2819121
7868  2845704
7869  2868744
7870  2896034
7871  2883839
7872  2896669
7873  2920047
7874  2949059
7875  2949699
7876  2952158
7877  2969886
7878  3018620
7879  3018445
7880  3022502
7881  3023021
7882  3061316
7883  3082639
7884  3088084
7885  3082169
7886  3109847
7887  3135820
7888  3152160
7889  3141526
7890  3157534
7891  3192439
7892  3216118
7893  3202535
7894  3223371
7895  3233690
7896  3278592
7897  3271514
7898  3266483
7899  3278378
7900  3320196
7901  3336565
7902  3337980
7903  3336102
7904  3378875
7905  3389768
7906  3389242
7907  3387519
7908  3414317
7909  3447196
7910  3466743
7911  3443937
7912  3464466
7913  3492620
7914  3518416
7915  3508640
7916  3518018
7917  3540402
7918  3574207
7919  3567559
7920  3572788
7921  3577459
7922  3622175
7923  3632232
7924  3634212
7925  3631728
7926  3670263
7927  3682603
7928  3694079
7929  3683195
7930  3708115
7931  3730837
7932  3750844
7933  3738996
7934  3757401
7935  3775466
7936  3808131
7937  3789874
7938  3802231
7939  3816658
7940  3860132
7941  3852144
7942  3855985
7943  3860683
7944  3898253
7945  3908739
7946  3920151
7947  3917309
7948  3943709
7949  3958616
7950  3967084
7951  3953954
7952  3979676
7953  4001959
7954  4018234
7955  3999307
7956  4030353
7957  4048932
7958  4072713
7959  4063660
7960  4067423
7961  4078193
7962  4121357
7963  4116102
7964  4117140
7965  4128443
7966  4162855
7967  4165646
7968  4168516
7969  4164570
7970  4204453
7971  4212048
7972  4228049
7973  4212792
7974  4241454
7975  4262813
7976  4273766
7977  4249593
7978  4267787
7979  4296696
7980  4323855
7981  4307475
7982  4316233
7983  4334855
7984  4370896
7985  4361957
7986  4364407
7987  4364740
7988  4407523
7989  4406871
7990  4408825
7991  4407192
7992  4438726
7993  4452093
7994  4457992
7995  4440743
7996  4481028
7997  4491996
7998  4503681
7999  4496574
8000  4507735
8001  4522563
8002  4551068
8003  4530444
8004  4547699
8005  4557266
8006  4597650
8007  4585092
8008  4585496
8009  4589030
8010  4630868
8011  4628169
8012  4628766
8013  4616515
8014  4656203
8015  4665321
8016  4672666
8017  4661499
8018  4690062
8019  4695594
8020  4715937
8021  4694481
8022  4713053
8023  4724636
8024  4753223
8025  4739809
8026  4754811
8027  4759504
8028  4803000
8029  4780666
8030  4796685
8031  4790079
8032  4834559
8033  4823936
8034  4824932
8035  4815511
8036  4855701
8037  4853194
8038  4871407
8039  4853943
8040  4880421
8041  4894068
8042  4904060
8043  4886148
8044  4909578
8045  4912221
8046  4949100
8047  4928321
8048  4935071
8049  4937147
8050  4981930
8051  4960269
8052  4972843
8053  4954642
8054  5004426
8055  4990549
8056  5010917
8057  4986927
8058  5025526
8059  5026329
8060  5043700
8061  5020713
8062  5053116
8063  5053708
8064  5085196
8065  5048194
8066  5070408
8067  5074697
8068  5102720
8069  5082731
8070  5101398
8071  5093430
8072  5141075
8073  5116009
8074  5137497
8075  5117537
8076  5152048
8077  5148992
8078  5158815
8079  5142689
8080  5186303
8081  5172240
8082  5198582
8083  5170345
8084  5194336
8085  5195674
8086  5226451
8087  5190051
8088  5228429
8089  5208250
8090  5251054
8091  5216253
8092  5250067
8093  5222349
8094  5274259
8095  5240328
8096  5279343
8097  5232980
8098  5301660
8099  5269931
8100  5303608
8101  5254178
8102  5315847
8103  5292916
8104  5334181
8105  5264604
8106  5338523
8107  5292102
8108  5372928
8109  5288729
8110  5369354
8111  5299564
8112  5403998
8113  5289701
8114  5401836
8115  5288227
8116  5461933
8117  5274171
8118  5493850
8119  5190369
8120  5688547
8121  4653856
$$ Imaginary data points
##PAGE= N=2
##DATA TABLE= (X++(I..I)), XYDATA
0 -9673344
1 -18069030
2 -12630257
3 -10321735
4 -10779302
5 -13659927
6 -12554895
7 -8658677
8 -9680499
9 -12434627
10 -13340813
11 -12286372
12 -9566082
13 -12144568
14 -14560514
15 -12707336
16 -11508524
17 -11710321
18 -14153765
19 -14783083
20 -10588825
21 -10369973
22 -12920548
23 -14371700
24 -13639176
25 -11191193
26 -13349285
27 -16088424
28 -13719156
29 -12176250
30 -12013307
31 -14021545
32 -15539718
33 -12759268
34 -12269236
35 -14434723
36 -15626860
37 -15415024
38 -12294216
39 -12998967
40 -16237825
41 -15100815
42 -13547964
43 -13291892
44 -15099178
45 -16994291
46 -13979216
47 -12860550
48 -15181955
49 -16392628
50 -16370263
51 -13626161
52 -13784995
53 -17394942
54 -16790420
55 -14656967
56 -13532275
57 -15125209
58 -18445348
59 -16121588
60 -13404607
61 -15109375
62 -17345123
63 -18280048
64 -15285185
65 -13860695
66 -17489482
67 -17914008
68 -16504120
69 -15364232
70 -15786112
71 -18497032
72 -17058317
73 -14834097
74 -16266309
75 -17704891
76 -18750713
77 -16588951
78 -14638804
79 -18048824
80 -19449045
81 -17781471
82 -15799357
83 -15829035
84 -19748544
85 -19475712
86 -15893726
87 -16301837
88 -17998996
89 -19571578
90 -17872924
91 -15373475
92 -18302179
93 -20252996
94 -18925963
95 -17258915
96 -16397807
97 -19599360
98 -20444062
99 -17389877
100 -17013057
101 -18087922
102 -20089240
103 -19656010
104 -16596443
105 -18608496
106 -21198976
107 -20323269
108 -18430414
109 -17042402
110 -19971028
111 -21302036
112 -17726456
113 -16883871
114 -18597840
115 -21380436
116 -21682391
117 -17889577
118 -18297877
119 -21089784
120 -21163474
121 -19642059
122 -17217995
123 -19280590
124 -22308223
125 -20120386
126 -18535514
127 -19095276
128 -21187916
129 -22233184
130 -18963545
131 -18940003
132 -21796508
133 -21918247
134 -20525993
135 -18039644
136 -19274814
137 -22657307
138 -21165287
139 -19453836
140 -19799968
141 -21965140
142 -23825321
143 -20312730
144 -18441951
145 -21190527
146 -22573663
147 -22067442
148 -19338997
149 -19623817
150 -23371025
151 -22398603
152 -19949362
153 -19728907
154 -21621042
155 -24308796
156 -21762763
157 -19365462
158 -21538754
159 -22977283
160 -23033311
161 -20522332
162 -19469451
163 -23104067
164 -23591599
165 -21547997
166 -20553592
167 -21500358
168 -24667145
169 -23074347
170 -19770726
171 -21409476
172 -23458093
173 -24015035
174 -21509462
175 -19554349
176 -23004428
177 -24370716
178 -22544253
179 -21362213
180 -21408760
181 -24398526
182 -24188183
183 -21095447
184 -21685959
185 -23067938
186 -24031236
187 -22705439
188 -20333199
189 -23099336
190 -25119656
191 -23420327
192 -21764384
193 -21348661
194 -24411588
195 -24976126
196 -21481212
197 -21640106
198 -23558168
199 -24969270
200 -24078929
201 -21066694
202 -22772308
203 -25232765
204 -24094999
205 -22512197
206 -21425662
207 -24113121
208 -25935725
209 -22827028
210 -21942222
211 -23448402
212 -25175022
213 -25088578
214 -21792824
215 -22464726
216 -25181309
217 -24575483
218 -23237984
219 -21946219
220 -23950181
221 -26332540
222 -23800232
223 -22577012
224 -23733813
225 -25152102
226 -25466542
227 -22163101
228 -22073193
229 -25328620
230 -25522842
231 -24135500
232 -22229084
233 -23728661
234 -26961271
235 -24702694
236 -22394471
237 -23296035
238 -25158445
239 -26335185
240 -23239874
241 -22072750
242 -25048724
243 -25741191
244 -24845928
245 -22949224
246 -23414532
247 -26870666
248 -25710172
249 -23094259
250 -23106109
251 -24618839
252 -26680998
253 -24257512
254 -22042486
255 -24825681
256 -26340322
257 -25698694
258 -23368648
259 -22767890
260 -26292463
261 -26171783
262 -23696150
263 -23618243
264 -24738642
265 -26853961
266 -25106526
267 -22284836
268 -24338798
269 -26184343
270 -26112441
271 -24153272
272 -22753098
273 -26105846
274 -27030337
275 -24298891
276 -23249866
277 -24002388
278 -26746024
279 -26134241
280 -22816758
281 -24127437
282 -26254671
283 -26504102
284 -24708870
285 -22588746
286 -25408291
287 -27317506
288 -25034468
289 -23494735
290 -23503900
291 -26321402
292 -26943332
293 -23460701
294 -23599886
295 -25842279
296 -26857610
297 -25710239
298 -22887293
299 -24657058
300 -27097470
301 -25378711
302 -23832884
303 -23570617
304 -26063642
305 -27447545
306 -24140338
307 -23469474
308 -25449128
309 -26633877
310 -26059559
311 -22988866
312 -23919562
313 -27095539
314 -26254599
315 -24483657
316 -23375621
317 -25319058
318 -27578931
319 -24665077
320 -23150280
321 -24958270
322 -26481723
323 -26571959
324 -23482844
325 -23452604
326 -26770190
327 -26600386
328 -24970010
329 -23449451
330 -24551452
331 -27417065
332 -25357230
333 -23106898
334 -24223656
335 -25920173
336 -27044135
337 -24477112
338 -23322659
339 -26251265
340 -26521641
341 -25047721
342 -23484549
343 -23927944
344 -26995091
345 -25822223
346 -23392842
347 -24163132
348 -25637744
349 -27053571
350 -24843908
351 -22842931
352 -25537804
353 -26579648
354 -25327482
355 -23568126
356 -23367710
357 -26594649
358 -26340334
359 -23647971
360 -23884165
361 -25209367
362 -26881347
363 -25225690
364 -22469659
365 -24655046
366 -26492503
367 -25776490
368 -23921462
369 -22862529
370 -25942802
371 -26760812
372 -24014608
373 -23487753
374 -24416587
375 -26425809
376 -25760075
377 -22723175
378 -24112490
379 -26185232
380 -25804343
381 -24169605
382 -22542759
383 -25129940
384 -26671001
385 -24100583
386 -23154681
387 -23970836
388 -26204318
389 -26248793
390 -22735854
391 -23215132
392 -25638467
393 -25764889
394 -24308074
395 -22195326
396 -24302777
397 -26691839
398 -24502962
399 -23029639
400 -23340728
401 -25495513
402 -26491582
403 -23102324
404 -22510510
405 -24885830
406 -25616832
407 -24650112
408 -21994415
409 -23202521
410 -26420231
411 -25137084
412 -23297770
413 -22872204
414 -24497858
415 -26201449
416 -23270772
417 -21919971
418 -24124975
419 -25300953
420 -24984795
421 -22379206
422 -22575978
423 -25755820
424 -24930436
425 -22932310
426 -22275223
427 -23706183
428 -26182178
429 -23948508
430 -21698559
431 -23310618
432 -24792717
433 -25088245
434 -22504522
435 -21595683
436 -24854180
437 -25055403
438 -23073082
439 -21933848
440 -22783099
441 -25675146
442 -24268209
443 -21496085
444 -22607193
445 -24260527
446 -25029662
447 -22670292
448 -20697441
449 -23646411
450 -24926470
451 -23413560
452 -21935731
453 -21991773
454 -24933634
455 -24476098
456 -21343978
457 -21699439
458 -23298407
459 -24633502
460 -23091046
461 -20536428
462 -22766801
463 -24589142
464 -23441498
465 -21824316
466 -21073825
467 -23821299
468 -24462877
469 -21525845
470 -21180406
471 -22403595
472 -23981267
473 -23257303
474 -20421374
475 -21979440
476 -24217443
477 -23257843
478 -21428922
479 -20264988
480 -22931780
481 -24419801
482 -21460012
483 -20568131
484 -21777759
485 -23536508
486 -23406743
487 -20214270
488 -20654563
489 -23086525
490 -23097992
491 -21913382
492 -19984233
493 -21560479
494 -23926004
495 -21826049
496 -20360023
497 -20855823
498 -22414812
499 -23051348
500 -20087530
501 -19922413
502 -22473873
503 -22682469
504 -21632548
505 -19791486
506 -20910268
507 -23434728
508 -21502998
509 -19720155
510 -20130082
511 -21655944
512 -22890257
513 -20166986
514 -19052653
515 -21546081
516 -22444704
517 -21680898
518 -19308766
519 -19509390
520 -22701773
521 -21748529
522 -19384824
523 -19124220
524 -20558814
525 -22604451
526 -20554706
527 -18601156
528 -20507935
529 -21598412
530 -21277879
531 -19115919
532 -18436715
533 -21552967
534 -21548662
535 -19304186
536 -18736950
537 -19812837
538 -22072754
539 -20428132
540 -17728539
541 -19328165
542 -21013563
543 -21149244
544 -19035939
545 -17517413
546 -20431261
547 -21339690
548 -19295415
549 -18277092
550 -18678988
551 -21069602
552 -20501918
553 -17591546
554 -18321368
555 -19922314
556 -20588164
557 -19112443
558 -17043379
559 -19471390
560 -21035279
561 -18925954
562 -17365400
563 -17503813
564 -20257033
565 -20416925
566 -17159430
567 -17477607
568 -19426352
569 -20290824
570 -18999984
571 -16247065
572 -17835730
573 -20123979
574 -18950082
575 -17373915
576 -16523414
577 -18812030
578 -20337600
579 -17470942
580 -16539376
581 -17962233
582 -19400501
583 -19067675
584 -16052662
585 -16682438
586 -19215226
587 -18433465
588 -16983487
589 -16062520
590 -17940441
591 -19742626
592 -17049984
593 -15768733
594 -17135218
595 -18565844
596 -18649175
597 -15610032
598 -15498958
599 -18556939
600 -18642180
601 -16922025
602 -14888633
603 -16024604
604 -19055088
605 -17385366
606 -15196733
607 -15759410
608 -17377917
609 -18518908
610 -15911487
611 -14592977
612 -17034649
613 -17675307
614 -16661320
615 -14743051
616 -14896169
617 -17824175
618 -17044737
619 -14872128
620 -15084514
621 -16445290
622 -17915395
623 -15643305
624 -13564991
625 -15815108
626 -16967738
627 -16151364
628 -14283210
629 -13957701
630 -16937789
631 -16829420
632 -14526252
633 -14289013
634 -15198908
635 -16970135
636 -15644297
637 -13065165
638 -14439391
639 -15846076
640 -15803010
641 -14361690
642 -13174147
643 -15733736
644 -16368693
645 -14001969
646 -13338384
647 -14117247
648 -16051942
649 -15145946
650 -12341567
651 -13698387
652 -15463946
653 -15184967
654 -13633465
655 -12155193
656 -14556931
657 -15885397
658 -13711809
659 -12606446
660 -12833997
661 -14919323
662 -15199379
663 -12157778
664 -12274169
665 -14128767
666 -14669526
667 -13559790
668 -11283902
669 -12920736
670 -15036897
671 -13322961
672 -12020579
673 -12091644
674 -14091380
675 -14791532
676 -11606864
677 -11133475
678 -13109414
679 -13850703
680 -13016986
681 -10605061
682 -11766203
683 -14521929
684 -13292009
685 -11377095
686 -10623817
687 -12407548
688 -14286261
689 -11630443
690 -10100763
691 -11757073
692 -13166782
693 -13075492
694 -10313791
695 -10255436
696 -13120054
697 -12764808
698 -11151587
699 -10099525
700 -11048725
701 -13180359
702 -11305881
703 -9467665
704 -10706610
705 -12071740
706 -12452576
707 -9904233
708 -9125208
709 -12168220
710 -12355721
711 -10407291
712 -9032455
713 -9891876
714 -12626056
715 -11255499
716 -8742909
717 -9504546
718 -11018722
719 -12017204
720 -9846197
721 -7910209
722 -10300881
723 -11523202
724 -10503544
725 -8856280
726 -8449819
727 -11151421
728 -11044554
729 -8402944
730 -8325462
731 -9607906
732 -11115395
733 -9611692
734 -7255560
735 -9336663
736 -10816690
737 -9775513
738 -8245502
739 -7533916
740 -9899926
741 -10260402
742 -7756355
743 -7434064
744 -8418329
745 -10116680
746 -9476198
747 -6682260
748 -7836402
749 -9777418
750 -9341635
751 -7739200
752 -6231942
753 -8454716
754 -9855571
755 -7462612
756 -6531851
757 -7352554
758 -9215679
759 -9135451
760 -6101701
761 -6531036
762 -8624657
763 -8512346
764 -7152638
765 -5414975
766 -7233804
767 -9357589
768 -7284743
769 -5697009
770 -5970156
771 -7943794
772 -8860097
773 -5828206
774 -5155514
775 -7300633
776 -8008133
777 -7130170
778 -4808207
779 -5563146
780 -8118004
781 -6949001
782 -5370372
783 -5111256
784 -6359786
785 -7797507
786 -5562373
787 -4419779
788 -6182357
789 -7026336
790 -6572378
791 -4303007
792 -4410041
793 -7188135
794 -6400585
795 -4506752
796 -4178543
797 -5435131
798 -7164007
799 -5073952
800 -3330981
801 -4970009
802 -6055632
803 -5944341
804 -3793749
805 -3092431
806 -5842075
807 -5960236
808 -4208451
809 -3348228
810 -3983578
811 -6262396
812 -5079736
813 -2640657
814 -3550292
815 -4859323
816 -5338329
817 -3417395
818 -1969588
819 -4613775
820 -5403317
821 -3618279
822 -2589143
823 -2942553
824 -5158774
825 -4386616
826 -1784215
827 -2482066
828 -3867503
829 -4644294
830 -3193055
831 -1128444
832 -3219404
833 -4687319
834 -3225969
835 -1694836
836 -1353132
837 -3873014
838 -4251784
839 -1414730
840 -1300577
841 -2767245
842 -3958487
843 -2880076
844  -189034
845 -1645465
846 -3705679
847 -2734161
848 -1207021
849  -336411
850 -2571286
851 -3852542
852 -1216501
853  -338643
854 -1445952
855 -2919117
856 -2596457
857   366744
858  -178904
859 -2606557
860 -2265783
861  -850262
862   494056
863 -1193722
864 -3062549
865  -812536
866   573626
867  -142465
868 -1615096
869 -2134022
870   532656
871   864123
872 -1503309
873 -1722185
874  -485937
875  1372288
876   407738
877 -2067287
878  -411084
879  1440115
880   957755
881  -557137
882 -1540465
883   977883
884  1993180
885  -313545
886  -946203
887    -1276
888  1983839
889  1800189
890  -963733
891  -218275
892  1833056
893  2039238
894   862645
895  -886829
896   927986
897  2884809
898  1228134
899   151096
900   489741
901  2440484
902  3050300
903   263892
904   224796
905  2268672
906  2756855
907  1931779
908   146355
909  1500515
910  3778875
911  2402384
912  1099712
913  1074269
914  2669485
915  3918008
916  1498348
917   825713
918  2815344
919  3706352
920  3276830
921  1128423
922  1707933
923  4416230
924  3622420
925  2030652
926  1624311
927  3036920
928  4905198
929  2879695
930  1499903
931  3157362
932  4300528
933  4337603
934  2284003
935  2018895
936  4740878
937  4679646
938  3205314
939  2553497
940  3519098
941  5707419
942  4203943
943  2312265
944  3678954
945  4922105
946  5192222
947  3317202
948  2504448
949  5207203
950  5735453
951  4297096
952  3416717
953  3904829
954  6302212
955  5488211
956  3152243
957  4035005
958  5538733
959  6337879
960  4699403
961  3064934
962  5499227
963  6770229
964  5450021
965  4167404
966  4177569
967  6752528
968  6793951
969  4189389
970  4404606
971  5881860
972  7157867
973  6162474
974  3958517
975  5618471
976  7316224
977  6451996
978  5187073
979  4603345
980  6994320
981  7975416
982  5547488
983  5116583
984  6293081
985  7748211
986  7296644
987  4726552
988  5778430
989  7963099
990  7546417
991  6280842
992  5237368
993  7249942
994  8862579
995  6644170
996  5713661
997  6688833
998  8314346
999  8528805
1000  5811649
1001  6039205
1002  8485046
1003  8673220
1004  7510749
1005  5882588
1006  7321469
1007  9625703
1008  7877813
1009  6389655
1010  6904057
1011  8578905
1012  9618361
1013  7159102
1014  6539858
1015  8835974
1016  9481329
1017  8641521
1018  6707178
1019  7346449
1020 10028983
1021  9057797
1022  7434605
1023  7572202
1024  8952698
1025 10487246
1026  8457951
1027  7054378
1028  8979372
1029  9977223
1030  9582524
1031  7709739
1032  7608156
1033 10429412
1034 10175867
1035  8428083
1036  8224467
1037  9288377
1038 11120826
1039  9604498
1040  7671386
1041  9263798
1042 10554946
1043 10538512
1044  8794802
1045  7997181
1046 10764998
1047 11329271
1048  9518774
1049  8734070
1050  9290412
1051 11471341
1052 10789995
1053  8461570
1054  9456697
1055 10976104
1056 11504090
1057 10142090
1058  8622532
1059 10794313
1060 11889709
1061 10387626
1062  9518925
1063  9688002
1064 11860723
1065 11940456
1066  9503897
1067  9925823
1068 11352311
1069 12040383
1070 11047758
1071  9201946
1072 11001012
1073 12620022
1074 11308022
1075 10266684
1076 10185240
1077 12328346
1078 12998454
1079 10431681
1080 10238148
1081 11709716
1082 12749510
1083 12134397
1084  9792275
1085 10919406
1086 13146943
1087 12390442
1088 11180713
1089 10573113
1090 12431152
1091 13818615
1092 11434997
1093 10593423
1094 11832273
1095 13058066
1096 13133046
1097 10835195
1098 11230988
1099 13621308
1100 13306398
1101 12054788
1102 10978485
1103 12347862
1104 14366543
1105 12511232
1106 11253779
1107 12294405
1108 13536016
1109 13984361
1110 11728247
1111 11398032
1112 13856807
1113 14056646
1114 12932237
1115 11598002
1116 12430953
1117 14939167
1118 13660118
1119 11872492
1120 12546522
1121 13900867
1122 14857379
1123 12741641
1124 11566854
1125 13869696
1126 14661551
1127 13833865
1128 12391576
1129 12566818
1130 15218870
1131 14652481
1132 12588480
1133 12743498
1134 13944804
1135 15429225
1136 13886802
1137 11988158
1138 13857376
1139 15212410
1140 14828202
1141 13239532
1142 12590508
1143 15228884
1144 15588264
1145 13450131
1146 13057496
1147 14015969
1148 15871368
1149 15030574
1150 12757495
1151 14085854
1152 15576032
1153 15411581
1154 14037719
1155 12884249
1156 15196063
1157 16232976
1158 14291274
1159 13590081
1160 14233288
1161 16257623
1162 16055419
1163 13391627
1164 14037240
1165 15833072
1166 16117498
1167 14927319
1168 13166946
1169 15054539
1170 16878019
1171 15359047
1172 14210209
1173 14259330
1174 16190973
1175 16877023
1176 14280817
1177 14101750
1178 15793664
1179 16552730
1180 15980965
1181 13963502
1182 15044766
1183 17116549
1184 15997221
1185 14804666
1186 14574969
1187 16138227
1188 17275222
1189 14975949
1190 14447992
1191 16111920
1192 16949648
1193 16690031
1194 14622951
1195 15033253
1196 17385771
1197 16780682
1198 15406267
1199 14703653
1200 16048329
1201 17999920
1202 16107659
1203 14743842
1204 16109872
1205 17292263
1206 17430545
1207 15269990
1208 14903316
1209 17385139
1210 17404338
1211 16137183
1212 15266312
1213 16106462
1214 18334490
1215 17014003
1216 15222601
1217 16102472
1218 17203789
1219 17827435
1220 16109297
1221 15078121
1222 17338161
1223 17967539
1224 16955980
1225 15818568
1226 16014704
1227 18434723
1228 17810030
1229 15595450
1230 16066108
1231 17310055
1232 18330427
1233 16866786
1234 15255221
1235 17327809
1236 18437122
1237 17570893
1238 16349505
1239 15953338
1240 18219971
1241 18356479
1242 16233057
1243 16358039
1244 17459224
1245 18688848
1246 17684989
1247 15612729
1248 17197927
1249 18654058
1250 17960794
1251 16738152
1252 16015217
1253 18266726
1254 19103702
1255 16897903
1256 16431886
1257 17350581
1258 18918487
1259 18575941
1260 16086549
1261 16874600
1262 18646586
1263 18464417
1264 17399979
1265 16199919
1266 18055912
1267 19534018
1268 17531910
1269 16662369
1270 17399267
1271 18935318
1272 19018510
1273 16485234
1274 16837594
1275 18901892
1276 19015076
1277 18015486
1278 16415246
1279 17721424
1280 19834283
1281 18282261
1282 16831882
1283 17043457
1284 18767348
1285 19876960
1286 17366896
1287 16602952
1288 18658447
1289 19493662
1290 18808950
1291 16673364
1292 17115616
1293 19696989
1294 19003940
1295 17478070
1296 17198741
1297 18429774
1298 20041275
1299 18191240
1300 16876902
1301 18393257
1302 19294929
1303 19220641
1304 17420239
1305 17088588
1306 19489046
1307 19412360
1308 18006116
1309 17439145
1310 18236732
1311 20155513
1312 18790403
1313 16914913
1314 18149347
1315 19295848
1316 19501209
1317 17863946
1318 17108013
1319 19530492
1320 19865977
1321 18344006
1322 17526654
1323 17940439
1324 20059039
1325 19336144
1326 17162074
1327 18007285
1328 19367068
1329 19954842
1330 18451979
1331 16947241
1332 19089206
1333 20089899
1334 18767752
1335 17755785
1336 17720248
1337 19901437
1338 19990351
1339 17721591
1340 17949104
1341 19113605
1342 19980095
1343 18996701
1344 17016689
1345 18574593
1346 20129459
1347 19187602
1348 18057850
1349 17565458
1350 19672275
1351 20495004
1352 18139629
1353 17753699
1354 18855262
1355 19943345
1356 19424711
1357 17209866
1358 18277046
1359 20119174
1360 19528823
1361 18541733
1362 17713509
1363 19222588
1364 20472644
1365 18446853
1366 17674777
1367 18548532
1368 19840938
1369 20018892
1370 17606142
1371 17766711
1372 19951751
1373 19958071
1374 18875215
1375 17516598
1376 18710779
1377 20668472
1378 18972739
1379 17660257
1380 18308180
1381 19594064
1382 20270706
1383 18155407
1384 17686753
1385 19620513
1386 19829203
1387 19078531
1388 17671245
1389 18179221
1390 20403783
1391 19418757
1392 17933802
1393 18245671
1394 19382016
1395 20428711
1396 18450293
1397 17318381
1398 19249627
1399 19915577
1400 19276856
1401 17766619
1402 17871179
1403 20357824
1404 19859504
1405 17977412
1406 17850110
1407 18862130
1408 20415144
1409 18954752
1410 17196367
1411 18790109
1412 19949918
1413 19715361
1414 18099823
1415 17416401
1416 19835037
1417 20044463
1418 18212685
1419 17797391
1420 18475703
1421 20149988
1422 19319189
1423 17332973
1424 18446271
1425 19684934
1426 19768888
1427 18426196
1428 17106877
1429 19221086
1430 20159373
1431 18439370
1432 17606386
1433 18037899
1434 20052610
1435 19849706
1436 17357841
1437 17857889
1438 19370777
1439 19812393
1440 18649697
1441 16868934
1442 18643012
1443 20219861
1444 18784479
1445 17670317
1446 17594458
1447 19393591
1448 19986551
1449 17678519
1450 17485376
1451 18753345
1452 19620333
1453 19160874
1454 17008546
1455 17901996
1456 19979676
1457 19140680
1458 17779575
1459 17155524
1460 18806231
1461 20065930
1462 17869457
1463 17118105
1464 18378018
1465 19390415
1466 19305902
1467 17155624
1468 17347112
1469 19439807
1470 19084404
1471 17950529
1472 17064093
1473 18143394
1474 19882057
1475 18248355
1476 17041065
1477 17962737
1478 18983807
1479 19297901
1480 17205192
1481 16768131
1482 18962968
1483 19056807
1484 17960129
1485 16927357
1486 17675028
1487 19769238
1488 18510375
1489 16820164
1490 17384358
1491 18444356
1492 19259789
1493 17459153
1494 16276109
1495 18280279
1496 18997540
1497 18240195
1498 16950671
1499 17013739
1500 19235177
1501 18613408
1502 16696663
1503 16944658
1504 17884735
1505 18952739
1506 17699289
1507 16245153
1508 17859164
1509 18647094
1510 18058973
1511 16908576
1512 16415774
1513 18528444
1514 18657946
1515 16773823
1516 16609820
1517 17456905
1518 18833250
1519 17869586
1520 15800926
1521 17083275
1522 18429375
1523 18021265
1524 16719779
1525 15833168
1526 17947746
1527 18724614
1528 16807957
1529 16288878
1530 16892296
1531 18332067
1532 18015657
1533 15756725
1534 16350606
1535 17780334
1536 17907296
1537 17001223
1538 15556011
1539 17118872
1540 18585549
1541 16946476
1542 15903669
1543 16165688
1544 17701055
1545 17948616
1546 15606695
1547 15778145
1548 17462613
1549 17757104
1550 16971560
1551 15325704
1552 16363387
1553 18158324
1554 16868489
1555 15644014
1556 15608814
1557 17080720
1558 17977470
1559 15727083
1560 15147591
1561 16794606
1562 17482365
1563 16945840
1564 15007297
1565 15467723
1566 17689772
1567 16939269
1568 15494465
1569 15073407
1570 16319797
1571 17829722
1572 15959488
1573 14695971
1574 15969026
1575 16870605
1576 16850960
1577 14948521
1578 14633866
1579 16960732
1580 16941196
1581 15553162
1582 14707439
1583 15468986
1584 17367044
1585 16010126
1586 14255357
1587 15233414
1588 16335507
1589 16734832
1590 15070391
1591 14182768
1592 16243634
1593 16609105
1594 15424408
1595 14435163
1596 14602670
1597 16603184
1598 16046805
1599 14116370
1600 14585226
1601 15706609
1602 16531733
1603 15118574
1604 13525904
1605 15326664
1606 16299004
1607 15234973
1608 14021518
1609 13852776
1610 16002628
1611 16080801
1612 13982529
1613 13996732
1614 14965033
1615 16019891
1616 15150033
1617 13147592
1618 14291213
1619 15611524
1620 15114859
1621 14079307
1622 13300984
1623 15098926
1624 15888789
1625 13906629
1626 13401572
1627 14125011
1628 15310792
1629 14951260
1630 12866232
1631 13685937
1632 15220636
1633 14823775
1634 13832360
1635 12824116
1636 14237980
1637 15416637
1638 13650208
1639 12863786
1640 13469004
1641 14716428
1642 14845832
1643 12619084
1644 12789562
1645 14599688
1646 14596784
1647 13611415
1648 12213676
1649 13231822
1650 14962844
1651 13586454
1652 12456433
1653 12803075
1654 14014933
1655 14668621
1656 12571845
1657 12044932
1658 13684180
1659 14008339
1660 13379920
1661 11885962
1662 12322693
1663 14361971
1664 13559145
1665 12229231
1666 12164269
1667 13177951
1668 14264013
1669 12400117
1670 11291390
1671 12860361
1672 13523688
1673 13086773
1674 11598394
1675 11610703
1676 13726843
1677 13293118
1678 11790910
1679 11471563
1680 12245129
1681 13686370
1682 12358300
1683 10744151
1684 11977146
1685 12993196
1686 12957013
1687 11381463
1688 10655255
1689 12821830
1690 13084503
1691 11481163
1692 10768548
1693 11311461
1694 13114140
1695 12361186
1696 10407830
1697 11209435
1698 12302065
1699 12522923
1700 11174070
1701  9900420
1702 11734042
1703 12596091
1704 11318929
1705 10433639
1706 10520369
1707 12338234
1708 12255913
1709 10046551
1710 10243558
1711 11432678
1712 12019193
1713 10982649
1714  9300332
1715 10814913
1716 12150961
1717 11047801
1718 10029177
1719  9771990
1720 11403826
1721 11843364
1722  9684312
1723  9413994
1724 10555154
1725 11454113
1726 10911690
1727  8884282
1728  9776467
1729 11547590
1730 10852210
1731  9626659
1732  8891611
1733 10387665
1734 11517095
1735  9526397
1736  8691877
1737  9659752
1738 10794476
1739 10778053
1740  8641421
1741  8742356
1742 10545541
1743 10376801
1744  9397482
1745  8356638
1746  9308230
1747 10927126
1748  9507987
1749  8331083
1750  8845331
1751  9869845
1752 10282221
1753  8311980
1754  7876089
1755  9712848
1756  9870142
1757  8995753
1758  7835118
1759  8410269
1760 10288495
1761  9266430
1762  7780274
1763  7981619
1764  8936904
1765  9828639
1766  8098614
1767  7014800
1768  8737419
1769  9455120
1770  8844254
1771  7417316
1772  7347106
1773  9369168
1774  8940272
1775  7330097
1776  7220990
1777  7981119
1778  9190390
1779  8038925
1780  6581227
1781  7842613
1782  8666222
1783  8302418
1784  7037625
1785  6470265
1786  8388735
1787  8524962
1788  6926680
1789  6625617
1790  7261493
1791  8601958
1792  7777523
1793  5918717
1794  6865134
1795  7952248
1796  7787383
1797  6599630
1798  5637791
1799  7431656
1800  8141357
1801  6597911
1802  5999706
1803  6378420
1804  7782709
1805  7471252
1806  5408709
1807  5886849
1808  7145300
1809  7304006
1810  6333304
1811  4979575
1812  6424477
1813  7654649
1814  6264196
1815  5274017
1816  5342791
1817  6832582
1818  7178361
1819  5062537
1820  4987180
1821  6303962
1822  6828796
1823  6150989
1824  4414883
1825  5270816
1826  6864365
1827  5893052
1828  4798910
1829  4520690
1830  5803387
1831  6698511
1832  4838879
1833  4282701
1834  5438083
1835  6089799
1836  5748165
1837  3918691
1838  4230369
1839  6039693
1840  5476254
1841  4332749
1842  3820615
1843  4947549
1844  6285774
1845  4589906
1846  3429845
1847  4390971
1848  5341275
1849  5390442
1850  3474486
1851  3172955
1852  5235407
1853  5292293
1854  4087586
1855  3141500
1856  3786827
1857  5502857
1858  4338696
1859  2795932
1860  3378360
1861  4352003
1862  4911566
1863  3377732
1864  2458280
1865  4201249
1866  4649213
1867  3685571
1868  2582140
1869  2739290
1870  4634106
1871  4047377
1872  2287591
1873  2556845
1874  3570941
1875  4408408
1876  3078905
1877  1635477
1878  3150396
1879  4033340
1880  3249455
1881  2035150
1882  1747621
1883  3686740
1884  3794734
1885  2007444
1886  1837672
1887  2606164
1888  3636713
1889  2793131
1890   969743
1891  2005179
1892  3233025
1893  2881949
1894  1770365
1895   993458
1896  2670121
1897  3352115
1898  1645137
1899  1078312
1900  1595368
1901  2770851
1902  2491961
1903   547584
1904  1042178
1905  2393379
1906  2400428
1907  1505792
1908   324870
1909  1573295
1910  2714897
1911  1248509
1912   373727
1913   676334
1914  1911006
1915  2112770
1916   192664
1917   287888
1918  1663246
1919  1752720
1920   979455
1921  -321213
1922   537074
1923  1969673
1924   849028
1925  -154977
1926   -79605
1927  1112480
1928  1826563
1929   -95227
1930  -718406
1931   632521
1932  1189702
1933   651860
1934  -994937
1935  -609899
1936  1301087
1937   674848
1938  -591793
1939  -889355
1940    79805
1941  1154884
1942  -417305
1943 -1413179
1944  -301894
1945   333166
1946   189698
1947 -1253194
1948 -1440558
1949   364152
1950   177444
1951 -1027364
1952 -1566289
1953  -931905
1954   444340
1955  -756706
1956 -2138915
1957 -1167940
1958  -256972
1959  -180147
1960 -1643959
1961 -2341261
1962  -549505
1963  -313785
1964 -1556929
1965 -2280474
1966 -1869555
1967  -252139
1968  -915056
1969 -2588689
1970 -2028061
1971 -1086215
1972  -713829
1973 -1958259
1974 -3160746
1975 -1592142
1976  -825401
1977 -1903327
1978 -2835471
1979 -2754100
1980 -1017984
1981 -1148155
1982 -3050691
1983 -2938232
1984 -2022559
1985 -1374617
1986 -2244873
1987 -3812121
1988 -2662600
1989 -1461918
1990 -2114629
1991 -3153103
1992 -3625335
1993 -2021067
1994 -1502992
1995 -3419051
1996 -3852916
1997 -2953682
1998 -1977110
1999 -2481541
2000 -4310400
2001 -3562110
2002 -2105099
2003 -2575636
2004 -3614625
2005 -4366604
2006 -3059753
2007 -2075663
2008 -3659632
2009 -4406237
2010 -3830251
2011 -2756014
2012 -2649510
2013 -4607926
2014 -4661972
2015 -3091703
2016 -2981544
2017 -3879044
2018 -5084383
2019 -4173537
2020 -2645672
2021 -3867963
2022 -4950538
2023 -4603747
2024 -3621128
2025 -3212036
2026 -4980224
2027 -5367562
2028 -3912544
2029 -3671689
2030 -4291918
2031 -5401212
2032 -4957519
2033 -3364363
2034 -4220980
2035 -5462367
2036 -5402173
2037 -4505726
2038 -3701518
2039 -5287861
2040 -6196102
2041 -4707603
2042 -4031462
2043 -4594585
2044 -5977934
2045 -5945695
2046 -4084348
2047 -4461354
2048 -5934212
2049 -6187076
2050 -5435978
2051 -4209999
2052 -5326480
2053 -6730518
2054 -5688648
2055 -4774406
2056 -4901653
2057 -6227817
2058 -6884436
2059 -5108526
2060 -4844181
2061 -6209989
2062 -6762025
2063 -6263841
2064 -4848047
2065 -5505655
2066 -7172271
2067 -6520994
2068 -5601537
2069 -5464448
2070 -6486701
2071 -7482530
2072 -6060337
2073 -5335011
2074 -6383834
2075 -7139679
2076 -7134441
2077 -5738557
2078 -5798865
2079 -7610633
2080 -7409205
2081 -6312300
2082 -5892663
2083 -6757423
2084 -8026696
2085 -6785644
2086 -5827316
2087 -6941682
2088 -7773107
2089 -7788928
2090 -6461589
2091 -6190871
2092 -7946358
2093 -8032566
2094 -7029868
2095 -6413872
2096 -6917171
2097 -8524636
2098 -7885226
2099 -6508724
2100 -7121873
2101 -8141974
2102 -8653231
2103 -7370475
2104 -6405992
2105 -8037182
2106 -8663999
2107 -7746414
2108 -7016232
2109 -7301819
2110 -8959536
2111 -8648674
2112 -7165622
2113 -7611430
2114 -8519991
2115 -9065250
2116 -8111792
2117 -6920868
2118 -8257098
2119 -9232002
2120 -8583833
2121 -7704868
2122 -7554474
2123 -9277495
2124 -9586699
2125 -7828034
2126 -7689324
2127 -8684261
2128 -9651105
2129 -9011036
2130 -7446188
2131 -8432377
2132 -9729043
2133 -9348278
2134 -8489497
2135 -7900091
2136 -9295530
2137 -10160556
2138 -8712513
2139 -8192917
2140 -8862035
2141 -10010316
2142 -9947252
2143 -8192955
2144 -8593686
2145 -10072390
2146 -9968119
2147 -9102788
2148 -8278013
2149 -9495885
2150 -10761808
2151 -9495774
2152 -8741963
2153 -9250660
2154 -10289772
2155 -10587689
2156 -8936231
2157 -8797039
2158 -10204148
2159 -10508654
2160 -9971677
2161 -8848778
2162 -9547337
2163 -11242295
2164 -10415041
2165 -9235965
2166 -9391688
2167 -10544846
2168 -11270373
2169 -9600291
2170 -9013492
2171 -10524686
2172 -11089754
2173 -10632620
2174 -9477620
2175 -9767399
2176 -11486080
2177 -11075373
2178 -9886139
2179 -9698849
2180 -10521116
2181 -11710698
2182 -10585530
2183 -9469500
2184 -10549803
2185 -11453844
2186 -11429751
2187 -10134286
2188 -9767986
2189 -11573203
2190 -11721099
2191 -10543728
2192 -10150291
2193 -10806182
2194 -12114924
2195 -11310210
2196 -10009026
2197 -10853729
2198 -11660049
2199 -11750914
2200 -10784567
2201 -10139289
2202 -11711545
2203 -12253145
2204 -11232145
2205 -10618622
2206 -10918848
2207 -12388160
2208 -12055097
2209 -10403998
2210 -10866737
2211 -11960335
2212 -12372538
2213 -11478688
2214 -10449666
2215 -11813685
2216 -12728334
2217 -11885041
2218 -11173032
2219 -11070048
2220 -12377778
2221 -12602284
2222 -11079193
2223 -11131426
2224 -12109723
2225 -12802615
2226 -12306661
2227 -10936363
2228 -11852526
2229 -13055619
2230 -12380176
2231 -11534662
2232 -11270874
2233 -12577314
2234 -13197070
2235 -11657069
2236 -11428663
2237 -12415359
2238 -13155836
2239 -12866729
2240 -11388625
2241 -11880071
2242 -13203935
2243 -12854017
2244 -12082427
2245 -11508841
2246 -12570637
2247 -13778807
2248 -12497447
2249 -11676983
2250 -12399444
2251 -13419831
2252 -13497979
2253 -11808082
2254 -11828679
2255 -13446111
2256 -13435942
2257 -12619826
2258 -11890874
2259 -12673751
2260 -14013467
2261 -13023164
2262 -12063999
2263 -12489567
2264 -13356312
2265 -13880020
2266 -12555830
2267 -12073842
2268 -13529252
2269 -13912172
2270 -13270943
2271 -12242514
2272 -12549433
2273 -14184232
2274 -13635843
2275 -12405019
2276 -12648473
2277 -13578964
2278 -14303185
2279 -13066350
2280 -12242710
2281 -13610160
2282 -14159542
2283 -13621238
2284 -12642789
2285 -12598082
2286 -14262705
2287 -14200379
2288 -12918416
2289 -12794939
2290 -13571282
2291 -14721376
2292 -13812504
2293 -12374637
2294 -13405678
2295 -14384794
2296 -14154598
2297 -13103436
2298 -12647154
2299 -14308537
2300 -14724896
2301 -13455197
2302 -13049127
2303 -13520307
2304 -14733822
2305 -14363118
2306 -12777264
2307 -13313956
2308 -14404572
2309 -14621892
2310 -13795322
2311 -12840116
2312 -14143381
2313 -15054488
2314 -13953795
2315 -13251529
2316 -13499098
2317 -14806012
2318 -14851063
2319 -13177289
2320 -13406769
2321 -14566588
2322 -14883214
2323 -14210776
2324 -13056200
2325 -14004768
2326 -15190744
2327 -14382061
2328 -13614048
2329 -13531442
2330 -14731451
2331 -15377654
2332 -13804847
2333 -13424813
2334 -14469310
2335 -15121220
2336 -14697806
2337 -13223127
2338 -13751059
2339 -15300030
2340 -14849199
2341 -13991745
2342 -13711209
2343 -14674461
2344 -15544372
2345 -14226871
2346 -13600314
2347 -14399217
2348 -15060374
2349 -15078537
2350 -13782082
2351 -13788665
2352 -15294966
2353 -15212410
2354 -14389177
2355 -13813804
2356 -14475908
2357 -15687524
2358 -14629617
2359 -13673077
2360 -14399948
2361 -15198349
2362 -15399410
2363 -14134200
2364 -13821475
2365 -15315456
2366 -15429000
2367 -14598717
2368 -13925079
2369 -14304314
2370 -15730962
2371 -15141562
2372 -13968220
2373 -14346749
2374 -15150152
2375 -15720793
2376 -14595824
2377 -13720010
2378 -15058660
2379 -15616745
2380 -14944539
2381 -14120081
2382 -14224445
2383 -15752871
2384 -15545615
2385 -14218396
2386 -14349027
2387 -15053076
2388 -15733025
2389 -14952683
2390 -13825191
2391 -14883595
2392 -15703521
2393 -15287559
2394 -14474821
2395 -14147383
2396 -15581610
2397 -15860237
2398 -14464346
2399 -14238755
2400 -14909075
2401 -15821552
2402 -15310125
2403 -13878852
2404 -14715270
2405 -15845874
2406 -15574567
2407 -14705286
2408 -14088142
2409 -15358256
2410 -16006603
2411 -14706433
2412 -14253177
2413 -14766220
2414 -15817169
2415 -15764675
2416 -14186724
2417 -14464637
2418 -15672328
2419 -15742854
2420 -14937142
2421 -13949122
2422 -15004002
2423 -16175664
2424 -15106035
2425 -14347103
2426 -14646316
2427 -15693007
2428 -16019197
2429 -14471747
2430 -14303018
2431 -15421147
2432 -15716513
2433 -15242391
2434 -14160027
2435 -14752695
2436 -16132482
2437 -15420411
2438 -14498513
2439 -14491296
2440 -15427137
2441 -16107695
2442 -14656215
2443 -14087990
2444 -15253817
2445 -15843394
2446 -15530842
2447 -14266065
2448 -14452674
2449 -16055917
2450 -15711790
2451 -14630331
2452 -14305368
2453 -15041587
2454 -16133954
2455 -15085289
2456 -14118248
2457 -14950063
2458 -15704529
2459 -15794893
2460 -14579943
2461 -14132584
2462 -15628512
2463 -15787045
2464 -14827900
2465 -14299070
2466 -14776045
2467 -16062502
2468 -15383132
2469 -14160329
2470 -14764201
2471 -15531836
2472 -15765832
2473 -14735074
2474 -13974485
2475 -15307466
2476 -15792846
2477 -14989766
2478 -14366985
2479 -14513362
2480 -15876985
2481 -15647454
2482 -14215872
2483 -14431071
2484 -15216781
2485 -15744790
2486 -14974335
2487 -13893611
2488 -15019898
2489 -15834445
2490 -15150377
2491 -14405186
2492 -14247350
2493 -15538854
2494 -15723485
2495 -14308602
2496 -14258154
2497 -14990389
2498 -15654701
2499 -15180994
2500 -13887366
2501 -14642083
2502 -15684854
2503 -15220715
2504 -14419523
2505 -13955849
2506 -15130075
2507 -15763338
2508 -14482237
2509 -14129572
2510 -14721356
2511 -15449259
2512 -15313457
2513 -13943169
2514 -14287795
2515 -15378183
2516 -15149980
2517 -14496393
2518 -13877774
2519 -14772226
2520 -15707364
2521 -14565899
2522 -13966948
2523 -14463795
2524 -15244088
2525 -15320592
2526 -13857146
2527 -13869378
2528 -15184817
2529 -15239291
2530 -14574397
2531 -13731501
2532 -14390418
2533 -15641716
2534 -14729538
2535 -13759799
2536 -13989066
2537 -14856680
2538 -15394766
2539 -14059552
2540 -13550878
2541 -14752839
2542 -15138410
2543 -14713803
2544 -13709607
2545 -13859150
2546 -15234864
2547 -14774803
2548 -13751067
2549 -13740191
2550 -14467407
2551 -15285826
2552 -14195602
2553 -13333616
2554 -14411275
2555 -14945199
2556 -14570045
2557 -13541953
2558 -13423548
2559 -14932710
2560 -14854216
2561 -13734259
2562 -13510675
2563 -14093534
2564 -15136634
2565 -14328102
2566 -13068429
2567 -13845204
2568 -14603029
2569 -14561668
2570 -13626087
2571 -13069529
2572 -14451087
2573 -14832607
2574 -13791448
2575 -13296576
2576 -13611695
2577 -14783197
2578 -14376454
2579 -12883742
2580 -13355900
2581 -14315307
2582 -14532303
2583 -13679198
2584 -12757925
2585 -13929979
2586 -14676372
2587 -13769298
2588 -13107023
2589 -13107443
2590 -14274811
2591 -14385319
2592 -12930551
2593 -12993411
2594 -13858168
2595 -14313431
2596 -13764623
2597 -12575649
2598 -13342221
2599 -14336247
2600 -13672752
2601 -12952041
2602 -12744148
2603 -13811868
2604 -14336705
2605 -12935773
2606 -12652665
2607 -13446123
2608 -13992085
2609 -13659555
2610 -12327485
2611 -12775496
2612 -14034818
2613 -13666708
2614 -12864929
2615 -12369088
2616 -13266091
2617 -14190528
2618 -12964046
2619 -12252022
2620 -12855197
2621 -13551581
2622 -13625928
2623 -12299095
2624 -12262497
2625 -13542991
2626 -13504047
2627 -12832959
2628 -12162635
2629 -12660396
2630 -13749099
2631 -12876877
2632 -12015471
2633 -12442463
2634 -13129043
2635 -13461191
2636 -12246063
2637 -11803749
2638 -13062518
2639 -13258570
2640 -12613070
2641 -11818325
2642 -12100172
2643 -13423958
2644 -12850235
2645 -11751446
2646 -12004963
2647 -12706046
2648 -13247528
2649 -12166654
2650 -11359267
2651 -12472071
2652 -12906292
2653 -12440601
2654 -11667644
2655 -11588955
2656 -12923188
2657 -12792413
2658 -11656950
2659 -11572152
2660 -12091279
2661 -12885891
2662 -12141189
2663 -10976395
2664 -11844660
2665 -12570746
2666 -12302156
2667 -11493149
2668 -11134743
2669 -12418543
2670 -12567720
2671 -11366089
2672 -11134399
2673 -11550888
2674 -12398177
2675 -11995508
2676 -10744563
2677 -11349339
2678 -12170785
2679 -12075109
2680 -11338377
2681 -10624505
2682 -11692075
2683 -12286148
2684 -11222257
2685 -10751891
2686 -11023590
2687 -11985209
2688 -11908298
2689 -10485945
2690 -10748291
2691 -11730076
2692 -11799479
2693 -11088962
2694 -10131707
2695 -11044008
2696 -12020169
2697 -11126623
2698 -10406888
2699 -10451407
2700 -11445528
2701 -11802170
2702 -10323399
2703 -10062330
2704 -11028039
2705 -11440258
2706 -11020535
2707 -9853796
2708 -10336001
2709 -11566466
2710 -10982884
2711 -10179525
2712 -9987726
2713 -10753621
2714 -11404637
2715 -10150947
2716 -9615129
2717 -10440795
2718 -10955499
2719 -10835274
2720 -9665496
2721 -9705738
2722 -11018480
2723 -10758902
2724 -9862814
2725 -9403664
2726 -10070567
2727 -11121207
2728 -10064074
2729 -9141856
2730 -9878130
2731 -10549843
2732 -10587482
2733 -9383809
2734 -9045549
2735 -10352783
2736 -10416042
2737 -9646187
2738 -9075784
2739 -9377745
2740 -10568327
2741 -10009365
2742 -8939123
2743 -9267456
2744 -9851146
2745 -10197216
2746 -9218782
2747 -8448380
2748 -9637647
2749 -10091298
2750 -9406942
2751 -8712069
2752 -8788081
2753 -10052806
2754 -9754462
2755 -8485840
2756 -8657919
2757 -9269449
2758 -9766535
2759 -9026166
2760 -8047643
2761 -8972599
2762 -9613612
2763 -9133166
2764 -8413185
2765 -8113260
2766 -9302939
2767 -9481225
2768 -8236588
2769 -8073926
2770 -8636529
2771 -9358146
2772 -8907303
2773 -7636117
2774 -8265223
2775 -9131732
2776 -8799498
2777 -8019744
2778 -7478152
2779 -8564400
2780 -9160551
2781 -8022588
2782 -7622539
2783 -7992629
2784 -8783468
2785 -8718153
2786 -7334161
2787 -7503235
2788 -8458822
2789 -8423801
2790 -7816331
2791 -7028608
2792 -7834756
2793 -8745153
2794 -7777207
2795 -7180606
2796 -7404174
2797 -8089754
2798 -8241209
2799 -6974619
2800 -6928602
2801 -7877513
2802 -7980608
2803 -7547839
2804 -6686751
2805 -7147154
2806 -8232506
2807 -7504445
2808 -6688802
2809 -6720270
2810 -7464766
2811 -7964177
2812 -6689639
2813 -6215678
2814 -7274573
2815 -7633651
2816 -7246558
2817 -6229477
2818 -6388861
2819 -7607589
2820 -7137167
2821 -6278540
2822 -6197183
2823 -6752306
2824 -7500071
2825 -6540608
2826 -5773807
2827 -6520911
2828 -6963345
2829 -6863825
2830 -5895714
2831 -5641977
2832 -6926574
2833 -6874972
2834 -5943844
2835 -5630303
2836 -6102943
2837 -7069209
2838 -6252970
2839 -5136228
2840 -5790611
2841 -6409949
2842 -6428625
2843 -5549057
2844 -5049084
2845 -6277730
2846 -6543172
2847 -5661377
2848 -5140922
2849 -5305202
2850 -6380801
2851 -6041345
2852 -4736105
2853 -5025570
2854 -5767592
2855 -6096676
2856 -5342069
2857 -4440797
2858 -5472587
2859 -6105936
2860 -5325011
2861 -4603236
2862 -4520513
2863 -5650942
2864 -5749773
2865 -4453024
2866 -4454682
2867 -5126831
2868 -5603062
2869 -5116608
2870 -3934958
2871 -4566347
2872 -5459673
2873 -5004488
2874 -4266947
2875 -3891613
2876 -4909263
2877 -5404922
2878 -4152047
2879 -3871132
2880 -4459000
2881 -4971240
2882 -4694501
2883 -3484877
2884 -3873148
2885 -4862657
2886 -4566107
2887 -3924148
2888 -3384209
2889 -4154509
2890 -4963994
2891 -3879776
2892 -3243981
2893 -3650646
2894 -4345059
2895 -4447366
2896 -3125450
2897 -3059305
2898 -4212833
2899 -4227968
2900 -3597709
2901 -2842011
2902 -3341931
2903 -4357828
2904 -3532245
2905 -2765173
2906 -3049941
2907 -3643610
2908 -4010003
2909 -2925769
2910 -2517313
2911 -3454074
2912 -3623507
2913 -3203012
2914 -2374567
2915 -2508058
2916 -3708390
2917 -3266774
2918 -2331587
2919 -2395841
2920 -3005090
2921 -3611544
2922 -2595478
2923 -1809820
2924 -2735091
2925 -3107125
2926 -2760790
2927 -1938880
2928 -1830246
2929 -3059619
2930 -2931972
2931 -1973764
2932 -1825726
2933 -2239909
2934 -3011428
2935 -2310774
2936 -1240926
2937 -1922805
2938 -2555202
2939 -2456738
2940 -1624804
2941 -1149770
2942 -2321807
2943 -2548583
2944 -1561070
2945 -1203543
2946 -1471806
2947 -2373303
2948 -2032593
2949  -859414
2950 -1269017
2951 -1909562
2952 -1967318
2953 -1337649
2954  -582886
2955 -1482212
2956 -2010303
2957 -1178806
2958  -699806
2959  -802530
2960 -1729321
2961 -1704078
2962  -415950
2963  -594625
2964 -1329312
2965 -1435552
2966  -858789
2967     3625
2968  -757386
2969 -1524402
2970  -816858
2971  -252415
2972  -191587
2973 -1022039
2974 -1334547
2975   -68696
2976   151970
2977  -555519
2978  -906301
2979  -584984
2980   498595
2981    55281
2982 -1017749
2983  -552937
2984   161199
2985   479337
2986  -253554
2987  -858257
2988   320659
2989   786732
2990   100907
2991  -350701
2992  -235538
2993   838158
2994   756962
2995  -322187
2996   -95713
2997   572127
2998  1058353
2999   567656
3000  -332622
3001   544344
3002  1317676
3003   801897
3004   177388
3005    56293
3006  1208308
3007  1539253
3008   378097
3009   309687
3010   995244
3011  1614039
3012  1297371
3013   186492
3014   767755
3015  1749274
3016  1512899
3017   926773
3018   524653
3019  1479512
3020  2214052
3021  1198290
3022   757637
3023  1248816
3024  2018780
3025  2055062
3026   845464
3027  1033987
3028  2153372
3029  2194459
3030  1677564
3031  1073354
3032  1726191
3033  2675200
3034  1897608
3035  1332086
3036  1650039
3037  2350931
3038  2706870
3039  1647339
3040  1476094
3041  2535788
3042  2744517
3043  2354491
3044  1607618
3045  1988907
3046  3132742
3047  2619850
3048  1887708
3049  2074159
3050  2772688
3051  3330596
3052  2386983
3053  1903857
3054  2863964
3055  3222488
3056  2967691
3057  2240529
3058  2290179
3059  3507248
3060  3363664
3061  2600201
3062  2540536
3063  3041693
3064  3827476
3065  3142157
3066  2357097
3067  3143411
3068  3694201
3069  3615624
3070  2910793
3071  2693484
3072  3879527
3073  3992351
3074  3188219
3075  3008263
3076  3379393
3077  4230105
3078  3814893
3079  2894913
3080  3498957
3081  4148363
3082  4223076
3083  3616957
3084  3093676
3085  4154576
3086  4573761
3087  3797672
3088  3441016
3089  3695421
3090  4699631
3091  4584825
3092  3492540
3093  3843819
3094  4582296
3095  4798625
3096  4264800
3097  3504018
3098  4367143
3099  5076073
3100  4483762
3101  4025508
3102  4062650
3103  5039730
3104  5292406
3105  4153906
3106  4127888
3107  4826907
3108  5239792
3109  4935107
3110  4024650
3111  4633393
3112  5561761
3113  5158018
3114  4634232
3115  4486758
3116  5314049
3117  5810949
3118  4746678
3119  4526416
3120  5201103
3121  5676917
3122  5560877
3123  4624100
3124  4959360
3125  6007358
3126  5767079
3127  5186204
3128  4835198
3129  5531273
3130  6335113
3131  5428983
3132  4919166
3133  5534490
3134  6166225
3135  6255135
3136  5214290
3137  5154082
3138  6302312
3139  6334250
3140  5764365
3141  5267369
3142  5730544
3143  6790747
3144  6206018
3145  5455760
3146  5806068
3147  6442608
3148  6819851
3149  5890339
3150  5437653
3151  6485546
3152  6816880
3153  6415924
3154  5832209
3155  5998050
3156  7154383
3157  6863707
3158  5979858
3159  6129507
3160  6699592
3161  7269834
3162  6551314
3163  5835173
3164  6748026
3165  7302030
3166  7022310
3167  6389393
3168  6257542
3169  7397493
3170  7458859
3171  6528018
3172  6439570
3173  6935236
3174  7696258
3175  7255755
3176  6320842
3177  7001677
3178  7699045
3179  7556778
3180  6917920
3181  6515395
3182  7577281
3183  7987341
3184  7137279
3185  6869313
3186  7203742
3187  8040952
3188  7904692
3189  6838079
3190  7203164
3191  7966096
3192  8009697
3193  7514209
3194  6895585
3195  7744442
3196  8441406
3197  7760683
3198  7350326
3199  7496813
3200  8292163
3201  8438922
3202  7337671
3203  7427991
3204  8238986
3205  8444830
3206  8085128
3207  7362295
3208  7976474
3209  8841822
3210  8278140
3211  7765727
3212  7763226
3213  8500494
3214  8932871
3215  7923765
3216  7689385
3217  8471524
3218  8891849
3219  8713928
3220  7838844
3221  8098638
3222  9106223
3223  8804450
3224  8240743
3225  8066457
3226  8659985
3227  9361341
3228  8552754
3229  8091182
3230  8723709
3231  9165052
3232  9150598
3233  8322199
3234  8311606
3235  9347031
3236  9248163
3237  8700690
3238  8457346
3239  8896599
3240  9727275
3241  9096653
3242  8415614
3243  8922885
3244  9441408
3245  9582547
3246  8792136
3247  8522363
3248  9592109
3249  9767180
3250  9184566
3251  8787716
3252  9060864
3253 10011590
3254  9632907
3255  8748653
3256  9077010
3257  9679178
3258 10031166
3259  9348945
3260  8756802
3261  9733316
3262 10189293
3263  9671490
3264  9139826
3265  9174288
3266 10196175
3267 10139437
3268  9193928
3269  9314871
3270  9885571
3271 10393496
3272  9908684
3273  9082857
3274  9805441
3275 10441323
3276 10097922
3277  9547432
3278  9346339
3279 10342005
3280 10640259
3281  9723254
3282  9559527
3283 10041093
3284 10667289
3285 10404483
3286  9397653
3287  9851632
3288 10681831
3289 10520048
3290  9987091
3291  9607266
3292 10472975
3293 11033023
3294 10148967
3295  9807207
3296 10167351
3297 10831626
3298 10862060
3299  9824879
3300  9959953
3301 10855913
3302 10951941
3303 10508554
3304  9860713
3305 10435084
3306 11282871
3307 10655830
3308 10122323
3309 10275743
3310 10940380
3311 11290430
3312 10320676
3313 10149870
3314 11000842
3315 11216932
3316 10874788
3317 10154759
3318 10500049
3319 11447176
3320 11029560
3321 10453182
3322 10511376
3323 11087703
3324 11612246
3325 10775810
3326 10320058
3327 11061624
3328 11455775
3329 11261139
3330 10460789
3331 10511334
3332 11628320
3333 11495735
3334 10793289
3335 10652303
3336 11136312
3337 11891096
3338 11242720
3339 10503002
3340 11066490
3341 11574016
3342 11624947
3343 10916381
3344 10636845
3345 11668378
3346 11835916
3347 11176540
3348 10864100
3349 11137753
3350 11985724
3351 11630704
3352 10782495
3353 11179180
3354 11712504
3355 11891500
3356 11324887
3357 10828939
3358 11684797
3359 12014478
3360 11466680
3361 11130923
3362 11219790
3363 12053232
3364 11988082
3365 11099072
3366 11289453
3367 11826680
3368 12099637
3369 11642623
3370 10940422
3371 11679825
3372 12274019
3373 11779659
3374 11325366
3375 11314421
3376 12169689
3377 12302979
3378 11342167
3379 11338235
3380 11891461
3381 12269598
3382 11968857
3383 11155840
3384 11644358
3385 12414520
3386 12126564
3387 11649288
3388 11385398
3389 12092305
3390 12574957
3391 11691275
3392 11395857
3393 11888105
3394 12398711
3395 12326330
3396 11404537
3397 11624234
3398 12508651
3399 12376040
3400 11858031
3401 11460323
3402 12037359
3403 12720856
3404 11994094
3405 11545721
3406 11928213
3407 12453125
3408 12594349
3409 11693960
3410 11597184
3411 12494043
3412 12559417
3413 12100262
3414 11557806
3415 11965570
3416 12880475
3417 12366640
3418 11695519
3419 11899003
3420 12455182
3421 12800427
3422 11945093
3423 11554249
3424 12403069
3425 12704466
3426 12402823
3427 11782186
3428 11882525
3429 12879103
3430 12647849
3431 11885919
3432 11884213
3433 12365096
3434 12905553
3435 12243151
3436 11626800
3437 12365575
3438 12820957
3439 12607804
3440 11984926
3441 11850120
3442 12804251
3443 12803492
3444 12041197
3445 11910992
3446 12297177
3447 12981172
3448 12565152
3449 11749953
3450 12248005
3451 12835415
3452 12813737
3453 12182428
3454 11728029
3455 12635249
3456 12983959
3457 12264826
3458 11940955
3459 12205714
3460 13004486
3461 12853663
3462 11886994
3463 12140276
3464 12749317
3465 12846339
3466 12386180
3467 11803734
3468 12476482
3469 13041894
3470 12519828
3471 12109860
3472 12120705
3473 12845842
3474 13014092
3475 12070333
3476 12011462
3477 12614769
3478 12905666
3479 12598709
3480 11869312
3481 12357808
3482 13091191
3483 12650190
3484 12168681
3485 12050654
3486 12707054
3487 13087651
3488 12207704
3489 11994916
3490 12560524
3491 12918461
3492 12757866
3493 11973090
3494 12166936
3495 12994093
3496 12763378
3497 12240787
3498 11973294
3499 12521503
3500 13146947
3501 12414424
3502 11965517
3503 12436078
3504 12866966
3505 12858796
3506 12044062
3507 11986112
3508 12839251
3509 12821537
3510 12363512
3511 12001462
3512 12344463
3513 13100996
3514 12577962
3515 11956303
3516 12260710
3517 12720106
3518 12883718
3519 12141542
3520 11852896
3521 12718829
3522 12876458
3523 12427837
3524 12002524
3525 12193348
3526 12999289
3527 12649783
3528 11925282
3529 12128052
3530 12565194
3531 12898957
3532 12289373
3533 11765088
3534 12504320
3535 12864333
3536 12513750
3537 11976611
3538 11903950
3539 12801408
3540 12782045
3541 11964740
3542 11943650
3543 12406300
3544 12912541
3545 12425928
3546 11662160
3547 12240368
3548 12750563
3549 12514126
3550 12004373
3551 11765811
3552 12556495
3553 12795883
3554 12070546
3555 11878437
3556 12160596
3557 12725192
3558 12516771
3559 11626211
3560 11943318
3561 12582974
3562 12524980
3563 12040161
3564 11620799
3565 12339144
3566 12798414
3567 12069836
3568 11715063
3569 11940129
3570 12545069
3571 12539600
3572 11602560
3573 11694183
3574 12408658
3575 12511898
3576 12106906
3577 11494813
3578 11989670
3579 12669494
3580 12114061
3581 11599297
3582 11655481
3583 12290846
3584 12586099
3585 11695232
3586 11490626
3587 12147853
3588 12386191
3589 12096533
3590 11384530
3591 11643606
3592 12440173
3593 12104427
3594 11581880
3595 11486256
3596 11974105
3597 12498051
3598 11760254
3599 11302055
3600 11837936
3601 12192389
3602 12060859
3603 11318917
3604 11339015
3605 12232524
3606 12124073
3607 11534453
3608 11309992
3609 11680355
3610 12302287
3611 11731989
3612 11111036
3613 11534402
3614 11955683
3615 12007477
3616 11344919
3617 11085767
3618 11902064
3619 12033983
3620 11509837
3621 11118549
3622 11285205
3623 12056289
3624 11751315
3625 10977179
3626 11212916
3627 11710486
3628 11938110
3629 11342054
3630 10823480
3631 11545194
3632 11841251
3633 11397425
3634 10987444
3635 10993856
3636 11734330
3637 11680438
3638 10924683
3639 10974293
3640 11385813
3641 11719096
3642 11307214
3643 10609973
3644 11148198
3645 11627000
3646 11304999
3647 10864951
3648 10737218
3649 11453995
3650 11587355
3651 10773524
3652 10674240
3653 11066358
3654 11443101
3655 11168702
3656 10403780
3657 10802398
3658 11428911
3659 11215064
3660 10754691
3661 10442447
3662 11041810
3663 11440727
3664 10696561
3665 10392799
3666 10681977
3667 11166559
3668 11124317
3669 10286467
3670 10416281
3671 11102987
3672 11031374
3673 10602928
3674 10179509
3675 10635673
3676 11178737
3677 10572920
3678 10184866
3679 10382403
3680 10837409
3681 10971692
3682 10180920
3683 10054159
3684 10730021
3685 10830816
3686 10453153
3687  9889652
3688 10202680
3689 10954220
3690 10511203
3691  9937440
3692 10037716
3693 10496794
3694 10767977
3695 10026949
3696  9670610
3697 10314884
3698 10557705
3699 10316597
3700  9726306
3701  9780094
3702 10600711
3703 10402278
3704  9767361
3705  9638520
3706 10025014
3707 10535586
3708  9960657
3709  9362914
3710  9874426
3711 10281604
3712 10160425
3713  9533552
3714  9352119
3715 10159662
3716 10176842
3717  9547130
3718  9338307
3719  9604753
3720 10194378
3721  9841250
3722  9132209
3723  9481593
3724  9916070
3725  9938296
3726  9361835
3727  8947014
3728  9685913
3729  9956009
3730  9380921
3731  9039362
3732  9187807
3733  9860429
3734  9703190
3735  8859839
3736  9016693
3737  9505347
3738  9656947
3739  9195502
3740  8603716
3741  9190225
3742  9675963
3743  9226325
3744  8795103
3745  8734915
3746  9383191
3747  9498782
3748  8658752
3749  8576752
3750  9036723
3751  9348099
3752  9074537
3753  8348373
3754  8710702
3755  9306374
3756  8997722
3757  8547909
3758  8348495
3759  8878975
3760  9211172
3761  8475608
3762  8235696
3763  8621591
3764  8956673
3765  8862908
3766  8119764
3767  8239150
3768  8884353
3769  8723277
3770  8255206
3771  7948934
3772  8404224
3773  8928895
3774  8287710
3775  7871393
3776  8181061
3777  8575509
3778  8580976
3779  7833227
3780  7724011
3781  8418437
3782  8437691
3783  8053582
3784  7626667
3785  7888439
3786  8552261
3787  8132211
3788  7557546
3789  7693400
3790  8065935
3791  8275183
3792  7608820
3793  7292164
3794  7944220
3795  8121940
3796  7810223
3797  7332218
3798  7402850
3799  8112108
3800  7834964
3801  7225756
3802  7274774
3803  7623111
3804  7940414
3805  7397971
3806  6909452
3807  7456956
3808  7760085
3809  7511383
3810  7005107
3811  6886700
3812  7624395
3813  7596921
3814  6916004
3815  6819675
3816  7137522
3817  7598922
3818  7184946
3819  6512030
3820  6923238
3821  7329264
3822  7181311
3823  6700875
3824  6418787
3825  7108837
3826  7294079
3827  6672034
3828  6445515
3829  6626421
3830  7137218
3831  6944204
3832  6167494
3833  6383452
3834  6856531
3835  6867806
3836  6451105
3837  6001931
3838  6565630
3839  6951019
3840  6387748
3841  6042426
3842  6121713
3843  6631137
3844  6638749
3845  5867688
3846  5905318
3847  6402402
3848  6504832
3849  6173420
3850  5600442
3851  5997436
3852  6533385
3853  6082582
3854  5651163
3855  5609843
3856  6142201
3857  6367389
3858  5579168
3859  5390150
3860  5900200
3861  6131514
3862  5897013
3863  5210416
3864  5392318
3865  6066754
3866  5814158
3867  5328752
3868  5131063
3869  5572288
3870  6020656
3871  5357317
3872  4930038
3873  5307900
3874  5626916
3875  5581171
3876  4903318
3877  4855251
3878  5562606
3879  5500980
3880  5030565
3881  4733788
3882  5008216
3883  5575219
3884  5053757
3885  4515109
3886  4786327
3887  5154635
3888  5240792
3889  4620933
3890  4356588
3891  5026698
3892  5134393
3893  4703187
3894  4290551
3895  4404252
3896  5080865
3897  4802775
3898  4130905
3899  4261695
3900  4654674
3901  4889369
3902  4338496
3903  3865871
3904  4434609
3905  4705278
3906  4369587
3907  3934992
3908  3871511
3909  4529541
3910  4484936
3911  3819183
3912  3800749
3913  4107385
3914  4435237
3915  4058514
3916  3422937
3917  3834989
3918  4213876
3919  4010442
3920  3609435
3921  3392651
3922  3990234
3923  4131570
3924  3471700
3925  3312642
3926  3565635
3927  3936051
3928  3726020
3929  3031962
3930  3300671
3931  3780299
3932  3658915
3933  3254528
3934  2900880
3935  3402293
3936  3742287
3937  3131605
3938  2831354
3939  3019741
3940  3447219
3941  3429636
3942  2689354
3943  2747915
3944  3260954
3945  3262123
3946  2919038
3947  2454146
3948  2788022
3949  3280392
3950  2826833
3951  2441973
3952  2494234
3953  2908262
3954  3070945
3955  2368563
3956  2217441
3957  2706911
3958  2809763
3959  2537628
3960  2017596
3961  2241948
3962  2829693
3963  2487032
3964  2041802
3965  2022038
3966  2381579
3967  2651739
3968  1999520
3969  1687531
3970  2162676
3971  2370498
3972  2198820
3973  1639167
3974  1667826
3975  2341885
3976  2163352
3977  1651813
3978  1498794
3979  1796051
3980  2241375
3981  1723922
3982  1207314
3983  1603018
3984  1928007
3985  1865200
3986  1283466
3987  1087034
3988  1765198
3989  1784532
3990  1282093
3991  1028991
3992  1215487
3993  1771367
3994  1453666
3995   820406
3996  1038303
3997  1396733
3998  1478505
3999   964498
4000   565394
4001  1145811
4002  1363133
4003   951397
4004   635954
4005   680529
4006  1253315
4007  1134679
4008   446754
4009   504244
4010   840928
4011  1028698
4012   633721
4013    86509
4014   579624
4015   960572
4016   613140
4017   226293
4018   127551
4019   695704
4020   775887
4021    51701
4022   -38186
4023   311595
4024   596539
4025   349175
4026  -294988
4027     1445
4028   486476
4029   263566
4030  -138079
4031  -391511
4032    71710
4033   373604
4034  -244598
4035  -495242
4036  -241193
4037   111373
4038    30980
4039  -671610
4040  -586382
4041   -28430
4042  -131579
4043  -513682
4044  -859298
4045  -479776
4046   -25049
4047  -560311
4048  -930633
4049  -747751
4050  -398785
4051  -325604
4052 -1029329
4053 -1149258
4054  -583429
4055  -528794
4056  -827134
4057 -1270640
4058 -1068961
4059  -485345
4060  -851868
4061 -1331384
4062 -1308481
4063  -993306
4064  -736939
4065 -1315104
4066 -1625039
4067 -1120339
4068  -941656
4069 -1152236
4070 -1630507
4071 -1626147
4072 -1030691
4073 -1231663
4074 -1713715
4075 -1778188
4076 -1518629
4077 -1161639
4078 -1604018
4079 -2041761
4080 -1635230
4081 -1413987
4082 -1552815
4083 -2013963
4084 -2158785
4085 -1555600
4086 -1603954
4087 -2096436
4088 -2204323
4089 -2007401
4090 -1608860
4091 -1920089
4092 -2462303
4093 -2180551
4094 -1880658
4095 -1938001
4096 -2359276
4097 -2667099
4098 -2087002
4099 -1914018
4100 -2417910
4101 -2648450
4102 -2521984
4103 -2046394
4104 -2232833
4105 -2903528
4106 -2742036
4107 -2349771
4108 -2290525
4109 -2672824
4110 -3088686
4111 -2630091
4112 -2310535
4113 -2744632
4114 -3047340
4115 -3060986
4116 -2596838
4117 -2553574
4118 -3213212
4119 -3216329
4120 -2856908
4121 -2686354
4122 -2953419
4123 -3495225
4124 -3185886
4125 -2737987
4126 -3101306
4127 -3457501
4128 -3537788
4129 -3083038
4130 -2885328
4131 -3532842
4132 -3675621
4133 -3318971
4134 -3119324
4135 -3295282
4136 -3912741
4137 -3754654
4138 -3194787
4139 -3388787
4140 -3786666
4141 -3996157
4142 -3595849
4143 -3199676
4144 -3786242
4145 -4141714
4146 -3879317
4147 -3577203
4148 -3593000
4149 -4217988
4150 -4276030
4151 -3687486
4152 -3702025
4153 -4044487
4154 -4361246
4155 -4157012
4156 -3660277
4157 -4057688
4158 -4514763
4159 -4360157
4160 -4064626
4161 -3906861
4162 -4467252
4163 -4724754
4164 -4161089
4165 -4054494
4166 -4384267
4167 -4762401
4168 -4687070
4169 -4109699
4170 -4351253
4171 -4876035
4172 -4807368
4173 -4517022
4174 -4269748
4175 -4716771
4176 -5131601
4177 -4695366
4178 -4473479
4179 -4673526
4180 -5082505
4181 -5181113
4182 -4585304
4183 -4592078
4184 -5153726
4185 -5228815
4186 -4988418
4187 -4645492
4188 -4989421
4189 -5537417
4190 -5186084
4191 -4871763
4192 -4994114
4193 -5371018
4194 -5582458
4195 -5046984
4196 -4913716
4197 -5437275
4198 -5617418
4199 -5473205
4200 -5106924
4201 -5250266
4202 -5842665
4203 -5651483
4204 -5279710
4205 -5286352
4206 -5616307
4207 -5977685
4208 -5541110
4209 -5246665
4210 -5747292
4211 -6007237
4212 -5912611
4213 -5502566
4214 -5521175
4215 -6136947
4216 -6070397
4217 -5661025
4218 -5623841
4219 -5894239
4220 -6346890
4221 -6047990
4222 -5615010
4223 -5977446
4224 -6321572
4225 -6331178
4226 -5929671
4227 -5746001
4228 -6368358
4229 -6506776
4230 -6124657
4231 -5991105
4232 -6157068
4233 -6648538
4234 -6509545
4235 -6002196
4236 -6241582
4237 -6567552
4238 -6665635
4239 -6380578
4240 -6086299
4241 -6606093
4242 -6878143
4243 -6553309
4244 -6358123
4245 -6415063
4246 -6906470
4247 -6920634
4248 -6366698
4249 -6481872
4250 -6873672
4251 -7046434
4252 -6792013
4253 -6394631
4254 -6839787
4255 -7233712
4256 -6907169
4257 -6667316
4258 -6663420
4259 -7145476
4260 -7321413
4261 -6789137
4262 -6763729
4263 -7120287
4264 -7385514
4265 -7253439
4266 -6734428
4267 -6978696
4268 -7505067
4269 -7340006
4270 -7031157
4271 -6907171
4272 -7361203
4273 -7718613
4274 -7205569
4275 -7025293
4276 -7348765
4277 -7640073
4278 -7609567
4279 -7086708
4280 -7185649
4281 -7749018
4282 -7702012
4283 -7435006
4284 -7221160
4285 -7541534
4286 -8008951
4287 -7618698
4288 -7303673
4289 -7533095
4290 -7877108
4291 -7998255
4292 -7471979
4293 -7378744
4294 -7975526
4295 -8069732
4296 -7793377
4297 -7490469
4298 -7704336
4299 -8272696
4300 -8003849
4301 -7614354
4302 -7749178
4303 -8075408
4304 -8332288
4305 -7917421
4306 -7620209
4307 -8108925
4308 -8343198
4309 -8178765
4310 -7820105
4311 -7840418
4312 -8464661
4313 -8399543
4314 -7951857
4315 -7979247
4316 -8259367
4317 -8593080
4318 -8276533
4319 -7882792
4320 -8265638
4321 -8548337
4322 -8478017
4323 -8175946
4324 -8070722
4325 -8621762
4326 -8738202
4327 -8312965
4328 -8222813
4329 -8402633
4330 -8810263
4331 -8646729
4332 -8136293
4333 -8407885
4334 -8783192
4335 -8789981
4336 -8495371
4337 -8265982
4338 -8784003
4339 -9004865
4340 -8584906
4341 -8439987
4342 -8582751
4343 -8985686
4344 -8961816
4345 -8443541
4346 -8588352
4347 -8969512
4348 -9057765
4349 -8844706
4350 -8471412
4351 -8849777
4352 -9247057
4353 -8921996
4354 -8673516
4355 -8715078
4356 -9146685
4357 -9282761
4358 -8735360
4359 -8743324
4360 -9133495
4361 -9278866
4362 -9106748
4363 -8706520
4364 -8968564
4365 -9422251
4366 -9193289
4367 -8946923
4368 -8919065
4369 -9270167
4370 -9520520
4371 -9039375
4372 -8881367
4373 -9238559
4374 -9469287
4375 -9397913
4376 -8945211
4377 -9058410
4378 -9622918
4379 -9500795
4380 -9184308
4381 -9063459
4382 -9360836
4383 -9742612
4384 -9337658
4385 -9059686
4386 -9354310
4387 -9607331
4388 -9673785
4389 -9252559
4390 -9171469
4391 -9688077
4392 -9716052
4393 -9435293
4394 -9227021
4395 -9411237
4396 -9892497
4397 -9620832
4398 -9245933
4399 -9475776
4400 -9753723
4401 -9872769
4402 -9479710
4403 -9284641
4404 -9790188
4405 -9905538
4406 -9640024
4407 -9424303
4408 -9507472
4409 -10035136
4410 -9902881
4411 -9453932
4412 -9562028
4413 -9836498
4414 -10054537
4415 -9726976
4416 -9367688
4417 -9821877
4418 -10103374
4419 -9895927
4420 -9608350
4421 -9583080
4422 -10124518
4423 -10131838
4424 -9630202
4425 -9638696
4426 -9913401
4427 -10196226
4428 -9976474
4429 -9533781
4430 -9859131
4431 -10209304
4432 -10100120
4433 -9822325
4434 -9640582
4435 -10099511
4436 -10328060
4437 -9865409
4438 -9718507
4439 -9942919
4440 -10304908
4441 -10244892
4442 -9707281
4443 -9887368
4444 -10285657
4445 -10233480
4446 -9989905
4447 -9721194
4448 -10117320
4449 -10435749
4450 -10059487
4451 -9876885
4452 -10009968
4453 -10336602
4454 -10406800
4455 -9881156
4456 -9891628
4457 -10314819
4458 -10374381
4459 -10171109
4460 -9836959
4461 -10108547
4462 -10568122
4463 -10273778
4464 -9977988
4465 -10019160
4466 -10359280
4467 -10541973
4468 -10050148
4469 -9917827
4470 -10328757
4471 -10478030
4472 -10360760
4473 -9990360
4474 -10074345
4475 -10560381
4476 -10431676
4477 -10123861
4478 -10055700
4479 -10309360
4480 -10636766
4481 -10259115
4482 -9981198
4483 -10328355
4484 -10544749
4485 -10486932
4486 -10102668
4487 -10067451
4488 -10573037
4489 -10523324
4490 -10208870
4491 -10117738
4492 -10310554
4493 -10693474
4494 -10419718
4495 -10040918
4496 -10294912
4497 -10538672
4498 -10588998
4499 -10227551
4500 -10037809
4501 -10532952
4502 -10652266
4503 -10343692
4504 -10170610
4505 -10273034
4506 -10715464
4507 -10548399
4508 -10098960
4509 -10257378
4510 -10520024
4511 -10625302
4512 -10347937
4513 -10065531
4514 -10495461
4515 -10698304
4516 -10450599
4517 -10229581
4518 -10224993
4519 -10643533
4520 -10652932
4521 -10175908
4522 -10217354
4523 -10486317
4524 -10668564
4525 -10465183
4526 -10089031
4527 -10420884
4528 -10721579
4529 -10496270
4530 -10252054
4531 -10182582
4532 -10587351
4533 -10722653
4534 -10261904
4535 -10207015
4536 -10453931
4537 -10674546
4538 -10562271
4539 -10105513
4540 -10293777
4541 -10673625
4542 -10550335
4543 -10306982
4544 -10130369
4545 -10492780
4546 -10775410
4547 -10352815
4548 -10164628
4549 -10367050
4550 -10631141
4551 -10617808
4552 -10130902
4553 -10185568
4554 -10607372
4555 -10582382
4556 -10377064
4557 -10132869
4558 -10372200
4559 -10740509
4560 -10408496
4561 -10146307
4562 -10259490
4563 -10513151
4564 -10650340
4565 -10200496
4566 -10098323
4567 -10532420
4568 -10591019
4569 -10397295
4570 -10099802
4571 -10238596
4572 -10676127
4573 -10436290
4574 -10106463
4575 -10176969
4576 -10445018
4577 -10657413
4578 -10252568
4579 -10012418
4580 -10393365
4581 -10547897
4582 -10410926
4583 -10067546
4584 -10066059
4585 -10564467
4586 -10497956
4587 -10113662
4588 -10091846
4589 -10296651
4590 -10607898
4591 -10293610
4592 -9921937
4593 -10215999
4594 -10460805
4595 -10405379
4596 -10077390
4597 -9952479
4598 -10426082
4599 -10477606
4600 -10124803
4601 -10004011
4602 -10127456
4603 -10467959
4604 -10305139
4605 -9862183
4606 -10055114
4607 -10353314
4608 -10373020
4609 -10084542
4610 -9840659
4611 -10253054
4612 -10424555
4613 -10085482
4614 -9902973
4615 -9963486
4616 -10329125
4617 -10289868
4618 -9831268
4619 -9918681
4620 -10208224
4621 -10301157
4622 -10073494
4623 -9715514
4624 -10018665
4625 -10306301
4626 -10058569
4627 -9835130
4628 -9801263
4629 -10166646
4630 -10287398
4631 -9819070
4632 -9750845
4633 -10010404
4634 -10165510
4635 -10032084
4636 -9621071
4637 -9806106
4638 -10176699
4639 -10005951
4640 -9774671
4641 -9674919
4642 -9957210
4643 -10168547
4644 -9760924
4645 -9607270
4646 -9822251
4647 -9992156
4648 -9956598
4649 -9547577
4650 -9609894
4651 -10034849
4652 -9943448
4653 -9673296
4654 -9515846
4655 -9731665
4656 -10040114
4657 -9681293
4658 -9437770
4659 -9635135
4660 -9848497
4661 -9887067
4662 -9482769
4663 -9411182
4664 -9814498
4665 -9805515
4666 -9567045
4667 -9353083
4668 -9491107
4669 -9874700
4670 -9636108
4671 -9306443
4672 -9435595
4673 -9654323
4674 -9773143
4675 -9399541
4676 -9186498
4677 -9562117
4678 -9661059
4679 -9462743
4680 -9228978
4681 -9262116
4682 -9676747
4683 -9550236
4684 -9184264
4685 -9229956
4686 -9420488
4687 -9598200
4688 -9304699
4689 -8991885
4690 -9306516
4691 -9493700
4692 -9350998
4693 -9090699
4694 -9037479
4695 -9445245
4696 -9431952
4697 -9031265
4698 -8993195
4699 -9163459
4700 -9408536
4701 -9198065
4702 -8811318
4703 -9056724
4704 -9319018
4705 -9233579
4706 -8956481
4707 -8769113
4708 -9145665
4709 -9291854
4710 -8912400
4711 -8773150
4712 -8891974
4713 -9192783
4714 -9125351
4715 -8668295
4716 -8760876
4717 -9060304
4718 -9053280
4719 -8819778
4720 -8545850
4721 -8845696
4722 -9096469
4723 -8781126
4724 -8591907
4725 -8656214
4726 -8925180
4727 -8952636
4728 -8497636
4729 -8490918
4730 -8793196
4731 -8840765
4732 -8657455
4733 -8330953
4734 -8541786
4735 -8894811
4736 -8648521
4737 -8385327
4738 -8369142
4739 -8625085
4740 -8783516
4741 -8349674
4742 -8202087
4743 -8486802
4744 -8643368
4745 -8529254
4746 -8159053
4747 -8220787
4748 -8623255
4749 -8476349
4750 -8181957
4751 -8085707
4752 -8304886
4753 -8567482
4754 -8224241
4755 -7980806
4756 -8211641
4757 -8372615
4758 -8338064
4759 -7967870
4760 -7900666
4761 -8299071
4762 -8274172
4763 -8001311
4764 -7841188
4765 -7985361
4766 -8318961
4767 -8064569
4768 -7738702
4769 -7887216
4770 -8067132
4771 -8109747
4772 -7778085
4773 -7597526
4774 -7974240
4775 -8050382
4776 -7812630
4777 -7620657
4778 -7672792
4779 -8018904
4780 -7878039
4781 -7489345
4782 -7560846
4783 -7756589
4784 -7864426
4785 -7585619
4786 -7324618
4787 -7642523
4788 -7812024
4789 -7614776
4790 -7372498
4791 -7327068
4792 -7678302
4793 -7656455
4794 -7270375
4795 -7251709
4796 -7429969
4797 -7600941
4798 -7432625
4799 -7075438
4800 -7292032
4801 -7507001
4802 -7365148
4803 -7133506
4804 -7009906
4805 -7321708
4806 -7427540
4807 -7052809
4808 -6960799
4809 -7113710
4810 -7309411
4811 -7191018
4812 -6791084
4813 -6931267
4814 -7201854
4815 -7102123
4816 -6871548
4817 -6714304
4818 -6983597
4819 -7181046
4820 -6823242
4821 -6654367
4822 -6769389
4823 -6979964
4824 -6970466
4825 -6527769
4826 -6541624
4827 -6855098
4828 -6867201
4829 -6659668
4830 -6396644
4831 -6592378
4832 -6887456
4833 -6602941
4834 -6351135
4835 -6400579
4836 -6624980
4837 -6698077
4838 -6295712
4839 -6215593
4840 -6524664
4841 -6567916
4842 -6405177
4843 -6120018
4844 -6203626
4845 -6528163
4846 -6346666
4847 -6063364
4848 -6057365
4849 -6254419
4850 -6430878
4851 -6080655
4852 -5869264
4853 -6134419
4854 -6258713
4855 -6149970
4856 -5831610
4857 -5799983
4858 -6185602
4859 -6107402
4860 -5799171
4861 -5717197
4862 -5880047
4863 -6121288
4864 -5849121
4865 -5531093
4866 -5738144
4867 -5900358
4868 -5872520
4869 -5566545
4870 -5430864
4871 -5797599
4872 -5845905
4873 -5537285
4874 -5368251
4875 -5463850
4876 -5755693
4877 -5595264
4878 -5215528
4879 -5342418
4880 -5541280
4881 -5584074
4882 -5313495
4883 -5083528
4884 -5383857
4885 -5513326
4886 -5258025
4887 -5056349
4888 -5060087
4889 -5378974
4890 -5343724
4891 -4940869
4892 -4961648
4893 -5169182
4894 -5263803
4895 -5029730
4896 -4721027
4897 -4957104
4898 -5182459
4899 -4962492
4900 -4745252
4901 -4692442
4902 -4987281
4903 -5048129
4904 -4653770
4905 -4590483
4906 -4766567
4907 -4910076
4908 -4777188
4909 -4405823
4910 -4525295
4911 -4796291
4912 -4687958
4913 -4462827
4914 -4314764
4915 -4555772
4916 -4745890
4917 -4383712
4918 -4214510
4919 -4355841
4920 -4525441
4921 -4472724
4922 -4096847
4923 -4130305
4924 -4423513
4925 -4361995
4926 -4161376
4927 -3977089
4928 -4136850
4929 -4355890
4930 -4082061
4931 -3867763
4932 -3964392
4933 -4135186
4934 -4178883
4935 -3811272
4936 -3723896
4937 -4026714
4938 -4032516
4939 -3825381
4940 -3604053
4941 -3715882
4942 -4006899
4943 -3804410
4944 -3538255
4945 -3575066
4946 -3737954
4947 -3834945
4948 -3513754
4949 -3322996
4950 -3591967
4951 -3668017
4952 -3530834
4953 -3283131
4954 -3283073
4955 -3612660
4956 -3520112
4957 -3211800
4958 -3181461
4959 -3327003
4960 -3482363
4961 -3216659
4962 -2942837
4963 -3176272
4964 -3317490
4965 -3197656
4966 -2965025
4967 -2892632
4968 -3200337
4969 -3174610
4970 -2875923
4971 -2790904
4972 -2903494
4973 -3100316
4974 -2924133
4975 -2587463
4976 -2755287
4977 -2956523
4978 -2891966
4979 -2629353
4980 -2461980
4981 -2770440
4982 -2862805
4983 -2531179
4984 -2403681
4985 -2488838
4986 -2725942
4987 -2644107
4988 -2254508
4989 -2309687
4990 -2532013
4991 -2537650
4992 -2329353
4993 -2072426
4994 -2298574
4995 -2501818
4996 -2260976
4997 -2064244
4998 -2055900
4999 -2294946
5000 -2332915
5001 -1933876
5002 -1881921
5003 -2112394
5004 -2183042
5005 -2009280
5006 -1708135
5007 -1873339
5008 -2132835
5009 -1934845
5010 -1714962
5011 -1659829
5012 -1864475
5013 -1971544
5014 -1619262
5015 -1488738
5016 -1683390
5017 -1807845
5018 -1724613
5019 -1385745
5020 -1424589
5021 -1722919
5022 -1622501
5023 -1372968
5024 -1246799
5025 -1415172
5026 -1618278
5027 -1322463
5028 -1114903
5029 -1254698
5030 -1410621
5031 -1388421
5032 -1057051
5033  -988957
5034 -1282477
5035 -1267107
5036 -1051901
5037  -875672
5038  -968535
5039 -1246520
5040 -1045629
5041  -763802
5042  -834643
5043  -986540
5044 -1041208
5045  -735639
5046  -570489
5047  -863623
5048  -918969
5049  -722332
5050  -540563
5051  -564456
5052  -834037
5053  -709598
5054  -408771
5055  -432115
5056  -573688
5057  -670585
5058  -438334
5059  -200013
5060  -433747
5061  -571032
5062  -405486
5063  -163587
5064  -115599
5065  -420294
5066  -391416
5067   -61078
5068   -28176
5069  -163327
5070  -315663
5071  -138458
5072   165587
5073     6245
5074  -159416
5075   -59456
5076   149949
5077   282383
5078    28907
5079   -55388
5080   230942
5081   330019
5082   250288
5083    84421
5084   162422
5085   512862
5086   439869
5087   233141
5088   294164
5089   482479
5090   654000
5091   439380
5092   282993
5093   562888
5094   706373
5095   648546
5096   491248
5097   505197
5098   849837
5099   861127
5100   641932
5101   625736
5102   776899
5103  1018795
5104   886035
5105   652282
5106   869789
5107  1084072
5108  1077012
5109   894406
5110   821581
5111  1167728
5112  1243907
5113  1027520
5114   977357
5115  1107232
5116  1369993
5117  1311965
5118  1044941
5119  1191881
5120  1427203
5121  1461218
5122  1301137
5123  1156555
5124  1444654
5125  1632168
5126  1450436
5127  1347570
5128  1425332
5129  1715694
5130  1738846
5131  1433888
5132  1497725
5133  1738769
5134  1825985
5135  1708737
5136  1517426
5137  1754575
5138  1985383
5139  1862724
5140  1727225
5141  1754598
5142  2017299
5143  2127701
5144  1836773
5145  1801818
5146  2047639
5147  2201325
5148  2132088
5149  1885167
5150  2029253
5151  2346667
5152  2277864
5153  2100595
5154  2058566
5155  2294579
5156  2497508
5157  2253926
5158  2159140
5159  2349312
5160  2536683
5161  2552258
5162  2294370
5163  2330757
5164  2637276
5165  2637048
5166  2494581
5167  2411547
5168  2579764
5169  2852807
5170  2676906
5171  2513181
5172  2659718
5173  2849298
5174  2921655
5175  2672037
5176  2619342
5177  2943491
5178  3007451
5179  2880962
5180  2769870
5181  2874606
5182  3175935
5183  3084875
5184  2865945
5185  2942648
5186  3140144
5187  3278638
5188  3077265
5189  2935547
5190  3215772
5191  3370308
5192  3282250
5193  3121418
5194  3150586
5195  3471976
5196  3461497
5197  3227249
5198  3256925
5199  3426035
5200  3603506
5201  3488198
5202  3287985
5203  3508074
5204  3687403
5205  3631148
5206  3488072
5207  3442909
5208  3748345
5209  3819156
5210  3595046
5211  3582323
5212  3720846
5213  3930509
5214  3864955
5215  3620707
5216  3770973
5217  3998593
5218  3984406
5219  3839638
5220  3741168
5221  4014191
5222  4170981
5223  3972147
5224  3900720
5225  4002020
5226  4220026
5227  4230939
5228  3961832
5229  4031943
5230  4258839
5231  4320060
5232  4221659
5233  4067196
5234  4277657
5235  4501523
5236  4339565
5237  4213283
5238  4273938
5239  4490799
5240  4572690
5241  4314645
5242  4322607
5243  4553807
5244  4642484
5245  4574746
5246  4382627
5247  4524638
5248  4781075
5249  4669606
5250  4533885
5251  4548077
5252  4756671
5253  4898439
5254  4669203
5255  4601972
5256  4815692
5257  4942436
5258  4898051
5259  4697564
5260  4757936
5261  5062752
5262  5018897
5263  4857666
5264  4832574
5265  5008824
5266  5213076
5267  5024264
5268  4873782
5269  5055659
5270  5219912
5271  5230127
5272  5028370
5273  4992764
5274  5306207
5275  5365343
5276  5191264
5277  5117370
5278  5232882
5279  5491997
5280  5360633
5281  5167461
5282  5288917
5283  5473714
5284  5531782
5285  5364725
5286  5269589
5287  5539832
5288  5644865
5289  5507498
5290  5397956
5291  5457654
5292  5727181
5293  5687103
5294  5457644
5295  5536581
5296  5721492
5297  5834618
5298  5690194
5299  5520731
5300  5760115
5301  5915746
5302  5808331
5303  5670800
5304  5690492
5305  5969164
5306  6024036
5307  5773778
5308  5776389
5309  5947832
5310  6084270
5311  6005427
5312  5778348
5313  5946246
5314  6160340
5315  6113443
5316  5979248
5317  5909130
5318  6171560
5319  6303061
5320  6076838
5321  6015679
5322  6143899
5323  6325856
5324  6295003
5325  6060643
5326  6147419
5327  6391172
5328  6394983
5329  6266510
5330  6148377
5331  6343167
5332  6545722
5333  6363841
5334  6248421
5335  6351912
5336  6539566
5337  6590917
5338  6339075
5339  6356635
5340  6603925
5341  6642145
5342  6543949
5343  6389536
5344  6514507
5345  6766697
5346  6641044
5347  6506096
5348  6558625
5349  6742676
5350  6842310
5351  6632702
5352  6549585
5353  6773163
5354  6863357
5355  6804174
5356  6632294
5357  6701219
5358  6967688
5359  6921408
5360  6757548
5361  6757570
5362  6908642
5363  7066476
5364  6887809
5365  6760562
5366  6945543
5367  7073830
5368  7047706
5369  6879087
5370  6879471
5371  7157616
5372  7154410
5373  6987650
5374  6951421
5375  7073367
5376  7264386
5377  7139654
5378  6961086
5379  7119756
5380  7268453
5381  7288102
5382  7122178
5383  7055907
5384  7305955
5385  7378942
5386  7211617
5387  7140909
5388  7225114
5389  7456813
5390  7398354
5391  7170512
5392  7262616
5393  7447731
5394  7496769
5395  7354050
5396  7210812
5397  7442167
5398  7567429
5399  7440236
5400  7338482
5401  7379376
5402  7603029
5403  7622977
5404  7399964
5405  7413513
5406  7575588
5407  7661684
5408  7567093
5409  7399675
5410  7563334
5411  7745680
5412  7650906
5413  7540126
5414  7522259
5415  7733689
5416  7816345
5417  7589053
5418  7548275
5419  7713223
5420  7841730
5421  7790337
5422  7575874
5423  7685687
5424  7908271
5425  7862280
5426  7719253
5427  7647856
5428  7829775
5429  7993965
5430  7793527
5431  7692238
5432  7826330
5433  7981978
5434  7984514
5435  7763183
5436  7790083
5437  8020051
5438  8022887
5439  7903684
5440  7792670
5441  7928345
5442  8135501
5443  7989849
5444  7860285
5445  7941293
5446  8098452
5447  8158697
5448  7937858
5449  7888834
5450  8121860
5451  8181794
5452  8070196
5453  7940960
5454  8025541
5455  8266195
5456  8185179
5457  7999452
5458  8036404
5459  8177211
5460  8297688
5461  8112324
5462  7994247
5463  8207359
5464  8305434
5465  8233282
5466  8091368
5467  8108092
5468  8351206
5469  8327006
5470  8135450
5471  8124497
5472  8256484
5473  8415119
5474  8289467
5475  8093960
5476  8264030
5477  8412922
5478  8379198
5479  8232137
5480  8167254
5481  8401203
5482  8459540
5483  8286396
5484  8232213
5485  8326360
5486  8499500
5487  8438116
5488  8224954
5489  8329630
5490  8469501
5491  8481569
5492  8364988
5493  8254098
5494  8455757
5495  8571666
5496  8412235
5497  8326762
5498  8379326
5499  8570855
5500  8557489
5501  8323179
5502  8367597
5503  8534248
5504  8584962
5505  8478955
5506  8335434
5507  8487949
5508  8650409
5509  8530142
5510  8414132
5511  8423769
5512  8593262
5513  8668034
5514  8439108
5515  8411271
5516  8572590
5517  8665105
5518  8593365
5519  8405545
5520  8510878
5521  8702305
5522  8616010
5523  8487081
5524  8474588
5525  8617042
5526  8737151
5527  8543600
5528  8478373
5529  8606493
5530  8705711
5531  8682342
5532  8470424
5533  8509473
5534  8733022
5535  8700511
5536  8564326
5537  8512620
5538  8634256
5539  8802585
5540  8628529
5541  8500175
5542  8612888
5543  8732387
5544  8743796
5545  8544703
5546  8522687
5547  8754750
5548  8755704
5549  8640706
5550  8557723
5551  8632581
5552  8812116
5553  8708615
5554  8529522
5555  8607023
5556  8729892
5557  8795028
5558  8627648
5559  8527291
5560  8735179
5561  8814653
5562  8698127
5563  8572336
5564  8601462
5565  8816818
5566  8767357
5567  8580749
5568  8603879
5569  8723109
5570  8824929
5571  8683320
5572  8535147
5573  8701732
5574  8806164
5575  8731221
5576  8606832
5577  8565003
5578  8792019
5579  8817045
5580  8617921
5581  8595608
5582  8696752
5583  8824785
5584  8730887
5585  8530575
5586  8647599
5587  8797048
5588  8758369
5589  8634505
5590  8553791
5591  8742819
5592  8835457
5593  8648011
5594  8571546
5595  8640682
5596  8786960
5597  8762067
5598  8542657
5599  8595576
5600  8765497
5601  8772041
5602  8654749
5603  8528852
5604  8677942
5605  8813996
5606  8654978
5607  8552941
5608  8592448
5609  8734667
5610  8759896
5611  8550234
5612  8536809
5613  8705838
5614  8739357
5615  8648744
5616  8498784
5617  8591929
5618  8769570
5619  8663610
5620  8534267
5621  8535426
5622  8676366
5623  8757156
5624  8553980
5625  8474232
5626  8626590
5627  8695936
5628  8636516
5629  8464701
5630  8501693
5631  8718613
5632  8648973
5633  8509531
5634  8483547
5635  8593405
5636  8702852
5637  8544517
5638  8418625
5639  8527456
5640  8622548
5641  8619699
5642  8454367
5643  8406813
5644  8615114
5645  8616850
5646  8466520
5647  8404032
5648  8472800
5649  8631545
5650  8511180
5651  8358358
5652  8441266
5653  8540993
5654  8567411
5655  8420048
5656  8322077
5657  8515026
5658  8552734
5659  8419562
5660  8344027
5661  8366054
5662  8536783
5663  8484999
5664  8300121
5665  8335899
5666  8444530
5667  8497807
5668  8359190
5669  8211435
5670  8376437
5671  8478279
5672  8369310
5673  8253746
5674  8252356
5675  8426065
5676  8431438
5677  8223071
5678  8223143
5679  8322744
5680  8388369
5681  8300462
5682  8133587
5683  8247897
5684  8378624
5685  8299863
5686  8185095
5687  8132157
5688  8293373
5689  8347723
5690  8132800
5691  8104460
5692  8194342
5693  8277488
5694  8223519
5695  8045013
5696  8114755
5697  8259095
5698  8204725
5699  8086106
5700  7998578
5701  8130054
5702  8237799
5703  8065663
5704  7977009
5705  8047628
5706  8158194
5707  8159668
5708  7945749
5709  7950254
5710  8110948
5711  8100829
5712  7986058
5713  7868567
5714  7962468
5715  8116810
5716  7985480
5717  7858447
5718  7896690
5719  8001624
5720  8043896
5721  7848161
5722  7780421
5723  7932332
5724  7969487
5725  7898902
5726  7740876
5727  7785048
5728  7975946
5729  7882610
5730  7724837
5731  7726838
5732  7826425
5733  7916137
5734  7738517
5735  7618132
5736  7764789
5737  7836066
5738  7779491
5739  7630953
5740  7618447
5741  7792297
5742  7761172
5743  7600046
5744  7552624
5745  7639666
5746  7761845
5747  7627963
5748  7472132
5749  7570994
5750  7666724
5751  7641349
5752  7478540
5753  7419021
5754  7600489
5755  7620482
5756  7469457
5757  7397881
5758  7451155
5759  7587812
5760  7511489
5761  7327959
5762  7379570
5763  7466155
5764  7471916
5765  7360672
5766  7234394
5767  7379179
5768  7457957
5769  7332637
5770  7237724
5771  7240464
5772  7377803
5773  7358202
5774  7158093
5775  7169351
5776  7268471
5777  7306696
5778  7206491
5779  7062604
5780  7168518
5781  7284669
5782  7174037
5783  7058326
5784  7040547
5785  7164664
5786  7192199
5787  7008056
5788  6968521
5789  7053999
5790  7117593
5791  7062110
5792  6876165
5793  6936040
5794  7076482
5795  7004783
5796  6884814
5797  6819751
5798  6933461
5799  7014428
5800  6842418
5801  6768441
5802  6839695
5803  6912201
5804  6879879
5805  6702193
5806  6703187
5807  6846318
5808  6812811
5809  6716754
5810  6626730
5811  6695274
5812  6818552
5813  6671010
5814  6553431
5815  6606075
5816  6677190
5817  6689078
5818  6506641
5819  6467592
5820  6615344
5821  6615975
5822  6517201
5823  6413508
5824  6449583
5825  6586768
5826  6487609
5827  6336773
5828  6358509
5829  6444878
5830  6485221
5831  6322844
5832  6235845
5833  6373718
5834  6414271
5835  6314647
5836  6189112
5837  6186090
5838  6343352
5839  6287537
5840  6129734
5841  6126406
5842  6201666
5843  6269494
5844  6145804
5845  6007866
5846  6102913
5847  6166828
5848  6105840
5849  5986554
5850  5940722
5851  6092303
5852  6087629
5853  5924102
5854  5887165
5855  5931120
5856  6021182
5857  5935630
5858  5758091
5859  5836226
5860  5918991
5861  5888435
5862  5758980
5863  5680802
5864  5824596
5865  5867266
5866  5708561
5867  5630272
5868  5656307
5869  5763489
5870  5724426
5871  5526579
5872  5558422
5873  5661646
5874  5657778
5875  5553618
5876  5424340
5877  5525295
5878  5620583
5879  5491574
5880  5385356
5881  5388568
5882  5488403
5883  5504864
5884  5308708
5885  5281875
5886  5387446
5887  5405408
5888  5330002
5889  5178004
5890  5234140
5891  5344562
5892  5258257
5893  5148258
5894  5110655
5895  5213087
5896  5265281
5897  5082408
5898  5006584
5899  5106342
5900  5147065
5901  5092274
5902  4919102
5903  4931177
5904  5085586
5905  5021274
5906  4897109
5907  4844181
5908  4911010
5909  4999464
5910  4854316
5911  4738073
5912  4800520
5913  4860495
5914  4846147
5915  4685502
5916  4644068
5917  4790314
5918  4769553
5919  4657565
5920  4567991
5921  4609748
5922  4713916
5923  4613304
5924  4466140
5925  4522736
5926  4577178
5927  4589234
5928  4436103
5929  4358208
5930  4486746
5931  4496499
5932  4390955
5933  4296893
5934  4306192
5935  4435822
5936  4365123
5937  4213102
5938  4211295
5939  4277475
5940  4309627
5941  4189185
5942  4059224
5943  4173007
5944  4221805
5945  4140215
5946  4032418
5947  4000646
5948  4118963
5949  4107069
5950  3937527
5951  3919009
5952  3970272
5953  4022409
5954  3932979
5955  3774495
5956  3855070
5957  3942812
5958  3874375
5959  3761047
5960  3696767
5961  3813898
5962  3840394
5963  3677001
5964  3620279
5965  3652734
5966  3726716
5967  3676347
5968  3509620
5969  3540228
5970  3631068
5971  3587751
5972  3490032
5973  3393967
5974  3474592
5975  3546758
5976  3405902
5977  3321711
5978  3349516
5979  3422514
5980  3408272
5981  3231233
5982  3210216
5983  3322782
5984  3306952
5985  3212394
5986  3090872
5987  3157086
5988  3264584
5989  3138407
5990  3027468
5991  3034937
5992  3103393
5993  3131459
5994  2956513
5995  2886932
5996  2994846
5997  3016465
5998  2938692
5999  2797281
6000  2824268
6001  2951973
6002  2874861
6003  2741442
6004  2711573
6005  2774476
6006  2822922
6007  2687619
6008  2585307
6009  2675568
6010  2710866
6011  2665542
6012  2526042
6013  2494949
6014  2622855
6015  2577683
6016  2453319
6017  2402074
6018  2449985
6019  2538851
6020  2419489
6021  2283797
6022  2339402
6023  2398205
6024  2374419
6025  2238091
6026  2159297
6027  2289225
6028  2297792
6029  2172461
6030  2097466
6031  2120631
6032  2222063
6033  2144130
6034  1983897
6035  2009831
6036  2068452
6037  2077296
6038  1953566
6039  1844028
6040  1960386
6041  1996736
6042  1897866
6043  1795167
6044  1780461
6045  1885561
6046  1867675
6047  1691797
6048  1675060
6049  1742997
6050  1769870
6051  1677310
6052  1537012
6053  1612697
6054  1682672
6055  1607269
6056  1499305
6057  1454998
6058  1554287
6059  1558463
6060  1407815
6061  1363599
6062  1423740
6063  1461116
6064  1401979
6065  1237931
6066  1272674
6067  1370094
6068  1309338
6069  1205164
6070  1131521
6071  1220687
6072  1265251
6073  1119342
6074  1047729
6075  1093577
6076  1136498
6077  1102377
6078   953026
6079   940293
6080  1042146
6081  1007971
6082   912778
6083   828155
6084   870770
6085   960922
6086   840731
6087   736496
6088   754192
6089   815872
6090   797403
6091   663760
6092   614499
6093   711445
6094   712469
6095   629928
6096   523601
6097   540633
6098   646081
6099   547192
6100   427468
6101   425495
6102   490328
6103   509370
6104   380756
6105   290278
6106   383755
6107   402348
6108   324888
6109   213679
6110   201477
6111   315400
6112   263502
6113   130146
6114   105434
6115   150586
6116   213258
6117    98564
6118   -31432
6119    34796
6120    83360
6121    38337
6122   -79959
6123  -131547
6124   -15949
6125   -16900
6126  -155623
6127  -197438
6128  -167602
6129   -99311
6130  -182677
6131  -330450
6132  -288909
6133  -227502
6134  -262152
6135  -363240
6136  -438760
6137  -340657
6138  -319043
6139  -436687
6140  -516629
6141  -508501
6142  -429326
6143  -469406
6144  -627754
6145  -617474
6146  -542585
6147  -544460
6148  -650373
6149  -755582
6150  -682883
6151  -621455
6152  -731671
6153  -819175
6154  -828794
6155  -749760
6156  -745058
6157  -908734
6158  -938444
6159  -871871
6160  -846228
6161  -922440
6162 -1055770
6163 -1013991
6164  -923556
6165 -1013470
6166 -1097633
6167 -1138605
6168 -1073390
6169 -1030001
6170 -1185755
6171 -1246595
6172 -1194714
6173 -1153885
6174 -1207233
6175 -1340936
6176 -1340805
6177 -1235879
6178 -1284741
6179 -1382720
6180 -1448433
6181 -1396068
6182 -1331633
6183 -1454664
6184 -1554530
6185 -1518768
6186 -1460571
6187 -1486711
6188 -1613896
6189 -1651124
6190 -1553710
6191 -1572652
6192 -1663698
6193 -1752876
6194 -1726155
6195 -1635990
6196 -1730082
6197 -1845492
6198 -1825407
6199 -1774211
6200 -1760661
6201 -1881414
6202 -1977257
6203 -1865884
6204 -1856683
6205 -1940225
6206 -2031793
6207 -2034708
6208 -1934012
6209 -1990637
6210 -2123411
6211 -2121512
6212 -2080208
6213 -2053876
6214 -2150725
6215 -2261855
6216 -2186128
6217 -2150562
6218 -2220094
6219 -2315632
6220 -2342137
6221 -2238992
6222 -2254277
6223 -2386875
6224 -2423534
6225 -2385122
6226 -2335322
6227 -2417025
6228 -2538141
6229 -2492455
6230 -2434283
6231 -2475191
6232 -2585180
6233 -2632518
6234 -2545847
6235 -2537022
6236 -2664117
6237 -2706512
6238 -2683773
6239 -2623041
6240 -2668269
6241 -2804659
6242 -2779871
6243 -2726811
6244 -2744287
6245 -2834854
6246 -2919510
6247 -2854703
6248 -2807701
6249 -2913500
6250 -2980361
6251 -2979111
6252 -2916198
6253 -2922280
6254 -3073423
6255 -3084888
6256 -3019334
6257 -3021257
6258 -3099687
6259 -3191736
6260 -3146112
6261 -3071338
6262 -3158101
6263 -3246024
6264 -3256950
6265 -3197878
6266 -3183318
6267 -3315945
6268 -3370678
6269 -3292076
6270 -3280144
6271 -3336893
6272 -3455488
6273 -3438388
6274 -3342633
6275 -3403555
6276 -3505900
6277 -3532812
6278 -3490002
6279 -3441753
6280 -3552336
6281 -3629956
6282 -3580924
6283 -3543880
6284 -3576245
6285 -3695483
6286 -3721039
6287 -3623488
6288 -3644607
6289 -3745785
6290 -3803829
6291 -3763422
6292 -3693382
6293 -3778809
6294 -3889566
6295 -3844392
6296 -3810043
6297 -3820714
6298 -3940757
6299 -3987684
6300 -3892440
6301 -3891934
6302 -3987455
6303 -4050453
6304 -4040043
6305 -3944737
6306 -4002397
6307 -4131758
6308 -4121874
6309 -4067367
6310 -4063034
6311 -4160202
6312 -4248667
6313 -4168438
6314 -4122567
6315 -4207489
6316 -4294795
6317 -4294049
6318 -4206617
6319 -4232810
6320 -4362598
6321 -4378545
6322 -4335260
6323 -4295110
6324 -4377238
6325 -4480913
6326 -4419609
6327 -4364925
6328 -4425247
6329 -4507355
6330 -4551952
6331 -4463635
6332 -4454176
6333 -4572133
6334 -4618541
6335 -4584628
6336 -4529176
6337 -4582327
6338 -4706768
6339 -4675179
6340 -4608690
6341 -4647579
6342 -4725530
6343 -4780698
6344 -4715328
6345 -4667159
6346 -4779816
6347 -4842108
6348 -4813266
6349 -4766476
6350 -4785080
6351 -4909279
6352 -4922283
6353 -4842631
6354 -4855519
6355 -4934317
6356 -5014572
6357 -4958962
6358 -4881740
6359 -4969040
6360 -5052513
6361 -5056145
6362 -5005619
6363 -4984179
6364 -5110209
6365 -5147316
6366 -5066627
6367 -5059174
6368 -5124196
6369 -5202220
6370 -5193912
6371 -5112343
6372 -5171071
6373 -5253940
6374 -5272380
6375 -5224989
6376 -5188378
6377 -5295022
6378 -5355184
6379 -5290127
6380 -5268236
6381 -5314142
6382 -5404641
6383 -5404984
6384 -5316557
6385 -5357354
6386 -5453549
6387 -5468280
6388 -5435415
6389 -5388554
6390 -5470180
6391 -5553053
6392 -5505708
6393 -5461112
6394 -5501007
6395 -5587238
6396 -5622517
6397 -5526870
6398 -5528233
6399 -5623303
6400 -5664476
6401 -5634544
6402 -5580534
6403 -5642689
6404 -5749632
6405 -5705588
6406 -5659496
6407 -5670967
6408 -5750638
6409 -5804820
6410 -5726043
6411 -5710771
6412 -5783599
6413 -5845641
6414 -5846342
6415 -5762425
6416 -5802951
6417 -5909632
6418 -5897261
6419 -5840241
6420 -5827087
6421 -5908553
6422 -5990739
6423 -5923028
6424 -5878896
6425 -5944763
6426 -6011789
6427 -6021236
6428 -5951221
6429 -5940346
6430 -6053242
6431 -6076563
6432 -6024255
6433 -6004666
6434 -6051721
6435 -6151015
6436 -6116830
6437 -6046822
6438 -6089981
6439 -6169682
6440 -6199645
6441 -6118723
6442 -6092689
6443 -6192441
6444 -6245183
6445 -6206340
6446 -6159357
6447 -6191824
6448 -6295972
6449 -6286393
6450 -6209408
6451 -6227327
6452 -6297046
6453 -6350360
6454 -6295555
6455 -6234767
6456 -6332421
6457 -6396700
6458 -6360768
6459 -6320263
6460 -6322601
6461 -6425002
6462 -6446053
6463 -6361060
6464 -6358397
6465 -6433593
6466 -6493452
6467 -6458288
6468 -6385095
6469 -6447422
6470 -6533010
6471 -6516678
6472 -6467845
6473 -6434329
6474 -6542159
6475 -6588465
6476 -6508347
6477 -6490050
6478 -6534931
6479 -6617990
6480 -6614464
6481 -6519255
6482 -6551424
6483 -6638736
6484 -6644942
6485 -6606229
6486 -6575300
6487 -6639236
6488 -6712845
6489 -6653498
6490 -6627439
6491 -6650858
6492 -6716101
6493 -6732114
6494 -6654010
6495 -6657728
6496 -6741290
6497 -6767456
6498 -6742573
6499 -6679219
6500 -6738954
6501 -6827749
6502 -6783099
6503 -6728010
6504 -6742102
6505 -6820871
6506 -6856107
6507 -6777278
6508 -6762097
6509 -6841372
6510 -6885088
6511 -6859920
6512 -6796623
6513 -6821121
6514 -6912489
6515 -6894023
6516 -6832859
6517 -6841016
6518 -6898183
6519 -6961224
6520 -6899124
6521 -6842879
6522 -6918772
6523 -6971406
6524 -6960757
6525 -6878880
6526 -6896452
6527 -6997121
6528 -7005509
6529 -6941096
6530 -6928410
6531 -6976119
6532 -7043082
6533 -6999144
6534 -6945051
6535 -6988336
6536 -7041506
6537 -7047435
6538 -6998153
6539 -6968157
6540 -7061422
6541 -7092882
6542 -7029248
6543 -6997568
6544 -7040771
6545 -7116108
6546 -7091262
6547 -7005512
6548 -7051318
6549 -7117217
6550 -7126239
6551 -7075918
6552 -7038107
6553 -7106155
6554 -7168492
6555 -7112194
6556 -7064884
6557 -7080202
6558 -7175384
6559 -7168306
6560 -7087778
6561 -7094173
6562 -7162676
6563 -7198228
6564 -7150346
6565 -7083436
6566 -7148674
6567 -7216266
6568 -7181102
6569 -7137191
6570 -7131350
6571 -7214925
6572 -7240233
6573 -7154107
6574 -7144442
6575 -7203019
6576 -7241590
6577 -7213563
6578 -7147352
6579 -7176054
6580 -7249300
6581 -7241301
6582 -7185705
6583 -7165463
6584 -7233760
6585 -7288902
6586 -7213485
6587 -7174543
6588 -7214929
6589 -7276861
6590 -7272008
6591 -7195795
6592 -7200128
6593 -7286502
6594 -7286079
6595 -7242766
6596 -7192065
6597 -7243893
6598 -7312253
6599 -7264088
6600 -7204478
6601 -7227744
6602 -7295556
6603 -7313554
6604 -7242474
6605 -7213152
6606 -7293585
6607 -7309815
6608 -7271835
6609 -7224611
6610 -7243439
6611 -7330730
6612 -7307523
6613 -7233650
6614 -7248521
6615 -7296801
6616 -7331693
6617 -7258191
6618 -7217240
6619 -7285741
6620 -7326695
6621 -7296258
6622 -7235557
6623 -7236252
6624 -7337550
6625 -7325911
6626 -7257590
6627 -7244810
6628 -7286847
6629 -7339856
6630 -7285712
6631 -7216782
6632 -7279473
6633 -7328960
6634 -7315776
6635 -7254055
6636 -7233036
6637 -7312145
6638 -7331784
6639 -7256745
6640 -7237113
6641 -7265670
6642 -7331086
6643 -7294246
6644 -7222983
6645 -7246694
6646 -7306483
6647 -7307135
6648 -7259573
6649 -7211833
6650 -7279076
6651 -7311449
6652 -7258256
6653 -7219154
6654 -7236158
6655 -7305626
6656 -7297144
6657 -7213598
6658 -7226850
6659 -7275419
6660 -7288070
6661 -7241002
6662 -7186041
6663 -7238991
6664 -7292342
6665 -7240856
6666 -7200662
6667 -7195470
6668 -7266357
6669 -7283073
6670 -7192410
6671 -7173510
6672 -7233064
6673 -7260960
6674 -7221607
6675 -7155008
6676 -7193766
6677 -7254727
6678 -7221954
6679 -7169627
6680 -7149313
6681 -7204633
6682 -7239922
6683 -7163472
6684 -7143296
6685 -7176905
6686 -7215544
6687 -7194542
6688 -7118734
6689 -7130969
6690 -7202021
6691 -7180378
6692 -7130874
6693 -7108089
6694 -7137673
6695 -7191305
6696 -7126735
6697 -7078554
6698 -7116750
6699 -7154683
6700 -7159861
6701 -7070371
6702 -7067621
6703 -7130116
6704 -7133181
6705 -7081847
6706 -7049046
6707 -7070288
6708 -7137026
6709 -7083726
6710 -7021261
6711 -7043634
6712 -7086990
6713 -7091574
6714 -7018224
6715 -6976267
6716 -7050308
6717 -7072634
6718 -7024979
6719 -6972351
6720 -6976325
6721 -7045475
6722 -7029764
6723 -6950835
6724 -6947948
6725 -6991744
6726 -7022236
6727 -6965463
6728 -6909038
6729 -6952477
6730 -6989605
6731 -6963975
6732 -6904209
6733 -6892753
6734 -6955249
6735 -6958551
6736 -6876342
6737 -6861557
6738 -6898119
6739 -6933053
6740 -6896376
6741 -6816423
6742 -6851009
6743 -6896688
6744 -6881604
6745 -6823035
6746 -6790365
6747 -6844386
6748 -6874184
6749 -6795929
6750 -6770015
6751 -6782236
6752 -6832955
6753 -6807967
6754 -6723707
6755 -6732920
6756 -6795891
6757 -6778962
6758 -6735145
6759 -6681483
6760 -6727125
6761 -6772649
6762 -6709388
6763 -6665738
6764 -6671451
6765 -6716183
6766 -6721709
6767 -6631918
6768 -6617570
6769 -6670699
6770 -6675250
6771 -6641742
6772 -6577860
6773 -6600056
6774 -6651612
6775 -6605256
6776 -6556893
6777 -6545476
6778 -6591086
6779 -6608494
6780 -6530387
6781 -6494554
6782 -6551276
6783 -6561550
6784 -6532976
6785 -6454275
6786 -6466039
6787 -6532922
6788 -6499917
6789 -6436843
6790 -6422457
6791 -6447360
6792 -6492143
6793 -6418284
6794 -6362166
6795 -6397089
6796 -6425956
6797 -6406966
6798 -6339966
6799 -6326552
6800 -6388627
6801 -6382468
6802 -6321944
6803 -6290717
6804 -6305780
6805 -6351353
6806 -6300194
6807 -6235801
6808 -6254581
6809 -6279213
6810 -6279175
6811 -6216134
6812 -6177375
6813 -6233919
6814 -6239537
6815 -6186539
6816 -6139900
6817 -6148949
6818 -6196375
6819 -6162548
6820 -6098106
6821 -6098008
6822 -6131728
6823 -6141335
6824 -6080217
6825 -6027026
6826 -6072099
6827 -6096230
6828 -6048264
6829 -5998091
6830 -5991031
6831 -6040959
6832 -6032304
6833 -5951030
6834 -5935301
6835 -5960220
6836 -5994164
6837 -5934706
6838 -5868958
6839 -5897576
6840 -5930096
6841 -5900037
6842 -5849449
6843 -5817628
6844 -5872159
6845 -5877799
6846 -5802005
6847 -5770069
6848 -5790021
6849 -5817483
6850 -5788077
6851 -5703341
6852 -5723438
6853 -5763738
6854 -5744058
6855 -5691275
6856 -5646534
6857 -5681961
6858 -5708780
6859 -5642573
6860 -5587187
6861 -5612239
6862 -5641355
6863 -5628384
6864 -5543897
6865 -5537591
6866 -5586500
6867 -5566012
6868 -5521099
6869 -5465296
6870 -5493568
6871 -5539389
6872 -5477093
6873 -5418643
6874 -5424571
6875 -5448564
6876 -5459617
6877 -5380555
6878 -5347260
6879 -5390744
6880 -5402346
6881 -5354096
6882 -5284109
6883 -5295590
6884 -5346153
6885 -5311564
6886 -5238452
6887 -5230135
6888 -5252762
6889 -5273338
6890 -5204546
6891 -5153612
6892 -5189070
6893 -5201048
6894 -5167295
6895 -5104008
6896 -5094457
6897 -5151313
6898 -5117653
6899 -5056872
6900 -5036260
6901 -5058900
6902 -5078898
6903 -5019203
6904 -4951122
6905 -4971802
6906 -5010387
6907 -4983939
6908 -4921298
6909 -4884045
6910 -4934830
6911 -4923860
6912 -4868357
6913 -4825052
6914 -4839742
6915 -4868472
6916 -4844542
6917 -4761988
6918 -4764705
6919 -4792491
6920 -4788197
6921 -4726352
6922 -4685406
6923 -4714595
6924 -4723610
6925 -4668528
6926 -4627980
6927 -4616510
6928 -4650247
6929 -4633541
6930 -4560214
6931 -4552704
6932 -4570885
6933 -4577117
6934 -4530113
6935 -4460448
6936 -4488732
6937 -4516070
6938 -4468072
6939 -4418672
6940 -4405900
6941 -4432341
6942 -4437506
6943 -4346269
6944 -4329382
6945 -4350553
6946 -4353967
6947 -4321089
6948 -4244328
6949 -4258295
6950 -4299011
6951 -4258900
6952 -4206513
6953 -4178400
6954 -4205560
6955 -4216956
6956 -4144692
6957 -4102310
6958 -4120315
6959 -4137110
6960 -4111864
6961 -4038543
6962 -4031230
6963 -4065948
6964 -4045810
6965 -3989923
6966 -3950867
6967 -3967949
6968 -3997751
6969 -3936047
6970 -3883336
6971 -3880681
6972 -3901742
6973 -3893448
6974 -3809911
6975 -3789719
6976 -3823292
6977 -3815879
6978 -3768880
6979 -3721373
6980 -3726630
6981 -3764132
6982 -3720251
6983 -3653669
6984 -3647990
6985 -3664655
6986 -3668662
6987 -3596640
6988 -3555298
6989 -3580170
6990 -3583821
6991 -3547452
6992 -3486047
6993 -3479115
6994 -3521356
6995 -3491558
6996 -3420367
6997 -3395320
6998 -3418896
6999 -3432715
7000 -3364027
7001 -3313884
7002 -3334221
7003 -3353104
7004 -3316228
7005 -3253837
7006 -3234958
7007 -3269281
7008 -3262013
7009 -3182997
7010 -3158666
7011 -3169836
7012 -3187524
7013 -3143876
7014 -3075409
7015 -3076674
7016 -3109271
7017 -3076487
7018 -3009565
7019 -2984583
7020 -3021650
7021 -3019028
7022 -2959877
7023 -2908085
7024 -2911324
7025 -2945508
7026 -2916875
7027 -2830348
7028 -2821634
7029 -2850332
7030 -2844921
7031 -2781266
7032 -2735003
7033 -2764255
7034 -2780138
7035 -2716997
7036 -2674879
7037 -2660067
7038 -2692870
7039 -2664636
7040 -2591030
7041 -2574314
7042 -2598441
7043 -2591997
7044 -2548619
7045 -2481888
7046 -2492093
7047 -2518829
7048 -2483532
7049 -2419738
7050 -2400981
7051 -2425455
7052 -2434214
7053 -2352522
7054 -2320925
7055 -2340279
7056 -2337785
7057 -2305580
7058 -2243975
7059 -2232007
7060 -2260905
7061 -2234599
7062 -2176530
7063 -2143107
7064 -2162703
7065 -2179237
7066 -2112781
7067 -2066311
7068 -2074823
7069 -2086367
7070 -2064789
7071 -1991501
7072 -1971277
7073 -1998312
7074 -1986117
7075 -1930037
7076 -1892717
7077 -1898897
7078 -1916805
7079 -1875721
7080 -1804555
7081 -1803370
7082 -1823799
7083 -1803510
7084 -1750946
7085 -1705813
7086 -1738577
7087 -1737572
7088 -1683842
7089 -1642299
7090 -1627092
7091 -1660099
7092 -1626986
7093 -1558577
7094 -1546744
7095 -1558625
7096 -1553273
7097 -1502339
7098 -1451165
7099 -1465115
7100 -1474028
7101 -1436964
7102 -1375972
7103 -1354165
7104 -1387282
7105 -1368280
7106 -1309707
7107 -1284835
7108 -1285914
7109 -1293649
7110 -1251035
7111 -1187123
7112 -1204493
7113 -1211090
7114 -1175580
7115 -1119226
7116 -1100069
7117 -1123898
7118 -1116307
7119 -1050409
7120 -1021922
7121 -1018510
7122 -1034257
7123 -1000647
7124  -923210
7125  -926543
7126  -947492
7127  -930968
7128  -882936
7129  -832469
7130  -862811
7131  -859370
7132  -798378
7133  -757668
7134  -746238
7135  -766165
7136  -749065
7137  -674514
7138  -659203
7139  -691490
7140  -670800
7141  -631651
7142  -573521
7143  -573659
7144  -603832
7145  -549189
7146  -498619
7147  -478660
7148  -502806
7149  -499166
7150  -435434
7151  -394508
7152  -418824
7153  -411372
7154  -377728
7155  -314473
7156  -305872
7157  -339079
7158  -302984
7159  -244474
7160  -223471
7161  -234171
7162  -241090
7163  -177859
7164  -130986
7165  -144843
7166  -157653
7167  -126507
7168   -55631
7169   -45242
7170   -77004
7171   -51394
7172     6281
7173    40499
7174    31708
7175    15125
7176    76591
7177   123874
7178   118757
7179   110809
7180   125361
7181   189863
7182   218200
7183   194016
7184   196752
7185   254850
7186   301631
7187   297941
7188   270761
7189   316119
7190   378628
7191   392267
7192   373081
7193   379734
7194   433662
7195   484432
7196   461347
7197   455993
7198   501309
7199   559757
7200   557450
7201   538730
7202   551581
7203   632064
7204   639511
7205   645252
7206   634584
7207   685092
7208   739095
7209   732949
7210   710793
7211   759967
7212   806122
7213   830019
7214   800180
7215   801867
7216   878944
7217   896369
7218   898727
7219   890636
7220   933474
7221   992747
7222   989960
7223   967482
7224   998978
7225  1049327
7226  1076325
7227  1063892
7228  1051777
7229  1120979
7230  1160036
7231  1153612
7232  1148176
7233  1169188
7234  1229171
7235  1246193
7236  1226039
7237  1242584
7238  1292069
7239  1328342
7240  1318948
7241  1306678
7242  1351524
7243  1404042
7244  1401999
7245  1394406
7246  1410102
7247  1473628
7248  1500711
7249  1484193
7250  1483546
7251  1533029
7252  1581582
7253  1578093
7254  1550602
7255  1593771
7256  1650483
7257  1663600
7258  1644591
7259  1653328
7260  1704332
7261  1750358
7262  1725306
7263  1740534
7264  1766780
7265  1813794
7266  1826323
7267  1796052
7268  1822535
7269  1885252
7270  1900835
7271  1899229
7272  1893684
7273  1941530
7274  1990607
7275  1979246
7276  1964303
7277  1997053
7278  2049860
7279  2074196
7280  2039564
7281  2064852
7282  2111087
7283  2140320
7284  2141952
7285  2129548
7286  2167299
7287  2221516
7288  2224668
7289  2208132
7290  2222376
7291  2278157
7292  2316361
7293  2293194
7294  2285097
7295  2343493
7296  2374844
7297  2385405
7298  2361048
7299  2379934
7300  2456480
7301  2461956
7302  2449031
7303  2451786
7304  2493548
7305  2544061
7306  2527661
7307  2521095
7308  2557820
7309  2604595
7310  2618758
7311  2598221
7312  2601242
7313  2676303
7314  2687205
7315  2684676
7316  2679528
7317  2716639
7318  2767188
7319  2768107
7320  2742101
7321  2784320
7322  2828156
7323  2847781
7324  2826145
7325  2830415
7326  2884560
7327  2912289
7328  2906443
7329  2901390
7330  2925722
7331  2987786
7332  2994056
7333  2969460
7334  2986210
7335  3030663
7336  3067407
7337  3055359
7338  3041536
7339  3093175
7340  3130025
7341  3128838
7342  3124460
7343  3137290
7344  3199191
7345  3219512
7346  3189926
7347  3202057
7348  3237612
7349  3280842
7350  3273498
7351  3256563
7352  3293935
7353  3351842
7354  3348130
7355  3344271
7356  3338876
7357  3397340
7358  3427558
7359  3408713
7360  3409901
7361  3451534
7362  3477303
7363  3492324
7364  3470160
7365  3495168
7366  3544066
7367  3555630
7368  3554917
7369  3550125
7370  3584553
7371  3632126
7372  3619270
7373  3606986
7374  3631318
7375  3677078
7376  3697398
7377  3673327
7378  3682824
7379  3736994
7380  3754925
7381  3743435
7382  3743325
7383  3776385
7384  3823877
7385  3812441
7386  3802628
7387  3831736
7388  3875167
7389  3894267
7390  3872736
7391  3873718
7392  3924701
7393  3949563
7394  3949809
7395  3942411
7396  3956064
7397  4017483
7398  4017864
7399  3999231
7400  4007863
7401  4048768
7402  4085605
7403  4074013
7404  4055861
7405  4103979
7406  4132183
7407  4141123
7408  4120437
7409  4141487
7410  4190199
7411  4203604
7412  4186127
7413  4194775
7414  4226182
7415  4266269
7416  4256545
7417  4240348
7418  4282002
7419  4320627
7420  4326472
7421  4304944
7422  4308222
7423  4354182
7424  4375594
7425  4366433
7426  4371039
7427  4390622
7428  4434211
7429  4442096
7430  4413953
7431  4444051
7432  4471554
7433  4498540
7434  4490376
7435  4466179
7436  4519837
7437  4561644
7438  4535565
7439  4538619
7440  4550439
7441  4600949
7442  4612087
7443  4581206
7444  4592246
7445  4639998
7446  4659857
7447  4656869
7448  4637448
7449  4672787
7450  4710640
7451  4711649
7452  4699439
7453  4705407
7454  4753403
7455  4772404
7456  4748260
7457  4755461
7458  4785505
7459  4815407
7460  4817539
7461  4793842
7462  4816485
7463  4864381
7464  4863997
7465  4854574
7466  4848930
7467  4889791
7468  4920521
7469  4910185
7470  4896386
7471  4929511
7472  4957269
7473  4967686
7474  4945988
7475  4958208
7476  5004056
7477  5011413
7478  4997768
7479  5004521
7480  5023867
7481  5064736
7482  5053720
7483  5037755
7484  5062723
7485  5088750
7486  5108201
7487  5086938
7488  5082751
7489  5137297
7490  5152970
7491  5147641
7492  5124012
7493  5158915
7494  5203856
7495  5192105
7496  5167744
7497  5186238
7498  5220319
7499  5238438
7500  5222891
7501  5210886
7502  5258244
7503  5283923
7504  5276000
7505  5266359
7506  5269809
7507  5319988
7508  5318721
7509  5304473
7510  5309154
7511  5339630
7512  5370762
7513  5359497
7514  5337446
7515  5365110
7516  5396169
7517  5398655
7518  5385654
7519  5386754
7520  5425993
7521  5445372
7522  5424320
7523  5420015
7524  5448988
7525  5481606
7526  5469105
7527  5450749
7528  5474400
7529  5505274
7530  5517453
7531  5505253
7532  5488740
7533  5537871
7534  5559357
7535  5541863
7536  5532862
7537  5541366
7538  5578501
7539  5578171
7540  5558181
7541  5569440
7542  5610676
7543  5617413
7544  5609199
7545  5587788
7546  5620736
7547  5655400
7548  5634783
7549  5627001
7550  5633002
7551  5685252
7552  5683094
7553  5658709
7554  5660017
7555  5691860
7556  5713848
7557  5704395
7558  5674575
7559  5706721
7560  5740002
7561  5730901
7562  5719049
7563  5719062
7564  5749406
7565  5775759
7566  5760371
7567  5747456
7568  5765507
7569  5796851
7570  5790787
7571  5762644
7572  5781778
7573  5813990
7574  5811675
7575  5801943
7576  5794177
7577  5823435
7578  5854024
7579  5836785
7580  5817356
7581  5840740
7582  5860447
7583  5873928
7584  5846330
7585  5845846
7586  5889377
7587  5894539
7588  5873631
7589  5869876
7590  5876488
7591  5923972
7592  5902382
7593  5886378
7594  5901137
7595  5926025
7596  5932939
7597  5918872
7598  5907454
7599  5939960
7600  5957911
7601  5947923
7602  5927853
7603  5939993
7604  5974724
7605  5974799
7606  5940058
7607  5954456
7608  5977784
7609  5998933
7610  5983220
7611  5962500
7612  5986821
7613  6011945
7614  5998877
7615  5985067
7616  5978587
7617  6026542
7618  6023127
7619  6002648
7620  5997549
7621  6019886
7622  6041126
7623  6029277
7624  6007516
7625  6031926
7626  6052461
7627  6042464
7628  6035716
7629  6029504
7630  6058485
7631  6072655
7632  6041609
7633  6036550
7634  6044804
7635  6073488
7636  6073916
7637  6044503
7638  6058790
7639  6078287
7640  6083547
7641  6070603
7642  6050385
7643  6075802
7644  6096099
7645  6079769
7646  6061806
7647  6081293
7648  6100093
7649  6106222
7650  6074569
7651  6072581
7652  6098090
7653  6111774
7654  6091072
7655  6076881
7656  6094132
7657  6121067
7658  6101819
7659  6086512
7660  6091305
7661  6113729
7662  6123078
7663  6099114
7664  6079824
7665  6115491
7666  6130536
7667  6118809
7668  6094320
7669  6108183
7670  6133865
7671  6129533
7672  6091407
7673  6099327
7674  6117318
7675  6139544
7676  6111343
7677  6094697
7678  6114286
7679  6131866
7680  6117028
7681  6098125
7682  6095891
7683  6122536
7684  6131014
7685  6108426
7686  6097996
7687  6110152
7688  6136253
7689  6123822
7690  6087902
7691  6104498
7692  6129080
7693  6125317
7694  6103641
7695  6098624
7696  6118164
7697  6132691
7698  6112642
7699  6093867
7700  6095061
7701  6122360
7702  6111384
7703  6072994
7704  6086931
7705  6110122
7706  6112363
7707  6089342
7708  6074461
7709  6099605
7710  6099136
7711  6090789
7712  6069484
7713  6072571
7714  6094194
7715  6106545
7716  6067534
7717  6066652
7718  6075505
7719  6088250
7720  6074529
7721  6057901
7722  6063008
7723  6086976
7724  6069017
7725  6048776
7726  6037309
7727  6064858
7728  6077373
7729  6044270
7730  6030316
7731  6045904
7732  6057256
7733  6047466
7734  6010545
7735  6025965
7736  6042136
7737  6037761
7738  6018460
7739  6009332
7740  6024329
7741  6035702
7742  6006667
7743  5991499
7744  5999389
7745  6021597
7746  6007203
7747  5981900
7748  5977355
7749  6001062
7750  5998396
7751  5978570
7752  5956632
7753  5974157
7754  5996484
7755  5968951
7756  5949460
7757  5950421
7758  5962084
7759  5965687
7760  5935110
7761  5922411
7762  5937295
7763  5950557
7764  5927488
7765  5906590
7766  5904373
7767  5931479
7768  5915806
7769  5889456
7770  5887787
7771  5898400
7772  5908432
7773  5882219
7774  5859351
7775  5879378
7776  5886515
7777  5871433
7778  5848674
7779  5840401
7780  5860231
7781  5858349
7782  5823594
7783  5821500
7784  5823530
7785  5849171
7786  5805975
7787  5792209
7788  5797823
7789  5819429
7790  5802070
7791  5779284
7792  5764579
7793  5784549
7794  5780572
7795  5763694
7796  5749502
7797  5749580
7798  5757734
7799  5743578
7800  5713827
7801  5724639
7802  5729992
7803  5729515
7804  5705193
7805  5682713
7806  5696368
7807  5704901
7808  5683124
7809  5664252
7810  5662240
7811  5672172
7812  5668526
7813  5634664
7814  5625158
7815  5651656
7816  5634839
7817  5618631
7818  5596351
7819  5607873
7820  5615726
7821  5592535
7822  5568402
7823  5570837
7824  5575299
7825  5583431
7826  5544552
7827  5541608
7828  5544836
7829  5545783
7830  5527879
7831  5496266
7832  5500864
7833  5514497
7834  5497294
7835  5477952
7836  5458603
7837  5468073
7838  5480711
7839  5449100
7840  5429265
7841  5430090
7842  5437638
7843  5431537
7844  5397386
7845  5392392
7846  5411772
7847  5404168
7848  5372872
7849  5359525
7850  5363382
7851  5374736
7852  5345159
7853  5327336
7854  5319057
7855  5330877
7856  5320033
7857  5290960
7858  5277485
7859  5299275
7860  5281822
7861  5267330
7862  5238275
7863  5248356
7864  5257752
7865  5242843
7866  5206225
7867  5201380
7868  5208248
7869  5207175
7870  5173042
7871  5158037
7872  5165378
7873  5163414
7874  5149918
7875  5119346
7876  5115716
7877  5131213
7878  5117856
7879  5084972
7880  5065556
7881  5083904
7882  5076174
7883  5057355
7884  5029187
7885  5034504
7886  5032066
7887  5024024
7888  4991914
7889  4979142
7890  4995182
7891  4985146
7892  4954651
7893  4951242
7894  4936776
7895  4945768
7896  4920700
7897  4898185
7898  4895501
7899  4904638
7900  4888005
7901  4863761
7902  4843474
7903  4860363
7904  4854036
7905  4822661
7906  4795354
7907  4797098
7908  4806830
7909  4794730
7910  4747662
7911  4746093
7912  4751137
7913  4744893
7914  4722541
7915  4693994
7916  4695087
7917  4708672
7918  4679829
7919  4654802
7920  4647650
7921  4662212
7922  4647833
7923  4613223
7924  4591711
7925  4605868
7926  4600337
7927  4576644
7928  4542081
7929  4548017
7930  4552502
7931  4533081
7932  4507869
7933  4491457
7934  4498785
7935  4494984
7936  4457848
7937  4440481
7938  4445065
7939  4440486
7940  4423599
7941  4396415
7942  4390575
7943  4395169
7944  4378623
7945  4352504
7946  4337891
7947  4338690
7948  4336556
7949  4308378
7950  4276511
7951  4286798
7952  4274032
7953  4270323
7954  4236906
7955  4229494
7956  4232916
7957  4226988
7958  4179706
7959  4168096
7960  4167132
7961  4171593
7962  4144209
7963  4121777
7964  4111316
7965  4119611
7966  4101414
7967  4076729
7968  4052251
7969  4063383
7970  4052297
7971  4025759
7972  4002839
7973  3997593
7974  3995794
7975  3981804
7976  3947150
7977  3935639
7978  3933936
7979  3936678
7980  3900677
7981  3879599
7982  3879385
7983  3881482
7984  3857924
7985  3832230
7986  3814687
7987  3820228
7988  3810251
7989  3776874
7990  3760258
7991  3760640
7992  3753758
7993  3733553
7994  3698944
7995  3697559
7996  3693675
7997  3678573
7998  3648631
7999  3638938
8000  3632483
8001  3631040
8002  3601478
8003  3574801
8004  3565366
8005  3581848
8006  3548252
8007  3515039
8008  3506603
8009  3518323
8010  3499259
8011  3467591
8012  3445242
8013  3451953
8014  3449091
8015  3421341
8016  3387147
8017  3385367
8018  3379697
8019  3376848
8020  3332781
8021  3315798
8022  3324778
8023  3309007
8024  3281646
8025  3260700
8026  3253744
8027  3259167
8028  3233766
8029  3208122
8030  3187358
8031  3186139
8032  3185209
8033  3150636
8034  3125940
8035  3127744
8036  3119167
8037  3100905
8038  3062551
8039  3054175
8040  3052864
8041  3047131
8042  3002614
8043  2999008
8044  2990860
8045  2982573
8046  2950616
8047  2928577
8048  2927377
8049  2929188
8050  2896420
8051  2870954
8052  2859386
8053  2863516
8054  2843002
8055  2820827
8056  2789905
8057  2793088
8058  2784464
8059  2760852
8060  2728981
8061  2723527
8062  2721941
8063  2708411
8064  2674644
8065  2650969
8066  2653683
8067  2645104
8068  2619640
8069  2600690
8070  2583418
8071  2593802
8072  2561992
8073  2532236
8074  2517054
8075  2520329
8076  2506538
8077  2480470
8078  2448140
8079  2446072
8080  2438547
8081  2418917
8082  2385267
8083  2378855
8084  2368610
8085  2361642
8086  2323680
8087  2317010
8088  2310921
8089  2298738
8090  2275160
8091  2249199
8092  2247633
8093  2236874
8094  2210200
8095  2188284
8096  2170073
8097  2173450
8098  2160401
8099  2126320
8100  2103311
8101  2102329
8102  2095773
8103  2066195
8104  2035655
8105  2021742
8106  2030194
8107  2008799
8108  1987017
8109  1955830
8110  1952028
8111  1942118
8112  1932239
8113  1880038
8114  1895951
8115  1870518
8116  1876410
8117  1803566
8118  1853109
8119  1758185
8120  1886416
8121  1533903
##END NTUPLES=NMR FID
##END=
